# Supplementary material for: A collection of forcefield precursors for metal–organic frameworks
Source: RSC Adv. 2019 Nov 13;9(63):36492–507. doi: 10.1039/c9ra07327b (PMC9075174; doi:10.1039/c9ra07327b)
Supplement: RA-009-C9RA07327B-s4580 [file RA-009-C9RA07327B-s4580.xyz]

  324
jmolscript: load "" {1 1 1} spacegroup "x,y,z" unitcell [{     10.566000     0.000000     0.000000 }, {     -4.056766    15.500941     0.000000 }, {      0.000000     0.000000    24.182000 }]
Cd    -0.725786    14.895164    21.992078     0.849335
Cd     1.952020     0.605777     9.901078     0.849335
Cd     7.235020     0.605777     2.189922     0.849335
Cd     4.557214    14.895164    14.280922     0.849335
H     -2.417628    11.999278    22.494096     0.109071
H     -2.287361    14.981659     0.841534     0.124187
H      6.564616    13.436216     1.622612     0.125596
H      6.115318    10.768504    22.278877     0.136620
H      4.661249     8.936292    22.462660     0.115916
H      4.571008     9.418372     2.277944     0.130538
H      6.027662    11.216481     2.086907     0.119169
H      5.892604     1.481890    22.895518     0.108733
H      2.192162     1.692703    -0.004836     0.113090
H      3.247134     3.822532     0.519913     0.115471
H      6.974265     3.501663    22.257113     0.131674
H      8.437419     5.295121    22.286131     0.116327
H      6.638305     6.787862     1.308246     0.121219
H      5.145736     5.009904     1.305828     0.127220
H      3.074618     3.545065    19.507619     0.111482
H      2.004987     5.443930    18.685431     0.104910
H      9.017095     3.714025    19.408473     0.116566
H     -0.493491     1.829111    20.204061     0.121504
H     -1.265575     7.803174    15.914174     0.109171
H     -1.326796     6.515046    20.305625     0.114230
H      0.099157     6.048467    15.266097     0.158266
H      1.128479     5.583439    16.354287     0.159239
H     -0.151374     4.724687    16.068939     0.169960
H      7.340366     9.438523    19.705912     0.160325
H      7.115193     8.114743    20.511172     0.163493
H     -2.176717     8.987446    20.779593     0.164729
H     -1.101096    10.416632    16.426833     0.109872
H     -2.183546    12.186840    15.464389     0.113641
H      4.872266    10.762303    16.852436     0.116415
H      6.004112     8.948693    17.759261     0.103363
H      3.643862     3.501663    10.403096     0.109071
H      3.513595     0.519282    12.932534     0.124187
H      5.227618     2.064725    13.713612     0.125596
H      5.676916     4.732437    10.187877     0.136620
H      7.130985     6.564649    10.371660     0.115916
H      7.221226     6.082569    14.368944     0.130538
H      5.764572     4.284460    14.177907     0.119169
H      5.899630    14.019051    10.804518     0.108733
H     -0.965928    13.808238    12.086164     0.113090
H     -2.020900    11.678409    12.610913     0.115471
H      4.817969    11.999278    10.166113     0.131674
H      3.354815    10.205820    10.195131     0.116327
H      5.153929     8.713079    13.399246     0.121219
H      6.646498    10.491037    13.396828     0.127220
H     -1.848384    11.955876     7.416619     0.111482
H     -0.778753    10.057011     6.594431     0.104910
H      2.775139    11.786916     7.317473     0.116566
H      1.719725    13.671830     8.113061     0.121504
H      2.491809     7.697767     3.823174     0.109171
H      2.553030     8.985895     8.214625     0.114230
H      1.127077     9.452474     3.175097     0.158266
H      0.097755     9.917502     4.263287     0.159240
H      1.377608    10.776254     3.977939     0.169960
H      4.451868     6.062418     7.614912     0.160325
H      4.677041     7.386198     8.420172     0.163493
H      3.402951     6.513495     8.688593     0.164729
H      2.327330     5.084309     4.335833     0.109872
H      3.409780     3.314101     3.373389     0.113642
H      6.919968     4.738638     4.761436     0.116415
H      5.788122     6.552248     5.668261     0.103363
H      8.926862     3.501663     1.687904     0.109071
H      8.796595     0.519282    23.340466     0.124188
H     -0.055382     2.064725    22.559388     0.125596
H      0.393916     4.732437     1.903123     0.136620
H      1.847985     6.564649     1.719340     0.115917
H      1.938226     6.082569    21.904056     0.130538
H      0.481572     4.284460    22.095093     0.119169
H      0.616630    14.019051     1.286482     0.108733
H      4.317072    13.808238     0.004836     0.113090
H      3.262100    11.678409    23.662087     0.115471
H     -0.465031    11.999278     1.924887     0.131674
H     -1.928185    10.205820     1.895869     0.116326
H     -0.129071     8.713079    22.873754     0.121219
H      1.363498    10.491037    22.876172     0.127219
H      3.434616    11.955876     4.674381     0.111481
H      4.504247    10.057011     5.496569     0.104910
H     -2.507861    11.786916     4.773527     0.116566
H     -3.563275    13.671830     3.977939     0.121505
H      7.774809     7.697767     8.267826     0.109170
H      7.836030     8.985895     3.876375     0.114229
H      6.410077     9.452474     8.915903     0.158266
H      5.380755     9.917502     7.827713     0.159239
H      6.660608    10.776254     8.113061     0.169959
H     -0.831132     6.062418     4.476088     0.160325
H     -0.605959     7.386198     3.670828     0.163492
H      8.685951     6.513495     3.402407     0.164728
H      7.610330     5.084309     7.755167     0.109872
H      8.692780     3.314101     8.717611     0.113642
H      1.636968     4.738638     7.329564     0.116415
H      0.505122     6.552248     6.422739     0.103363
H      2.865372    11.999278    13.778904     0.109071
H      2.995639    14.981659    11.249466     0.124188
H      1.281616    13.436216    10.468388     0.125596
H      0.832318    10.768504    13.994123     0.136620
H     -0.621751     8.936292    13.810340     0.115917
H     -0.711992     9.418372     9.813056     0.130538
H      0.744662    11.216481    10.004093     0.119169
H      0.609604     1.481890    13.377482     0.108733
H      7.475162     1.692703    12.095836     0.113090
H      8.530134     3.822532    11.571087     0.115471
H      1.691265     3.501663    14.015887     0.131674
H      3.154419     5.295121    13.986869     0.116326
H      1.355305     6.787862    10.782754     0.121219
H     -0.137264     5.009904    10.785172     0.127219
H      8.357618     3.545065    16.765381     0.111481
H      7.287987     5.443930    17.587569     0.104910
H      3.734095     3.714025    16.864527     0.116566
H      4.789509     1.829111    16.068939     0.121505
H      4.017425     7.803174    20.358826     0.109170
H      3.956204     6.515046    15.967375     0.114229
H      5.382157     6.048467    21.006903     0.158266
H      6.411479     5.583439    19.918713     0.159239
H      5.131626     4.724687    20.204061     0.169959
H      2.057366     9.438523    16.567088     0.160325
H      1.832193     8.114743    15.761828     0.163492
H      3.106283     8.987446    15.493407     0.164728
H      4.181904    10.416632    19.846167     0.109872
H      3.099454    12.186840    20.808611     0.113642
H     -0.410734    10.762303    19.420564     0.116415
H      0.721112     8.948693    18.513739     0.103363
C     -2.596426    12.557312    23.217138     0.098402
C     -2.529360    14.186461     0.423185    -0.049799
C     -3.478413    13.335460     0.860879    -0.102506
C      6.182718    11.173078     0.079801     0.181344
C      5.797728    10.500337    23.110737    -0.169132
C      4.920007     9.409071    23.219556    -0.137051
C      4.435183     9.037049     0.307111     0.152348
C      4.864787     9.692738     1.438829    -0.125011
C      5.740225    10.768504     1.325174    -0.163290
C      5.106065     1.790359    23.282430     0.108576
C      3.074769     1.917466    23.990962    -0.044640
C      3.649367     3.097088     0.099146    -0.092826
C      5.894611     4.098449    23.865216     0.188953
C      6.892154     4.166653    22.902772    -0.172430
C      7.764016     5.243968    22.924536    -0.141715
C      7.658807     6.231378    23.862798     0.158152
C      6.696038     6.135272     0.648078    -0.137489
C      5.802723     5.067258     0.650496    -0.157086
C      2.091694     1.317580    20.516009     0.556012
C      1.425919     2.484801    19.920164    -0.014709
C      2.145961     3.572967    19.481019    -0.107004
C      1.506431     4.724687    18.997379    -0.160397
C      0.106134     4.774290    18.994961     0.096178
C     -0.619842     3.684574    19.430237    -0.157674
C      0.009943     2.549905    19.901786    -0.105852
C     -0.590010     6.005065    18.508903     0.001722
C     -0.554477     6.394138    17.164384     0.147178
C     -1.279270     7.536558    16.804797    -0.237682
C     -2.009851     8.285253    17.702675     0.004837
C     -2.043507     7.913230    19.052998     0.149648
C     -1.320988     6.775461    19.413310    -0.237578
C      0.198199     5.617541    16.119721    -0.525898
C      7.773552     8.683627    20.107333    -0.518721
C      7.839515     9.497427    17.176475     0.091232
C     -2.025754    10.481736    16.499379    -0.149706
C     -2.667924    11.546651    15.935938    -0.104527
C      6.510900    11.675309    16.064103    -0.021208
C      5.795376    10.690999    16.758126    -0.107130
C      6.477282     9.607483    17.302221    -0.159928
C      5.769210    12.837879    15.460036     0.562542
C      3.822660     2.943629    11.126138     0.098402
C      3.755594     1.314480    12.514185    -0.049799
C      4.704647     2.165481    12.951879    -0.102506
C      5.609516     4.327863    12.170801     0.181344
C      5.994506     5.000604    11.019737    -0.169132
C      6.872227     6.091870    11.128556    -0.137051
C      7.357051     6.463892    12.398111     0.152348
C      6.927447     5.808203    13.529829    -0.125011
C      6.052009     4.732437    13.416174    -0.163290
C      6.686169    13.710582    11.191430     0.108576
C     -1.848535    13.583475    11.899962    -0.044640
C     -2.423133    12.403853    12.190146    -0.092826
C      5.897623    11.402492    11.774216     0.188953
C      4.900080    11.334288    10.811772    -0.172430
C      4.028218    10.256973    10.833536    -0.141715
C      4.133427     9.269563    11.771798     0.158152
C      5.096196     9.365669    12.739078    -0.137489
C      5.989511    10.433683    12.741496    -0.157086
C     -0.865460    14.183361     8.425009     0.556012
C     -0.199685    13.016140     7.829164    -0.014709
C     -0.919727    11.927974     7.390019    -0.107004
C     -0.280197    10.776254     6.906379    -0.160397
C      1.120100    10.726651     6.903961     0.096178
C      1.846076    11.816367     7.339237    -0.157674
C      1.216291    12.951036     7.810786    -0.105852
C      1.816244     9.495876     6.417903     0.001722
C      1.780711     9.106803     5.073384     0.147178
C      2.505504     7.964383     4.713797    -0.237682
C      3.236085     7.215688     5.611675     0.004837
C      3.269741     7.587711     6.961998     0.149648
C      2.547222     8.725480     7.322310    -0.237578
C      1.028035     9.883400     4.028721    -0.525899
C      4.018682     6.817314     8.016333    -0.518721
C      3.952719     6.003514     5.085475     0.091232
C      3.251988     5.019205     4.408379    -0.149706
C      3.894158     3.954290     3.844938    -0.104527
C      5.281334     3.825632     3.973103    -0.021207
C      5.996858     4.809942     4.667126    -0.107130
C      5.314952     5.893458     5.211221    -0.159928
C      6.023024     2.663062     3.369036     0.562542
C      9.105660     2.943629     0.964862     0.098402
C      9.038594     1.314480    23.758815    -0.049799
C     -0.578353     2.165481    23.321121    -0.102506
C      0.326516     4.327863    24.102199     0.181344
C      0.711506     5.000604     1.071263    -0.169132
C      1.589227     6.091870     0.962444    -0.137050
C      2.074051     6.463892    23.874889     0.152343
C      1.644447     5.808203    22.743171    -0.125013
C      0.769009     4.732437    22.856826    -0.163289
C      1.403169    13.710582     0.899570     0.108576
C      3.434465    13.583475     0.191038    -0.044640
C      2.859867    12.403853    24.082854    -0.092826
C      0.614623    11.402492     0.316784     0.188954
C     -0.382920    11.334288     1.279228    -0.172429
C     -1.254782    10.256973     1.257464    -0.141716
C     -1.149573     9.269563     0.319202     0.158146
C     -0.186804     9.365669    23.533922    -0.137488
C      0.706511    10.433683    23.531504    -0.157087
C      4.417540    14.183361     3.665991     0.556012
C      5.083315    13.016140     4.261836    -0.014709
C      4.363273    11.927974     4.700981    -0.107004
C      5.002803    10.776254     5.184621    -0.160397
C      6.403100    10.726651     5.187039     0.096178
C      7.129076    11.816367     4.751763    -0.157674
C      6.499291    12.951036     4.280214    -0.105852
C      7.099244     9.495876     5.673097     0.001722
C      7.063711     9.106803     7.017616     0.147178
C      7.788504     7.964383     7.377203    -0.237682
C      8.519085     7.215688     6.479325     0.004837
C     -2.013259     7.587711     5.129002     0.149648
C      7.830222     8.725480     4.768690    -0.237578
C      6.311035     9.883400     8.062279    -0.525898
C     -1.264318     6.817314     4.074667    -0.518721
C     -1.330281     6.003514     7.005525     0.091232
C      8.534988     5.019205     7.682621    -0.149706
C      9.177158     3.954290     8.246062    -0.104527
C     -0.001666     3.825632     8.117897    -0.021207
C      0.713858     4.809942     7.423874    -0.107130
C      0.031952     5.893458     6.879779    -0.159928
C      0.740024     2.663062     8.721964     0.562542
C      2.686574    12.557312    13.055862     0.098402
C      2.753640    14.186461    11.667815    -0.049799
C      1.804587    13.335460    11.230121    -0.102506
C      0.899718    11.173078    12.011199     0.181344
C      0.514728    10.500337    13.162263    -0.169132
C     -0.362993     9.409071    13.053444    -0.137050
C     -0.847817     9.037049    11.783889     0.152343
C     -0.418213     9.692738    10.652171    -0.125013
C      0.457225    10.768504    10.765826    -0.163289
C     -0.176935     1.790359    12.990570     0.108576
C      8.357769     1.917466    12.282038    -0.044640
C      8.932367     3.097088    11.991854    -0.092826
C      0.611611     4.098449    12.407784     0.188954
C      1.609154     4.166653    13.370228    -0.172429
C      2.481016     5.243968    13.348464    -0.141716
C      2.375807     6.231378    12.410202     0.158146
C      1.413038     6.135272    11.442922    -0.137488
C      0.519723     5.067258    11.440504    -0.157086
C      7.374694     1.317580    15.756991     0.556012
C      6.708919     2.484801    16.352836    -0.014709
C      7.428961     3.572967    16.791981    -0.107004
C      6.789431     4.724687    17.275621    -0.160397
C      5.389134     4.774290    17.278039     0.096178
C      4.663158     3.684574    16.842763    -0.157674
C      5.292943     2.549905    16.371214    -0.105852
C      4.692990     6.005065    17.764097     0.001722
C      4.728523     6.394138    19.108616     0.147178
C      4.003730     7.536558    19.468203    -0.237682
C      3.273149     8.285253    18.570325     0.004837
C      3.239493     7.913230    17.220002     0.149648
C      3.962012     6.775461    16.859690    -0.237578
C      5.481199     5.617541    20.153279    -0.525898
C      2.490552     8.683627    16.165667    -0.518721
C      2.556515     9.497427    19.096525     0.091232
C      3.257246    10.481736    19.773621    -0.149706
C      2.615076    11.546651    20.337062    -0.104527
C      1.227900    11.675309    20.208897    -0.021207
C      0.512376    10.690999    19.514874    -0.107130
C      1.194282     9.607483    18.970779    -0.159928
C      0.486210    12.837879    20.812964     0.562542
N     -1.974460    13.701282    23.446625    -0.267296
N      7.040382    12.304647    -0.016202     0.020872
N      3.487010     7.976784     0.531037    -0.125990
N      8.598537     7.311794    23.742855    -0.132004
N      4.952203     3.024234    23.830394     0.020848
N      3.992738     1.086616    23.374321    -0.269368
N      3.200694     1.799659    11.355625    -0.267296
N      4.751852     3.196294    12.074798     0.020872
N      8.305224     7.524157    12.622037    -0.125990
N      3.193697     8.189147    11.651855    -0.132004
N      6.840031    12.476707    11.739394     0.020848
N     -2.766504    14.414325    11.283321    -0.269368
N      8.483694     1.799659     0.735375    -0.267296
N     -0.531148     3.196294     0.016202     0.020872
N      3.022224     7.524157    23.650963    -0.125925
N     -2.089303     8.189147     0.439145    -0.131935
N      1.557031    12.476707     0.351606     0.020848
N      2.516496    14.414325     0.807679    -0.269368
N      3.308540    13.701282    12.826375    -0.267296
N      1.757382    12.304647    12.107202     0.020872
N     -1.795990     7.976784    11.559963    -0.125925
N      3.315537     7.311794    12.530145    -0.131935
N     -0.330797     3.024234    12.442606     0.020848
N      9.275738     1.086616    12.898679    -0.269368
O      1.421366     0.523932    21.258638    -0.577913
O      3.340107     1.137769    20.315782    -0.569717
O      4.538148    12.923135    15.624232    -0.559147
O      6.427708    13.709032    14.810991    -0.577811
O     -0.195132    14.977009     9.167638    -0.577913
O     -2.113873    14.363172     8.224782    -0.569717
O      7.254086     2.577806     3.533232    -0.559147
O      5.364526     1.791909     2.719991    -0.577811
O      5.087868    14.977009     2.923362    -0.577913
O      3.169127    14.363172     3.866218    -0.569717
O      1.971086     2.577806     8.557768    -0.559147
O      0.081526     1.791909     9.371009    -0.577811
O      6.704366     0.523932    15.014362    -0.577913
O      8.623107     1.137769    15.957218    -0.569717
O     -0.744852    12.923135    20.648768    -0.559147
O      1.144708    13.709032    21.462009    -0.577811

The following XYZ coordinates are in angstroms. Other properties are in atomic units.
The sperically averaged electron density of each atom fit to a function of the form exp(a - br)
eigen_1, eigen_2 and eigen_3 are the three eigenvalues of traceless quadrupole moment tensor
  atom number  atomic symbol              X              Y              Z     net charge C6 coefficient C8 coefficient C10 coefficient fluctuating dipole atomic polarizability isotropic forcefield polarizability              a              b squared Pearson coefficient          <r^3>          <r^4>         wp_QDO          m_QDO          q_QDO       dipole_x       dipole_y       dipole_z         dipole            Qxy            Qxz            Qyz     Q(x^2-y^2)  Q(3z^2 - R^2)        eigen_1        eigen_2        eigen_3 static polarizability      alpha(xx)      alpha(xy)      alpha(xz)      alpha(yy)      alpha(yz)      alpha(zz) atomic spin moment
            1             Cd      -0.725786      14.895164      21.992078       0.849335     188.563940 0.47873320E+04  0.18600142E+06                                24.695449                           21.196508       1.032201       2.019264                    0.998271      79.689680     214.266511       0.447937       0.351938      -1.223439       0.003360       0.002986      -0.105308       0.105404      -0.033703      -0.010289       0.019788       0.103005      -0.037850      -0.060788      -0.010027       0.070815             29.608846      19.523283      -5.006185      -0.439812      47.918907      -1.572524      21.384347          -0.000003
            2             Cd       1.952020       0.605777       9.901078       0.849335     188.563948 0.47873324E+04  0.18600144E+06                                24.695449                           21.196509       1.032201       2.019264                    0.998271      79.689683     214.266521       0.447937       0.351938      -1.223439      -0.003360      -0.002986      -0.105308       0.105404      -0.033703       0.010289      -0.019788       0.103005      -0.037850      -0.060788      -0.010027       0.070815             29.608846      19.523284      -5.006185       0.439813      47.918907       1.572524      21.384348           0.000003
            3             Cd       7.235020       0.605777       2.189922       0.849335     188.563930 0.47873318E+04  0.18600141E+06                                24.695448                           21.196508       1.032201       2.019264                    0.998271      79.689678     214.266506       0.447937       0.351938      -1.223439      -0.003360      -0.002986       0.105308       0.105404      -0.033703      -0.010289       0.019788       0.103005      -0.037850      -0.060788      -0.010027       0.070815             29.608845      19.523282      -5.006186      -0.439812      47.918905      -1.572525      21.384347          -0.000003
            4             Cd       4.557214      14.895164      14.280922       0.849335     188.563945 0.47873323E+04  0.18600144E+06                                24.695449                           21.196508       1.032201       2.019264                    0.998271      79.689682     214.266519       0.447937       0.351938      -1.223439       0.003360       0.002986       0.105308       0.105404      -0.033703       0.010289      -0.019788       0.103005      -0.037850      -0.060788      -0.010027       0.070815             29.608846      19.523283      -5.006186       0.439813      47.918907       1.572525      21.384348           0.000003
            5              H      -2.417628      11.999278      22.494096       0.109071       1.113139 0.81918627E+01  0.81210662E+02                                 1.795449                            1.691819      -1.074946       2.371232                    0.997243       3.602869      10.263703       0.471541       1.310256      -0.702060       0.014670      -0.026276      -0.044778       0.053951       0.004963      -0.006440       0.012113      -0.012926       0.011811      -0.016259      -0.000114       0.016373              1.814107       1.591640      -0.077224      -0.247867       1.820257       0.445255       2.030423          -0.000001
            6              H      -2.287361      14.981659       0.841534       0.124187       1.086199 0.74631798E+01  0.71745855E+02                                 1.733988                            1.590818      -0.800771       2.512952                    0.999627       3.268950       8.949375       0.501055       1.271593      -0.712639       0.008091       0.039051       0.025218       0.047185       0.008249      -0.011295       0.014546      -0.008924       0.021107      -0.023164       0.003718       0.019446              1.820623       1.553284       0.390733       0.080910       2.459760       0.249239       1.448824          -0.000003
            7              H       6.564616      13.436216       1.622612       0.125596       1.002901 0.70179021E+01  0.67710644E+02                                 1.725192                            1.600622      -1.498887       2.162956                    0.993299       3.888276      11.347428       0.463719       1.368994      -0.686436      -0.019916       0.012557       0.033227       0.040723       0.013529      -0.007452       0.009496      -0.007773       0.003226      -0.020890       0.006269       0.014621              1.763486       1.749235      -0.030005      -0.507737       1.455597       0.027938       2.085627          -0.000001
            8              H       6.115318      10.768504      22.278877       0.136620       0.925812 0.66338513E+01  0.61862925E+02                                 1.548973                            1.493113      -0.791529       2.522058                    0.999766       3.142550       8.446854       0.521184       1.260232      -0.714928       0.010217       0.008466      -0.037158       0.039456       0.007502      -0.003181      -0.002175      -0.006808       0.033828      -0.013967       0.001348       0.012619              1.557939       1.455195       0.128397      -0.198340       1.354602      -0.089871       1.864021          -0.000001
            9              H       4.661249       8.936292      22.462660       0.115916       1.022788 0.73743009E+01  0.71966653E+02                                 1.753914                            1.643760      -1.380188       2.220713                    0.993926       3.842745      11.243417       0.456781       1.374002      -0.686469      -0.003251      -0.016118      -0.032327       0.036268      -0.002463      -0.003212       0.004650      -0.010028       0.046209      -0.013451      -0.003540       0.016991              1.810824       1.562975       0.204579       0.209653       1.693268       0.414766       2.176229           0.000000
           10              H       4.571008       9.418372       2.277944       0.130538       0.937194 0.67459291E+01  0.64319855E+02                                 1.663221                            1.582868      -1.095554       2.376855                    0.996523       3.534938      10.189579       0.461237       1.392768      -0.684835      -0.009733      -0.010379       0.035828       0.038550       0.001801      -0.003802      -0.005301       0.000032       0.024704      -0.006225      -0.005109       0.011334              1.697261       1.474271       0.142432      -0.224606       1.438734      -0.193249       2.178779          -0.000001
           11              H       6.027662      11.216481       2.086907       0.119169       0.936012 0.68233986E+01  0.65834123E+02                                 1.702979                            1.620736      -1.465406       2.183902                    0.992500       3.935977      11.753400       0.439745       1.443627      -0.672643       0.007140       0.013212       0.029384       0.032999       0.008640      -0.001586      -0.002207      -0.003894       0.012611      -0.010959       0.002481       0.008478              1.737250       1.507661       0.181855       0.205267       1.611618       0.281991       2.092471          -0.000001
           12              H       5.892604       1.481890      22.895518       0.108733       1.156571 0.85546938E+01  0.85331724E+02                                 1.821258                            1.715681      -0.940317       2.440051                    0.998140       3.476537       9.783856       0.475883       1.290327      -0.708057       0.041114      -0.027608      -0.027549       0.056670      -0.003929      -0.014410       0.014912       0.000206      -0.032427      -0.023793       0.001480       0.022314              1.836474       2.249138      -0.236440      -0.265001       1.743567       0.106539       1.516716          -0.000003
           13              H       2.192162       1.692703      -0.004836       0.113090       1.087475 0.76404676E+01  0.74730658E+02                                 1.796539                            1.654715      -1.049443       2.385503                    0.996535       3.599434      10.317235       0.465982       1.343872      -0.694880      -0.040599      -0.008558       0.010722       0.042855       0.000801      -0.013211       0.008887       0.005614      -0.028895      -0.019901       0.004069       0.015831              1.870031       2.537053       0.339947      -0.127284       1.701905      -0.068694       1.371134          -0.000002
           14              H       3.247134       3.822532       0.519913       0.115471       1.008957 0.73362145E+01  0.71742930E+02                                 1.753972                            1.655113      -1.460431       2.182853                    0.992455       3.928469      11.633053       0.447285       1.400279      -0.680935      -0.021637       0.026563       0.020500       0.039925       0.004091      -0.009330       0.007909       0.002936      -0.033898      -0.018652       0.007502       0.011150              1.781561       1.753104      -0.352637      -0.140199       2.044453       0.341034       1.547126          -0.000001
           15              H       6.974265       3.501663      22.257113       0.131674       0.990239 0.74387791E+01  0.71664988E+02                                 1.644218                            1.601225      -0.824646       2.501447                    0.999409       3.309416       9.158182       0.491888       1.292512      -0.707636       0.005179      -0.023120      -0.030217       0.038398       0.007071      -0.008658       0.012789      -0.006588       0.019369      -0.019328       0.002560       0.016768              1.641376       1.464666       0.033297      -0.032362       1.754639       0.256763       1.704825          -0.000003
           16              H       8.437419       5.295121      22.286131       0.116327       0.935402 0.67091914E+01  0.64186478E+02                                 1.684205                            1.593982      -1.242827       2.295914                    0.993751       3.745565      10.984125       0.450822       1.420129      -0.678282       0.023560      -0.001469      -0.025724       0.034913       0.001643      -0.010942       0.004695       0.001429       0.007326      -0.011984      -0.000469       0.012452              1.728291       1.909151       0.064149      -0.406709       1.404987      -0.073106       1.870735          -0.000001
           17              H       6.638305       6.787862       1.308246       0.121219       1.043853 0.78697541E+01  0.78017071E+02                                 1.781080                            1.703962      -1.304399       2.263896                    0.994835       3.787200      11.147908       0.446568       1.383534      -0.685666      -0.009094       0.020232       0.029610       0.036997      -0.005824      -0.011374       0.009004       0.005248       0.039934      -0.013228      -0.009290       0.022517              1.802172       1.539016       0.058342      -0.021518       1.947069       0.435185       1.920430          -0.000000
           18              H       5.145736       5.009904       1.305828       0.127220       0.932974 0.68486645E+01  0.65808748E+02                                 1.677245                            1.608854      -1.242460       2.301025                    0.994444       3.690965      10.820910       0.449749       1.417289      -0.679137      -0.023026       0.001991       0.026461       0.035134       0.005742      -0.007570       0.010348      -0.002627      -0.008426      -0.016273       0.005607       0.010666              1.698618       1.820743       0.121849      -0.404120       1.424525      -0.036703       1.850585          -0.000001
           19              H       3.074618       3.545065      19.507619       0.111482       1.020942 0.75312866E+01  0.73658388E+02                                 1.734204                            1.649441      -1.281271       2.271140                    0.993762       3.763516      10.912646       0.462293       1.354677      -0.691041       0.035839      -0.002049       0.000106       0.035897       0.004353       0.000693      -0.003408       0.011918      -0.023711      -0.009788      -0.001552       0.011340              1.763865       2.351173       0.014045      -0.048585       1.487963      -0.092163       1.452458          -0.000001
           20              H       2.004987       5.443930      18.685431       0.104910       1.023444 0.75374795E+01  0.74266592E+02                                 1.772249                            1.675653      -1.547605       2.132650                    0.991652       4.065965      12.114767       0.445006       1.396925      -0.680839       0.017321       0.025306      -0.011838       0.032872      -0.001710       0.000939      -0.007515      -0.003088      -0.027756      -0.012312       0.002525       0.009787              1.806973       1.891002       0.374627      -0.184059       1.934483      -0.317496       1.595435           0.000001
           21              H       9.017095       3.714025      19.408473       0.116566       1.021963 0.73440802E+01  0.70422981E+02                                 1.664209                            1.575591      -0.869073       2.467398                    0.999209       3.371131       9.262700       0.503904       1.267596      -0.712132      -0.035383      -0.005024      -0.002954       0.035860       0.004043      -0.003575      -0.007808       0.006013      -0.040291      -0.016593       0.003014       0.013580              1.703092       2.274882      -0.112546       0.144019       1.387593      -0.056623       1.446802          -0.000002
           22              H      -0.493491       1.829111      20.204061       0.121504       1.108682 0.81445703E+01  0.79340067E+02                                 1.695142                            1.614383      -0.904791       2.456124                    0.998836       3.269574       8.760974       0.523969       1.199986      -0.729284      -0.024643      -0.032984       0.007736       0.041893       0.008860      -0.002745      -0.005896       0.008718      -0.039885      -0.015277      -0.002228       0.017505              1.710117       1.611712       0.254549      -0.095216       1.942929      -0.276650       1.575709          -0.000002
           23              H      -1.265575       7.803174      15.914174       0.109171       1.025284 0.75782045E+01  0.74533296E+02                                 1.763565                            1.672024      -1.353259       2.231768                    0.993104       3.903734      11.501915       0.450165       1.383407      -0.684650       0.000717       0.008163      -0.028437       0.029594      -0.006071      -0.006925      -0.002413      -0.004956       0.007264      -0.011450       0.004039       0.007411              1.813479       1.480793      -0.091292      -0.026735       1.584514      -0.254710       2.375130           0.000002
           24              H      -1.326796       6.515046      20.305625       0.114230       0.964936 0.70190677E+01  0.67651571E+02                                 1.695044                            1.611479      -1.169022       2.325125                    0.995073       3.711390      10.787447       0.458043       1.387399      -0.684888       0.000332      -0.006118       0.031042       0.031640      -0.008071      -0.002789      -0.002463      -0.004172       0.012916      -0.011369       0.005133       0.006236              1.744296       1.438528      -0.084327      -0.019445       1.491588      -0.251649       2.302771          -0.000000
           25              H       0.099157       6.048467      15.266097       0.158266       0.895776 0.65423345E+01  0.61785231E+02                                 1.610170                            1.552117      -1.019379       2.412075                    0.997846       3.425571       9.766520       0.469685       1.380853      -0.687611      -0.006117       0.010413      -0.010301       0.015873      -0.001302       0.000567      -0.004002      -0.002922       0.008775      -0.003695      -0.002196       0.005891              1.638071       1.370523      -0.048834       0.000303       1.416729      -0.222845       2.126960           0.000001
           26              H       1.128479       5.583439      16.354287       0.159239       0.921394 0.68173766E+01  0.65315805E+02                                 1.660094                            1.597755      -1.236791       2.306712                    0.994907       3.599551      10.475802       0.455272       1.404217      -0.681935       0.013478       0.001597       0.007693       0.015600      -0.001673       0.000126       0.002304       0.006800      -0.008645      -0.004912      -0.000339       0.005251              1.690724       2.254508      -0.027160       0.177886       1.298477       0.000556       1.519186           0.000001
           27              H      -0.151374       4.724687      16.068939       0.169960       0.891761 0.66412554E+01  0.62470432E+02                                 1.565213                            1.533525      -0.840847       2.502203                    0.999342       3.226580       8.952000       0.490365       1.327892      -0.699755      -0.010066      -0.014749       0.002419       0.018019       0.002989      -0.000246       0.000915      -0.006198      -0.013558      -0.004693      -0.001924       0.006617              1.559402       1.464827       0.285117      -0.009671       1.827698       0.093925       1.385680          -0.000001
           28              H       7.340366       9.438523      19.705912       0.160325       0.986443 0.73868168E+01  0.71200741E+02                                 1.654469                            1.600173      -1.024088       2.401232                    0.999174       3.358395       9.365074       0.488845       1.299894      -0.705031      -0.003520       0.011101      -0.010205       0.015485      -0.003187      -0.001851       0.000982      -0.005862      -0.012538      -0.005023      -0.001650       0.006673              1.667449       1.588137      -0.305310       0.178387       1.730736      -0.244874       1.683473           0.000001
           29              H       7.115193       8.114743      20.511172       0.163493       0.825403 0.59095953E+01  0.54389975E+02                                 1.522985                            1.473980      -0.820187       2.508741                    0.999112       3.315443       9.321218       0.482712       1.378658      -0.688117      -0.009392      -0.013611       0.002017       0.016660       0.003583      -0.004862      -0.001642      -0.001421      -0.015635      -0.007683      -0.000131       0.007814              1.537780       1.694455       0.301662      -0.241933       1.463589      -0.155610       1.455296           0.000001
           30              H      -2.176717       8.987446      20.779593       0.164729       0.873437 0.62061260E+01  0.57702167E+02                                 1.570908                            1.501232      -0.868857       2.484912                    0.999143       3.314256       9.301762       0.483758       1.361777      -0.691680       0.014418       0.003074       0.005317       0.015672       0.000158       0.004194       0.004473       0.005842      -0.007804      -0.007452       0.000633       0.006820              1.606970       1.630322       0.168455       0.386092       1.340100       0.239276       1.850488          -0.000000
           31              H      -1.101096      10.416632      16.426833       0.109872       1.043927 0.75418235E+01  0.72753068E+02                                 1.683223                            1.593293      -0.779462       2.504013                    0.999552       3.399910       9.349569       0.503020       1.262252      -0.713355       0.035352       0.002551      -0.000651       0.035450       0.001471      -0.004243      -0.009407       0.009763      -0.032547      -0.016487       0.004132       0.012355              1.716309       2.273740      -0.152136      -0.000225       1.416292      -0.072666       1.458896           0.000003
           32              H      -2.183546      12.186840      15.464389       0.113641       1.178451 0.87502408E+01  0.86899132E+02                                 1.768211                            1.674102      -1.030563       2.387616                    0.997693       3.418989       9.290714       0.513494       1.201089      -0.728139       0.022767       0.028894      -0.014620       0.039585       0.007266      -0.005478      -0.007058       0.014563      -0.031346      -0.014526      -0.003191       0.017717              1.790876       1.672507       0.223207      -0.201952       1.928757      -0.419324       1.771362           0.000002
           33              H       4.872266      10.762303      16.852436       0.116415       1.032017 0.76159450E+01  0.74517259E+02                                 1.734084                            1.650154      -1.223988       2.303369                    0.994544       3.679541      10.588725       0.466892       1.340777      -0.694476      -0.037815       0.003142       0.005813       0.038388       0.003297      -0.004317      -0.003655       0.017170      -0.030184      -0.011988      -0.003209       0.015198              1.757615       2.306435      -0.050939      -0.117850       1.488363      -0.106807       1.478047           0.000002
           34              H       6.004112       8.948693      17.759261       0.103363       1.012230 0.74119366E+01  0.72806021E+02                                 1.771935                            1.671510      -1.480174       2.167728                    0.991642       4.032112      12.039953       0.441116       1.413570      -0.678057      -0.015835      -0.023463       0.016609       0.032820      -0.002802      -0.001896      -0.009763      -0.000227      -0.017951      -0.012826       0.003209       0.009617              1.810445       1.867360       0.319034      -0.229439       1.860666      -0.395712       1.703310           0.000002
           35              H       3.643862       3.501663      10.403096       0.109071       1.113140 0.81918637E+01  0.81210669E+02                                 1.795448                            1.691818      -1.074946       2.371232                    0.997243       3.602869      10.263701       0.471541       1.310256      -0.702061      -0.014670       0.026276      -0.044778       0.053951       0.004963       0.006440      -0.012113      -0.012926       0.011811      -0.016259      -0.000114       0.016373              1.814106       1.591640      -0.077224       0.247867       1.820256      -0.445255       2.030423           0.000001
           36              H       3.513595       0.519282      12.932534       0.124187       1.086199 0.74631786E+01  0.71745840E+02                                 1.733987                            1.590817      -0.800771       2.512952                    0.999627       3.268950       8.949374       0.501055       1.271593      -0.712639      -0.008091      -0.039051       0.025218       0.047185       0.008249       0.011295      -0.014546      -0.008924       0.021107      -0.023164       0.003718       0.019446              1.820622       1.553283       0.390733      -0.080910       2.459759      -0.249239       1.448824           0.000000
           37              H       5.227618       2.064725      13.713612       0.125596       1.002901 0.70179011E+01  0.67710634E+02                                 1.725192                            1.600622      -1.498887       2.162956                    0.993299       3.888276      11.347429       0.463719       1.368994      -0.686436       0.019916      -0.012557       0.033227       0.040723       0.013529       0.007452      -0.009496      -0.007773       0.003226      -0.020890       0.006269       0.014621              1.763486       1.749235      -0.030005       0.507737       1.455597      -0.027938       2.085627           0.000000
           38              H       5.676916       4.732437      10.187877       0.136620       0.925811 0.66338483E+01  0.61862894E+02                                 1.548973                            1.493113      -0.791529       2.522058                    0.999766       3.142549       8.446853       0.521183       1.260233      -0.714928      -0.010217      -0.008466      -0.037158       0.039456       0.007502       0.003181       0.002175      -0.006808       0.033828      -0.013967       0.001348       0.012619              1.557939       1.455195       0.128397       0.198340       1.354602       0.089871       1.864021           0.000001
           39              H       7.130985       6.564649      10.371660       0.115916       1.022788 0.73743009E+01  0.71966653E+02                                 1.753914                            1.643760      -1.380188       2.220713                    0.993926       3.842745      11.243417       0.456781       1.374002      -0.686469       0.003251       0.016118      -0.032327       0.036268      -0.002463       0.003212      -0.004650      -0.010028       0.046209      -0.013451      -0.003540       0.016991              1.810824       1.562975       0.204578      -0.209653       1.693268      -0.414766       2.176229           0.000002
           40              H       7.221226       6.082569      14.368944       0.130538       0.937194 0.67459284E+01  0.64319848E+02                                 1.663221                            1.582868      -1.095554       2.376855                    0.996523       3.534938      10.189580       0.461237       1.392769      -0.684835       0.009733       0.010379       0.035828       0.038550       0.001801       0.003802       0.005301       0.000032       0.024704      -0.006225      -0.005109       0.011334              1.697261       1.474271       0.142432       0.224606       1.438734       0.193249       2.178779           0.000001
           41              H       5.764572       4.284460      14.177907       0.119169       0.936012 0.68233977E+01  0.65834113E+02                                 1.702979                            1.620736      -1.465406       2.183902                    0.992500       3.935977      11.753401       0.439745       1.443627      -0.672643      -0.007140      -0.013212       0.029384       0.032999       0.008640       0.001586       0.002207      -0.003894       0.012611      -0.010959       0.002481       0.008478              1.737250       1.507661       0.181855      -0.205267       1.611618      -0.281991       2.092471           0.000000
           42              H       5.899630      14.019051      10.804518       0.108733       1.156570 0.85546924E+01  0.85331707E+02                                 1.821257                            1.715681      -0.940317       2.440051                    0.998140       3.476537       9.783856       0.475883       1.290327      -0.708057      -0.041114       0.027608      -0.027549       0.056670      -0.003929       0.014410      -0.014912       0.000206      -0.032427      -0.023793       0.001480       0.022314              1.836474       2.249138      -0.236440       0.265001       1.743567      -0.106539       1.516716          -0.000000
           43              H      -0.965928      13.808238      12.086164       0.113090       1.087475 0.76404676E+01  0.74730658E+02                                 1.796539                            1.654715      -1.049443       2.385503                    0.996535       3.599434      10.317235       0.465982       1.343872      -0.694880       0.040599       0.008558       0.010722       0.042855       0.000801       0.013211      -0.008887       0.005614      -0.028895      -0.019901       0.004069       0.015831              1.870031       2.537053       0.339947       0.127284       1.701905       0.068694       1.371134           0.000000
           44              H      -2.020900      11.678409      12.610913       0.115471       1.008957 0.73362145E+01  0.71742930E+02                                 1.753972                            1.655113      -1.460431       2.182853                    0.992455       3.928469      11.633053       0.447285       1.400279      -0.680935       0.021637      -0.026563       0.020500       0.039925       0.004091       0.009330      -0.007909       0.002936      -0.033898      -0.018652       0.007502       0.011150              1.781561       1.753104      -0.352637       0.140199       2.044453      -0.341034       1.547126           0.000000
           45              H       4.817969      11.999278      10.166113       0.131674       0.990239 0.74387794E+01  0.71664988E+02                                 1.644218                            1.601225      -0.824645       2.501447                    0.999409       3.309416       9.158181       0.491888       1.292512      -0.707636      -0.005179       0.023120      -0.030217       0.038398       0.007071       0.008658      -0.012789      -0.006588       0.019369      -0.019328       0.002560       0.016768              1.641376       1.464665       0.033297       0.032362       1.754638      -0.256763       1.704824          -0.000001
           46              H       3.354815      10.205820      10.195131       0.116327       0.935402 0.67091914E+01  0.64186478E+02                                 1.684205                            1.593982      -1.242826       2.295914                    0.993751       3.745565      10.984125       0.450822       1.420129      -0.678282      -0.023560       0.001469      -0.025724       0.034913       0.001643       0.010942      -0.004695       0.001429       0.007326      -0.011984      -0.000469       0.012452              1.728291       1.909151       0.064149       0.406709       1.404987       0.073106       1.870735           0.000001
           47              H       5.153929       8.713079      13.399246       0.121219       1.043853 0.78697541E+01  0.78017071E+02                                 1.781080                            1.703962      -1.304399       2.263896                    0.994835       3.787200      11.147908       0.446568       1.383534      -0.685666       0.009094      -0.020232       0.029610       0.036997      -0.005824       0.011374      -0.009004       0.005248       0.039934      -0.013228      -0.009290       0.022517              1.802172       1.539016       0.058342       0.021518       1.947069      -0.435185       1.920430           0.000002
           48              H       6.646498      10.491037      13.396828       0.127220       0.932975 0.68486692E+01  0.65808801E+02                                 1.677245                            1.608854      -1.242460       2.301025                    0.994444       3.690966      10.820911       0.449749       1.417288      -0.679137       0.023026      -0.001991       0.026461       0.035134       0.005742       0.007570      -0.010348      -0.002627      -0.008426      -0.016273       0.005607       0.010666              1.698618       1.820743       0.121849       0.404120       1.424525       0.036703       1.850585           0.000001
           49              H      -1.848384      11.955876       7.416619       0.111482       1.020942 0.75312878E+01  0.73658403E+02                                 1.734205                            1.649441      -1.281272       2.271140                    0.993762       3.763516      10.912646       0.462293       1.354677      -0.691041      -0.035839       0.002049       0.000106       0.035897       0.004353      -0.000693       0.003408       0.011918      -0.023711      -0.009788      -0.001552       0.011340              1.763865       2.351173       0.014045       0.048585       1.487963       0.092163       1.452458          -0.000001
           50              H      -0.778753      10.057011       6.594431       0.104910       1.023444 0.75374795E+01  0.74266592E+02                                 1.772249                            1.675653      -1.547606       2.132650                    0.991652       4.065965      12.114767       0.445006       1.396925      -0.680839      -0.017321      -0.025306      -0.011838       0.032872      -0.001710      -0.000939       0.007515      -0.003088      -0.027756      -0.012312       0.002525       0.009787              1.806973       1.891002       0.374627       0.184059       1.934483       0.317496       1.595435           0.000001
           51              H       2.775139      11.786916       7.317473       0.116566       1.021963 0.73440837E+01  0.70423018E+02                                 1.664209                            1.575591      -0.869073       2.467398                    0.999209       3.371132       9.262701       0.503905       1.267595      -0.712132       0.035383       0.005024      -0.002954       0.035860       0.004043       0.003575       0.007808       0.006013      -0.040291      -0.016593       0.003014       0.013580              1.703092       2.274881      -0.112546      -0.144019       1.387593       0.056623       1.446802          -0.000001
           52              H       1.719725      13.671830       8.113061       0.121504       1.108682 0.81445706E+01  0.79340073E+02                                 1.695143                            1.614383      -0.904791       2.456123                    0.998836       3.269574       8.760975       0.523969       1.199986      -0.729284       0.024643       0.032984       0.007736       0.041893       0.008860       0.002745       0.005896       0.008718      -0.039885      -0.015277      -0.002228       0.017505              1.710117       1.611712       0.254549       0.095216       1.942930       0.276650       1.575710          -0.000000
           53              H       2.491809       7.697767       3.823174       0.109171       1.025284 0.75781994E+01  0.74533238E+02                                 1.763565                            1.672024      -1.353259       2.231768                    0.993104       3.903733      11.501914       0.450165       1.383408      -0.684649      -0.000717      -0.008163      -0.028437       0.029594      -0.006071       0.006925       0.002413      -0.004956       0.007264      -0.011450       0.004039       0.007411              1.813479       1.480793      -0.091292       0.026735       1.584514       0.254710       2.375130           0.000001
           54              H       2.553030       8.985895       8.214625       0.114230       0.964936 0.70190672E+01  0.67651569E+02                                 1.695044                            1.611480      -1.169022       2.325125                    0.995073       3.711390      10.787449       0.458043       1.387399      -0.684888      -0.000332       0.006117       0.031042       0.031640      -0.008071       0.002789       0.002463      -0.004172       0.012916      -0.011369       0.005133       0.006236              1.744296       1.438529      -0.084327       0.019445       1.491588       0.251649       2.302771           0.000001
           55              H       1.127077       9.452474       3.175097       0.158266       0.895775 0.65423296E+01  0.61785176E+02                                 1.610169                            1.552117      -1.019379       2.412076                    0.997846       3.425570       9.766518       0.469685       1.380853      -0.687611       0.006117      -0.010413      -0.010301       0.015873      -0.001302      -0.000567       0.004002      -0.002922       0.008775      -0.003695      -0.002196       0.005891              1.638071       1.370523      -0.048834      -0.000303       1.416729       0.222845       2.126960          -0.000001
           56              H       0.097755       9.917502       4.263287       0.159240       0.921395 0.68173778E+01  0.65315818E+02                                 1.660094                            1.597754      -1.236791       2.306712                    0.994907       3.599551      10.475802       0.455272       1.404216      -0.681935      -0.013478      -0.001597       0.007693       0.015600      -0.001673      -0.000126      -0.002304       0.006800      -0.008645      -0.004912      -0.000339       0.005251              1.690724       2.254508      -0.027160      -0.177886       1.298477      -0.000556       1.519186          -0.000000
           57              H       1.377608      10.776254       3.977939       0.169960       0.891760 0.66412522E+01  0.62470396E+02                                 1.565213                            1.533525      -0.840847       2.502203                    0.999342       3.226579       8.951998       0.490364       1.327892      -0.699755       0.010066       0.014749       0.002419       0.018019       0.002989       0.000246      -0.000915      -0.006198      -0.013558      -0.004693      -0.001924       0.006617              1.559402       1.464827       0.285117       0.009671       1.827698      -0.093925       1.385680          -0.000002
           58              H       4.451868       6.062418       7.614912       0.160325       0.986443 0.73868217E+01  0.71200796E+02                                 1.654469                            1.600173      -1.024088       2.401232                    0.999174       3.358396       9.365075       0.488845       1.299893      -0.705031       0.003520      -0.011101      -0.010205       0.015485      -0.003187       0.001851      -0.000982      -0.005862      -0.012538      -0.005023      -0.001650       0.006673              1.667449       1.588137      -0.305310      -0.178387       1.730736       0.244874       1.683473           0.000002
           59              H       4.677041       7.386198       8.420172       0.163493       0.825403 0.59095946E+01  0.54389969E+02                                 1.522986                            1.473980      -0.820187       2.508741                    0.999112       3.315443       9.321219       0.482712       1.378658      -0.688117       0.009392       0.013611       0.002017       0.016660       0.003583       0.004862       0.001642      -0.001421      -0.015635      -0.007683      -0.000131       0.007814              1.537780       1.694455       0.301662       0.241933       1.463589       0.155610       1.455296           0.000002
           60              H       3.402951       6.513495       8.688593       0.164729       0.873437 0.62061266E+01  0.57702174E+02                                 1.570908                            1.501232      -0.868857       2.484912                    0.999143       3.314256       9.301763       0.483758       1.361778      -0.691680      -0.014418      -0.003074       0.005317       0.015672       0.000158      -0.004194      -0.004473       0.005842      -0.007804      -0.007452       0.000633       0.006820              1.606970       1.630322       0.168455      -0.386092       1.340100      -0.239277       1.850488           0.000001
           61              H       2.327330       5.084309       4.335833       0.109872       1.043927 0.75418223E+01  0.72753054E+02                                 1.683223                            1.593293      -0.779462       2.504013                    0.999552       3.399910       9.349569       0.503020       1.262252      -0.713355      -0.035352      -0.002551      -0.000651       0.035450       0.001471       0.004243       0.009407       0.009763      -0.032547      -0.016487       0.004132       0.012355              1.716309       2.273740      -0.152136       0.000225       1.416291       0.072666       1.458896           0.000001
           62              H       3.409780       3.314101       3.373389       0.113642       1.178451 0.87502352E+01  0.86899061E+02                                 1.768210                            1.674101      -1.030562       2.387617                    0.997693       3.418988       9.290710       0.513494       1.201088      -0.728139      -0.022767      -0.028894      -0.014620       0.039585       0.007266       0.005478       0.007058       0.014563      -0.031346      -0.014526      -0.003191       0.017716              1.790875       1.672506       0.223206       0.201952       1.928756       0.419324       1.771361          -0.000000
           63              H       6.919968       4.738638       4.761436       0.116415       1.032016 0.76159443E+01  0.74517252E+02                                 1.734084                            1.650154      -1.223988       2.303369                    0.994544       3.679541      10.588726       0.466892       1.340777      -0.694476       0.037815      -0.003142       0.005813       0.038388       0.003297       0.004317       0.003655       0.017170      -0.030184      -0.011988      -0.003209       0.015198              1.757615       2.306435      -0.050939       0.117850       1.488363       0.106807       1.478048           0.000001
           64              H       5.788122       6.552248       5.668261       0.103363       1.012230 0.74119356E+01  0.72806011E+02                                 1.771935                            1.671510      -1.480174       2.167728                    0.991642       4.032112      12.039954       0.441116       1.413570      -0.678057       0.015835       0.023463       0.016609       0.032820      -0.002802       0.001896       0.009763      -0.000227      -0.017951      -0.012826       0.003209       0.009617              1.810445       1.867360       0.319034       0.229439       1.860666       0.395712       1.703310           0.000002
           65              H       8.926862       3.501663       1.687904       0.109071       1.113140 0.81918637E+01  0.81210669E+02                                 1.795449                            1.691818      -1.074946       2.371232                    0.997243       3.602869      10.263701       0.471541       1.310256      -0.702061      -0.014670       0.026276       0.044778       0.053951       0.004963      -0.006440       0.012113      -0.012926       0.011811      -0.016259      -0.000114       0.016373              1.814106       1.591640      -0.077224      -0.247867       1.820256       0.445255       2.030423          -0.000001
           66              H       8.796595       0.519282      23.340466       0.124188       1.086198 0.74631749E+01  0.71745796E+02                                 1.733987                            1.590817      -0.800771       2.512952                    0.999627       3.268949       8.949371       0.501055       1.271593      -0.712639      -0.008091      -0.039051      -0.025218       0.047185       0.008249      -0.011295       0.014546      -0.008924       0.021107      -0.023164       0.003718       0.019446              1.820621       1.553283       0.390733       0.080910       2.459758       0.249239       1.448823          -0.000003
           67              H      -0.055382       2.064725      22.559388       0.125596       1.002901 0.70179021E+01  0.67710644E+02                                 1.725192                            1.600622      -1.498887       2.162956                    0.993299       3.888276      11.347428       0.463719       1.368994      -0.686436       0.019916      -0.012557      -0.033227       0.040723       0.013529      -0.007452       0.009496      -0.007773       0.003226      -0.020890       0.006269       0.014621              1.763486       1.749235      -0.030006      -0.507737       1.455597       0.027938       2.085627          -0.000001
           68              H       0.393916       4.732437       1.903123       0.136620       0.925812 0.66338535E+01  0.61862949E+02                                 1.548973                            1.493113      -0.791530       2.522057                    0.999766       3.142550       8.446854       0.521184       1.260232      -0.714928      -0.010217      -0.008466       0.037158       0.039456       0.007502      -0.003181      -0.002175      -0.006808       0.033828      -0.013967       0.001348       0.012619              1.557940       1.455195       0.128397      -0.198340       1.354602      -0.089871       1.864021          -0.000001
           69              H       1.847985       6.564649       1.719340       0.115917       1.022777 0.73742006E+01  0.71965423E+02                                 1.753902                            1.643750      -1.380169       2.220723                    0.993927       3.842718      11.243315       0.456783       1.374003      -0.686469       0.003251       0.016118       0.032327       0.036268      -0.002462      -0.003212       0.004650      -0.010028       0.046207      -0.013450      -0.003540       0.016991              1.810812       1.562966       0.204577       0.209651       1.693258       0.414762       2.176212           0.000000
           70              H       1.938226       6.082569      21.904056       0.130538       0.937202 0.67459955E+01  0.64320675E+02                                 1.663232                            1.582877      -1.095568       2.376848                    0.996523       3.534960      10.189672       0.461234       1.392771      -0.684834       0.009732       0.010379      -0.035828       0.038550       0.001801      -0.003802      -0.005302       0.000032       0.024705      -0.006225      -0.005110       0.011335              1.697272       1.474280       0.142434      -0.224608       1.438742      -0.193251       2.178795          -0.000001
           71              H       0.481572       4.284460      22.095093       0.119169       0.936012 0.68233965E+01  0.65834097E+02                                 1.702978                            1.620736      -1.465406       2.183902                    0.992500       3.935976      11.753397       0.439745       1.443627      -0.672643      -0.007140      -0.013212      -0.029384       0.032999       0.008640      -0.001586      -0.002207      -0.003895       0.012610      -0.010959       0.002481       0.008478              1.737249       1.507660       0.181855       0.205267       1.611617       0.281991       2.092470          -0.000001
           72              H       0.616630      14.019051       1.286482       0.108733       1.156570 0.85546924E+01  0.85331706E+02                                 1.821257                            1.715681      -0.940317       2.440051                    0.998140       3.476537       9.783856       0.475883       1.290327      -0.708057      -0.041114       0.027608       0.027549       0.056670      -0.003929      -0.014410       0.014912       0.000206      -0.032427      -0.023793       0.001480       0.022314              1.836474       2.249138      -0.236440      -0.265001       1.743567       0.106539       1.516716          -0.000003
           73              H       4.317072      13.808238       0.004836       0.113090       1.087476 0.76404682E+01  0.74730663E+02                                 1.796539                            1.654715      -1.049443       2.385503                    0.996535       3.599434      10.317234       0.465982       1.343871      -0.694880       0.040599       0.008558      -0.010722       0.042855       0.000801      -0.013211       0.008887       0.005614      -0.028895      -0.019901       0.004069       0.015831              1.870031       2.537053       0.339947      -0.127284       1.701905      -0.068694       1.371134          -0.000002
           74              H       3.262100      11.678409      23.662087       0.115471       1.008957 0.73362105E+01  0.71742880E+02                                 1.753971                            1.655112      -1.460431       2.182853                    0.992455       3.928468      11.633048       0.447285       1.400278      -0.680935       0.021637      -0.026563      -0.020500       0.039925       0.004091      -0.009330       0.007909       0.002936      -0.033898      -0.018652       0.007502       0.011150              1.781560       1.753103      -0.352637      -0.140198       2.044452       0.341034       1.547125          -0.000001
           75              H      -0.465031      11.999278       1.924887       0.131674       0.990239 0.74387764E+01  0.71664957E+02                                 1.644218                            1.601225      -0.824645       2.501447                    0.999409       3.309415       9.158180       0.491888       1.292512      -0.707636      -0.005179       0.023120       0.030217       0.038398       0.007071      -0.008658       0.012789      -0.006588       0.019369      -0.019328       0.002560       0.016768              1.641376       1.464665       0.033297      -0.032362       1.754638       0.256763       1.704825          -0.000003
           76              H      -1.928185      10.205820       1.895869       0.116326       0.935407 0.67092383E+01  0.64187059E+02                                 1.684213                            1.593989      -1.242838       2.295908                    0.993751       3.745583      10.984200       0.450820       1.420132      -0.678282      -0.023560       0.001469       0.025724       0.034913       0.001642      -0.010942       0.004695       0.001430       0.007327      -0.011984      -0.000469       0.012453              1.728299       1.909160       0.064150      -0.406712       1.404993      -0.073107       1.870745          -0.000001
           77              H      -0.129071       8.713079      22.873754       0.121219       1.043844 0.78696641E+01  0.78015971E+02                                 1.781072                            1.703954      -1.304384       2.263904                    0.994835       3.787181      11.147844       0.446568       1.383537      -0.685665       0.009093      -0.020233      -0.029610       0.036997      -0.005823      -0.011374       0.009004       0.005246       0.039933      -0.013227      -0.009290       0.022517              1.802164       1.539010       0.058343      -0.021517       1.947062       0.435183       1.920421          -0.000000
           78              H       1.363498      10.491037      22.876172       0.127219       0.932977 0.68486961E+01  0.65809130E+02                                 1.677249                            1.608858      -1.242465       2.301023                    0.994444       3.690972      10.820938       0.449748       1.417290      -0.679137       0.023026      -0.001991      -0.026461       0.035134       0.005742      -0.007570       0.010348      -0.002627      -0.008426      -0.016273       0.005607       0.010666              1.698622       1.820748       0.121850      -0.404122       1.424528      -0.036703       1.850590          -0.000001
           79              H       3.434616      11.955876       4.674381       0.111481       1.020943 0.75312944E+01  0.73658481E+02                                 1.734205                            1.649442      -1.281272       2.271139                    0.993762       3.763518      10.912652       0.462293       1.354677      -0.691041      -0.035839       0.002049      -0.000106       0.035897       0.004353       0.000693      -0.003408       0.011918      -0.023711      -0.009788      -0.001552       0.011340              1.763865       2.351174       0.014045      -0.048585       1.487964      -0.092163       1.452458          -0.000001
           80              H       4.504247      10.057011       5.496569       0.104910       1.023445 0.75374831E+01  0.74266638E+02                                 1.772250                            1.675653      -1.547606       2.132650                    0.991652       4.065966      12.114771       0.445006       1.396925      -0.680839      -0.017321      -0.025306       0.011838       0.032872      -0.001710       0.000939      -0.007515      -0.003088      -0.027756      -0.012312       0.002525       0.009787              1.806974       1.891003       0.374627      -0.184059       1.934483      -0.317496       1.595436           0.000001
           81              H      -2.507861      11.786916       4.773527       0.116566       1.021963 0.73440809E+01  0.70422985E+02                                 1.664209                            1.575591      -0.869072       2.467398                    0.999209       3.371131       9.262698       0.503905       1.267596      -0.712132       0.035383       0.005024       0.002954       0.035860       0.004043      -0.003575      -0.007808       0.006013      -0.040291      -0.016593       0.003014       0.013580              1.703092       2.274881      -0.112546       0.144019       1.387593      -0.056623       1.446802          -0.000002
           82              H      -3.563275      13.671830       3.977939       0.121505       1.108681 0.81445635E+01  0.79339983E+02                                 1.695141                            1.614382      -0.904790       2.456124                    0.998836       3.269573       8.760970       0.523969       1.199985      -0.729284       0.024643       0.032984      -0.007736       0.041893       0.008860      -0.002745      -0.005896       0.008718      -0.039885      -0.015277      -0.002228       0.017505              1.710116       1.611711       0.254549      -0.095216       1.942928      -0.276649       1.575709          -0.000002
           83              H       7.774809       7.697767       8.267826       0.109170       1.025292 0.75782799E+01  0.74534253E+02                                 1.763577                            1.672035      -1.353268       2.231763                    0.993104       3.903756      11.502012       0.450163       1.383411      -0.684649      -0.000717      -0.008163       0.028436       0.029594      -0.006071      -0.006925      -0.002413      -0.004957       0.007263      -0.011450       0.004039       0.007411              1.813492       1.480802      -0.091293      -0.026736       1.584524      -0.254713       2.375149           0.000002
           84              H       7.836030       8.985895       3.876375       0.114229       0.964941 0.70191107E+01  0.67652103E+02                                 1.695050                            1.611485      -1.169031       2.325121                    0.995073       3.711403      10.787501       0.458042       1.387400      -0.684887      -0.000332       0.006118      -0.031041       0.031640      -0.008071      -0.002789      -0.002463      -0.004172       0.012915      -0.011369       0.005133       0.006236              1.744303       1.438533      -0.084327      -0.019445       1.491594      -0.251650       2.302781          -0.000000
           85              H       6.410077       9.452474       8.915903       0.158266       0.895780 0.65423706E+01  0.61785668E+02                                 1.610175                            1.552122      -1.019386       2.412072                    0.997846       3.425581       9.766562       0.469684       1.380854      -0.687611       0.006117      -0.010413       0.010301       0.015873      -0.001302       0.000567      -0.004002      -0.002922       0.008775      -0.003695      -0.002196       0.005891              1.638076       1.370527      -0.048834       0.000303       1.416733      -0.222846       2.126969           0.000001
           86              H       5.380755       9.917502       7.827713       0.159239       0.921396 0.68173864E+01  0.65315917E+02                                 1.660095                            1.597755      -1.236792       2.306711                    0.994907       3.599553      10.475807       0.455272       1.404216      -0.681935      -0.013478      -0.001597      -0.007693       0.015600      -0.001673       0.000126       0.002304       0.006800      -0.008645      -0.004912      -0.000339       0.005251              1.690725       2.254510      -0.027161       0.177886       1.298478       0.000556       1.519187           0.000001
           87              H       6.660608      10.776254       8.113061       0.169959       0.891761 0.66412586E+01  0.62470470E+02                                 1.565214                            1.533525      -0.840848       2.502203                    0.999342       3.226581       8.952004       0.490364       1.327892      -0.699755       0.010066       0.014749      -0.002419       0.018019       0.002989      -0.000246       0.000915      -0.006198      -0.013558      -0.004693      -0.001924       0.006617              1.559402       1.464828       0.285117      -0.009671       1.827699       0.093925       1.385681          -0.000001
           88              H      -0.831132       6.062418       4.476088       0.160325       0.986442 0.73868132E+01  0.71200698E+02                                 1.654468                            1.600173      -1.024087       2.401232                    0.999174       3.358395       9.365074       0.488845       1.299894      -0.705031       0.003520      -0.011101       0.010205       0.015485      -0.003187      -0.001851       0.000982      -0.005862      -0.012538      -0.005023      -0.001650       0.006673              1.667448       1.588136      -0.305309       0.178387       1.730736      -0.244874       1.683473           0.000001
           89              H      -0.605959       7.386198       3.670828       0.163492       0.825406 0.59096213E+01  0.54390284E+02                                 1.522990                            1.473984      -0.820193       2.508738                    0.999112       3.315452       9.321255       0.482711       1.378659      -0.688117       0.009393       0.013611      -0.002017       0.016660       0.003583      -0.004862      -0.001642      -0.001422      -0.015636      -0.007683      -0.000131       0.007814              1.537785       1.694461       0.301663      -0.241934       1.463593      -0.155610       1.455300           0.000001
           90              H       8.685951       6.513495       3.402407       0.164728       0.873440 0.62061605E+01  0.57702588E+02                                 1.570914                            1.501237      -0.868868       2.484907                    0.999143       3.314269       9.301817       0.483756       1.361780      -0.691680      -0.014418      -0.003074      -0.005317       0.015672       0.000158       0.004194       0.004473       0.005842      -0.007804      -0.007453       0.000633       0.006820              1.606977       1.630328       0.168456       0.386095       1.340105       0.239278       1.850496          -0.000000
           91              H       7.610330       5.084309       7.755167       0.109872       1.043927 0.75418217E+01  0.72753043E+02                                 1.683223                            1.593292      -0.779461       2.504014                    0.999552       3.399910       9.349567       0.503020       1.262251      -0.713355      -0.035352      -0.002551       0.000651       0.035450       0.001471      -0.004243      -0.009407       0.009763      -0.032547      -0.016487       0.004132       0.012355              1.716309       2.273739      -0.152136      -0.000225       1.416291      -0.072666       1.458896           0.000003
           92              H       8.692780       3.314101       8.717611       0.113642       1.178450 0.87502285E+01  0.86898980E+02                                 1.768209                            1.674101      -1.030562       2.387617                    0.997693       3.418987       9.290707       0.513494       1.201089      -0.728139      -0.022767      -0.028894       0.014620       0.039585       0.007266      -0.005478      -0.007058       0.014563      -0.031346      -0.014526      -0.003191       0.017716              1.790874       1.672506       0.223206      -0.201952       1.928755      -0.419323       1.771361           0.000002
           93              H       1.636968       4.738638       7.329564       0.116415       1.032018 0.76159536E+01  0.74517366E+02                                 1.734085                            1.650155      -1.223989       2.303369                    0.994544       3.679543      10.588733       0.466892       1.340777      -0.694476       0.037815      -0.003142      -0.005813       0.038388       0.003297      -0.004317      -0.003655       0.017170      -0.030184      -0.011988      -0.003209       0.015198              1.757616       2.306437      -0.050939      -0.117850       1.488364      -0.106807       1.478048           0.000002
           94              H       0.505122       6.552248       6.422739       0.103363       1.012230 0.74119354E+01  0.72806008E+02                                 1.771934                            1.671510      -1.480174       2.167728                    0.991642       4.032112      12.039953       0.441116       1.413570      -0.678057       0.015835       0.023463      -0.016609       0.032820      -0.002802      -0.001896      -0.009763      -0.000227      -0.017951      -0.012826       0.003209       0.009617              1.810445       1.867360       0.319034      -0.229439       1.860666      -0.395712       1.703310           0.000002
           95              H       2.865372      11.999278      13.778904       0.109071       1.113140 0.81918637E+01  0.81210669E+02                                 1.795449                            1.691818      -1.074946       2.371232                    0.997243       3.602869      10.263701       0.471541       1.310256      -0.702061       0.014670      -0.026276       0.044778       0.053951       0.004963       0.006440      -0.012113      -0.012926       0.011811      -0.016259      -0.000114       0.016373              1.814106       1.591640      -0.077224       0.247867       1.820256      -0.445255       2.030423           0.000001
           96              H       2.995639      14.981659      11.249466       0.124188       1.086198 0.74631738E+01  0.71745781E+02                                 1.733986                            1.590817      -0.800770       2.512952                    0.999627       3.268949       8.949370       0.501055       1.271592      -0.712639       0.008091       0.039051      -0.025218       0.047185       0.008249       0.011295      -0.014546      -0.008924       0.021107      -0.023164       0.003718       0.019446              1.820621       1.553282       0.390732      -0.080910       2.459757      -0.249239       1.448823           0.000000
           97              H       1.281616      13.436216      10.468388       0.125596       1.002901 0.70179002E+01  0.67710624E+02                                 1.725193                            1.600622      -1.498887       2.162956                    0.993299       3.888276      11.347430       0.463719       1.368995      -0.686436      -0.019916       0.012557      -0.033227       0.040723       0.013529       0.007452      -0.009496      -0.007773       0.003226      -0.020890       0.006269       0.014621              1.763487       1.749235      -0.030006       0.507737       1.455597      -0.027938       2.085627           0.000000
           98              H       0.832318      10.768504      13.994123       0.136620       0.925812 0.66338537E+01  0.61862950E+02                                 1.548973                            1.493113      -0.791530       2.522058                    0.999766       3.142550       8.446853       0.521184       1.260232      -0.714928       0.010217       0.008466       0.037158       0.039456       0.007502       0.003181       0.002175      -0.006808       0.033828      -0.013967       0.001348       0.012619              1.557939       1.455195       0.128397       0.198340       1.354602       0.089871       1.864021           0.000001
           99              H      -0.621751       8.936292      13.810340       0.115917       1.022777 0.73742006E+01  0.71965423E+02                                 1.753902                            1.643750      -1.380169       2.220723                    0.993927       3.842718      11.243315       0.456783       1.374003      -0.686469      -0.003251      -0.016118       0.032327       0.036268      -0.002462       0.003212      -0.004650      -0.010028       0.046207      -0.013450      -0.003540       0.016991              1.810812       1.562966       0.204577      -0.209651       1.693258      -0.414762       2.176212           0.000002
          100              H      -0.711992       9.418372       9.813056       0.130538       0.937202 0.67459992E+01  0.64320716E+02                                 1.663232                            1.582878      -1.095569       2.376848                    0.996523       3.534961      10.189674       0.461235       1.392771      -0.684834      -0.009732      -0.010379      -0.035828       0.038550       0.001801       0.003802       0.005302       0.000032       0.024705      -0.006225      -0.005110       0.011335              1.697272       1.474280       0.142434       0.224608       1.438742       0.193251       2.178795           0.000001
          101              H       0.744662      11.216481      10.004093       0.119169       0.936012 0.68234008E+01  0.65834146E+02                                 1.702979                            1.620736      -1.465406       2.183902                    0.992500       3.935977      11.753399       0.439745       1.443627      -0.672643       0.007140       0.013212      -0.029384       0.032999       0.008640       0.001586       0.002207      -0.003895       0.012610      -0.010959       0.002481       0.008478              1.737249       1.507660       0.181855      -0.205267       1.611617      -0.281991       2.092471           0.000000
          102              H       0.609604       1.481890      13.377482       0.108733       1.156570 0.85546893E+01  0.85331673E+02                                 1.821258                            1.715681      -0.940317       2.440051                    0.998140       3.476536       9.783855       0.475883       1.290328      -0.708057       0.041114      -0.027608       0.027549       0.056670      -0.003929       0.014410      -0.014912       0.000206      -0.032427      -0.023793       0.001480       0.022314              1.836474       2.249138      -0.236440       0.265001       1.743567      -0.106539       1.516716          -0.000000
          103              H       7.475162       1.692703      12.095836       0.113090       1.087476 0.76404682E+01  0.74730663E+02                                 1.796539                            1.654715      -1.049442       2.385503                    0.996535       3.599434      10.317234       0.465982       1.343871      -0.694880      -0.040599      -0.008558      -0.010722       0.042855       0.000801       0.013211      -0.008887       0.005614      -0.028895      -0.019901       0.004069       0.015831              1.870031       2.537053       0.339947       0.127284       1.701905       0.068694       1.371134           0.000000
          104              H       8.530134       3.822532      11.571087       0.115471       1.008957 0.73362096E+01  0.71742871E+02                                 1.753971                            1.655112      -1.460431       2.182853                    0.992455       3.928468      11.633049       0.447285       1.400279      -0.680935      -0.021637       0.026563      -0.020500       0.039925       0.004091       0.009330      -0.007909       0.002936      -0.033898      -0.018652       0.007502       0.011150              1.781560       1.753103      -0.352637       0.140198       2.044452      -0.341034       1.547125           0.000000
          105              H       1.691265       3.501663      14.015887       0.131674       0.990239 0.74387753E+01  0.71664943E+02                                 1.644218                            1.601225      -0.824645       2.501447                    0.999409       3.309415       9.158179       0.491888       1.292512      -0.707636       0.005179      -0.023120       0.030217       0.038398       0.007071       0.008658      -0.012789      -0.006588       0.019369      -0.019328       0.002560       0.016768              1.641376       1.464665       0.033297       0.032362       1.754638      -0.256763       1.704824          -0.000001
          106              H       3.154419       5.295121      13.986869       0.116326       0.935407 0.67092392E+01  0.64187067E+02                                 1.684212                            1.593989      -1.242838       2.295908                    0.993751       3.745583      10.984199       0.450820       1.420131      -0.678282       0.023560      -0.001469       0.025724       0.034913       0.001642       0.010942      -0.004695       0.001430       0.007327      -0.011984      -0.000469       0.012453              1.728299       1.909160       0.064150       0.406712       1.404993       0.073107       1.870744           0.000001
          107              H       1.355305       6.787862      10.782754       0.121219       1.043844 0.78696641E+01  0.78015971E+02                                 1.781072                            1.703954      -1.304384       2.263904                    0.994835       3.787181      11.147844       0.446568       1.383537      -0.685665      -0.009093       0.020233      -0.029610       0.036997      -0.005823       0.011374      -0.009004       0.005246       0.039933      -0.013227      -0.009290       0.022517              1.802164       1.539010       0.058343       0.021517       1.947062      -0.435183       1.920421           0.000002
          108              H      -0.137264       5.009904      10.785172       0.127219       0.932978 0.68487008E+01  0.65809182E+02                                 1.677249                            1.608858      -1.242465       2.301023                    0.994444       3.690973      10.820939       0.449748       1.417289      -0.679137      -0.023026       0.001991      -0.026461       0.035134       0.005742       0.007570      -0.010348      -0.002627      -0.008426      -0.016273       0.005607       0.010666              1.698622       1.820748       0.121850       0.404122       1.424528       0.036703       1.850590           0.000001
          109              H       8.357618       3.545065      16.765381       0.111481       1.020943 0.75312936E+01  0.73658473E+02                                 1.734205                            1.649442      -1.281272       2.271139                    0.993762       3.763518      10.912653       0.462293       1.354677      -0.691041       0.035839      -0.002049      -0.000106       0.035897       0.004353      -0.000693       0.003408       0.011918      -0.023711      -0.009788      -0.001552       0.011340              1.763866       2.351174       0.014045       0.048585       1.487964       0.092163       1.452459          -0.000001
          110              H       7.287987       5.443930      17.587569       0.104910       1.023444 0.75374767E+01  0.74266566E+02                                 1.772250                            1.675653      -1.547606       2.132650                    0.991652       4.065965      12.114771       0.445005       1.396926      -0.680838       0.017321       0.025306       0.011838       0.032872      -0.001710      -0.000939       0.007515      -0.003088      -0.027756      -0.012312       0.002525       0.009787              1.806974       1.891002       0.374627       0.184059       1.934483       0.317496       1.595436           0.000001
          111              H       3.734095       3.714025      16.864527       0.116566       1.021963 0.73440805E+01  0.70422983E+02                                 1.664209                            1.575591      -0.869072       2.467398                    0.999209       3.371131       9.262699       0.503905       1.267596      -0.712132      -0.035383      -0.005024       0.002954       0.035860       0.004043       0.003575       0.007808       0.006013      -0.040291      -0.016593       0.003014       0.013580              1.703092       2.274881      -0.112546      -0.144019       1.387593       0.056623       1.446802          -0.000001
          112              H       4.789509       1.829111      16.068939       0.121505       1.108681 0.81445635E+01  0.79339983E+02                                 1.695141                            1.614382      -0.904790       2.456124                    0.998836       3.269573       8.760970       0.523969       1.199985      -0.729284      -0.024643      -0.032984      -0.007736       0.041893       0.008860       0.002745       0.005896       0.008718      -0.039885      -0.015277      -0.002228       0.017505              1.710116       1.611711       0.254549       0.095216       1.942928       0.276649       1.575709          -0.000000
          113              H       4.017425       7.803174      20.358826       0.109170       1.025292 0.75782757E+01  0.74534204E+02                                 1.763577                            1.672034      -1.353268       2.231763                    0.993104       3.903755      11.502010       0.450163       1.383411      -0.684649       0.000717       0.008163       0.028436       0.029594      -0.006071       0.006925       0.002413      -0.004957       0.007263      -0.011450       0.004039       0.007411              1.813491       1.480802      -0.091293       0.026736       1.584524       0.254713       2.375149           0.000001
          114              H       3.956204       6.515046      15.967375       0.114229       0.964941 0.70191099E+01  0.67652095E+02                                 1.695050                            1.611485      -1.169031       2.325121                    0.995073       3.711403      10.787502       0.458042       1.387400      -0.684887       0.000332      -0.006118      -0.031041       0.031640      -0.008071       0.002789       0.002463      -0.004172       0.012915      -0.011369       0.005133       0.006236              1.744303       1.438533      -0.084327       0.019445       1.491594       0.251650       2.302782           0.000001
          115              H       5.382157       6.048467      21.006903       0.158266       0.895779 0.65423656E+01  0.61785613E+02                                 1.610175                            1.552121      -1.019386       2.412072                    0.997846       3.425580       9.766560       0.469684       1.380854      -0.687610      -0.006117       0.010413       0.010301       0.015873      -0.001302      -0.000567       0.004002      -0.002922       0.008775      -0.003695      -0.002196       0.005891              1.638076       1.370527      -0.048834      -0.000303       1.416733       0.222846       2.126968          -0.000001
          116              H       6.411479       5.583439      19.918713       0.159239       0.921396 0.68173864E+01  0.65315917E+02                                 1.660095                            1.597755      -1.236792       2.306711                    0.994907       3.599553      10.475807       0.455272       1.404216      -0.681935       0.013478       0.001597      -0.007693       0.015600      -0.001673      -0.000126      -0.002304       0.006800      -0.008645      -0.004912      -0.000339       0.005251              1.690725       2.254510      -0.027161      -0.177886       1.298478      -0.000556       1.519187          -0.000000
          117              H       5.131626       4.724687      20.204061       0.169959       0.891760 0.66412537E+01  0.62470417E+02                                 1.565213                            1.533525      -0.840848       2.502203                    0.999342       3.226580       8.952003       0.490364       1.327893      -0.699754      -0.010066      -0.014749      -0.002419       0.018019       0.002989       0.000246      -0.000915      -0.006198      -0.013558      -0.004693      -0.001924       0.006617              1.559402       1.464828       0.285117       0.009671       1.827699      -0.093925       1.385681          -0.000002
          118              H       2.057366       9.438523      16.567088       0.160325       0.986442 0.73868128E+01  0.71200696E+02                                 1.654469                            1.600173      -1.024087       2.401232                    0.999174       3.358395       9.365075       0.488845       1.299895      -0.705031      -0.003520       0.011101       0.010205       0.015485      -0.003187       0.001851      -0.000982      -0.005862      -0.012538      -0.005023      -0.001650       0.006673              1.667449       1.588136      -0.305309      -0.178388       1.730736       0.244874       1.683473           0.000002
          119              H       1.832193       8.114743      15.761828       0.163492       0.825406 0.59096213E+01  0.54390284E+02                                 1.522990                            1.473984      -0.820193       2.508738                    0.999112       3.315452       9.321255       0.482711       1.378659      -0.688117      -0.009393      -0.013611      -0.002017       0.016660       0.003583       0.004862       0.001642      -0.001422      -0.015636      -0.007683      -0.000131       0.007814              1.537785       1.694461       0.301663       0.241934       1.463593       0.155610       1.455300           0.000002
          120              H       3.106283       8.987446      15.493407       0.164728       0.873441 0.62061653E+01  0.57702640E+02                                 1.570915                            1.501238      -0.868868       2.484907                    0.999143       3.314270       9.301819       0.483757       1.361780      -0.691680       0.014418       0.003074      -0.005317       0.015672       0.000159      -0.004194      -0.004473       0.005842      -0.007804      -0.007453       0.000633       0.006820              1.606977       1.630329       0.168456      -0.386095       1.340106      -0.239278       1.850496           0.000001
          121              H       4.181904      10.416632      19.846167       0.109872       1.043927 0.75418217E+01  0.72753043E+02                                 1.683223                            1.593292      -0.779461       2.504014                    0.999552       3.399910       9.349567       0.503020       1.262251      -0.713355       0.035352       0.002551       0.000651       0.035450       0.001471       0.004243       0.009407       0.009763      -0.032547      -0.016487       0.004132       0.012355              1.716309       2.273739      -0.152136       0.000225       1.416291       0.072666       1.458896           0.000001
          122              H       3.099454      12.186840      20.808611       0.113642       1.178449 0.87502244E+01  0.86898930E+02                                 1.768209                            1.674100      -1.030561       2.387617                    0.997693       3.418986       9.290704       0.513494       1.201089      -0.728139       0.022767       0.028894       0.014620       0.039585       0.007266       0.005478       0.007058       0.014563      -0.031346      -0.014526      -0.003191       0.017716              1.790874       1.672505       0.223206       0.201952       1.928755       0.419323       1.771361          -0.000000
          123              H      -0.410734      10.762303      19.420564       0.116415       1.032017 0.76159524E+01  0.74517351E+02                                 1.734085                            1.650155      -1.223989       2.303369                    0.994544       3.679543      10.588733       0.466892       1.340777      -0.694476      -0.037815       0.003142      -0.005813       0.038388       0.003297       0.004317       0.003655       0.017170      -0.030184      -0.011988      -0.003209       0.015198              1.757616       2.306437      -0.050939       0.117850       1.488364       0.106807       1.478048           0.000001
          124              H       0.721112       8.948693      18.513739       0.103363       1.012230 0.74119354E+01  0.72806008E+02                                 1.771934                            1.671510      -1.480174       2.167728                    0.991642       4.032112      12.039953       0.441116       1.413570      -0.678057      -0.015835      -0.023463      -0.016609       0.032820      -0.002802       0.001896       0.009763      -0.000227      -0.017951      -0.012826       0.003209       0.009617              1.810445       1.867360       0.319034       0.229439       1.860666       0.395712       1.703310           0.000002
          125              C      -2.596426      12.557312      23.217138       0.098402      25.092332 0.32304979E+03  0.70887280E+04                                 7.562964                            6.079592       0.238984       2.094757                    0.999571      26.057244      73.628343       0.650574       0.429053      -1.050725      -0.009887       0.037756       0.023928       0.045780      -0.022558      -0.005293       0.003165       0.002023       0.056047      -0.031959       0.009374       0.022585              8.432087       8.204724       2.543366      -2.627679       9.458239       0.720579       7.633297          -0.000002
          126              C      -2.529360      14.186461       0.423185      -0.049799      29.349776 0.38597321E+03  0.88385697E+04                                 8.311623                            6.568420       0.267464       2.068002                    0.999651      28.391712      81.465020       0.638095       0.419175      -1.058800       0.024372       0.003127      -0.060726       0.065509       0.009991      -0.017021       0.034113      -0.023347       0.076529      -0.042658      -0.007180       0.049839              9.471965       8.794058       4.161682      -1.679214      12.610730       0.651736       7.011107          -0.000004
          127              C      -3.478413      13.335460       0.860879      -0.102506      31.712663 0.42340631E+03  0.99363335E+04                                 8.865920                            6.978116      -0.001757       1.983167                    0.998576      29.146325      85.040457       0.605183       0.431271      -1.049860      -0.014595      -0.039113      -0.035923       0.055075       0.009946      -0.006997       0.040687      -0.058288       0.035281      -0.042481      -0.016215       0.058696              9.955703      10.023851       3.267714      -3.492008      10.631520       0.351197       9.211737          -0.000002
          128              C       6.182718      11.173078       0.079801       0.181344      33.105778 0.39127291E+03  0.89765478E+04                                 9.218866                            6.805568      -0.104245       1.992680                    0.999519      25.848515      73.860069       0.601446       0.443895      -1.045367       0.023715       0.034052      -0.006004       0.041928       0.033919      -0.008477       0.005013      -0.029109      -0.049659      -0.034137      -0.011053       0.045190             11.191234      11.069232       6.721036      -0.352837      13.035793      -0.103340       9.468678          -0.000001
          129              C       5.797728      10.500337      23.110737      -0.169132      32.100113 0.44946082E+03  0.10654800E+05                                 8.758856                            7.084928       0.295827       2.072102                    0.999449      29.510586      85.183518       0.616939       0.418804      -1.062711      -0.017582      -0.030882      -0.008405       0.036517      -0.011186      -0.010022      -0.016451      -0.003108       0.026238      -0.025745       0.005198       0.020547              9.726895       9.362985       4.650289       0.598396      10.317208       1.480305       9.500493          -0.000003
          130              C       4.920007       9.409071      23.219556      -0.137051      33.589074 0.48538591E+03  0.11798082E+05                                 9.239283                            7.508895      -0.097568       1.940149                    0.998833      30.543108      90.983835       0.578476       0.435608      -1.046217       0.028574       0.020980      -0.006516       0.036043      -0.026320       0.000614       0.000496      -0.011217      -0.017850      -0.023971      -0.005916       0.029886             10.266386       9.617985       4.677726      -0.416976      10.661231       0.391528      10.519943          -0.000000
          131              C       4.435183       9.037049       0.307111       0.152348      34.711064 0.41573688E+03  0.96996107E+04                                 9.549536                            7.007137      -0.413035       1.878604                    0.999295      26.882443      77.884797       0.592757       0.442888      -1.044224      -0.015453      -0.028016      -0.004475       0.032307       0.010875       0.004199       0.004434      -0.011663      -0.059817      -0.020857      -0.002278       0.023136             11.576515      11.599084       6.884213       0.967964      12.815388       1.483832      10.315072          -0.000002
          132              C       4.864787       9.692738       1.438829      -0.125011      33.629800 0.45488864E+03  0.10895067E+05                                 9.266952                            7.273375      -0.139008       1.934268                    0.998681      30.014763      89.185990       0.586385       0.436112      -1.044360       0.026913       0.029557       0.013100       0.042066      -0.027194      -0.006925      -0.014539       0.014591      -0.013921      -0.034261       0.003423       0.030837             10.562001       9.616390       5.102078       0.946894      10.951080       1.195234      11.118532          -0.000004
          133              C       5.740225      10.768504       1.325174      -0.163290      33.810606 0.48331255E+03  0.11763266E+05                                 9.330009                            7.525289      -0.322221       1.873078                    0.997079      30.795505      92.517641       0.572739       0.439389      -1.041461      -0.028600      -0.027932       0.012253       0.041813       0.000582       0.007888       0.003803      -0.011594      -0.006918      -0.011682       0.002338       0.009344             10.477237       9.816272       4.926457      -0.746324      10.799376      -0.818134      10.816063          -0.000004
          134              C       5.106065       1.790359      23.282430       0.108576      25.272871 0.32577492E+03  0.71747515E+04                                 7.662270                            6.151113       0.211551       2.090095                    0.998929      26.098508      74.257972       0.638551       0.435533      -1.045161      -0.039961       0.008542       0.009412       0.041934      -0.026010      -0.018955       0.012293      -0.003919       0.053889      -0.035752      -0.003898       0.039650              8.545657       9.993799       1.594140      -0.646488      10.693770       1.699503       4.949402          -0.000004
          135              C       3.074769       1.917466      23.990962      -0.044640      29.544744 0.39870662E+03  0.92396578E+04                                 8.469977                            6.758383       0.089620       2.012449                    0.999025      28.877307      84.396868       0.615234       0.429599      -1.048319       0.035600      -0.059868      -0.028362       0.075206      -0.004961      -0.021670       0.007487       0.031739      -0.003348      -0.019664      -0.012818       0.032482              9.528620      12.343086       2.721788      -0.691466      10.992314       1.507097       5.250462          -0.000003
          136              C       3.649367       3.097088       0.099146      -0.092826      30.853470 0.43193513E+03  0.10196502E+05                                 8.724040                            7.056182      -0.034007       1.971006                    0.998332      29.363888      86.186457       0.600235       0.432267      -1.048292       0.068060       0.006513      -0.001804       0.068394       0.001013      -0.032010       0.016068       0.044637      -0.059495      -0.042563      -0.005518       0.048081              9.683676      11.435513       1.161597      -0.965069      11.807915       2.359303       5.807601          -0.000004
          137              C       5.894611       4.098449      23.865216       0.188953      32.338753 0.38145264E+03  0.86970084E+04                                 9.103962                            6.719698       0.024417       2.035024                    0.999714      25.646791      73.088879       0.605183       0.443905      -1.045217      -0.028976      -0.031306       0.004185       0.042862       0.032205      -0.009297       0.002481      -0.002896      -0.071577      -0.030876      -0.013609       0.044486             11.077949      12.315076       6.346271      -1.550987      13.099845       1.284868       7.818927          -0.000003
          138              C       6.892154       4.166653      22.902772      -0.172430      32.152694 0.46444718E+03  0.11151317E+05                                 8.912534                            7.296739      -0.098280       1.945966                    0.997729      30.191519      89.019054       0.593422       0.429885      -1.051004       0.028900       0.026907      -0.011424       0.041106      -0.003236       0.007375       0.013744      -0.018599       0.044707      -0.020479      -0.003626       0.024105              9.952123      11.410930       4.422910      -2.056932      10.491931       0.097378       7.953507          -0.000005
          139              C       7.764016       5.243968      22.924536      -0.141715      33.503029 0.46894193E+03  0.11331048E+05                                 9.269839                            7.406552      -0.240454       1.896798                    0.998224      30.555927      91.554081       0.577844       0.438676      -1.041576      -0.029153      -0.033657      -0.010843       0.045828      -0.018776      -0.001722      -0.014068       0.019887       0.039491      -0.031628       0.010158       0.021470             10.426101      10.432156       3.926141      -1.227799      11.986270       1.954477       8.859877          -0.000003
          140              C       7.658807       6.231378      23.862798       0.158152      33.057055 0.39062897E+03  0.89898291E+04                                 9.262327                            6.803732      -0.349133       1.902263                    0.999500      26.585545      76.969112       0.598905       0.444387      -1.041387       0.015822       0.030530      -0.000016       0.034386       0.012433       0.018133       0.001336      -0.016013      -0.033272      -0.026605       0.002784       0.023821             11.105640      10.843647       5.556673      -1.221070      14.157290       2.329396       8.315982          -0.000001
          141              C       6.696038       6.135272       0.648078      -0.137489      32.393637 0.45643157E+03  0.10949277E+05                                 9.035049                            7.276666      -0.127120       1.934616                    0.998920      30.273905      90.242092       0.586916       0.435031      -1.044245      -0.030697      -0.027624       0.005634       0.041679      -0.023089       0.011750      -0.011321       0.001594       0.046246      -0.030811      -0.000912       0.031722             10.105899      10.847463       4.535034      -2.069916      11.342331       0.990891       8.127902          -0.000004
          142              C       5.802723       5.067258       0.650496      -0.157086      32.399025 0.46239108E+03  0.11108902E+05                                 9.007693                            7.312305      -0.088729       1.952239                    0.997985      30.106462      89.300758       0.587914       0.433641      -1.046903       0.022575       0.031275       0.009748       0.039784      -0.002608       0.000680      -0.009458       0.012256       0.010687      -0.013448       0.003868       0.009579             10.016847       9.749131       4.260227      -1.348607      11.985435       1.795185       8.315975          -0.000004
          143              C       2.091694       1.317580      20.516009       0.556012      24.343167 0.27452592E+03  0.58050067E+04                                 7.737894                            5.849372      -0.051036       2.027419                    0.999623      22.987374      64.530728       0.619755       0.467376      -1.024727       0.017838      -0.058294       0.007498       0.061422       0.031401       0.026665       0.070393      -0.038304       0.114253      -0.060383      -0.043103       0.103487              9.166005       8.669857      -3.029793       0.630297      11.743389      -4.268080       7.084768          -0.000001
          144              C       1.425919       2.484801      19.920164      -0.014709      35.794723 0.43004809E+03  0.10015120E+05                                 9.408457                            6.884401       0.023900       2.015571                    0.999370      27.062954      75.745309       0.636386       0.413282      -1.073437      -0.017331       0.021909      -0.035125       0.044879       0.001324      -0.005644       0.011162       0.010581       0.008540      -0.015047       0.002784       0.012263             11.360938      11.435874      -3.080810       1.408574      14.828490      -5.278379       7.818450          -0.000002
          145              C       2.145961       3.572967      19.481019      -0.107004      32.996779 0.45016316E+03  0.10734459E+05                                 9.089510                            7.198693      -0.045332       1.958069                    0.999368      29.889641      88.099739       0.595014       0.431687      -1.048910      -0.027236       0.005415      -0.010734       0.029771      -0.002364       0.004612       0.020658       0.022896       0.030995      -0.028335       0.006257       0.022078             10.170684      10.605014      -1.071868       0.101671      12.616595      -4.238493       7.290442          -0.000004
          146              C       1.506431       4.724687      18.997379      -0.160397      34.611459 0.47660512E+03  0.11507679E+05                                 9.311825                            7.347609       0.017667       1.975916                    0.998376      30.393094      89.618093       0.597190       0.424781      -1.055037       0.006793      -0.029303       0.004927       0.030481       0.008792       0.002307       0.001625      -0.024179       0.017448      -0.017978       0.005195       0.012783             10.527336      13.400085      -2.200156       0.888088      11.071679      -3.503651       7.110246          -0.000002
          147              C       0.106134       4.774290      18.994961       0.096178      34.638104 0.41956841E+03  0.97602679E+04                                 9.390276                            6.947158      -0.113861       1.981378                    0.999227      26.475609      75.295198       0.610386       0.431363      -1.056646      -0.005661       0.002884      -0.010219       0.012033      -0.023098       0.001971       0.002428      -0.029606       0.032225      -0.032997       0.010809       0.022188             11.163309      12.917991      -3.381145       1.779905      13.059363      -4.390090       7.512573          -0.000001
          148              C      -0.619842       3.684574      19.430237      -0.157674      32.721713 0.43854441E+03  0.10338351E+05                                 8.864080                            6.980705       0.311472       2.071943                    0.999747      29.498034      85.073035       0.623523       0.416693      -1.063432       0.016281      -0.033115      -0.014844       0.039774       0.008130      -0.002682       0.009399       0.035081      -0.040253      -0.022789      -0.003262       0.026051              9.947529      10.684786      -1.895831       1.593340      11.811332      -3.930932       7.346467          -0.000003
          149              C       0.009943       2.549905      19.901786      -0.105852      32.168593 0.43277139E+03  0.10179466E+05                                 8.850404                            7.002841       0.059925       1.992364                    0.999665      29.293742      84.686700       0.612799       0.424934      -1.057100       0.004017       0.007204      -0.035998       0.036931       0.025384      -0.001832       0.006013      -0.006173       0.000720      -0.026762       0.000881       0.025881              9.907279      11.259397      -2.679320       1.586262      11.329288      -3.499551       7.133151          -0.000004
          150              C      -0.590010       6.005065      18.508903       0.001722      38.138321 0.45905271E+03  0.10904336E+05                                 9.898946                            7.192148      -0.089410       1.976333                    0.999068      27.636627      79.013341       0.610216       0.422558      -1.063790       0.001048      -0.013030       0.038145       0.040322      -0.004370      -0.000463       0.007595       0.007621      -0.087344      -0.030515       0.009883       0.020632             11.971165       9.752305      -5.663797       0.494606      13.103603      -2.641066      13.057586          -0.000000
          151              C      -0.554477       6.394138      17.164384       0.147178      32.250527 0.41311119E+03  0.95831370E+04                                 9.021443                            6.942637       0.078314       2.047163                    0.999657      26.090639      74.356383       0.603465       0.437535      -1.051770       0.028577      -0.029863      -0.067357       0.079028      -0.020310      -0.024093       0.028828       0.000209       0.016324      -0.027838      -0.021648       0.049486             10.422497       8.481012      -3.989576      -1.377883      10.040730      -0.442072      12.745749           0.000001
          152              C      -1.279270       7.536558      16.804797      -0.237682      37.011315 0.50736995E+03  0.12446640E+05                                 9.678263                            7.544967       0.040900       1.966451                    0.999366      31.772678      94.508935       0.593414       0.420747      -1.057296      -0.013521       0.006702       0.007124       0.016688       0.014815      -0.003871       0.005570      -0.001042       0.039103      -0.022586       0.008040       0.014546             10.973883       9.694607      -5.295478      -0.794111      12.113671      -0.413583      11.113372           0.000002
          153              C      -2.009851       8.285253      17.702675       0.004837      38.189629 0.45380731E+03  0.10749029E+05                                 9.910647                            7.151993      -0.017422       1.999294                    0.999399      27.545856      78.646799       0.611779       0.422682      -1.063690       0.002143       0.009460      -0.038895       0.040086      -0.003358      -0.000562       0.001534       0.013829      -0.086375      -0.028860       0.006762       0.022098             12.060882       9.806568      -5.700537       0.657728      13.055494      -2.772534      13.320583           0.000002
          154              C      -2.043507       7.913230      19.052998       0.149648      31.995765 0.41177544E+03  0.95468164E+04                                 8.980854                            6.943770       0.055652       2.041575                    0.999637      26.049433      74.279101       0.601653       0.439098      -1.050570      -0.027502       0.031864       0.070127       0.081789      -0.023223      -0.025778       0.025316       0.001863       0.019770      -0.026568      -0.023441       0.050010             10.336863       8.184226      -3.828826      -1.192769       9.943443      -0.445801      12.882919           0.000001
          155              C      -1.320988       6.775461      19.413310      -0.237578      36.831261 0.51121965E+03  0.12555859E+05                                 9.645472                            7.577241       0.036731       1.966029                    0.999244      31.712137      94.165158       0.592136       0.421159      -1.057791       0.014652      -0.000624      -0.004252       0.015269       0.010156      -0.006817       0.009597       0.001838       0.081283      -0.026305      -0.003406       0.029711             10.902098       9.565901      -5.162262      -0.794938      11.882101      -0.428651      11.258293          -0.000002
          156              C       0.198199       5.617541      16.119721      -0.525898      29.221237 0.48011141E+03  0.11595472E+05                                 8.051470                            7.080331       0.070244       1.972082                    0.998489      33.054674      96.983125       0.647684       0.391558      -1.078421      -0.042658       0.037495       0.048582       0.074738      -0.014808      -0.001627       0.007577      -0.000092      -0.011789      -0.014711      -0.003986       0.018697              8.617783       8.504548      -0.844962      -1.691284       6.896210       1.439827      10.452590          -0.000001
          157              C       7.773552       8.683627      20.107333      -0.518721      28.797392 0.46734549E+03  0.11197926E+05                                 7.961471                            6.987093       0.174748       2.012393                    0.998197      32.513761      94.646752       0.652560       0.391729      -1.079597       0.040489      -0.038811      -0.055384       0.078823      -0.013755      -0.015724       0.006772      -0.012929      -0.029609      -0.022307      -0.003812       0.026118              8.486709       8.218427      -0.817852      -1.125658       6.991328       1.275349      10.250373           0.000001
          158              C       7.839515       9.497427      17.176475       0.091232      34.964084 0.41098533E+03  0.95020691E+04                                 9.408475                            6.841599      -0.118460       1.976740                    0.999000      26.383696      74.566163       0.620289       0.427091      -1.060310       0.006707      -0.004185       0.002326       0.008240      -0.022474       0.008082       0.002564      -0.031454       0.021312      -0.032735       0.008721       0.024014             11.304122      12.876879      -3.784305       1.234465      12.825875      -4.946556       8.209611           0.000001
          159              C      -2.025754      10.481736      16.499379      -0.149706      33.250776 0.42870141E+03  0.10048712E+05                                 8.956030                            6.891766       0.293905       2.066257                    0.999823      29.332355      84.342694       0.628946       0.415468      -1.064259      -0.017999       0.027362       0.008797       0.033912       0.005129      -0.005191       0.013177       0.035852      -0.063468      -0.029991       0.000527       0.029464             10.190589      10.525062      -2.339216       1.059465      11.658675      -4.889358       8.388032           0.000004
          160              C      -2.667924      11.546651      15.935938      -0.104527      32.074030 0.41901921E+03  0.97893071E+04                                 8.825264                            6.881985       0.047667       1.986950                    0.999684      29.304475      84.785564       0.618534       0.423862      -1.056410      -0.003259      -0.003527       0.036548       0.036862       0.027437      -0.005244       0.005415      -0.008132      -0.005807      -0.028863       0.000143       0.028720              9.930861      11.183576      -3.001704       1.174239      10.810279      -4.120493       7.798727           0.000005
          161              C       6.510900      11.675309      16.064103      -0.021208      36.455865 0.44586419E+03  0.10462205E+05                                 9.512594                            6.996001       0.021519       2.011443                    0.999356      27.249941      76.189754       0.634099       0.411650      -1.076084       0.025802      -0.021545       0.034800       0.048384       0.003641      -0.003544       0.004910      -0.005883      -0.012822      -0.009106       0.001378       0.007728             11.463738      11.657665      -3.696347       1.358235      13.988610      -5.678026       8.744938           0.000002
          162              C       5.795376      10.690999      16.758126      -0.107130      33.425476 0.44712521E+03  0.10629837E+05                                 9.129264                            7.139991      -0.008145       1.968600                    0.999642      29.782428      87.271223       0.602575       0.427560      -1.052831       0.026748      -0.005101       0.011612       0.029603       0.001447      -0.001409       0.023874       0.021536      -0.012645      -0.030509       0.012969       0.017541             10.292950      10.513186      -1.695457       0.173061      11.953945      -4.992947       8.411720           0.000003
          163              C       6.477282       9.607483      17.302221      -0.159928      34.941424 0.46375755E+03  0.11136426E+05                                 9.388906                            7.255704      -0.056351       1.949848                    0.998948      30.435946      89.899366       0.599172       0.425696      -1.053031      -0.007381       0.027236      -0.015246       0.032073       0.012180      -0.006194      -0.003410      -0.027496       0.024191      -0.023090       0.005525       0.017566             10.708951      13.446383      -2.788911       0.735946      10.908671      -4.080466       7.771799           0.000002
          164              C       5.769210      12.837879      15.460036       0.562542      23.421348 0.26765014E+03  0.56329340E+04                                 7.575275                            5.795981      -0.037265       2.035399                    0.999603      22.939466      64.584267       0.618331       0.470671      -1.021277      -0.021194       0.059446      -0.004049       0.063241       0.019761       0.012608       0.067445      -0.026699       0.166093      -0.061448      -0.038149       0.099597              8.879550       8.697446      -2.807933       0.885597      11.264578      -3.930925       6.676626           0.000003
          165              C       3.822660       2.943629      11.126138       0.098402      25.092332 0.32304979E+03  0.70887279E+04                                 7.562964                            6.079592       0.238984       2.094757                    0.999571      26.057244      73.628343       0.650574       0.429053      -1.050725       0.009887      -0.037756       0.023928       0.045781      -0.022558       0.005293      -0.003165       0.002023       0.056047      -0.031959       0.009374       0.022585              8.432087       8.204725       2.543366       2.627679       9.458239      -0.720579       7.633297           0.000002
          166              C       3.755594       1.314480      12.514185      -0.049799      29.349780 0.38597327E+03  0.88385713E+04                                 8.311624                            6.568420       0.267464       2.068001                    0.999651      28.391714      81.465029       0.638095       0.419176      -1.058800      -0.024372      -0.003127      -0.060726       0.065509       0.009991       0.017021      -0.034113      -0.023347       0.076529      -0.042658      -0.007180       0.049839              9.471966       8.794059       4.161682       1.679214      12.610731      -0.651736       7.011108           0.000001
          167              C       4.704647       2.165481      12.951879      -0.102506      31.712664 0.42340633E+03  0.99363343E+04                                 8.865920                            6.978116      -0.001757       1.983167                    0.998576      29.146326      85.040463       0.605183       0.431271      -1.049860       0.014595       0.039113      -0.035923       0.055075       0.009946       0.006997      -0.040687      -0.058288       0.035281      -0.042481      -0.016215       0.058696              9.955703      10.023852       3.267714       3.492008      10.631520      -0.351197       9.211737           0.000001
          168              C       5.609516       4.327863      12.170801       0.181344      33.105784 0.39127300E+03  0.89765503E+04                                 9.218867                            6.805568      -0.104245       1.992680                    0.999519      25.848518      73.860077       0.601446       0.443895      -1.045367      -0.023715      -0.034052      -0.006004       0.041928       0.033919       0.008477      -0.005013      -0.029109      -0.049659      -0.034137      -0.011053       0.045190             11.191235      11.069233       6.721037       0.352837      13.035794       0.103340       9.468679           0.000002
          169              C       5.994506       5.000604      11.019737      -0.169132      32.100110 0.44946077E+03  0.10654798E+05                                 8.758855                            7.084927       0.295827       2.072102                    0.999449      29.510584      85.183507       0.616939       0.418803      -1.062711       0.017582       0.030882      -0.008405       0.036517      -0.011186       0.010022       0.016451      -0.003108       0.026238      -0.025745       0.005198       0.020547              9.726894       9.362984       4.650289      -0.598396      10.317206      -1.480305       9.500492           0.000001
          170              C       6.872227       6.091870      11.128556      -0.137051      33.589076 0.48538594E+03  0.11798083E+05                                 9.239283                            7.508895      -0.097568       1.940149                    0.998833      30.543109      90.983837       0.578476       0.435608      -1.046217      -0.028574      -0.020980      -0.006516       0.036043      -0.026320      -0.000614      -0.000496      -0.011217      -0.017850      -0.023971      -0.005916       0.029886             10.266386       9.617985       4.677726       0.416976      10.661231      -0.391528      10.519943           0.000004
          171              C       7.357051       6.463892      12.398111       0.152348      34.711069 0.41573693E+03  0.96996123E+04                                 9.549536                            7.007137      -0.413035       1.878604                    0.999295      26.882445      77.884802       0.592757       0.442888      -1.044224       0.015453       0.028016      -0.004475       0.032307       0.010875      -0.004199      -0.004434      -0.011663      -0.059817      -0.020857      -0.002278       0.023136             11.576515      11.599084       6.884214      -0.967965      12.815389      -1.483832      10.315072           0.000001
          172              C       6.927447       5.808203      13.529829      -0.125011      33.629800 0.45488864E+03  0.10895067E+05                                 9.266952                            7.273374      -0.139008       1.934268                    0.998681      30.014763      89.185986       0.586386       0.436112      -1.044360      -0.026913      -0.029557       0.013100       0.042066      -0.027194       0.006925       0.014539       0.014591      -0.013921      -0.034261       0.003423       0.030837             10.562000       9.616389       5.102078      -0.946894      10.951079      -1.195234      11.118532           0.000000
          173              C       6.052009       4.732437      13.416174      -0.163290      33.810605 0.48331253E+03  0.11763266E+05                                 9.330009                            7.525288      -0.322221       1.873078                    0.997079      30.795504      92.517636       0.572739       0.439389      -1.041461       0.028600       0.027932       0.012254       0.041813       0.000582      -0.007888      -0.003803      -0.011594      -0.006918      -0.011682       0.002338       0.009344             10.477237       9.816272       4.926457       0.746324      10.799376       0.818134      10.816063          -0.000001
          174              C       6.686169      13.710582      11.191430       0.108576      25.272872 0.32577495E+03  0.71747521E+04                                 7.662270                            6.151113       0.211551       2.090095                    0.998929      26.098509      74.257974       0.638551       0.435533      -1.045161       0.039961      -0.008542       0.009412       0.041934      -0.026010       0.018955      -0.012293      -0.003919       0.053889      -0.035752      -0.003898       0.039650              8.545657       9.993799       1.594140       0.646488      10.693770      -1.699503       4.949402           0.000000
          175              C      -1.848535      13.583475      11.899962      -0.044640      29.544744 0.39870662E+03  0.92396578E+04                                 8.469977                            6.758383       0.089620       2.012449                    0.999025      28.877307      84.396867       0.615234       0.429599      -1.048319      -0.035600       0.059868      -0.028362       0.075206      -0.004961       0.021670      -0.007487       0.031739      -0.003348      -0.019664      -0.012818       0.032482              9.528620      12.343086       2.721788       0.691466      10.992313      -1.507097       5.250462           0.000001
          176              C      -2.423133      12.403853      12.190146      -0.092826      30.853468 0.43193510E+03  0.10196501E+05                                 8.724040                            7.056182      -0.034007       1.971006                    0.998332      29.363887      86.186453       0.600235       0.432267      -1.048292      -0.068060      -0.006513      -0.001804       0.068394       0.001013       0.032010      -0.016068       0.044637      -0.059495      -0.042563      -0.005518       0.048081              9.683676      11.435513       1.161597       0.965069      11.807914      -2.359303       5.807601           0.000000
          177              C       5.897623      11.402492      11.774216       0.188953      32.338753 0.38145263E+03  0.86970083E+04                                 9.103962                            6.719698       0.024417       2.035024                    0.999714      25.646791      73.088882       0.605183       0.443905      -1.045217       0.028976       0.031306       0.004185       0.042862       0.032205       0.009297      -0.002481      -0.002896      -0.071576      -0.030876      -0.013609       0.044486             11.077950      12.315076       6.346271       1.550987      13.099846      -1.284868       7.818928          -0.000000
          178              C       4.900080      11.334288      10.811772      -0.172430      32.152696 0.46444721E+03  0.11151318E+05                                 8.912534                            7.296739      -0.098280       1.945966                    0.997729      30.191520      89.019056       0.593422       0.429885      -1.051004      -0.028900      -0.026907      -0.011425       0.041106      -0.003236      -0.007375      -0.013744      -0.018599       0.044707      -0.020479      -0.003626       0.024105              9.952123      11.410931       4.422910       2.056932      10.491931      -0.097378       7.953507          -0.000001
          179              C       4.028218      10.256973      10.833536      -0.141715      33.503027 0.46894190E+03  0.11331047E+05                                 9.269839                            7.406552      -0.240454       1.896798                    0.998224      30.555926      91.554078       0.577844       0.438676      -1.041576       0.029153       0.033657      -0.010843       0.045828      -0.018776       0.001722       0.014068       0.019887       0.039491      -0.031628       0.010158       0.021470             10.426101      10.432155       3.926141       1.227799      11.986269      -1.954477       8.859877           0.000000
          180              C       4.133427       9.269563      11.771798       0.158152      33.057055 0.39062897E+03  0.89898291E+04                                 9.262327                            6.803732      -0.349133       1.902263                    0.999500      26.585545      76.969114       0.598905       0.444387      -1.041387      -0.015822      -0.030530      -0.000016       0.034386       0.012433      -0.018133      -0.001336      -0.016013      -0.033272      -0.026605       0.002784       0.023821             11.105640      10.843648       5.556673       1.221070      14.157290      -2.329396       8.315982           0.000002
          181              C       5.096196       9.365669      12.739078      -0.137489      32.393637 0.45643157E+03  0.10949277E+05                                 9.035049                            7.276666      -0.127120       1.934616                    0.998920      30.273905      90.242096       0.586916       0.435031      -1.044245       0.030697       0.027624       0.005634       0.041679      -0.023089      -0.011750       0.011321       0.001594       0.046246      -0.030811      -0.000912       0.031722             10.105899      10.847463       4.535034       2.069916      11.342332      -0.990891       8.127902           0.000000
          182              C       5.989511      10.433683      12.741496      -0.157086      32.399026 0.46239108E+03  0.11108902E+05                                 9.007693                            7.312305      -0.088729       1.952239                    0.997985      30.106463      89.300760       0.587914       0.433641      -1.046903      -0.022575      -0.031275       0.009748       0.039784      -0.002608      -0.000680       0.009458       0.012256       0.010687      -0.013448       0.003868       0.009579             10.016847       9.749131       4.260227       1.348607      11.985435      -1.795185       8.315975          -0.000000
          183              C      -0.865460      14.183361       8.425009       0.556012      24.343165 0.27452589E+03  0.58050058E+04                                 7.737893                            5.849371      -0.051035       2.027419                    0.999623      22.987372      64.530718       0.619756       0.467376      -1.024727      -0.017838       0.058294       0.007498       0.061422       0.031401      -0.026665      -0.070393      -0.038304       0.114253      -0.060383      -0.043103       0.103487              9.166003       8.669856      -3.029792      -0.630296      11.743387       4.268079       7.084767           0.000001
          184              C      -0.199685      13.016140       7.829164      -0.014709      35.794719 0.43004806E+03  0.10015119E+05                                 9.408456                            6.884400       0.023901       2.015571                    0.999370      27.062953      75.745302       0.636386       0.413282      -1.073437       0.017331      -0.021909      -0.035125       0.044879       0.001324       0.005644      -0.011162       0.010581       0.008540      -0.015047       0.002784       0.012263             11.360936      11.435873      -3.080809      -1.408573      14.828488       5.278378       7.818449          -0.000001
          185              C      -0.919727      11.927974       7.390019      -0.107004      32.996777 0.45016312E+03  0.10734458E+05                                 9.089510                            7.198693      -0.045332       1.958069                    0.999368      29.889640      88.099734       0.595014       0.431687      -1.048910       0.027236      -0.005415      -0.010734       0.029771      -0.002364      -0.004612      -0.020658       0.022896       0.030995      -0.028335       0.006257       0.022078             10.170683      10.605014      -1.071868      -0.101671      12.616594       4.238493       7.290442          -0.000003
          186              C      -0.280197      10.776254       6.906379      -0.160397      34.611459 0.47660513E+03  0.11507679E+05                                 9.311824                            7.347609       0.017667       1.975916                    0.998376      30.393094      89.618092       0.597190       0.424781      -1.055037      -0.006793       0.029303       0.004927       0.030481       0.008792      -0.002307      -0.001625      -0.024179       0.017448      -0.017977       0.005195       0.012783             10.527336      13.400085      -2.200155      -0.888088      11.071678       3.503651       7.110245          -0.000001
          187              C       1.120100      10.726651       6.903961       0.096178      34.638104 0.41956842E+03  0.97602681E+04                                 9.390275                            6.947158      -0.113861       1.981378                    0.999227      26.475609      75.295196       0.610386       0.431363      -1.056646       0.005661      -0.002884      -0.010219       0.012033      -0.023098      -0.001971      -0.002428      -0.029606       0.032225      -0.032997       0.010809       0.022188             11.163309      12.917990      -3.381145      -1.779905      13.059363       4.390089       7.512573          -0.000001
          188              C       1.846076      11.816367       7.339237      -0.157674      32.721711 0.43854437E+03  0.10338350E+05                                 8.864080                            6.980705       0.311472       2.071943                    0.999747      29.498033      85.073031       0.623523       0.416693      -1.063432      -0.016281       0.033115      -0.014844       0.039774       0.008130       0.002682      -0.009399       0.035081      -0.040253      -0.022789      -0.003262       0.026051              9.947528      10.684786      -1.895831      -1.593339      11.811332       3.930932       7.346467          -0.000002
          189              C       1.216291      12.951036       7.810786      -0.105852      32.168591 0.43277136E+03  0.10179465E+05                                 8.850404                            7.002841       0.059925       1.992365                    0.999665      29.293741      84.686696       0.612799       0.424934      -1.057100      -0.004017      -0.007204      -0.035998       0.036931       0.025384       0.001832      -0.006013      -0.006173       0.000720      -0.026762       0.000881       0.025881              9.907278      11.259396      -2.679320      -1.586262      11.329287       3.499551       7.133150          -0.000002
          190              C       1.816244       9.495876       6.417903       0.001722      38.138321 0.45905270E+03  0.10904336E+05                                 9.898946                            7.192149      -0.089410       1.976333                    0.999068      27.636627      79.013344       0.610216       0.422558      -1.063790      -0.001048       0.013030       0.038145       0.040322      -0.004370       0.000463      -0.007595       0.007621      -0.087344      -0.030515       0.009883       0.020632             11.971165       9.752305      -5.663797      -0.494605      13.103603       2.641065      13.057587           0.000000
          191              C       1.780711       9.106803       5.073384       0.147178      32.250527 0.41311119E+03  0.95831371E+04                                 9.021443                            6.942637       0.078314       2.047163                    0.999657      26.090639      74.356381       0.603465       0.437535      -1.051770      -0.028577       0.029863      -0.067357       0.079028      -0.020310       0.024093      -0.028828       0.000209       0.016324      -0.027838      -0.021648       0.049486             10.422497       8.481012      -3.989575       1.377884      10.040730       0.442072      12.745748          -0.000000
          192              C       2.505504       7.964383       4.713797      -0.237682      37.011311 0.50736990E+03  0.12446639E+05                                 9.678262                            7.544967       0.040900       1.966451                    0.999366      31.772675      94.508925       0.593414       0.420747      -1.057296       0.013521      -0.006702       0.007124       0.016688       0.014815       0.003871      -0.005570      -0.001042       0.039103      -0.022586       0.008040       0.014547             10.973882       9.694606      -5.295477       0.794111      12.113670       0.413583      11.113372          -0.000000
          193              C       3.236085       7.215688       5.611675       0.004837      38.189626 0.45380727E+03  0.10749028E+05                                 9.910647                            7.151993      -0.017422       1.999294                    0.999399      27.545855      78.646798       0.611779       0.422682      -1.063690      -0.002143      -0.009460      -0.038895       0.040086      -0.003358       0.000562      -0.001534       0.013829      -0.086375      -0.028860       0.006762       0.022098             12.060882       9.806568      -5.700537      -0.657728      13.055494       2.772534      13.320583           0.000002
          194              C       3.269741       7.587711       6.961998       0.149648      31.995764 0.41177543E+03  0.95468163E+04                                 8.980854                            6.943770       0.055652       2.041575                    0.999637      26.049433      74.279102       0.601653       0.439098      -1.050570       0.027502      -0.031864       0.070127       0.081789      -0.023223       0.025778      -0.025316       0.001863       0.019770      -0.026568      -0.023441       0.050010             10.336863       8.184227      -3.828826       1.192769       9.943443       0.445801      12.882919           0.000001
          195              C       2.547222       8.725480       7.322310      -0.237578      36.831264 0.51121971E+03  0.12555860E+05                                 9.645473                            7.577242       0.036731       1.966029                    0.999244      31.712139      94.165166       0.592136       0.421159      -1.057791      -0.014652       0.000624      -0.004252       0.015269       0.010156       0.006817      -0.009597       0.001838       0.081283      -0.026305      -0.003406       0.029711             10.902099       9.565901      -5.162262       0.794938      11.882102       0.428651      11.258294           0.000001
          196              C       1.028035       9.883400       4.028721      -0.525899      29.221237 0.48011142E+03  0.11595472E+05                                 8.051470                            7.080332       0.070244       1.972082                    0.998489      33.054673      96.983124       0.647684       0.391558      -1.078421       0.042658      -0.037495       0.048582       0.074738      -0.014808       0.001628      -0.007578      -0.000092      -0.011789      -0.014711      -0.003986       0.018697              8.617783       8.504548      -0.844962       1.691285       6.896211      -1.439827      10.452591          -0.000004
          197              C       4.018682       6.817314       8.016333      -0.518721      28.797394 0.46734552E+03  0.11197927E+05                                 7.961471                            6.987093       0.174748       2.012393                    0.998197      32.513763      94.646758       0.652560       0.391729      -1.079597      -0.040489       0.038811      -0.055384       0.078823      -0.013755       0.015724      -0.006772      -0.012929      -0.029609      -0.022307      -0.003812       0.026118              8.486709       8.218427      -0.817852       1.125658       6.991328      -1.275349      10.250373           0.000004
          198              C       3.952719       6.003514       5.085475       0.091232      34.964086 0.41098536E+03  0.95020699E+04                                 9.408475                            6.841599      -0.118460       1.976740                    0.999000      26.383697      74.566163       0.620289       0.427091      -1.060310      -0.006707       0.004185       0.002326       0.008240      -0.022474      -0.008082      -0.002564      -0.031454       0.021312      -0.032735       0.008721       0.024014             11.304121      12.876879      -3.784305      -1.234465      12.825875       4.946556       8.209610           0.000001
          199              C       3.251988       5.019205       4.408379      -0.149706      33.250777 0.42870144E+03  0.10048713E+05                                 8.956030                            6.891766       0.293905       2.066257                    0.999823      29.332356      84.342695       0.628946       0.415468      -1.064259       0.017999      -0.027362       0.008797       0.033912       0.005129       0.005191      -0.013177       0.035852      -0.063468      -0.029991       0.000527       0.029464             10.190589      10.525062      -2.339216      -1.059465      11.658674       4.889357       8.388032           0.000002
          200              C       3.894158       3.954290       3.844938      -0.104527      32.074031 0.41901923E+03  0.97893077E+04                                 8.825264                            6.881985       0.047667       1.986950                    0.999684      29.304475      84.785562       0.618534       0.423862      -1.056410       0.003259       0.003527       0.036548       0.036862       0.027437       0.005244      -0.005415      -0.008132      -0.005807      -0.028863       0.000143       0.028720              9.930861      11.183576      -3.001704      -1.174239      10.810279       4.120493       7.798727           0.000002
          201              C       5.281334       3.825632       3.973103      -0.021207      36.455863 0.44586417E+03  0.10462204E+05                                 9.512593                            6.996001       0.021518       2.011443                    0.999356      27.249940      76.189751       0.634099       0.411650      -1.076084      -0.025802       0.021545       0.034800       0.048384       0.003641       0.003544      -0.004910      -0.005883      -0.012822      -0.009106       0.001378       0.007728             11.463737      11.657664      -3.696347      -1.358235      13.988610       5.678026       8.744938           0.000001
          202              C       5.996858       4.809942       4.667126      -0.107130      33.425478 0.44712524E+03  0.10629838E+05                                 9.129265                            7.139991      -0.008145       1.968600                    0.999642      29.782429      87.271229       0.602575       0.427560      -1.052831      -0.026748       0.005101       0.011612       0.029603       0.001448       0.001409      -0.023874       0.021536      -0.012645      -0.030509       0.012969       0.017541             10.292951      10.513186      -1.695458      -0.173062      11.953946       4.992948       8.411720           0.000002
          203              C       5.314952       5.893458       5.211221      -0.159928      34.941423 0.46375753E+03  0.11136425E+05                                 9.388906                            7.255704      -0.056351       1.949849                    0.998948      30.435945      89.899364       0.599172       0.425696      -1.053031       0.007381      -0.027236      -0.015246       0.032073       0.012180       0.006194       0.003410      -0.027496       0.024192      -0.023090       0.005525       0.017566             10.708951      13.446383      -2.788911      -0.735946      10.908670       4.080466       7.771799           0.000001
          204              C       6.023024       2.663062       3.369036       0.562542      23.421348 0.26765014E+03  0.56329340E+04                                 7.575275                            5.795981      -0.037265       2.035399                    0.999603      22.939466      64.584265       0.618331       0.470671      -1.021277       0.021194      -0.059446      -0.004049       0.063241       0.019761      -0.012608      -0.067445      -0.026699       0.166093      -0.061448      -0.038149       0.099597              8.879550       8.697446      -2.807932      -0.885597      11.264578       3.930925       6.676626           0.000001
          205              C       9.105660       2.943629       0.964862       0.098402      25.092330 0.32304978E+03  0.70887276E+04                                 7.562963                            6.079591       0.238984       2.094757                    0.999571      26.057244      73.628340       0.650574       0.429053      -1.050725       0.009887      -0.037756      -0.023928       0.045781      -0.022558      -0.005293       0.003165       0.002023       0.056047      -0.031959       0.009374       0.022585              8.432085       8.204722       2.543364      -2.627679       9.458238       0.720580       7.633296          -0.000002
          206              C       9.038594       1.314480      23.758815      -0.049799      29.349779 0.38597328E+03  0.88385717E+04                                 8.311624                            6.568421       0.267464       2.068001                    0.999651      28.391714      81.465029       0.638095       0.419176      -1.058800      -0.024372      -0.003127       0.060726       0.065509       0.009991      -0.017021       0.034113      -0.023347       0.076529      -0.042658      -0.007180       0.049839              9.471965       8.794057       4.161681      -1.679215      12.610728       0.651736       7.011108          -0.000004
          207              C      -0.578353       2.165481      23.321121      -0.102506      31.712664 0.42340637E+03  0.99363356E+04                                 8.865920                            6.978116      -0.001758       1.983167                    0.998576      29.146328      85.040471       0.605183       0.431271      -1.049860       0.014595       0.039113       0.035923       0.055075       0.009946      -0.006997       0.040687      -0.058288       0.035281      -0.042481      -0.016215       0.058696              9.955702      10.023850       3.267711      -3.492009      10.631517       0.351197       9.211738          -0.000003
          208              C       0.326516       4.327863      24.102199       0.181344      33.105727 0.39127235E+03  0.89765306E+04                                 9.218854                            6.805561      -0.104238       1.992683                    0.999519      25.848486      73.859939       0.601446       0.443895      -1.045367      -0.023716      -0.034051       0.006004       0.041928       0.033919      -0.008477       0.005012      -0.029109      -0.049661      -0.034137      -0.011053       0.045190             11.191217      11.069211       6.721019      -0.352838      13.035769      -0.103341       9.468669          -0.000001
          209              C       0.711506       5.000604       1.071263      -0.169132      32.100079 0.44946034E+03  0.10654784E+05                                 8.758847                            7.084922       0.295833       2.072104                    0.999449      29.510564      85.183405       0.616940       0.418803      -1.062711       0.017581       0.030882       0.008405       0.036517      -0.011186      -0.010022      -0.016451      -0.003107       0.026238      -0.025745       0.005198       0.020547              9.726885       9.362976       4.650282       0.598394      10.317192       1.480302       9.500486          -0.000003
          210              C       1.589227       6.091870       0.962444      -0.137050      33.588971 0.48538395E+03  0.11798020E+05                                 9.239261                            7.508877      -0.097558       1.940153                    0.998833      30.543025      90.983471       0.578478       0.435608      -1.046217      -0.028574      -0.020980       0.006516       0.036042      -0.026319       0.000615       0.000496      -0.011216      -0.017853      -0.023969      -0.005916       0.029885             10.266367       9.617977       4.677726      -0.416958      10.661217       0.391543      10.519907          -0.000000
          211              C       2.074051       6.463892      23.874889       0.152343      34.711431 0.41574244E+03  0.96997698E+04                                 9.549600                            7.007185      -0.413037       1.878601                    0.999295      26.882556      77.885154       0.592755       0.442888      -1.044224       0.015453       0.028015       0.004476       0.032306       0.010876       0.004201       0.004436      -0.011662      -0.059818      -0.020858      -0.002278       0.023137             11.576603      11.599177       6.884277       0.968011      12.815487       1.483882      10.315144          -0.000002
          212              C       1.644447       5.808203      22.743171      -0.125013      33.629843 0.45489031E+03  0.10895119E+05                                 9.266959                            7.273390      -0.139017       1.934264                    0.998681      30.014850      89.186359       0.586385       0.436112      -1.044360      -0.026914      -0.029558      -0.013100       0.042067      -0.027196      -0.006925      -0.014538       0.014593      -0.013918      -0.034262       0.003423       0.030839             10.561994       9.616370       5.102047       0.946880      10.951048       1.195218      11.118565          -0.000004
          213              C       0.769009       4.732437      22.856826      -0.163289      33.810510 0.48331120E+03  0.11763224E+05                                 9.329989                            7.525276      -0.322216       1.873080                    0.997079      30.795457      92.517442       0.572740       0.439389      -1.041461       0.028600       0.027933      -0.012253       0.041813       0.000580       0.007888       0.003803      -0.011594      -0.006920      -0.011682       0.002338       0.009343             10.477209       9.816241       4.926434      -0.746325      10.799340      -0.818133      10.816045          -0.000004
          214              C       1.403169      13.710582       0.899570       0.108576      25.272872 0.32577497E+03  0.71747528E+04                                 7.662270                            6.151113       0.211551       2.090095                    0.998929      26.098510      74.257978       0.638551       0.435533      -1.045161       0.039961      -0.008542      -0.009412       0.041934      -0.026010      -0.018955       0.012293      -0.003919       0.053889      -0.035753      -0.003898       0.039650              8.545657       9.993799       1.594139      -0.646489      10.693769       1.699503       4.949402          -0.000003
          215              C       3.434465      13.583475       0.191038      -0.044640      29.544740 0.39870658E+03  0.92396566E+04                                 8.469977                            6.758383       0.089620       2.012449                    0.999025      28.877305      84.396861       0.615234       0.429599      -1.048319      -0.035600       0.059868       0.028362       0.075206      -0.004961      -0.021670       0.007487       0.031739      -0.003348      -0.019664      -0.012818       0.032482              9.528619      12.343083       2.721786      -0.691466      10.992312       1.507097       5.250462          -0.000003
          216              C       2.859867      12.403853      24.082854      -0.092826      30.853461 0.43193500E+03  0.10196498E+05                                 8.724038                            7.056181      -0.034007       1.971006                    0.998332      29.363882      86.186432       0.600235       0.432267      -1.048292      -0.068060      -0.006513       0.001804       0.068394       0.001013      -0.032010       0.016068       0.044637      -0.059495      -0.042563      -0.005518       0.048081              9.683674      11.435509       1.161596      -0.965069      11.807912       2.359303       5.807600          -0.000004
          217              C       0.614623      11.402492       0.316784       0.188954      32.338731 0.38145237E+03  0.86970004E+04                                 9.103957                            6.719695       0.024419       2.035025                    0.999714      25.646779      73.088828       0.605183       0.443905      -1.045218       0.028976       0.031306      -0.004185       0.042862       0.032204      -0.009297       0.002480      -0.002896      -0.071577      -0.030876      -0.013610       0.044486             11.077943      12.315067       6.346263      -1.550988      13.099834       1.284869       7.818926          -0.000003
          218              C      -0.382920      11.334288       1.279228      -0.172429      32.152647 0.46444657E+03  0.11151299E+05                                 8.912525                            7.296734      -0.098279       1.945966                    0.997729      30.191502      89.018998       0.593422       0.429885      -1.051004      -0.028900      -0.026907       0.011424       0.041106      -0.003236       0.007375       0.013744      -0.018599       0.044707      -0.020479      -0.003626       0.024105              9.952109      11.410914       4.422896      -2.056934      10.491909       0.097379       7.953503          -0.000005
          219              C      -1.254782      10.256973       1.257464      -0.141716      33.503099 0.46894414E+03  0.11331118E+05                                 9.269854                            7.406573      -0.240467       1.896793                    0.998224      30.556038      91.554565       0.577843       0.438677      -1.041575       0.029154       0.033658       0.010843       0.045830      -0.018778      -0.001722      -0.014067       0.019888       0.039496      -0.031630       0.010159       0.021471             10.426105      10.432170       3.926115      -1.227821      11.986240       1.954468       8.859906          -0.000003
          220              C      -1.149573       9.269563       0.319202       0.158146      33.057439 0.39063461E+03  0.89899887E+04                                 9.262399                            6.803784      -0.349139       1.902259                    0.999500      26.585675      76.969549       0.598902       0.444387      -1.041387      -0.015821      -0.030529       0.000015       0.034385       0.012433       0.018134       0.001338      -0.016015      -0.033272      -0.026606       0.002783       0.023823             11.105735      10.843711       5.556725      -1.221055      14.157447       2.329450       8.316048          -0.000001
          221              C      -0.186804       9.365669      23.533922      -0.137488      32.393596 0.45643065E+03  0.10949249E+05                                 9.035042                            7.276658      -0.127118       1.934617                    0.998920      30.273867      90.241942       0.586916       0.435031      -1.044245       0.030696       0.027624      -0.005634       0.041678      -0.023088       0.011751      -0.011320       0.001591       0.046245      -0.030809      -0.000913       0.031722             10.105897      10.847447       4.535040      -2.069896      11.342352       0.990905       8.127892          -0.000004
          222              C       0.706511      10.433683      23.531504      -0.157087      32.399050 0.46239143E+03  0.11108913E+05                                 9.007699                            7.312308      -0.088732       1.952237                    0.997985      30.106481      89.300842       0.587914       0.433641      -1.046903      -0.022575      -0.031274      -0.009748       0.039784      -0.002607       0.000680      -0.009459       0.012257       0.010688      -0.013449       0.003869       0.009580             10.016856       9.749142       4.260232      -1.348609      11.985444       1.795186       8.315983          -0.000004
          223              C       4.417540      14.183361       3.665991       0.556012      24.343166 0.27452590E+03  0.58050063E+04                                 7.737893                            5.849372      -0.051035       2.027419                    0.999623      22.987373      64.530723       0.619755       0.467376      -1.024727      -0.017838       0.058294      -0.007498       0.061422       0.031400       0.026665       0.070393      -0.038304       0.114253      -0.060383      -0.043103       0.103487              9.166004       8.669856      -3.029792       0.630296      11.743388      -4.268080       7.084768          -0.000001
          224              C       5.083315      13.016140       4.261836      -0.014709      35.794721 0.43004806E+03  0.10015120E+05                                 9.408456                            6.884400       0.023900       2.015571                    0.999370      27.062953      75.745304       0.636386       0.413282      -1.073437       0.017331      -0.021909       0.035125       0.044879       0.001324      -0.005644       0.011162       0.010581       0.008540      -0.015047       0.002784       0.012263             11.360938      11.435873      -3.080809       1.408574      14.828490      -5.278379       7.818450          -0.000002
          225              C       4.363273      11.927974       4.700981      -0.107004      32.996781 0.45016316E+03  0.10734459E+05                                 9.089510                            7.198693      -0.045333       1.958069                    0.999368      29.889643      88.099745       0.595014       0.431687      -1.048910       0.027236      -0.005415       0.010734       0.029771      -0.002364       0.004612       0.020658       0.022896       0.030994      -0.028335       0.006257       0.022078             10.170684      10.605014      -1.071869       0.101672      12.616595      -4.238493       7.290442          -0.000004
          226              C       5.002803      10.776254       5.184621      -0.160397      34.611465 0.47660521E+03  0.11507681E+05                                 9.311826                            7.347610       0.017667       1.975916                    0.998376      30.393098      89.618109       0.597190       0.424781      -1.055037      -0.006793       0.029303      -0.004927       0.030481       0.008792       0.002307       0.001625      -0.024179       0.017447      -0.017977       0.005195       0.012783             10.527338      13.400088      -2.200157       0.888089      11.071681      -3.503652       7.110247          -0.000002
          227              C       6.403100      10.726651       5.187039       0.096178      34.638106 0.41956842E+03  0.97602681E+04                                 9.390276                            6.947158      -0.113861       1.981378                    0.999227      26.475609      75.295198       0.610386       0.431363      -1.056646       0.005661      -0.002884       0.010219       0.012033      -0.023098       0.001971       0.002428      -0.029606       0.032225      -0.032997       0.010809       0.022188             11.163310      12.917992      -3.381146       1.779906      13.059365      -4.390090       7.512574          -0.000001
          228              C       7.129076      11.816367       4.751763      -0.157674      32.721706 0.43854428E+03  0.10338347E+05                                 8.864079                            6.980704       0.311473       2.071943                    0.999747      29.498029      85.073016       0.623523       0.416693      -1.063432      -0.016281       0.033115       0.014844       0.039774       0.008130      -0.002682       0.009399       0.035081      -0.040252      -0.022789      -0.003262       0.026051              9.947528      10.684786      -1.895830       1.593339      11.811331      -3.930931       7.346467          -0.000004
          229              C       6.499291      12.951036       4.280214      -0.105852      32.168595 0.43277143E+03  0.10179467E+05                                 8.850405                            7.002842       0.059925       1.992365                    0.999665      29.293742      84.686698       0.612799       0.424934      -1.057100      -0.004017      -0.007204       0.035998       0.036931       0.025384      -0.001832       0.006013      -0.006173       0.000720      -0.026762       0.000881       0.025881              9.907279      11.259398      -2.679321       1.586263      11.329288      -3.499551       7.133151          -0.000004
          230              C       7.099244       9.495876       5.673097       0.001722      38.138322 0.45905264E+03  0.10904334E+05                                 9.898947                            7.192148      -0.089410       1.976333                    0.999068      27.636626      79.013343       0.610216       0.422558      -1.063790      -0.001048       0.013030      -0.038145       0.040322      -0.004370      -0.000463       0.007595       0.007621      -0.087344      -0.030515       0.009883       0.020632             11.971167       9.752306      -5.663797       0.494604      13.103603      -2.641065      13.057592          -0.000000
          231              C       7.063711       9.106803       7.017616       0.147178      32.250535 0.41311124E+03  0.95831389E+04                                 9.021446                            6.942638       0.078314       2.047163                    0.999657      26.090642      74.356402       0.603465       0.437536      -1.051770      -0.028577       0.029863       0.067356       0.079027      -0.020310      -0.024093       0.028828       0.000209       0.016323      -0.027838      -0.021648       0.049486             10.422502       8.481014      -3.989577      -1.377884      10.040734      -0.442074      12.745757           0.000001
          232              C       7.788504       7.964383       7.377203      -0.237682      37.011324 0.50736996E+03  0.12446642E+05                                 9.678266                            7.544968       0.040896       1.966449                    0.999366      31.772698      94.509044       0.593413       0.420747      -1.057296       0.013521      -0.006702      -0.007124       0.016688       0.014815      -0.003871       0.005570      -0.001042       0.039101      -0.022586       0.008040       0.014546             10.973889       9.694607      -5.295477      -0.794113      12.113672      -0.413587      11.113386           0.000002
          233              C       8.519085       7.215688       6.479325       0.004837      38.189636 0.45380732E+03  0.10749030E+05                                 9.910650                            7.151994      -0.017422       1.999294                    0.999399      27.545858      78.646818       0.611779       0.422682      -1.063690      -0.002143      -0.009460       0.038895       0.040086      -0.003358      -0.000562       0.001534       0.013829      -0.086376      -0.028860       0.006762       0.022098             12.060887       9.806571      -5.700538       0.657725      13.055496      -2.772533      13.320594           0.000002
          234              C      -2.013259       7.587711       5.129002       0.149648      31.995772 0.41177544E+03  0.95468172E+04                                 8.980859                            6.943772       0.055652       2.041575                    0.999637      26.049437      74.279134       0.601653       0.439098      -1.050570       0.027502      -0.031864      -0.070127       0.081789      -0.023223      -0.025778       0.025316       0.001863       0.019770      -0.026568      -0.023441       0.050009             10.336870       8.184229      -3.828828      -1.192771       9.943448      -0.445800      12.882931           0.000001
          235              C       7.830222       8.725480       4.768690      -0.237578      36.831276 0.51121980E+03  0.12555865E+05                                 9.645478                            7.577244       0.036727       1.966027                    0.999244      31.712153      94.165248       0.592135       0.421159      -1.057791      -0.014652       0.000624       0.004252       0.015269       0.010156      -0.006817       0.009597       0.001838       0.081281      -0.026305      -0.003405       0.029710             10.902105       9.565905      -5.162264      -0.794939      11.882108      -0.428653      11.258304          -0.000002
          236              C       6.311035       9.883400       8.062279      -0.525898      29.221235 0.48011132E+03  0.11595470E+05                                 8.051470                            7.080331       0.070242       1.972081                    0.998489      33.054682      96.983172       0.647684       0.391558      -1.078421       0.042658      -0.037495      -0.048582       0.074738      -0.014808      -0.001628       0.007578      -0.000093      -0.011790      -0.014711      -0.003986       0.018697              8.617784       8.504548      -0.844962      -1.691285       6.896211       1.439825      10.452593          -0.000001
          237              C      -1.264318       6.817314       4.074667      -0.518721      28.797432 0.46734626E+03  0.11197951E+05                                 7.961483                            6.987101       0.174738       2.012389                    0.998197      32.513805      94.646968       0.652559       0.391730      -1.079597      -0.040489       0.038811       0.055384       0.078823      -0.013755      -0.015724       0.006773      -0.012929      -0.029612      -0.022307      -0.003812       0.026119              8.486723       8.218441      -0.817850      -1.125659       6.991338       1.275355      10.250391           0.000001
          238              C      -1.330281       6.003514       7.005525       0.091232      34.964094 0.41098543E+03  0.95020726E+04                                 9.408478                            6.841601      -0.118460       1.976740                    0.999000      26.383701      74.566193       0.620289       0.427091      -1.060310      -0.006707       0.004185      -0.002326       0.008240      -0.022474       0.008082       0.002564      -0.031453       0.021312      -0.032735       0.008721       0.024014             11.304126      12.876884      -3.784308       1.234466      12.825881      -4.946558       8.209613           0.000001
          239              C       8.534988       5.019205       7.682621      -0.149706      33.250778 0.42870145E+03  0.10048714E+05                                 8.956031                            6.891767       0.293906       2.066257                    0.999823      29.332356      84.342706       0.628946       0.415468      -1.064259       0.017999      -0.027362      -0.008797       0.033912       0.005129      -0.005191       0.013177       0.035853      -0.063468      -0.029991       0.000527       0.029464             10.190591      10.525063      -2.339217       1.059464      11.658677      -4.889359       8.388034           0.000004
          240              C       9.177158       3.954290       8.246062      -0.104527      32.074037 0.41901932E+03  0.97893104E+04                                 8.825266                            6.881986       0.047667       1.986950                    0.999684      29.304477      84.785574       0.618533       0.423862      -1.056410       0.003259       0.003527      -0.036548       0.036862       0.027437      -0.005244       0.005415      -0.008132      -0.005807      -0.028863       0.000143       0.028720              9.930863      11.183579      -3.001705       1.174240      10.810281      -4.120494       7.798728           0.000005
          241              C      -0.001666       3.825632       8.117897      -0.021207      36.455869 0.44586423E+03  0.10462206E+05                                 9.512595                            6.996002       0.021519       2.011443                    0.999356      27.249942      76.189762       0.634099       0.411650      -1.076084      -0.025802       0.021545      -0.034800       0.048384       0.003641      -0.003544       0.004910      -0.005883      -0.012822      -0.009106       0.001378       0.007728             11.463740      11.657667      -3.696348       1.358235      13.988613      -5.678027       8.744940           0.000002
          242              C       0.713858       4.809942       7.423874      -0.107130      33.425480 0.44712524E+03  0.10629838E+05                                 9.129266                            7.139991      -0.008146       1.968600                    0.999642      29.782431      87.271242       0.602575       0.427560      -1.052831      -0.026748       0.005101      -0.011612       0.029603       0.001447      -0.001409       0.023874       0.021536      -0.012645      -0.030509       0.012969       0.017540             10.292952      10.513189      -1.695458       0.173062      11.953947      -4.992948       8.411721           0.000003
          243              C       0.031952       5.893458       6.879779      -0.159928      34.941434 0.46375768E+03  0.11136430E+05                                 9.388909                            7.255706      -0.056351       1.949848                    0.998948      30.435951      89.899396       0.599172       0.425696      -1.053031       0.007381      -0.027236       0.015246       0.032073       0.012180      -0.006194      -0.003410      -0.027496       0.024191      -0.023090       0.005524       0.017566             10.708955      13.446389      -2.788913       0.735948      10.908675      -4.080468       7.771801           0.000002
          244              C       0.740024       2.663062       8.721964       0.562542      23.421350 0.26765016E+03  0.56329345E+04                                 7.575275                            5.795981      -0.037265       2.035399                    0.999603      22.939467      64.584269       0.618331       0.470671      -1.021277       0.021194      -0.059446       0.004049       0.063241       0.019761       0.012608       0.067445      -0.026699       0.166093      -0.061448      -0.038149       0.099597              8.879551       8.697447      -2.807933       0.885597      11.264579      -3.930926       6.676626           0.000003
          245              C       2.686574      12.557312      13.055862       0.098402      25.092331 0.32304980E+03  0.70887282E+04                                 7.562963                            6.079592       0.238984       2.094757                    0.999571      26.057245      73.628345       0.650574       0.429053      -1.050725      -0.009887       0.037756      -0.023928       0.045781      -0.022558       0.005293      -0.003165       0.002023       0.056047      -0.031959       0.009374       0.022585              8.432086       8.204722       2.543364       2.627679       9.458238      -0.720580       7.633297           0.000002
          246              C       2.753640      14.186461      11.667815      -0.049799      29.349783 0.38597336E+03  0.88385739E+04                                 8.311625                            6.568421       0.267464       2.068001                    0.999651      28.391717      81.465040       0.638095       0.419176      -1.058800       0.024372       0.003127       0.060726       0.065509       0.009991       0.017021      -0.034113      -0.023347       0.076529      -0.042658      -0.007180       0.049839              9.471966       8.794058       4.161681       1.679215      12.610729      -0.651735       7.011109           0.000001
          247              C       1.804587      13.335460      11.230121      -0.102506      31.712666 0.42340640E+03  0.99363365E+04                                 8.865921                            6.978117      -0.001758       1.983167                    0.998576      29.146329      85.040476       0.605183       0.431271      -1.049860      -0.014595      -0.039113       0.035923       0.055075       0.009946       0.006997      -0.040687      -0.058288       0.035282      -0.042481      -0.016215       0.058696              9.955702      10.023851       3.267711       3.492009      10.631517      -0.351197       9.211739           0.000001
          248              C       0.899718      11.173078      12.011199       0.181344      33.105731 0.39127241E+03  0.89765323E+04                                 9.218855                            6.805562      -0.104238       1.992683                    0.999519      25.848488      73.859945       0.601446       0.443895      -1.045367       0.023716       0.034051       0.006004       0.041928       0.033919       0.008477      -0.005012      -0.029109      -0.049660      -0.034137      -0.011053       0.045190             11.191217      11.069212       6.721020       0.352838      13.035770       0.103341       9.468670           0.000002
          249              C       0.514728      10.500337      13.162263      -0.169132      32.100076 0.44946028E+03  0.10654783E+05                                 8.758846                            7.084922       0.295833       2.072104                    0.999449      29.510562      85.183396       0.616940       0.418803      -1.062711      -0.017581      -0.030882       0.008405       0.036517      -0.011186       0.010022       0.016451      -0.003107       0.026238      -0.025745       0.005198       0.020547              9.726884       9.362975       4.650281      -0.598394      10.317192      -1.480302       9.500485           0.000001
          250              C      -0.362993       9.409071      13.053444      -0.137050      33.588972 0.48538395E+03  0.11798020E+05                                 9.239262                            7.508877      -0.097558       1.940153                    0.998833      30.543025      90.983472       0.578478       0.435608      -1.046217       0.028574       0.020980       0.006516       0.036042      -0.026319      -0.000615      -0.000496      -0.011216      -0.017853      -0.023969      -0.005916       0.029885             10.266367       9.617977       4.677726       0.416958      10.661218      -0.391543      10.519907           0.000004
          251              C      -0.847817       9.037049      11.783889       0.152343      34.711436 0.41574251E+03  0.96997715E+04                                 9.549600                            7.007185      -0.413037       1.878602                    0.999295      26.882558      77.885158       0.592755       0.442888      -1.044224      -0.015453      -0.028015       0.004476       0.032306       0.010876      -0.004201      -0.004436      -0.011662      -0.059817      -0.020858      -0.002278       0.023137             11.576603      11.599178       6.884277      -0.968011      12.815488      -1.483882      10.315145           0.000001
          252              C      -0.418213       9.692738      10.652171      -0.125013      33.629841 0.45489026E+03  0.10895118E+05                                 9.266959                            7.273390      -0.139017       1.934264                    0.998681      30.014849      89.186357       0.586384       0.436112      -1.044360       0.026914       0.029558      -0.013100       0.042067      -0.027196       0.006925       0.014538       0.014593      -0.013918      -0.034262       0.003423       0.030839             10.561994       9.616370       5.102047      -0.946880      10.951048      -1.195218      11.118565           0.000000
          253              C       0.457225      10.768504      10.765826      -0.163289      33.810508 0.48331115E+03  0.11763223E+05                                 9.329988                            7.525276      -0.322216       1.873080                    0.997079      30.795456      92.517435       0.572740       0.439389      -1.041461      -0.028600      -0.027933      -0.012253       0.041813       0.000580      -0.007888      -0.003803      -0.011594      -0.006920      -0.011682       0.002338       0.009343             10.477208       9.816240       4.926433       0.746324      10.799339       0.818133      10.816044          -0.000001
          254              C      -0.176935       1.790359      12.990570       0.108576      25.272873 0.32577498E+03  0.71747530E+04                                 7.662269                            6.151113       0.211551       2.090095                    0.998929      26.098510      74.257976       0.638551       0.435533      -1.045161      -0.039961       0.008542      -0.009412       0.041934      -0.026010       0.018955      -0.012293      -0.003919       0.053889      -0.035753      -0.003898       0.039650              8.545656       9.993798       1.594138       0.646489      10.693769      -1.699503       4.949402           0.000000
          255              C       8.357769       1.917466      12.282038      -0.044640      29.544741 0.39870660E+03  0.92396572E+04                                 8.469977                            6.758383       0.089620       2.012449                    0.999025      28.877306      84.396865       0.615234       0.429599      -1.048319       0.035600      -0.059868       0.028362       0.075206      -0.004961       0.021670      -0.007487       0.031739      -0.003348      -0.019664      -0.012818       0.032482              9.528619      12.343084       2.721786       0.691466      10.992313      -1.507097       5.250462           0.000001
          256              C       8.932367       3.097088      11.991854      -0.092826      30.853462 0.43193503E+03  0.10196499E+05                                 8.724038                            7.056181      -0.034007       1.971006                    0.998332      29.363883      86.186434       0.600235       0.432267      -1.048292       0.068060       0.006513       0.001804       0.068394       0.001013       0.032010      -0.016068       0.044637      -0.059495      -0.042563      -0.005518       0.048081              9.683674      11.435509       1.161596       0.965069      11.807912      -2.359303       5.807600           0.000000
          257              C       0.611611       4.098449      12.407784       0.188954      32.338732 0.38145240E+03  0.86970011E+04                                 9.103957                            6.719695       0.024419       2.035025                    0.999714      25.646780      73.088831       0.605183       0.443905      -1.045218      -0.028976      -0.031306      -0.004185       0.042862       0.032204       0.009297      -0.002480      -0.002896      -0.071577      -0.030876      -0.013610       0.044486             11.077943      12.315068       6.346263       1.550987      13.099835      -1.284869       7.818926          -0.000000
          258              C       1.609154       4.166653      13.370228      -0.172429      32.152647 0.46444658E+03  0.11151299E+05                                 8.912525                            7.296734      -0.098279       1.945966                    0.997729      30.191502      89.018997       0.593422       0.429885      -1.051004       0.028900       0.026907       0.011424       0.041106      -0.003236      -0.007375      -0.013744      -0.018599       0.044707      -0.020479      -0.003626       0.024105              9.952109      11.410914       4.422896       2.056934      10.491909      -0.097379       7.953503          -0.000001
          259              C       2.481016       5.243968      13.348464      -0.141716      33.503097 0.46894411E+03  0.11331117E+05                                 9.269853                            7.406573      -0.240467       1.896793                    0.998224      30.556037      91.554562       0.577843       0.438677      -1.041575      -0.029154      -0.033658       0.010843       0.045830      -0.018778       0.001722       0.014067       0.019888       0.039496      -0.031630       0.010159       0.021471             10.426105      10.432169       3.926115       1.227821      11.986240      -1.954468       8.859906           0.000000
          260              C       2.375807       6.231378      12.410202       0.158146      33.057439 0.39063461E+03  0.89899887E+04                                 9.262399                            6.803784      -0.349139       1.902259                    0.999500      26.585675      76.969549       0.598902       0.444387      -1.041387       0.015821       0.030529       0.000015       0.034385       0.012433      -0.018134      -0.001338      -0.016015      -0.033272      -0.026606       0.002783       0.023823             11.105735      10.843711       5.556725       1.221055      14.157446      -2.329450       8.316048           0.000002
          261              C       1.413038       6.135272      11.442922      -0.137488      32.393597 0.45643068E+03  0.10949250E+05                                 9.035042                            7.276658      -0.127118       1.934617                    0.998920      30.273868      90.241947       0.586916       0.435031      -1.044245      -0.030696      -0.027624      -0.005634       0.041678      -0.023088      -0.011751       0.011320       0.001591       0.046245      -0.030809      -0.000913       0.031722             10.105897      10.847447       4.535040       2.069896      11.342352      -0.990905       8.127892           0.000000
          262              C       0.519723       5.067258      11.440504      -0.157086      32.399050 0.46239144E+03  0.11108913E+05                                 9.007699                            7.312308      -0.088732       1.952237                    0.997985      30.106482      89.300845       0.587914       0.433641      -1.046903       0.022575       0.031274      -0.009748       0.039784      -0.002607      -0.000680       0.009459       0.012257       0.010688      -0.013448       0.003869       0.009580             10.016856       9.749142       4.260232       1.348609      11.985443      -1.795186       8.315983          -0.000000
          263              C       7.374694       1.317580      15.756991       0.556012      24.343166 0.27452590E+03  0.58050061E+04                                 7.737893                            5.849371      -0.051035       2.027419                    0.999623      22.987373      64.530719       0.619756       0.467376      -1.024727       0.017838      -0.058294      -0.007498       0.061422       0.031401      -0.026665      -0.070393      -0.038304       0.114253      -0.060383      -0.043103       0.103487              9.166003       8.669855      -3.029792      -0.630296      11.743387       4.268079       7.084767           0.000001
          264              C       6.708919       2.484801      16.352836      -0.014709      35.794719 0.43004803E+03  0.10015119E+05                                 9.408456                            6.884400       0.023901       2.015571                    0.999370      27.062952      75.745300       0.636386       0.413282      -1.073437      -0.017331       0.021909       0.035125       0.044879       0.001324       0.005644      -0.011162       0.010581       0.008540      -0.015047       0.002784       0.012263             11.360937      11.435873      -3.080809      -1.408573      14.828489       5.278379       7.818450          -0.000001
          265              C       7.428961       3.572967      16.791981      -0.107004      32.996779 0.45016314E+03  0.10734458E+05                                 9.089510                            7.198693      -0.045333       1.958069                    0.999368      29.889642      88.099744       0.595014       0.431687      -1.048910      -0.027236       0.005415       0.010734       0.029771      -0.002364      -0.004612      -0.020658       0.022896       0.030994      -0.028335       0.006257       0.022078             10.170684      10.605015      -1.071869      -0.101672      12.616595       4.238493       7.290442          -0.000003
          266              C       6.789431       4.724687      17.275621      -0.160397      34.611465 0.47660521E+03  0.11507682E+05                                 9.311826                            7.347610       0.017667       1.975916                    0.998376      30.393097      89.618107       0.597190       0.424781      -1.055037       0.006793      -0.029303      -0.004927       0.030481       0.008792      -0.002307      -0.001625      -0.024179       0.017447      -0.017977       0.005195       0.012783             10.527338      13.400088      -2.200157      -0.888089      11.071681       3.503651       7.110247          -0.000001
          267              C       5.389134       4.774290      17.278039       0.096178      34.638106 0.41956842E+03  0.97602680E+04                                 9.390276                            6.947158      -0.113861       1.981378                    0.999227      26.475609      75.295198       0.610386       0.431363      -1.056646      -0.005661       0.002884       0.010219       0.012033      -0.023098      -0.001971      -0.002428      -0.029606       0.032225      -0.032997       0.010809       0.022188             11.163310      12.917993      -3.381146      -1.779906      13.059365       4.390090       7.512574          -0.000001
          268              C       4.663158       3.684574      16.842763      -0.157674      32.721706 0.43854428E+03  0.10338347E+05                                 8.864079                            6.980704       0.311472       2.071943                    0.999747      29.498029      85.073017       0.623523       0.416693      -1.063432       0.016281      -0.033115       0.014844       0.039774       0.008130       0.002682      -0.009399       0.035081      -0.040252      -0.022789      -0.003262       0.026051              9.947528      10.684786      -1.895830      -1.593339      11.811331       3.930931       7.346467          -0.000002
          269              C       5.292943       2.549905      16.371214      -0.105852      32.168595 0.43277143E+03  0.10179467E+05                                 8.850404                            7.002842       0.059925       1.992365                    0.999665      29.293742      84.686696       0.612799       0.424934      -1.057100       0.004017       0.007204       0.035998       0.036931       0.025384       0.001832      -0.006013      -0.006173       0.000720      -0.026762       0.000881       0.025881              9.907279      11.259398      -2.679320      -1.586262      11.329288       3.499551       7.133151          -0.000002
          270              C       4.692990       6.005065      17.764097       0.001722      38.138324 0.45905267E+03  0.10904335E+05                                 9.898947                            7.192149      -0.089410       1.976333                    0.999068      27.636627      79.013347       0.610216       0.422558      -1.063790       0.001048      -0.013030      -0.038145       0.040322      -0.004370       0.000463      -0.007595       0.007621      -0.087344      -0.030515       0.009883       0.020632             11.971167       9.752306      -5.663797      -0.494604      13.103604       2.641065      13.057592           0.000000
          271              C       4.728523       6.394138      19.108616       0.147178      32.250536 0.41311125E+03  0.95831389E+04                                 9.021446                            6.942638       0.078314       2.047163                    0.999657      26.090642      74.356401       0.603465       0.437536      -1.051770       0.028577      -0.029863       0.067357       0.079028      -0.020310       0.024093      -0.028828       0.000209       0.016324      -0.027838      -0.021648       0.049486             10.422501       8.481014      -3.989577       1.377884      10.040734       0.442074      12.745756          -0.000000
          272              C       4.003730       7.536558      19.468203      -0.237682      37.011320 0.50736991E+03  0.12446641E+05                                 9.678265                            7.544967       0.040896       1.966449                    0.999366      31.772695      94.509029       0.593414       0.420747      -1.057296      -0.013521       0.006702      -0.007124       0.016688       0.014815       0.003871      -0.005570      -0.001042       0.039101      -0.022586       0.008040       0.014546             10.973887       9.694606      -5.295476       0.794113      12.113671       0.413587      11.113385          -0.000000
          273              C       3.273149       8.285253      18.570325       0.004837      38.189634 0.45380730E+03  0.10749029E+05                                 9.910650                            7.151994      -0.017421       1.999294                    0.999399      27.545857      78.646814       0.611779       0.422682      -1.063690       0.002143       0.009460       0.038895       0.040086      -0.003358       0.000562      -0.001534       0.013829      -0.086376      -0.028860       0.006762       0.022098             12.060886       9.806570      -5.700537      -0.657725      13.055495       2.772533      13.320593           0.000002
          274              C       3.239493       7.913230      17.220002       0.149648      31.995772 0.41177543E+03  0.95468171E+04                                 8.980859                            6.943772       0.055652       2.041575                    0.999637      26.049437      74.279135       0.601653       0.439098      -1.050569      -0.027502       0.031864      -0.070127       0.081789      -0.023223       0.025778      -0.025316       0.001863       0.019770      -0.026568      -0.023441       0.050009             10.336870       8.184230      -3.828828       1.192771       9.943449       0.445800      12.882931           0.000001
          275              C       3.962012       6.775461      16.859690      -0.237578      36.831281 0.51121989E+03  0.12555867E+05                                 9.645478                            7.577244       0.036727       1.966027                    0.999244      31.712156      94.165258       0.592135       0.421159      -1.057791       0.014652      -0.000624       0.004252       0.015269       0.010156       0.006817      -0.009597       0.001838       0.081281      -0.026305      -0.003405       0.029710             10.902106       9.565905      -5.162264       0.794939      11.882108       0.428653      11.258305           0.000000
          276              C       5.481199       5.617541      20.153279      -0.525898      29.221236 0.48011134E+03  0.11595470E+05                                 8.051470                            7.080331       0.070242       1.972081                    0.998489      33.054681      96.983167       0.647684       0.391558      -1.078421      -0.042658       0.037495      -0.048582       0.074738      -0.014808       0.001628      -0.007578      -0.000093      -0.011790      -0.014711      -0.003986       0.018697              8.617784       8.504548      -0.844962       1.691285       6.896211      -1.439825      10.452592          -0.000004
          277              C       2.490552       8.683627      16.165667      -0.518721      28.797433 0.46734627E+03  0.11197952E+05                                 7.961482                            6.987101       0.174738       2.012389                    0.998197      32.513806      94.646969       0.652559       0.391730      -1.079597       0.040489      -0.038811       0.055384       0.078823      -0.013755       0.015724      -0.006773      -0.012929      -0.029612      -0.022307      -0.003812       0.026119              8.486723       8.218441      -0.817850       1.125659       6.991338      -1.275355      10.250390           0.000004
          278              C       2.556515       9.497427      19.096525       0.091232      34.964094 0.41098544E+03  0.95020727E+04                                 9.408478                            6.841601      -0.118460       1.976740                    0.999000      26.383701      74.566191       0.620289       0.427091      -1.060310       0.006707      -0.004185      -0.002326       0.008240      -0.022474      -0.008082      -0.002564      -0.031454       0.021312      -0.032735       0.008721       0.024014             11.304126      12.876884      -3.784308      -1.234466      12.825880       4.946558       8.209613           0.000001
          279              C       3.257246      10.481736      19.773621      -0.149706      33.250778 0.42870145E+03  0.10048714E+05                                 8.956031                            6.891767       0.293906       2.066257                    0.999823      29.332356      84.342704       0.628946       0.415468      -1.064259      -0.017999       0.027362      -0.008797       0.033912       0.005129       0.005191      -0.013177       0.035853      -0.063468      -0.029991       0.000527       0.029464             10.190591      10.525063      -2.339217      -1.059464      11.658676       4.889359       8.388034           0.000002
          280              C       2.615076      11.546651      20.337062      -0.104527      32.074038 0.41901934E+03  0.97893109E+04                                 8.825266                            6.881987       0.047667       1.986950                    0.999684      29.304477      84.785574       0.618533       0.423862      -1.056410      -0.003259      -0.003527      -0.036548       0.036862       0.027437       0.005244      -0.005415      -0.008132      -0.005807      -0.028863       0.000143       0.028720              9.930863      11.183579      -3.001705      -1.174240      10.810281       4.120494       7.798728           0.000002
          281              C       1.227900      11.675309      20.208897      -0.021207      36.455867 0.44586420E+03  0.10462205E+05                                 9.512595                            6.996001       0.021518       2.011443                    0.999356      27.249941      76.189759       0.634099       0.411650      -1.076084       0.025802      -0.021545      -0.034800       0.048384       0.003641       0.003544      -0.004910      -0.005883      -0.012822      -0.009106       0.001378       0.007728             11.463739      11.657666      -3.696348      -1.358235      13.988613       5.678027       8.744939           0.000001
          282              C       0.512376      10.690999      19.514874      -0.107130      33.425482 0.44712528E+03  0.10629840E+05                                 9.129266                            7.139992      -0.008146       1.968600                    0.999642      29.782432      87.271247       0.602575       0.427560      -1.052831       0.026748      -0.005101      -0.011612       0.029603       0.001447       0.001409      -0.023874       0.021536      -0.012645      -0.030509       0.012969       0.017540             10.292953      10.513189      -1.695459      -0.173062      11.953948       4.992949       8.411722           0.000002
          283              C       1.194282       9.607483      18.970779      -0.159928      34.941432 0.46375765E+03  0.11136429E+05                                 9.388909                            7.255706      -0.056351       1.949848                    0.998948      30.435950      89.899392       0.599172       0.425696      -1.053031      -0.007381       0.027236       0.015246       0.032073       0.012180       0.006194       0.003410      -0.027496       0.024191      -0.023090       0.005524       0.017566             10.708955      13.446389      -2.788913      -0.735948      10.908674       4.080467       7.771801           0.000002
          284              C       0.486210      12.837879      20.812964       0.562542      23.421348 0.26765014E+03  0.56329339E+04                                 7.575275                            5.795981      -0.037265       2.035399                    0.999603      22.939466      64.584268       0.618331       0.470671      -1.021277      -0.021194       0.059446       0.004049       0.063241       0.019761      -0.012608      -0.067445      -0.026699       0.166093      -0.061448      -0.038149       0.099597              8.879551       8.697447      -2.807933      -0.885597      11.264579       3.930926       6.676626           0.000002
          285              N      -1.974460      13.701282      23.446625      -0.267296      36.965055 0.56040239E+03  0.13800765E+05                                 9.288506                            7.669587      -0.027684       2.002207                    0.998331      28.820489      80.200029       0.631870       0.393618      -1.097871      -0.122601      -0.026555       0.075979       0.146660      -0.014414       0.018513       0.053642      -0.099514       0.077129      -0.073413      -0.011846       0.085259             10.595067       9.994397       4.238272      -3.131023      12.948395      -1.171575       8.842408          -0.000001
          286              N       7.040382      12.304647      -0.016202       0.020872      31.137370 0.33934579E+03  0.73573890E+04                                 8.216915                            5.844951       0.102365       2.113312                    0.998758      23.338027      60.544566       0.748298       0.377529      -1.111578      -0.003002       0.017847       0.017203       0.024969       0.050514      -0.038820       0.026443      -0.043352       0.029165      -0.083493       0.033360       0.050133             10.261717      11.093167       6.462168      -2.078447      13.275056      -0.217371       6.416928          -0.000002
          287              N       3.487010       7.976784       0.531037      -0.125990      36.443114 0.43960995E+03  0.10123791E+05                                 9.139317                            6.691600       0.590576       2.215772                    0.999859      26.341864      69.424008       0.696317       0.381965      -1.113227       0.046338       0.062398      -0.226912       0.239854      -0.016027       0.057520       0.085218       0.014947      -0.628353      -0.241612       0.118992       0.122621             11.314672      13.097276       7.927793       2.250100      13.676876       2.253840       7.169865           0.000000
          288              N       8.598537       7.311794      23.742855      -0.132004      38.444200 0.45998173E+03  0.10724094E+05                                 9.488511                            6.877768       0.557298       2.203694                    0.999645      26.645434      70.884297       0.681240       0.385643      -1.109474      -0.158642       0.010002       0.186198       0.244820       0.017773       0.179866      -0.017110      -0.137325      -0.297341      -0.245019       0.118396       0.126623             11.689300      10.419587       7.173287       1.367486      17.609355       3.226022       7.038959           0.000003
          289              N       4.952203       3.024234      23.830394       0.020848      32.005333 0.35082454E+03  0.76729574E+04                                 8.438082                            5.976404       0.081748       2.109929                    0.998651      23.447481      61.177254       0.733520       0.381787      -1.108007      -0.022706       0.002470       0.009738       0.024829       0.027755      -0.039554       0.042218       0.004092      -0.150276      -0.088939       0.036062       0.052878             10.627119      12.823680       6.223037      -0.324700      14.036482       1.327202       5.021195          -0.000002
          290              N       3.992738       1.086616      23.374321      -0.269368      37.515823 0.55958756E+03  0.13772830E+05                                 9.394552                            7.658025       0.062110       2.034409                    0.998015      28.729964      79.871168       0.633219       0.393004      -1.098528      -0.010120       0.150834       0.042312       0.156983      -0.007880      -0.035527       0.007405       0.168431       0.045442      -0.092487      -0.000960       0.093446             10.874463      11.019381       2.971912       0.242700      15.058941       2.771344       6.545068          -0.000001
          291              N       3.200694       1.799659      11.355625      -0.267296      36.965056 0.56040242E+03  0.13800766E+05                                 9.288506                            7.669587      -0.027685       2.002207                    0.998331      28.820490      80.200030       0.631870       0.393618      -1.097871       0.122601       0.026555       0.075979       0.146660      -0.014414      -0.018512      -0.053642      -0.099514       0.077129      -0.073413      -0.011846       0.085259             10.595066       9.994397       4.238272       3.131023      12.948395       1.171575       8.842408           0.000002
          292              N       4.751852       3.196294      12.074798       0.020872      31.137370 0.33934579E+03  0.73573889E+04                                 8.216915                            5.844951       0.102365       2.113312                    0.998758      23.338027      60.544567       0.748298       0.377529      -1.111578       0.003002      -0.017847       0.017203       0.024969       0.050514       0.038820      -0.026443      -0.043352       0.029165      -0.083493       0.033360       0.050133             10.261717      11.093168       6.462168       2.078447      13.275056       0.217371       6.416928           0.000000
          293              N       8.305224       7.524157      12.622037      -0.125990      36.443116 0.43960998E+03  0.10123792E+05                                 9.139317                            6.691600       0.590576       2.215772                    0.999859      26.341865      69.424011       0.696317       0.381965      -1.113227      -0.046338      -0.062398      -0.226912       0.239854      -0.016027      -0.057520      -0.085218       0.014947      -0.628353      -0.241613       0.118992       0.122621             11.314673      13.097276       7.927794      -2.250100      13.676876      -2.253840       7.169865           0.000004
          294              N       3.193697       8.189147      11.651855      -0.132004      38.444197 0.45998170E+03  0.10724093E+05                                 9.488510                            6.877768       0.557299       2.203694                    0.999645      26.645434      70.884293       0.681240       0.385643      -1.109474       0.158642      -0.010002       0.186198       0.244820       0.017773      -0.179866       0.017110      -0.137325      -0.297341      -0.245019       0.118396       0.126623             11.689299      10.419586       7.173286      -1.367486      17.609353      -3.226022       7.038959           0.000007
          295              N       6.840031      12.476707      11.739394       0.020848      32.005333 0.35082454E+03  0.76729574E+04                                 8.438082                            5.976404       0.081748       2.109929                    0.998651      23.447481      61.177254       0.733520       0.381787      -1.108007       0.022706      -0.002470       0.009738       0.024829       0.027755       0.039554      -0.042218       0.004092      -0.150276      -0.088939       0.036062       0.052878             10.627119      12.823680       6.223037       0.324700      14.036482      -1.327202       5.021195          -0.000000
          296              N      -2.766504      14.414325      11.283321      -0.269368      37.515825 0.55958760E+03  0.13772831E+05                                 9.394553                            7.658025       0.062109       2.034409                    0.998015      28.729965      79.871171       0.633219       0.393004      -1.098528       0.010120      -0.150834       0.042312       0.156983      -0.007880       0.035527      -0.007405       0.168431       0.045442      -0.092487      -0.000960       0.093446             10.874464      11.019381       2.971913      -0.242700      15.058941      -2.771344       6.545068           0.000001
          297              N       8.483694       1.799659       0.735375      -0.267296      36.965055 0.56040242E+03  0.13800766E+05                                 9.288506                            7.669588      -0.027685       2.002207                    0.998331      28.820490      80.200032       0.631870       0.393618      -1.097871       0.122601       0.026555      -0.075979       0.146660      -0.014414       0.018513       0.053642      -0.099514       0.077129      -0.073413      -0.011846       0.085259             10.595066       9.994395       4.238271      -3.131023      12.948394      -1.171575       8.842408          -0.000001
          298              N      -0.531148       3.196294       0.016202       0.020872      31.137366 0.33934585E+03  0.73573904E+04                                 8.216913                            5.844951       0.102365       2.113311                    0.998758      23.338029      60.544567       0.748298       0.377529      -1.111578       0.003002      -0.017847      -0.017203       0.024969       0.050514      -0.038820       0.026443      -0.043352       0.029165      -0.083493       0.033360       0.050133             10.261713      11.093161       6.462162      -2.078447      13.275050      -0.217371       6.416927          -0.000002
          299              N       3.022224       7.524157      23.650963      -0.125925      36.440079 0.43957013E+03  0.10122614E+05                                 9.138690                            6.691199       0.590737       2.215836                    0.999859      26.340954      69.420039       0.696355       0.381954      -1.113238      -0.046338      -0.062398       0.226917       0.239859      -0.016025       0.057520       0.085219       0.014946      -0.628350      -0.241612       0.118994       0.122618             11.313836      13.096266       7.927092       2.249937      13.675812       2.253677       7.169430           0.000000
          300              N      -2.089303       8.189147       0.439145      -0.131935      38.440836 0.45993785E+03  0.10722778E+05                                 9.487822                            6.877329       0.557472       2.203763                    0.999645      26.644421      70.879839       0.681281       0.385631      -1.109486       0.158644      -0.010003      -0.186202       0.244825       0.017774       0.179864      -0.017107      -0.137327      -0.297342      -0.245018       0.118395       0.126623             11.688387      10.418744       7.172601       1.367363      17.607915       3.225769       7.038501           0.000003
          301              N       1.557031      12.476707       0.351606       0.020848      32.005326 0.35082452E+03  0.76729567E+04                                 8.438080                            5.976403       0.081749       2.109929                    0.998651      23.447480      61.177246       0.733520       0.381787      -1.108007       0.022706      -0.002470      -0.009738       0.024829       0.027755      -0.039554       0.042218       0.004091      -0.150276      -0.088939       0.036062       0.052878             10.627115      12.823674       6.223032      -0.324699      14.036477       1.327202       5.021194          -0.000002
          302              N       2.516496      14.414325       0.807679      -0.269368      37.515823 0.55958760E+03  0.13772831E+05                                 9.394553                            7.658025       0.062109       2.034409                    0.998015      28.729965      79.871172       0.633219       0.393004      -1.098528       0.010120      -0.150834      -0.042312       0.156983      -0.007880      -0.035527       0.007405       0.168431       0.045442      -0.092487      -0.000960       0.093446             10.874463      11.019380       2.971911       0.242699      15.058940       2.771344       6.545068          -0.000001
          303              N       3.308540      13.701282      12.826375      -0.267296      36.965057 0.56040245E+03  0.13800767E+05                                 9.288506                            7.669588      -0.027685       2.002207                    0.998331      28.820491      80.200037       0.631870       0.393618      -1.097871      -0.122601      -0.026555      -0.075979       0.146660      -0.014414      -0.018512      -0.053642      -0.099514       0.077129      -0.073413      -0.011846       0.085259             10.595066       9.994396       4.238271       3.131023      12.948395       1.171575       8.842408           0.000002
          304              N       1.757382      12.304647      12.107202       0.020872      31.137366 0.33934585E+03  0.73573903E+04                                 8.216913                            5.844951       0.102365       2.113311                    0.998758      23.338029      60.544567       0.748298       0.377529      -1.111578      -0.003002       0.017847      -0.017203       0.024969       0.050514       0.038820      -0.026443      -0.043352       0.029165      -0.083493       0.033360       0.050133             10.261712      11.093161       6.462162       2.078447      13.275049       0.217371       6.416927           0.000000
          305              N      -1.795990       7.976784      11.559963      -0.125925      36.440081 0.43957016E+03  0.10122615E+05                                 9.138690                            6.691200       0.590737       2.215836                    0.999859      26.340955      69.420042       0.696355       0.381954      -1.113238       0.046338       0.062398       0.226917       0.239859      -0.016025      -0.057520      -0.085219       0.014946      -0.628350      -0.241612       0.118994       0.122618             11.313836      13.096266       7.927093      -2.249937      13.675812      -2.253677       7.169430           0.000004
          306              N       3.315537       7.311794      12.530145      -0.131935      38.440836 0.45993787E+03  0.10722778E+05                                 9.487821                            6.877328       0.557472       2.203763                    0.999645      26.644422      70.879839       0.681281       0.385631      -1.109486      -0.158644       0.010003      -0.186202       0.244825       0.017774      -0.179864       0.017107      -0.137327      -0.297342      -0.245018       0.118395       0.126623             11.688386      10.418744       7.172601      -1.367363      17.607914      -3.225769       7.038501           0.000007
          307              N      -0.330797       3.024234      12.442606       0.020848      32.005326 0.35082452E+03  0.76729567E+04                                 8.438080                            5.976403       0.081749       2.109929                    0.998651      23.447480      61.177245       0.733520       0.381787      -1.108007      -0.022706       0.002470      -0.009738       0.024829       0.027755       0.039554      -0.042218       0.004091      -0.150276      -0.088939       0.036062       0.052878             10.627115      12.823673       6.223032       0.324699      14.036477      -1.327202       5.021194          -0.000000
          308              N       9.275738       1.086616      12.898679      -0.269368      37.515823 0.55958760E+03  0.13772831E+05                                 9.394553                            7.658025       0.062109       2.034409                    0.998015      28.729965      79.871173       0.633219       0.393004      -1.098528      -0.010120       0.150834      -0.042312       0.156983      -0.007880       0.035527      -0.007405       0.168431       0.045442      -0.092487      -0.000960       0.093446             10.874463      11.019380       2.971911      -0.242699      15.058941      -2.771344       6.545068           0.000001
          309              O       1.421366       0.523932      21.258638      -0.577913      31.333638 0.49562602E+03  0.11666249E+05                                 7.811870                            6.823161       0.677242       2.260816                    0.997752      27.722431      71.936090       0.738721       0.352248      -1.145243       0.024196      -0.003624      -0.029998       0.038710       0.025869      -0.017209      -0.020116      -0.050703       0.113040      -0.055829       0.000714       0.055115              8.575387       6.816028       0.083672      -0.815798      10.852675      -3.856247       8.057457           0.000000
          310              O       3.340107       1.137769      20.315782      -0.569717      28.532556 0.47600957E+03  0.11076658E+05                                 7.232617                            6.630397       0.690707       2.254099                    0.999293      27.687241      71.112334       0.760008       0.346334      -1.151690      -0.025234      -0.019481      -0.004145       0.032147      -0.029331       0.012555       0.044219       0.076429      -0.061544      -0.075957       0.017431       0.058526              7.497254       9.384674      -2.083705      -0.143540       7.264526      -1.113381       5.842562          -0.000002
          311              O       4.538148      12.923135      15.624232      -0.559147      28.835051 0.46841743E+03  0.10878786E+05                                 7.359776                            6.637105       0.654827       2.259182                    0.998118      27.303567      70.534497       0.747830       0.352659      -1.144117       0.024007       0.023862       0.007571       0.034685      -0.018262       0.023288       0.041227       0.075787       0.003316      -0.071588       0.022804       0.048783              7.697485       9.971012      -1.944559       0.433539       7.297102      -1.109739       5.824342           0.000006
          312              O       6.427708      13.709032      14.810991      -0.577811      31.262894 0.51082933E+03  0.12133115E+05                                 7.819896                            6.957474       0.620461       2.239406                    0.997510      27.989311      73.308492       0.725690       0.355352      -1.141054      -0.022556      -0.001217       0.029454       0.037118       0.024705      -0.014850      -0.021702      -0.085750       0.082656      -0.064152       0.007119       0.057033              8.417174       6.667456       0.190720      -0.857688      11.021557      -3.306042       7.562507           0.000003
          313              O      -0.195132      14.977009       9.167638      -0.577913      31.333640 0.49562607E+03  0.11666251E+05                                 7.811870                            6.823161       0.677242       2.260816                    0.997752      27.722433      71.936095       0.738721       0.352248      -1.145243      -0.024196       0.003624      -0.029998       0.038710       0.025869       0.017209       0.020115      -0.050703       0.113041      -0.055829       0.000714       0.055115              8.575387       6.816028       0.083672       0.815798      10.852675       3.856247       8.057458           0.000005
          314              O      -2.113873      14.363172       8.224782      -0.569717      28.532545 0.47600932E+03  0.11076651E+05                                 7.232615                            6.630395       0.690708       2.254100                    0.999293      27.687236      71.112314       0.760008       0.346334      -1.151690       0.025234       0.019481      -0.004146       0.032147      -0.029331      -0.012555      -0.044219       0.076429      -0.061544      -0.075957       0.017431       0.058526              7.497252       9.384671      -2.083704       0.143540       7.264524       1.113381       5.842560           0.000001
          315              O       7.254086       2.577806       3.533232      -0.559147      28.835057 0.46841754E+03  0.10878789E+05                                 7.359777                            6.637106       0.654826       2.259181                    0.998118      27.303570      70.534507       0.747830       0.352659      -1.144117      -0.024007      -0.023862       0.007571       0.034685      -0.018262      -0.023288      -0.041227       0.075787       0.003316      -0.071587       0.022804       0.048783              7.697486       9.971013      -1.944559      -0.433540       7.297103       1.109739       5.824343           0.000002
          316              O       5.364526       1.791909       2.719991      -0.577811      31.262888 0.51082920E+03  0.12133111E+05                                 7.819895                            6.957473       0.620462       2.239406                    0.997510      27.989309      73.308483       0.725690       0.355352      -1.141054       0.022556       0.001217       0.029454       0.037118       0.024705       0.014850       0.021702      -0.085750       0.082657      -0.064152       0.007119       0.057033              8.417172       6.667455       0.190720       0.857688      11.021556       3.306041       7.562506          -0.000002
          317              O       5.087868      14.977009       2.923362      -0.577913      31.333638 0.49562602E+03  0.11666249E+05                                 7.811870                            6.823161       0.677242       2.260816                    0.997752      27.722431      71.936090       0.738721       0.352248      -1.145243      -0.024196       0.003624       0.029998       0.038710       0.025869      -0.017209      -0.020115      -0.050703       0.113040      -0.055829       0.000714       0.055115              8.575387       6.816028       0.083672      -0.815798      10.852675      -3.856247       8.057458           0.000000
          318              O       3.169127      14.363172       3.866218      -0.569717      28.532552 0.47600948E+03  0.11076655E+05                                 7.232616                            6.630397       0.690707       2.254099                    0.999293      27.687239      71.112326       0.760008       0.346334      -1.151690       0.025234       0.019481       0.004145       0.032147      -0.029331       0.012555       0.044219       0.076429      -0.061544      -0.075957       0.017431       0.058526              7.497253       9.384672      -2.083705      -0.143540       7.264525      -1.113381       5.842561          -0.000002
          319              O       1.971086       2.577806       8.557768      -0.559147      28.835056 0.46841752E+03  0.10878789E+05                                 7.359777                            6.637106       0.654826       2.259182                    0.998118      27.303569      70.534505       0.747830       0.352660      -1.144117      -0.024007      -0.023862      -0.007571       0.034685      -0.018263       0.023288       0.041227       0.075787       0.003316      -0.071588       0.022804       0.048783              7.697487       9.971014      -1.944559       0.433540       7.297104      -1.109739       5.824343           0.000006
          320              O       0.081526       1.791909       9.371009      -0.577811      31.262888 0.51082919E+03  0.12133110E+05                                 7.819894                            6.957473       0.620462       2.239406                    0.997510      27.989309      73.308482       0.725690       0.355352      -1.141054       0.022555       0.001217      -0.029454       0.037118       0.024705      -0.014850      -0.021702      -0.085750       0.082656      -0.064152       0.007119       0.057033              8.417172       6.667455       0.190720      -0.857688      11.021556      -3.306041       7.562506           0.000003
          321              O       6.704366       0.523932      15.014362      -0.577913      31.333638 0.49562601E+03  0.11666249E+05                                 7.811870                            6.823161       0.677242       2.260816                    0.997752      27.722432      71.936091       0.738721       0.352248      -1.145243       0.024196      -0.003624       0.029998       0.038710       0.025869       0.017209       0.020115      -0.050703       0.113041      -0.055829       0.000714       0.055115              8.575386       6.816028       0.083672       0.815798      10.852675       3.856247       8.057457           0.000005
          322              O       8.623107       1.137769      15.957218      -0.569717      28.532553 0.47600949E+03  0.11076656E+05                                 7.232616                            6.630397       0.690707       2.254099                    0.999293      27.687239      71.112327       0.760008       0.346334      -1.151690      -0.025234      -0.019481       0.004145       0.032147      -0.029331      -0.012555      -0.044219       0.076429      -0.061544      -0.075957       0.017431       0.058526              7.497253       9.384672      -2.083705       0.143540       7.264526       1.113381       5.842562           0.000001
          323              O      -0.744852      12.923135      20.648768      -0.559147      28.835061 0.46841763E+03  0.10878792E+05                                 7.359779                            6.637107       0.654826       2.259181                    0.998118      27.303570      70.534512       0.747830       0.352660      -1.144116       0.024007       0.023862      -0.007571       0.034685      -0.018262      -0.023288      -0.041227       0.075787       0.003316      -0.071588       0.022804       0.048783              7.697488       9.971015      -1.944560      -0.433540       7.297105       1.109739       5.824344           0.000002
          324              O       1.144708      13.709032      21.462009      -0.577811      31.262887 0.51082918E+03  0.12133110E+05                                 7.819894                            6.957473       0.620462       2.239406                    0.997510      27.989308      73.308480       0.725690       0.355352      -1.141054      -0.022556      -0.001217      -0.029454       0.037118       0.024705       0.014850       0.021702      -0.085750       0.082656      -0.064152       0.007119       0.057033              8.417172       6.667455       0.190720       0.857688      11.021556       3.306041       7.562506          -0.000002

******************************************************
Auxiliary information for the entire system
The total spin magnetic moment of the unit cell is   0.000006
The total net atomic charge of the unit cell is   0.000009
Accuracy of reproducing the electrostatic potential in the unit cell:
  The inner radius (bohr) =    5.0000
  The outer radius (bohr) =   12.0000
  Valid grid points have density less than (e/(bohr^3)) =    0.0001
  The number of valid grid points were=        49220
  The rms potential error without charges in kcal/mol is=      6.49650
  The rms potential error with partial charges in kcal/mol is=      1.04282
  The RRMSE value at monopole order=      0.16052
  The rms potential error with partial charges and cloud penetration in kcal/mol is=      1.03571
  The RRMSE value at monopole order with cloud penetration is=      0.15943
  The rms potential error with partial charges and atomic dipoles in kcal/mol is=      0.33893
  The RRMSE value at dipole order=      0.05217
  The rms potential error with partial charges, atomic dipoles and cloud penetration in kcal/mol is=      0.33405
  The RRMSE value at dipole order with cloud penetration=      0.05142

******************************************************
The electron densities and ab initio electrostatic potential were computed in VASP using the PBE functional and
projector augmented wave method. See the main text of the journal article for a description of computational details.
The atomic charges, dipoles, and quadrupoles were computed with the DDEC6 method as described in
(a) T. A. Manz and N. Gabaldon Limas, RSC Adv. 6 (2016) 47771-47801 DOI: 10.1039/c6ra04656h
(b) N. Gabaldon Limas and T. A. Manz, RSC Adv. 8 (2018) 2678-2707 DOI: 10.1039/c7ra11829e.
For each atom in the material, the electron cloud parameters were fit to the spherically averaged atom-in-material
electron density using radial positions for which this density was between 10^-4 and 10^-2 electrons per cubic bohr.
The polarizabilities, dispersion coefficients, and quantum Drude oscillator (QDO) parameters were fit using the MCLF method.
The magnetic structure of the system was optimized in VASP from the default ferromagnetic initial guess using spin polarization.
The atomic spin moments (ASMs) were computed on this optimized magnetic structure using the DDEC6 partition as inputs
to the method of T. A. Manz and D. S. Sholl, J. Chem. Theory Comput. 7 (2011) 4146-4164 DOI: 10.1021/ct200539n.
The RMSE and RRMSE were computed using a uniform grid with Ewald summation.
