# Supplementary material for: A collection of forcefield precursors for metal–organic frameworks
Source: RSC Adv. 2019 Nov 13;9(63):36492–507. doi: 10.1039/c9ra07327b (PMC9075174; doi:10.1039/c9ra07327b)
Supplement: RA-009-C9RA07327B-s4581 [file RA-009-C9RA07327B-s4581.xyz]

  162
jmolscript: load "" {1 1 1} spacegroup "x,y,z" unitcell [{     10.324000     0.000000     0.000000 }, {      0.000000    12.813000     0.000000 }, {     -3.922282     0.000000    15.022396 }]
Zn     5.781859    10.408256     7.511198     0.779556
Zn     0.619859     2.404744     7.511198     0.779556
H      3.714756    10.730887     5.100103     0.112385
H      6.279531     0.611180     6.273353     0.119297
H      5.075337     1.579843     4.373019     0.136183
H      2.747447    10.787265     3.024008     0.128068
H      1.332048    11.040962     1.185267     0.113564
H      1.453689     2.160272     1.620917     0.127442
H      2.942321     1.943732     3.365017     0.121207
H     -0.905252     8.915285     5.143668     0.118765
H      0.191778     8.029907     3.318447     0.111224
H      7.037723     6.752451     1.799683     0.099735
H      5.922399     7.621172     3.615891     0.113614
H      8.396058     4.790781     2.271386     0.161120
H      9.464815     3.734990     1.823719     0.161543
H      8.190453     3.983562     0.943406     0.157238
H      0.043376     8.616743     0.644461     0.118305
H     -2.475038    10.730887     9.922293     0.112385
H      5.284187     0.611180     8.749043     0.119297
H      6.488381     1.579843    10.649377     0.136183
H     -1.507729    10.787265    11.998388     0.128068
H     -0.092330    11.040962    13.837129     0.113564
H     -0.213971     2.160272    13.401479     0.127443
H     -1.702603     1.943732    11.657379     0.121207
H      2.144970     8.915285     9.878728     0.118765
H      1.047940     8.029907    11.703949     0.111224
H      4.525995     6.752451    13.222713     0.099735
H      5.641319     7.621172    11.406505     0.113614
H      3.167660     4.790781    12.751010     0.161120
H      2.098903     3.734990    13.198677     0.161543
H      3.373265     3.983562    14.078990     0.157238
H      1.196342     8.616743    14.377935     0.118305
H      2.686962     2.082113     9.922293     0.112386
H      0.122187    12.201820     8.749043     0.119297
H      1.326381    11.233157    10.649377     0.136183
H      3.654271     2.025735    11.998388     0.128068
H      5.069670     1.772038    13.837129     0.113565
H      4.948029    10.652728    13.401479     0.127442
H      3.459397    10.869268    11.657379     0.121208
H      7.306970     3.897715     9.878728     0.118765
H      6.209940     4.783093    11.703949     0.111224
H     -0.636005     6.060549    13.222713     0.099735
H      0.479319     5.191828    11.406505     0.113614
H     -1.994340     8.022219    12.751010     0.161120
H     -3.063097     9.078011    13.198677     0.161543
H     -1.788735     8.829438    14.078990     0.157238
H      6.358342     4.196258    14.377935     0.118305
H      8.876756     2.082113     5.100103     0.112386
H      1.117531    12.201820     6.273353     0.119297
H     -0.086663    11.233157     4.373019     0.136183
H      7.909447     2.025735     3.024008     0.128068
H      6.494048     1.772038     1.185267     0.113565
H      6.615689    10.652728     1.620917     0.127442
H      8.104321    10.869268     3.365017     0.121208
H      4.256748     3.897715     5.143668     0.118765
H      5.353778     4.783093     3.318447     0.111224
H      1.875723     6.060549     1.799683     0.099735
H      0.760399     5.191828     3.615891     0.113614
H      3.234058     8.022219     2.271386     0.161121
H      4.302815     9.078011     1.823719     0.161543
H      3.028453     8.829438     0.943406     0.157239
H      5.205376     4.196258     0.644461     0.118305
C      4.139699    11.549638     5.220283     0.131214
C      5.567645     0.212696     5.828690    -0.041623
C      4.911084     0.762374     4.784633    -0.107621
C      2.992765    12.754060     3.369523     0.183724
C      2.500646    11.636767     2.735578    -0.183421
C      1.629467    11.786679     1.655468    -0.139746
C      1.217478     0.224228     1.291926     0.150242
C      1.714055     1.313333     1.904840    -0.130045
C      2.604331     1.185203     2.947394    -0.157055
C      6.804763     9.012664     5.700999     0.564098
C      7.537105     8.377139     4.560799    -0.017965
C      8.937468     8.488613     4.472167    -0.105378
C     -0.733311     7.956873     3.374030    -0.160450
C      8.894319     7.313660     2.348000     0.089036
C      7.517476     7.191937     2.465175    -0.158303
C      6.845568     7.714707     3.555801    -0.106022
C      9.612058     6.810110     1.137195     0.004683
C      9.576584     5.468588     0.751120     0.147408
C      8.839700     4.397422     1.517262    -0.519617
C      0.029032     7.724958     0.383071    -0.231573
C      7.424019    11.549638     9.802113     0.131214
C      5.996073     0.212696     9.193706    -0.041623
C      6.652634     0.762374    10.237763    -0.107621
C     -1.753047    12.754060    11.652873     0.183724
C     -1.260928    11.636767    12.286818    -0.183421
C     -0.389749    11.786679    13.366928    -0.139746
C      0.022240     0.224228    13.730470     0.150243
C     -0.474337     1.313333    13.117556    -0.130045
C     -1.364613     1.185203    12.075002    -0.157055
C      4.758955     9.012664     9.321397     0.564098
C      4.026613     8.377139    10.461597    -0.017965
C      2.626250     8.488613    10.550229    -0.105378
C      1.973029     7.956873    11.648366    -0.160450
C      2.669399     7.313660    12.674396     0.089036
C      4.046242     7.191937    12.557221    -0.158302
C      4.718150     7.714707    11.466595    -0.106022
C      1.951660     6.810110    13.885201     0.004683
C      1.987134     5.468588    14.271276     0.147407
C      2.724018     4.397422    13.505134    -0.519616
C      1.210686     7.724958    14.639325    -0.231573
C      2.262019     1.263362     9.802113     0.131214
C      0.834073    12.600304     9.193706    -0.041622
C      1.490634    12.050627    10.237763    -0.107621
C      3.408953     0.058940    11.652873     0.183725
C      3.901072     1.176233    12.286818    -0.183420
C      4.772251     1.026321    13.366928    -0.139743
C      5.184240    12.588773    13.730470     0.150234
C      4.687663    11.499667    13.117556    -0.130049
C      3.797387    11.627798    12.075002    -0.157054
C     -0.403045     3.800336     9.321397     0.564097
C     -1.135387     4.435861    10.461597    -0.017965
C     -2.535750     4.324388    10.550229    -0.105378
C      7.135029     4.856127    11.648366    -0.160450
C     -2.492601     5.499340    12.674396     0.089036
C     -1.115758     5.621063    12.557221    -0.158303
C     -0.443850     5.098293    11.466595    -0.106023
C     -3.210340     6.002891    13.885201     0.004683
C     -3.174866     7.344412    14.271276     0.147408
C     -2.437982     8.415578    13.505134    -0.519617
C      6.372686     5.088042    14.639325    -0.231573
C     -1.022301     1.263362     5.220283     0.131214
C      0.405645    12.600304     5.828690    -0.041622
C     -0.250916    12.050627     4.784633    -0.107621
C      8.154765     0.058940     3.369523     0.183725
C      7.662646     1.176233     2.735578    -0.183420
C      6.791467     1.026321     1.655468    -0.139743
C      6.379478    12.588773     1.291926     0.150234
C      6.876055    11.499667     1.904840    -0.130049
C      7.766331    11.627798     2.947394    -0.157054
C      1.642763     3.800336     5.700999     0.564097
C      2.375105     4.435861     4.560799    -0.017965
C      3.775468     4.324388     4.472167    -0.105378
C      4.428689     4.856127     3.374030    -0.160450
C      3.732319     5.499340     2.348000     0.089036
C      2.355476     5.621063     2.465175    -0.158303
C      1.683568     5.098293     3.555801    -0.106023
C      4.450058     6.002891     1.137195     0.004683
C      4.414584     7.344412     0.751120     0.147408
C      3.677700     8.415578     1.517262    -0.519617
C      5.191032     5.088042     0.383071    -0.231573
N      5.023506    11.763615     6.153173    -0.252476
N      3.901606    12.611836     4.455643     0.007116
N      0.218841     0.513801     0.237354    -0.117556
N      6.540212    11.763615     8.869223    -0.252476
N     -2.661888    12.611836    10.566753     0.007116
N      1.020877     0.513801    14.785042    -0.117556
N      1.378212     1.049385     8.869223    -0.252476
N      2.500112     0.201164    10.566753     0.007116
N      6.182877    12.299199    14.785042    -0.117446
N     -0.138494     1.049385     6.153173    -0.252476
N      9.063606     0.201164     4.455643     0.007116
N      5.380841    12.299199     0.237354    -0.117446
O      5.575368     8.847377     5.834699    -0.562261
O      7.446416     9.759662     6.505599    -0.575930
O      5.988350     8.847377     9.187697    -0.562261
O      4.117302     9.759662     8.516797    -0.575930
O      0.826350     3.965624     9.187697    -0.562261
O     -1.044698     3.053338     8.516797    -0.575930
O      0.413368     3.965624     5.834699    -0.562261
O      2.284416     3.053338     6.505599    -0.575930

The following XYZ coordinates are in angstroms. Other properties are in atomic units.
The sperically averaged electron density of each atom fit to a function of the form exp(a - br)
eigen_1, eigen_2 and eigen_3 are the three eigenvalues of traceless quadrupole moment tensor
  atom number  atomic symbol              X              Y              Z     net charge C6 coefficient C8 coefficient C10 coefficient fluctuating dipole atomic polarizability isotropic forcefield polarizability              a              b squared Pearson coefficient          <r^3>          <r^4>         wp_QDO          m_QDO          q_QDO       dipole_x       dipole_y       dipole_z         dipole            Qxy            Qxz            Qyz     Q(x^2-y^2)  Q(3z^2 - R^2)        eigen_1        eigen_2        eigen_3 static polarizability      alpha(xx)      alpha(xy)      alpha(xz)      alpha(yy)      alpha(yz)      alpha(zz) atomic spin moment
            1             Zn       5.781859      10.408256       7.511198       0.779556     112.030570 0.21738459E+04  0.71699508E+05                                18.993743                           15.168816       0.504540       1.996227                    0.997354      48.530645     134.161757       0.467857       0.396923      -1.147999       0.000000      -0.084980       0.000000       0.084980      -0.000000      -0.013056      -0.000000       0.026293      -0.127988      -0.044813       0.008185       0.036628             24.187366      13.796063      -0.000000      -3.696590      18.585249      -0.000001      40.180787           0.000001
            2             Zn       0.619859       2.404744       7.511198       0.779556     112.030579 0.21738460E+04  0.71699514E+05                                18.993745                           15.168817       0.504540       1.996227                    0.997354      48.530645     134.161759       0.467857       0.396923      -1.147999      -0.000000       0.084980       0.000000       0.084980       0.000000      -0.013056      -0.000000       0.026293      -0.127988      -0.044813       0.008185       0.036628             24.187372      13.796063       0.000000      -3.696589      18.585254      -0.000001      40.180798           0.000001
            3              H       3.714756      10.730887       5.100103       0.112385       1.102495 0.81610095E+01  0.79919992E+02                                 1.722450                            1.643664      -0.878409       2.469980                    0.999228       3.313486       9.041610       0.503827       1.241405      -0.719688      -0.016878      -0.054055      -0.000777       0.056634       0.015695       0.009093      -0.005175      -0.019566      -0.013388      -0.022374       0.001648       0.020726              1.717609       1.610859       0.275208       0.134953       2.041895       0.069763       1.500075           0.000004
            4              H       6.279531       0.611180       6.273353       0.119297       1.080509 0.77080950E+01  0.75066352E+02                                 1.751723                            1.635425      -0.954869       2.436192                    0.998213       3.424268       9.587123       0.483351       1.301204      -0.705100       0.035280       0.021765       0.020054       0.046050       0.011810       0.013087      -0.007782      -0.012388      -0.021242      -0.023724       0.006847       0.016877              1.807267       2.071458       0.292014       0.459034       1.460438       0.166023       1.889906           0.000002
            5              H       5.075337       1.579843       4.373019       0.136183       0.958543 0.68874215E+01  0.65608037E+02                                 1.643859                            1.567261      -1.064201       2.387999                    0.997479       3.452642       9.750946       0.480782       1.337387      -0.696062       0.016043       0.041812      -0.012903       0.046606       0.018592       0.013924      -0.007147      -0.009320      -0.020880      -0.027368       0.004361       0.023008              1.657420       1.450297       0.055117      -0.032691       1.993727      -0.368226       1.528235           0.000000
            6              H       2.747447      10.787265       3.024008       0.128068       0.929772 0.66929201E+01  0.63042362E+02                                 1.594669                            1.530465      -0.853083       2.485266                    0.999261       3.338581       9.251730       0.495481       1.312388      -0.702215       0.006279      -0.035825       0.009197       0.037516       0.001170       0.009544      -0.004316      -0.019514      -0.008878      -0.015992       0.003411       0.012581              1.611390       1.427683      -0.226396       0.124510       1.971800      -0.089243       1.434687           0.000001
            7              H       1.332048      11.040962       1.185267       0.113564       1.032886 0.75650222E+01  0.74243500E+02                                 1.762861                            1.663913      -1.293350       2.259034                    0.995150       3.828838      11.205979       0.454753       1.372404      -0.687198      -0.005093      -0.031407      -0.014734       0.035063       0.001310      -0.003132       0.003303      -0.031696      -0.014649      -0.014594      -0.004181       0.018774              1.807434       1.588076       0.187701       0.224491       2.132162       0.389006       1.702063          -0.000002
            8              H       1.453689       2.160272       1.620917       0.127442       0.978156 0.70908535E+01  0.68307042E+02                                 1.698395                            1.612361      -1.070323       2.385160                    0.996786       3.543814      10.194652       0.462468       1.374857      -0.688560      -0.005309       0.034016      -0.010164       0.035897      -0.001310       0.003292      -0.004794      -0.019256      -0.013414      -0.009658      -0.003731       0.013389              1.730705       1.496505      -0.235758       0.149853       2.233860      -0.219064       1.461751           0.000001
            9              H       2.942321       1.943732       3.365017       0.121207       0.941155 0.68236786E+01  0.65616641E+02                                 1.691564                            1.607475      -1.290799       2.266326                    0.994603       3.813320      11.243976       0.448548       1.420043      -0.677692       0.008024       0.026791       0.012992       0.030838      -0.001297       0.009116      -0.003135      -0.005404       0.005263      -0.010471       0.000546       0.009925              1.719474       1.528386       0.227658       0.219801       2.074000       0.315127       1.556036          -0.000001
           10              H      -0.905252       8.915285       5.143668       0.118765       1.144387 0.83824406E+01  0.82192834E+02                                 1.721036                            1.628375      -1.043044       2.386571                    0.997668       3.339431       8.958131       0.526591       1.186232      -0.731872       0.022968       0.011023       0.030839       0.040001       0.005663       0.007477       0.005448       0.026941       0.000573      -0.015800      -0.002679       0.018479              1.744633       1.630948       0.170421       0.226856       1.683311       0.364793       1.919640           0.000002
           11              H       0.191778       8.029907       3.318447       0.111224       1.047147 0.75492560E+01  0.72658094E+02                                 1.669595                            1.580515      -0.859396       2.466836                    0.999149       3.370129       9.180648       0.512864       1.240864      -0.718230       0.035773      -0.000105       0.003756       0.035969       0.004557       0.002584       0.010079       0.022093       0.006250      -0.017626       0.004197       0.013429              1.706070       2.263862      -0.035258      -0.150168       1.441418       0.077631       1.412929          -0.000000
           12              H       7.037723       6.752451       1.799683       0.099735       1.032674 0.75748833E+01  0.74874080E+02                                 1.797355                            1.690264      -1.509759       2.146660                    0.991773       4.129573      12.403082       0.438113       1.414374      -0.677401      -0.015760      -0.015895      -0.023329       0.032331       0.001121      -0.003452       0.008925       0.008071       0.013056      -0.011838       0.001650       0.010188              1.843767       1.914196       0.228342       0.332981       1.706285       0.400739       1.910820          -0.000002
           13              H       5.922399       7.621172       3.615891       0.113614       1.038669 0.76770189E+01  0.75500061E+02                                 1.761735                            1.671716      -1.275320       2.277595                    0.993608       3.762254      10.965618       0.456234       1.365098      -0.689209      -0.036765      -0.006437       0.002459       0.037405       0.003207       0.003890       0.003795       0.023293      -0.010050      -0.011772      -0.003054       0.014826              1.793017       2.354177       0.136440      -0.038312       1.505571       0.105192       1.519303          -0.000000
           14              H       8.396058       4.790781       2.271386       0.161120       0.980764 0.73260949E+01  0.70575695E+02                                 1.659024                            1.601914      -1.001359       2.413663                    0.999163       3.365685       9.428860       0.484045       1.313522      -0.702141      -0.004341       0.010897       0.011702       0.016569       0.001892      -0.003473      -0.001078       0.002729       0.016171      -0.005078      -0.002056       0.007134              1.679348       1.603736      -0.181738      -0.304656       1.696322       0.250221       1.737987           0.000001
           15              H       9.464815       3.734990       1.823719       0.161543       0.897714 0.64028814E+01  0.60060793E+02                                 1.605636                            1.529020      -0.885678       2.474100                    0.998795       3.374519       9.545540       0.476879       1.369249      -0.690011       0.014167      -0.005056       0.004074       0.015585      -0.003840       0.000436      -0.004050       0.007620      -0.002909      -0.007107       0.000608       0.006499              1.646453       1.688956      -0.366131       0.172026       1.881677      -0.250616       1.368728          -0.000000
           16              H       8.190453       3.983562       0.943406       0.157238       0.843532 0.59756141E+01  0.55364291E+02                                 1.565942                            1.496621      -0.961762       2.436303                    0.997507       3.446664       9.846012       0.470313       1.405634      -0.682148      -0.008457      -0.002481      -0.009874       0.013235       0.005833       0.001371       0.000644       0.004637       0.002685      -0.006732       0.000484       0.006248              1.595167       1.733064       0.269689       0.331026       1.521862       0.156018       1.530574          -0.000002
           17              H       0.043376       8.616743       0.644461       0.118305       0.997669 0.73583481E+01  0.71550191E+02                                 1.716439                            1.638529      -1.091550       2.364310                    0.996425       3.649881      10.552432       0.460380       1.368231      -0.689323      -0.000065       0.030243       0.007337       0.031121       0.004297      -0.007701       0.002108      -0.009398      -0.003095      -0.011754       0.004663       0.007091              1.757198       1.462775       0.031276      -0.095178       2.277709       0.214316       1.531110          -0.000001
           18              H      -2.475038      10.730887       9.922293       0.112385       1.102495 0.81610095E+01  0.79919995E+02                                 1.722450                            1.643664      -0.878409       2.469980                    0.999228       3.313486       9.041611       0.503827       1.241405      -0.719688       0.016878      -0.054055       0.000777       0.056634      -0.015695       0.009093       0.005175      -0.019566      -0.013388      -0.022374       0.001648       0.020726              1.717610       1.610859      -0.275208       0.134953       2.041895      -0.069764       1.500075           0.000004
           19              H       5.284187       0.611180       8.749043       0.119297       1.080509 0.77080950E+01  0.75066352E+02                                 1.751723                            1.635425      -0.954869       2.436192                    0.998213       3.424268       9.587123       0.483351       1.301204      -0.705100      -0.035280       0.021765      -0.020054       0.046050      -0.011810       0.013087       0.007782      -0.012388      -0.021242      -0.023724       0.006847       0.016877              1.807267       2.071458      -0.292014       0.459034       1.460438      -0.166023       1.889906           0.000002
           20              H       6.488381       1.579843      10.649377       0.136183       0.958542 0.68874208E+01  0.65608031E+02                                 1.643859                            1.567261      -1.064201       2.387998                    0.997479       3.452642       9.750947       0.480782       1.337388      -0.696062      -0.016043       0.041812       0.012903       0.046606      -0.018592       0.013924       0.007147      -0.009320      -0.020880      -0.027368       0.004361       0.023008              1.657420       1.450297      -0.055117      -0.032691       1.993728       0.368226       1.528235           0.000000
           21              H      -1.507729      10.787265      11.998388       0.128068       0.929772 0.66929196E+01  0.63042358E+02                                 1.594669                            1.530465      -0.853083       2.485266                    0.999261       3.338581       9.251731       0.495481       1.312388      -0.702214      -0.006279      -0.035825      -0.009197       0.037516      -0.001170       0.009544       0.004316      -0.019514      -0.008878      -0.015992       0.003411       0.012581              1.611390       1.427683       0.226396       0.124510       1.971800       0.089243       1.434687           0.000001
           22              H      -0.092330      11.040962      13.837129       0.113564       1.032886 0.75650231E+01  0.74243508E+02                                 1.762861                            1.663913      -1.293350       2.259034                    0.995150       3.828838      11.205978       0.454753       1.372404      -0.687198       0.005093      -0.031407       0.014734       0.035063      -0.001310      -0.003132      -0.003303      -0.031696      -0.014649      -0.014594      -0.004181       0.018774              1.807434       1.588076      -0.187701       0.224491       2.132162      -0.389006       1.702063          -0.000002
           23              H      -0.213971       2.160272      13.401479       0.127443       0.978157 0.70908557E+01  0.68307064E+02                                 1.698394                            1.612361      -1.070323       2.385161                    0.996786       3.543814      10.194650       0.462468       1.374855      -0.688560       0.005309       0.034016       0.010164       0.035897       0.001310       0.003292       0.004794      -0.019256      -0.013414      -0.009658      -0.003731       0.013389              1.730705       1.496505       0.235758       0.149853       2.233859       0.219064       1.461750           0.000001
           24              H      -1.702603       1.943732      11.657379       0.121207       0.941155 0.68236780E+01  0.65616636E+02                                 1.691564                            1.607476      -1.290799       2.266326                    0.994603       3.813320      11.243978       0.448548       1.420043      -0.677692      -0.008024       0.026791      -0.012992       0.030838       0.001297       0.009116       0.003135      -0.005404       0.005263      -0.010471       0.000546       0.009925              1.719474       1.528386      -0.227658       0.219801       2.074000      -0.315127       1.556036          -0.000001
           25              H       2.144970       8.915285       9.878728       0.118765       1.144387 0.83824421E+01  0.82192854E+02                                 1.721036                            1.628375      -1.043044       2.386570                    0.997668       3.339431       8.958132       0.526590       1.186232      -0.731872      -0.022968       0.011023      -0.030839       0.040001      -0.005663       0.007477      -0.005448       0.026941       0.000573      -0.015800      -0.002679       0.018479              1.744634       1.630949      -0.170421       0.226856       1.683311      -0.364793       1.919641           0.000002
           26              H       1.047940       8.029907      11.703949       0.111224       1.047146 0.75492539E+01  0.72658073E+02                                 1.669595                            1.580515      -0.859396       2.466836                    0.999149       3.370128       9.180647       0.512864       1.240865      -0.718230      -0.035773      -0.000105      -0.003756       0.035969      -0.004557       0.002584      -0.010079       0.022093       0.006250      -0.017626       0.004197       0.013429              1.706070       2.263862       0.035258      -0.150168       1.441418      -0.077631       1.412929          -0.000000
           27              H       4.525995       6.752451      13.222713       0.099735       1.032674 0.75748833E+01  0.74874080E+02                                 1.797355                            1.690264      -1.509759       2.146660                    0.991773       4.129573      12.403082       0.438113       1.414374      -0.677401       0.015760      -0.015895       0.023329       0.032331      -0.001121      -0.003452      -0.008925       0.008071       0.013056      -0.011838       0.001650       0.010188              1.843767       1.914196      -0.228342       0.332981       1.706285      -0.400739       1.910820          -0.000002
           28              H       5.641319       7.621172      11.406505       0.113614       1.038669 0.76770189E+01  0.75500061E+02                                 1.761735                            1.671716      -1.275320       2.277595                    0.993608       3.762254      10.965618       0.456234       1.365098      -0.689209       0.036765      -0.006437      -0.002459       0.037405      -0.003207       0.003890      -0.003795       0.023293      -0.010050      -0.011772      -0.003054       0.014826              1.793017       2.354177      -0.136440      -0.038312       1.505571      -0.105192       1.519303          -0.000000
           29              H       3.167660       4.790781      12.751010       0.161120       0.980764 0.73260995E+01  0.70575754E+02                                 1.659025                            1.601915      -1.001359       2.413663                    0.999163       3.365686       9.428865       0.484045       1.313522      -0.702141       0.004341       0.010897      -0.011702       0.016569      -0.001892      -0.003473       0.001078       0.002729       0.016171      -0.005078      -0.002056       0.007134              1.679349       1.603736       0.181738      -0.304656       1.696323      -0.250221       1.737987           0.000001
           30              H       2.098903       3.734990      13.198677       0.161543       0.897714 0.64028801E+01  0.60060781E+02                                 1.605636                            1.529020      -0.885678       2.474100                    0.998795       3.374519       9.545542       0.476879       1.369249      -0.690011      -0.014167      -0.005056      -0.004074       0.015585       0.003840       0.000436       0.004050       0.007620      -0.002909      -0.007107       0.000608       0.006499              1.646454       1.688956       0.366131       0.172026       1.881677       0.250616       1.368728          -0.000000
           31              H       3.373265       3.983562      14.078990       0.157238       0.843532 0.59756141E+01  0.55364291E+02                                 1.565942                            1.496621      -0.961761       2.436303                    0.997507       3.446664       9.846012       0.470313       1.405634      -0.682148       0.008457      -0.002481       0.009874       0.013235      -0.005833       0.001371      -0.000644       0.004637       0.002685      -0.006732       0.000484       0.006248              1.595167       1.733064      -0.269689       0.331026       1.521862      -0.156018       1.530574          -0.000002
           32              H       1.196342       8.616743      14.377935       0.118305       0.997669 0.73583474E+01  0.71550185E+02                                 1.716439                            1.638530      -1.091550       2.364310                    0.996425       3.649881      10.552433       0.460380       1.368231      -0.689323       0.000065       0.030243      -0.007337       0.031121      -0.004297      -0.007701      -0.002108      -0.009398      -0.003095      -0.011754       0.004663       0.007091              1.757198       1.462775      -0.031276      -0.095178       2.277709      -0.214316       1.531110          -0.000001
           33              H       2.686962       2.082113       9.922293       0.112386       1.102495 0.81610096E+01  0.79919998E+02                                 1.722450                            1.643664      -0.878409       2.469980                    0.999228       3.313486       9.041612       0.503827       1.241405      -0.719688       0.016878       0.054055       0.000777       0.056634       0.015695       0.009093      -0.005175      -0.019566      -0.013388      -0.022374       0.001648       0.020726              1.717610       1.610859       0.275208       0.134953       2.041895       0.069763       1.500075           0.000004
           34              H       0.122187      12.201820       8.749043       0.119297       1.080509 0.77080951E+01  0.75066354E+02                                 1.751723                            1.635425      -0.954869       2.436192                    0.998213       3.424268       9.587123       0.483351       1.301204      -0.705100      -0.035280      -0.021765      -0.020054       0.046050       0.011810       0.013087      -0.007782      -0.012388      -0.021242      -0.023724       0.006847       0.016877              1.807267       2.071458       0.292014       0.459034       1.460438       0.166023       1.889906           0.000002
           35              H       1.326381      11.233157      10.649377       0.136183       0.958542 0.68874190E+01  0.65608011E+02                                 1.643859                            1.567261      -1.064200       2.387999                    0.997479       3.452641       9.750945       0.480782       1.337388      -0.696062      -0.016043      -0.041812       0.012903       0.046606       0.018592       0.013924      -0.007147      -0.009320      -0.020880      -0.027368       0.004361       0.023008              1.657420       1.450297       0.055117      -0.032691       1.993728      -0.368226       1.528235           0.000000
           36              H       3.654271       2.025735      11.998388       0.128068       0.929773 0.66929226E+01  0.63042383E+02                                 1.594669                            1.530464      -0.853084       2.485265                    0.999261       3.338580       9.251723       0.495482       1.312387      -0.702215      -0.006279       0.035825      -0.009197       0.037516       0.001170       0.009543      -0.004316      -0.019514      -0.008877      -0.015992       0.003411       0.012581              1.611390       1.427683      -0.226396       0.124510       1.971800      -0.089243       1.434686           0.000001
           37              H       5.069670       1.772038      13.837129       0.113565       1.032866 0.75648232E+01  0.74241027E+02                                 1.762837                            1.663890      -1.293314       2.259053                    0.995150       3.828784      11.205766       0.454757       1.372403      -0.687199       0.005094       0.031407       0.014734       0.035064       0.001310      -0.003130       0.003303      -0.031694      -0.014648      -0.014592      -0.004181       0.018773              1.807409       1.588057       0.187698       0.224488       2.132130       0.388998       1.702042          -0.000002
           38              H       4.948029      10.652728      13.401479       0.127442       0.978168 0.70909646E+01  0.68308432E+02                                 1.698412                            1.612377      -1.070349       2.385148                    0.996786       3.543851      10.194808       0.462464       1.374862      -0.688559       0.005309      -0.034017       0.010164       0.035898      -0.001310       0.003291      -0.004794      -0.019257      -0.013415      -0.009657      -0.003732       0.013389              1.730723       1.496519      -0.235762       0.149855       2.233885      -0.219067       1.461765           0.000001
           39              H       3.459397      10.869268      11.657379       0.121208       0.941155 0.68236764E+01  0.65616614E+02                                 1.691563                            1.607475      -1.290797       2.266327                    0.994603       3.813318      11.243970       0.448548       1.420043      -0.677692      -0.008024      -0.026792      -0.012992       0.030838      -0.001297       0.009116      -0.003135      -0.005404       0.005262      -0.010471       0.000546       0.009925              1.719473       1.528385       0.227658       0.219800       2.073999       0.315127       1.556034          -0.000001
           40              H       7.306970       3.897715       9.878728       0.118765       1.144387 0.83824385E+01  0.82192806E+02                                 1.721035                            1.628375      -1.043043       2.386571                    0.997668       3.339430       8.958127       0.526591       1.186232      -0.731872      -0.022968      -0.011023      -0.030839       0.040001       0.005663       0.007477       0.005448       0.026941       0.000573      -0.015800      -0.002679       0.018479              1.744633       1.630948       0.170421       0.226856       1.683311       0.364793       1.919640           0.000002
           41              H       6.209940       4.783093      11.703949       0.111224       1.047147 0.75492614E+01  0.72658157E+02                                 1.669595                            1.580515      -0.859397       2.466836                    0.999149       3.370130       9.180651       0.512864       1.240864      -0.718230      -0.035773       0.000105      -0.003756       0.035969       0.004557       0.002584       0.010079       0.022093       0.006250      -0.017626       0.004197       0.013429              1.706070       2.263863      -0.035258      -0.150168       1.441418       0.077631       1.412930          -0.000000
           42              H      -0.636005       6.060549      13.222713       0.099735       1.032674 0.75748804E+01  0.74874049E+02                                 1.797355                            1.690264      -1.509759       2.146660                    0.991773       4.129573      12.403085       0.438113       1.414375      -0.677401       0.015760       0.015895       0.023329       0.032331       0.001121      -0.003452       0.008925       0.008071       0.013056      -0.011838       0.001650       0.010188              1.843767       1.914196       0.228342       0.332981       1.706286       0.400739       1.910821          -0.000002
           43              H       0.479319       5.191828      11.406505       0.113614       1.038670 0.76770256E+01  0.75500146E+02                                 1.761736                            1.671717      -1.275321       2.277595                    0.993607       3.762256      10.965627       0.456234       1.365098      -0.689209       0.036765       0.006437      -0.002459       0.037405       0.003207       0.003890       0.003795       0.023293      -0.010050      -0.011772      -0.003054       0.014826              1.793018       2.354178       0.136440      -0.038312       1.505572       0.105192       1.519304          -0.000000
           44              H      -1.994340       8.022219      12.751010       0.161120       0.980763 0.73260843E+01  0.70575569E+02                                 1.659023                            1.601913      -1.001357       2.413664                    0.999163       3.365683       9.428853       0.484045       1.313522      -0.702141       0.004341      -0.010897      -0.011702       0.016569       0.001892      -0.003473      -0.001078       0.002729       0.016171      -0.005078      -0.002056       0.007134              1.679347       1.603735      -0.181738      -0.304655       1.696321       0.250220       1.737985           0.000001
           45              H      -3.063097       9.078011      13.198677       0.161543       0.897717 0.64029143E+01  0.60061200E+02                                 1.605642                            1.529026      -0.885686       2.474096                    0.998795       3.374531       9.545593       0.476877       1.369251      -0.690010      -0.014167       0.005056      -0.004074       0.015585      -0.003840       0.000436      -0.004050       0.007621      -0.002909      -0.007108       0.000609       0.006499              1.646460       1.688962      -0.366133       0.172027       1.881685      -0.250618       1.368733          -0.000000
           46              H      -1.788735       8.829438      14.078990       0.157238       0.843531 0.59756049E+01  0.55364190E+02                                 1.565942                            1.496620      -0.961760       2.436304                    0.997507       3.446663       9.846011       0.470312       1.405635      -0.682148       0.008457       0.002482       0.009874       0.013235       0.005833       0.001371       0.000644       0.004637       0.002685      -0.006732       0.000484       0.006248              1.595166       1.733063       0.269688       0.331025       1.521861       0.156017       1.530573          -0.000002
           47              H       6.358342       4.196258      14.377935       0.118305       0.997661 0.73582765E+01  0.71549306E+02                                 1.716429                            1.638521      -1.091539       2.364315                    0.996425       3.649865      10.552365       0.460381       1.368230      -0.689324       0.000065      -0.030244      -0.007337       0.031121       0.004297      -0.007701       0.002108      -0.009399      -0.003096      -0.011754       0.004662       0.007092              1.757188       1.462767       0.031275      -0.095178       2.277694       0.214314       1.531102          -0.000001
           48              H       8.876756       2.082113       5.100103       0.112386       1.102495 0.81610096E+01  0.79919998E+02                                 1.722450                            1.643664      -0.878409       2.469980                    0.999228       3.313486       9.041612       0.503827       1.241405      -0.719688      -0.016878       0.054055      -0.000777       0.056634      -0.015695       0.009093       0.005175      -0.019566      -0.013388      -0.022374       0.001648       0.020726              1.717610       1.610859      -0.275208       0.134953       2.041895      -0.069763       1.500075           0.000004
           49              H       1.117531      12.201820       6.273353       0.119297       1.080510 0.77080955E+01  0.75066356E+02                                 1.751723                            1.635425      -0.954869       2.436192                    0.998213       3.424268       9.587122       0.483351       1.301204      -0.705100       0.035280      -0.021765       0.020054       0.046050      -0.011810       0.013087       0.007782      -0.012388      -0.021242      -0.023724       0.006847       0.016877              1.807267       2.071458      -0.292014       0.459034       1.460438      -0.166023       1.889906           0.000002
           50              H      -0.086663      11.233157       4.373019       0.136183       0.958542 0.68874190E+01  0.65608011E+02                                 1.643859                            1.567261      -1.064200       2.387999                    0.997479       3.452641       9.750945       0.480782       1.337388      -0.696062       0.016043      -0.041812      -0.012903       0.046606      -0.018592       0.013924       0.007147      -0.009320      -0.020880      -0.027368       0.004361       0.023008              1.657420       1.450297      -0.055117      -0.032691       1.993728       0.368226       1.528235           0.000000
           51              H       7.909447       2.025735       3.024008       0.128068       0.929773 0.66929233E+01  0.63042393E+02                                 1.594669                            1.530464      -0.853084       2.485265                    0.999261       3.338580       9.251724       0.495481       1.312387      -0.702215       0.006279       0.035825       0.009197       0.037516      -0.001170       0.009544       0.004316      -0.019514      -0.008877      -0.015992       0.003411       0.012581              1.611390       1.427683       0.226396       0.124510       1.971801       0.089243       1.434687           0.000001
           52              H       6.494048       1.772038       1.185267       0.113565       1.032866 0.75648216E+01  0.74241011E+02                                 1.762838                            1.663890      -1.293314       2.259053                    0.995150       3.828784      11.205768       0.454757       1.372404      -0.687199      -0.005094       0.031407      -0.014734       0.035064      -0.001310      -0.003130      -0.003303      -0.031694      -0.014648      -0.014592      -0.004181       0.018773              1.807410       1.588057      -0.187698       0.224488       2.132130      -0.388998       1.702042          -0.000002
           53              H       6.615689      10.652728       1.620917       0.127442       0.978168 0.70909640E+01  0.68308424E+02                                 1.698412                            1.612376      -1.070349       2.385148                    0.996786       3.543851      10.194807       0.462464       1.374861      -0.688559      -0.005309      -0.034017      -0.010164       0.035898       0.001310       0.003291       0.004794      -0.019257      -0.013415      -0.009657      -0.003732       0.013389              1.730723       1.496519       0.235762       0.149855       2.233885       0.219067       1.461764           0.000001
           54              H       8.104321      10.869268       3.365017       0.121208       0.941154 0.68236746E+01  0.65616596E+02                                 1.691563                            1.607475      -1.290798       2.266327                    0.994603       3.813318      11.243972       0.448548       1.420043      -0.677692       0.008024      -0.026792       0.012992       0.030838       0.001297       0.009116       0.003135      -0.005404       0.005262      -0.010471       0.000546       0.009925              1.719473       1.528385      -0.227658       0.219800       2.074000      -0.315127       1.556035          -0.000001
           55              H       4.256748       3.897715       5.143668       0.118765       1.144387 0.83824441E+01  0.82192875E+02                                 1.721036                            1.628375      -1.043044       2.386571                    0.997668       3.339431       8.958131       0.526591       1.186232      -0.731872       0.022968      -0.011023       0.030839       0.040001      -0.005663       0.007477      -0.005448       0.026941       0.000573      -0.015800      -0.002679       0.018479              1.744634       1.630948      -0.170421       0.226856       1.683312      -0.364793       1.919641           0.000002
           56              H       5.353778       4.783093       3.318447       0.111224       1.047147 0.75492579E+01  0.72658122E+02                                 1.669596                            1.580515      -0.859397       2.466836                    0.999149       3.370129       9.180651       0.512863       1.240865      -0.718230       0.035773       0.000105       0.003756       0.035969      -0.004557       0.002584      -0.010079       0.022093       0.006250      -0.017626       0.004197       0.013429              1.706071       2.263864       0.035258      -0.150168       1.441419      -0.077631       1.412930          -0.000000
           57              H       1.875723       6.060549       1.799683       0.099735       1.032674 0.75748814E+01  0.74874060E+02                                 1.797355                            1.690264      -1.509759       2.146660                    0.991773       4.129573      12.403084       0.438113       1.414374      -0.677401      -0.015760       0.015895      -0.023329       0.032331      -0.001121      -0.003452      -0.008925       0.008071       0.013056      -0.011838       0.001650       0.010188              1.843767       1.914196      -0.228342       0.332981       1.706285      -0.400739       1.910821          -0.000002
           58              H       0.760399       5.191828       3.615891       0.113614       1.038670 0.76770243E+01  0.75500131E+02                                 1.761736                            1.671717      -1.275321       2.277595                    0.993607       3.762256      10.965627       0.456234       1.365098      -0.689209      -0.036765       0.006437       0.002459       0.037405      -0.003207       0.003890      -0.003795       0.023293      -0.010050      -0.011772      -0.003054       0.014826              1.793018       2.354178      -0.136440      -0.038312       1.505572      -0.105192       1.519304          -0.000000
           59              H       3.234058       8.022219       2.271386       0.161121       0.980762 0.73260794E+01  0.70575511E+02                                 1.659022                            1.601913      -1.001357       2.413664                    0.999163       3.365682       9.428850       0.484046       1.313522      -0.702141      -0.004341      -0.010897       0.011702       0.016569      -0.001892      -0.003473       0.001078       0.002729       0.016171      -0.005078      -0.002056       0.007134              1.679346       1.603734       0.181738      -0.304655       1.696321      -0.250220       1.737985           0.000001
           60              H       4.302815       9.078011       1.823719       0.161543       0.897717 0.64029094E+01  0.60061146E+02                                 1.605641                            1.529025      -0.885686       2.474096                    0.998795       3.374530       9.545591       0.476877       1.369252      -0.690010       0.014167       0.005056       0.004074       0.015585       0.003840       0.000436       0.004050       0.007621      -0.002909      -0.007108       0.000609       0.006499              1.646460       1.688962       0.366133       0.172027       1.881685       0.250618       1.368732          -0.000000
           61              H       3.028453       8.829438       0.943406       0.157239       0.843530 0.59756018E+01  0.55364155E+02                                 1.565941                            1.496620      -0.961760       2.436304                    0.997507       3.446662       9.846008       0.470313       1.405635      -0.682148      -0.008457       0.002482      -0.009874       0.013235      -0.005833       0.001371      -0.000644       0.004637       0.002685      -0.006732       0.000484       0.006248              1.595165       1.733062      -0.269688       0.331025       1.521861      -0.156017       1.530573          -0.000002
           62              H       5.205376       4.196258       0.644461       0.118305       0.997661 0.73582758E+01  0.71549300E+02                                 1.716429                            1.638521      -1.091539       2.364315                    0.996425       3.649865      10.552366       0.460381       1.368230      -0.689324      -0.000065      -0.030244       0.007337       0.031121      -0.004297      -0.007701      -0.002108      -0.009399      -0.003096      -0.011754       0.004662       0.007092              1.757188       1.462767      -0.031275      -0.095178       2.277694      -0.214314       1.531102          -0.000000
           63              C       4.139699      11.549638       5.220283       0.131214      23.578361 0.29344856E+03  0.62715925E+04                                 7.193737                            5.753230       0.471740       2.181632                    0.999847      24.953788      69.055647       0.677544       0.422983      -1.056951       0.037380       0.029605       0.005966       0.048055       0.006909      -0.030512       0.000997      -0.023220      -0.026915      -0.039130       0.014417       0.024713              8.107081       7.434282       0.006280       3.747796       7.810350      -1.775181       9.076609           0.000005
           64              C       5.567645       0.212696       5.828690      -0.041623      28.736597 0.40039126E+03  0.92507070E+04                                 8.216657                            6.709328       0.228267       2.055149                    0.999659      28.519948      82.126064       0.628798       0.421604      -1.057555      -0.015520      -0.067418       0.035404       0.077714       0.036801       0.008704      -0.008649      -0.024213      -0.065702      -0.037337      -0.012407       0.049744              9.169750       9.553947       1.037226       4.273389       7.353417      -1.427900      10.601885           0.000006
           65              C       4.911084       0.762374       4.784633      -0.107621      30.393198 0.44796999E+03  0.10622145E+05                                 8.548018                            7.135763       0.200078       2.043304                    0.998803      29.263636      84.780919       0.606010       0.426249      -1.056894      -0.058618      -0.019270      -0.027812       0.067683       0.057055       0.036580      -0.003825      -0.004150      -0.125267      -0.070051      -0.012299       0.082350              9.366634       9.075474       0.593668       3.213865       9.118084      -2.749902       9.906343           0.000002
           66              C       2.992765      12.754060       3.369523       0.183724      32.472538 0.38210020E+03  0.87130735E+04                                 9.089956                            6.699735      -0.026963       2.013370                    0.999670      25.779633      73.407035       0.609737       0.440524      -1.047505       0.029039      -0.001015       0.029734       0.041574       0.003478       0.044491      -0.003844       0.001265       0.040267      -0.042618      -0.006613       0.049231             11.118160      11.404609      -0.956900       7.068078       9.230092      -0.628881      12.719779           0.000002
           67              C       2.500646      11.636767       2.735578      -0.183421      32.853560 0.46918864E+03  0.11277201E+05                                 8.983519                            7.293738       0.037432       1.981835                    0.998988      30.318648      89.012972       0.599333       0.425191      -1.055444      -0.025881      -0.006825      -0.033045       0.042525      -0.006539      -0.001619      -0.024922      -0.028933      -0.011407      -0.023067      -0.010548       0.033615             10.015358       9.641735       0.155682       5.030423       9.564607       1.023205      10.839733           0.000002
           68              C       1.629467      11.786679       1.655468      -0.139746      32.306143 0.46468379E+03  0.11198416E+05                                 9.029252                            7.354022      -0.132538       1.929525                    0.998916      30.529313      91.242180       0.582349       0.436439      -1.043296       0.031174      -0.005307       0.023334       0.039300       0.010196      -0.025812       0.000010       0.003169      -0.014655      -0.028172       0.000109       0.028063             10.064255       9.554737      -0.932519       4.824141      10.063896      -0.031773      10.574133          -0.000001
           69              C       1.217478       0.224228       1.291926       0.150242      33.030445 0.40224875E+03  0.93323182E+04                                 9.339678                            6.943174      -0.450042       1.871468                    0.999231      26.818731      78.149393       0.587433       0.449420      -1.037681      -0.019339      -0.004036      -0.027491       0.033853       0.005908       0.014728       0.005010       0.043856       0.066030      -0.033896       0.000843       0.033053             11.324109      11.870298       0.409036       6.973299       9.811394       0.935353      12.290636           0.000003
           70              C       1.714055       1.313333       1.904840      -0.130045      31.712664 0.42792397E+03  0.10093276E+05                                 8.873138                            7.014797      -0.001965       1.980328                    0.999225      29.583751      87.217739       0.602207       0.431216      -1.047371       0.035036       0.006522       0.033441       0.048870      -0.003198      -0.035046      -0.008936       0.000617       0.001259      -0.036824       0.001046       0.035777             10.050345       9.439252       0.641878       5.101787      10.233236       0.927846      10.478546           0.000002
           71              C       2.604331       1.185203       2.947394      -0.157055      32.282057 0.45499839E+03  0.10897615E+05                                 9.025284                            7.275992      -0.133842       1.939645                    0.997939      30.056034      89.288536       0.586109       0.436321      -1.044306      -0.032122       0.011626      -0.030314       0.045672       0.000384      -0.009058       0.013770       0.016543       0.022158      -0.020013       0.001021       0.018993             10.122315       9.483133      -0.916365       5.016126      10.395028      -0.659877      10.488784           0.000001
           72              C       6.804763       9.012664       5.700999       0.564098      23.886002 0.26603922E+03  0.55875640E+04                                 7.695905                            5.770951      -0.104219       2.014025                    0.999353      22.840761      64.127093       0.621225       0.469440      -1.022499      -0.015965       0.007789       0.061670       0.064178      -0.017001       0.024763      -0.074670      -0.083769       0.013631      -0.061205      -0.043141       0.104346              9.321866       8.636478      -1.275019      -3.430779       7.273635       4.602928      12.055484           0.000003
           73              C       7.537105       8.377139       4.560799      -0.017965      37.072604 0.43851596E+03  0.10251467E+05                                 9.643300                            6.947073       0.047704       2.023017                    0.999373      27.098922      75.731205       0.634828       0.412714      -1.074934       0.023092      -0.034279      -0.022285       0.046956       0.004028       0.002156      -0.011802      -0.005148       0.007263      -0.012231      -0.001565       0.013796             11.917737      11.717800      -1.556578      -3.803977       9.097770       6.149477      14.937641           0.000001
           74              C       8.937468       8.488613       4.472167      -0.105378      32.401856 0.42679914E+03  0.10003136E+05                                 8.880055                            6.940893       0.051082       1.988729                    0.999658      29.268609      84.434192       0.617384       0.423290      -1.058235      -0.004400      -0.039287      -0.004437       0.039781       0.001360       0.025810      -0.005441       0.001253       0.009648      -0.025721      -0.001617       0.027337             10.063314      11.341415      -1.349374      -2.947415       7.739049       3.999386      11.109478           0.000004
           75              C      -0.733311       7.956873       3.374030      -0.160450      34.002642 0.44437467E+03  0.10494180E+05                                 9.059620                            6.994210       0.307268       2.064080                    0.999845      29.624927      85.082562       0.628272       0.412819      -1.067570      -0.017789      -0.014125       0.030073       0.037687       0.003011       0.008383      -0.009893       0.054559      -0.030469      -0.028523      -0.005451       0.033974             10.380296      10.814310      -1.394634      -2.458261       8.337765       4.862139      11.988814          -0.000002
           76              C       8.894319       7.313660       2.348000       0.089036      35.695386 0.41865519E+03  0.97200132E+04                                 9.536732                            6.902088      -0.086459       1.986292                    0.999063      26.474534      74.873173       0.618244       0.426713      -1.061007       0.008332      -0.004162      -0.003529       0.009960      -0.006842      -0.019643      -0.001244      -0.023856       0.032349      -0.028680       0.007499       0.021181             11.621244      13.387225      -1.539107      -4.164117       8.149241       4.955272      13.327267          -0.000000
           77              C       7.517476       7.191937       2.465175      -0.158303      35.712717 0.47028117E+03  0.11338814E+05                                 9.552663                            7.321051      -0.086214       1.939368                    0.998823      30.598568      90.725181       0.594395       0.427386      -1.051411      -0.004258       0.012604       0.028778       0.031704       0.004849       0.011367       0.003215      -0.024282       0.033023      -0.022048       0.004961       0.017087             11.060797      13.940557      -0.836275      -2.944922       7.861770       4.179126      11.380065          -0.000000
           78              C       6.845568       7.714707       3.555801      -0.106022      33.737842 0.44212866E+03  0.10497160E+05                                 9.221298                            7.119647      -0.052344       1.956691                    0.999417      29.798359      87.685091       0.600044       0.429932      -1.049814       0.028982      -0.010802      -0.001499       0.030966       0.001032       0.001240      -0.022965       0.009375      -0.036968      -0.029467       0.010912       0.018555             10.559322      10.615008      -0.084836      -1.659518       8.501679       5.139633      12.561279          -0.000001
           79              C       9.612058       6.810110       1.137195       0.004683      38.520529 0.45752185E+03  0.10857258E+05                                 9.965532                            7.177897      -0.061492       1.985607                    0.999166      27.599353      78.828916       0.611201       0.422293      -1.064117       0.002595       0.039071       0.011934       0.040935      -0.000216      -0.001868      -0.002875       0.048729       0.027372      -0.029145       0.009024       0.020121             12.259143      10.252728      -0.643242      -6.032293      13.001261       2.707247      13.523440           0.000002
           80              C       9.576584       5.468588       0.751120       0.147408      32.324816 0.41465292E+03  0.96377987E+04                                 9.065932                            6.978905      -0.025362       2.015084                    0.999564      26.179660      74.935384       0.598263       0.440475      -1.048929      -0.028907      -0.066588       0.033135       0.079796       0.026138      -0.023424      -0.026445      -0.004531      -0.004479      -0.025926      -0.024904       0.050829             10.544939       8.450242       1.304873      -3.954545      12.922280       0.427547      10.262295           0.000000
           81              C       8.839700       4.397422       1.517262      -0.519617      29.840722 0.47751993E+03  0.11518533E+05                                 8.208634                            7.090915       0.083287       1.982064                    0.997616      32.847685      96.349837       0.643067       0.394861      -1.076042       0.040073       0.055722      -0.034922       0.077008       0.017826      -0.016814      -0.007385       0.005405       0.020667      -0.022815      -0.006130       0.028944              8.889490       8.588618       1.395799      -0.836645      10.840233      -1.411857       7.239618           0.000000
           82              C       0.029032       7.724958       0.383071      -0.231573      36.663377 0.50559148E+03  0.12388679E+05                                 9.639349                            7.548667      -0.003037       1.956746                    0.999092      31.589288      93.823768       0.591437       0.422641      -1.056404      -0.014427      -0.002123       0.006329       0.015897       0.006664       0.011896      -0.011348      -0.026185      -0.032367      -0.025092       0.002485       0.022607             11.001399       9.831248       0.930834      -5.393152      10.923184       0.186573      12.249765          -0.000002
           83              C       7.424019      11.549638       9.802113       0.131214      23.578360 0.29344854E+03  0.62715919E+04                                 7.193737                            5.753229       0.471740       2.181632                    0.999847      24.953787      69.055642       0.677544       0.422983      -1.056951      -0.037380       0.029605      -0.005966       0.048055      -0.006909      -0.030512      -0.000997      -0.023220      -0.026915      -0.039130       0.014417       0.024713              8.107080       7.434282      -0.006280       3.747796       7.810349       1.775180       9.076609           0.000005
           84              C       5.996073       0.212696       9.193706      -0.041623      28.736599 0.40039129E+03  0.92507077E+04                                 8.216657                            6.709328       0.228267       2.055149                    0.999659      28.519949      82.126067       0.628798       0.421604      -1.057555       0.015520      -0.067418      -0.035404       0.077714      -0.036801       0.008704       0.008649      -0.024213      -0.065702      -0.037337      -0.012407       0.049744              9.169750       9.553947      -1.037226       4.273390       7.353417       1.427900      10.601886           0.000006
           85              C       6.652634       0.762374      10.237763      -0.107621      30.393201 0.44797004E+03  0.10622147E+05                                 8.548018                            7.135763       0.200077       2.043304                    0.998803      29.263638      84.780925       0.606010       0.426249      -1.056894       0.058618      -0.019270       0.027812       0.067683      -0.057055       0.036580       0.003825      -0.004150      -0.125268      -0.070051      -0.012299       0.082350              9.366634       9.075474      -0.593668       3.213866       9.118084       2.749902       9.906344           0.000002
           86              C      -1.753047      12.754060      11.652873       0.183724      32.472540 0.38210023E+03  0.87130743E+04                                 9.089956                            6.699735      -0.026963       2.013370                    0.999670      25.779634      73.407037       0.609737       0.440524      -1.047505      -0.029039      -0.001015      -0.029734       0.041574      -0.003478       0.044491       0.003844       0.001265       0.040267      -0.042618      -0.006612       0.049231             11.118160      11.404609       0.956900       7.068078       9.230093       0.628881      12.719779           0.000002
           87              C      -1.260928      11.636767      12.286818      -0.183421      32.853559 0.46918862E+03  0.11277200E+05                                 8.983519                            7.293738       0.037432       1.981835                    0.998988      30.318647      89.012970       0.599333       0.425191      -1.055444       0.025881      -0.006825       0.033045       0.042525       0.006540      -0.001619       0.024922      -0.028933      -0.011407      -0.023067      -0.010548       0.033615             10.015358       9.641734      -0.155682       5.030423       9.564608      -1.023205      10.839733           0.000002
           88              C      -0.389749      11.786679      13.366928      -0.139746      32.306144 0.46468379E+03  0.11198416E+05                                 9.029252                            7.354022      -0.132538       1.929525                    0.998916      30.529313      91.242180       0.582349       0.436439      -1.043296      -0.031174      -0.005307      -0.023334       0.039300      -0.010196      -0.025812      -0.000010       0.003169      -0.014655      -0.028172       0.000109       0.028063             10.064255       9.554737       0.932519       4.824141      10.063896       0.031773      10.574133          -0.000001
           89              C       0.022240       0.224228      13.730470       0.150243      33.030444 0.40224873E+03  0.93323176E+04                                 9.339678                            6.943173      -0.450041       1.871468                    0.999231      26.818730      78.149389       0.587433       0.449420      -1.037681       0.019339      -0.004036       0.027491       0.033853      -0.005908       0.014728      -0.005010       0.043856       0.066030      -0.033896       0.000843       0.033053             11.324109      11.870298      -0.409036       6.973299       9.811394      -0.935353      12.290635           0.000003
           90              C      -0.474337       1.313333      13.117556      -0.130045      31.712666 0.42792398E+03  0.10093277E+05                                 8.873139                            7.014797      -0.001965       1.980328                    0.999225      29.583752      87.217744       0.602207       0.431216      -1.047371      -0.035036       0.006522      -0.033441       0.048870       0.003198      -0.035046       0.008936       0.000617       0.001259      -0.036824       0.001046       0.035777             10.050346       9.439253      -0.641878       5.101788      10.233236      -0.927847      10.478547           0.000002
           91              C      -1.364613       1.185203      12.075002      -0.157055      32.282061 0.45499847E+03  0.10897617E+05                                 9.025285                            7.275993      -0.133843       1.939645                    0.997939      30.056037      89.288550       0.586109       0.436321      -1.044306       0.032122       0.011626       0.030314       0.045672      -0.000384      -0.009058      -0.013770       0.016543       0.022158      -0.020013       0.001021       0.018993             10.122316       9.483134       0.916365       5.016127      10.395029       0.659876      10.488785           0.000001
           92              C       4.758955       9.012664       9.321397       0.564098      23.886004 0.26603925E+03  0.55875647E+04                                 7.695905                            5.770951      -0.104219       2.014025                    0.999353      22.840763      64.127100       0.621225       0.469440      -1.022499       0.015965       0.007789      -0.061670       0.064178       0.017001       0.024763       0.074670      -0.083769       0.013631      -0.061205      -0.043141       0.104346              9.321866       8.636479       1.275019      -3.430779       7.273636      -4.602928      12.055485           0.000003
           93              C       4.026613       8.377139      10.461597      -0.017965      37.072609 0.43851604E+03  0.10251469E+05                                 9.643300                            6.947073       0.047704       2.023017                    0.999373      27.098925      75.731212       0.634828       0.412714      -1.074934      -0.023092      -0.034279       0.022285       0.046956      -0.004028       0.002156       0.011802      -0.005148       0.007263      -0.012231      -0.001565       0.013796             11.917738      11.717801       1.556579      -3.803977       9.097771      -6.149477      14.937642           0.000001
           94              C       2.626250       8.488613      10.550229      -0.105378      32.401852 0.42679908E+03  0.10003134E+05                                 8.880054                            6.940892       0.051082       1.988730                    0.999658      29.268607      84.434182       0.617384       0.423290      -1.058235       0.004401      -0.039287       0.004437       0.039780      -0.001360       0.025810       0.005441       0.001253       0.009649      -0.025721      -0.001617       0.027337             10.063313      11.341414       1.349373      -2.947414       7.739048      -3.999385      11.109477           0.000004
           95              C       1.973029       7.956873      11.648366      -0.160450      34.002635 0.44437457E+03  0.10494177E+05                                 9.059619                            6.994209       0.307268       2.064080                    0.999845      29.624923      85.082544       0.628272       0.412819      -1.067571       0.017789      -0.014125      -0.030073       0.037687      -0.003011       0.008383       0.009893       0.054559      -0.030469      -0.028523      -0.005451       0.033974             10.380294      10.814308       1.394633      -2.458260       8.337763      -4.862138      11.988811          -0.000002
           96              C       2.669399       7.313660      12.674396       0.089036      35.695388 0.41865523E+03  0.97200142E+04                                 9.536732                            6.902088      -0.086459       1.986292                    0.999063      26.474535      74.873178       0.618244       0.426713      -1.061007      -0.008332      -0.004162       0.003529       0.009960       0.006842      -0.019643       0.001244      -0.023856       0.032349      -0.028680       0.007499       0.021181             11.621245      13.387226       1.539107      -4.164117       8.149242      -4.955272      13.327268          -0.000001
           97              C       4.046242       7.191937      12.557221      -0.158302      35.712715 0.47028114E+03  0.11338814E+05                                 9.552663                            7.321051      -0.086214       1.939368                    0.998823      30.598567      90.725180       0.594395       0.427386      -1.051411       0.004258       0.012604      -0.028778       0.031704      -0.004849       0.011367      -0.003214      -0.024282       0.033023      -0.022048       0.004961       0.017087             11.060797      13.940557       0.836275      -2.944922       7.861770      -4.179126      11.380065          -0.000000
           98              C       4.718150       7.714707      11.466595      -0.106022      33.737844 0.44212869E+03  0.10497161E+05                                 9.221299                            7.119647      -0.052344       1.956691                    0.999417      29.798360      87.685095       0.600044       0.429932      -1.049814      -0.028982      -0.010802       0.001499       0.030966      -0.001032       0.001240       0.022965       0.009375      -0.036968      -0.029467       0.010912       0.018555             10.559323      10.615008       0.084836      -1.659518       8.501680      -5.139633      12.561280          -0.000001
           99              C       1.951660       6.810110      13.885201       0.004683      38.520529 0.45752185E+03  0.10857258E+05                                 9.965532                            7.177897      -0.061492       1.985607                    0.999166      27.599353      78.828914       0.611201       0.422293      -1.064117      -0.002595       0.039071      -0.011935       0.040935       0.000216      -0.001868       0.002875       0.048729       0.027372      -0.029145       0.009024       0.020121             12.259142      10.252727       0.643242      -6.032292      13.001260      -2.707246      13.523439           0.000002
          100              C       1.987134       5.468588      14.271276       0.147407      32.324819 0.41465297E+03  0.96378002E+04                                 9.065932                            6.978905      -0.025362       2.015084                    0.999564      26.179662      74.935391       0.598263       0.440475      -1.048929       0.028907      -0.066588      -0.033135       0.079796      -0.026138      -0.023424       0.026444      -0.004531      -0.004479      -0.025926      -0.024904       0.050829             10.544940       8.450243      -1.304873      -3.954545      12.922281      -0.427547      10.262296           0.000000
          101              C       2.724018       4.397422      13.505134      -0.519616      29.840721 0.47751991E+03  0.11518533E+05                                 8.208633                            7.090914       0.083287       1.982064                    0.997616      32.847685      96.349837       0.643067       0.394861      -1.076042      -0.040073       0.055722       0.034922       0.077009      -0.017826      -0.016814       0.007385       0.005405       0.020667      -0.022815      -0.006130       0.028944              8.889489       8.588617      -1.395798      -0.836645      10.840232       1.411856       7.239618           0.000000
          102              C       1.210686       7.724958      14.639325      -0.231573      36.663375 0.50559145E+03  0.12388678E+05                                 9.639349                            7.548666      -0.003037       1.956746                    0.999092      31.589287      93.823766       0.591437       0.422641      -1.056404       0.014427      -0.002123      -0.006329       0.015897      -0.006664       0.011896       0.011348      -0.026185      -0.032367      -0.025092       0.002485       0.022607             11.001399       9.831248      -0.930834      -5.393152      10.923184      -0.186573      12.249764          -0.000002
          103              C       2.262019       1.263362       9.802113       0.131214      23.578369 0.29344870E+03  0.62715963E+04                                 7.193739                            5.753231       0.471739       2.181631                    0.999847      24.953795      69.055674       0.677544       0.422983      -1.056951      -0.037380      -0.029605      -0.005966       0.048055       0.006909      -0.030512       0.000997      -0.023221      -0.026915      -0.039130       0.014417       0.024713              8.107082       7.434282       0.006280       3.747796       7.810354      -1.775182       9.076611           0.000005
          104              C       0.834073      12.600304       9.193706      -0.041622      28.736594 0.40039117E+03  0.92507044E+04                                 8.216656                            6.709327       0.228267       2.055149                    0.999659      28.519949      82.126070       0.628798       0.421604      -1.057555       0.015520       0.067418      -0.035404       0.077714       0.036801       0.008704      -0.008649      -0.024213      -0.065702      -0.037337      -0.012407       0.049744              9.169749       9.553946       1.037227       4.273390       7.353414      -1.427898      10.601885           0.000006
          105              C       1.490634      12.050627      10.237763      -0.107621      30.393203 0.44797001E+03  0.10622146E+05                                 8.548018                            7.135762       0.200078       2.043304                    0.998803      29.263635      84.780913       0.606010       0.426249      -1.056894       0.058618       0.019270       0.027812       0.067683       0.057055       0.036580      -0.003826      -0.004150      -0.125267      -0.070051      -0.012299       0.082350              9.366633       9.075475       0.593671       3.213866       9.118081      -2.749900       9.906343           0.000002
          106              C       3.408953       0.058940      11.652873       0.183725      32.472505 0.38209965E+03  0.87130576E+04                                 9.089950                            6.699730      -0.026958       2.013372                    0.999670      25.779616      73.406972       0.609737       0.440524      -1.047505      -0.029039       0.001015      -0.029734       0.041574       0.003477       0.044491      -0.003843       0.001265       0.040268      -0.042618      -0.006613       0.049231             11.118152      11.404601      -0.956904       7.068070       9.230091      -0.628885      12.719765           0.000002
          107              C       3.901072       1.176233      12.286818      -0.183420      32.853488 0.46918746E+03  0.11277164E+05                                 8.983501                            7.293726       0.037444       1.981839                    0.998988      30.318594      89.012721       0.599334       0.425191      -1.055445       0.025880       0.006825       0.033046       0.042525      -0.006540      -0.001620      -0.024922      -0.028932      -0.011406      -0.023067      -0.010547       0.033614             10.015339       9.641716       0.155681       5.030408       9.564597       1.023202      10.839704           0.000002
          108              C       4.772251       1.026321      13.366928      -0.139743      32.305970 0.46468034E+03  0.11198309E+05                                 9.029216                            7.353991      -0.132521       1.929532                    0.998916      30.529168      91.241553       0.582351       0.436439      -1.043297      -0.031173       0.005306      -0.023334       0.039298       0.010197      -0.025810       0.000012       0.003173      -0.014654      -0.028170       0.000108       0.028062             10.064224       9.554724      -0.932490       4.824142      10.063836      -0.031749      10.574113          -0.000001
          109              C       5.184240      12.588773      13.730470       0.150234      33.031026 0.40225793E+03  0.93325813E+04                                 9.339791                            6.943259      -0.450055       1.871460                    0.999231      26.818943      78.150139       0.587429       0.449421      -1.037681       0.019338       0.004038       0.027490       0.033852       0.005910       0.014729       0.005013       0.043856       0.066031      -0.033897       0.000842       0.033055             11.324260      11.870463       0.409102       6.973415       9.811503       0.935425      12.290815           0.000003
          110              C       4.687663      11.499667      13.117556      -0.130049      31.712926 0.42792981E+03  0.10093457E+05                                 8.873203                            7.014861      -0.002007       1.980312                    0.999225      29.584018      87.218963       0.602201       0.431218      -1.047369      -0.035037      -0.006522      -0.033443       0.048872      -0.003197      -0.035049      -0.008935       0.000611       0.001254      -0.036827       0.001049       0.035778             10.050398       9.439279       0.641859       5.101776      10.233345       0.927829      10.478572           0.000002
          111              C       3.797387      11.627798      12.075002      -0.157054      32.282027 0.45499802E+03  0.10897605E+05                                 9.025279                            7.275990      -0.133848       1.939644                    0.997939      30.056038      89.288584       0.586109       0.436321      -1.044306       0.032122      -0.011626       0.030313       0.045672       0.000384      -0.009058       0.013770       0.016542       0.022156      -0.020013       0.001021       0.018992             10.122305       9.483122      -0.916374       5.016115      10.395030      -0.659887      10.488765           0.000001
          112              C      -0.403045       3.800336       9.321397       0.564097      23.886013 0.26603935E+03  0.55875674E+04                                 7.695908                            5.770953      -0.104219       2.014024                    0.999353      22.840767      64.127119       0.621225       0.469440      -1.022499       0.015965      -0.007789      -0.061670       0.064178      -0.017001       0.024763      -0.074670      -0.083769       0.013631      -0.061205      -0.043141       0.104346              9.321871       8.636479      -1.275017      -3.430780       7.273640       4.602931      12.055493           0.000003
          113              C      -1.135387       4.435861      10.461597      -0.017965      37.072617 0.43851607E+03  0.10251470E+05                                 9.643303                            6.947074       0.047703       2.023017                    0.999373      27.098927      75.731228       0.634828       0.412714      -1.074934      -0.023092       0.034279       0.022285       0.046956       0.004028       0.002156      -0.011802      -0.005148       0.007262      -0.012231      -0.001565       0.013796             11.917742      11.717804      -1.556582      -3.803981       9.097775       6.149480      14.937649           0.000001
          114              C      -2.535750       4.324388      10.550229      -0.105378      32.401872 0.42679926E+03  0.10003139E+05                                 8.880058                            6.940894       0.051081       1.988729                    0.999658      29.268611      84.434203       0.617383       0.423290      -1.058235       0.004400       0.039287       0.004437       0.039781       0.001360       0.025810      -0.005441       0.001252       0.009648      -0.025721      -0.001617       0.027337             10.063319      11.341421      -1.349377      -2.947419       7.739052       3.999388      11.109484           0.000004
          115              C       7.135029       4.856127      11.648366      -0.160450      34.002640 0.44437454E+03  0.10494176E+05                                 9.059620                            6.994209       0.307267       2.064079                    0.999845      29.624928      85.082569       0.628272       0.412819      -1.067570       0.017789       0.014125      -0.030073       0.037688       0.003011       0.008383      -0.009893       0.054559      -0.030469      -0.028523      -0.005451       0.033974             10.380297      10.814313      -1.394634      -2.458262       8.337765       4.862138      11.988812          -0.000002
          116              C      -2.492601       5.499340      12.674396       0.089036      35.695394 0.41865533E+03  0.97200171E+04                                 9.536733                            6.902089      -0.086460       1.986292                    0.999063      26.474537      74.873184       0.618244       0.426713      -1.061007      -0.008332       0.004163       0.003529       0.009960      -0.006842      -0.019644      -0.001244      -0.023856       0.032349      -0.028680       0.007499       0.021181             11.621247      13.387224      -1.539112      -4.164116       8.149249       4.955278      13.327269          -0.000000
          117              C      -1.115758       5.621063      12.557221      -0.158303      35.712721 0.47028130E+03  0.11338819E+05                                 9.552665                            7.321053      -0.086215       1.939367                    0.998823      30.598574      90.725211       0.594395       0.427386      -1.051411       0.004258      -0.012604      -0.028778       0.031704       0.004849       0.011367       0.003215      -0.024282       0.033024      -0.022048       0.004960       0.017087             11.060799      13.940557      -0.836277      -2.944923       7.861773       4.179129      11.380068          -0.000000
          118              C      -0.443850       5.098293      11.466595      -0.106023      33.737855 0.44212889E+03  0.10497168E+05                                 9.221302                            7.119650      -0.052346       1.956690                    0.999417      29.798370      87.685140       0.600044       0.429932      -1.049814      -0.028982       0.010802       0.001498       0.030966       0.001032       0.001240      -0.022964       0.009376      -0.036968      -0.029467       0.010913       0.018555             10.559326      10.615011      -0.084838      -1.659520       8.501683       5.139636      12.561284          -0.000001
          119              C      -3.210340       6.002891      13.885201       0.004683      38.520530 0.45752186E+03  0.10857258E+05                                 9.965532                            7.177897      -0.061493       1.985607                    0.999166      27.599353      78.828911       0.611201       0.422293      -1.064117      -0.002595      -0.039071      -0.011934       0.040935      -0.000216      -0.001868      -0.002875       0.048729       0.027373      -0.029145       0.009024       0.020121             12.259143      10.252722      -0.643248      -6.032287      13.001273       2.707256      13.523434           0.000002
          120              C      -3.174866       7.344412      14.271276       0.147408      32.324818 0.41465266E+03  0.96377922E+04                                 9.065934                            6.978904      -0.025362       2.015084                    0.999564      26.179664      74.935417       0.598262       0.440475      -1.048929       0.028907       0.066588      -0.033135       0.079796       0.026138      -0.023424      -0.026445      -0.004531      -0.004479      -0.025926      -0.024903       0.050829             10.544944       8.450244       1.304870      -3.954548      12.922286       0.427552      10.262303           0.000000
          121              C      -2.437982       8.415578      13.505134      -0.519617      29.840752 0.47752049E+03  0.11518551E+05                                 8.208641                            7.090920       0.083284       1.982063                    0.997616      32.847700      96.349917       0.643066       0.394861      -1.076042      -0.040072      -0.055722       0.034922       0.077008       0.017827      -0.016814      -0.007386       0.005406       0.020668      -0.022815      -0.006130       0.028945              8.889498       8.588624       1.395799      -0.836646      10.840247      -1.411862       7.239625           0.000000
          122              C       6.372686       5.088042      14.639325      -0.231573      36.663335 0.50559117E+03  0.12388668E+05                                 9.639341                            7.548664      -0.003035       1.956747                    0.999092      31.589269      93.823666       0.591438       0.422641      -1.056404       0.014427       0.002123      -0.006329       0.015897       0.006664       0.011896      -0.011348      -0.026186      -0.032368      -0.025092       0.002484       0.022608             11.001386       9.831238       0.930833      -5.393144      10.923173       0.186568      12.249747          -0.000002
          123              C      -1.022301       1.263362       5.220283       0.131214      23.578368 0.29344868E+03  0.62715958E+04                                 7.193739                            5.753231       0.471739       2.181631                    0.999847      24.953794      69.055672       0.677544       0.422983      -1.056951       0.037380      -0.029605       0.005966       0.048055      -0.006909      -0.030512      -0.000997      -0.023221      -0.026915      -0.039130       0.014417       0.024713              8.107082       7.434283      -0.006280       3.747796       7.810354       1.775182       9.076611           0.000005
          124              C       0.405645      12.600304       5.828690      -0.041622      28.736595 0.40039117E+03  0.92507045E+04                                 8.216657                            6.709327       0.228267       2.055149                    0.999659      28.519949      82.126071       0.628798       0.421604      -1.057555      -0.015520       0.067418       0.035404       0.077714      -0.036801       0.008704       0.008649      -0.024213      -0.065702      -0.037337      -0.012407       0.049744              9.169749       9.553946      -1.037227       4.273390       7.353414       1.427898      10.601886           0.000006
          125              C      -0.250916      12.050627       4.784633      -0.107621      30.393203 0.44797001E+03  0.10622146E+05                                 8.548018                            7.135762       0.200078       2.043304                    0.998803      29.263635      84.780915       0.606010       0.426249      -1.056894      -0.058618       0.019270      -0.027812       0.067683      -0.057055       0.036580       0.003826      -0.004150      -0.125268      -0.070051      -0.012299       0.082350              9.366634       9.075476      -0.593671       3.213866       9.118082       2.749900       9.906344           0.000002
          126              C       8.154765       0.058940       3.369523       0.183725      32.472508 0.38209970E+03  0.87130591E+04                                 9.089950                            6.699731      -0.026958       2.013372                    0.999670      25.779618      73.406978       0.609737       0.440524      -1.047505       0.029039       0.001015       0.029734       0.041574      -0.003477       0.044491       0.003843       0.001265       0.040268      -0.042618      -0.006613       0.049231             11.118153      11.404601       0.956904       7.068071       9.230092       0.628885      12.719766           0.000002
          127              C       7.662646       1.176233       2.735578      -0.183420      32.853492 0.46918753E+03  0.11277166E+05                                 8.983501                            7.293726       0.037444       1.981839                    0.998988      30.318597      89.012730       0.599334       0.425191      -1.055445      -0.025880       0.006825      -0.033046       0.042525       0.006540      -0.001620       0.024922      -0.028932      -0.011406      -0.023067      -0.010547       0.033614             10.015339       9.641716      -0.155681       5.030408       9.564597      -1.023202      10.839705           0.000002
          128              C       6.791467       1.026321       1.655468      -0.139743      32.305969 0.46468032E+03  0.11198308E+05                                 9.029216                            7.353991      -0.132520       1.929532                    0.998916      30.529167      91.241548       0.582351       0.436439      -1.043297       0.031173       0.005306       0.023334       0.039298      -0.010197      -0.025810      -0.000012       0.003173      -0.014654      -0.028170       0.000108       0.028062             10.064224       9.554724       0.932489       4.824142      10.063835       0.031749      10.574113          -0.000001
          129              C       6.379478      12.588773       1.291926       0.150234      33.031026 0.40225792E+03  0.93325810E+04                                 9.339791                            6.943259      -0.450055       1.871460                    0.999231      26.818943      78.150139       0.587429       0.449421      -1.037681      -0.019338       0.004038      -0.027490       0.033852      -0.005910       0.014729      -0.005013       0.043856       0.066031      -0.033897       0.000842       0.033055             11.324261      11.870463      -0.409102       6.973415       9.811503      -0.935425      12.290816           0.000003
          130              C       6.876055      11.499667       1.904840      -0.130049      31.712932 0.42792992E+03  0.10093460E+05                                 8.873204                            7.014862      -0.002007       1.980312                    0.999225      29.584022      87.218979       0.602201       0.431218      -1.047369       0.035037      -0.006522       0.033443       0.048872       0.003197      -0.035049       0.008935       0.000611       0.001254      -0.036827       0.001049       0.035778             10.050400       9.439281      -0.641860       5.101778      10.233346      -0.927830      10.478574           0.000002
          131              C       7.766331      11.627798       2.947394      -0.157054      32.282027 0.45499802E+03  0.10897605E+05                                 9.025279                            7.275990      -0.133848       1.939644                    0.997939      30.056038      89.288584       0.586109       0.436321      -1.044306      -0.032122      -0.011626      -0.030313       0.045672      -0.000384      -0.009058      -0.013770       0.016542       0.022156      -0.020013       0.001021       0.018992             10.122305       9.483121       0.916374       5.016115      10.395030       0.659887      10.488765           0.000001
          132              C       1.642763       3.800336       5.700999       0.564097      23.886014 0.26603935E+03  0.55875675E+04                                 7.695908                            5.770953      -0.104220       2.014024                    0.999353      22.840768      64.127125       0.621225       0.469440      -1.022499      -0.015965      -0.007789       0.061670       0.064178       0.017001       0.024763       0.074670      -0.083769       0.013631      -0.061205      -0.043141       0.104346              9.321871       8.636480       1.275017      -3.430780       7.273640      -4.602931      12.055493           0.000003
          133              C       2.375105       4.435861       4.560799      -0.017965      37.072620 0.43851610E+03  0.10251471E+05                                 9.643304                            6.947074       0.047703       2.023017                    0.999373      27.098928      75.731233       0.634828       0.412714      -1.074934       0.023092       0.034279      -0.022285       0.046956      -0.004028       0.002156       0.011802      -0.005148       0.007262      -0.012231      -0.001565       0.013796             11.917743      11.717805       1.556583      -3.803982       9.097775      -6.149481      14.937650           0.000001
          134              C       3.775468       4.324388       4.472167      -0.105378      32.401872 0.42679926E+03  0.10003139E+05                                 8.880058                            6.940894       0.051081       1.988729                    0.999658      29.268612      84.434206       0.617384       0.423290      -1.058235      -0.004400       0.039286      -0.004437       0.039780      -0.001360       0.025810       0.005441       0.001252       0.009648      -0.025721      -0.001617       0.027337             10.063319      11.341421       1.349377      -2.947419       7.739052      -3.999388      11.109484           0.000004
          135              C       4.428689       4.856127       3.374030      -0.160450      34.002639 0.44437452E+03  0.10494176E+05                                 9.059620                            6.994209       0.307267       2.064079                    0.999845      29.624927      85.082567       0.628272       0.412819      -1.067570      -0.017789       0.014125       0.030073       0.037687      -0.003011       0.008383       0.009893       0.054559      -0.030469      -0.028523      -0.005451       0.033974             10.380297      10.814313       1.394634      -2.458263       8.337764      -4.862138      11.988812          -0.000002
          136              C       3.732319       5.499340       2.348000       0.089036      35.695394 0.41865533E+03  0.97200172E+04                                 9.536733                            6.902089      -0.086460       1.986292                    0.999063      26.474537      74.873183       0.618244       0.426713      -1.061007       0.008332       0.004163      -0.003529       0.009960       0.006842      -0.019644       0.001244      -0.023856       0.032349      -0.028680       0.007499       0.021181             11.621247      13.387224       1.539112      -4.164116       8.149249      -4.955278      13.327269          -0.000001
          137              C       2.355476       5.621063       2.465175      -0.158303      35.712718 0.47028124E+03  0.11338817E+05                                 9.552664                            7.321052      -0.086215       1.939368                    0.998823      30.598572      90.725202       0.594395       0.427386      -1.051411      -0.004258      -0.012604       0.028778       0.031704      -0.004849       0.011367      -0.003215      -0.024282       0.033024      -0.022048       0.004960       0.017087             11.060798      13.940555       0.836277      -2.944922       7.861772      -4.179128      11.380067           0.000000
          138              C       1.683568       5.098293       3.555801      -0.106023      33.737856 0.44212891E+03  0.10497168E+05                                 9.221303                            7.119650      -0.052346       1.956690                    0.999417      29.798370      87.685144       0.600044       0.429932      -1.049814       0.028982       0.010802      -0.001499       0.030966      -0.001032       0.001240       0.022964       0.009376      -0.036968      -0.029467       0.010913       0.018554             10.559327      10.615012       0.084838      -1.659520       8.501684      -5.139637      12.561286          -0.000001
          139              C       4.450058       6.002891       1.137195       0.004683      38.520531 0.45752187E+03  0.10857258E+05                                 9.965532                            7.177896      -0.061492       1.985607                    0.999166      27.599353      78.828908       0.611201       0.422293      -1.064117       0.002595      -0.039071       0.011934       0.040935       0.000216      -0.001868       0.002875       0.048729       0.027372      -0.029145       0.009024       0.020121             12.259143      10.252721       0.643248      -6.032286      13.001273      -2.707256      13.523434           0.000002
          140              C       4.414584       7.344412       0.751120       0.147408      32.324818 0.41465266E+03  0.96377921E+04                                 9.065934                            6.978904      -0.025362       2.015084                    0.999564      26.179664      74.935417       0.598262       0.440475      -1.048929      -0.028907       0.066588       0.033135       0.079796      -0.026138      -0.023424       0.026445      -0.004531      -0.004479      -0.025926      -0.024904       0.050829             10.544944       8.450244      -1.304870      -3.954548      12.922286      -0.427552      10.262303           0.000000
          141              C       3.677700       8.415578       1.517262      -0.519617      29.840758 0.47752063E+03  0.11518555E+05                                 8.208642                            7.090921       0.083284       1.982063                    0.997616      32.847702      96.349923       0.643066       0.394861      -1.076042       0.040072      -0.055722      -0.034922       0.077008      -0.017827      -0.016814       0.007386       0.005406       0.020668      -0.022815      -0.006130       0.028945              8.889500       8.588625      -1.395800      -0.836646      10.840249       1.411863       7.239625          -0.000000
          142              C       5.191032       5.088042       0.383071      -0.231573      36.663333 0.50559114E+03  0.12388667E+05                                 9.639340                            7.548663      -0.003035       1.956747                    0.999092      31.589268      93.823658       0.591438       0.422641      -1.056404      -0.014427       0.002123       0.006329       0.015897      -0.006664       0.011896       0.011348      -0.026186      -0.032368      -0.025092       0.002484       0.022608             11.001385       9.831236      -0.930833      -5.393143      10.923172      -0.186569      12.249746          -0.000002
          143              N       5.023506      11.763615       6.153173      -0.252476      37.186298 0.52728668E+03  0.12768645E+05                                 9.342131                            7.419166       0.016830       2.030459                    0.998399      27.954220      76.737570       0.646120       0.391467      -1.101129      -0.019835       0.094075      -0.087402       0.129933       0.056291       0.003002       0.038840      -0.017463      -0.113630      -0.064716      -0.019578       0.084294             11.130541       9.032265      -0.650432       5.053723       9.589481      -3.942316      14.769877           0.000004
          144              N       3.901606      12.611836       4.455643       0.007116      32.773684 0.35665527E+03  0.78213593E+04                                 8.550040                            6.019820       0.141982       2.128448                    0.998898      23.492778      61.087770       0.733032       0.381022      -1.110170       0.020124       0.018676      -0.000733       0.027464       0.030206       0.070462      -0.019273      -0.048692      -0.046750      -0.096119       0.038345       0.057774             10.892247      12.197674      -0.886381       7.696139       7.062172      -2.487176      13.416896           0.000001
          145              N       0.218841       0.513801       0.237354      -0.117556      35.141085 0.43992185E+03  0.10148433E+05                                 9.003555                            6.739792       0.506191       2.191648                    0.999759      26.369323      69.908056       0.685700       0.387212      -1.107724       0.048721      -0.232090       0.046812       0.241725       0.059696      -0.012148       0.056670       0.352666       0.342021      -0.252316       0.122090       0.130226             11.143410      13.394715       1.509442       8.013852       6.584262       1.677324      13.451254          -0.000002
          146              N       6.540212      11.763615       8.869223      -0.252476      37.186296 0.52728665E+03  0.12768644E+05                                 9.342131                            7.419166       0.016831       2.030459                    0.998399      27.954219      76.737566       0.646120       0.391467      -1.101129       0.019835       0.094075       0.087402       0.129933      -0.056291       0.003002      -0.038840      -0.017463      -0.113630      -0.064716      -0.019578       0.084294             11.130541       9.032265       0.650432       5.053723       9.589481       3.942316      14.769877           0.000004
          147              N      -2.661888      12.611836      10.566753       0.007116      32.773685 0.35665527E+03  0.78213593E+04                                 8.550040                            6.019820       0.141982       2.128448                    0.998898      23.492778      61.087770       0.733032       0.381022      -1.110170      -0.020124       0.018676       0.000733       0.027464      -0.030206       0.070462       0.019273      -0.048692      -0.046750      -0.096119       0.038345       0.057774             10.892247      12.197674       0.886381       7.696139       7.062172       2.487176      13.416896           0.000001
          148              N       1.020877       0.513801      14.785042      -0.117556      35.141088 0.43992188E+03  0.10148434E+05                                 9.003556                            6.739792       0.506191       2.191648                    0.999759      26.369323      69.908061       0.685700       0.387212      -1.107724      -0.048721      -0.232090      -0.046812       0.241725      -0.059696      -0.012148      -0.056670       0.352666       0.342021      -0.252316       0.122090       0.130226             11.143412      13.394718      -1.509442       8.013853       6.584262      -1.677324      13.451257          -0.000002
          149              N       1.378212       1.049385       8.869223      -0.252476      37.186300 0.52728671E+03  0.12768647E+05                                 9.342132                            7.419167       0.016830       2.030459                    0.998399      27.954221      76.737578       0.646120       0.391467      -1.101129       0.019835      -0.094075       0.087402       0.129933       0.056291       0.003002       0.038840      -0.017463      -0.113630      -0.064716      -0.019578       0.084294             11.130542       9.032264      -0.650433       5.053723       9.589483      -3.942318      14.769880           0.000004
          150              N       2.500112       0.201164      10.566753       0.007116      32.773676 0.35665514E+03  0.78213557E+04                                 8.550038                            6.019819       0.141982       2.128448                    0.998898      23.492778      61.087764       0.733032       0.381022      -1.110170      -0.020124      -0.018676       0.000733       0.027464       0.030206       0.070462      -0.019273      -0.048692      -0.046750      -0.096119       0.038346       0.057774             10.892243      12.197669      -0.886382       7.696134       7.062170      -2.487177      13.416888           0.000001
          151              N       6.182877      12.299199      14.785042      -0.117446      35.135879 0.43985061E+03  0.10146322E+05                                 9.002437                            6.739061       0.506465       2.191757                    0.999759      26.367697      69.900857       0.685769       0.387191      -1.107745      -0.048721       0.232098      -0.046812       0.241732       0.059696      -0.012145       0.056671       0.352662       0.342019      -0.252315       0.122092       0.130222             11.141905      13.392805       1.509261       8.012550       6.583557       1.677123      13.449352          -0.000002
          152              N      -0.138494       1.049385       6.153173      -0.252476      37.186299 0.52728671E+03  0.12768646E+05                                 9.342132                            7.419167       0.016830       2.030459                    0.998399      27.954221      76.737576       0.646120       0.391467      -1.101129      -0.019835      -0.094074      -0.087402       0.129933      -0.056291       0.003002      -0.038840      -0.017463      -0.113630      -0.064716      -0.019578       0.084294             11.130542       9.032264       0.650433       5.053723       9.589483       3.942318      14.769879           0.000004
          153              N       9.063606       0.201164       4.455643       0.007116      32.773674 0.35665512E+03  0.78213550E+04                                 8.550037                            6.019818       0.141982       2.128448                    0.998898      23.492777      61.087761       0.733032       0.381022      -1.110170       0.020124      -0.018676      -0.000733       0.027464      -0.030206       0.070462       0.019273      -0.048692      -0.046750      -0.096119       0.038346       0.057774             10.892242      12.197669       0.886382       7.696133       7.062170       2.487177      13.416888           0.000001
          154              N       5.380841      12.299199       0.237354      -0.117446      35.135882 0.43985065E+03  0.10146323E+05                                 9.002438                            6.739062       0.506465       2.191757                    0.999759      26.367698      69.900862       0.685769       0.387191      -1.107745       0.048721       0.232098       0.046812       0.241732      -0.059696      -0.012145      -0.056671       0.352662       0.342019      -0.252315       0.122092       0.130222             11.141906      13.392807      -1.509261       8.012551       6.583558      -1.677123      13.449354          -0.000002
          155              O       5.575368       8.847377       5.834699      -0.562261      28.370816 0.46763627E+03  0.10848178E+05                                 7.255305                            6.610032       0.615256       2.239312                    0.998732      27.406641      70.591315       0.753576       0.350373      -1.146817       0.024077      -0.006481       0.034636       0.042677      -0.024915      -0.026771      -0.054179       0.055625      -0.090973      -0.086678       0.033284       0.053394              7.595575       9.273098      -0.266437      -1.966848       6.001943       1.271870       7.511685           0.000005
          156              O       7.446416       9.759662       6.505599      -0.575930      31.886235 0.50796380E+03  0.12044746E+05                                 7.929193                            6.908018       0.496273       2.194008                    0.998817      27.975272      73.143542       0.733222       0.352294      -1.143840      -0.033962      -0.039390       0.009044       0.052790      -0.002661       0.023150       0.024622      -0.103333       0.093019      -0.072966       0.013102       0.059864              8.797644       6.889417       0.278147      -0.547476       7.950587       4.063676      11.552930           0.000006
          157              O       5.988350       8.847377       9.187697      -0.562261      28.370826 0.46763648E+03  0.10848184E+05                                 7.255307                            6.610034       0.615255       2.239312                    0.998732      27.406644      70.591331       0.753576       0.350373      -1.146817      -0.024077      -0.006481      -0.034636       0.042677       0.024915      -0.026771       0.054179       0.055625      -0.090973      -0.086678       0.033284       0.053394              7.595578       9.273101       0.266437      -1.966849       6.001945      -1.271871       7.511687           0.000005
          158              O       4.117302       9.759662       8.516797      -0.575930      31.886231 0.50796372E+03  0.12044744E+05                                 7.929193                            6.908018       0.496273       2.194008                    0.998817      27.975270      73.143535       0.733222       0.352294      -1.143840       0.033961      -0.039390      -0.009044       0.052790       0.002661       0.023150      -0.024622      -0.103333       0.093019      -0.072966       0.013102       0.059864              8.797644       6.889416      -0.278147      -0.547475       7.950586      -4.063675      11.552929           0.000006
          159              O       0.826350       3.965624       9.187697      -0.562261      28.370830 0.46763662E+03  0.10848188E+05                                 7.255308                            6.610036       0.615255       2.239312                    0.998732      27.406644      70.591334       0.753576       0.350373      -1.146817      -0.024077       0.006481      -0.034636       0.042677      -0.024915      -0.026771      -0.054179       0.055625      -0.090973      -0.086678       0.033284       0.053394              7.595579       9.273101      -0.266434      -1.966849       6.001946       1.271870       7.511690           0.000005
          160              O      -1.044698       3.053338       8.516797      -0.575930      31.886237 0.50796377E+03  0.12044746E+05                                 7.929194                            6.908018       0.496272       2.194008                    0.998817      27.975271      73.143539       0.733222       0.352294      -1.143840       0.033962       0.039390      -0.009044       0.052790      -0.002661       0.023150       0.024622      -0.103333       0.093019      -0.072966       0.013102       0.059864              8.797646       6.889416       0.278147      -0.547475       7.950589       4.063678      11.552933           0.000006
          161              O       0.413368       3.965624       5.834699      -0.562261      28.370837 0.46763675E+03  0.10848192E+05                                 7.255310                            6.610037       0.615254       2.239312                    0.998732      27.406646      70.591344       0.753576       0.350373      -1.146817       0.024077       0.006481       0.034636       0.042677       0.024915      -0.026771       0.054179       0.055625      -0.090972      -0.086678       0.033284       0.053394              7.595580       9.273103       0.266434      -1.966850       6.001948      -1.271870       7.511691           0.000005
          162              O       2.284416       3.053338       6.505599      -0.575930      31.886247 0.50796396E+03  0.12044751E+05                                 7.929196                            6.908020       0.496272       2.194008                    0.998817      27.975273      73.143552       0.733222       0.352294      -1.143840      -0.033962       0.039390       0.009044       0.052790       0.002661       0.023150      -0.024622      -0.103333       0.093019      -0.072966       0.013102       0.059864              8.797649       6.889418      -0.278147      -0.547476       7.950592      -4.063679      11.552937           0.000006

******************************************************
Auxiliary information for the entire system
The total spin magnetic moment of the unit cell is   0.000175
The total net atomic charge of the unit cell is   0.000005
Accuracy of reproducing the electrostatic potential in the unit cell:
  The inner radius (bohr) =    5.0000
  The outer radius (bohr) =   12.0000
  Valid grid points have density less than (e/(bohr^3)) =    0.0001
  The number of valid grid points were=        21570
  The rms potential error without charges in kcal/mol is=      6.51624
  The rms potential error with partial charges in kcal/mol is=      1.31818
  The RRMSE value at monopole order=      0.20229
  The rms potential error with partial charges and cloud penetration in kcal/mol is=      1.30564
  The RRMSE value at monopole order with cloud penetration is=      0.20037
  The rms potential error with partial charges and atomic dipoles in kcal/mol is=      0.35846
  The RRMSE value at dipole order=      0.05501
  The rms potential error with partial charges, atomic dipoles and cloud penetration in kcal/mol is=      0.35477
  The RRMSE value at dipole order with cloud penetration=      0.05444

******************************************************
The electron densities and ab initio electrostatic potential were computed in VASP using the PBE functional and
projector augmented wave method. See the main text of the journal article for a description of computational details.
The atomic charges, dipoles, and quadrupoles were computed with the DDEC6 method as described in
(a) T. A. Manz and N. Gabaldon Limas, RSC Adv. 6 (2016) 47771-47801 DOI: 10.1039/c6ra04656h
(b) N. Gabaldon Limas and T. A. Manz, RSC Adv. 8 (2018) 2678-2707 DOI: 10.1039/c7ra11829e.
For each atom in the material, the electron cloud parameters were fit to the spherically averaged atom-in-material
electron density using radial positions for which this density was between 10^-4 and 10^-2 electrons per cubic bohr.
The polarizabilities, dispersion coefficients, and quantum Drude oscillator (QDO) parameters were fit using the MCLF method.
The magnetic structure of the system was optimized in VASP from the default ferromagnetic initial guess using spin polarization.
The atomic spin moments (ASMs) were computed on this optimized magnetic structure using the DDEC6 partition as inputs
to the method of T. A. Manz and D. S. Sholl, J. Chem. Theory Comput. 7 (2011) 4146-4164 DOI: 10.1021/ct200539n.
The RMSE and RRMSE were computed using a uniform grid with Ewald summation.
