# Supplementary material for: A collection of forcefield precursors for metal–organic frameworks
Source: RSC Adv. 2019 Nov 13;9(63):36492–507. doi: 10.1039/c9ra07327b (PMC9075174; doi:10.1039/c9ra07327b)
Supplement: RA-009-C9RA07327B-s4582 [file RA-009-C9RA07327B-s4582.xyz]

  118
jmolscript: load "" {1 1 1} spacegroup "x,y,z" unitcell [{      7.573500     0.000000     0.000000 }, {      0.365533    11.749015     0.000000 }, {      1.106946     2.288230    16.894039 }]
Cu     4.063939     2.463519    13.614230     0.547833
Cu     4.982029    11.573704     3.279640     0.547843
C      1.549947     1.871474     9.001144     0.108350
C      4.479694     6.618188     1.001648     0.096267
C      5.072607     9.632855    16.813961    -0.100347
C      7.878383     2.165290    11.174731    -0.207374
C      7.998371     1.665788     9.802935    -0.099482
C      4.705926    11.803777    15.599111     0.279780
C      4.329584     9.601854     0.942687     0.290428
C      4.570962     8.793293    15.814848     0.093068
C      5.063904    11.082581    16.751622    -0.193241
C      1.447204     2.421223    11.950505     0.286373
C      6.645336     2.316829    11.812988     0.271856
C      7.373023    12.662880     9.167212     0.109263
C      7.496032    12.165771     7.892895     0.108354
C      4.566285     7.419057    15.892391     0.096271
C      3.973372     4.404390     0.080078    -0.100347
C      1.167596    11.871955     5.719308    -0.207376
C      1.047608    12.371457     7.091104    -0.099482
C      4.340053     2.233468     1.294928     0.279776
C      4.716395     4.435391    15.951352     0.290415
C      4.475017     5.243952     1.079191     0.093072
C      3.982075     2.954664     0.142417    -0.193239
C      7.598775    11.616022     4.943534     0.286362
C      2.400643    11.720416     5.081051     0.271881
C      1.672956     1.374365     7.726827     0.109266
C      2.583839    11.021823    12.043085    -0.082578
C      6.602872     7.241071    13.142718    -0.105057
C      7.823131     7.914683    13.124810    -0.137454
C      1.577348    10.108333    11.741188    -0.135231
C      8.195444    10.499762    14.500998    -0.132573
C      8.721723     9.800439    15.583399    -0.091195
C      7.924389    11.870784    14.621791    -0.066768
C      1.410361    10.462619    16.768347    -0.074801
C      7.605876     9.529588    -0.008954    -0.054416
C      7.767258     5.173256    13.481105    -0.054063
C      6.581144     5.861624    13.315375    -0.065511
C      1.484885     9.544856    10.469574    -0.097600
C      6.304914    10.273213    12.290582    -0.656809
C      1.438574     7.212434    13.269592    -0.103025
C      3.500673    11.371565    11.057486    -0.062784
C      8.179049    12.510075    15.819916    -0.061915
C      1.414948     5.836428    13.458974    -0.066720
C      2.417790     9.890681     9.501039    -0.079819
C      3.426821    10.802388     9.795840    -0.075609
C      6.462140     3.015422     4.850954    -0.082579
C      2.443107     6.796174     3.751321    -0.105058
C      1.222848     6.122562     3.769229    -0.137453
C      7.468631     3.928912     5.152851    -0.135231
C      0.850535     3.537483     2.393041    -0.132573
C      0.324256     4.236806     1.310640    -0.091195
C      1.121590     2.166461     2.272248    -0.066769
C      7.635618     3.574626     0.125692    -0.074802
C      0.333157     2.219427     0.008954    -0.054416
C      1.278721     8.863989     3.412934    -0.054064
C      2.464835     8.175621     3.578664    -0.065510
C      7.561094     4.492389     6.424465    -0.097601
C      2.741065     3.764032     4.603457    -0.656809
C      7.607405     6.824811     3.624447    -0.103024
C      5.545306     2.665680     5.836553    -0.062785
C      0.866930     1.527170     1.074123    -0.061916
C      7.631031     8.200817     3.435065    -0.066722
C      6.628189     4.146564     7.393000    -0.079821
C      5.619158     3.234857     7.098199    -0.075609
N      2.385020     2.610697    12.599067    -0.465105
N      4.632122    10.293727     1.820333    -0.460782
N      4.449704    12.473764    14.687002    -0.452757
N      5.645273     2.439158    12.387385    -0.459079
N      6.660959    11.426548     4.294972    -0.465065
N      4.413857     3.743518    15.073706    -0.460737
N      4.596275     1.563481     2.207037    -0.452742
N      3.400706    11.598087     4.506654    -0.459112
F      6.231959    12.379036     9.834358    -0.112493
F      4.053352     9.339426    14.682271    -0.114836
F      5.033775     7.282888     2.042996    -0.098627
F      2.584564     2.602718     9.482455    -0.112469
F      2.814020     1.658209     7.059681    -0.112493
F      4.992627     4.697819     2.211768    -0.114837
F      4.012204     6.754357    14.851043    -0.098628
F      6.461415    11.434527     7.411584    -0.112471
P      7.874369     9.695573    12.932049     0.734994
P      1.171610     4.341672     3.961990     0.734994
H      2.642884    11.401885    12.912114     0.110954
H      5.790412     7.722578    13.037130     0.108153
H      1.326767     8.870378    15.508728     0.102066
H      7.568780    12.356347    13.886900     0.105233
H      0.670758     7.699492     0.609875     0.102294
H      7.788122     9.980900     0.807535     0.105754
H      7.747491     4.232202    13.611527     0.107687
H      5.754213     5.394540    13.319260     0.112950
H      8.363439     8.928954    10.268197     0.111740
H      6.104944     9.809345    11.450780     0.207155
H      5.597669    10.087764    12.942523     0.205778
H      6.354407    11.237912    12.126541     0.211517
H      2.268282     7.673668    13.239858     0.104934
H      4.181975    12.005029    11.249741     0.111641
H      7.984687    13.435284    15.910806     0.115590
H      2.225595     5.353669    13.572671     0.114473
H      2.366276     9.504266     8.634543     0.114466
H      4.065890    11.033346     9.132917     0.109882
H      6.403095     2.635360     3.981925     0.110954
H      3.255567     6.314667     3.856909     0.108153
H      7.719212     5.166867     1.385311     0.102066
H      1.477199     1.680898     3.007139     0.105233
H      8.375221     6.337753    16.284164     0.102294
H      1.257857     4.056345    16.086504     0.105754
H      1.298488     9.805043     3.282512     0.107687
H      3.291766     8.642705     3.574779     0.112952
H      0.682540     5.108291     6.625842     0.111741
H      2.941035     4.227900     5.443259     0.207155
H      3.448310     3.949481     3.951516     0.205778
H      2.691572     2.799333     4.767498     0.211517
H      6.777697     6.363577     3.654181     0.104934
H      4.864004     2.032216     5.644298     0.111644
H      1.061292     0.601961     0.983233     0.115590
H      6.820384     8.683576     3.321368     0.114474
H      6.679703     4.532979     8.259496     0.114469
H      4.980089     3.003899     7.761122     0.109882

The following XYZ coordinates are in angstroms. Other properties are in atomic units.
The sperically averaged electron density of each atom fit to a function of the form exp(a - br)
eigen_1, eigen_2 and eigen_3 are the three eigenvalues of traceless quadrupole moment tensor
  atom number  atomic symbol              X              Y              Z     net charge C6 coefficient C8 coefficient C10 coefficient fluctuating dipole atomic polarizability isotropic forcefield polarizability              a              b squared Pearson coefficient          <r^3>          <r^4>         wp_QDO          m_QDO          q_QDO       dipole_x       dipole_y       dipole_z         dipole            Qxy            Qxz            Qyz     Q(x^2-y^2)  Q(3z^2 - R^2)        eigen_1        eigen_2        eigen_3 static polarizability      alpha(xx)      alpha(xy)      alpha(xz)      alpha(yy)      alpha(yz)      alpha(zz) atomic spin moment
            1             Cu       4.063939       2.463519      13.614230       0.547833     105.838947 0.15174261E+04  0.45866512E+05                                19.105146                           13.615338       1.015969       2.140746                    0.999387      48.869025     130.434114       0.442321       0.458121      -1.104694       0.006060      -0.015210       0.005671       0.017327       0.009677       0.019661       0.008382       0.020362       0.081875      -0.027698      -0.011397       0.039095             24.116526      26.146230       0.716253       2.886619      22.336384       3.704979      23.866963           0.000097
            2             Cu       4.982029      11.573704       3.279640       0.547843     105.834205 0.15173623E+04  0.45864068E+05                                19.104592                           13.615047       1.015887       2.140737                    0.999387      48.867967     130.430234       0.442326       0.458121      -1.104695      -0.006115       0.015132      -0.005622       0.017262       0.009745       0.019590       0.008423       0.020342       0.081976      -0.027755      -0.011329       0.039084             24.115750      26.141156       0.716629       2.886485      22.338939       3.706248      23.867154           0.000092
            3              C       1.549947       1.871474       9.001144       0.108350      36.193753 0.45687665E+03  0.10892385E+05                                 9.657230                            7.314815      -0.179378       1.924219                    0.999472      28.309138      82.376994       0.584983       0.439176      -1.048490       0.073497       0.060784       0.083812       0.126968       0.056624       0.026308       0.025335       0.040320      -0.031402      -0.055760      -0.024053       0.079813             11.637219      10.309557       1.420005      -2.370226       6.283895       1.957071      18.318206           0.000002
            4              C       4.479694       6.618188       1.001648       0.096267      34.543582 0.45314818E+03  0.10778629E+05                                 9.282600                            7.243646      -0.056754       1.960937                    0.999692      28.353389      82.341938       0.593031       0.434216      -1.051741       0.037873       0.099282       0.066643       0.125429       0.021169       0.049601       0.053773      -0.041729       0.088584      -0.063525      -0.030387       0.093912             10.676356       6.352201      -0.334875       2.035485      16.458544      -1.634821       9.218324           0.000002
            5              C       5.072607       9.632855      16.813961      -0.100347      44.069089 0.53920164E+03  0.13427020E+05                                10.896083                            7.833502      -0.264261       1.873483                    0.999463      31.252868      93.586796       0.576349       0.426768      -1.053804       0.000636       0.064886      -0.004585       0.065051       0.005201       0.020822      -0.001001      -0.042089       0.069395      -0.040086       0.010012       0.030074             13.541619       7.004274       0.052895       2.047594      23.527663      -1.103411      10.092918           0.000001
            6              C       7.878383       2.165290      11.174731      -0.207374      59.682743 0.55437236E+03  0.13810991E+05                                12.807687                            7.781334      -0.133055       1.922402                    0.998926      31.309734      91.811558       0.600268       0.409579      -1.071620       0.003947      -0.020939      -0.053675       0.057749       0.012032      -0.002557       0.072022       0.225979       0.160642      -0.164243       0.077238       0.087005             17.077066      18.327110      -0.018240      -0.695033       8.229875       5.148203      24.674214          -0.000006
            7              C       7.998371       1.665788       9.802935      -0.099482      47.464270 0.54092962E+03  0.13483832E+05                                11.524825                            7.865238      -0.351416       1.847909                    0.999267      31.254662      93.708196       0.572953       0.428859      -1.052283      -0.005303       0.021960       0.067687       0.071358      -0.002253       0.001118       0.015576       0.061721      -0.001658      -0.037296       0.006066       0.031230             15.235468      11.495183       1.459381      -1.758535       7.866145       4.511521      26.345077          -0.000000
            8              C       4.705926      11.803777      15.599111       0.279780      35.533463 0.36357236E+03  0.82265030E+04                                 9.613020                            6.729465       0.192028       2.071036                    0.999848      25.995636      74.868185       0.579536       0.467091      -1.027475       0.004033      -0.017666       0.030811       0.035745       0.029064      -0.007949       0.103622      -0.076911      -0.151163      -0.116268      -0.011793       0.128061             11.237904       6.631419      -2.059240       2.523231      12.219747      -7.456952      14.862547          -0.000021
            9              C       4.329584       9.601854       0.942687       0.290428      37.020086 0.35416880E+03  0.79567803E+04                                 9.854260                            6.631299       0.197502       2.075468                    0.999842      25.687842      73.578692       0.585546       0.465606      -1.028891      -0.007236      -0.013337      -0.027326       0.031256      -0.034952      -0.015448      -0.107611      -0.065547      -0.107348      -0.118781      -0.007641       0.126422             11.898829       6.601265       2.309944       2.344475      14.199122       8.415259      14.896101          -0.000027
           10              C       4.570962       8.793293      15.814848       0.093068      34.460382 0.45304863E+03  0.10778708E+05                                 9.275398                            7.253287      -0.015181       1.976358                    0.999706      28.336085      82.376859       0.591191       0.435468      -1.050688      -0.039094       0.091334      -0.078403       0.126560      -0.015039       0.050782      -0.047748      -0.019127       0.115487      -0.058994      -0.031146       0.090140             10.646007       6.372570       0.225814       2.045423      16.444290      -0.284010       9.121162           0.000003
           11              C       5.063904      11.082581      16.751622      -0.193241      53.258766 0.55982300E+03  0.13993437E+05                                11.936158                            7.868548      -0.216301       1.905489                    0.998603      31.096392      91.605376       0.590830       0.414734      -1.067320       0.008594      -0.049872       0.000170       0.050607      -0.000188       0.072608       0.001015      -0.214288       0.157997      -0.158450       0.077401       0.081049             14.908074       7.324949       0.214411       2.295928      22.962697      -0.378481      14.436577           0.000000
           12              C       1.447204       2.421223      11.950505       0.286373      39.980332 0.36615975E+03  0.83218576E+04                                10.488315                            6.817772      -0.016490       2.004428                    0.999458      26.247704      76.423110       0.566123       0.476042      -1.019894      -0.014583      -0.001501      -0.026568       0.030344      -0.030816      -0.103881       0.018635      -0.045037       0.119604      -0.115029      -0.004644       0.119672             13.191277      18.535920       2.429423       9.172308       7.237953       2.600308      13.799960          -0.000025
           13              C       6.645336       2.316829      11.812988       0.271856      40.314162 0.35744376E+03  0.80438423E+04                                10.382334                            6.637177       0.227594       2.081129                    0.999894      25.913337      74.135849       0.588925       0.462158      -1.031447       0.016422       0.006937      -0.027751       0.032984       0.015466       0.100804       0.020985      -0.069474       0.226498      -0.123697      -0.007772       0.131469             13.023030      20.032598      -1.987445      -8.687982       6.695480       1.713151      12.341011          -0.000024
           14              C       7.373023      12.662880       9.167212       0.109263      35.937679 0.44055771E+03  0.10408797E+05                                 9.578473                            7.156528      -0.051354       1.969321                    0.999700      27.983389      81.075699       0.594669       0.435947      -1.050372      -0.091220       0.003143       0.092412       0.129889       0.023323      -0.053178      -0.001586       0.084073      -0.033790      -0.051739      -0.030954       0.082693             11.606143      10.748643       2.032027      -1.346840       6.479844       2.039358      17.589941           0.000001
           15              C       7.496032      12.165771       7.892895       0.108354      36.193676 0.45687553E+03  0.10892353E+05                                 9.657220                            7.314808      -0.179379       1.924220                    0.999472      28.309102      82.376880       0.584983       0.439177      -1.048490      -0.073497      -0.060784      -0.083812       0.126968       0.056624       0.026308       0.025335       0.040320      -0.031403      -0.055760      -0.024053       0.079813             11.637202      10.309535       1.419999      -2.370234       6.283890       1.957072      18.318182           0.000002
           16              C       4.566285       7.419057      15.892391       0.096271      34.543504 0.45314723E+03  0.10778602E+05                                 9.282590                            7.243641      -0.056755       1.960937                    0.999692      28.353366      82.341883       0.593031       0.434216      -1.051740      -0.037873      -0.099282      -0.066643       0.125429       0.021168       0.049601       0.053773      -0.041730       0.088584      -0.063525      -0.030387       0.093912             10.676332       6.352196      -0.334878       2.035493      16.458461      -1.634834       9.218339           0.000002
           17              C       3.973372       4.404390       0.080078      -0.100347      44.069013 0.53920148E+03  0.13427016E+05                                10.896070                            7.833501      -0.264258       1.873484                    0.999463      31.252863      93.586786       0.576349       0.426768      -1.053804      -0.000636      -0.064886       0.004585       0.065051       0.005201       0.020822      -0.001001      -0.042089       0.069395      -0.040086       0.010011       0.030074             13.541585       7.004264       0.052863       2.047588      23.527590      -1.103508      10.092899           0.000002
           18              C       1.167596      11.871955       5.719308      -0.207376      59.682122 0.55437320E+03  0.13811018E+05                                12.807601                            7.781341      -0.133068       1.922398                    0.998926      31.309766      91.811689       0.600267       0.409579      -1.071620      -0.003952       0.020939       0.053676       0.057750       0.012032      -0.002557       0.072023       0.225978       0.160644      -0.164243       0.077238       0.087004             17.076849      18.326509      -0.018246      -0.695049       8.229841       5.148223      24.674197          -0.000005
           19              C       1.047608      12.371457       7.091104      -0.099482      47.464263 0.54092962E+03  0.13483833E+05                                11.524828                            7.865239      -0.351416       1.847909                    0.999267      31.254662      93.708213       0.572953       0.428859      -1.052282       0.005302      -0.021960      -0.067687       0.071358      -0.002253       0.001119       0.015576       0.061720      -0.001660      -0.037295       0.006065       0.031229             15.235471      11.495137       1.459377      -1.758529       7.866155       4.511543      26.345121           0.000000
           20              C       4.340053       2.233468       1.294928       0.279776      35.533822 0.36357549E+03  0.82266002E+04                                 9.613135                            6.729530       0.192041       2.071041                    0.999848      25.995734      74.868853       0.579528       0.467096      -1.027471      -0.004034       0.017668      -0.030813       0.035747       0.029066      -0.007950       0.103624      -0.076905      -0.151162      -0.116271      -0.011790       0.128061             11.238064       6.631475      -2.059300       2.523199      12.220234      -7.457184      14.862482          -0.000021
           21              C       4.716395       4.435391      15.951352       0.290415      37.019377 0.35417292E+03  0.79568786E+04                                 9.854036                            6.631267       0.197431       2.075436                    0.999842      25.687987      73.578608       0.585558       0.465596      -1.028898       0.007237       0.013341       0.027331       0.031262      -0.034950      -0.015446      -0.107608      -0.065553      -0.107341      -0.118775      -0.007645       0.126420             11.898407       6.601135       2.309816       2.344376      14.198456       8.414782      14.895631          -0.000026
           22              C       4.475017       5.243952       1.079191       0.093072      34.460330 0.45304786E+03  0.10778685E+05                                 9.275388                            7.253281      -0.015183       1.976358                    0.999706      28.336055      82.376749       0.591192       0.435468      -1.050688       0.039094      -0.091334       0.078403       0.126559      -0.015039       0.050782      -0.047748      -0.019127       0.115487      -0.058994      -0.031147       0.090140             10.646000       6.372562       0.225805       2.045412      16.444308      -0.284033       9.121129           0.000003
           23              C       3.982075       2.954664       0.142417      -0.193239      53.258427 0.55982358E+03  0.13993463E+05                                11.936129                            7.868568      -0.216326       1.905482                    0.998603      31.096436      91.605693       0.590827       0.414736      -1.067319      -0.008595       0.049870      -0.000171       0.050606      -0.000189       0.072607       0.001013      -0.214287       0.157996      -0.158449       0.077401       0.081048             14.907980       7.324924       0.214346       2.295879      22.962619      -0.378715      14.436396          -0.000000
           24              C       7.598775      11.616022       4.943534       0.286362      39.980152 0.36616620E+03  0.83220345E+04                                10.488251                            6.817811      -0.016516       2.004414                    0.999458      26.247901      76.423635       0.566124       0.476039      -1.019896       0.014586       0.001503       0.026572       0.030350      -0.030817      -0.103880       0.018635      -0.045031       0.119601      -0.115026      -0.004647       0.119673             13.191064      18.535177       2.429421       9.172132       7.237953       2.600377      13.800061          -0.000023
           25              C       2.400643      11.720416       5.081051       0.271881      40.312689 0.35743853E+03  0.80437021E+04                                10.382131                            6.637155       0.227546       2.081118                    0.999895      25.913136      74.135375       0.588922       0.462162      -1.031444      -0.016413      -0.006937       0.027747       0.032976       0.015466       0.100800       0.020985      -0.069462       0.226495      -0.123689      -0.007778       0.131466             13.022610      20.031535      -1.987401      -8.687682       6.695385       1.713156      12.340911          -0.000022
           26              C       1.672956       1.374365       7.726827       0.109266      35.937641 0.44055728E+03  0.10408784E+05                                 9.578465                            7.156524      -0.051357       1.969320                    0.999700      27.983371      81.075630       0.594669       0.435946      -1.050372       0.091220      -0.003143      -0.092412       0.129888       0.023323      -0.053178      -0.001586       0.084073      -0.033791      -0.051739      -0.030954       0.082693             11.606130      10.748620       2.032027      -1.346823       6.479841       2.039360      17.589929           0.000001
           27              C       2.583839      11.021823      12.043085      -0.082578      31.571624 0.46643868E+03  0.11268422E+05                                 8.939164                            7.412482      -0.253699       1.897310                    0.998125      30.265668      91.016504       0.573949       0.441737      -1.038574       0.004748      -0.003348      -0.039334       0.039761      -0.020695       0.033323       0.011206      -0.034182      -0.006666      -0.050893       0.021261       0.029632              9.706821      10.414696       3.287513      -2.285059       7.413270      -0.223825      11.292498          -0.000003
           28              C       6.602872       7.241071      13.142718      -0.105057      31.519177 0.43990108E+03  0.10415067E+05                                 8.718496                            7.033924       0.028315       1.979396                    0.999578      29.773018      87.049680       0.613377       0.421766      -1.056482       0.025305      -0.023106       0.007103       0.034995      -0.021516       0.017381       0.006238       0.068288       0.029304      -0.047390       0.004801       0.042588              9.480028      10.519955       0.888853      -0.311224      13.247931      -1.168113       4.672199          -0.000004
           29              C       7.823131       7.914683      13.124810      -0.137454      37.658549 0.55099562E+03  0.13709597E+05                                 9.807102                            7.888927      -0.189816       1.918810                    0.997902      30.224063      88.649933       0.581180       0.423564      -1.062378      -0.001757      -0.067142       0.015397       0.068907       0.000229       0.001015      -0.001090      -0.056428      -0.023851      -0.024304      -0.007916       0.032220             10.856867      12.140878       0.781445       0.061398      14.975027      -1.753518       5.454695           0.000002
           30              C       1.577348      10.108333      11.741188      -0.135231      36.470960 0.55422155E+03  0.13819151E+05                                 9.627188                            7.930468      -0.168661       1.928637                    0.997602      30.210978      88.897701       0.577248       0.425545      -1.060437       0.042949       0.016957      -0.052068       0.069593      -0.005425      -0.021207      -0.016643       0.025567      -0.001285      -0.031209       0.001849       0.029360             10.617103      10.788348       3.768106      -2.680551       8.194711      -0.314176      12.868250          -0.000004
           31              C       8.195444      10.499762      14.500998      -0.132573      34.619628 0.55467185E+03  0.13857425E+05                                 9.364369                            8.010702      -0.200869       1.923105                    0.996650      30.243308      89.590642       0.565098       0.433847      -1.053481       0.018438       0.034524       0.054794       0.067337       0.005185       0.009381       0.018893       0.013973       0.060651      -0.025059      -0.006344       0.031403              9.963376       6.183159      -1.582347       1.516890      11.659701       0.399687      12.047267          -0.000006
           32              C       8.721723       9.800439      15.583399      -0.091195      29.324399 0.46075932E+03  0.11070148E+05                                 8.409990                            7.298774      -0.038069       1.961674                    0.999273      30.075517      89.480559       0.587990       0.433568      -1.045980      -0.001093       0.035912       0.009229       0.037095      -0.006944      -0.015525      -0.024910      -0.023254      -0.121085      -0.052778       0.013062       0.039715              8.733644       5.753450      -1.195792       1.718054      10.095735       0.302124      10.351747          -0.000004
           33              C       7.924389      11.870784      14.621791      -0.066768      29.255417 0.44779238E+03  0.10682683E+05                                 8.454745                            7.239545      -0.154670       1.941150                    0.997130      29.341290      87.003023       0.584959       0.438912      -1.042724       0.010698      -0.012356       0.029460       0.033689      -0.008894      -0.002368      -0.029495       0.023824      -0.056427      -0.042099       0.015336       0.026763              8.939778       5.607136      -1.263522       1.146885      10.751281       1.151342      10.460917          -0.000014
           34              C       1.410361      10.462619      16.768347      -0.074801      28.189195 0.44274094E+03  0.10525874E+05                                 8.231274                            7.185877      -0.098665       1.958854                    0.997669      29.213085      86.302735       0.589056       0.437362      -1.044280      -0.009645       0.010907      -0.026763       0.030467      -0.008483      -0.000862      -0.016525       0.003967      -0.007738      -0.020044       0.002717       0.017328              8.555468       5.740079      -1.392270       1.400428      10.483201       0.474509       9.443124          -0.000010
           35              C       7.605876       9.529588      -0.008954      -0.054416      27.851840 0.43119360E+03  0.10174569E+05                                 8.167052                            7.099120      -0.056120       1.976304                    0.998339      28.731956      84.311799       0.592235       0.438297      -1.044674      -0.010597      -0.012529      -0.021185       0.026797       0.008357      -0.014023       0.017160       0.020978       0.010505      -0.029077       0.007753       0.021324              8.556266       5.687123      -1.527173       1.390557      10.906552       0.224298       9.075122          -0.000014
           36              C       7.767258       5.173256      13.481105      -0.054063      29.634048 0.42480811E+03  0.99774106E+04                                 8.509875                            7.023185       0.028601       2.006877                    0.998437      28.483173      83.137996       0.598928       0.435418      -1.047357       0.000347       0.021594      -0.005577       0.022305       0.004116      -0.005360      -0.002100      -0.034758       0.046935      -0.026300       0.009040       0.017261              9.164467      10.791039      -0.002074       0.359536      11.960099      -0.014283       4.742262           0.000001
           37              C       6.581144       5.861624      13.315375      -0.065511      30.112487 0.41671019E+03  0.97498952E+04                                 8.569246                            6.920211      -0.097890       1.960269                    0.998621      28.817839      84.226558       0.607442       0.430959      -1.049016       0.022187       0.016063      -0.000784       0.027403       0.012250       0.004599      -0.000235       0.009470       0.037596      -0.019646       0.005132       0.014514              9.305100      10.545688       0.046227      -0.114817      12.743121      -0.605817       4.626492          -0.000010
           38              C       1.484885       9.544856      10.469574      -0.097600      29.347342 0.43061382E+03  0.10118040E+05                                 8.262379                            6.958460       0.104253       2.007713                    0.999601      29.294514      84.698182       0.618199       0.421667      -1.058935       0.022244       0.026568       0.001288       0.034674       0.013337       0.036791       0.019320      -0.013464      -0.067979      -0.049371       0.002169       0.047202              8.707181       8.016729       2.361091      -2.277476       6.424267      -0.149850      11.680547          -0.000002
           39              C       6.304914      10.273213      12.290582      -0.656809      30.273247 0.57145272E+03  0.14360412E+05                                 8.111220                            7.625118      -0.179914       1.897340                    0.994361      34.476829     101.896161       0.638815       0.381544      -1.089609       0.010787      -0.000280       0.009720       0.014523      -0.021756       0.024599       0.006122       0.046372      -0.038102      -0.037063      -0.008748       0.045812              8.302991       9.384423      -0.643440       0.400447       7.606529      -1.125179       7.918022           0.000003
           40              C       1.438574       7.212434      13.269592      -0.103025      31.958388 0.44680386E+03  0.10649923E+05                                 8.870826                            7.148582      -0.122348       1.931973                    0.999092      30.129931      89.212980       0.599132       0.428898      -1.049082      -0.031307      -0.024231      -0.004605       0.039856       0.012857      -0.018321       0.021943       0.066688       0.044451      -0.052691       0.013050       0.039641              9.623903      10.349223      -0.345358       0.539421      13.583452      -1.318955       4.939034          -0.000003
           41              C       3.500673      11.371565      11.057486      -0.062784      30.070376 0.43742201E+03  0.10378548E+05                                 8.656073                            7.174698      -0.232817       1.925346                    0.996388      28.962213      85.758865       0.584968       0.441304      -1.040886      -0.033505      -0.005511      -0.003127       0.034098      -0.005631       0.013558      -0.008295      -0.009144      -0.046751      -0.023353       0.002824       0.020529              9.432530      10.126358       2.531196      -1.655603       6.540048       0.086280      11.631185          -0.000004
           42              C       8.179049      12.510075      15.819916      -0.061915      27.950477 0.41792659E+03  0.97554781E+04                                 8.115018                            6.932040       0.163254       2.050603                    0.999169      28.192776      81.481723       0.608561       0.431175      -1.052111      -0.005485      -0.025627      -0.003595       0.026453      -0.012399      -0.007431       0.004172      -0.013837      -0.038394      -0.016406      -0.005768       0.022174              8.605742       5.475270      -1.145564       1.354864      10.543417       0.848173       9.798537          -0.000002
           43              C       1.414948       5.836428      13.458974      -0.066720      30.654916 0.42297928E+03  0.99336641E+04                                 8.674101                            6.978283      -0.090870       1.963948                    0.998054      28.831768      84.427125       0.604097       0.431727      -1.048541      -0.019506       0.012983      -0.009260       0.025195      -0.011408      -0.011976      -0.003765       0.011342       0.040642      -0.022221       0.001772       0.020449              9.427913      10.505189       0.301440       0.583105      12.921022      -0.639745       4.857528          -0.000008
           44              C       2.417790       9.890681       9.501039      -0.079819      28.227453 0.40825461E+03  0.94344458E+04                                 7.990729                            6.722209       0.098381       2.012407                    0.999640      28.409558      80.585490       0.638552       0.415073      -1.066632      -0.007362       0.021858       0.018907       0.029823       0.006513      -0.003266       0.014304      -0.000426       0.089895      -0.024494      -0.009689       0.034183              8.410551       8.157855       2.524435      -1.426045       6.477784       0.282573      10.596012          -0.000007
           45              C       3.426821      10.802388       9.795840      -0.075609      28.774808 0.43042951E+03  0.10146135E+05                                 8.286578                            7.035291      -0.015499       1.979876                    0.999100      29.118493      85.240223       0.602579       0.431215      -1.049547      -0.028250       0.000633       0.010141       0.030022      -0.008229      -0.015255      -0.004472      -0.000527       0.041902      -0.021254      -0.000687       0.021941              8.733786       9.118308       2.594999      -0.957446       6.428226       0.335183      10.654822          -0.000001
           46              C       6.462140       3.015422       4.850954      -0.082579      31.571617 0.46643830E+03  0.11268409E+05                                 8.939156                            7.412474      -0.253701       1.897309                    0.998125      30.265649      91.016388       0.573950       0.441737      -1.038574      -0.004749       0.003348       0.039334       0.039760      -0.020694       0.033324       0.011206      -0.034180      -0.006666      -0.050893       0.021262       0.029631              9.706809      10.414656       3.287486      -2.285056       7.413260      -0.223812      11.292512          -0.000004
           47              C       2.443107       6.796174       3.751321      -0.105058      31.519161 0.43990071E+03  0.10415055E+05                                 8.718490                            7.033918       0.028317       1.979397                    0.999578      29.773001      87.049589       0.613378       0.421766      -1.056482      -0.025305       0.023106      -0.007102       0.034995      -0.021516       0.017381       0.006238       0.068287       0.029303      -0.047390       0.004801       0.042588              9.480026      10.519939       0.888850      -0.311222      13.247943      -1.168120       4.672194          -0.000002
           48              C       1.222848       6.122562       3.769229      -0.137453      37.658502 0.55099480E+03  0.13709570E+05                                 9.807094                            7.888921      -0.189814       1.918811                    0.997902      30.224032      88.649807       0.581180       0.423564      -1.062378       0.001757       0.067142      -0.015396       0.068907       0.000229       0.001015      -0.001090      -0.056428      -0.023851      -0.024303      -0.007916       0.032219             10.856861      12.140854       0.781447       0.061398      14.975038      -1.753521       5.454689           0.000002
           49              C       7.468631       3.928912       5.152851      -0.135231      36.470925 0.55422107E+03  0.13819136E+05                                 9.627182                            7.930465      -0.168660       1.928638                    0.997602      30.210964      88.897653       0.577248       0.425545      -1.060437      -0.042949      -0.016957       0.052068       0.069593      -0.005426      -0.021207      -0.016643       0.025567      -0.001286      -0.031209       0.001849       0.029360             10.617093      10.788320       3.768095      -2.680552       8.194707      -0.314179      12.868252          -0.000005
           50              C       0.850535       3.537483       2.393041      -0.132573      34.619623 0.55467160E+03  0.13857418E+05                                 9.364371                            8.010702      -0.200872       1.923104                    0.996650      30.243308      89.590661       0.565097       0.433847      -1.053481      -0.018438      -0.034524      -0.054794       0.067337       0.005185       0.009381       0.018893       0.013973       0.060651      -0.025059      -0.006344       0.031403              9.963378       6.183151      -1.582346       1.516886      11.659727       0.399688      12.047255          -0.000005
           51              C       0.324256       4.236806       1.310640      -0.091195      29.324390 0.46075931E+03  0.11070148E+05                                 8.409988                            7.298774      -0.038070       1.961674                    0.999273      30.075520      89.480576       0.587990       0.433568      -1.045980       0.001093      -0.035912      -0.009229       0.037095      -0.006944      -0.015525      -0.024909      -0.023254      -0.121085      -0.052778       0.013062       0.039715              8.733640       5.753446      -1.195791       1.718051      10.095745       0.302116      10.351729          -0.000004
           52              C       1.121590       2.166461       2.272248      -0.066769      29.255449 0.44779359E+03  0.10682721E+05                                 8.454756                            7.239559      -0.154679       1.941147                    0.997130      29.341344      87.003276       0.584958       0.438912      -1.042724      -0.010697       0.012356      -0.029460       0.033690      -0.008895      -0.002368      -0.029495       0.023826      -0.056426      -0.042099       0.015336       0.026763              8.939785       5.607128      -1.263522       1.146876      10.751315       1.151343      10.460913          -0.000014
           53              C       7.635618       3.574626       0.125692      -0.074802      28.189198 0.44274124E+03  0.10525883E+05                                 8.231275                            7.185880      -0.098665       1.958853                    0.997669      29.213104      86.302818       0.589056       0.437362      -1.044280       0.009645      -0.010907       0.026763       0.030467      -0.008483      -0.000862      -0.016525       0.003967      -0.007739      -0.020045       0.002717       0.017328              8.555465       5.740079      -1.392267       1.400429      10.483201       0.474497       9.443116          -0.000010
           54              C       0.333157       2.219427       0.008954      -0.054416      27.851896 0.43119494E+03  0.10174610E+05                                 8.167068                            7.099136      -0.056133       1.976299                    0.998339      28.732014      84.312061       0.592234       0.438297      -1.044673       0.010597       0.012529       0.021186       0.026798       0.008357      -0.014022       0.017161       0.020977       0.010505      -0.029077       0.007754       0.021323              8.556278       5.687133      -1.527170       1.390562      10.906577       0.224281       9.075125          -0.000013
           55              C       1.278721       8.863989       3.412934      -0.054064      29.634069 0.42480908E+03  0.99774405E+04                                 8.509880                            7.023194       0.028588       2.006872                    0.998437      28.483225      83.138219       0.598927       0.435418      -1.047357      -0.000347      -0.021594       0.005578       0.022305       0.004118      -0.005361      -0.002100      -0.034757       0.046940      -0.026301       0.009039       0.017263              9.164460      10.791000      -0.002062       0.359536      11.960119      -0.014293       4.742262           0.000001
           56              C       2.464835       8.175621       3.578664      -0.065510      30.112451 0.41670986E+03  0.97498862E+04                                 8.569245                            6.920212      -0.097875       1.960275                    0.998621      28.817799      84.226448       0.607441       0.430959      -1.049015      -0.022187      -0.016063       0.000785       0.027402       0.012251       0.004598      -0.000236       0.009471       0.037595      -0.019647       0.005134       0.014513              9.305096      10.545661       0.046218      -0.114819      12.743140      -0.605833       4.626488          -0.000007
           57              C       7.561094       4.492389       6.424465      -0.097601      29.347377 0.43061429E+03  0.10118055E+05                                 8.262390                            6.958468       0.104249       2.007712                    0.999601      29.294531      84.698290       0.618198       0.421667      -1.058935      -0.022245      -0.026568      -0.001288       0.034675       0.013337       0.036791       0.019320      -0.013464      -0.067980      -0.049371       0.002170       0.047201              8.707194       8.016736       2.361094      -2.277483       6.424277      -0.149856      11.680569          -0.000002
           58              C       2.741065       3.764032       4.603457      -0.656809      30.273244 0.57145240E+03  0.14360401E+05                                 8.111218                            7.625116      -0.179912       1.897341                    0.994361      34.476810     101.896064       0.638816       0.381544      -1.089609      -0.010786       0.000280      -0.009720       0.014522      -0.021756       0.024599       0.006123       0.046372      -0.038103      -0.037064      -0.008748       0.045812              8.302987       9.384406      -0.643431       0.400446       7.606537      -1.125171       7.918019           0.000003
           59              C       7.607405       6.824811       3.624447      -0.103024      31.958346 0.44680302E+03  0.10649897E+05                                 8.870818                            7.148575      -0.122345       1.931975                    0.999092      30.129895      89.212834       0.599132       0.428898      -1.049082       0.031307       0.024231       0.004606       0.039856       0.012857      -0.018322       0.021944       0.066688       0.044452      -0.052691       0.013050       0.039641              9.623896      10.349200      -0.345355       0.539418      13.583461      -1.318962       4.939028          -0.000001
           60              C       5.545306       2.665680       5.836553      -0.062785      30.070560 0.43742562E+03  0.10378660E+05                                 8.656136                            7.174753      -0.232855       1.925334                    0.996388      28.962310      85.759407       0.584963       0.441307      -1.040883       0.033504       0.005511       0.003126       0.034098      -0.005630       0.013559      -0.008294      -0.009144      -0.046747      -0.023353       0.002826       0.020527              9.432598      10.126421       2.531184      -1.655639       6.540072       0.086266      11.631300          -0.000005
           61              C       0.866930       1.527170       1.074123      -0.061916      27.950587 0.41792925E+03  0.97555601E+04                                 8.115051                            6.932071       0.163229       2.050594                    0.999169      28.192892      81.482267       0.608558       0.431176      -1.052109       0.005486       0.025628       0.003594       0.026453      -0.012400      -0.007430       0.004173      -0.013838      -0.038395      -0.016405      -0.005770       0.022175              8.605771       5.475289      -1.145569       1.354869      10.543473       0.848160       9.798551          -0.000003
           62              C       7.631031       8.200817       3.435065      -0.066722      30.654989 0.42298057E+03  0.99337032E+04                                 8.674117                            6.978295      -0.090881       1.963943                    0.998055      28.831827      84.427370       0.604096       0.431727      -1.048541       0.019506      -0.012984       0.009260       0.025196      -0.011407      -0.011976      -0.003765       0.011347       0.040645      -0.022222       0.001772       0.020450              9.427928      10.505194       0.301450       0.583110      12.921056      -0.639762       4.857535          -0.000005
           63              C       6.628189       4.146564       7.393000      -0.079821      28.227548 0.40825644E+03  0.94344999E+04                                 7.990751                            6.722229       0.098377       2.012404                    0.999640      28.409622      80.585764       0.638551       0.415073      -1.066632       0.007361      -0.021857      -0.018908       0.029823       0.006512      -0.003265       0.014303      -0.000427       0.089895      -0.024494      -0.009689       0.034183              8.410574       8.157877       2.524442      -1.426056       6.477803       0.282566      10.596042          -0.000008
           64              C       5.619158       3.234857       7.098199      -0.075609      28.774805 0.43042933E+03  0.10146130E+05                                 8.286574                            7.035287      -0.015500       1.979875                    0.999100      29.118507      85.240268       0.602580       0.431214      -1.049547       0.028250      -0.000633      -0.010141       0.030022      -0.008229      -0.015255      -0.004473      -0.000528       0.041901      -0.021254      -0.000687       0.021941              8.733782       9.118306       2.594995      -0.957463       6.428222       0.335168      10.654819          -0.000002
           65              N       2.385020       2.610697      12.599067      -0.465105      61.988966 0.69936405E+03  0.18170619E+05                                12.779934                            8.583818       0.224520       2.032452                    0.997916      32.546527      92.477652       0.596693       0.395084      -1.098842       0.019536       0.003939       0.003817       0.020291      -0.043209      -0.108109       0.007394      -0.062910       0.074909      -0.129415       0.014656       0.114758             16.159710      23.454855       1.811273      11.026821       9.499018       2.364760      15.525256           0.000001
           66              N       4.632122      10.293727       1.820333      -0.460782      60.233282 0.69138005E+03  0.17845163E+05                                12.411664                            8.446290       0.540145       2.132669                    0.999438      31.958053      89.413292       0.613276       0.386942      -1.108695       0.001545       0.023137       0.008320       0.024636      -0.035174      -0.019768      -0.112752      -0.035679      -0.092056      -0.127017       0.006364       0.120653             15.562984       8.674946       2.693517       2.280948      19.762973      11.318152      18.251033           0.000005
           67              N       4.449704      12.473764      14.687002      -0.452757      52.599007 0.69707685E+03  0.18027437E+05                                11.366537                            8.521378       0.519784       2.134715                    0.998045      31.758605      88.914606       0.606293       0.390634      -1.106172      -0.006963       0.013103      -0.009843       0.017806       0.039668      -0.003591       0.111586      -0.030555      -0.074780      -0.119873      -0.002992       0.122865             13.231229       8.290185      -2.003531       2.179902      15.960855      -8.033204      15.442648           0.000010
           68              N       5.645273       2.439158      12.387385      -0.459079      59.146935 0.67139975E+03  0.17226190E+05                                12.302086                            8.355809       0.499548       2.120289                    0.998986      32.028445      89.739042       0.612169       0.389966      -1.105042      -0.019192       0.010462       0.002081       0.021957       0.035601       0.104361       0.017723      -0.062611       0.168477      -0.124705      -0.002104       0.126809             15.311411      23.100148      -1.843733      -9.878202       8.655585       1.650011      14.178499           0.000001
           69              N       6.660959      11.426548       4.294972      -0.465065      61.983922 0.69932307E+03  0.18169253E+05                                12.779272                            8.583570       0.224443       2.032446                    0.997913      32.545393      92.473080       0.596702       0.395084      -1.098844      -0.019555      -0.003926      -0.003813       0.020307      -0.043225      -0.108104       0.007391      -0.062881       0.074854      -0.129407       0.014650       0.114757             16.158639      23.452313       1.811356      11.026089       9.498630       2.364824      15.524974          -0.000001
           70              N       4.413857       3.743518      15.073706      -0.460737      60.228168 0.69134903E+03  0.17844150E+05                                12.411103                            8.446182       0.539890       2.132625                    0.999438      31.956880      89.409266       0.613271       0.386950      -1.108691      -0.001533      -0.023153      -0.008343       0.024658      -0.035180      -0.019785      -0.112712      -0.035704      -0.092030      -0.126984       0.006361       0.120622             15.562005       8.674651       2.693246       2.280780      19.761218      11.317037      18.250145           0.000007
           71              N       4.596275       1.563481       2.207037      -0.452742      52.598395 0.69706240E+03  0.18026965E+05                                11.366396                            8.521243       0.519850       2.134735                    0.998047      31.758465      88.913880       0.606303       0.390630      -1.106175       0.006947      -0.013109       0.009859       0.017813       0.039694      -0.003601       0.111563      -0.030541      -0.074722      -0.119859      -0.002988       0.122847             13.231111       8.290067      -2.003499       2.179747      15.961451      -8.033132      15.441814           0.000009
           72              N       3.400706      11.598087       4.506654      -0.459112      59.145623 0.67141423E+03  0.17226631E+05                                12.301898                            8.355886       0.499434       2.120255                    0.998985      32.028708      89.739563       0.612168       0.389965      -1.105044       0.019180      -0.010453      -0.002080       0.021942       0.035617       0.104380       0.017719      -0.062647       0.168489      -0.124739      -0.002087       0.126827             15.310939      23.098490      -1.843777      -9.877855       8.655557       1.650113      14.178771          -0.000001
           73              F       6.231959      12.379036       9.834358      -0.112493      17.634591 0.22914403E+03  0.43744735E+04                                 5.252940                            4.571759       1.089075       2.616575                    0.998863      18.284749      40.477230       0.937993       0.342050      -1.172967       0.090524       0.032234      -0.045117       0.106156       0.034519      -0.075839      -0.017136       0.122419      -0.059192      -0.063801      -0.058777       0.122578              5.782693       7.485178       1.169708      -2.266579       3.829311      -0.917195       6.033591           0.000000
           74              F       4.053352       9.339426      14.682271      -0.114836      16.675583 0.23789394E+03  0.45810459E+04                                 4.985689                            4.660774       0.811045       2.529113                    0.995865      18.309259      40.614331       0.928883       0.342424      -1.173470       0.040579      -0.027902       0.103998       0.115068      -0.024765       0.058438      -0.062061      -0.005825       0.188463      -0.064051      -0.056130       0.120181              5.134679       4.777919      -0.624683       0.975888       4.778202      -1.390138       5.847917           0.000001
           75              F       5.033775       7.282888       2.042996      -0.098627      16.271644 0.23229611E+03  0.44449962E+04                                 4.893729                            4.605921       0.756625       2.516997                    0.993380      18.040727      39.842171       0.934661       0.342470      -1.173880      -0.045923      -0.035695      -0.084129       0.102278       0.031975       0.061651       0.070461      -0.013782       0.160776      -0.067442      -0.058898       0.126340              4.961836       5.020439       0.641672       1.043759       4.787621       1.052401       5.077448          -0.000001
           76              F       2.584564       2.602718       9.482455      -0.112469      12.926507 0.17396703E+03  0.31140725E+04                                 4.172400                            3.949652       1.118970       2.619487                    0.999141      18.147668      39.477582       1.017566       0.336265      -1.172689      -0.087015      -0.065425      -0.018222       0.110382       0.074951       0.053555       0.038210       0.066132      -0.083656      -0.068512      -0.055755       0.124267              4.228505       4.909100       1.012821       0.665506       3.594532       0.395774       4.181883          -0.000003
           77              F       2.814020       1.658209       7.059681      -0.112493      17.634567 0.22914368E+03  0.43744648E+04                                 5.252933                            4.571753       1.089072       2.616573                    0.998863      18.284747      40.477206       0.937994       0.342049      -1.172967      -0.090523      -0.032234       0.045117       0.106156       0.034518      -0.075839      -0.017137       0.122420      -0.059194      -0.063800      -0.058778       0.122579              5.782682       7.485157       1.169706      -2.266565       3.829307      -0.917193       6.033581           0.000000
           78              F       4.992627       4.697819       2.211768      -0.114837      16.675574 0.23789366E+03  0.45810390E+04                                 4.985686                            4.660771       0.811050       2.529115                    0.995865      18.309256      40.614314       0.928883       0.342424      -1.173470      -0.040579       0.027902      -0.103997       0.115068      -0.024765       0.058438      -0.062061      -0.005826       0.188463      -0.064051      -0.056130       0.120181              5.134678       4.777915      -0.624684       0.975883       4.778220      -1.390142       5.847899           0.000001
           79              F       4.012204       6.754357      14.851043      -0.098628      16.271734 0.23229793E+03  0.44450404E+04                                 4.893750                            4.605942       0.756608       2.516989                    0.993380      18.040772      39.842332       0.934658       0.342470      -1.173880       0.045923       0.035696       0.084129       0.102278       0.031975       0.061651       0.070460      -0.013779       0.160778      -0.067441      -0.058898       0.126339              4.961856       5.020464       0.641676       1.043771       4.787618       1.052406       5.077485          -0.000001
           80              F       6.461415      11.434527       7.411584      -0.112471      12.926540 0.17396762E+03  0.31140861E+04                                 4.172410                            3.949661       1.118964       2.619484                    0.999141      18.147686      39.477657       1.017563       0.336266      -1.172688       0.087014       0.065424       0.018222       0.110381       0.074951       0.053554       0.038210       0.066133      -0.083660      -0.068511      -0.055756       0.124267              4.228513       4.909109       1.012823       0.665503       3.594540       0.395776       4.181890          -0.000003
           81              P       7.874369       9.695573      12.932049       0.734994      98.370986 0.21445378E+04  0.73037840E+05                                17.434417                           14.902101       0.007317       1.781777                    0.999161      56.283825     177.527296       0.463126       0.388322      -1.114088      -0.068933       0.034421      -0.022788       0.080348      -0.036437       0.051546      -0.018753       0.059991      -0.132387      -0.066686      -0.024634       0.091320             19.264798      17.276112       1.187182      -2.423150      20.640771      -2.136809      19.877511          -0.000003
           82              P       1.171610       4.341672       3.961990       0.734994      98.371006 0.21445379E+04  0.73037844E+05                                17.434419                           14.902100       0.007317       1.781777                    0.999161      56.283814     177.527255       0.463126       0.388322      -1.114088       0.068933      -0.034421       0.022788       0.080348      -0.036437       0.051546      -0.018752       0.059991      -0.132387      -0.066686      -0.024634       0.091320             19.264799      17.276071       1.187191      -2.423152      20.640813      -2.136808      19.877513          -0.000002
           83              H       2.642884      11.401885      12.912114       0.110954       0.993829 0.74636767E+01  0.73696069E+02                                 1.771965                            1.695274      -1.545197       2.140085                    0.991407       4.110517      12.445671       0.429592       1.443971      -0.672133       0.008874       0.020383       0.036381       0.042635       0.004110       0.000498       0.007027       0.000029       0.029092      -0.010221      -0.002550       0.012772              1.799874       1.555584       0.038939      -0.002214       1.544674       0.243844       2.299363          -0.000000
           84              H       5.790412       7.722578      13.037130       0.108153       1.188026 0.90166023E+01  0.91342764E+02                                 1.856482                            1.758317      -1.279591       2.268582                    0.993740       3.712713      10.610467       0.470210       1.285827      -0.707021      -0.038230       0.015130      -0.006177       0.041576      -0.002101       0.011737      -0.001863       0.010943      -0.041991      -0.018502       0.001141       0.017361              1.883349       2.259496      -0.438167       0.012603       1.932312      -0.115778       1.458239          -0.000002
           85              H       1.326767       8.870378      15.508728       0.102066       0.972933 0.72589398E+01  0.70684023E+02                                 1.710384                            1.644057      -1.206352       2.297096                    0.994191       3.865131      11.360256       0.450470       1.396343      -0.682528       0.010081      -0.040485       0.004390       0.041952      -0.005553       0.003685      -0.005352      -0.023647      -0.000586      -0.013461      -0.002043       0.015505              1.738380       1.437224      -0.179432       0.006866       2.327863       0.064681       1.450051           0.000000
           86              H       7.568780      12.356347      13.886900       0.105233       0.963788 0.70711292E+01  0.68583895E+02                                 1.714475                            1.633108      -1.275597       2.265496                    0.993284       3.914433      11.580602       0.446479       1.414400      -0.678569      -0.016588       0.025643      -0.026985       0.040754      -0.003066       0.006813      -0.000043      -0.019899       0.009814      -0.014590       0.005510       0.009080              1.745803       1.509138      -0.166410       0.261008       1.705675      -0.345069       2.022598          -0.000003
           87              H       0.670758       7.699492       0.609875       0.102294       0.980959 0.72691352E+01  0.70684356E+02                                 1.709507                            1.637240      -1.169460       2.315819                    0.994238       3.814354      11.139327       0.455504       1.382845      -0.685386       0.017472      -0.020641       0.028603       0.039363      -0.007828       0.011634      -0.003678      -0.022175       0.008007      -0.019689       0.002938       0.016751              1.726650       1.519914      -0.189745       0.263207       1.682297      -0.364430       1.977739          -0.000001
           88              H       7.788122       9.980900       0.807535       0.105754       0.982579 0.71668830E+01  0.69021036E+02                                 1.677572                            1.599807      -0.948251       2.422268                    0.997259       3.623930      10.324349       0.474918       1.339172      -0.695137       0.005221       0.019617       0.034010       0.039608      -0.001674       0.006886       0.007154      -0.016112       0.027098      -0.015333       0.000514       0.014819              1.698586       1.376064       0.070228       0.156980       1.694509       0.346039       2.025185          -0.000004
           89              H       7.747491       4.232202      13.611527       0.107687       1.022593 0.72567397E+01  0.70300257E+02                                 1.743455                            1.623586      -1.019266       2.391742                    0.996401       3.680342      10.612316       0.464141       1.362199      -0.690253      -0.002172      -0.041299       0.006326       0.041838       0.001694       0.001139      -0.007216      -0.012779      -0.044452      -0.016662       0.001015       0.015647              1.818569       1.440326       0.005463       0.006979       2.589598       0.014022       1.425784          -0.000002
           90              H       5.754213       5.394540      13.319260       0.112950       1.265539 0.95205809E+01  0.98088997E+02                                 1.957683                            1.821583      -1.366206       2.227013                    0.992823       3.839214      11.183770       0.454866       1.306971      -0.701844      -0.035322      -0.020418      -0.001055       0.040813       0.000148       0.007864      -0.005766       0.011613      -0.041067      -0.017550       0.002580       0.014970              2.012786       2.496824       0.508608      -0.088653       2.008825       0.014358       1.532710          -0.000004
           91              H       8.363439       8.928954      10.268197       0.111740       1.122477 0.84608639E+01  0.82998045E+02                                 1.692872                            1.633257      -0.832856       2.478753                    0.999123       3.290713       8.774993       0.528114       1.182294      -0.733867      -0.028016      -0.027245      -0.015652       0.042098       0.014126       0.001395       0.010670       0.003253       0.008678      -0.018268       0.000533       0.017735              1.681302       1.816911       0.408381       0.049828       1.720288       0.068391       1.506706           0.000000
           92              H       6.104944       9.809345      11.450780       0.207155       0.993230 0.78754931E+01  0.77683438E+02                                 1.723745                            1.706826      -1.138121       2.387267                    0.996297       3.284240       9.480885       0.447634       1.387177      -0.688786      -0.007950      -0.005618      -0.015288       0.018124       0.004005       0.000095       0.007029      -0.005325       0.017750      -0.008724      -0.002097       0.010821              1.705287       1.549572       0.018361       0.125065       1.568553       0.189309       1.997735          -0.000001
           93              H       5.597669      10.087764      12.942523       0.205778       0.851664 0.62861079E+01  0.59717223E+02                                 1.646537                            1.591335      -1.488520       2.212284                    0.993145       3.632857      10.941791       0.426791       1.510681      -0.661733      -0.014205       0.002975       0.007425       0.016302      -0.000461       0.000305       0.002154      -0.001308      -0.001155      -0.002169      -0.000314       0.002483              1.669782       1.813688       0.106972      -0.411586       1.424404      -0.184260       1.771255          -0.000003
           94              H       6.354407      11.237912      12.126541       0.211517       0.795121 0.58606801E+01  0.55071932E+02                                 1.609912                            1.565550      -1.631888       2.151508                    0.990696       3.725409      11.403307       0.415630       1.568256      -0.651252      -0.004872       0.017304      -0.002020       0.018090       0.000395      -0.000481       0.000980      -0.005203      -0.011399      -0.003997      -0.000640       0.004637              1.624768       1.405298       0.072089       0.020219       2.030923      -0.207408       1.438083          -0.000002
           95              H       2.268282       7.673668      13.239858       0.104934       1.252701 0.95794266E+01  0.98865491E+02                                 1.939099                            1.823684      -1.463299       2.172396                    0.992808       3.915504      11.422652       0.455837       1.301940      -0.702393       0.037397       0.013312      -0.004728       0.039976       0.001582      -0.012645       0.001932       0.008766      -0.044863      -0.020220       0.003295       0.016925              1.977672       2.459497       0.454423       0.041231       1.926734      -0.065112       1.546784          -0.000001
           96              H       4.181975      12.005029      11.249741       0.111641       1.010353 0.73284138E+01  0.71720444E+02                                 1.772022                            1.664583      -1.331313       2.246576                    0.992436       3.903869      11.603003       0.441409       1.417856      -0.678125       0.026414       0.028140       0.006507       0.039140       0.011081      -0.000413       0.001590       0.003916       0.002785      -0.011888       0.001050       0.010839              1.823908       2.183569       0.424635       0.115994       1.742248       0.053035       1.545907          -0.000001
           97              H       7.984687      13.435284      15.910806       0.115590       0.923428 0.64081783E+01  0.59484624E+02                                 1.564625                            1.477932      -0.673815       2.560483                    0.999912       3.289865       8.940319       0.516215       1.278219      -0.709513      -0.011335       0.038223       0.004514       0.040123      -0.007384       0.005771       0.001926      -0.022969       0.008447      -0.016933       0.004682       0.012252              1.624588       1.301435      -0.146329      -0.004610       2.260539       0.127857       1.311791          -0.000003
           98              H       2.225595       5.353669      13.572671       0.114473       1.180463 0.87210498E+01  0.88475321E+02                                 1.915609                            1.779144      -1.325182       2.250181                    0.993071       3.859173      11.394638       0.443576       1.361084      -0.690265       0.035424      -0.020171       0.003141       0.040885       0.000091      -0.002937      -0.008148       0.011473      -0.038590      -0.016921       0.004300       0.012621              1.971211       2.407283      -0.474556       0.154214       1.977025      -0.018768       1.529325          -0.000004
           99              H       2.366276       9.504266       8.634543       0.114466       1.101746 0.79058446E+01  0.75909055E+02                                 1.645942                            1.556712      -0.706327       2.540829                    0.999847       3.165857       8.231011       0.554960       1.149475      -0.742361      -0.001914      -0.014124      -0.039972       0.042437       0.014375      -0.006169       0.008985       0.007747       0.028741      -0.023284       0.010007       0.013277              1.673838       1.332511       0.040407       0.048026       1.464289       0.315682       2.224712          -0.000001
          100              H       4.065890      11.033346       9.132917       0.109882       1.225846 0.90793635E+01  0.92295603E+02                                 1.909081                            1.774023      -1.210390       2.300362                    0.994653       3.738034      10.761055       0.463539       1.299853      -0.703903       0.023409       0.009561      -0.031159       0.040129       0.006238      -0.005877       0.006449      -0.003693       0.038337      -0.015506      -0.000031       0.015537              1.973258       2.192501       0.258661      -0.541511       1.550640      -0.263460       2.176631          -0.000001
          101              H       6.403095       2.635360       3.981925       0.110954       0.993824 0.74636195E+01  0.73695347E+02                                 1.771958                            1.695268      -1.545191       2.140089                    0.991407       4.110496      12.445586       0.429593       1.443970      -0.672133      -0.008875      -0.020383      -0.036381       0.042636       0.004110       0.000499       0.007027       0.000030       0.029092      -0.010222      -0.002550       0.012772              1.799868       1.555578       0.038938      -0.002213       1.544670       0.243846       2.299355          -0.000000
          102              H       3.255567       6.314667       3.856909       0.108153       1.188024 0.90165874E+01  0.91342578E+02                                 1.856481                            1.758316      -1.279590       2.268582                    0.993740       3.712710      10.610458       0.470210       1.285828      -0.707021       0.038230      -0.015130       0.006177       0.041576      -0.002101       0.011737      -0.001863       0.010943      -0.041991      -0.018502       0.001141       0.017361              1.883348       2.259495      -0.438167       0.012603       1.932312      -0.115778       1.458238          -0.000002
          103              H       7.719212       5.166867       1.385311       0.102066       0.972934 0.72589480E+01  0.70684123E+02                                 1.710385                            1.644058      -1.206353       2.297095                    0.994191       3.865133      11.360263       0.450470       1.396343      -0.682528      -0.010081       0.040485      -0.004390       0.041952      -0.005553       0.003685      -0.005352      -0.023647      -0.000586      -0.013461      -0.002043       0.015505              1.738381       1.437225      -0.179432       0.006866       2.327866       0.064681       1.450051           0.000000
          104              H       1.477199       1.680898       3.007139       0.105233       0.963784 0.70711044E+01  0.68583585E+02                                 1.714470                            1.633104      -1.275583       2.265501                    0.993284       3.914427      11.580573       0.446479       1.414398      -0.678569       0.016588      -0.025643       0.026984       0.040754      -0.003066       0.006813      -0.000042      -0.019899       0.009814      -0.014590       0.005510       0.009080              1.745798       1.509131      -0.166409       0.261005       1.705671      -0.345068       2.022591          -0.000003
          105              H       8.375221       6.337753      16.284164       0.102294       0.980960 0.72691435E+01  0.70684456E+02                                 1.709508                            1.637241      -1.169459       2.315819                    0.994238       3.814356      11.139334       0.455504       1.382844      -0.685386      -0.017472       0.020641      -0.028603       0.039363      -0.007828       0.011634      -0.003678      -0.022175       0.008007      -0.019689       0.002938       0.016751              1.726651       1.519915      -0.189745       0.263207       1.682298      -0.364431       1.977740          -0.000001
          106              H       1.257857       4.056345      16.086504       0.105754       0.982576 0.71668576E+01  0.69020696E+02                                 1.677566                            1.599803      -0.948241       2.422273                    0.997259       3.623915      10.324283       0.474920       1.339169      -0.695138      -0.005221      -0.019617      -0.034010       0.039608      -0.001675       0.006886       0.007154      -0.016113       0.027099      -0.015334       0.000514       0.014820              1.698580       1.376060       0.070229       0.156980       1.694504       0.346036       2.025177          -0.000004
          107              H       1.298488       9.805043       3.282512       0.107687       1.022598 0.72567967E+01  0.70300972E+02                                 1.743463                            1.623594      -1.019282       2.391734                    0.996401       3.680363      10.612401       0.464140       1.362200      -0.690252       0.002172       0.041299      -0.006326       0.041837       0.001695       0.001138      -0.007216      -0.012780      -0.044450      -0.016661       0.001014       0.015647              1.818577       1.440329       0.005463       0.006979       2.589612       0.014021       1.425790          -0.000002
          108              H       3.291766       8.642705       3.574779       0.112952       1.265520 0.95204118E+01  0.98086883E+02                                 1.957671                            1.821573      -1.366189       2.227024                    0.992823       3.839180      11.183673       0.454865       1.306980      -0.701843       0.035323       0.020419       0.001055       0.040814       0.000149       0.007863      -0.005768       0.011614      -0.041066      -0.017550       0.002580       0.014970              2.012773       2.496805       0.508602      -0.088654       2.008813       0.014354       1.532700          -0.000004
          109              H       0.682540       5.108291       6.625842       0.111741       1.122476 0.84608551E+01  0.82997941E+02                                 1.692871                            1.633256      -0.832855       2.478753                    0.999123       3.290712       8.774991       0.528114       1.182295      -0.733867       0.028016       0.027246       0.015652       0.042097       0.014126       0.001395       0.010670       0.003253       0.008678      -0.018268       0.000533       0.017735              1.681301       1.816909       0.408381       0.049828       1.720287       0.068391       1.506706          -0.000000
          110              H       2.941035       4.227900       5.443259       0.207155       0.993231 0.78755042E+01  0.77683572E+02                                 1.723746                            1.706827      -1.138122       2.387267                    0.996297       3.284242       9.480891       0.447634       1.387177      -0.688786       0.007950       0.005618       0.015288       0.018124       0.004005       0.000095       0.007029      -0.005325       0.017750      -0.008724      -0.002097       0.010821              1.705288       1.549572       0.018361       0.125066       1.568555       0.189310       1.997737          -0.000001
          111              H       3.448310       3.949481       3.951516       0.205778       0.851661 0.62860708E+01  0.59716769E+02                                 1.646531                            1.591330      -1.488509       2.212289                    0.993145       3.632843      10.941731       0.426793       1.510679      -0.661733       0.014205      -0.002975      -0.007424       0.016302      -0.000461       0.000305       0.002154      -0.001309      -0.001156      -0.002169      -0.000314       0.002483              1.669777       1.813681       0.106972      -0.411584       1.424401      -0.184258       1.771248          -0.000003
          112              H       2.691572       2.799333       4.767498       0.211517       0.795121 0.58606739E+01  0.55071843E+02                                 1.609910                            1.565547      -1.631884       2.151510                    0.990697       3.725402      11.403272       0.415631       1.568253      -0.651252       0.004872      -0.017304       0.002020       0.018090       0.000395      -0.000481       0.000980      -0.005202      -0.011399      -0.003997      -0.000639       0.004636              1.624766       1.405296       0.072091       0.020219       2.030921      -0.207407       1.438082          -0.000002
          113              H       6.777697       6.363577       3.654181       0.104934       1.252698 0.95793936E+01  0.98865063E+02                                 1.939095                            1.823681      -1.463295       2.172398                    0.992808       3.915497      11.422626       0.455838       1.301941      -0.702393      -0.037397      -0.013312       0.004728       0.039977       0.001582      -0.012645       0.001932       0.008766      -0.044863      -0.020220       0.003295       0.016925              1.977669       2.459492       0.454422       0.041230       1.926732      -0.065112       1.546781          -0.000001
          114              H       4.864004       2.032216       5.644298       0.111644       1.010322 0.73281318E+01  0.71716935E+02                                 1.771983                            1.664550      -1.331259       2.246604                    0.992438       3.903776      11.602634       0.441414       1.417854      -0.678126      -0.026415      -0.028141      -0.006508       0.039141       0.011081      -0.000412       0.001592       0.003915       0.002788      -0.011890       0.001051       0.010839              1.823866       2.183515       0.424617       0.115989       1.742207       0.053031       1.545876          -0.000001
          115              H       1.061292       0.601961       0.983233       0.115590       0.923430 0.64082066E+01  0.59484976E+02                                 1.564630                            1.477937      -0.673816       2.560482                    0.999912       3.289878       8.940373       0.516213       1.278222      -0.709512       0.011335      -0.038223      -0.004514       0.040123      -0.007384       0.005772       0.001926      -0.022970       0.008446      -0.016934       0.004682       0.012252              1.624594       1.301439      -0.146329      -0.004610       2.260548       0.127856       1.311794          -0.000003
          116              H       6.820384       8.683576       3.321368       0.114474       1.180468 0.87210899E+01  0.88475812E+02                                 1.915613                            1.779147      -1.325192       2.250176                    0.993071       3.859173      11.394636       0.443576       1.361082      -0.690265      -0.035425       0.020170      -0.003141       0.040886       0.000090      -0.002937      -0.008149       0.011476      -0.038589      -0.016921       0.004300       0.012621              1.971214       2.407287      -0.474557       0.154216       1.977029      -0.018771       1.529326          -0.000004
          117              H       6.679703       4.532979       8.259496       0.114469       1.101744 0.79058298E+01  0.75908869E+02                                 1.645938                            1.556709      -0.706325       2.540830                    0.999847       3.165856       8.231003       0.554961       1.149473      -0.742361       0.001914       0.014124       0.039971       0.042436       0.014375      -0.006169       0.008985       0.007747       0.028741      -0.023284       0.010007       0.013276              1.673834       1.332509       0.040407       0.048026       1.464287       0.315680       2.224706          -0.000002
          118              H       4.980089       3.003899       7.761122       0.109882       1.225851 0.90793965E+01  0.92295993E+02                                 1.909082                            1.774023      -1.210392       2.300360                    0.994653       3.738040      10.761064       0.463540       1.299849      -0.703904      -0.023409      -0.009561       0.031159       0.040129       0.006238      -0.005877       0.006449      -0.003693       0.038337      -0.015506      -0.000031       0.015537              1.973260       2.192504       0.258662      -0.541512       1.550642      -0.263461       2.176633          -0.000001

******************************************************
Auxiliary information for the entire system
The total spin magnetic moment of the unit cell is   -0.000207
The total net atomic charge of the unit cell is   0.000004
Accuracy of reproducing the electrostatic potential in the unit cell:
  The inner radius (bohr) =    5.0000
  The outer radius (bohr) =   12.0000
  Valid grid points have density less than (e/(bohr^3)) =    0.0001
  The number of valid grid points were=        16831
  The rms potential error without charges in kcal/mol is=      4.38032
  The rms potential error with partial charges in kcal/mol is=      0.78343
  The RRMSE value at monopole order=      0.17885
  The rms potential error with partial charges and cloud penetration in kcal/mol is=      0.77650
  The RRMSE value at monopole order with cloud penetration is=      0.17727
  The rms potential error with partial charges and atomic dipoles in kcal/mol is=      0.46459
  The RRMSE value at dipole order=      0.10606
  The rms potential error with partial charges, atomic dipoles and cloud penetration in kcal/mol is=      0.46530
  The RRMSE value at dipole order with cloud penetration=      0.10622

******************************************************
The electron densities and ab initio electrostatic potential were computed in VASP using the PBE functional and
projector augmented wave method. See the main text of the journal article for a description of computational details.
The atomic charges, dipoles, and quadrupoles were computed with the DDEC6 method as described in
(a) T. A. Manz and N. Gabaldon Limas, RSC Adv. 6 (2016) 47771-47801 DOI: 10.1039/c6ra04656h
(b) N. Gabaldon Limas and T. A. Manz, RSC Adv. 8 (2018) 2678-2707 DOI: 10.1039/c7ra11829e.
For each atom in the material, the electron cloud parameters were fit to the spherically averaged atom-in-material
electron density using radial positions for which this density was between 10^-4 and 10^-2 electrons per cubic bohr.
The polarizabilities, dispersion coefficients, and quantum Drude oscillator (QDO) parameters were fit using the MCLF method.
The magnetic structure of the system was optimized in VASP from the default ferromagnetic initial guess using spin polarization.
The atomic spin moments (ASMs) were computed on this optimized magnetic structure using the DDEC6 partition as inputs
to the method of T. A. Manz and D. S. Sholl, J. Chem. Theory Comput. 7 (2011) 4146-4164 DOI: 10.1021/ct200539n.
The RMSE and RRMSE were computed using a uniform grid with Ewald summation.
