# Supplementary material for: A collection of forcefield precursors for metal–organic frameworks
Source: RSC Adv. 2019 Nov 13;9(63):36492–507. doi: 10.1039/c9ra07327b (PMC9075174; doi:10.1039/c9ra07327b)
Supplement: RA-009-C9RA07327B-s4583 [file RA-009-C9RA07327B-s4583.xyz]

  142
jmolscript: load "" {1 1 1} spacegroup "x,y,z" unitcell [{      9.026400     0.000000     0.000000 }, {      0.000000    15.103000     0.000000 }, {     -3.979960    -7.551575    12.979953 }]
Co     2.988493     6.919559     5.425620     0.403386
Co     2.057947    -0.631953     7.554333     0.402956
H      1.100302     4.654705     6.876779     0.116091
H      0.734462     4.468924     9.265090     0.125811
H      3.526203     7.133097     8.558981     0.084368
H      0.066483     7.734206     7.001387     0.109583
H     -1.328425     9.572245     6.334217     0.120003
H      1.943159     9.641731     4.169161     0.093646
H      3.920970     3.984145     4.589711     0.097972
H     -1.325163     5.104789     4.348284     0.135074
H      6.326302     6.959432     5.243901     0.105043
H      2.974528     8.078533    10.664329     0.122501
H      3.443713    -6.732992    12.922841     0.124288
H      6.160962    12.201710     0.713897     0.124531
H      1.841264     4.304289    11.422359     0.123912
H      4.908855     0.392666     2.006701     0.118639
H      4.372118     2.416463     3.003561     0.122088
H     -0.851350     2.819706     4.236657     0.127309
H     -0.313710     0.795909     3.239796     0.118580
H      6.831214    -1.381950     4.439144     0.115125
H     -1.352223    -3.073493     5.667047     0.112543
H      0.654748    10.670255     2.512919     0.122755
H     -0.116216    12.434293     1.279823     0.116108
H      3.946138    -2.896791     6.103174     0.116996
H      4.311978    12.020456     3.714863     0.126971
H      1.520237    -0.418379     4.420972     0.082482
H      4.979957     0.182712     5.978566     0.109986
H      6.374865     2.020743     6.645736     0.118253
H      3.103281     2.090204     8.810792     0.093775
H      1.125470    -3.567377     8.390242     0.099160
H     -2.654797    -2.446736     8.631669     0.135277
H     -1.279862    -0.592082     7.736052     0.103718
H      2.071912     0.527081     2.315624     0.122232
H      1.602727     0.818582     0.057112     0.125031
H     -1.114522     4.650143    12.266056     0.124354
H      3.205176    11.855846     1.557594     0.124736
H      0.137585     7.944115    10.973252     0.119436
H      0.674322    -5.135078     9.976392     0.121919
H      5.897790    -4.731820     8.743296     0.127054
H      5.360150     8.347372     9.740157     0.119909
H     -1.784774     6.169526     8.540809     0.116239
H      6.398663     4.477997     7.312906     0.111587
H      4.391692     3.118709    10.467034     0.121414
H      5.162656     4.882732    11.700130     0.115827
H      4.403579    -2.753339    10.734421     0.105460
H      4.534360    -1.240020    11.061516     0.126353
H      3.724845    -2.338019    12.844961     0.099089
H      2.622153    -1.341218    12.325763     0.099959
H      1.671769    -3.183776    11.053728     0.102040
H      2.670433    -4.144331    11.809161     0.092205
H      5.356873     5.042887     0.739857     0.101461
H      5.353689     3.470665     0.750241     0.086230
H      0.642861     4.798210     2.245532     0.105096
H      0.512080     6.311533     1.918437     0.126005
H      1.321595     5.213555     0.134992     0.098529
H      2.424287     6.210350     0.654190     0.099742
H      3.374671     4.367776     1.926225     0.101964
H      2.376007     3.407230     1.170792     0.093550
H     -0.310433    -2.508679    12.240096     0.100940
H     -0.307249    -4.080901    12.229712     0.085190
C      1.541276     5.154610     7.525777    -0.030892
C      1.338997     5.035289     8.841944    -0.140875
C      2.857510     6.500282     8.428922     0.057310
C      0.272751     8.345881     6.331621    -0.036635
C     -0.500290     9.353253     5.970778    -0.135410
C      1.296870     9.378935     4.784411     0.075690
C      4.689551     4.503688     4.644227     0.087818
C      6.784129     5.098747     4.501448    -0.131138
C      6.006565     6.121217     4.997282    -0.055878
C      2.377992     6.116652    10.831771     0.154428
C      2.849273     7.382281    11.267118    -0.191754
C      3.118630     7.552937    12.623004    -0.171912
C      6.893610    14.086565     0.544120     0.187105
C      6.361798    12.873797     0.103061    -0.185347
C      2.152727     5.127401    11.722455    -0.172229
C      6.864356     0.394174     2.523562     0.177317
C      5.564462     0.878980     2.453211    -0.167041
C      5.242378     2.091748     3.050289    -0.181191
C      6.220452     2.819709     3.719795     0.157083
C      7.520346     2.333392     3.790146    -0.172518
C      7.842431     1.120624     3.193068    -0.178437
C      7.717590    13.234743     2.678803     0.181783
C      7.394179    -2.002681     4.036765    -0.186812
C     -1.138403    12.082372     4.763643    -0.158791
C     -0.322673    11.115784     4.208101     0.152848
C      0.065286    11.278904     2.898683    -0.172831
C     -0.408173    12.330077     2.155451    -0.189372
C      3.505164    -2.396878     5.454176    -0.031646
C      3.707443    12.586816     4.138009    -0.142660
C      2.188930    -1.051195     4.551031     0.060940
C      4.773689     0.794379     6.648332    -0.038196
C      5.546730     1.801747     7.009175    -0.132239
C      3.749570     1.827416     8.195542     0.075545
C      0.356889    -3.047834     8.335726     0.086357
C     -1.737689    -2.452776     8.478505    -0.131675
C     -0.960125    -1.430300     7.982671    -0.053497
C      2.668448    13.668203     2.148182     0.154673
C      2.197167    -0.169163     1.712835    -0.191432
C      1.927810     0.001508     0.356949    -0.172585
C     -1.847170     6.534996    12.435833     0.187206
C     -1.315358     5.322223    12.876892    -0.184875
C      2.893713    12.678961     1.257498    -0.174018
C     -1.817916     7.945628    10.456391     0.179917
C     -0.518022     8.430434    10.526742    -0.168770
C     -0.195938    -5.459792     9.929664    -0.181685
C     -1.174012    -4.731823     9.260158     0.160533
C     -2.473906    -5.218140     9.189807    -0.173082
C     -2.795991     8.672086     9.786885    -0.180590
C     -2.671150     5.683199    10.301150     0.180269
C     -2.347739     5.548791     8.943188    -0.187262
C      6.184843     4.530853     8.216310    -0.158375
C      5.369113     3.564257     8.771852     0.154684
C      4.981154     3.727362    10.081270    -0.171813
C      5.454613     4.778527    10.824502    -0.188257
C      3.326273    -1.628159     9.646701     0.665085
C      3.887506    -1.948350    10.872009    -0.359132
C      3.125894    -2.141675    12.107700    -0.141265
C      2.182753    -3.309136    11.868869    -0.197787
C      5.178747     4.253004     0.205083    -0.182649
C      1.720167     5.923377     3.333252     0.661486
C      1.158934     5.603201     2.107944    -0.357701
C      1.920546     5.409890     0.872253    -0.140593
C      2.863687     4.242426     1.111084    -0.199218
C     -0.132307    -3.298569    12.774870    -0.180647
N      2.477479     6.103080     7.257351    -0.233836
N      2.194857     5.909749     9.439022     0.020820
N      1.421389     8.324741     5.585274    -0.253835
N      0.142213    10.013260     4.964572     0.039244
N      4.703751     5.733069     5.077758    -0.241406
N      5.904759     4.071744     4.281308     0.025330
N      7.194720    -0.818594     1.908313    -0.173314
N      2.568961    -1.448411     5.722602    -0.234831
N      2.851583    -1.641717     3.540931     0.021407
N      3.625051     0.773231     7.394679    -0.252716
N      4.904227     2.461743     8.015381     0.037055
N      0.342689    -1.818447     7.902195    -0.240596
N     -0.858319    -3.479781     8.698645     0.022660
N     -2.148280     6.732853    11.071640    -0.174800
O      2.518196    -0.664588     9.632683    -0.591869
O      3.513974    -2.288154     8.610641    -0.600346
O      2.528244     6.886949     3.347270    -0.590004
O      1.532466     5.263370     4.369312    -0.598804

The following XYZ coordinates are in angstroms. Other properties are in atomic units.
The sperically averaged electron density of each atom fit to a function of the form exp(a - br)
eigen_1, eigen_2 and eigen_3 are the three eigenvalues of traceless quadrupole moment tensor
  atom number  atomic symbol              X              Y              Z     net charge C6 coefficient C8 coefficient C10 coefficient fluctuating dipole atomic polarizability isotropic forcefield polarizability              a              b squared Pearson coefficient          <r^3>          <r^4>         wp_QDO          m_QDO          q_QDO       dipole_x       dipole_y       dipole_z         dipole            Qxy            Qxz            Qyz     Q(x^2-y^2)  Q(3z^2 - R^2)        eigen_1        eigen_2        eigen_3 static polarizability      alpha(xx)      alpha(xy)      alpha(xz)      alpha(yy)      alpha(yz)      alpha(zz) atomic spin moment
            1             Co       2.988493       6.919559       5.425620       0.403386     176.693251 0.38207735E+04  0.14399665E+06                                23.576000                           18.680853       0.698189       1.969927                    0.997865      59.231797     170.722068       0.474495       0.342510      -1.200236      -0.013106      -0.006051      -0.080305       0.081592       0.161403       0.067472       0.057849      -0.017811      -0.072167      -0.150456      -0.057005       0.207461             28.854035      31.929504     -15.149724      -0.929121      26.624224       1.999006      28.008377           2.241325
            2             Co       2.057947      -0.631953       7.554333       0.402956     176.842262 0.38252631E+04  0.14421875E+06                                23.596090                           18.697756       0.684747       1.966222                    0.997880      59.245985     170.835134       0.474020       0.342727      -1.199958       0.011905      -0.006478       0.081238       0.082361      -0.163032       0.067244      -0.057882      -0.018168      -0.071581      -0.152144      -0.056594       0.208738             28.876559      31.948591      15.157271      -0.929949      26.644657      -1.999147      28.036429           2.235959
            3              H       1.100302       4.654705       6.876779       0.116091       1.163486 0.81457862E+01  0.80373649E+02                                 1.836458                            1.677720      -1.027189       2.397268                    0.998173       3.475195       9.770461       0.479058       1.295797      -0.706345      -0.018495      -0.023636      -0.033023       0.044624       0.020443      -0.001424       0.003760       0.000024       0.010111      -0.022646       0.003710       0.018936              1.926201       1.757842       0.272680       0.418407       1.743701       0.464276       2.277061          -0.000110
            4              H       0.734462       4.468924       9.265090       0.125811       1.146443 0.84176932E+01  0.83134316E+02                                 1.771506                            1.673391      -0.921974       2.447460                    0.998951       3.343244       9.183119       0.497148       1.247479      -0.718292      -0.032649      -0.029108       0.012094       0.045382       0.023596      -0.001245       0.001414      -0.003780       0.022781      -0.027568       0.007690       0.019878              1.787355       1.975036       0.365124      -0.265667       1.706450      -0.193967       1.680578           0.000248
            5              H       3.526203       7.133097       8.558981       0.084368       1.235740 0.92842988E+01  0.95119517E+02                                 1.929680                            1.803059      -1.183332       2.299854                    0.995171       3.881484      11.300046       0.455285       1.313113      -0.700551       0.037382       0.031114      -0.001440       0.048658       0.020855      -0.001677       0.001322      -0.000480       0.010099      -0.022713       0.003535       0.019177              1.969060       2.252228       0.550052       0.186279       1.945504       0.174310       1.709449          -0.000985
            6              H       0.066483       7.734206       7.001387       0.109583       0.991920 0.68194028E+01  0.65035921E+02                                 1.707750                            1.575529      -1.009117       2.403206                    0.997151       3.593025      10.275035       0.470502       1.365016      -0.689991      -0.008851      -0.027434       0.029505       0.041249      -0.005617      -0.012924      -0.012764       0.010024      -0.004230      -0.021883       0.005560       0.016323              1.787293       1.426196       0.089194      -0.137397       1.940941      -0.592128       1.994742          -0.000143
            7              H      -1.328425       9.572245       6.334217       0.120003       1.160350 0.86167641E+01  0.86287450E+02                                 1.827809                            1.723015      -1.084354       2.363940                    0.996977       3.589631      10.191596       0.473410       1.292009      -0.706341      -0.036475       0.004892       0.020397       0.042076      -0.008657      -0.013569      -0.014340       0.009506      -0.024098      -0.026480       0.010112       0.016368              1.848342       2.181557      -0.186654      -0.403354       1.623442       0.047623       1.740027           0.000128
            8              H       1.943159       9.641731       4.169161       0.093646       1.360655 0.10508943E+02  0.11072815E+03                                 2.037158                            1.904421      -1.330651       2.240382                    0.992993       3.910463      11.435056       0.449168       1.294190      -0.705163       0.038023       0.005083      -0.034348       0.051492      -0.006868      -0.018398      -0.014092       0.013979      -0.003448      -0.027140       0.004535       0.022606              2.056568       2.163589       0.191189      -0.508510       1.950119      -0.341378       2.055996          -0.001190
            9              H       3.920970       3.984145       4.589711       0.097972       1.179634 0.90179966E+01  0.91594174E+02                                 1.866342                            1.775723      -1.098156       2.348817                    0.996932       3.734614      10.776485       0.459914       1.311208      -0.701779      -0.047961      -0.020597       0.001564       0.052221       0.009679      -0.008081       0.008621       0.001029      -0.049253      -0.022929       0.005027       0.017902              1.877797       2.252371       0.298547       0.059594       1.791098       0.112325       1.589921          -0.001531
           10              H      -1.325163       5.104789       4.348284       0.135074       1.002011 0.69139926E+01  0.66143593E+02                                 1.707714                            1.577882      -1.290760       2.275833                    0.995763       3.606843      10.319456       0.474128       1.350365      -0.692084       0.041665       0.010446      -0.005925       0.043361       0.009584      -0.005518       0.009816      -0.007436      -0.050268      -0.022349       0.002902       0.019448              1.761951       2.454651       0.082351      -0.223460       1.429494       0.048819       1.401707           0.000191
           11              H       6.326302       6.959432       5.243901       0.105043       1.234039 0.87921455E+01  0.88535407E+02                                 1.911039                            1.743891      -1.077395       2.363590                    0.997122       3.644836      10.395236       0.468931       1.297105      -0.705271       0.014329       0.036532       0.010916       0.040731       0.002728      -0.005233       0.010191       0.004651      -0.043793      -0.020105       0.009190       0.010915              1.987025       1.733459       0.474932       0.132612       2.637569       0.362096       1.590046           0.000290
           12              H       2.974528       8.078533      10.664329       0.122501       0.985314 0.72516074E+01  0.69706735E+02                                 1.657564                            1.593662      -0.864839       2.472527                    0.998954       3.433213       9.619714       0.485150       1.313377      -0.701890       0.003854       0.030890      -0.020091       0.037050       0.006655       0.002733      -0.005610      -0.022769       0.015841      -0.016626       0.003171       0.013455              1.677852       1.466605       0.035647      -0.039566       1.755102      -0.285363       1.811850          -0.001157
           13              H       3.443713      -6.732992      12.922841       0.124288       0.991859 0.73930627E+01  0.71249081E+02                                 1.651342                            1.598405      -0.996374       2.414514                    0.998207       3.405870       9.484958       0.490423       1.295928      -0.705837       0.013260       0.032545       0.008479       0.036151       0.009464       0.004561      -0.000384      -0.020971       0.001870      -0.015629       0.001686       0.013943              1.663753       1.452266       0.181502       0.093454       1.929967       0.220249       1.609027          -0.000070
           14              H       6.160962      12.201710       0.713897       0.124531       1.077575 0.80202229E+01  0.77982097E+02                                 1.674991                            1.610966      -0.975507       2.421554                    0.998456       3.287487       8.857447       0.519135       1.213438      -0.725825      -0.010804      -0.030207       0.022072       0.038941       0.012145      -0.001440      -0.002574      -0.029265       0.015842      -0.021665       0.004572       0.017093              1.692225       1.484901       0.114211      -0.076585       1.682917      -0.351822       1.908856          -0.000554
           15              H       1.841264       4.304289      11.422359       0.123912       1.028209 0.75674314E+01  0.72342574E+02                                 1.611540                            1.555993      -0.781553       2.512926                    0.999707       3.178985       8.425782       0.534026       1.199770      -0.729651      -0.010226      -0.034869      -0.007060       0.037017       0.009141       0.001411      -0.002872      -0.025650       0.009928      -0.017641       0.003068       0.014573              1.616569       1.432667       0.179736       0.073353       1.833680       0.245030       1.583360          -0.000011
           16              H       4.908855       0.392666       2.006701       0.118639       0.961678 0.70103159E+01  0.67550461E+02                                 1.686831                            1.606737      -1.321409       2.252973                    0.994435       3.741315      10.875346       0.460290       1.380967      -0.685640      -0.023436      -0.016025      -0.016767       0.032972      -0.004324       0.004826       0.006548      -0.006086      -0.012268      -0.011351       0.002508       0.008842              1.726106       1.939069       0.316104       0.290693       1.673951       0.261590       1.565297          -0.000267
           17              H       4.372118       2.416463       3.003561       0.122088       1.002262 0.74064832E+01  0.71989138E+02                                 1.710874                            1.635753      -1.059007       2.382289                    0.996798       3.586859      10.299463       0.465153       1.354737      -0.692441      -0.034367       0.008978      -0.004872       0.035853      -0.001763       0.002913       0.009851       0.013766      -0.024685      -0.016143       0.004705       0.011438              1.738703       2.070716      -0.326653       0.096755       1.672023       0.035917       1.473371          -0.000913
           18              H      -0.851350       2.819706       4.236657       0.127309       1.089230 0.79376410E+01  0.77886133E+02                                 1.758885                            1.655729      -1.094539       2.370013                    0.996683       3.481842       9.791299       0.481969       1.295145      -0.705786       0.028542       0.015702       0.016321       0.036436      -0.006668       0.006857       0.009612       0.008161      -0.018393      -0.017230       0.006154       0.011077              1.799048       1.932830       0.285340       0.248430       1.855878       0.305754       1.608435           0.000016
           19              H      -0.313710       0.795909       3.239796       0.118580       0.980562 0.68497435E+01  0.65266903E+02                                 1.682025                            1.566957      -1.062111       2.376382                    0.996761       3.560715      10.111685       0.478208       1.344222      -0.694033       0.033187      -0.008422       0.003449       0.034412       0.000165       0.006932       0.008681       0.009185      -0.028096      -0.015928       0.003487       0.012441              1.753762       2.296268      -0.404922       0.016024       1.616432       0.038502       1.348587          -0.000461
           20              H       6.831214      -1.381950       4.439144       0.115125       0.994829 0.73054545E+01  0.71023904E+02                                 1.719990                            1.636192      -1.224731       2.297742                    0.995149       3.731325      10.844759       0.458454       1.374209      -0.687448      -0.019543       0.021245       0.020659       0.035497      -0.013073      -0.005773       0.003132      -0.007288       0.029960      -0.018831       0.003400       0.015431              1.765381       1.787704      -0.454926      -0.204213       1.883232       0.119087       1.625207          -0.000153
           21              H      -1.352223      -3.073493       5.667047       0.112543       1.061162 0.77511074E+01  0.76472735E+02                                 1.791119                            1.680936      -1.325645       2.247498                    0.993020       3.826548      11.199908       0.454144       1.367004      -0.688421      -0.005378       0.001572       0.030970       0.031473      -0.007085      -0.000899      -0.006502      -0.004214       0.008624      -0.010579       0.000820       0.009759              1.845858       1.449761      -0.076575      -0.125853       1.547839      -0.197557       2.539975          -0.000208
           22              H       0.654748      10.670255       2.512919       0.122755       1.064605 0.79564019E+01  0.77429232E+02                                 1.680165                            1.618937      -0.869614       2.472664                    0.998981       3.319083       9.030805       0.509499       1.235305      -0.720519       0.021523      -0.023555      -0.020073       0.037697      -0.011111      -0.007919       0.001332      -0.006562       0.021203      -0.016505       0.002607       0.013898              1.685999       1.646554      -0.362687      -0.156228       1.850539       0.045921       1.560905          -0.000300
           23              H      -0.116216      12.434293       1.279823       0.116108       1.023696 0.74411229E+01  0.72785064E+02                                 1.763487                            1.658177      -1.288716       2.270277                    0.993420       3.782349      11.080530       0.451906       1.385652      -0.685000       0.014436       0.001810      -0.031487       0.034686      -0.008581      -0.008520      -0.000983      -0.015275       0.022218      -0.017864       0.006225       0.011639              1.828683       1.612793      -0.014612      -0.244754       1.460270      -0.233312       2.412986          -0.000261
           24              H       3.946138      -2.896791       6.103174       0.116996       1.158820 0.81040754E+01  0.79821317E+02                                 1.827687                            1.670469      -1.008179       2.405039                    0.998310       3.465178       9.718512       0.481600       1.291233      -0.707306       0.018738      -0.023114       0.033018       0.044447      -0.020263      -0.001519      -0.003801      -0.000262       0.009859      -0.022456       0.003662       0.018794              1.916523       1.749581      -0.270504       0.415080       1.735484      -0.460636       2.264506          -0.000098
           25              H       4.311978      12.020456       3.714863       0.126971       1.141676 0.83747101E+01  0.82596031E+02                                 1.765600                            1.668318      -0.912141       2.451748                    0.999006       3.337116       9.157086       0.498308       1.246290      -0.718533       0.032139      -0.029024      -0.011923       0.044916      -0.023631      -0.001550      -0.001553      -0.003660       0.021640      -0.027447       0.007351       0.020095              1.781290       1.967851      -0.362751      -0.263908       1.700767       0.192649       1.675251           0.000225
           26              H       1.520237      -0.418379       4.420972       0.082482       1.240881 0.93285630E+01  0.95678225E+02                                 1.934356                            1.806818      -1.184107       2.298746                    0.995169       3.889218      11.325506       0.455053       1.312337      -0.700716      -0.037517       0.031574       0.001219       0.049050      -0.021133      -0.001708      -0.001293      -0.000308       0.010206      -0.023005       0.003567       0.019438              1.974031       2.258709      -0.552877       0.187230       1.950490      -0.175082       1.712895          -0.000953
           27              H       4.979957       0.182712       5.978566       0.109986       0.990364 0.68060420E+01  0.64854845E+02                                 1.703595                            1.572227      -0.998746       2.407244                    0.997299       3.585732      10.238673       0.471944       1.361970      -0.690609       0.009155      -0.027756      -0.029695       0.041665       0.006012      -0.012829       0.012578       0.009994      -0.004530      -0.021902       0.005868       0.016034              1.782612       1.423313      -0.088729      -0.136702       1.935512       0.589242       1.989011          -0.000105
           28              H       6.374865       2.020743       6.645736       0.118253       1.167095 0.86774586E+01  0.87051465E+02                                 1.835258                            1.729336      -1.092699       2.359997                    0.996863       3.600515      10.233069       0.472416       1.292402      -0.706258       0.037044       0.004837      -0.020796       0.042757       0.008876      -0.013572       0.014352       0.009780      -0.023703      -0.026570       0.010087       0.016483              1.856088       2.191988       0.188024      -0.406492       1.629272      -0.048068       1.747003           0.000161
           29              H       3.103281       2.090204       8.810792       0.093775       1.359884 0.10499268E+02  0.11056826E+03                                 2.033629                            1.901404      -1.323990       2.242728                    0.993115       3.907577      11.412671       0.450416       1.291282      -0.705767      -0.037694       0.004643       0.034497       0.051307       0.006909      -0.018455       0.014249       0.014266      -0.003588      -0.027348       0.004597       0.022751              2.052937       2.159690      -0.190672      -0.507045       1.946748       0.340389       2.052373          -0.001158
           30              H       1.125470      -3.567377       8.390242       0.099160       1.176468 0.89896879E+01  0.91249193E+02                                 1.864260                            1.773920      -1.101835       2.347932                    0.996876       3.730416      10.766489       0.459692       1.312668      -0.701474       0.047558      -0.020523      -0.001505       0.051819      -0.009680      -0.007988      -0.008535       0.001096      -0.048658      -0.022694       0.004889       0.017805              1.875657       2.249497      -0.297871       0.059475       1.789058      -0.112107       1.588415          -0.001525
           31              H      -2.654797      -2.446736       8.631669       0.135277       1.001844 0.69130801E+01  0.66128861E+02                                 1.707073                            1.577462      -1.286366       2.277271                    0.995766       3.605651      10.313631       0.474361       1.349824      -0.692193      -0.041457       0.010786       0.005838       0.043234      -0.009538      -0.005600      -0.009998      -0.007386      -0.051322      -0.022737       0.003142       0.019595              1.761181       2.453099      -0.082365      -0.223252       1.429069      -0.048774       1.401374           0.000225
           32              H      -1.279862      -0.592082       7.736052       0.103718       1.238646 0.88292061E+01  0.88988919E+02                                 1.914566                            1.746598      -1.076982       2.362862                    0.997156       3.650822      10.411955       0.469025       1.295673      -0.705571      -0.015062       0.036980      -0.011061       0.041434      -0.002342      -0.005406      -0.010407       0.004626      -0.043819      -0.020264       0.009486       0.010778              1.990966       1.736345      -0.476628       0.133097       2.643992      -0.363393       1.592561           0.000389
           33              H       2.071912       0.527081       2.315624       0.122232       0.983738 0.72337758E+01  0.69462885E+02                                 1.652845                            1.589376      -0.854339       2.477019                    0.999074       3.427048       9.584065       0.487079       1.309542      -0.702703      -0.003889       0.031336       0.020330       0.037555      -0.006646       0.002737       0.005457      -0.022541       0.015450      -0.016457       0.003205       0.013252              1.673007       1.463004      -0.035451      -0.039433       1.749781       0.283828       1.806236          -0.001142
           34              H       1.602727       0.818582       0.057112       0.125031       0.988012 0.73538367E+01  0.70748911E+02                                 1.644343                            1.591988      -0.984818       2.419524                    0.998284       3.395544       9.435870       0.492610       1.292400      -0.706597      -0.013107       0.032590      -0.008487       0.036137      -0.009544       0.004645       0.000522      -0.020746       0.001495      -0.015615       0.001655       0.013960              1.656601       1.446777      -0.180120       0.092762       1.920778      -0.218574       1.602248          -0.000083
           35              H      -1.114522       4.650143      12.266056       0.124354       1.075958 0.80033049E+01  0.77760046E+02                                 1.671672                            1.607966      -0.960693       2.427349                    0.998559       3.284855       8.840959       0.520360       1.211478      -0.726273       0.011007      -0.030384      -0.021956       0.039070      -0.012124      -0.001315       0.002680      -0.028999       0.015960      -0.021564       0.004569       0.016995              1.688794       1.482220      -0.113813      -0.076352       1.679479       0.350642       1.904684          -0.000545
           36              H       3.205176      11.855846       1.557594       0.124736       1.027149 0.75605679E+01  0.72288260E+02                                 1.613467                            1.557743      -0.789584       2.510738                    0.999706       3.176850       8.431327       0.532261       1.203562      -0.728797       0.010170      -0.034536       0.006877       0.036653      -0.009236       0.001481       0.002958      -0.025619       0.010363      -0.017774       0.003201       0.014573              1.618530       1.434283      -0.180107       0.073448       1.836108      -0.245494       1.585200          -0.000037
           37              H       0.137585       7.944115      10.973252       0.119436       0.958872 0.69810641E+01  0.67157498E+02                                 1.679425                            1.600180      -1.293217       2.264839                    0.994705       3.726262      10.801185       0.462898       1.375459      -0.686742       0.023040      -0.016006       0.016950       0.032777       0.004181       0.004818      -0.006606      -0.005866      -0.011937      -0.011273       0.002556       0.008717              1.718283       1.929503      -0.313695       0.288431       1.666638      -0.259622       1.558709          -0.000279
           38              H       0.674322      -5.135078       9.976392       0.121919       1.003007 0.74145811E+01  0.72096022E+02                                 1.712536                            1.637288      -1.062671       2.380901                    0.996676       3.589930      10.314260       0.464608       1.355797      -0.692224       0.034288       0.009120       0.004908       0.035818       0.001832       0.002962      -0.009891       0.013848      -0.024930      -0.016251       0.004717       0.011535              1.740414       2.072796       0.326938       0.096955       1.673674      -0.036023       1.474773          -0.000916
           39              H       5.897790      -4.731820       8.743296       0.127054       1.087213 0.79170116E+01  0.77597719E+02                                 1.753212                            1.650865      -1.076357       2.377428                    0.996908       3.476286       9.755689       0.484089       1.290901      -0.706688      -0.028734       0.015977      -0.016572       0.036818       0.006743       0.006780      -0.009637       0.008252      -0.017851      -0.017200       0.006148       0.011052              1.793034       1.926039      -0.283497       0.246852       1.849587      -0.303949       1.603476           0.000005
           40              H       5.360150       8.347372       9.740157       0.119909       0.976128 0.68128985E+01  0.64837522E+02                                 1.678148                            1.563673      -1.070428       2.373731                    0.996616       3.552740      10.087607       0.478212       1.345832      -0.693728      -0.032644      -0.008437      -0.003392       0.033887      -0.000207       0.006972      -0.008807       0.009232      -0.027789      -0.015978       0.003471       0.012507              1.749535       2.289816       0.403273       0.015879       1.612801      -0.038373       1.345989          -0.000476
           41              H      -1.784774       6.169526       8.540809       0.116239       0.991554 0.72759502E+01  0.70668677E+02                                 1.716710                            1.633273      -1.224033       2.298572                    0.995106       3.724045      10.819939       0.458680       1.374862      -0.687335       0.019200       0.021027      -0.020436       0.035048       0.012976      -0.005872      -0.003084      -0.007413       0.029132      -0.018646       0.003319       0.015328              1.761928       1.784148       0.453345      -0.203577       1.879349      -0.118701       1.622287          -0.000204
           42              H       6.398663       4.477997       7.312906       0.111587       1.061131 0.77448809E+01  0.76326685E+02                                 1.784224                            1.674977      -1.301918       2.256633                    0.993469       3.817264      11.133508       0.457520       1.358421      -0.690131       0.005438       0.001718      -0.031525       0.032037       0.007074      -0.000848       0.006759      -0.004224       0.008481      -0.010648       0.000648       0.010000              1.838475       1.444952       0.076095      -0.125055       1.542452       0.196238       2.528020          -0.000226
           43              H       4.391692       3.118709      10.467034       0.121414       1.067216 0.79799157E+01  0.77708042E+02                                 1.682272                            1.620828      -0.866783       2.473111                    0.998967       3.323289       9.042371       0.509485       1.234544      -0.720698      -0.021952      -0.023722       0.020277       0.038155       0.011164      -0.007759      -0.001426      -0.006586       0.021179      -0.016466       0.002598       0.013868              1.688137       1.648663       0.363521      -0.156621       1.853043      -0.046108       1.562707          -0.000269
           44              H       5.162656       4.882732      11.700130       0.115827       1.023699 0.74401205E+01  0.72761913E+02                                 1.762420                            1.657228      -1.282266       2.272755                    0.993499       3.780759      11.069442       0.452445       1.384254      -0.685275      -0.014300       0.002031       0.031783       0.034911       0.008751      -0.008497       0.000926      -0.014997       0.021818      -0.017811       0.006145       0.011666              1.827521       1.611798       0.014553      -0.244560       1.459411       0.233076       2.411353          -0.000261
           45              H       4.403579      -2.753339      10.734421       0.105460       1.147082 0.91725900E+01  0.93167166E+02                                 1.800381                            1.755466      -1.182703       2.294285                    0.995948       3.815807      10.860230       0.478642       1.259865      -0.711819      -0.000915      -0.020025      -0.001422       0.020096      -0.006067      -0.003381      -0.003894      -0.006771       0.001045      -0.009570       0.002284       0.007287              1.808743       1.886882      -0.383811      -0.089095       1.954553       0.014595       1.584794           0.000666
           46              H       4.534360      -1.240020      11.061516       0.126353       1.159906 0.91316938E+01  0.91685789E+02                                 1.768346                            1.720097      -0.765685       2.503935                    0.999103       3.407668       9.319362       0.502076       1.215027      -0.725837       0.003452       0.021560       0.010718       0.024324       0.008291      -0.000709       0.003085      -0.010309       0.008475      -0.011495       0.002252       0.009243              1.773647       1.901739       0.432612       0.121029       1.855069       0.047930       1.564133          -0.000289
           47              H       3.724845      -2.338019      12.844961       0.099089       1.005579 0.73623651E+01  0.70277807E+02                                 1.614926                            1.548043      -0.623539       2.565531                    0.999776       3.395521       9.152577       0.525685       1.220618      -0.722615       0.018660      -0.011577       0.018021       0.028407       0.001196       0.005538      -0.007251       0.002618       0.002257      -0.009826       0.001118       0.008708              1.638930       1.768334      -0.043473       0.438227       1.268852      -0.137186       1.879605           0.000028
           48              H       2.622153      -1.341218      12.325763       0.099959       1.248751 0.10416767E+02  0.10748259E+03                                 1.813001                            1.805323      -0.876305       2.444546                    0.998248       3.510536       9.555567       0.505933       1.173297      -0.736333      -0.016903       0.021537      -0.005129       0.027854       0.001349      -0.004026       0.003602       0.005429      -0.030664      -0.012079       0.003339       0.008740              1.780047       1.753273      -0.239340      -0.189760       1.994376       0.114417       1.592493           0.000148
           49              H       1.671769      -3.183776      11.053728       0.102040       0.955480 0.74276983E+01  0.72331427E+02                                 1.658376                            1.635300      -1.041128       2.368302                    0.994901       3.771055      10.880006       0.465866       1.350118      -0.692223      -0.011847       0.013772      -0.019288       0.026497       0.000878       0.002018      -0.003035       0.005871       0.005090      -0.005492       0.001259       0.004233              1.658286       1.692883       0.075031       0.285983       1.345401      -0.086724       1.936575          -0.000495
           50              H       2.670433      -4.144331      11.809161       0.092205       0.960759 0.73192631E+01  0.69333225E+02                                 1.519735                            1.509145      -0.510246       2.599433                    0.999982       3.352029       8.820573       0.554123       1.166879      -0.735334       0.016687      -0.017233       0.003347       0.024220      -0.004836       0.000932      -0.001708      -0.005415      -0.026388      -0.008996      -0.001144       0.010140              1.508721       1.479854      -0.244579      -0.022035       1.791017      -0.010295       1.255291          -0.000070
           51              H       5.356873       5.042887       0.739857       0.101461       1.085982 0.88724345E+01  0.88710713E+02                                 1.702570                            1.707398      -0.719659       2.520706                    0.999620       3.485298       9.605904       0.497181       1.232134      -0.721126      -0.006145       0.024750       0.008382       0.026844      -0.003693      -0.002330       0.005521       0.001391      -0.008976      -0.006942      -0.001068       0.008010              1.672244       1.593910       0.194491      -0.009362       1.753119       0.262437       1.669702          -0.000042
           52              H       5.353689       3.470665       0.750241       0.086230       0.987018 0.75967874E+01  0.73726134E+02                                 1.637301                            1.606749      -0.842892       2.446650                    0.998490       3.685372      10.305886       0.495241       1.274376      -0.708663      -0.004792      -0.022651       0.008348       0.024612       0.001771       0.001098      -0.002742       0.000084      -0.023035      -0.008475       0.002752       0.005723              1.634762       1.405985      -0.158901       0.081878       1.810267      -0.436036       1.688033          -0.000216
           53              H       0.642861       4.798210       2.245532       0.105096       1.146592 0.91677264E+01  0.93110208E+02                                 1.800344                            1.755419      -1.176964       2.296585                    0.996003       3.815525      10.860811       0.478453       1.260466      -0.711697       0.000966      -0.020051       0.001356       0.020120       0.006127      -0.003531       0.003781      -0.006750       0.001400      -0.009686       0.002500       0.007186              1.808728       1.886917       0.383889      -0.089061       1.954510      -0.014535       1.584756           0.000659
           54              H       0.512080       6.311533       1.918437       0.126005       1.160438 0.91346679E+01  0.91702216E+02                                 1.766871                            1.718721      -0.755166       2.507795                    0.999134       3.408793       9.314819       0.503118       1.212689      -0.726352      -0.003276       0.021413      -0.010975       0.024284      -0.008706      -0.000680      -0.002954      -0.010150       0.008170      -0.011738       0.002267       0.009471              1.772148       1.900023      -0.432052       0.120902       1.853519      -0.047913       1.562901          -0.000347
           55              H       1.321595       5.213555       0.134992       0.098529       1.006333 0.73694547E+01  0.70367773E+02                                 1.616333                            1.549265      -0.627224       2.564170                    0.999736       3.397610       9.161940       0.525195       1.221370      -0.722448      -0.018738      -0.011473      -0.018211       0.028538      -0.001281       0.005454       0.007347       0.002560       0.002415      -0.009891       0.001191       0.008701              1.640415       1.769994       0.043497       0.438958       1.269703       0.137346       1.881549           0.000039
           56              H       2.424287       6.210350       0.654190       0.099742       1.248974 0.10415233E+02  0.10743151E+03                                 1.810484                            1.802868      -0.866894       2.447780                    0.998274       3.511886       9.548584       0.507403       1.170281      -0.737022       0.017213       0.021619       0.004926       0.028070      -0.001291      -0.003843      -0.003562       0.005253      -0.030428      -0.011915       0.003370       0.008546              1.777591       1.750950       0.238970      -0.189312       1.991517      -0.114142       1.590306           0.000168
           57              H       3.374671       4.367776       1.926225       0.101964       0.956523 0.74400535E+01  0.72494446E+02                                 1.660697                            1.637548      -1.048064       2.365183                    0.994848       3.776138      10.904067       0.465087       1.351584      -0.691915       0.011873       0.013865       0.019084       0.026408      -0.000821       0.001996       0.002834       0.006034       0.005358      -0.005399       0.001175       0.004224              1.660621       1.695310      -0.075334       0.286404       1.347080       0.086825       1.939475          -0.000506
           58              H       2.376007       3.407230       1.170792       0.093550       0.955412 0.72712200E+01  0.68796837E+02                                 1.517593                            1.507127      -0.513989       2.600148                    0.999982       3.343343       8.805903       0.552613       1.171450      -0.734274      -0.016654      -0.016880      -0.003207       0.023929       0.004312       0.000978       0.001767      -0.005198      -0.026052      -0.008907      -0.000693       0.009600              1.506574       1.477885       0.243947      -0.021919       1.788019       0.010327       1.253819          -0.000075
           59              H      -0.310433      -2.508679      12.240096       0.100940       1.086852 0.88826240E+01  0.88847883E+02                                 1.704552                            1.709286      -0.710754       2.523347                    0.999547       3.486318       9.614089       0.496456       1.233444      -0.720855       0.006291       0.024855      -0.008312       0.026953       0.003683      -0.002228      -0.005508       0.001093      -0.008108      -0.006750      -0.001151       0.007901              1.674182       1.595600      -0.194949      -0.009258       1.755240      -0.263153       1.671705          -0.000010
           60              H      -0.307249      -4.080901      12.229712       0.085190       0.988953 0.76107328E+01  0.73856994E+02                                 1.635776                            1.605259      -0.832430       2.450265                    0.998535       3.684070      10.284478       0.497102       1.269683      -0.709686       0.004884      -0.023405      -0.008611       0.025413      -0.001597       0.001165       0.002567       0.000351      -0.022922      -0.008375       0.002883       0.005492              1.633227       1.404639       0.158665       0.081799       1.808667       0.435564       1.686376          -0.000212
           61              C       1.541276       5.154610       7.525777      -0.030892      28.051471 0.37642075E+03  0.85913108E+04                                 8.127346                            6.531958       0.219343       2.054434                    0.999836      28.337439      81.961176       0.631358       0.425054      -1.052010       0.052192       0.051780      -0.038742       0.083103       0.026026       0.001450       0.006735       0.004743       0.010130      -0.028335       0.002471       0.025865              9.077479       7.142507       2.222831       1.161369       6.937057       1.582045      13.152873          -0.000167
           62              C       1.338997       5.035289       8.841944      -0.140875      29.543186 0.40822796E+03  0.94553226E+04                                 8.242434                            6.698431       0.487372       2.126087                    0.999841      29.169007      83.456391       0.641590       0.412168      -1.066060       0.027128       0.034672       0.043682       0.062018       0.069069       0.004818       0.008225       0.006094       0.017687      -0.072172       0.004620       0.067553              9.066081       8.247035       2.681327      -0.129538       6.868346       0.525319      12.082863           0.001786
           63              C       2.857510       6.500282       8.428922       0.057310      26.207618 0.33391826E+03  0.74191756E+04                                 7.835933                            6.204927       0.212006       2.073207                    0.999058      27.117643      78.169026       0.637567       0.432379      -1.044303      -0.031300      -0.040783      -0.007527       0.051957       0.016277      -0.000665      -0.002828       0.012094      -0.088350      -0.029665      -0.002499       0.032165              8.860138       7.586721       2.293599       0.749115       6.201041       0.620691      12.792654          -0.033403
           64              C       0.272751       8.345881       6.331621      -0.036635      29.595953 0.38872685E+03  0.89446123E+04                                 8.457710                            6.656911       0.189600       2.042148                    0.999836      28.589128      83.049939       0.622669       0.427496      -1.050411       0.064590      -0.026329      -0.036240       0.078603       0.003350      -0.023278      -0.008561      -0.009973       0.021631      -0.025476      -0.001526       0.027002              9.693158       8.250412      -1.896064      -1.277324      11.274855      -4.414480       9.554207          -0.002690
           65              C      -0.500290       9.353253       5.970778      -0.135410      30.651992 0.40664157E+03  0.94270073E+04                                 8.513638                            6.718017       0.325800       2.076155                    0.999807      29.241552      84.213634       0.634808       0.416200      -1.061485       0.020537       0.039658      -0.047822       0.065433      -0.007568      -0.048068      -0.034988       0.018018       0.000273      -0.062618       0.004246       0.058372              9.691326       9.269922      -2.033212      -1.919051      10.773388      -3.512923       9.030668           0.000943
           66              C       1.296870       9.378935       4.784411       0.075690      26.733378 0.32880336E+03  0.72619002E+04                                 7.910661                            6.119939       0.183565       2.066817                    0.999632      26.683387      76.155274       0.649236       0.427159      -1.049714      -0.037912      -0.031499       0.019543       0.053022       0.006355      -0.020074       0.015354       0.011070       0.023173      -0.028082       0.001273       0.026809              9.152733       8.708547      -2.497206      -1.125820      11.341307      -3.559588       7.408346          -0.017253
           67              C       4.689551       4.503688       4.644227       0.087818      24.938568 0.32066358E+03  0.70464256E+04                                 7.609831                            6.100849       0.238516       2.098506                    0.999106      26.230721      74.970906       0.640361       0.435274      -1.043520       0.027003       0.042771      -0.004020       0.050741       0.010240      -0.009576      -0.007474       0.051212      -0.015680      -0.026551      -0.006721       0.033272              8.581954      10.107256      -1.321111      -1.177253       9.945012       2.634244       5.693594          -0.034308
           68              C       6.784129       5.098747       4.501448      -0.131138      31.739666 0.43005191E+03  0.10092152E+05                                 8.741363                            6.932757       0.366698       2.092640                    0.999585      29.250302      84.260970       0.622760       0.419105      -1.061537      -0.024482      -0.046108      -0.021358       0.056405       0.036744      -0.002242       0.032698       0.008135      -0.174540      -0.071615       0.002148       0.069467              9.757436      12.460075       0.193303      -1.476108      10.678874       2.595960       6.133360           0.000935
           69              C       6.006565       6.121217       4.997282      -0.055878      30.258179 0.40338641E+03  0.93676892E+04                                 8.523104                            6.748742       0.164755       2.022287                    0.999827      29.341504      85.612347       0.622930       0.423405      -1.053000      -0.065488      -0.004473       0.002960       0.065708       0.024091       0.009139       0.017590       0.017120      -0.066511      -0.031564      -0.010064       0.041628              9.464089      10.272823       0.988056      -0.471041      12.184459       2.875072       5.934986           0.001935
           70              C       2.377992       6.116652      10.831771       0.154428      33.924283 0.39863369E+03  0.91744996E+04                                 9.308696                            6.814830      -0.048186       2.001767                    0.999647      26.165124      74.521278       0.609159       0.436885      -1.051094       0.001587      -0.005551      -0.033869       0.034358       0.025096       0.020087       0.015825      -0.021410       0.166393      -0.055659      -0.009348       0.065006             11.615463       5.940566       0.996032       1.822203       8.345678       1.495207      20.560146          -0.010333
           71              C       2.849273       7.382281      11.267118      -0.191754      34.590885 0.49221128E+03  0.11955594E+05                                 9.266543                            7.449847       0.118012       2.001444                    0.999037      30.684784      90.131043       0.596365       0.422838      -1.058456       0.010455       0.006345       0.038490       0.040386       0.000196      -0.004090      -0.022617      -0.035043       0.017313      -0.021596      -0.011796       0.033392             10.661289       6.531216       1.136428       2.241235       9.025848       1.576672      16.426802          -0.016756
           72              C       3.118630       7.552937      12.623004      -0.171912      33.423634 0.45704356E+03  0.10906134E+05                                 9.046574                            7.155149       0.154616       2.015146                    0.999771      30.157898      88.027159       0.611057       0.420060      -1.059368      -0.014071       0.001400      -0.042157       0.044465       0.013577       0.002161       0.016404      -0.005470      -0.058461      -0.026768      -0.001210       0.027978             10.541276       5.797620       0.865341       1.604209       8.403945      -0.290332      17.422262          -0.000719
           73              C       6.893610      14.086565       0.544120       0.187105      32.538261 0.38469325E+03  0.87907184E+04                                 9.125290                            6.712624      -0.037067       2.008331                    0.999687      25.937775      74.036172       0.610232       0.439239      -1.047832       0.009754       0.004788       0.043042       0.044392      -0.013114       0.014818       0.009413      -0.015593       0.126546      -0.040085      -0.005847       0.045933             11.380156       5.894267       0.973255       2.580717       8.628263       0.447762      19.617936          -0.013005
           74              C       6.361798      12.873797       0.103061      -0.185347      33.929412 0.46619233E+03  0.11163280E+05                                 9.108450                            7.217717       0.085261       1.989508                    0.999697      30.343513      88.298409       0.610399       0.419050      -1.061565      -0.005202      -0.015471      -0.043199       0.046180       0.011180      -0.006073      -0.018660      -0.037818       0.012919      -0.024164      -0.008979       0.033143             10.480481       6.356641       1.477975       1.828035       8.069551       1.215764      17.015251          -0.009402
           75              C       2.152727       5.127401      11.722455      -0.172229      32.630062 0.43999224E+03  0.10393412E+05                                 8.876184                            7.017161       0.063654       1.989300                    0.999484      29.866144      86.557844       0.617851       0.419671      -1.060276       0.008581      -0.004853       0.048329       0.049324       0.012542       0.006385       0.014047      -0.039054      -0.058028      -0.023907      -0.013119       0.037026             10.199192       5.814460       0.901738       0.829879       7.692444       0.121751      17.090672          -0.001340
           76              C       6.864356       0.394174       2.523562       0.177317      32.986377 0.38567376E+03  0.88103058E+04                                 9.137470                            6.686058      -0.109037       1.983148                    0.999501      25.971485      73.889377       0.616856       0.434662      -1.051585       0.012385      -0.043582      -0.020212       0.049612      -0.020341       0.000197       0.021547      -0.067575       0.002036      -0.040761      -0.007439       0.048199             11.110887      10.478358      -3.132247       0.273753      14.565670       4.793538       8.288634          -0.015698
           77              C       5.564462       0.878980       2.453211      -0.167041      35.326206 0.47184147E+03  0.11365975E+05                                 9.455621                            7.318193       0.033793       1.979991                    0.999138      30.372006      89.499582       0.597383       0.425640      -1.054329      -0.015863       0.042608       0.005540       0.045801       0.016783       0.010348      -0.001891      -0.012093       0.015897      -0.023692       0.006465       0.017227             10.988296      11.525966      -2.967267       0.138862      13.788514       4.198789       7.650407          -0.000981
           78              C       5.242378       2.091748       3.050289      -0.181191      35.235590 0.47933925E+03  0.11597156E+05                                 9.434122                            7.382908      -0.058337       1.946813                    0.998885      30.742838      90.917736       0.593683       0.426425      -1.053391       0.009005      -0.034373      -0.023586       0.042648      -0.017727       0.005431       0.001233       0.032077      -0.040848      -0.019226      -0.011935       0.031161             10.840352       9.464736      -1.391543       0.899113      14.490292       4.900234       8.566028          -0.012480
           79              C       6.220452       2.819709       3.719795       0.157083      35.390620 0.39324425E+03  0.90118731E+04                                 9.540365                            6.753468      -0.032335       2.007198                    0.999671      26.022153      73.746059       0.614513       0.434933      -1.053187      -0.003909       0.034086       0.004952       0.034665      -0.011034      -0.002429       0.038777      -0.041221      -0.110326      -0.053186      -0.004211       0.057397             11.974129      10.344534      -3.304026      -0.295365      16.817685       6.113065       8.760167          -0.013099
           80              C       7.520346       2.333392       3.790146      -0.172518      35.475993 0.44958591E+03  0.10674656E+05                                 9.382035                            7.074804       0.146403       2.015457                    0.999641      29.954577      86.962620       0.617899       0.417491      -1.061936       0.014839      -0.031245      -0.027037       0.043903       0.014320       0.017774       0.008965      -0.000608      -0.019128      -0.020285      -0.007839       0.028124             11.052285      11.334239      -3.386029      -0.515209      14.325859       4.526328       7.496758          -0.003570
           81              C       7.842431       1.120624       3.193068      -0.178437      36.072205 0.46528558E+03  0.11135552E+05                                 9.482550                            7.192730       0.150361       2.010616                    0.999773      30.236879      87.949025       0.613783       0.416965      -1.062946      -0.001760       0.034885       0.024945       0.042923      -0.009623      -0.002826      -0.004010       0.032588      -0.051280      -0.019488      -0.008045       0.027534             11.123277      10.829983      -2.110461       0.419668      14.597659       4.880029       7.942188          -0.005762
           82              C       7.717590      13.234743       2.678803       0.181783      34.460095 0.38569702E+03  0.88249803E+04                                 9.481590                            6.717962      -0.014859       2.012851                    0.999709      26.115038      74.744303       0.610069       0.438793      -1.047436      -0.016351       0.032960      -0.024680       0.044304      -0.019812       0.020715      -0.016513      -0.048191       0.021350      -0.039695      -0.003199       0.042894             12.110692       9.055563      -5.478404       1.635591      13.283062      -5.158994      13.993450          -0.006719
           83              C       7.394179      -2.002681       4.036765      -0.186812      37.281403 0.47346844E+03  0.11436818E+05                                 9.824720                            7.337644      -0.075556       1.937211                    0.999293      30.943782      91.882615       0.594619       0.426436      -1.051825       0.023375      -0.020596       0.025023       0.039959      -0.012682      -0.009669       0.015844       0.004376      -0.008511      -0.017872      -0.007696       0.025568             11.967323       8.532539      -4.551915       0.954306      13.097028      -5.333415      14.272403          -0.001561
           84              C      -1.138403      12.082372       4.763643      -0.158791      35.232207 0.44572573E+03  0.10622937E+05                                 9.509435                            7.156762      -0.106478       1.937233                    0.998667      30.375860      90.077649       0.596393       0.430920      -1.047343      -0.002676       0.035016      -0.021351       0.041099       0.014577      -0.004028      -0.001776       0.010888       0.056777      -0.025040       0.004780       0.020260             11.435698       8.419674      -5.145777       1.008709      13.740422      -4.237053      12.146997          -0.002485
           85              C      -0.322673      11.115784       4.208101       0.152848      35.683215 0.37465103E+03  0.84712996E+04                                 9.594335                            6.566203       0.107626       2.058219                    0.999685      25.552716      71.623187       0.627697       0.431552      -1.056632       0.017536      -0.027215       0.027003       0.042158      -0.029451       0.000600      -0.037990      -0.036377       0.009290      -0.045559      -0.010269       0.055828             12.767039       7.876932      -5.204912       1.146840      17.359437      -7.051042      13.064747          -0.004560
           86              C       0.065286      11.278904       2.898683      -0.172831      34.306214 0.43999294E+03  0.10413615E+05                                 9.242597                            7.037377       0.010754       1.969688                    0.999322      30.186867      88.128955       0.613117       0.422092      -1.056701      -0.006950       0.034319      -0.027029       0.044234      -0.018394      -0.007714       0.024670      -0.007782      -0.026138      -0.027262      -0.009197       0.036459             11.049272       7.180653      -3.183816       0.417880      12.777508      -5.808529      13.189654          -0.003011
           87              C      -0.408173      12.330077       2.155451      -0.189372      36.758455 0.48244951E+03  0.11721221E+05                                 9.772754                            7.439237      -0.250954       1.880774                    0.998792      31.278707      93.473028       0.586069       0.430166      -1.048410       0.014988      -0.037728       0.020479       0.045469       0.003581      -0.009248      -0.002194       0.004216       0.075229      -0.016917      -0.010635       0.027553             11.664047       9.418908      -4.710316       0.518895      12.905734      -4.699346      12.667500          -0.001580
           88              C       3.505164      -2.396878       5.454176      -0.031646      28.049062 0.37648999E+03  0.85932652E+04                                 8.127099                            6.534103       0.213319       2.052805                    0.999837      28.338926      81.966599       0.631032       0.425255      -1.051888      -0.053581       0.052238       0.038888       0.084333      -0.025789       0.000948      -0.006093       0.004162       0.007777      -0.027663       0.002060       0.025603              9.075347       7.142119      -2.220576       1.155995       6.935699      -1.576704      13.148224          -0.000176
           89              C       3.707443      12.586816       4.138009      -0.142660      29.625353 0.40974601E+03  0.95003698E+04                                 8.262270                            6.715454       0.465618       2.118598                    0.999816      29.219631      83.675717       0.640049       0.412731      -1.065576      -0.026815       0.035330      -0.042662       0.061541      -0.067993       0.005532      -0.009415       0.006125       0.021576      -0.071772       0.005438       0.066334              9.087923       8.265579      -2.684926      -0.128418       6.882615      -0.528577      12.115575           0.001776
           90              C       2.188930      -1.051195       4.551031       0.060940      26.098621 0.33216704E+03  0.73696493E+04                                 7.810434                            6.185454       0.220699       2.077036                    0.999055      27.040887      77.859882       0.639143       0.431935      -1.044703       0.029681      -0.039239       0.007280       0.049736      -0.017786      -0.000604       0.002893       0.012993      -0.088093      -0.029599      -0.004092       0.033691              8.829516       7.566631      -2.290342       0.745600       6.184801      -0.618080      12.737117          -0.033126
           91              C       4.773689       0.794379       6.648332      -0.038196      29.658218 0.38980420E+03  0.89759327E+04                                 8.471256                            6.668679       0.181984       2.039418                    0.999803      28.626578      83.198756       0.621740       0.427823      -1.050173      -0.064069      -0.026230       0.036080       0.078068      -0.003530      -0.022634       0.007839      -0.008372       0.022720      -0.024253      -0.002211       0.026465              9.707943       8.267889       1.903451      -1.278897      11.291147       4.416809       9.564792          -0.002596
           92              C       5.546730       1.801747       7.009175      -0.132239      30.565658 0.40510060E+03  0.93819485E+04                                 8.494845                            6.702440       0.332872       2.078851                    0.999767      29.192532      84.018221       0.635977       0.415848      -1.061757      -0.019200       0.040950       0.048262       0.066142       0.008033      -0.048352       0.034620       0.019874      -0.000414      -0.062857       0.004290       0.058567              9.668723       9.256898       2.028789      -1.919710      10.741117       3.498435       9.008154           0.001010
           93              C       3.749570       1.827416       8.195542       0.075545      26.738704 0.32886795E+03  0.72639797E+04                                 7.914732                            6.123403       0.180205       2.066056                    0.999647      26.683687      76.169698       0.648571       0.427558      -1.049426       0.037587      -0.031685      -0.019722       0.052969      -0.007431      -0.020041      -0.014977       0.010247       0.022519      -0.028456       0.002295       0.026160              9.157741       8.712060       2.499983      -1.124628      11.349693       3.562068       7.411471          -0.017176
           94              C       0.356889      -3.047834       8.335726       0.086357      24.979731 0.32133389E+03  0.70647892E+04                                 7.617235                            6.106453       0.234622       2.096615                    0.999112      26.260160      75.072505       0.640193       0.435164      -1.043594      -0.027634       0.044491       0.003538       0.052494      -0.010134      -0.009116       0.007621       0.049728      -0.013983      -0.026194      -0.005977       0.032170              8.590925      10.116995       1.325755      -1.179573       9.956022      -2.637987       5.699758          -0.034077
           95              C      -1.737689      -2.452776       8.478505      -0.131675      31.763928 0.43048465E+03  0.10106042E+05                                 8.750360                            6.940052       0.366573       2.092607                    0.999597      29.265276      84.352266       0.621847       0.419565      -1.061120       0.024174      -0.049186       0.022793       0.059356      -0.038097      -0.001196      -0.032688       0.008057      -0.173167      -0.071119       0.000303       0.070816              9.767313      12.468893      -0.195512      -1.476517      10.692745      -2.599829       6.140300           0.001030
           96              C      -0.960125      -1.430300       7.982671      -0.053497      30.209224 0.40244086E+03  0.93394838E+04                                 8.510796                            6.738027       0.168026       2.023511                    0.999824      29.308982      85.465977       0.623865       0.423053      -1.053305       0.064363      -0.003732      -0.002317       0.064513      -0.023230       0.009120      -0.018583       0.015048      -0.067683      -0.032348      -0.008761       0.041108              9.451122      10.252456      -0.989557      -0.468517      12.174008      -2.872975       5.926904           0.002093
           97              C       2.668448      13.668203       2.148182       0.154673      33.916732 0.39861329E+03  0.91740807E+04                                 9.307475                            6.815128      -0.057016       1.999002                    0.999665      26.164709      74.524764       0.609071       0.436946      -1.051038      -0.001540      -0.006663       0.032894       0.033597      -0.025510       0.020070      -0.015237      -0.021716       0.163817      -0.055721      -0.008352       0.064073             11.612462       5.940317      -0.995371       1.821103       8.344088      -1.494592      20.552981          -0.010031
           98              C       2.197167      -0.169163       1.712835      -0.191432      34.622705 0.49283351E+03  0.11975900E+05                                 9.277750                            7.459716       0.108979       1.998653                    0.998995      30.704664      90.243713       0.595282       0.423424      -1.057965      -0.010656       0.006663      -0.038480       0.040480      -0.000666      -0.004061       0.022671      -0.034252       0.015547      -0.020874      -0.012313       0.033187             10.673593       6.541144      -1.136911       2.243995       9.034253      -1.579738      16.445382          -0.016526
           99              C       1.927810       0.001508       0.356949      -0.172585      33.473039 0.45791651E+03  0.10932484E+05                                 9.057567                            7.164378       0.155080       2.015074                    0.999743      30.182792      88.130121       0.610340       0.420341      -1.059161       0.013889       0.000003       0.041806       0.044053      -0.012705       0.002681      -0.015679      -0.004369      -0.058688      -0.026218      -0.000700       0.026918             10.554312       5.805300      -0.864293       1.606051       8.409145       0.292338      17.448490          -0.000711
          100              C      -1.847170       6.534996      12.435833       0.187206      32.525597 0.38448177E+03  0.87849895E+04                                 9.124356                            6.711576      -0.045266       2.006140                    0.999639      25.932990      74.027309       0.610149       0.439344      -1.047733      -0.008883       0.004429      -0.043909       0.045017       0.013410       0.014837      -0.010179      -0.015282       0.125629      -0.040293      -0.005536       0.045828             11.379449       5.894131      -0.972669       2.581612       8.624633      -0.449873      19.619582          -0.012822
          101              C      -1.315358       5.322223      12.876892      -0.184875      33.919152 0.46605757E+03  0.11159448E+05                                 9.108692                            7.218710       0.082408       1.988742                    0.999666      30.334922      88.276220       0.610087       0.419286      -1.061396       0.004805      -0.015546       0.043191       0.046154      -0.010771      -0.006037       0.018557      -0.038707       0.013705      -0.024501      -0.008650       0.033151             10.480271       6.357416      -1.477904       1.828992       8.068850      -1.218596      17.014546          -0.009191
          102              C       2.893713      12.678961       1.257498      -0.174018      32.646011 0.44035094E+03  0.10403641E+05                                 8.875724                            7.017438       0.069545       1.990751                    0.999477      29.880745      86.597565       0.618202       0.419362      -1.060509      -0.008626      -0.004456      -0.049123       0.050073      -0.012458       0.005833      -0.014537      -0.039109      -0.058333      -0.023943      -0.013259       0.037201             10.197671       5.814749      -0.902417       0.829830       7.693812      -0.123650      17.084452          -0.001362
          103              C      -1.817916       7.945628      10.456391       0.179917      32.920444 0.38471561E+03  0.87838439E+04                                 9.130696                            6.681367      -0.110780       1.982961                    0.999541      25.939150      73.802587       0.616509       0.435133      -1.051194      -0.013459      -0.044622       0.020124       0.050767       0.020252      -0.000305      -0.022047      -0.068658       0.002522      -0.041115      -0.007859       0.048974             11.102752      10.467075       3.130404       0.271454      14.558044      -4.791496       8.283137          -0.015515
          104              C      -0.518022       8.430434      10.526742      -0.168770      35.360354 0.47245020E+03  0.11383295E+05                                 9.459872                            7.322419       0.033943       1.979797                    0.999143      30.385882      89.524907       0.597324       0.425583      -1.054458       0.015971       0.042378      -0.005466       0.045616      -0.016472       0.009690       0.002128      -0.011109       0.013478      -0.022726       0.006036       0.016690             10.993319      11.529144       2.974690       0.134327      13.797463      -4.200600       7.653351          -0.000988
          105              C      -0.195938      -5.459792       9.929664      -0.181685      35.269259 0.47988697E+03  0.11614724E+05                                 9.442941                            7.389421      -0.059407       1.946153                    0.998852      30.761521      91.015498       0.593093       0.426691      -1.053137      -0.007950      -0.035953       0.024149       0.044034       0.017996       0.005401      -0.001073       0.031619      -0.039638      -0.019190      -0.011826       0.031016             10.851100       9.474457       1.394196       0.899299      14.505056      -4.905381       8.573788          -0.012291
          106              C      -1.174012      -4.731823       9.260158       0.160533      35.273172 0.39160879E+03  0.89656127E+04                                 9.523717                            6.741786      -0.040460       2.005674                    0.999696      25.965549      73.564764       0.614681       0.435240      -1.052935       0.004935       0.035250      -0.004859       0.035924       0.010912      -0.001699      -0.039166      -0.041273      -0.107710      -0.052859      -0.004442       0.057301             11.953213      10.325855       3.297752      -0.295252      16.788761      -6.102096       8.745023          -0.012821
          107              C      -2.473906      -5.218140       9.189807      -0.173082      35.537700 0.45050034E+03  0.10702316E+05                                 9.396487                            7.085388       0.143117       2.014370                    0.999635      29.981143      87.077598       0.616964       0.417891      -1.061631      -0.015884      -0.032052       0.027209       0.044945      -0.015262       0.017933      -0.009079      -0.000074      -0.020598      -0.020626      -0.008482       0.029108             11.070643      11.351356       3.398589      -0.520542      14.352746      -4.534507       7.507827          -0.003661
          108              C      -2.795991       8.672086       9.786885      -0.180590      36.123303 0.46617731E+03  0.11161992E+05                                 9.490117                            7.198894       0.150587       2.010193                    0.999782      30.262248      88.036657       0.613626       0.416881      -1.063023       0.002580       0.036442      -0.025195       0.044378       0.008913      -0.002542       0.004339       0.031438      -0.049285      -0.019027      -0.007301       0.026328             11.132273      10.835540       2.112657       0.418584      14.612204      -4.885227       7.949076          -0.005662
          109              C      -2.671150       5.683199      10.301150       0.180269      34.482869 0.38598910E+03  0.88327598E+04                                 9.482284                            6.718349      -0.017173       2.012279                    0.999700      26.126774      74.766641       0.610384       0.438512      -1.047672       0.016996       0.033470       0.024591       0.044876       0.019296       0.020755       0.017184      -0.048515       0.018491      -0.039252      -0.004033       0.043285             12.111376       9.056420       5.479089       1.636615      13.284621       5.159662      13.993087          -0.006749
          110              C      -2.347739       5.548791       8.943188      -0.187262      37.329235 0.47424061E+03  0.11460323E+05                                 9.833150                            7.344296      -0.079225       1.935870                    0.999305      30.966674      91.974919       0.594258       0.426514      -1.051760      -0.024968      -0.021201      -0.024220       0.040737       0.011858      -0.009237      -0.014925       0.005711      -0.004613      -0.017038      -0.007003       0.024041             11.977360       8.539964       4.555755       0.956350      13.108869       5.338750      14.283246          -0.001661
          111              C       6.184843       4.530853       8.216310      -0.158375      35.228567 0.44563921E+03  0.10620760E+05                                 9.512665                            7.160339      -0.112139       1.935660                    0.998682      30.371042      90.073980       0.595688       0.431435      -1.046991       0.003232       0.034066       0.020416       0.039847      -0.014209      -0.004806       0.000942       0.011845       0.057830      -0.025113       0.004393       0.020720             11.439086       8.423943       5.149008       1.010920      13.748056       4.238410      12.145259          -0.002505
          112              C       5.369113       3.564257       8.771852       0.154684      35.654612 0.37430795E+03  0.84625042E+04                                 9.594314                            6.566783       0.107681       2.058162                    0.999701      25.537144      71.600027       0.627088       0.432024      -1.056231      -0.018041      -0.028125      -0.027558       0.043312       0.030296       0.000522       0.038137      -0.037992       0.011270      -0.046575      -0.010136       0.056711             12.766430       7.876496       5.204088       1.147219      17.358938       7.051423      13.063855          -0.004569
          113              C       4.981154       3.727362      10.081270      -0.171813      34.259020 0.43928039E+03  0.10392670E+05                                 9.234764                            7.032309       0.011402       1.970389                    0.999366      30.161437      88.041064       0.613247       0.422168      -1.056640       0.006124       0.033413       0.027517       0.043717       0.019816      -0.008051      -0.024996      -0.008696      -0.028305      -0.027932      -0.010175       0.038108             11.038520       7.175827       3.181750       0.416063      12.765270       5.799160      13.174463          -0.002941
          114              C       5.454613       4.778527      10.824502      -0.188257      36.730808 0.48204241E+03  0.11708174E+05                                 9.766176                            7.434999      -0.248817       1.881539                    0.998838      31.262084      93.392903       0.586400       0.430039      -1.048549      -0.015077      -0.037555      -0.020276       0.045263      -0.002844      -0.009476       0.001632       0.003563       0.074315      -0.016085      -0.011191       0.027275             11.655332       9.412882       4.707241       0.518144      12.896732       4.694148      12.656383          -0.001593
          115              C       3.326273      -1.628159       9.646701       0.665085      18.670832 0.22025212E+03  0.44510363E+04                                 6.651307                            5.362417      -0.231144       1.995250                    0.999628      21.652905      61.347339       0.619060       0.489590      -1.003065      -0.014464       0.013117      -0.027600       0.033808       0.070042      -0.017016      -0.032119       0.051085      -0.063245      -0.070446      -0.023860       0.094306              7.216020       5.220348      -1.441127       1.604029       5.743602      -1.171516      10.684109          -0.003711
          116              C       3.887506      -1.948350      10.872009      -0.359132      30.212719 0.43321214E+03  0.10264842E+05                                 8.491356                            6.892561      -0.322123       1.864349                    0.999094      31.513967      93.579205       0.628583       0.411237      -1.058276      -0.087876      -0.005754       0.078897       0.118237       0.014150      -0.026014       0.005705      -0.042349      -0.045399      -0.043130       0.009970       0.033161              9.394471       8.074460       0.366404      -0.447667       6.795085      -2.540430      13.313870           0.001768
          117              C       3.125894      -2.141675      12.107700      -0.141265      24.413825 0.37821452E+03  0.86267105E+04                                 7.363740                            6.443463       0.082284       2.019620                    0.999644      28.478048      81.850527       0.652330       0.411653      -1.062412      -0.002572      -0.043028      -0.091594       0.101230       0.028888      -0.010639      -0.026439       0.019845      -0.033459      -0.037601      -0.009095       0.046695              7.850346       8.233744       1.716421      -1.587331       6.430048      -1.059263       8.887247           0.000263
          118              C       2.182753      -3.309136      11.868869      -0.197787      26.492295 0.45886221E+03  0.10956056E+05                                 7.870802                            7.207847      -0.090560       1.962390                    0.998584      29.559312      86.193795       0.604191       0.424581      -1.056956       0.004128       0.062775       0.049520       0.080062       0.009279      -0.034823      -0.021726       0.038988      -0.053683      -0.043913      -0.008779       0.052692              8.297326       9.636845       2.008212      -1.863724       7.272888      -0.755713       7.982246          -0.000481
          119              C       5.178747       4.253004       0.205083      -0.182649      24.188533 0.40342523E+03  0.93482096E+04                                 7.308785                            6.668208       0.096675       2.021318                    0.999424      29.054531      84.075870       0.639520       0.413320      -1.061701      -0.033109       0.009907      -0.082072       0.089051       0.000936      -0.036730      -0.009103       0.019890      -0.047254      -0.040688      -0.001478       0.042166              7.629682       9.959358       0.424466      -1.238874       5.490283      -0.618193       7.439405          -0.000212
          120              C       1.720167       5.923377       3.333252       0.661486      18.714160 0.22086392E+03  0.44666717E+04                                 6.662195                            5.370339      -0.231826       1.994415                    0.999630      21.686800      61.473774       0.618496       0.489677      -1.002981       0.013735       0.013052       0.027041       0.033019      -0.070578      -0.017393       0.032546       0.052429      -0.061870      -0.071400      -0.023677       0.095078              7.228352       5.228439       1.443882       1.607208       5.752861       1.175017      10.703756          -0.003759
          121              C       1.158934       5.603201       2.107944      -0.357701      30.176410 0.43251899E+03  0.10245447E+05                                 8.490218                            6.891491      -0.327986       1.863017                    0.999115      31.489679      93.527254       0.627954       0.411768      -1.057817       0.087721      -0.005762      -0.077795       0.117390      -0.013600      -0.025859      -0.004781      -0.041953      -0.046506      -0.042592       0.009624       0.032968              9.393456       8.072992      -0.365961      -0.446807       6.794486       2.540950      13.312890           0.001738
          122              C       1.920546       5.409890       0.872253      -0.140593      24.398261 0.37789575E+03  0.86173257E+04                                 7.360052                            6.440326       0.083837       2.020170                    0.999654      28.465086      81.794029       0.652575       0.411600      -1.062483       0.001379      -0.042636       0.091692       0.101129      -0.029488      -0.009893       0.026948       0.019814      -0.032529      -0.038542      -0.008403       0.046945              7.846375       8.229763      -1.715077      -1.584300       6.425586       1.058488       8.883776           0.000281
          123              C       2.863687       4.242426       1.111084      -0.199218      26.536341 0.45988745E+03  0.10986319E+05                                 7.877169                            7.213715      -0.089230       1.962334                    0.998539      29.589483      86.295638       0.604238       0.424324      -1.057149      -0.002818       0.064262      -0.050170       0.081576      -0.009811      -0.034406       0.021884       0.039012      -0.049060      -0.042837      -0.009625       0.052463              8.304227       9.646433      -2.011316      -1.865679       7.276151       0.756876       7.990097          -0.000490
          124              C      -0.132307      -3.298569      12.774870      -0.180647      24.145703 0.40245569E+03  0.93197788E+04                                 7.298976                            6.659413       0.096933       2.021742                    0.999420      29.019800      83.938027       0.640079       0.413224      -1.061803       0.032818       0.010789       0.080892       0.087960      -0.000471      -0.035831       0.009542       0.018756      -0.046708      -0.040177      -0.000750       0.040927              7.619076       9.943175      -0.424904      -1.234820       5.484784       0.616140       7.429270          -0.000199
          125              N       2.477479       6.103080       7.257351      -0.233836      37.495482 0.54098493E+03  0.13267729E+05                                 9.450192                            7.580104      -0.132546       1.962966                    0.999355      29.000317      81.777476       0.627044       0.398287      -1.089517      -0.074904      -0.058816       0.084027       0.127006       0.011606       0.051734       0.033076      -0.012188      -0.079512      -0.068984       0.004494       0.064491             10.903942       7.724239       1.363331       0.148110       7.185305      -0.591628      17.802282           0.012964
          126              N       2.194857       5.909749       9.439022       0.020820      33.159185 0.35203665E+03  0.77194992E+04                                 8.653496                            6.000601       0.023876       2.083473                    0.998806      23.704689      62.280917       0.728236       0.383560      -1.104805      -0.011979      -0.019217      -0.010543       0.024978       0.065124       0.002508       0.004086      -0.012007       0.153606      -0.091007       0.038107       0.052900             11.141922       6.689868       1.543804       1.668669       6.039173       2.192463      20.696725          -0.004573
          127              N       1.421389       8.324741       5.585274      -0.253835      41.322912 0.56026878E+03  0.13818830E+05                                10.037042                            7.648725      -0.015026       1.988572                    0.999598      29.344025      82.149948       0.634188       0.391573      -1.097537      -0.131426       0.042399      -0.013909       0.138795       0.028202      -0.051522      -0.016396      -0.052029       0.108755      -0.073622       0.000535       0.073087             12.243843      12.047283      -6.105864      -0.804622      15.692970      -3.202994       8.991276           0.008264
          128              N       0.142213      10.013260       4.964572       0.039244      33.209776 0.32377550E+03  0.69330336E+04                                 8.637569                            5.705711       0.157983       2.136843                    0.998896      22.960263      59.060819       0.758613       0.377057      -1.112700      -0.017951      -0.011022       0.014686       0.025679      -0.034424      -0.033407      -0.046402      -0.014273      -0.010294      -0.076371       0.026373       0.049998             11.801680       8.227936      -4.430643       1.162369      16.778878      -7.703444      10.398226          -0.002677
          129              N       4.703751       5.733069       5.077758      -0.241406      38.994277 0.54758789E+03  0.13446662E+05                                 9.678788                            7.590426       0.000642       2.000187                    0.999637      29.062747      81.533060       0.632173       0.394557      -1.094016       0.096504      -0.050226      -0.059172       0.123843       0.060839       0.034811      -0.012062       0.006459      -0.059538      -0.072234      -0.001976       0.074210             11.400921      15.176198      -3.489794      -1.958304      11.981722       2.979917       7.044845           0.005922
          130              N       5.904759       4.071744       4.281308       0.025330      33.213431 0.34486742E+03  0.75177814E+04                                 8.619698                            5.915801       0.058458       2.095251                    0.998920      23.552703      61.546358       0.738350       0.380545      -1.107828       0.017036       0.026000      -0.009983       0.032648       0.000086      -0.009364       0.051068       0.004030      -0.212796      -0.092344       0.037361       0.054983             11.039697       9.002522      -2.875320      -1.928028      16.617359       5.775541       7.499212          -0.004680
          131              N       7.194720      -0.818594       1.908313      -0.173314      44.340370 0.44819352E+03  0.10466198E+05                                10.511772                            6.826395      -0.304431       1.952609                    0.998042      26.373286      72.102108       0.672720       0.389896      -1.097499      -0.013495       0.001892       0.004379       0.014313      -0.047378       0.032003       0.016098      -0.124918       0.137744      -0.109456       0.049747       0.059708             14.016410       8.082044      -4.394254       3.009311      15.384544      -0.031182      18.582642          -0.001716
          132              N       2.568961      -1.448411       5.722602      -0.234831      37.571434 0.54239734E+03  0.13312800E+05                                 9.467270                            7.593664      -0.133265       1.961987                    0.999306      29.039403      81.955116       0.625947       0.398673      -1.089110       0.075041      -0.058780      -0.083640       0.126814      -0.010850       0.051579      -0.032785      -0.012150      -0.078229      -0.068707       0.005038       0.063669             10.923755       7.736681      -1.363998       0.146449       7.196098       0.595337      17.838485           0.012894
          133              N       2.851583      -1.641717       3.540931       0.021407      33.110582 0.35153838E+03  0.77047424E+04                                 8.640906                            5.993547       0.029769       2.085610                    0.998843      23.682638      62.178476       0.729280       0.383201      -1.105222       0.012400      -0.020052       0.009698       0.025493      -0.065063       0.003191      -0.005017      -0.012912       0.154835      -0.091196       0.037196       0.054000             11.123521       6.680260      -1.540803       1.662239       6.030079      -2.185607      20.660223          -0.004560
          134              N       3.625051       0.773231       7.394679      -0.252716      41.284729 0.55966788E+03  0.13800383E+05                                10.030709                            7.644429      -0.014685       1.988880                    0.999590      29.328676      82.097677       0.634387       0.391553      -1.097545       0.131723       0.041656       0.013263       0.138788      -0.027593      -0.052592       0.015965      -0.051198       0.104954      -0.073548       0.000739       0.072809             12.235132      12.039154       6.100330      -0.804274      15.680799       3.200095       8.985444           0.008206
          135              N       4.904227       2.461743       8.015381       0.037055      33.228431 0.32413085E+03  0.69412658E+04                                 8.633888                            5.703930       0.171497       2.140826                    0.998915      22.975523      59.067121       0.759851       0.376408      -1.113385       0.016313      -0.010874      -0.014762       0.024542       0.035291      -0.033311       0.045337      -0.013003      -0.010464      -0.076125       0.027309       0.048816             11.795389       8.223376       4.425378       1.159896      16.768082       7.699505      10.394709          -0.002645
          136              N       0.342689      -1.818447       7.902195      -0.240596      38.916147 0.54625942E+03  0.13404440E+05                                 9.663187                            7.579072       0.004072       2.001685                    0.999646      29.022979      81.363480       0.632983       0.394334      -1.094289      -0.097400      -0.050790       0.058971       0.124676      -0.060775       0.035058       0.011922       0.007542      -0.060064      -0.072224      -0.002195       0.074419             11.381805      15.147278       3.481694      -1.954192      11.963946      -2.975275       7.034191           0.005864
          137              N      -0.858319      -3.479781       8.698645       0.022660      33.331175 0.34618086E+03  0.75547153E+04                                 8.642544                            5.928790       0.053473       2.092870                    0.998879      23.605705      61.748873       0.737107       0.380768      -1.107500      -0.016543       0.025538       0.009274       0.031810      -0.000311      -0.009089      -0.050700       0.005155      -0.210402      -0.091520       0.037574       0.053946             11.071860       9.024368       2.885485      -1.934254      16.670306      -5.796499       7.520905          -0.004690
          138              N      -2.148280       6.732853      11.071640      -0.174800      44.381394 0.44864807E+03  0.10478711E+05                                10.515035                            6.827382      -0.300258       1.953767                    0.997990      26.386160      72.126817       0.673085       0.389613      -1.097777       0.012887       0.000638      -0.004093       0.013537       0.047686       0.031920      -0.016125      -0.125060       0.135881      -0.109395       0.049595       0.059800             14.021693       8.084159       4.395085       3.010519      15.389670       0.029300      18.591248          -0.001687
          139              O       2.518196      -0.664588       9.632683      -0.591869      30.642536 0.54579758E+03  0.13218886E+05                                 7.727738                            7.237713       0.206655       2.091511                    0.998002      28.737135      76.738424       0.702652       0.359917      -1.134076       0.009976      -0.046299      -0.056042       0.073374      -0.004766       0.017065      -0.065700       0.019992      -0.079420      -0.080030       0.018744       0.061286              7.801214       6.843656      -1.647067       0.892218       9.000673      -1.732679       7.559311           0.021137
          140              O       3.513974      -2.288154       8.610641      -0.600346      32.179078 0.53596703E+03  0.12844767E+05                                 7.902668                            7.099060       0.754515       2.281949                    0.998141      27.940985      72.782217       0.724808       0.352610      -1.146756      -0.048629       0.060804      -0.005392       0.078045       0.052712      -0.004724       0.029250       0.039175       0.174887      -0.090231       0.023148       0.067083              8.273370       6.535908      -0.538033      -0.201989       6.200055       1.288611      12.084149           0.022009
          141              O       2.528244       6.886949       3.347270      -0.590004      30.594577 0.54468447E+03  0.13185132E+05                                 7.719992                            7.230557       0.207991       2.092407                    0.998003      28.710048      76.645145       0.702970       0.359940      -1.134064      -0.011189      -0.047601       0.056647       0.074832       0.005942       0.016966       0.065634       0.020002      -0.080780      -0.080004       0.018225       0.061779              7.793414       6.837719       1.645908       0.891393       8.992455       1.730879       7.550069           0.021286
          142              O       1.532466       5.263370       4.369312      -0.598804      32.131641 0.53490052E+03  0.12812527E+05                                 7.894359                            7.091346       0.756022       2.282526                    0.998090      27.918229      72.698455       0.725318       0.352546      -1.146835       0.049180       0.061382       0.003913       0.078751      -0.052162      -0.005041      -0.030010       0.039235       0.177249      -0.090395       0.022363       0.068031              8.264894       6.528860       0.536997      -0.202349       6.193432      -1.288026      12.072389           0.022069

******************************************************
Auxiliary information for the entire system
The total spin magnetic moment of the unit cell is   4.162471
The total net atomic charge of the unit cell is   0.000005
Accuracy of reproducing the electrostatic potential in the unit cell:
  The inner radius (bohr) =    5.0000
  The outer radius (bohr) =   12.0000
  Valid grid points have density less than (e/(bohr^3)) =    0.0001
  The number of valid grid points were=        22406
  The rms potential error without charges in kcal/mol is=      4.50111
  The rms potential error with partial charges in kcal/mol is=      1.12078
  The RRMSE value at monopole order=      0.24900
  The rms potential error with partial charges and cloud penetration in kcal/mol is=      1.13665
  The RRMSE value at monopole order with cloud penetration is=      0.25253
  The rms potential error with partial charges and atomic dipoles in kcal/mol is=      0.45328
  The RRMSE value at dipole order=      0.10070
  The rms potential error with partial charges, atomic dipoles and cloud penetration in kcal/mol is=      0.44960
  The RRMSE value at dipole order with cloud penetration=      0.09989

******************************************************
The electron densities and ab initio electrostatic potential were computed in VASP using the PBE functional and
projector augmented wave method. See the main text of the journal article for a description of computational details.
The atomic charges, dipoles, and quadrupoles were computed with the DDEC6 method as described in
(a) T. A. Manz and N. Gabaldon Limas, RSC Adv. 6 (2016) 47771-47801 DOI: 10.1039/c6ra04656h
(b) N. Gabaldon Limas and T. A. Manz, RSC Adv. 8 (2018) 2678-2707 DOI: 10.1039/c7ra11829e.
For each atom in the material, the electron cloud parameters were fit to the spherically averaged atom-in-material
electron density using radial positions for which this density was between 10^-4 and 10^-2 electrons per cubic bohr.
The polarizabilities, dispersion coefficients, and quantum Drude oscillator (QDO) parameters were fit using the MCLF method.
The magnetic structure of the system was optimized in VASP from the default ferromagnetic initial guess using spin polarization.
The atomic spin moments (ASMs) were computed on this optimized magnetic structure using the DDEC6 partition as inputs
to the method of T. A. Manz and D. S. Sholl, J. Chem. Theory Comput. 7 (2011) 4146-4164 DOI: 10.1021/ct200539n.
The RMSE and RRMSE were computed using a uniform grid with Ewald summation.
