# Supplementary material for: A collection of forcefield precursors for metal–organic frameworks
Source: RSC Adv. 2019 Nov 13;9(63):36492–507. doi: 10.1039/c9ra07327b (PMC9075174; doi:10.1039/c9ra07327b)
Supplement: RA-009-C9RA07327B-s4584 [file RA-009-C9RA07327B-s4584.xyz]

  142
jmolscript: load "" {1 1 1} spacegroup "x,y,z" unitcell [{      9.071700     0.000000     0.000000 }, {      0.000000    14.939900     0.000000 }, {     -4.103744    -7.469857    13.117077 }]
Ni     2.805094     8.149755     5.580267     0.291377
Ni     2.162862     0.679819     7.536810     0.291500
H      0.952464    10.308581     7.075351     0.126355
H      0.760943    -4.368360     9.467906     0.131049
H      3.333022     7.659748     8.704492     0.090476
H     -0.078687     7.407252     7.001896     0.106706
H     -1.515996     5.550217     6.275210     0.116865
H      1.789626     5.595022     4.179101     0.093454
H      3.793612    11.066017     4.648692     0.105080
H      7.532492     9.843934     4.716901     0.131240
H      6.123103     8.040694     5.553770     0.105098
H      2.909177     6.832093    10.818965     0.121185
H      3.396348     6.536299    13.077726     0.124701
H      6.229586     2.786297     0.745050     0.123914
H      1.738935    -4.338465    11.590249     0.125208
H      4.976579    -0.494497     1.922963     0.120256
H      4.359195    12.491272     3.009057     0.119869
H     -1.013224    12.177545     4.546379     0.125080
H     -0.395019    -0.808224     3.457661     0.117859
H      6.674652     1.420816     4.396844     0.113541
H     -1.564816     3.195685     5.674448     0.116456
H      0.633184     4.384878     2.505362     0.129194
H      0.004808     2.490491     1.385163     0.112434
H      0.352692     8.790651     2.004289     0.127058
H      0.688002    10.290620     2.324346     0.119184
H      1.533723     9.589923     0.128547     0.095750
H      2.548249     8.644232     0.881468     0.106641
H      2.397274    11.414093     1.393034     0.087724
H      3.496640    10.443004     1.967562     0.095197
H     -0.543582     4.205671    12.579277     0.085825
H     -0.504576     2.654908    12.358910     0.100618
H      4.015492     2.838624     6.041726     0.125787
H      4.207013     3.101549     3.649171     0.132002
H      1.634934     0.189768     4.412585     0.090527
H      5.046643    -0.062704     6.115181     0.107308
H      6.483952    -1.919729     6.841867     0.116510
H      3.178330    -1.874894     8.937976     0.092653
H      1.174344     3.596094     8.468385     0.104565
H     -2.564536     2.374010     8.400176     0.132124
H     -1.155147     0.570758     7.563307     0.105880
H      2.058779    -0.637917     2.298112     0.120706
H      1.571608    14.006157     0.039351     0.123805
H     -1.261630    -4.683571    12.372027     0.124081
H      3.229021     3.131414     1.526828     0.124221
H     -0.008623     6.975519    11.194114     0.120549
H      0.608761     5.021372    10.108020     0.119429
H      5.981180     4.707623     8.570698     0.126084
H      5.362975     6.661770     9.659416     0.117730
H     -1.706696     8.890796     8.720233     0.114360
H      6.532772    -4.274253     7.442629     0.116338
H      4.334772    -3.085014    10.611715     0.129112
H      4.963148    -4.979385    11.731914     0.113592
H      4.615264     1.320766    11.112788     0.127343
H      4.279954     2.820730    10.792731     0.118433
H      3.434233     2.120064    12.988530     0.096832
H      2.419707     1.174363    12.235609     0.107765
H      2.570682     3.944217    11.724043     0.089178
H      1.471316     2.973119    11.149515     0.096138
H      5.511538    11.675536     0.537800     0.085966
H      5.472532    10.124776     0.758167     0.099999
C      1.423010     9.821545     7.714153    -0.028307
C      1.298139    -4.980899     9.020876    -0.133643
C      2.731654     8.360429     8.596932     0.081946
C      0.122353     6.797699     6.330301    -0.040289
C     -0.678120     5.763855     5.934166    -0.141465
C      1.134927     5.810161     4.801637     0.076253
C      4.542814    10.532663     4.788258     0.084381
C      6.607896     9.864850     4.810294    -0.122859
C      5.824901     8.880314     5.286182    -0.055990
C      1.839863     8.977410     3.421196     0.639520
C      2.309885    -6.162631    10.994734     0.154736
C      2.786218     7.526803    11.423662    -0.191717
C      3.069315     7.353509    12.777607    -0.178139
C      6.969412     0.923290     0.572429     0.188925
C      6.427335     2.113997     0.133270    -0.186717
C      2.070254    -5.155675    11.888269    -0.180178
C      6.887332    -0.457441     2.583277     0.181832
C      5.594082    -0.948816     2.448696    -0.169974
C      5.224442    12.819950     3.099565    -0.177551
C      6.147970    12.140190     3.885278     0.152609
C      7.441220    -2.308186     4.019859    -0.171925
C      7.810860    -1.136903     3.368990    -0.180784
C      7.731260     1.810735     2.701331     0.182718
C      7.290802     2.009445     4.025106    -0.199393
C     -1.297296     3.088111     4.790357    -0.172090
C     -0.430491     3.972549     4.217665     0.162263
C      0.047083     3.776827     2.897038    -0.181921
C     -0.374459     2.671270     2.214687    -0.178070
C      1.075060     9.413646     2.177435    -0.360138
C      2.034316     9.462939     0.949676    -0.160279
C      2.924554    10.620783     1.206771    -0.184393
C     -0.298772     3.361570    12.988530    -0.186024
C      3.544946     2.351579     5.402924    -0.026786
C      3.669817     2.489016     4.096201    -0.134479
C      2.236302     0.890450     4.520145     0.080925
C      4.845603    -0.672247     6.786776    -0.040073
C      5.646076    -1.706086     7.182911    -0.141067
C      3.833029    -1.659764     8.315440     0.078491
C      0.425142     3.062739     8.328819     0.085601
C     -1.639940     2.394925     8.306783    -0.125314
C     -0.856945     1.410382     7.830895    -0.055248
C      3.128093     1.507505     9.695881     0.640947
C      2.658071     1.307256     2.122343     0.156110
C      2.181738     0.056784     1.693415    -0.191854
C      1.898641    -0.116529     0.339470    -0.176421
C     -2.001456    -6.546575    12.544648     0.189339
C     -1.459379    -5.355862    12.983807    -0.187362
C      2.897702     2.314199     1.228808    -0.180248
C     -1.919376     7.012565    10.533800     0.182027
C     -0.626126     6.521193    10.668381    -0.172092
C     -0.256486     5.350049    10.017512    -0.176491
C     -1.180014     4.670278     9.231799     0.154507
C     -2.473264     5.161800     9.097218    -0.174338
C     -2.842904     6.333093     9.748087    -0.180480
C     -2.763304    -5.659160    10.415746     0.185715
C     -2.322846     9.479431     9.091971    -0.200354
C      6.265252    -4.381814     8.326720    -0.172121
C      5.398447    -3.497367     8.899412     0.161570
C      4.920873    -3.693071    10.220039    -0.181582
C      5.342415    -4.798619    10.902390    -0.180972
C      3.892896     1.943759    10.939642    -0.360026
C      2.933640     1.993069    12.167401    -0.162621
C      2.043402     3.150909    11.910306    -0.186297
C      5.266728    10.831428     0.128547    -0.186639
N      2.370007     8.838498     7.436071    -0.225090
N      2.143506     8.987912     9.601176     0.013957
N      1.222325     6.796200     5.609649    -0.209228
N     -0.018517     5.112469     4.953795     0.034386
N      4.512926     9.303113     5.312941    -0.223370
N      5.786434    10.888231     4.495747     0.032434
N      7.262920     0.751491     1.939491    -0.173430
N      2.597949     1.368535     5.681006    -0.225605
N      2.824450     1.517919     3.515901     0.014144
N      3.745631    -0.673736     7.507428    -0.210903
N      4.986473    -2.357458     8.163282     0.034069
N      0.455030     1.833181     7.804136    -0.222632
N     -0.818478     3.418310     8.621330     0.030263
N     -2.294964     8.221506    11.177586    -0.173564
O      2.629394     8.024244     3.397061    -0.555205
O      1.613128     9.564556     4.499682    -0.582683
O      2.338562     0.554339     9.720016    -0.556389
O      3.354828     2.094635     8.617395    -0.582773

The following XYZ coordinates are in angstroms. Other properties are in atomic units.
The sperically averaged electron density of each atom fit to a function of the form exp(a - br)
eigen_1, eigen_2 and eigen_3 are the three eigenvalues of traceless quadrupole moment tensor
  atom number  atomic symbol              X              Y              Z     net charge C6 coefficient C8 coefficient C10 coefficient fluctuating dipole atomic polarizability isotropic forcefield polarizability              a              b squared Pearson coefficient          <r^3>          <r^4>         wp_QDO          m_QDO          q_QDO       dipole_x       dipole_y       dipole_z         dipole            Qxy            Qxz            Qyz     Q(x^2-y^2)  Q(3z^2 - R^2)        eigen_1        eigen_2        eigen_3 static polarizability      alpha(xx)      alpha(xy)      alpha(xz)      alpha(yy)      alpha(yz)      alpha(zz) atomic spin moment
            1             Ni       2.805094       8.149755       5.580267       0.291377     184.049192 0.38945255E+04  0.14786328E+06                                24.212926                           18.810756       0.469206       1.902443                    0.997874      60.106393     175.365903       0.473490       0.340713      -1.198695      -0.078909       0.104226      -0.140521       0.191926       0.078191      -0.065570       0.106457       0.084763       0.310447      -0.193337       0.037175       0.156163             30.041813      33.108324      15.672040      -0.511957      26.483598      -1.789222      30.533517          -1.211925
            2             Ni       2.162862       0.679819       7.536810       0.291500     184.057418 0.38941103E+04  0.14784604E+06                                24.214828                           18.810494       0.462588       1.900699                    0.997881      60.104142     175.368030       0.473458       0.340740      -1.198652       0.078332       0.103732       0.140762       0.191599      -0.078396      -0.065701      -0.106028       0.083806       0.312736      -0.193296       0.036748       0.156549             30.046528      33.109644     -15.674797      -0.513348      26.486980       1.787603      30.542960          -1.212596
            3              H       0.952464      10.308581       7.075351       0.126355       1.098653 0.76479748E+01  0.74358059E+02                                 1.778921                            1.634950      -0.887233       2.471873                    0.999195       3.372261       9.443206       0.480652       1.310671      -0.703607      -0.021928       0.020060      -0.030796       0.042798      -0.019034       0.000560      -0.000345       0.006794       0.017470      -0.022247       0.005784       0.016463              1.858318       1.752514      -0.273712       0.408841       1.686811      -0.416178       2.135630           0.000379
            4              H       0.760943      -4.368360       9.467906       0.131049       1.129343 0.83181425E+01  0.81956496E+02                                 1.759281                            1.668091      -0.924144       2.450968                    0.998928       3.316655       9.117199       0.495569       1.254425      -0.716864      -0.028664       0.034488       0.012715       0.046612      -0.023162       0.000566       0.002114      -0.011910       0.018186      -0.027038       0.006036       0.021002              1.770708       1.848603      -0.340589      -0.233717       1.751932       0.225776       1.711589          -0.000122
            5              H       3.333022       7.659748       8.704492       0.090476       1.267404 0.96071753E+01  0.99563417E+02                                 1.987976                            1.854133      -1.239061       2.280859                    0.994312       3.923390      11.598192       0.440438       1.341892      -0.694726       0.031706      -0.035607       0.001422       0.047699      -0.016806       0.000675      -0.007584      -0.007156      -0.010604      -0.016889      -0.003748       0.020637              2.026551       2.214064      -0.586312       0.151037       2.112295      -0.166222       1.753295           0.002232
            6              H      -0.078687       7.407252       7.001896       0.106706       0.983660 0.67056059E+01  0.63603996E+02                                 1.689734                            1.555917      -0.966634       2.419389                    0.997946       3.569666      10.139761       0.476973       1.353837      -0.692261      -0.008868       0.028325       0.029765       0.042035       0.004906      -0.013138       0.012504       0.010008      -0.002165      -0.021311       0.004506       0.016805              1.769004       1.430082      -0.105718      -0.144797       1.897852       0.584883       1.979078          -0.000336
            7              H      -1.515996       5.550217       6.275210       0.116865       1.167611 0.87314733E+01  0.88118289E+02                                 1.867345                            1.758679      -1.103878       2.353648                    0.996752       3.680597      10.644683       0.456889       1.328364      -0.698333      -0.037703      -0.004519       0.018444       0.042215       0.007562      -0.012849       0.014091       0.005902      -0.021130      -0.024846       0.010483       0.014363              1.890394       2.254283       0.171084      -0.394773       1.671561      -0.034489       1.745337           0.000357
            8              H       1.789626       5.595022       4.179101       0.093454       1.321152 0.10127433E+02  0.10596501E+03                                 2.012434                            1.880684      -1.295019       2.254322                    0.993954       3.924496      11.520571       0.446971       1.309675      -0.701486       0.039115      -0.000672      -0.034860       0.052399       0.005682      -0.019356       0.014677       0.016613      -0.005788      -0.027858       0.003340       0.024517              2.029683       2.131169      -0.119582      -0.526255       1.902633       0.287471       2.055246           0.000608
            9              H       3.793612      11.066017       4.648692       0.105080       1.175482 0.89821638E+01  0.91160913E+02                                 1.866414                            1.776128      -1.114779       2.346318                    0.996974       3.696266      10.669974       0.458226       1.317040      -0.700836      -0.046653       0.022659      -0.003907       0.052011      -0.010247      -0.005454      -0.010310       0.002441      -0.042644      -0.021451       0.003727       0.017723              1.878122       2.210414      -0.298750       0.132131       1.820320      -0.164909       1.603633           0.000346
           10              H       7.532492       9.843934       4.716901       0.131240       1.000130 0.69270168E+01  0.66155838E+02                                 1.698485                            1.575212      -1.093319       2.368536                    0.997623       3.513709       9.973607       0.477442       1.343270      -0.694500       0.042628      -0.011117      -0.001955       0.044097      -0.007846      -0.002021      -0.010731       0.000545      -0.049611      -0.021326       0.003965       0.017361              1.746581       2.423520      -0.096278      -0.139699       1.436464      -0.055819       1.379761          -0.000319
           11              H       6.123103       8.040694       5.553770       0.105098       1.286190 0.92928636E+01  0.95517662E+02                                 2.011303                            1.827635      -1.248007       2.285151                    0.994538       3.837848      11.302315       0.442091       1.347909      -0.693883       0.015811      -0.035440       0.009684       0.039997      -0.007730       0.001446      -0.007981      -0.000168      -0.028742      -0.013335      -0.001145       0.014480              2.099580       1.812587      -0.494587       0.152954       2.804931      -0.423261       1.681223           0.001638
           12              H       2.909177       6.832093      10.818965       0.121185       0.975564 0.71522977E+01  0.68498166E+02                                 1.644299                            1.580596      -0.845106       2.480294                    0.999123       3.427850       9.579010       0.488254       1.309867      -0.702537       0.004314      -0.030882      -0.019881       0.036981      -0.006493       0.003278       0.004758      -0.022245       0.020784      -0.017167       0.004812       0.012355              1.665322       1.438224      -0.024994      -0.032299       1.747667       0.281775       1.810074           0.000074
           13              H       3.396348       6.536299      13.077726       0.124701       0.996681 0.74218715E+01  0.71459440E+02                                 1.644229                            1.591907      -0.951966       2.433083                    0.998473       3.382043       9.355517       0.496829       1.280422      -0.709320       0.013982      -0.034242       0.008207       0.037886      -0.011055       0.005463       0.000696      -0.024159       0.004402      -0.018540       0.002767       0.015772              1.655683       1.460368      -0.170571       0.091844       1.913646      -0.213567       1.593034           0.000007
           14              H       6.229586       2.786297       0.745050       0.123914       1.082883 0.80895016E+01  0.78851262E+02                                 1.682027                            1.618789      -0.990799       2.413115                    0.998430       3.307870       8.933146       0.517284       1.214758      -0.725386      -0.010276       0.030607       0.021394       0.038731      -0.012424      -0.000681       0.002766      -0.030631       0.013499      -0.021974       0.003910       0.018064              1.700067       1.477940      -0.111099      -0.069298       1.689010       0.356169       1.933252           0.000050
           15              H       1.738935      -4.338465      11.590249       0.125208       1.017435 0.74459422E+01  0.70838612E+02                                 1.593327                            1.537910      -0.786558       2.509898                    0.999697       3.166472       8.351148       0.540483       1.191170      -0.731534      -0.011712       0.035667      -0.006467       0.038094      -0.011066       0.002042       0.003043      -0.026509       0.011847      -0.019614       0.003915       0.015699              1.598620       1.432302      -0.189611       0.085345       1.786710      -0.234291       1.576847           0.000019
           16              H       4.976579      -0.494497       1.922963       0.120256       0.957204 0.70037323E+01  0.67474914E+02                                 1.682808                            1.607367      -1.295581       2.266253                    0.994610       3.725625      10.830728       0.459580       1.383349      -0.685307      -0.023007       0.014667      -0.020712       0.034255       0.005152       0.007688      -0.007543      -0.004998      -0.006730      -0.014123       0.005340       0.008783              1.720003       1.869076      -0.256902       0.313426       1.638674      -0.279592       1.652259           0.000035
           17              H       4.359195      12.491272       3.009057       0.119869       0.984776 0.72334387E+01  0.69987894E+02                                 1.698388                            1.622029      -1.061104       2.379918                    0.996765       3.607544      10.381276       0.464114       1.363966      -0.690328      -0.033806      -0.010002      -0.008469       0.036257       0.002938       0.004130      -0.009785       0.013582      -0.015973      -0.015540       0.004994       0.010546              1.727190       2.046726       0.338485       0.125724       1.654472      -0.030611       1.480374           0.000171
           18              H      -1.013224      12.177545       4.546379       0.125080       1.092023 0.79989622E+01  0.78895487E+02                                 1.788838                            1.683737      -0.998134       2.414544                    0.997745       3.504470       9.986153       0.467242       1.329065      -0.698959       0.027194      -0.014822       0.018586       0.036120       0.004718       0.005666      -0.012016       0.006551      -0.016260      -0.017560       0.008291       0.009269              1.830815       1.909063      -0.239502       0.280436       1.839381      -0.347095       1.744001           0.000676
           19              H      -0.395019      -0.808224       3.457661       0.117859       0.996773 0.70112729E+01  0.67387889E+02                                 1.720088                            1.600378      -1.096109       2.361535                    0.996121       3.624589      10.434326       0.465202       1.369871      -0.688799       0.033198       0.009294       0.004626       0.034783       0.001881       0.007268      -0.009969       0.010223      -0.029097      -0.017860       0.005300       0.012560              1.794689       2.351987       0.418215       0.053385       1.642376      -0.033548       1.389704           0.000353
           20              H       6.674652       1.420816       4.396844       0.113541       0.983113 0.72352846E+01  0.70278067E+02                                 1.712742                            1.632846      -1.268730       2.273470                    0.994696       3.789560      11.063382       0.456327       1.381866      -0.685459      -0.022309      -0.021537       0.019179       0.036461       0.013905      -0.007242      -0.000325      -0.007210       0.028285      -0.020140       0.005446       0.014693              1.759020       1.839620       0.438705      -0.215997       1.826937      -0.098110       1.610504           0.000047
           21              H      -1.564816       3.195685       5.674448       0.116456       1.036219 0.75770833E+01  0.74324610E+02                                 1.763083                            1.663060      -1.281250       2.268699                    0.994529       3.776958      11.018950       0.456174       1.368816      -0.688267      -0.008217       0.001708       0.031348       0.032452       0.008177      -0.003482       0.008432       0.001032       0.002053      -0.013751       0.003896       0.009855              1.811100       1.457940       0.066833      -0.163364       1.561189       0.210683       2.414170           0.000001
           22              H       0.633184       4.384878       2.505362       0.129194       1.039220 0.76744069E+01  0.73910974E+02                                 1.643728                            1.582952      -0.853515       2.483374                    0.999198       3.255127       8.770699       0.519421       1.224397      -0.723127       0.021783       0.024764      -0.022515       0.039934       0.011977      -0.009813      -0.000851      -0.010405       0.019794      -0.018838       0.003586       0.015252              1.649734       1.605749       0.346682      -0.159015       1.824726      -0.045932       1.518726           0.000131
           23              H       0.004808       2.490491       1.385163       0.112434       1.033732 0.75873470E+01  0.74668817E+02                                 1.780835                            1.678369      -1.328422       2.247575                    0.992940       3.859385      11.386225       0.447034       1.392247      -0.683349       0.018255      -0.005620      -0.030108       0.035656       0.007083      -0.010026       0.003021      -0.015073       0.016037      -0.017738       0.007429       0.010309              1.845164       1.714156      -0.041934      -0.334743       1.509971       0.292605       2.311364           0.000019
           24              H       0.352692       8.790651       2.004289       0.127058       1.102356 0.84621048E+01  0.83150873E+02                                 1.688955                            1.641324      -0.678448       2.543592                    0.999880       3.306750       8.873102       0.522127       1.193828      -0.730877      -0.010587      -0.017378      -0.010299       0.022807       0.006189      -0.000897       0.002931      -0.007855      -0.002355      -0.007670      -0.000576       0.008246              1.694619       1.929384       0.395866       0.115562       1.689893       0.031342       1.464580           0.000160
           25              H       0.688002      10.290620       2.324346       0.119184       1.104397 0.88058218E+01  0.88351229E+02                                 1.742763                            1.712917      -1.101602       2.340131                    0.997205       3.667991      10.305867       0.488573       1.249494      -0.714767      -0.002999       0.019610       0.000621       0.019848      -0.004265      -0.002266      -0.002891      -0.007869       0.001515      -0.007417       0.001239       0.006178              1.739507       1.739407      -0.277384      -0.080854       1.985789       0.022559       1.493326          -0.000394
           26              H       1.533723       9.589923       0.128547       0.095750       1.020178 0.75378499E+01  0.71977115E+02                                 1.592408                            1.537528      -0.602589       2.568719                    0.999910       3.357886       8.889946       0.545418       1.176062      -0.733425      -0.014809       0.011054      -0.019115       0.026587       0.001101       0.006408      -0.005649      -0.000180      -0.001340      -0.009209       0.001327       0.007882              1.602847       1.640428       0.013898       0.379931       1.258405      -0.092251       1.909707          -0.000058
           27              H       2.548249       8.644232       0.881468       0.106641       1.211084 0.99579647E+01  0.10135293E+03                                 1.753975                            1.746914      -0.919099       2.426204                    0.998105       3.455393       9.267971       0.523645       1.149221      -0.741949       0.019866      -0.020390       0.005252       0.028948       0.000115      -0.005326       0.004105       0.008300      -0.036940      -0.014491       0.002925       0.011567              1.721694       1.628602      -0.247685      -0.073963       2.024399      -0.004815       1.512081          -0.000278
           28              H       2.397274      11.414093       1.393034       0.087724       0.982762 0.75888738E+01  0.72796512E+02                                 1.566460                            1.555236      -0.527267       2.592608                    0.999992       3.436420       9.205092       0.534227       1.195217      -0.728363      -0.020537       0.015391      -0.000958       0.025682      -0.004389       0.000689       0.000101      -0.003358      -0.023763      -0.007981      -0.000684       0.008665              1.555252       1.556844      -0.236667      -0.084362       1.794927       0.050829       1.313984          -0.000004
           29              H       3.496640      10.443004       1.967562       0.095197       1.014856 0.79926027E+01  0.79123092E+02                                 1.714595                            1.686456      -1.101024       2.342291                    0.994572       3.822655      11.051882       0.463658       1.334422      -0.695556       0.015825      -0.015864       0.015991       0.027529      -0.000750       0.004336      -0.003112       0.005807       0.000833      -0.005340      -0.001349       0.006689              1.715590       1.773728       0.059707       0.321775       1.398185      -0.116998       1.974856           0.000109
           30              H      -0.543582       4.205671      12.579277       0.085825       0.993759 0.76968731E+01  0.74776236E+02                                 1.630800                            1.606739      -0.786737       2.472381                    0.998656       3.648900      10.135572       0.501244       1.257788      -0.712567      -0.000013       0.024808      -0.004571       0.025226       0.000228      -0.000877      -0.003199      -0.000116      -0.028579      -0.010251       0.004572       0.005679              1.625685       1.408576      -0.194252       0.065030       1.915268      -0.351162       1.553212           0.000013
           31              H      -0.504576       2.654908      12.358910       0.100618       1.077814 0.87675296E+01  0.87336083E+02                                 1.686334                            1.690688      -0.715176       2.519457                    0.999596       3.482554       9.557072       0.502931       1.222591      -0.723071       0.002990      -0.024057      -0.011017       0.026628      -0.002359      -0.003190       0.005877      -0.002607      -0.003775      -0.006041      -0.002058       0.008099              1.657735       1.564110       0.162200      -0.010491       1.668069       0.270108       1.741028          -0.000010
           32              H       4.015492       2.838624       6.041726       0.125787       1.099343 0.76526353E+01  0.74402502E+02                                 1.778309                            1.634411      -0.879764       2.475108                    0.999302       3.373190       9.440694       0.481268       1.309009      -0.703945       0.021972       0.020336       0.030962       0.043069       0.018962       0.000586       0.000397       0.006795       0.017625      -0.022202       0.005828       0.016374              1.857646       1.751882       0.273612       0.408707       1.686226       0.416040       2.134829           0.000377
           33              H       4.207013       3.101549       3.649171       0.132002       1.130327 0.83296684E+01  0.82122672E+02                                 1.762613                            1.671055      -0.925268       2.450823                    0.998892       3.317982       9.132557       0.494180       1.257145      -0.716265       0.028349       0.034083      -0.012309       0.046009       0.023313       0.000487      -0.002223      -0.012128       0.018486      -0.027261       0.006110       0.021151              1.774124       1.852242       0.341629      -0.234439       1.755238      -0.226438       1.714890          -0.000122
           34              H       1.634934       0.189768       4.412585       0.090527       1.268068 0.96144728E+01  0.99670694E+02                                 1.989736                            1.855644      -1.241160       2.280077                    0.994164       3.925712      11.611744       0.439915       1.343059      -0.694487      -0.031589      -0.035662      -0.001601       0.047668       0.016806       0.000662       0.007592      -0.006989      -0.010530      -0.016900      -0.003705       0.020605              2.028396       2.216162       0.587100       0.151301       2.114191       0.166514       1.754836           0.002238
           35              H       5.046643      -0.062704       6.115181       0.107308       0.982403 0.66962141E+01  0.63509414E+02                                 1.690205                            1.556279      -0.973288       2.416981                    0.997863       3.569691      10.148134       0.476124       1.356366      -0.691755       0.008768       0.028297      -0.029742       0.041978      -0.004902      -0.013132      -0.012234       0.010027      -0.002240      -0.021093       0.004381       0.016712              1.769563       1.430384       0.105814      -0.144869       1.898493      -0.585280       1.979812          -0.000334
           36              H       6.483952      -1.919729       6.841867       0.116510       1.169849 0.87521830E+01  0.88383396E+02                                 1.870045                            1.761000      -1.109702       2.350923                    0.996706       3.684483      10.660793       0.456476       1.328721      -0.698256       0.037704      -0.004656      -0.018560       0.042282      -0.007309      -0.012832      -0.014136       0.005899      -0.021322      -0.024774       0.010350       0.014424              1.893194       2.258010      -0.171391      -0.395805       1.673738       0.034569       1.747833           0.000361
           37              H       3.178330      -1.874894       8.937976       0.092653       1.324159 0.10155626E+02  0.10634853E+03                                 2.016763                            1.884271      -1.303596       2.250892                    0.993938       3.930207      11.547341       0.446139       1.311026      -0.701209      -0.039484      -0.000774       0.034817       0.052648      -0.005846      -0.019302      -0.014536       0.016709      -0.005263      -0.027779       0.003335       0.024444              2.034153       2.136177       0.120114      -0.528461       1.906380      -0.288539       2.059902           0.000609
           38              H       1.174344       3.596094       8.468385       0.104565       1.176622 0.89873279E+01  0.91174498E+02                                 1.862862                            1.772865      -1.098691       2.352168                    0.997129       3.694139      10.641752       0.460375       1.311451      -0.701981       0.046858       0.022733       0.003970       0.052232       0.010243      -0.005386       0.010383       0.002127      -0.043483      -0.021617       0.003740       0.017877              1.874501       2.206158       0.298145       0.131811       1.816642       0.164304       1.600702           0.000342
           39              H      -2.564536       2.374010       8.400176       0.132124       1.000173 0.69304586E+01  0.66231390E+02                                 1.702190                            1.578399      -1.114446       2.359707                    0.997303       3.518461      10.007313       0.475446       1.348040      -0.693523      -0.041831      -0.010588       0.002150       0.043204       0.008096      -0.001984       0.010601       0.000661      -0.050111      -0.021388       0.003756       0.017633              1.750475       2.429834       0.096737      -0.140156       1.439269       0.055991       1.382321          -0.000317
           40              H      -1.155147       0.570758       7.563307       0.105880       1.289401 0.93204243E+01  0.95891840E+02                                 2.016186                            1.831448      -1.253028       2.282971                    0.994381       3.843142      11.330968       0.441139       1.349536      -0.693530      -0.015442      -0.035011      -0.009466       0.039418       0.007927       0.001419       0.008048      -0.000457      -0.028333      -0.013295      -0.001352       0.014647              2.105044       1.816601       0.496712       0.153605       2.813718       0.425192       1.684812           0.001648
           41              H       2.058779      -0.637917       2.298112       0.120706       0.976750 0.71630594E+01  0.68620342E+02                                 1.644871                            1.581189      -0.847803       2.478728                    0.999145       3.429852       9.582892       0.488485       1.308882      -0.702738      -0.003957      -0.030897       0.020099       0.037071       0.006838       0.003178      -0.004877      -0.022271       0.020542      -0.017305       0.004753       0.012552              1.665879       1.438714       0.024955      -0.032274       1.748189      -0.281787       1.810734           0.000078
           42              H       1.571608      14.006157       0.039351       0.123805       1.002187 0.74755355E+01  0.72126407E+02                                 1.652152                            1.599108      -0.960981       2.428917                    0.998349       3.394216       9.407729       0.494891       1.282758      -0.708795      -0.013809      -0.034565      -0.008304       0.038137       0.011247       0.005367      -0.000601      -0.023944       0.004389      -0.018521       0.002678       0.015843              1.663774       1.466655       0.172189       0.092663       1.924151       0.215532       1.600516           0.000007
           43              H      -1.261630      -4.683571      12.372027       0.124081       1.081444 0.80738754E+01  0.78640783E+02                                 1.678467                            1.615539      -0.979045       2.417605                    0.998486       3.305442       8.915832       0.518747       1.212228      -0.725950       0.010352       0.030526      -0.021469       0.038728       0.012510      -0.000532      -0.002764      -0.030371       0.013184      -0.021880       0.003835       0.018045              1.696411       1.475081       0.110713      -0.069041       1.685459      -0.354964       1.928691           0.000050
           44              H       3.229021       3.131414       1.526828       0.124221       1.020792 0.74743524E+01  0.71153841E+02                                 1.594134                            1.538624      -0.783324       2.509794                    0.999706       3.173090       8.362494       0.541700       1.187744      -0.732295       0.012012       0.035822       0.006551       0.038346       0.011102       0.002121      -0.002986      -0.026884       0.011403      -0.019721       0.003818       0.015903              1.599451       1.432981       0.189790       0.085425       1.787727       0.234470       1.577646           0.000019
           45              H      -0.008623       6.975519      11.194114       0.120549       0.954655 0.69815477E+01  0.67207678E+02                                 1.680020                            1.605034      -1.297854       2.265947                    0.994639       3.719850      10.809543       0.459823       1.383720      -0.685263       0.023096       0.014694       0.020657       0.034294      -0.005088       0.007645       0.007529      -0.005003      -0.006403      -0.014028       0.005255       0.008773              1.717038       1.865628       0.255791       0.312130       1.636045       0.278521       1.649442           0.000033
           46              H       0.608761       5.021372      10.108020       0.119429       0.986367 0.72439212E+01  0.70082273E+02                                 1.696792                            1.620473      -1.049183       2.384271                    0.996912       3.605736      10.359886       0.465726       1.359381      -0.691229       0.033966      -0.010117       0.008261       0.036391      -0.003038       0.004087       0.009840       0.013471      -0.016221      -0.015606       0.005088       0.010519              1.725559       2.044994      -0.338135       0.125615       1.652781       0.030476       1.478901           0.000168
           47              H       5.981180       4.707623       8.570698       0.126084       1.089912 0.79847110E+01  0.78762486E+02                                 1.790816                            1.685614      -1.005558       2.412746                    0.997677       3.504409      10.004148       0.465326       1.334408      -0.697880      -0.026745      -0.014921      -0.018350       0.035703      -0.004739       0.005636       0.011859       0.006566      -0.015815      -0.017370       0.008241       0.009129              1.832854       1.911127       0.239542       0.280616       1.841607       0.347589       1.745829           0.000674
           48              H       5.362975       6.661770       9.659416       0.117730       0.998252 0.70230389E+01  0.67520517E+02                                 1.720652                            1.600831      -1.083439       2.366734                    0.996390       3.626680      10.437432       0.465584       1.368350      -0.689080      -0.033291       0.009413      -0.004915       0.034944      -0.001813       0.007126       0.009874       0.010437      -0.028986      -0.017707       0.005156       0.012550              1.795322       2.352881      -0.418586       0.053355       1.643017       0.033617       1.390068           0.000348
           49              H      -1.706696       8.890796       8.720233       0.114360       0.981157 0.72193313E+01  0.70105583E+02                                 1.712711                            1.632790      -1.281573       2.268792                    0.994492       3.788854      11.070850       0.455466       1.384824      -0.684886       0.022052      -0.021851      -0.019019       0.036407      -0.013698      -0.007111       0.000187      -0.007111       0.028015      -0.019885       0.005502       0.014382              1.759020       1.839616      -0.438734      -0.215957       1.827030       0.098091       1.610415           0.000042
           50              H       6.532772      -4.274253       7.442629       0.116338       1.035800 0.75718259E+01  0.74238807E+02                                 1.760456                            1.660844      -1.269558       2.273427                    0.994674       3.773041      10.994656       0.457285       1.366119      -0.688804       0.008302       0.001787      -0.031341       0.032471      -0.008082      -0.003475      -0.008546       0.000795       0.002393      -0.013749       0.003830       0.009919              1.808269       1.456126      -0.066738      -0.162806       1.559240      -0.210069       2.409440           0.000000
           51              H       4.334772      -3.085014      10.611715       0.129112       1.038701 0.76694296E+01  0.73848940E+02                                 1.643044                            1.582360      -0.853728       2.483333                    0.999235       3.253819       8.765516       0.519572       1.224275      -0.723166      -0.021700       0.024628       0.022450       0.039767      -0.012030      -0.009847       0.001030      -0.010496       0.019475      -0.018829       0.003414       0.015415              1.649027       1.605020      -0.346402      -0.158839       1.823922       0.045812       1.518140           0.000132
           52              H       4.963148      -4.979385      11.731914       0.113592       1.032180 0.75766781E+01  0.74571316E+02                                 1.782435                            1.679822      -1.342180       2.242463                    0.992677       3.860875      11.408035       0.445589       1.396622      -0.682504      -0.017588      -0.005230       0.029791       0.034989      -0.006982      -0.010120      -0.003154      -0.015073       0.015442      -0.017737       0.007516       0.010221              1.846879       1.715729       0.041896      -0.335095       1.511338      -0.293023       2.313570           0.000018
           53              H       4.615264       1.320766      11.112788       0.127343       1.101742 0.84570654E+01  0.83099072E+02                                 1.689385                            1.641723      -0.684677       2.541389                    0.999861       3.305071       8.871994       0.521577       1.195120      -0.730590       0.010827      -0.017386       0.009989       0.022788      -0.005957      -0.000846      -0.002951      -0.008074      -0.001666      -0.007594      -0.000467       0.008061              1.695061       1.930094      -0.395967       0.115574       1.690132      -0.031283       1.464957           0.000163
           54              H       4.279954       2.820730      10.792731       0.118433       1.103598 0.87927754E+01  0.88147718E+02                                 1.738563                            1.708922      -1.083178       2.347731                    0.997347       3.663732      10.274457       0.490537       1.245517      -0.715661       0.003066       0.019872      -0.000577       0.020115       0.004382      -0.002287       0.002679      -0.008240       0.001695      -0.007556       0.001330       0.006227              1.735286       1.735123       0.276271      -0.080608       1.980713      -0.022606       1.490020          -0.000395
           55              H       3.434233       2.120064      12.988530       0.096832       1.017428 0.75141485E+01  0.71709744E+02                                 1.591155                            1.536422      -0.609286       2.567073                    0.999900       3.353547       8.882154       0.544798       1.178073      -0.732954       0.014597       0.010663       0.018542       0.025896      -0.001054       0.006403       0.005689      -0.000201      -0.001116      -0.009191       0.001244       0.007947              1.601552       1.639163      -0.013850       0.379346       1.257641       0.092164       1.907853          -0.000059
           56              H       2.419707       1.174363      12.235609       0.107765       1.210130 0.99507587E+01  0.10127987E+03                                 1.754547                            1.747520      -0.928041       2.422915                    0.997956       3.453305       9.267945       0.522901       1.150852      -0.741550      -0.019923      -0.020026      -0.005192       0.028722      -0.000264      -0.005219      -0.004270       0.008113      -0.036908      -0.014530       0.003120       0.011410              1.722245       1.629093       0.247613      -0.074003       2.024975       0.004854       1.512667          -0.000278
           57              H       2.570682       3.944217      11.724043       0.089178       0.977082 0.75372891E+01  0.72215968E+02                                 1.564391                            1.553273      -0.537494       2.589632                    0.999983       3.427511       9.191350       0.532570       1.200360      -0.727204       0.019791       0.015108       0.000887       0.024914       0.004212       0.000623       0.000030      -0.002960      -0.024053      -0.008058      -0.000424       0.008482              1.553186       1.554797       0.236071      -0.084156       1.792234      -0.050731       1.312527          -0.000005
           58              H       1.471316       2.973119      11.149515       0.096138       1.013087 0.79767183E+01  0.78940573E+02                                 1.713891                            1.685820      -1.106512       2.340310                    0.994539       3.820711      11.050891       0.463234       1.336071      -0.695218      -0.015242      -0.015895      -0.015874       0.027147       0.000848       0.004446       0.002962       0.005899       0.000902      -0.005221      -0.001583       0.006804              1.714872       1.772920      -0.059733       0.321438       1.397741       0.116864       1.973954           0.000108
           59              H       5.511538      11.675536       0.537800       0.085966       0.994879 0.77107988E+01  0.74970657E+02                                 1.634301                            1.610023      -0.789658       2.471205                    0.998721       3.654580      10.166544       0.499710       1.260654      -0.711922      -0.000073       0.024332       0.004540       0.024752      -0.000245      -0.000993       0.003171      -0.000276      -0.029023      -0.010388       0.004572       0.005815              1.629218       1.411326       0.194902       0.065243       1.919819       0.352459       1.556510           0.000013
           60              H       5.472532      10.124776       0.758167       0.099999       1.080345 0.87910148E+01  0.87603721E+02                                 1.686555                            1.690907      -0.707328       2.521702                    0.999662       3.486832       9.561776       0.503954       1.219640      -0.723713      -0.003296      -0.024344       0.011215       0.027005       0.002392      -0.003041      -0.005938      -0.002457      -0.003804      -0.006051      -0.002022       0.008073              1.657949       1.564271      -0.162202      -0.010561       1.668449      -0.270129       1.741127          -0.000010
           61              C       1.423010       9.821545       7.714153      -0.028307      27.604744 0.37519640E+03  0.85477532E+04                                 8.027239                            6.518156       0.304731       2.088372                    0.999832      28.043690      80.770539       0.633127       0.424641      -1.053329       0.050296      -0.051581      -0.048648       0.086930      -0.026316      -0.004437       0.005655       0.014590       0.007300      -0.028634       0.000646       0.027989              8.898138       7.153060      -2.226784       1.258190       6.838168      -1.251689      12.703185           0.000669
           62              C       1.298139      -4.980899       9.020876      -0.133643      29.696227 0.41865992E+03  0.97577699E+04                                 8.297027                            6.806676       0.412904       2.102284                    0.999825      29.254484      83.947846       0.633252       0.414992      -1.064301       0.033907      -0.032945       0.045268       0.065454      -0.071933       0.014984      -0.006835      -0.003886       0.009838      -0.074070       0.000392       0.073678              9.076584       7.786315      -2.645934       0.054463       7.225463      -0.295288      12.217975          -0.001210
           63              C       2.731654       8.360429       8.596932       0.081946      25.563624 0.32155725E+03  0.70855010E+04                                 7.734984                            6.102995       0.208888       2.081356                    0.998746      26.688299      76.897091       0.639934       0.434369      -1.041924      -0.022591       0.035694      -0.002402       0.042311       0.000419       0.001501      -0.010313       0.009838      -0.094427      -0.033901       0.013199       0.020702              8.766352       6.981780      -2.300970       0.615239       6.551382      -0.636056      12.765893           0.011938
           64              C       0.122353       6.797699       6.330301      -0.040289      29.342493 0.38288707E+03  0.87742302E+04                                 8.390474                            6.587958       0.262962       2.067621                    0.999804      28.437019      82.355298       0.628790       0.425072      -1.052233       0.057436       0.022398      -0.031597       0.069275      -0.001376      -0.019900       0.015353      -0.013716       0.012537      -0.025684      -0.001265       0.026949              9.614271       8.397202       1.692301      -1.404499      10.922040       4.376472       9.523573           0.001793
           65              C      -0.678120       5.763855       5.934166      -0.141465      31.267662 0.42369216E+03  0.99212966E+04                                 8.635940                            6.852890       0.340644       2.076809                    0.999776      29.589899      85.578487       0.629303       0.415651      -1.062089       0.019951      -0.035198      -0.048020       0.062793       0.008568      -0.044803       0.032860       0.017367      -0.027868      -0.061588       0.009445       0.052144              9.805624       9.724304       2.054719      -1.896269      10.905277       3.453705       8.787290          -0.001331
           66              C       1.134927       5.810161       4.801637       0.076253      26.455578 0.31906014E+03  0.70113794E+04                                 7.913184                            6.068973       0.219203       2.084993                    0.999536      26.557150      76.222969       0.643852       0.432902      -1.043610      -0.043949       0.026335       0.019239       0.054728      -0.005504      -0.024550      -0.023849       0.007580       0.013432      -0.036566       0.003170       0.033395              9.183963       8.694274       2.757352      -1.173402      11.301267       3.487884       7.556350           0.009103
           67              C       4.542814      10.532663       4.788258       0.084381      24.873048 0.32473580E+03  0.71482484E+04                                 7.569331                            6.113935       0.286740       2.113771                    0.999333      26.180891      74.544771       0.644605       0.431661      -1.047190       0.019450      -0.042293       0.001074       0.046564      -0.010217      -0.009244       0.007296       0.042059      -0.009281      -0.023258      -0.005306       0.028564              8.517765      10.157813       1.332587      -0.801267       9.687692      -2.757037       5.707791           0.008776
           68              C       6.607896       9.864850       4.810294      -0.122859      30.169917 0.40029936E+03  0.92354192E+04                                 8.437536                            6.672893       0.424868       2.117832                    0.999628      28.736364      82.321925       0.636443       0.417133      -1.061828      -0.025479       0.045631      -0.022609       0.056943      -0.031876       0.005101      -0.026075       0.014398      -0.132225      -0.054556      -0.004320       0.058877              9.441006      11.746080      -0.130957      -0.896880      10.568581      -2.809569       6.008357          -0.001514
           69              C       5.824901       8.880314       5.286182      -0.055990      30.588321 0.40915926E+03  0.95717478E+04                                 8.698539                            6.870269       0.020073       1.978738                    0.999414      29.718223      88.113734       0.605231       0.432600      -1.043400      -0.063325       0.002992      -0.002068       0.063429      -0.026494       0.019386      -0.001184       0.026299      -0.019661      -0.030652      -0.008749       0.039401              9.699686      10.455265      -0.869637      -0.204308      12.521895      -3.167168       6.121900           0.002208
           70              C       1.839863       8.977410       3.421196       0.639520      18.952477 0.24299631E+03  0.50197314E+04                                 6.698269                            5.621908      -0.328574       1.957465                    0.999029      22.181730      63.001863       0.607892       0.487752      -1.006625       0.020605      -0.013360       0.027893       0.037163       0.070987      -0.013275      -0.035630       0.034219      -0.036734      -0.074023      -0.015720       0.089743              7.145366       5.345168      -1.410085       1.357859       5.880826      -1.237511      10.210105           0.003245
           71              C       2.309885      -6.162631      10.994734       0.154736      34.022291 0.40179162E+03  0.92652705E+04                                 9.319259                            6.833893      -0.060080       1.995422                    0.999703      26.280636      74.919019       0.609371       0.435880      -1.051719       0.001880       0.005910      -0.032315       0.032905      -0.022912       0.022412      -0.013374      -0.023314       0.168958      -0.055312      -0.010111       0.065423             11.643010       5.997536      -1.023328       1.791289       8.325258      -1.475228      20.606236           0.000276
           72              C       2.786218       7.526803      11.423662      -0.191717      34.370886 0.48583815E+03  0.11768360E+05                                 9.236510                            7.406379       0.116790       2.002122                    0.999069      30.639472      90.022838       0.597214       0.423401      -1.057570       0.011418      -0.009671       0.040224       0.042916      -0.000579      -0.003499       0.022758      -0.036080       0.020019      -0.022059      -0.011870       0.033929             10.652353       6.487030      -1.088886       2.291479       8.992339      -1.583460      16.477689           0.001935
           73              C       3.069315       7.353509      12.777607      -0.178139      34.327730 0.47278357E+03  0.11371209E+05                                 9.212586                            7.283149       0.127014       2.003318                    0.999699      30.423785      88.990493       0.605278       0.420734      -1.059541      -0.014409       0.001373      -0.045081       0.047348      -0.019759       0.003876      -0.012778      -0.017029      -0.046315      -0.020772      -0.011894       0.032666             10.757993       5.947639      -0.834309       1.621586       8.572765       0.342871      17.753575           0.000552
           74              C       6.969412       0.923290       0.572429       0.188925      32.897003 0.38803694E+03  0.88886036E+04                                 9.199066                            6.743449      -0.064385       1.997699                    0.999747      26.048725      74.505052       0.608448       0.439463      -1.047431       0.009879      -0.007114       0.042556       0.044263       0.014186       0.014633      -0.008483      -0.013894       0.134164      -0.041473      -0.006570       0.048042             11.531551       5.897504      -0.904162       2.470481       8.594421      -0.240417      20.102727           0.001856
           75              C       6.427335       2.113997       0.133270      -0.186717      33.881978 0.46366883E+03  0.11096130E+05                                 9.113656                            7.202464       0.073579       1.984871                    0.999667      30.430543      88.742333       0.610038       0.419552      -1.060450      -0.006558       0.019252      -0.048824       0.052891      -0.010067      -0.006178       0.017776      -0.040437       0.009095      -0.024295      -0.008553       0.032847             10.532418       6.328485      -1.451044       1.936258       7.980057      -1.207834      17.288711           0.000772
           76              C       2.070254      -5.155675      11.888269      -0.180178      33.553691 0.45503151E+03  0.10832284E+05                                 9.046599                            7.139580       0.061239       1.985400                    0.999394      30.121408      87.449750       0.612481       0.420083      -1.060709       0.010714       0.005347       0.050535       0.051934      -0.016780       0.003863      -0.010301      -0.050897      -0.043302      -0.023345      -0.016572       0.039917             10.437419       6.042060      -0.985464       0.966314       7.732887      -0.101566      17.537309           0.001171
           77              C       6.887332      -0.457441       2.583277       0.181832      33.227103 0.39055065E+03  0.89519259E+04                                 9.210558                            6.742345      -0.109389       1.982603                    0.999566      26.041712      74.272538       0.612197       0.436492      -1.050230       0.014437       0.043921      -0.019071       0.050012       0.021875      -0.005645      -0.023667      -0.067602       0.013019      -0.042474      -0.008329       0.050802             11.233734      10.424440       3.394834       0.416612      14.315923      -4.983733       8.960840           0.002874
           78              C       5.594082      -0.948816       2.448696      -0.169974      35.382797 0.47659232E+03  0.11515788E+05                                 9.482774                            7.367559      -0.003073       1.967478                    0.999040      30.536584      90.291513       0.593510       0.427102      -1.052824      -0.016337      -0.042372       0.009580       0.046412      -0.014472       0.015194      -0.000269      -0.012350       0.007015      -0.023479       0.003425       0.020055             11.019539      11.409047       3.328545       0.276199      13.356725      -4.309328       8.292845           0.000292
           79              C       5.224442      12.819950       3.099565      -0.177551      35.391180 0.48055553E+03  0.11641070E+05                                 9.485424                            7.408637      -0.078526       1.940737                    0.998744      30.800794      91.328168       0.590327       0.428316      -1.051584       0.010709       0.033797      -0.029332       0.046013       0.019965       0.010609      -0.000317       0.031629      -0.049510      -0.022571      -0.012871       0.035442             10.939007       9.466797       1.814974       0.940940      13.936721      -5.222677       9.413503           0.002231
           80              C       6.147970      12.140190       3.885278       0.152609      35.960418 0.40354908E+03  0.93020355E+04                                 9.646400                            6.834767      -0.045866       1.999854                    0.999685      26.200110      74.310477       0.612128       0.434092      -1.054375      -0.005821      -0.036280       0.005876       0.037211       0.017958      -0.000774      -0.047005      -0.041714      -0.101394      -0.058114      -0.006878       0.064992             12.188832      10.474312       3.789762      -0.290995      16.502926      -6.451213       9.589257           0.001803
           81              C       7.441220      -2.308186       4.019859      -0.171925      35.681365 0.45618410E+03  0.10885197E+05                                 9.456080                            7.149543       0.142762       2.013492                    0.999555      30.184625      88.227623       0.610889       0.420192      -1.058828       0.018714       0.033654      -0.028473       0.047891      -0.017379       0.016107      -0.010424      -0.006240      -0.011739      -0.019954      -0.009841       0.029794             11.150432      11.340741       3.713052      -0.477147      13.872870      -4.760326       8.237685           0.001454
           82              C       7.810860      -1.136903       3.368990      -0.180784      36.386882 0.47032698E+03  0.11300649E+05                                 9.570427                            7.248593       0.122116       2.000202                    0.999739      30.468255      89.159049       0.608504       0.418927      -1.060376      -0.007464      -0.033364       0.028438       0.044470       0.008335      -0.003405       0.003537       0.031659      -0.064687      -0.022829      -0.005963       0.028792             11.264436      10.860956       2.473135       0.446648      14.142816      -5.217370       8.789537           0.001649
           83              C       7.731260       1.810735       2.701331       0.182718      34.314992 0.38429013E+03  0.87913559E+04                                 9.453067                            6.709019      -0.069573       1.994700                    0.999741      26.195945      75.153772       0.609564       0.439228      -1.046391      -0.015098      -0.034800      -0.026348       0.046186       0.020689       0.019725       0.014820      -0.049884       0.015564      -0.039717      -0.002412       0.042129             12.013148       9.210761       5.292086       1.084660      13.230424       5.196216      13.598258           0.002291
           84              C       7.290802       2.009445       4.025106      -0.199393      39.212537 0.51567921E+03  0.12700184E+05                                10.141935                            7.641787      -0.052781       1.935851                    0.999354      31.576582      94.067008       0.585645       0.424660      -1.055000       0.027999       0.027146       0.035344       0.052632       0.024705      -0.012026      -0.005769      -0.000509      -0.011481      -0.023976      -0.007199       0.031175             12.346718       8.987117       4.457970       0.387822      13.603505       5.665647      14.449532           0.001613
           85              C      -1.297296       3.088111       4.790357      -0.172090      36.172529 0.47209686E+03  0.11399886E+05                                 9.674547                            7.360057      -0.121233       1.927036                    0.998800      30.826531      91.636445       0.589487       0.430291      -1.049050      -0.011019      -0.045662      -0.011682       0.048404      -0.009236      -0.004874       0.013884       0.002807       0.044892      -0.018900      -0.004827       0.023727             11.616509       8.655624       5.125418       0.707414      14.057758       4.413046      12.136144           0.000417
           86              C      -0.430491       3.972549       4.217665       0.162263      35.742503 0.38122568E+03  0.86540547E+04                                 9.600600                            6.618912       0.098557       2.052663                    0.999623      25.650929      71.946077       0.626104       0.430945      -1.057428       0.016997       0.026753       0.017587       0.036248       0.027240      -0.000223       0.044528      -0.047023       0.012171      -0.048662      -0.014577       0.063240             12.719745       7.902584       4.881999       0.631521      17.451666       7.035891      12.804986           0.001373
           87              C       0.047083       3.776827       2.897038      -0.181921      35.073707 0.45632077E+03  0.10882052E+05                                 9.356116                            7.158245       0.044182       1.977885                    0.999338      30.383822      88.591559       0.609946       0.421089      -1.058965      -0.008005      -0.028307      -0.021642       0.036521       0.020403      -0.014059      -0.019859      -0.013836      -0.004240      -0.020841      -0.016634       0.037475             11.127039       7.202698       2.921255      -0.088429      13.412295       5.877358      12.766126           0.002532
           88              C      -0.374459       2.671270       2.214687      -0.178070      36.662218 0.48009489E+03  0.11659194E+05                                 9.770994                            7.433954      -0.275559       1.873183                    0.998787      31.278458      93.700458       0.584280       0.431662      -1.046653       0.010405       0.035396       0.020770       0.042339      -0.007190      -0.009286      -0.002845       0.002456       0.073425      -0.021053      -0.005734       0.026786             11.639425       9.824138       4.518866      -0.038227      13.291803       4.834301      11.802333           0.000205
           89              C       1.075060       9.413646       2.177435      -0.360138      30.606316 0.49774004E+03  0.12121117E+05                                 8.493729                            7.365599      -0.248796       1.888396                    0.999058      31.816992      93.512412       0.615349       0.408738      -1.067696       0.057329       0.001414      -0.067918       0.088890       0.011488      -0.035334      -0.003222      -0.018608       0.021466      -0.040742       0.003913       0.036829              9.086542       9.181779       0.333639      -0.274283       6.974022      -2.018705      11.103826          -0.002363
           90              C       2.034316       9.462939       0.949676      -0.160279      24.272512 0.39500114E+03  0.90892764E+04                                 7.293558                            6.573845       0.056604       2.003744                    0.999648      28.859262      82.755656       0.648789       0.410272      -1.065489      -0.006454       0.053520       0.083247       0.099177       0.022393      -0.025354      -0.019365       0.035756      -0.057835      -0.035152      -0.016934       0.052085              7.612875       7.888208       1.713923      -1.140356       6.743230      -0.786799       8.207187          -0.000496
           91              C       2.924554      10.620783       1.206771      -0.184393      26.181472 0.43911134E+03  0.10389451E+05                                 7.803555                            7.031855      -0.103577       1.956649                    0.998885      29.503355      86.171594       0.613044       0.422276      -1.056391      -0.007575      -0.055318      -0.064949       0.085649       0.004882      -0.028028      -0.021875       0.033635      -0.046466      -0.040274      -0.002975       0.043249              8.277899       9.246479       2.248751      -1.874281       7.330706      -0.984270       8.256513           0.000137
           92              C      -0.298772       3.361570      12.988530      -0.186024      25.023223 0.42146592E+03  0.98455143E+04                                 7.450562                            6.797326       0.114085       2.026620                    0.999474      29.047059      83.611658       0.637801       0.411098      -1.066171       0.042327      -0.022312       0.080899       0.093989       0.003326      -0.032415      -0.012657       0.024080      -0.074687      -0.043228       0.000871       0.042357              7.797213       9.795249       0.553477      -1.797271       5.836194      -0.815106       7.760196           0.000007
           93              C       3.544946       2.351579       5.402924      -0.026786      27.558048 0.37439077E+03  0.85253329E+04                                 8.021263                            6.513684       0.299309       2.087105                    0.999835      28.011957      80.675851       0.632937       0.424971      -1.053061      -0.050326      -0.052257       0.048256       0.087133       0.026766      -0.003993      -0.005534       0.013929       0.008254      -0.029153       0.001170       0.027983              8.890982       7.147582       2.225048       1.255644       6.833289       1.249185      12.692076           0.000667
           94              C       3.669817       2.489016       4.096201      -0.134479      29.713864 0.41896951E+03  0.97669396E+04                                 8.300331                            6.808650       0.412415       2.102072                    0.999831      29.266184      83.994019       0.633227       0.414926      -1.064327      -0.035009      -0.034131      -0.045276       0.066637       0.072423       0.015145       0.007054      -0.004043       0.011675      -0.074855       0.000859       0.073996              9.080371       7.789742       2.648129       0.051682       7.228789       0.292808      12.222582          -0.001210
           95              C       2.236302       0.890450       4.520145       0.080925      25.570556 0.32166375E+03  0.70881913E+04                                 7.734469                            6.102340       0.203412       2.079870                    0.998761      26.694988      76.909607       0.640252       0.434132      -1.042102       0.021587       0.034672       0.003623       0.041003      -0.001557       0.001612       0.009947       0.010511      -0.094103      -0.033681       0.012516       0.021166              8.765742       6.982006       2.301570       0.614969       6.551581       0.635805      12.763638           0.011957
           96              C       4.845603      -0.672247       6.786776      -0.040073      29.333248 0.38272675E+03  0.87693365E+04                                 8.387525                            6.585038       0.268078       2.069360                    0.999806      28.429796      82.319407       0.629172       0.424873      -1.052393      -0.057506       0.021917       0.033271       0.069959       0.001708      -0.018858      -0.015128      -0.011445       0.012631      -0.024028      -0.002144       0.026172              9.611883       8.393964      -1.692319      -1.402902      10.920608      -4.376536       9.521078           0.001799
           97              C       5.646076      -1.706086       7.182911      -0.141067      31.260923 0.42348741E+03  0.99151408E+04                                 8.633105                            6.849446       0.338057       2.076243                    0.999776      29.588347      85.563535       0.629718       0.415434      -1.062245      -0.020023      -0.036168       0.047262       0.062791      -0.008543      -0.044144      -0.032818       0.019396      -0.028278      -0.061130       0.009195       0.051935              9.803270       9.722854      -2.053943      -1.896523      10.902020      -3.452926       8.784937          -0.001326
           98              C       3.833029      -1.659764       8.315440       0.078491      26.398023 0.31820263E+03  0.69872036E+04                                 7.897242                            6.056789       0.222686       2.086528                    0.999536      26.524306      76.077311       0.645200       0.432327      -1.044050       0.043604       0.026302      -0.019475       0.054519       0.005779      -0.025918       0.023094       0.007240       0.016037      -0.036948       0.002691       0.034257              9.164381       8.678782      -2.748064      -1.174631      11.271722      -3.478580       7.542640           0.009103
           99              C       0.425142       3.062739       8.328819       0.085601      24.826240 0.32392580E+03  0.71260988E+04                                 7.562104                            6.108377       0.283104       2.113229                    0.999317      26.149268      74.436660       0.644559       0.431954      -1.046994      -0.019523      -0.040551      -0.001125       0.045020       0.009439      -0.010046      -0.007055       0.043913      -0.006732      -0.024021      -0.005104       0.029125              8.509716      10.149429      -1.333229      -0.801466       9.677196       2.753374       5.702522           0.008774
          100              C      -1.639940       2.394925       8.306783      -0.125314      30.174918 0.40036396E+03  0.92369763E+04                                 8.435289                            6.669939       0.421037       2.116702                    0.999634      28.747152      82.344213       0.637105       0.416697      -1.062141       0.025122       0.045938       0.022191       0.056867       0.032831       0.005519       0.026389       0.013513      -0.129541      -0.054039      -0.005517       0.059556              9.439253      11.742349       0.131438      -0.896308      10.568666       2.809871       6.006744          -0.001515
          101              C      -0.856945       1.410382       7.830895      -0.055248      30.545468 0.40827565E+03  0.95451627E+04                                 8.687884                            6.859819       0.024533       1.980477                    0.999416      29.686875      87.970851       0.606140       0.432218      -1.043713       0.062571       0.005024       0.003520       0.062871       0.025047       0.019051       0.001826       0.026929      -0.019737      -0.028997      -0.009517       0.038514              9.689791      10.436939       0.868508      -0.203849      12.516945       3.167381       6.115489           0.002212
          102              C       3.128093       1.507505       9.695881       0.640947      18.929221 0.24263932E+03  0.50104420E+04                                 6.692765                            5.617776      -0.321672       1.959908                    0.999033      22.163043      62.933771       0.608124       0.487752      -1.006640      -0.021395      -0.013086      -0.027909       0.037523      -0.070562      -0.013218       0.035589       0.034062      -0.037099      -0.073607      -0.015747       0.089354              7.139200       5.340787       1.408466       1.355410       5.875811       1.235049      10.201003           0.003247
          103              C       2.658071       1.307256       2.122343       0.156110      34.004140 0.40158812E+03  0.92599286E+04                                 9.318439                            6.834134      -0.062457       1.994736                    0.999719      26.272717      74.907649       0.609063       0.436131      -1.051507      -0.002182       0.006497       0.031118       0.031864       0.022740       0.022092       0.013366      -0.024528       0.171234      -0.055800      -0.010079       0.065879             11.640875       5.997106       1.023623       1.790307       8.325909       1.474771      20.599611           0.000276
          104              C       2.181738       0.056784       1.693415      -0.191854      34.385271 0.48610185E+03  0.11776453E+05                                 9.239877                            7.409217       0.069468       1.989945                    0.999202      30.646385      90.052359       0.596994       0.423495      -1.057501      -0.012084      -0.010461      -0.039488       0.042600       0.000346      -0.003992      -0.022998      -0.037006       0.020675      -0.022857      -0.011617       0.034475             10.656085       6.489342       1.089740       2.293081       8.995742       1.586299      16.483171           0.001926
          105              C       1.898641      -0.116529       0.339470      -0.176421      34.235683 0.47119175E+03  0.11322662E+05                                 9.191778                            7.266868       0.142904       2.008946                    0.999718      30.378742      88.800323       0.606495       0.420270      -1.059900       0.013989       0.000584       0.044552       0.046700       0.020536       0.003967       0.012462      -0.017090      -0.048401      -0.021096      -0.012414       0.033509             10.731916       5.934287       0.835562       1.618142       8.560206      -0.337766      17.701256           0.000553
          106              C      -2.001456      -6.546575      12.544648       0.189339      32.899973 0.38809373E+03  0.88901629E+04                                 9.199862                            6.744392      -0.063092       1.998188                    0.999699      26.047388      74.500486       0.608349       0.439522      -1.047404      -0.009337      -0.005749      -0.043209       0.044579      -0.013742       0.013612       0.008595      -0.014017       0.133829      -0.040765      -0.006880       0.047645             11.531816       5.897759       0.904241       2.470022       8.596792       0.239715      20.100898           0.001847
          107              C      -1.459379      -5.355862      12.983807      -0.187362      33.884434 0.46370603E+03  0.11096664E+05                                 9.113151                            7.202376       0.072403       1.984570                    0.999681      30.428233      88.719074       0.610121       0.419508      -1.060533       0.006903       0.019972       0.049926       0.054214       0.009547      -0.006194      -0.017775      -0.040838       0.009814      -0.024416      -0.008366       0.032783             10.531611       6.328830       1.450946       1.937737       7.979582       1.210537      17.286421           0.000764
          108              C       2.897702       2.314199       1.228808      -0.180248      33.537356 0.45472686E+03  0.10823998E+05                                 9.047108                            7.140204       0.058629       1.985184                    0.999410      30.113889      87.444311       0.612022       0.420438      -1.060409      -0.010150       0.007174      -0.050446       0.051955       0.016919       0.004398       0.010544      -0.051311      -0.044978      -0.023455      -0.017099       0.040554             10.437394       6.042791       0.986194       0.966777       7.734718       0.102761      17.534673           0.001176
          109              C      -1.919376       7.012565      10.533800       0.182027      33.229104 0.39058959E+03  0.89524900E+04                                 9.207290                            6.740062      -0.103270       1.984481                    0.999519      26.044674      74.264672       0.612695       0.436153      -1.050499      -0.013516       0.042540       0.018994       0.048509      -0.019941      -0.004578       0.022819      -0.066220       0.013721      -0.041013      -0.007596       0.048609             11.229773      10.419478      -3.392561       0.416574      14.312112       4.982460       8.957729           0.002849
          110              C      -0.626126       6.521193      10.668381      -0.172092      35.500072 0.47859059E+03  0.11577851E+05                                 9.509307                            7.387972      -0.007275       1.965334                    0.999035      30.602474      90.583089       0.592004       0.427679      -1.052316       0.017229      -0.042602      -0.009333       0.046892       0.014445       0.015628      -0.000106      -0.012736       0.006872      -0.024004       0.003923       0.020080             11.051569      11.440356      -3.342408       0.274044      13.398737       4.322930       8.315615           0.000282
          111              C      -0.256486       5.350049      10.017512      -0.176491      35.307206 0.47902983E+03  0.11594381E+05                                 9.470998                            7.397097      -0.075630       1.942362                    0.998720      30.749627      91.125160       0.590785       0.428343      -1.051613      -0.010668       0.034962       0.030206       0.047419      -0.020708       0.010255       0.000253       0.030242      -0.051458      -0.022753      -0.013017       0.035770             10.922881       9.452892      -1.810667       0.940305      13.916634       5.215167       9.399116           0.002190
          112              C      -1.180014       4.670278       9.231799       0.154507      35.903982 0.40264064E+03  0.92758656E+04                                 9.637306                            6.826896      -0.038453       2.002506                    0.999646      26.170941      74.206768       0.612504       0.434070      -1.054389       0.006489      -0.035973      -0.005946       0.037034      -0.017821      -0.000415       0.047812      -0.040080      -0.102309      -0.059190      -0.005760       0.064950             12.179336      10.463096      -3.786287      -0.291270      16.493724       6.447925       9.581189           0.001782
          113              C      -2.473264       5.161800       9.097218      -0.174338      35.777222 0.45762698E+03  0.10928778E+05                                 9.472922                            7.160473       0.141675       2.012545                    0.999550      30.233569      88.421662       0.610440       0.420149      -1.058804      -0.017858       0.034343       0.028097       0.047831       0.017742       0.016181       0.009193      -0.006608      -0.013483      -0.020699      -0.008777       0.029477             11.173050      11.360105      -3.724668      -0.481133      13.906053       4.773147       8.252992           0.001438
          114              C      -2.842904       6.333093       9.748087      -0.180480      36.376800 0.47006080E+03  0.11292792E+05                                 9.569192                            7.246830       0.123610       2.000579                    0.999747      30.463684      89.143422       0.608535       0.418961      -1.060342       0.006650      -0.034835      -0.028764       0.045663      -0.008378      -0.003674      -0.003919       0.030080      -0.067861      -0.023977      -0.004679       0.028657             11.263993      10.859272      -2.473437       0.446316      14.144001       5.218165       8.788704           0.001606
          115              C      -2.763304      -5.659160      10.415746       0.185715      34.262801 0.38359756E+03  0.87717634E+04                                 9.445301                            6.704153      -0.073975       1.993812                    0.999699      26.170759      75.071283       0.609610       0.439383      -1.046274       0.014625      -0.034575       0.027437       0.046499      -0.021351       0.020226      -0.015041      -0.050203       0.013631      -0.040174      -0.002854       0.043028             12.002508       9.203667      -5.287831       1.082515      13.220118      -5.190012      13.583738           0.002281
          116              C      -2.322846       9.479431       9.091971      -0.200354      39.247709 0.51630324E+03  0.12718637E+05                                10.143844                            7.643102      -0.049160       1.936748                    0.999387      31.594405      94.113120       0.586009       0.424293      -1.055291      -0.028599       0.028599      -0.036464       0.054456      -0.024572      -0.011424       0.005248      -0.000207      -0.010394      -0.023930      -0.006512       0.030442             12.349038       8.989760      -4.460398       0.388114      13.608341      -5.665891      14.449013           0.001599
          117              C       6.265252      -4.381814       8.326720      -0.172121      36.198749 0.47245967E+03  0.11411934E+05                                 9.684784                            7.367560      -0.125166       1.925763                    0.998757      30.837116      91.709872       0.588569       0.430838      -1.048616       0.010511      -0.045313       0.011475       0.047910       0.009309      -0.004617      -0.014340       0.004365       0.044315      -0.019534      -0.004227       0.023761             11.630157       8.666388      -5.134675       0.710877      14.079373      -4.419241      12.144709           0.000413
          118              C       5.398447      -3.497367       8.899412       0.161570      35.723208 0.38095398E+03  0.86458417E+04                                 9.594653                            6.614347       0.102571       2.054091                    0.999591      25.643830      71.903969       0.626670       0.430658      -1.057666      -0.016850       0.026784      -0.016973       0.035908      -0.027418       0.000363      -0.044081      -0.047064       0.010311      -0.048084      -0.014990       0.063074             12.712693       7.897392      -4.878758       0.631892      17.443026      -7.033178      12.797661           0.001373
          119              C       4.920873      -3.693071      10.220039      -0.181582      35.084649 0.45645756E+03  0.10886374E+05                                 9.359160                            7.160107       0.042854       1.977185                    0.999312      30.388958      88.617352       0.609752       0.421182      -1.058883       0.008017      -0.027814       0.021588       0.036109      -0.020230      -0.014439       0.020289      -0.013057      -0.002439      -0.020864      -0.016881       0.037745             11.131658       7.203947      -2.921617      -0.087800      13.418741      -5.882409      12.772285           0.002520
          120              C       5.342415      -4.798619      10.902390      -0.180972      36.729548 0.48121037E+03  0.11693011E+05                                 9.780771                            7.440685      -0.277709       1.872248                    0.998760      31.317504      93.843000       0.584242       0.431442      -1.046791      -0.011918       0.036394      -0.021283       0.043813       0.008928      -0.008721       0.002334       0.003333       0.073257      -0.022485      -0.003991       0.026475             11.652027       9.833769      -4.524021      -0.037921      13.306965      -4.841053      11.815345           0.000200
          121              C       3.892896       1.943759      10.939642      -0.360026      30.604948 0.49767929E+03  0.12118601E+05                                 8.492619                            7.364716      -0.176586       1.906572                    0.998367      31.811131      93.474385       0.615474       0.408690      -1.067786      -0.056950       0.002879       0.067622       0.088455      -0.010157      -0.035280       0.002802      -0.019588       0.020907      -0.040754       0.004809       0.035945              9.085422       9.182168      -0.335055      -0.275634       6.971751       2.018687      11.102348          -0.002362
          122              C       2.933640       1.993069      12.167401      -0.162621      24.309882 0.39580103E+03  0.91121886E+04                                 7.299714                            6.579190       0.058104       2.003818                    0.999668      28.891029      82.864235       0.648726       0.410109      -1.065607       0.007299       0.054507      -0.084179       0.100550      -0.023294      -0.026822       0.020202       0.035249      -0.056199      -0.035764      -0.017961       0.053725              7.619528       7.895876      -1.717042      -1.142993       6.749331       0.788946       8.213377          -0.000497
          123              C       2.043402       3.150909      11.910306      -0.186297      26.221325 0.43997003E+03  0.10414508E+05                                 7.809514                            7.036809      -0.102382       1.956612                    0.998859      29.527417      86.252158       0.613099       0.422046      -1.056570       0.007478      -0.056972       0.066927       0.088209      -0.005419      -0.028427       0.022317       0.036666      -0.047357      -0.041076      -0.003815       0.044891              8.284660       9.253838      -2.253145      -1.877452       7.336591       0.986904       8.263551           0.000136
          124              C       5.266728      10.831428       0.128547      -0.186639      25.012453 0.42120393E+03  0.98388061E+04                                 7.451409                            6.797578       0.109781       2.025632                    0.999422      29.045663      83.631274       0.637395       0.411384      -1.065883      -0.040866      -0.022697      -0.080236       0.092860      -0.003718      -0.032372       0.012768       0.021438      -0.071801      -0.042693       0.001289       0.041404              7.798289       9.794950      -0.553250      -1.797530       5.838638       0.817054       7.761279           0.000006
          125              N       2.370007       8.838498       7.436071      -0.225090      39.528130 0.56299933E+03  0.13974644E+05                                 9.910280                            7.816873      -0.244271       1.930926                    0.998918      29.235961      83.496587       0.606295       0.406995      -1.081421      -0.064573       0.065257       0.079171       0.121228      -0.012467       0.051095      -0.041423       0.002498      -0.042275      -0.065194      -0.005413       0.070607             11.603903       7.936755      -1.381644      -0.003697       7.439193       0.287503      19.435762          -0.025731
          126              N       2.143506       8.987912       9.601176       0.013957      33.743664 0.36044614E+03  0.79493709E+04                                 8.767514                            6.079320      -0.011186       2.070580                    0.998643      23.836757      62.773784       0.722292       0.384504      -1.104309      -0.009634       0.019355      -0.009941       0.023796      -0.070904       0.007298      -0.009583      -0.038124       0.149185      -0.098285       0.037083       0.061202             11.321435       6.561268      -1.557586       1.612339       6.252960      -2.000000      21.150076           0.000938
          127              N       1.222325       6.796200       5.609649      -0.209228      39.242277 0.51532327E+03  0.12559575E+05                                 9.950389                            7.515179      -0.338475       1.896969                    0.999334      29.200048      83.679465       0.611478       0.410989      -1.074646      -0.120405      -0.032663      -0.013697       0.125507      -0.023734      -0.046978       0.004671      -0.087667       0.135326      -0.087516       0.021505       0.066012             12.134950      12.150424       5.847964      -0.870370      15.034702       3.459686       9.219725          -0.017205
          128              N      -0.018517       5.112469       4.953795       0.034386      33.703491 0.32819831E+03  0.70511178E+04                                 8.729071                            5.742818       0.156587       2.133667                    0.998905      23.082792      59.460912       0.756553       0.376830      -1.112947      -0.016498       0.007993       0.016384       0.024586       0.036996      -0.034407       0.041997      -0.009825      -0.025480      -0.075993       0.030043       0.045950             11.978239       8.206792       4.591598       1.127479      17.626591       7.705687      10.101333           0.000024
          129              N       4.512926       9.303113       5.312941      -0.223370      40.365664 0.57099682E+03  0.14195577E+05                                10.029429                            7.834071      -0.172212       1.951094                    0.999258      29.204973      82.945215       0.611243       0.403063      -1.086161       0.092154       0.044260      -0.054118       0.115672      -0.058191       0.031787       0.012065       0.020604      -0.061137      -0.068143      -0.004362       0.072505             11.920864      16.300837       4.003753      -1.865754      12.070075      -3.193733       7.391680          -0.018883
          130              N       5.786434      10.888231       4.495747       0.032434      32.432171 0.33869722E+03  0.73474619E+04                                 8.497196                            5.857267       0.059705       2.097203                    0.998902      23.417871      60.975822       0.743311       0.379848      -1.108723       0.017713      -0.026625      -0.007060       0.032749       0.004813      -0.002146      -0.054055       0.010292      -0.181479      -0.086642       0.033803       0.052839             10.921805       9.075103       2.912552      -1.774765      16.061997      -5.928840       7.628315           0.000773
          131              N       7.262920       0.751491       1.939491      -0.173430      44.502363 0.45088247E+03  0.10551656E+05                                10.558522                            6.858282      -0.358878       1.934021                    0.997783      26.494892      72.667799       0.669037       0.391200      -1.095865      -0.022674       0.006412       0.006630       0.024478       0.049974       0.027504      -0.015849      -0.126226       0.144016      -0.110643       0.049383       0.061260             14.097903       7.985021       4.414508       2.691166      15.265566       0.120983      19.043123           0.000358
          132              N       2.597949       1.368535       5.681006      -0.225605      39.595723 0.56413649E+03  0.14011713E+05                                 9.925751                            7.828008      -0.249019       1.928986                    0.998876      29.269469      83.653328       0.605410       0.407333      -1.081060       0.064886       0.066031      -0.079191       0.121826       0.013428       0.050679       0.040590       0.001696      -0.041582      -0.063978      -0.006366       0.070344             11.622945       7.948443       1.383197      -0.004659       7.449920      -0.290177      19.470472          -0.025722
          133              N       2.824450       1.517919       3.515901       0.014144      33.699586 0.36002249E+03  0.79363306E+04                                 8.754673                            6.071877       0.000836       2.074588                    0.998673      23.819627      62.678901       0.723550       0.384014      -1.104851       0.009083       0.018507       0.010194       0.022998       0.070552       0.006254       0.009097      -0.038863       0.148201      -0.097881       0.037904       0.059977             11.303079       6.552609       1.556128       1.607648       6.245319       1.995158      21.111308           0.000942
          134              N       3.745631      -0.673736       7.507428      -0.210903      39.325166 0.51654819E+03  0.12597397E+05                                 9.965586                            7.525106      -0.335636       1.897218                    0.999375      29.236258      83.820472       0.610929       0.411098      -1.074533       0.119659      -0.031254       0.013688       0.124429       0.024484      -0.046741      -0.003905      -0.086579       0.138092      -0.087611       0.021318       0.066294             12.156077      12.171072      -5.862301      -0.869574      15.063911      -3.466999       9.233247          -0.017248
          135              N       4.986473      -2.357458       8.163282       0.034069      33.781249 0.32886677E+03  0.70703648E+04                                 8.748839                            5.753047       0.148423       2.130686                    0.998857      23.106089      59.577016       0.754879       0.377405      -1.112320       0.017182       0.007249      -0.015320       0.024134      -0.037022      -0.034548      -0.041891      -0.009897      -0.026873      -0.076075       0.030093       0.045982             12.009620       8.225763      -4.605873       1.132143      17.676597      -7.729271      10.126500           0.000027
          136              N       0.455030       1.833181       7.804136      -0.222632      40.351023 0.57068644E+03  0.14184526E+05                                10.024390                            7.829591      -0.164105       1.953529                    0.999285      29.191319      82.869858       0.611754       0.402821      -1.086432      -0.092952       0.045353       0.054797       0.117046       0.057023       0.031747      -0.010871       0.020369      -0.060153      -0.066536      -0.004976       0.071512             11.916723      16.294161      -4.005696      -1.867348      12.066966       3.193597       7.389043          -0.018894
          137              N      -0.818478       3.418310       8.621330       0.030263      32.611078 0.34057628E+03  0.74012180E+04                                 8.538639                            5.880765       0.046370       2.091687                    0.998878      23.491530      61.296204       0.740172       0.380789      -1.107623      -0.019256      -0.027237       0.007595       0.034210      -0.004882      -0.002149       0.053715       0.009852      -0.179958      -0.085971       0.033317       0.052654             10.981458       9.117412      -2.934583      -1.786901      16.158510       5.968154       7.668451           0.000775
          138              N      -2.294964       8.221506      11.177586      -0.173564      44.511230 0.45100845E+03  0.10554931E+05                                10.558121                            6.858210      -0.359044       1.933742                    0.997705      26.497338      72.666408       0.669217       0.391082      -1.095990       0.022190       0.004573      -0.007028       0.023722      -0.049098       0.027592       0.016969      -0.126463       0.144124      -0.110391       0.048173       0.062219             14.097176       7.985724      -4.416681       2.689996      15.268879      -0.120691      19.036925           0.000355
          139              O       2.629394       8.024244       3.397061      -0.555205      28.294876 0.50273537E+03  0.11931980E+05                                 7.317956                            6.959386       0.288471       2.132071                    0.998050      27.942161      73.938122       0.714331       0.361271      -1.132665      -0.012416       0.035088       0.060512       0.071043      -0.000440       0.007930      -0.055420       0.009276      -0.099023      -0.070797       0.020773       0.050025              7.303292       6.434975      -1.277758       0.184011       8.468587      -1.042738       7.006313          -0.030292
          140              O       1.613128       9.564556       4.499682      -0.582683      31.620142 0.54024661E+03  0.13001026E+05                                 7.827434                            7.137961       0.634186       2.240275                    0.998691      28.025306      73.668730       0.719669       0.353661      -1.143441       0.055230      -0.074259       0.022351       0.095207       0.063572      -0.001053       0.016007       0.032775       0.214434      -0.102410       0.028112       0.074298              8.159369       6.470420      -0.379347      -0.144460       6.195516       0.687736      11.812170          -0.016794
          141              O       2.338562       0.554339       9.720016      -0.556389      28.340489 0.50381733E+03  0.11964433E+05                                 7.326808                            6.967730       0.284467       2.130399                    0.997988      27.964284      74.024586       0.713750       0.361361      -1.132563       0.012013       0.034253      -0.059891       0.070033       0.000324       0.008325       0.054899       0.009636      -0.099405      -0.070495       0.021010       0.049485              7.312175       6.441852       1.278436       0.183967       8.477918       1.044589       7.016756          -0.030267
          142              O       3.354828       2.094635       8.617395      -0.582773      31.606968 0.53996403E+03  0.12992325E+05                                 7.825022                            7.135773       0.633496       2.240250                    0.998711      28.020194      73.646176       0.719839       0.353630      -1.143485      -0.055030      -0.074993      -0.022867       0.095787      -0.063597      -0.000502      -0.016036       0.032101       0.213106      -0.102083       0.028053       0.074030              8.156795       6.468536       0.379780      -0.145323       6.194244      -0.688075      11.807604          -0.016813

******************************************************
Auxiliary information for the entire system
The total spin magnetic moment of the unit cell is   -2.514040
The total net atomic charge of the unit cell is   -0.000004
Accuracy of reproducing the electrostatic potential in the unit cell:
  The inner radius (bohr) =    5.0000
  The outer radius (bohr) =   12.0000
  Valid grid points have density less than (e/(bohr^3)) =    0.0001
  The number of valid grid points were=        21486
  The rms potential error without charges in kcal/mol is=      4.22262
  The rms potential error with partial charges in kcal/mol is=      1.10861
  The RRMSE value at monopole order=      0.26254
  The rms potential error with partial charges and cloud penetration in kcal/mol is=      1.12430
  The RRMSE value at monopole order with cloud penetration is=      0.26626
  The rms potential error with partial charges and atomic dipoles in kcal/mol is=      0.35383
  The RRMSE value at dipole order=      0.08379
  The rms potential error with partial charges, atomic dipoles and cloud penetration in kcal/mol is=      0.36004
  The RRMSE value at dipole order with cloud penetration=      0.08526

******************************************************
The electron densities and ab initio electrostatic potential were computed in VASP using the PBE functional and
projector augmented wave method. See the main text of the journal article for a description of computational details.
The atomic charges, dipoles, and quadrupoles were computed with the DDEC6 method as described in
(a) T. A. Manz and N. Gabaldon Limas, RSC Adv. 6 (2016) 47771-47801 DOI: 10.1039/c6ra04656h
(b) N. Gabaldon Limas and T. A. Manz, RSC Adv. 8 (2018) 2678-2707 DOI: 10.1039/c7ra11829e.
For each atom in the material, the electron cloud parameters were fit to the spherically averaged atom-in-material
electron density using radial positions for which this density was between 10^-4 and 10^-2 electrons per cubic bohr.
The polarizabilities, dispersion coefficients, and quantum Drude oscillator (QDO) parameters were fit using the MCLF method.
The magnetic structure of the system was optimized in VASP from the default ferromagnetic initial guess using spin polarization.
The atomic spin moments (ASMs) were computed on this optimized magnetic structure using the DDEC6 partition as inputs
to the method of T. A. Manz and D. S. Sholl, J. Chem. Theory Comput. 7 (2011) 4146-4164 DOI: 10.1021/ct200539n.
The RMSE and RRMSE were computed using a uniform grid with Ewald summation.
