# Supplementary material for: A collection of forcefield precursors for metal–organic frameworks
Source: RSC Adv. 2019 Nov 13;9(63):36492–507. doi: 10.1039/c9ra07327b (PMC9075174; doi:10.1039/c9ra07327b)
Supplement: RA-009-C9RA07327B-s4585 [file RA-009-C9RA07327B-s4585.xyz]

  328
jmolscript: load "" {1 1 1} spacegroup "x,y,z" unitcell [{      7.365400     0.000000     0.000000 }, {     -0.397094    23.477442     0.000000 }, {      0.000000     0.000000    29.028400 }]
Nd     5.548399    15.778719     8.629853     2.097478
Nd     1.813767    17.442566     7.610666     2.147247
Nd     1.221360    19.437444    23.144053     2.097478
Nd     4.955992    17.773597    22.124866     2.147247
Nd     1.419907     7.698723    20.398547     2.097478
Nd     5.154539     6.034876    21.417734     2.147247
Nd     5.746946     4.039998     5.884347     2.097478
Nd     2.012314     5.703845     6.903534     2.147247
H      6.595442    14.560710    16.737775     0.434574
H      6.468849     8.066849     8.551767     0.415998
H      4.042342    17.406175    13.013432     0.117956
H      6.890837    18.216147    12.531560     0.124975
H      0.631212    18.899341    14.456143     0.115943
H      1.422081    16.732373    15.971426     0.122591
H      1.438445    19.901828    19.332914     0.123531
H      2.736103    20.214078    17.437360     0.107059
H      6.897737    12.626168     5.161250     0.125156
H      4.116541    13.062849     5.010302     0.119825
H      3.046731    11.820892     3.422448     0.107939
H      0.695351     9.881655     5.312197     0.134953
H      4.045197     8.571614     3.442768     0.120166
H      5.347111    10.156341     2.371620     0.115074
H      0.174317    20.655453     2.223575     0.434574
H      0.698004     3.671872    23.065967     0.415998
H      2.727417    17.809988    27.527632     0.117956
H     -0.121078    17.000016    27.045760     0.124975
H      6.138547    16.316822    28.970343     0.115943
H      5.347678    18.483790     1.457226     0.122591
H      5.331314    15.314335     4.818714     0.123531
H      4.033656    15.002085     2.923160     0.107059
H     -0.127978    22.589995    19.675450     0.125156
H      2.653218    22.153314    19.524502     0.119825
H      3.723028    23.395271    17.936648     0.107939
H      6.471502     1.857066    19.826397     0.134953
H      3.121656     3.167107    17.956968     0.120166
H      1.819742     1.582380    16.885820     0.115074
H      0.372864     8.916732    12.290625     0.434574
H      0.499457    15.410593    20.476633     0.415998
H      2.925964     6.071267    16.014968     0.117956
H      0.077469     5.261295    16.496840     0.124975
H      6.337094     4.578101    14.572257     0.115943
H      5.546225     6.745069    13.056974     0.122591
H      5.529861     3.575614     9.695486     0.123531
H      4.232203     3.263364    11.591040     0.107059
H      0.070569    10.851274    23.867150     0.125156
H      2.851765    10.414593    24.018098     0.119825
H      3.921575    11.656550    25.605952     0.107939
H      6.272955    13.595787    23.716203     0.134953
H      2.923109    14.905828    25.585632     0.120166
H      1.621195    13.321101    26.656780     0.115074
H      6.793989     2.821989    26.804825     0.434574
H      6.270302    19.805570     5.962433     0.415998
H      4.240889     5.667454     1.500768     0.117956
H      7.089384     6.477426     1.982640     0.124975
H      0.829759     7.160620     0.058057     0.115943
H      1.620628     4.993652    27.571174     0.122591
H      1.636992     8.163107    24.209686     0.123531
H      2.934650     8.475357    26.105240     0.107059
H      7.096284     0.887447     9.352950     0.125156
H      4.315088     1.324128     9.503898     0.119825
H      3.245278     0.082171    11.091752     0.107939
H      0.496804    21.620376     9.202003     0.134953
H      3.846650    20.310335    11.071432     0.120166
H      5.148564    21.895062    12.142580     0.115074
C      3.134202    18.624655    15.274744    -0.295920
C      2.452901    18.145715    13.971369     0.080151
C      3.128004    17.554083    12.926347    -0.155935
C      2.505511    17.169053    11.753599    -0.042775
C      1.115271    17.366264    11.617166    -0.000873
C      0.432229    18.035371    12.630257    -0.099330
C      1.094953    18.436835    13.797199    -0.125117
C      3.298041    16.558640    10.665034     0.628003
C      0.317174    16.781676    10.487961     0.640598
C      2.233229    18.504920    16.502645     0.100161
C      1.431943    17.368612    16.650690    -0.160632
C      0.644433    17.159662    17.785701    -0.057229
C      0.639778    18.131628    18.787180    -0.007665
C      1.430832    19.263241    18.656553    -0.072465
C      2.216569    19.446365    17.515737    -0.124070
C     -0.137191    15.905967    17.832146     0.621888
C     -0.246103    18.077630    19.994762     0.630127
C      3.583676    20.094343    15.036711     0.695726
C      4.378021    17.765380    15.611474     0.693127
C      0.326168    11.285606     3.082816    -0.304358
C      1.164605    12.097926     4.116227     0.092122
C      0.454012    12.741208     5.111901    -0.158068
C      1.092688    13.562918     6.046616    -0.038355
C      2.498072    13.689696     6.035004     0.002498
C      3.188757    13.004155     5.036427    -0.092690
C      2.551258    12.243486     4.087199    -0.124135
C      0.248864    14.288371     7.033581     0.610933
C      3.272809    14.523146     7.016164     0.635752
C      6.815437    10.219731     3.776595     0.103495
C     -0.123931     9.635142     4.946439    -0.141453
C      6.465074     8.681958     5.593773    -0.030641
C      5.229740     8.299276     5.033525    -0.020353
C      4.843380     8.846300     3.831749    -0.079240
C      5.619775     9.799484     3.187318    -0.144237
C      6.919677     8.193627     6.926176     0.677114
C      4.318934     7.280355     5.646024     0.632005
C      1.214423    10.546067     2.069725     0.697568
C      6.834440    12.318614     2.304855     0.694795
C      3.635557    16.591508     0.760544    -0.295920
C      4.316858    17.070448    28.485569     0.080151
C      3.641755    17.662080    27.440547    -0.155935
C      4.264248    18.047110    26.267799    -0.042775
C      5.654488    17.849899    26.131366    -0.000873
C      6.337530    17.180792    27.144457    -0.099330
C      5.674806    16.779328    28.311399    -0.125117
C      3.471718    18.657523    25.179234     0.628003
C      6.452585    18.434487    25.002161     0.640598
C      4.536530    16.711243     1.988445     0.100161
C      5.337816    17.847551     2.136490    -0.160632
C      6.125326    18.056501     3.271501    -0.057229
C      6.129981    17.084535     4.272980    -0.007665
C      5.338927    15.952922     4.142353    -0.072465
C      4.553190    15.769798     3.001537    -0.124070
C      6.906950    19.310196     3.317946     0.621888
C      7.015862    17.138533     5.480562     0.630127
C      3.186083    15.121820     0.522511     0.695726
C      2.391738    17.450783     1.097274     0.693127
C      6.840685     0.453115    17.597016    -0.304358
C      5.605154    23.118237    18.630427     0.092122
C      6.315747    22.474955    19.626101    -0.158068
C      5.677071    21.653245    20.560816    -0.038355
C      4.271687    21.526467    20.549204     0.002498
C      3.581002    22.212008    19.550627    -0.092690
C      4.218501    22.972677    18.601399    -0.124135
C      6.520895    20.927792    21.547781     0.610933
C      3.496950    20.693017    21.530364     0.635752
C      0.351416     1.518990    18.290795     0.103495
C      7.290784     2.103579    19.460639    -0.141453
C      0.701779     3.056763    20.107973    -0.030641
C      1.937113     3.439445    19.547725    -0.020354
C      2.323473     2.892421    18.345949    -0.079240
C      1.547078     1.939237    17.701518    -0.144237
C      0.247176     3.545094    21.440376     0.677114
C      2.847919     4.458366    20.160224     0.632005
C      5.952430     1.192654    16.583925     0.697568
C     -0.064681    22.897549    16.819055     0.694795
C      3.834104     4.852787    13.753656    -0.295920
C      4.515405     5.331727    15.057031     0.080151
C      3.840302     5.923359    16.102053    -0.155935
C      4.462795     6.308389    17.274801    -0.042775
C      5.853035     6.111178    17.411234    -0.000873
C      6.536077     5.442071    16.398143    -0.099330
C      5.873353     5.040607    15.231201    -0.125117
C      3.670265     6.918802    18.363366     0.628003
C      6.651132     6.695766    18.540439     0.640598
C      4.735077     4.972522    12.525755     0.100161
C      5.536363     6.108830    12.377710    -0.160632
C      6.323873     6.317780    11.242699    -0.057229
C      6.328528     5.345814    10.241220    -0.007665
C      5.537474     4.214201    10.371847    -0.072465
C      4.751737     4.031077    11.512663    -0.124070
C      7.105497     7.571475    11.196254     0.621888
C      7.214409     5.399812     9.033638     0.630127
C      3.384630     3.383099    13.991689     0.695726
C      2.590285     5.712062    13.416926     0.693127
C      6.642138    12.191836    25.945584    -0.304358
C      5.803701    11.379516    24.912173     0.092122
C      6.514294    10.736234    23.916499    -0.158068
C      5.875618     9.914524    22.981784    -0.038355
C      4.470234     9.787746    22.993396     0.002498
C      3.779549    10.473287    23.991973    -0.092690
C      4.417048    11.233956    24.941201    -0.124135
C      6.719442     9.189071    21.994819     0.610933
C      3.695497     8.954296    22.012236     0.635752
C      0.152869    13.257711    25.251805     0.103495
C      7.092237    13.842300    24.081961    -0.141453
C      0.503232    14.795484    23.434627    -0.030641
C      1.738566    15.178166    23.994875    -0.020353
C      2.124926    14.631142    25.196651    -0.079240
C      1.348531    13.677958    25.841082    -0.144237
C      0.048629    15.283815    22.102224     0.677114
C      2.649372    16.197087    23.382376     0.632005
C      5.753883    12.931375    26.958675     0.697568
C      0.133866    11.158828    26.723545     0.694795
C      3.332749     6.885934    28.267856    -0.295920
C      2.651448     6.406994     0.542831     0.080151
C      3.326551     5.815362     1.587853    -0.155935
C      2.704058     5.430332     2.760601    -0.042775
C      1.313818     5.627543     2.897034    -0.000873
C      0.630776     6.296650     1.883943    -0.099330
C      1.293500     6.698114     0.717001    -0.125117
C      3.496588     4.819919     3.849166     0.628003
C      0.515721     5.042955     4.026239     0.640598
C      2.431776     6.766199    27.039955     0.100161
C      1.630490     5.629891    26.891910    -0.160632
C      0.842980     5.420941    25.756899    -0.057229
C      0.838325     6.392907    24.755420    -0.007665
C      1.629379     7.524520    24.886047    -0.072465
C      2.415116     7.707644    26.026863    -0.124070
C      0.061356     4.167246    25.710454     0.621888
C     -0.047556     6.338909    23.547838     0.630127
C      3.782223     8.355622    28.505889     0.695725
C      4.576568     6.026659    27.931126     0.693127
C      0.127621    23.024327    11.431384    -0.304358
C      1.363152     0.359205    10.397973     0.092122
C      0.652559     1.002487     9.402299    -0.158068
C      1.291235     1.824197     8.467584    -0.038355
C      2.696619     1.950975     8.479196     0.002498
C      3.387304     1.265434     9.477773    -0.092690
C      2.749805     0.504765    10.427001    -0.124135
C      0.447411     2.549650     7.480619     0.610933
C      3.471356     2.784425     7.498036     0.635752
C      6.616890    21.958452    10.737605     0.103495
C     -0.322478    21.373863     9.567761    -0.141453
C      6.266527    20.420679     8.920427    -0.030641
C      5.031193    20.037997     9.480675    -0.020353
C      4.644833    20.585021    10.682451    -0.079240
C      5.421228    21.538205    11.326882    -0.144237
C      6.721130    19.932348     7.588024     0.677114
C      4.120387    19.019076     8.868176     0.632005
C      1.015876    22.284788    12.444475     0.697568
C      7.032987     0.579893    12.209345     0.694795
O      4.518123    16.406036    10.830496    -0.615026
O      2.718390    16.253433     9.584307    -0.696515
O      0.118180    17.485999     9.414781    -0.766365
O     -0.215253    15.687627    10.638909    -0.566390
O      7.059714    15.286162    18.935225    -0.549480
O      6.804579    15.434070    16.749387    -0.467580
O      0.275375    18.251363    21.138191    -0.704272
O      5.885806    17.934418    19.867037    -0.647243
O      0.770232    15.121820     7.833894    -0.687481
O      6.354235    14.102899     7.013261    -0.621061
O      3.445473    15.767450     6.818191    -0.746809
O      3.834604    13.924471     7.974101    -0.588175
O      0.706806     7.810945     7.112248    -0.594830
O      6.049589     8.294580     7.886726    -0.481630
O      4.789577     6.235609     6.165632    -0.720539
O      3.088902     7.498695     5.605384    -0.617918
O      2.251636    18.810127    25.344696    -0.615026
O      4.051369    18.962730    24.098507    -0.696515
O      6.651579    17.730164    23.928981    -0.766365
O      6.985012    19.528536    25.153109    -0.566390
O     -0.289955    19.930001     4.421025    -0.549480
O     -0.034820    19.782093     2.235187    -0.467580
O      6.494384    16.964800     6.623991    -0.704272
O      0.883953    17.281745     5.352837    -0.647243
O      5.999527    20.094343    22.348094    -0.687481
O      0.415524    21.113264    21.527461    -0.621061
O      3.324286    19.448713    21.332391    -0.746809
O      2.935155    21.291692    22.488301    -0.588175
O      6.460047     3.927776    21.626448    -0.594830
O      1.117264     3.444141    22.400926    -0.481630
O      2.377276     5.503112    20.679832    -0.720539
O      4.077951     4.240026    20.119584    -0.617918
O      2.450183     7.071406    18.197904    -0.615026
O      4.249916     7.224009    19.444093    -0.696515
O      6.850126     5.991443    19.613619    -0.766365
O      7.183559     7.789815    18.389491    -0.566390
O     -0.091408     8.191280    10.093175    -0.549480
O      0.163727     8.043372    12.279013    -0.467580
O      6.692931     5.226079     7.890209    -0.704272
O      1.082500     5.543024     9.161363    -0.647243
O      6.198074     8.355622    21.194506    -0.687481
O      0.614071     9.374543    22.015139    -0.621061
O      3.522833     7.709992    22.210209    -0.746809
O      3.133702     9.552971    21.054299    -0.588175
O      6.261500    15.666497    21.916152    -0.594830
O      0.918717    15.182862    21.141674    -0.481630
O      2.178729    17.241833    22.862768    -0.720539
O      3.879404    15.978747    23.423016    -0.617918
O      4.716670     4.667315     3.683704    -0.615026
O      2.916937     4.514712     4.929893    -0.696515
O      0.316727     5.747278     5.099419    -0.766365
O     -0.016706     3.948906     3.875291    -0.566390
O      7.258261     3.547441    24.607375    -0.549480
O      7.003126     3.695349    26.793213    -0.467580
O      0.473922     6.512642    22.404409    -0.704272
O      6.084353     6.195697    23.675563    -0.647243
O      0.968779     3.383099     6.680306    -0.687481
O      6.552782     2.364178     7.500939    -0.621061
O      3.644020     4.028729     7.696009    -0.746809
O      4.033151     2.185750     6.540099    -0.588175
O      0.508259    19.549666     7.401952    -0.594830
O      5.851042    20.033301     6.627474    -0.481630
O      4.591030    17.974330     8.348568    -0.720539
O      2.890355    19.237416     8.908816    -0.617918
F      2.555562    20.916053    15.016972    -0.188020
F      4.444949    20.514589    15.953138    -0.197508
F      4.231438    20.204687    13.861932    -0.213245
F      5.427858    17.967286    14.769360    -0.211091
F      4.081336    16.450644    15.509003    -0.210235
F      4.827380    17.979025    16.832989    -0.184126
F      1.961211    11.377168     1.333274    -0.206505
F      2.061467     9.717313     2.690933    -0.198720
F      0.511173     9.797137     1.225289    -0.199910
F      0.156917    13.410315     1.985252    -0.197173
F      6.315756    11.849065     1.161717    -0.209151
F      5.790443    12.729469     3.041596    -0.203986
F      4.214197    14.300110     0.502772    -0.188020
F      2.324810    14.701574     1.438938    -0.197508
F      2.538321    15.011476    28.376132    -0.213245
F      1.341901    17.248877     0.255160    -0.211091
F      2.688423    18.765519     0.994803    -0.210235
F      1.942379    17.237138     2.318789    -0.184126
F      5.205642     0.361553    15.847474    -0.206505
F      5.105386     2.021408    17.205133    -0.198720
F      6.655680     1.941584    15.739489    -0.199910
F      6.612842    21.805848    16.499452    -0.197173
F      0.454003    23.367098    15.675917    -0.209151
F      0.979316    22.486694    17.555796    -0.203986
F      4.412744     2.561389    14.011428    -0.188020
F      2.523357     2.962853    13.075262    -0.197508
F      2.736868     3.272755    15.166468    -0.213245
F      1.540448     5.510156    14.259040    -0.211091
F      2.886970     7.026798    13.519397    -0.210235
F      2.140926     5.498417    12.195411    -0.184126
F      5.007095    12.100274    27.695126    -0.206505
F      4.906839    13.760129    26.337467    -0.198720
F      6.457133    13.680305    27.803111    -0.199910
F      6.811389    10.067127    27.043148    -0.197173
F      0.652550    11.628377    27.866683    -0.209151
F      1.177863    10.747973    25.986804    -0.203986
F      2.754109     9.177332    28.525628    -0.188020
F      4.643496     8.775868    27.589462    -0.197508
F      4.429985     8.465966     0.652268    -0.213245
F      5.626405     6.228565    28.773240    -0.211091
F      4.279883     4.711923    28.033597    -0.210235
F      5.025927     6.240304    26.709611    -0.184126
F      1.762664    23.115889    13.180926    -0.206505
F      1.862920    21.456034    11.823267    -0.198720
F      0.312626    21.535858    13.288911    -0.199910
F      0.355464     1.671594    12.528948    -0.197173
F      6.514303     0.110344    13.352483    -0.209151
F      5.988990     0.990748    11.472604    -0.203986

The following XYZ coordinates are in angstroms. Other properties are in atomic units.
The sperically averaged electron density of each atom fit to a function of the form exp(a - br)
eigen_1, eigen_2 and eigen_3 are the three eigenvalues of traceless quadrupole moment tensor
  atom number  atomic symbol              X              Y              Z     net charge C6 coefficient C8 coefficient C10 coefficient fluctuating dipole atomic polarizability isotropic forcefield polarizability              a              b squared Pearson coefficient          <r^3>          <r^4>         wp_QDO          m_QDO          q_QDO       dipole_x       dipole_y       dipole_z         dipole            Qxy            Qxz            Qyz     Q(x^2-y^2)  Q(3z^2 - R^2)        eigen_1        eigen_2        eigen_3 static polarizability      alpha(xx)      alpha(xy)      alpha(xz)      alpha(yy)      alpha(yz)      alpha(zz) atomic spin moment
            1             Nd       5.548399      15.778719       8.629853       2.097478     147.214606 0.36993783E+04  0.13220066E+06                                18.172844                           16.151370       2.698634       2.487756                    0.999316      85.301610     206.610227       0.648157       0.264436      -1.339508      -0.008305       0.027668      -0.019782       0.035012      -0.013758       0.012302      -0.140404      -0.201166       0.005181      -0.103351      -0.097194       0.200545             21.153274      24.733432      -2.233400      -2.871090      17.552410       7.386017      21.173980          -0.000002
            2             Nd       1.813767      17.442566       7.610666       2.147247     132.188883 0.33854519E+04  0.11819439E+06                                16.686027                           15.335729       2.601031       2.482640                    0.999439      83.217829     198.484363       0.673445       0.260509      -1.346066       0.003827      -0.012545       0.011494       0.017439       0.016511      -0.128112      -0.098410      -0.041732      -0.060907      -0.164233      -0.000859       0.165092             19.012685      21.734156       0.596352       5.332430      16.724017       5.198601      18.579883           0.000002
            3             Nd       1.221360      19.437444      23.144053       2.097478     147.214613 0.36993785E+04  0.13220067E+06                                18.172844                           16.151370       2.698635       2.487756                    0.999316      85.301612     206.610234       0.648157       0.264436      -1.339508       0.008305      -0.027668      -0.019782       0.035012      -0.013758      -0.012302       0.140404      -0.201166       0.005181      -0.103351      -0.097194       0.200545             21.153275      24.733433      -2.233400       2.871090      17.552410      -7.386017      21.173980          -0.000000
            4             Nd       4.955992      17.773597      22.124866       2.147247     132.188876 0.33854517E+04  0.11819438E+06                                16.686026                           15.335728       2.601031       2.482640                    0.999439      83.217829     198.484359       0.673446       0.260509      -1.346066      -0.003827       0.012545       0.011494       0.017439       0.016511       0.128112       0.098410      -0.041732      -0.060907      -0.164233      -0.000859       0.165092             19.012684      21.734155       0.596352      -5.332430      16.724016      -5.198601      18.579882           0.000003
            5             Nd       1.419907       7.698723      20.398547       2.097478     147.214610 0.36993784E+04  0.13220067E+06                                18.172844                           16.151370       2.698635       2.487756                    0.999316      85.301611     206.610230       0.648157       0.264436      -1.339508       0.008305      -0.027668       0.019782       0.035012      -0.013758       0.012302      -0.140404      -0.201166       0.005181      -0.103351      -0.097194       0.200545             21.153274      24.733432      -2.233400      -2.871090      17.552410       7.386017      21.173980          -0.000001
            6             Nd       5.154539       6.034876      21.417734       2.147247     132.188882 0.33854519E+04  0.11819438E+06                                16.686027                           15.335728       2.601031       2.482640                    0.999439      83.217829     198.484362       0.673445       0.260509      -1.346066      -0.003827       0.012545      -0.011494       0.017439       0.016511      -0.128112      -0.098410      -0.041732      -0.060907      -0.164233      -0.000859       0.165092             19.012685      21.734156       0.596353       5.332430      16.724016       5.198601      18.579883           0.000002
            7             Nd       5.746946       4.039998       5.884347       2.097478     147.214616 0.36993786E+04  0.13220067E+06                                18.172844                           16.151370       2.698634       2.487756                    0.999316      85.301612     206.610234       0.648157       0.264436      -1.339508      -0.008305       0.027668       0.019782       0.035012      -0.013758      -0.012302       0.140404      -0.201166       0.005181      -0.103351      -0.097194       0.200545             21.153275      24.733433      -2.233400       2.871090      17.552410      -7.386017      21.173980          -0.000002
            8             Nd       2.012314       5.703845       6.903534       2.147247     132.188883 0.33854519E+04  0.11819438E+06                                16.686026                           15.335728       2.601031       2.482640                    0.999439      83.217830     198.484364       0.673446       0.260509      -1.346066       0.003827      -0.012545      -0.011494       0.017439       0.016511       0.128112       0.098410      -0.041732      -0.060907      -0.164233      -0.000859       0.165092             19.012685      21.734155       0.596352      -5.332430      16.724016      -5.198601      18.579882           0.000002
            9              H       6.595442      14.560710      16.737775       0.434574       0.554917 0.33551256E+01  0.26516237E+02                                 1.158421                            1.108495      -1.226509       2.508308                    0.999823       1.910046       4.803495       0.564304       1.373377      -0.696266      -0.009236      -0.034767      -0.012959       0.038236       0.006013       0.006728       0.011556      -0.022548      -0.017429      -0.014377      -0.007384       0.021761              1.159936       0.995204       0.146812       0.048426       1.485701       0.092185       0.998902           0.000001
           10              H       6.468849       8.066849       8.551767       0.415998       0.376062 0.20391770E+01  0.14694689E+02                                 0.971864                            0.918141      -1.225429       2.461510                    0.999997       2.252394       6.007973       0.548284       1.550225      -0.654121       0.004247      -0.001948       0.008868       0.010023       0.002476      -0.005879       0.001895       0.003135      -0.015062      -0.008722       0.001430       0.007293              1.007947       0.840291      -0.046117       0.126770       0.842637      -0.155753       1.340913           0.000000
           11              H       4.042342      17.406175      13.013432       0.117956       1.109373 0.84639873E+01  0.85061341E+02                                 1.818591                            1.736513      -1.410809       2.208991                    0.993017       3.841570      11.217547       0.456180       1.336018      -0.694835       0.036464      -0.009009      -0.001635       0.037596      -0.003504      -0.000424      -0.000218       0.011723      -0.017495      -0.005892      -0.003861       0.009753              1.852594       2.333651      -0.109277       0.142126       1.423277       0.106211       1.800855           0.000000
           12              H       6.890837      18.216147      12.531560       0.124975       0.899070 0.62299856E+01  0.57913712E+02                                 1.587991                            1.497392      -0.826648       2.502464                    0.999193       3.358900       9.391279       0.488199       1.349632      -0.694020      -0.039487       0.007189      -0.005177       0.040468      -0.005086       0.005111       0.008624       0.018241       0.001662      -0.016316       0.004979       0.011338              1.637980       2.207880      -0.151967       0.078511       1.294851       0.031764       1.411210          -0.000000
           13              H       0.631212      18.899341      14.456143       0.115943       1.018264 0.75677572E+01  0.74306480E+02                                 1.757795                            1.675478      -1.241729       2.297550                    0.994187       3.728327      10.928596       0.448441       1.391047      -0.684613      -0.023767       0.022680       0.025603       0.041651      -0.010809      -0.002632       0.012235       0.010330       0.004065      -0.017575       0.000429       0.017146              1.814105       1.780256      -0.187249      -0.251625       1.598138       0.268019       2.063920          -0.000000
           14              H       1.422081      16.732373      15.971426       0.122591       1.184094 0.94093502E+01  0.96044089E+02                                 1.834049                            1.782604      -1.341620       2.246739                    0.994654       3.646944      10.356293       0.473820       1.266431      -0.711921      -0.000228      -0.027474      -0.029726       0.040478      -0.000205      -0.003104       0.012694      -0.019420       0.011372      -0.012643      -0.006168       0.018811              1.825082       1.586468       0.088747      -0.135776       1.772443       0.232857       2.116335           0.000000
           15              H       1.438445      19.901828      19.332914       0.123531       0.857725 0.60840659E+01  0.56877596E+02                                 1.598917                            1.525164      -1.226804       2.309925                    0.994681       3.648163      10.622982       0.456970       1.433741      -0.675743       0.004166       0.025847       0.031051       0.040615       0.006245      -0.003106       0.007714      -0.006103      -0.000096      -0.011415       0.001266       0.010149              1.616615       1.391060       0.038181      -0.060242       1.646403       0.313016       1.812382          -0.000000
           16              H       2.736103      20.214078      17.437360       0.107059       1.008409 0.75405844E+01  0.74303286E+02                                 1.764001                            1.683930      -1.433018       2.194127                    0.992551       3.963907      11.810360       0.440787       1.410179      -0.679247       0.020566       0.030843       0.002276       0.037141       0.006235      -0.001979       0.002306      -0.011669      -0.005870      -0.008687      -0.000988       0.009675              1.810147       1.778747       0.435106      -0.164961       2.017546      -0.061786       1.634149          -0.000000
           17              H       6.897737      12.626168       5.161250       0.125156       1.023143 0.77015986E+01  0.75733449E+02                                 1.737702                            1.668748      -1.371735       2.234397                    0.994214       3.736334      10.857175       0.459375       1.355913      -0.691001      -0.037592      -0.005974       0.006828       0.038672       0.006184      -0.002960       0.001187       0.017910      -0.017529      -0.009251      -0.004862       0.014113              1.784869       2.249647       0.089488       0.019638       1.584985       0.151200       1.519975          -0.000000
           18              H       4.116541      13.062849       5.010302       0.119825       0.959431 0.65864597E+01  0.62125679E+02                                 1.661367                            1.540277      -0.936766       2.444880                    0.997853       3.451273       9.740817       0.480740       1.350756      -0.693423       0.039101       0.000774       0.000568       0.039113       0.001303       0.001112       0.006865       0.013483      -0.011071      -0.011187       0.002149       0.009038              1.746019       2.439155       0.100630      -0.061663       1.419896       0.074545       1.379007          -0.000000
           19              H       3.046731      11.820892       3.422448       0.107939       1.042772 0.76950351E+01  0.76009240E+02                                 1.787238                            1.688365      -1.348435       2.235006                    0.993300       3.909529      11.562149       0.446372       1.389164      -0.683607       0.025082      -0.014923      -0.025447       0.038721      -0.002212      -0.007225       0.008281       0.012459       0.002166      -0.012273      -0.001068       0.013341              1.851816       1.912885      -0.190181      -0.288537       1.751525       0.410876       1.891039          -0.000000
           20              H       0.695351       9.881655       5.312197       0.134953       0.991858 0.74712339E+01  0.72513388E+02                                 1.681363                            1.630264      -1.113058       2.369324                    0.997009       3.447684       9.776228       0.473070       1.333997      -0.697641       0.037879       0.005048       0.017101       0.041866       0.004412       0.010542       0.001541       0.020725       0.012968      -0.013452      -0.004167       0.017619              1.707309       1.987335       0.256708       0.190559       1.644059      -0.064640       1.490532          -0.000000
           21              H       4.045197       8.571614       3.442768       0.120166       0.933032 0.65818640E+01  0.62660073E+02                                 1.680857                            1.578340      -1.250562       2.295694                    0.994192       3.701793      10.824998       0.453295       1.419330      -0.678458      -0.035429      -0.011670      -0.015984       0.040582       0.008271       0.006624      -0.003160       0.008893      -0.004063      -0.012353       0.000793       0.011560              1.748266       2.157079       0.227394       0.340420       1.505879       0.014306       1.581838          -0.000000
           22              H       5.347111      10.156341       2.371620       0.115074       1.048158 0.78376740E+01  0.77923170E+02                                 1.809405                            1.717550      -1.379524       2.226245                    0.992692       3.912391      11.680936       0.436480       1.411441      -0.679595      -0.015630       0.010380      -0.033911       0.038755       0.000045       0.008112      -0.006350       0.007991       0.011209      -0.010426      -0.001932       0.012357              1.874513       1.705389       0.022852       0.210674       1.749635      -0.341768       2.168515          -0.000000
           23              H       0.174317      20.655453       2.223575       0.434574       0.554917 0.33551272E+01  0.26516254E+02                                 1.158421                            1.108495      -1.226509       2.508308                    0.999823       1.910046       4.803496       0.564304       1.373377      -0.696265       0.009236       0.034767      -0.012959       0.038236       0.006013      -0.006728      -0.011556      -0.022548      -0.017429      -0.014377      -0.007384       0.021761              1.159936       0.995204       0.146812      -0.048426       1.485702      -0.092186       0.998903           0.000001
           24              H       0.698004       3.671872      23.065967       0.415998       0.376062 0.20391770E+01  0.14694689E+02                                 0.971864                            0.918141      -1.225430       2.461510                    0.999997       2.252394       6.007973       0.548284       1.550225      -0.654121      -0.004247       0.001948       0.008868       0.010023       0.002476       0.005879      -0.001895       0.003135      -0.015062      -0.008722       0.001430       0.007293              1.007947       0.840291      -0.046117      -0.126770       0.842637       0.155753       1.340913           0.000000
           25              H       2.727417      17.809988      27.527632       0.117956       1.109373 0.84639873E+01  0.85061341E+02                                 1.818591                            1.736513      -1.410809       2.208991                    0.993017       3.841570      11.217547       0.456180       1.336018      -0.694835      -0.036464       0.009009      -0.001635       0.037596      -0.003504       0.000424       0.000218       0.011723      -0.017495      -0.005892      -0.003861       0.009753              1.852594       2.333650      -0.109277      -0.142126       1.423277      -0.106211       1.800855          -0.000000
           26              H      -0.121078      17.000016      27.045760       0.124975       0.899070 0.62299856E+01  0.57913712E+02                                 1.587991                            1.497392      -0.826648       2.502464                    0.999193       3.358900       9.391279       0.488199       1.349632      -0.694020       0.039487      -0.007189      -0.005177       0.040468      -0.005086      -0.005111      -0.008624       0.018241       0.001662      -0.016316       0.004979       0.011338              1.637980       2.207880      -0.151967      -0.078511       1.294851      -0.031764       1.411210          -0.000000
           27              H       6.138547      16.316822      28.970343       0.115943       1.018264 0.75677572E+01  0.74306480E+02                                 1.757795                            1.675478      -1.241729       2.297550                    0.994187       3.728327      10.928596       0.448441       1.391047      -0.684613       0.023767      -0.022680       0.025603       0.041651      -0.010809       0.002632      -0.012235       0.010330       0.004065      -0.017575       0.000429       0.017146              1.814105       1.780256      -0.187249       0.251625       1.598138      -0.268019       2.063920          -0.000000
           28              H       5.347678      18.483790       1.457226       0.122591       1.184094 0.94093547E+01  0.96044142E+02                                 1.834049                            1.782604      -1.341620       2.246739                    0.994654       3.646945      10.356295       0.473820       1.266430      -0.711921       0.000228       0.027474      -0.029726       0.040478      -0.000205       0.003104      -0.012694      -0.019420       0.011372      -0.012643      -0.006168       0.018811              1.825082       1.586468       0.088747       0.135776       1.772443      -0.232857       2.116336           0.000000
           29              H       5.331314      15.314335       4.818714       0.123531       0.857725 0.60840650E+01  0.56877588E+02                                 1.598917                            1.525165      -1.226804       2.309925                    0.994681       3.648163      10.622983       0.456970       1.433741      -0.675743      -0.004166      -0.025847       0.031051       0.040615       0.006245       0.003106      -0.007714      -0.006103      -0.000096      -0.011415       0.001266       0.010149              1.616615       1.391060       0.038181       0.060242       1.646403      -0.313016       1.812382          -0.000000
           30              H       4.033656      15.002085       2.923160       0.107059       1.008408 0.75405835E+01  0.74303277E+02                                 1.764001                            1.683930      -1.433018       2.194127                    0.992551       3.963907      11.810361       0.440787       1.410179      -0.679247      -0.020566      -0.030843       0.002276       0.037141       0.006235       0.001979      -0.002306      -0.011669      -0.005870      -0.008687      -0.000988       0.009675              1.810147       1.778747       0.435106       0.164961       2.017546       0.061786       1.634149          -0.000000
           31              H      -0.127978      22.589995      19.675450       0.125156       1.023143 0.77015986E+01  0.75733449E+02                                 1.737702                            1.668748      -1.371735       2.234397                    0.994214       3.736334      10.857175       0.459375       1.355913      -0.691001       0.037592       0.005974       0.006828       0.038672       0.006184       0.002960      -0.001187       0.017910      -0.017529      -0.009251      -0.004862       0.014113              1.784869       2.249647       0.089488      -0.019638       1.584985      -0.151200       1.519975          -0.000000
           32              H       2.653218      22.153314      19.524502       0.119825       0.959431 0.65864597E+01  0.62125679E+02                                 1.661367                            1.540277      -0.936766       2.444880                    0.997853       3.451273       9.740817       0.480740       1.350756      -0.693423      -0.039101      -0.000774       0.000568       0.039113       0.001303      -0.001112      -0.006865       0.013483      -0.011071      -0.011187       0.002149       0.009038              1.746019       2.439155       0.100630       0.061663       1.419896      -0.074545       1.379007          -0.000000
           33              H       3.723028      23.395271      17.936648       0.107939       1.042772 0.76950351E+01  0.76009240E+02                                 1.787238                            1.688365      -1.348435       2.235006                    0.993300       3.909529      11.562149       0.446372       1.389164      -0.683607      -0.025082       0.014923      -0.025447       0.038721      -0.002212       0.007225      -0.008281       0.012459       0.002166      -0.012273      -0.001068       0.013341              1.851816       1.912885      -0.190181       0.288537       1.751525      -0.410876       1.891039          -0.000000
           34              H       6.471502       1.857066      19.826397       0.134953       0.991858 0.74712339E+01  0.72513388E+02                                 1.681363                            1.630264      -1.113058       2.369324                    0.997009       3.447684       9.776228       0.473070       1.333997      -0.697641      -0.037879      -0.005048       0.017101       0.041866       0.004412      -0.010542      -0.001541       0.020725       0.012968      -0.013452      -0.004167       0.017619              1.707309       1.987335       0.256708      -0.190559       1.644059       0.064640       1.490532          -0.000000
           35              H       3.121656       3.167107      17.956968       0.120166       0.933032 0.65818640E+01  0.62660073E+02                                 1.680857                            1.578340      -1.250562       2.295694                    0.994192       3.701793      10.824998       0.453295       1.419330      -0.678458       0.035429       0.011670      -0.015984       0.040582       0.008272      -0.006624       0.003160       0.008893      -0.004063      -0.012353       0.000793       0.011560              1.748266       2.157080       0.227394      -0.340420       1.505879      -0.014306       1.581838          -0.000000
           36              H       1.819742       1.582380      16.885820       0.115074       1.048158 0.78376740E+01  0.77923170E+02                                 1.809405                            1.717550      -1.379524       2.226245                    0.992692       3.912391      11.680936       0.436480       1.411441      -0.679595       0.015630      -0.010380      -0.033911       0.038755       0.000045      -0.008112       0.006350       0.007991       0.011209      -0.010426      -0.001932       0.012357              1.874513       1.705389       0.022852      -0.210674       1.749635       0.341768       2.168515          -0.000000
           37              H       0.372864       8.916732      12.290625       0.434574       0.554917 0.33551278E+01  0.26516261E+02                                 1.158422                            1.108496      -1.226509       2.508308                    0.999823       1.910046       4.803497       0.564304       1.373378      -0.696265       0.009236       0.034767       0.012959       0.038236       0.006013       0.006728       0.011556      -0.022548      -0.017429      -0.014377      -0.007384       0.021761              1.159937       0.995205       0.146812       0.048426       1.485702       0.092186       0.998903           0.000001
           38              H       0.499457      15.410593      20.476633       0.415998       0.376062 0.20391770E+01  0.14694689E+02                                 0.971864                            0.918141      -1.225429       2.461510                    0.999997       2.252394       6.007973       0.548284       1.550225      -0.654121      -0.004247       0.001948      -0.008868       0.010023       0.002476      -0.005879       0.001895       0.003135      -0.015062      -0.008722       0.001430       0.007293              1.007947       0.840291      -0.046117       0.126770       0.842637      -0.155753       1.340913           0.000000
           39              H       2.925964       6.071267      16.014968       0.117956       1.109373 0.84639873E+01  0.85061341E+02                                 1.818591                            1.736513      -1.410809       2.208991                    0.993017       3.841570      11.217547       0.456180       1.336018      -0.694835      -0.036464       0.009009       0.001635       0.037596      -0.003504      -0.000424      -0.000218       0.011723      -0.017495      -0.005892      -0.003861       0.009753              1.852594       2.333651      -0.109277       0.142126       1.423277       0.106211       1.800855           0.000000
           40              H       0.077469       5.261295      16.496840       0.124975       0.899070 0.62299856E+01  0.57913712E+02                                 1.587991                            1.497392      -0.826648       2.502464                    0.999193       3.358900       9.391279       0.488199       1.349632      -0.694020       0.039487      -0.007189       0.005177       0.040468      -0.005086       0.005111       0.008624       0.018241       0.001662      -0.016316       0.004979       0.011338              1.637980       2.207880      -0.151967       0.078511       1.294851       0.031764       1.411210          -0.000000
           41              H       6.337094       4.578101      14.572257       0.115943       1.018264 0.75677572E+01  0.74306480E+02                                 1.757795                            1.675478      -1.241729       2.297550                    0.994187       3.728327      10.928596       0.448441       1.391047      -0.684613       0.023767      -0.022680      -0.025603       0.041651      -0.010809      -0.002632       0.012235       0.010330       0.004065      -0.017575       0.000429       0.017146              1.814105       1.780256      -0.187249      -0.251625       1.598138       0.268019       2.063920          -0.000000
           42              H       5.546225       6.745069      13.056974       0.122591       1.184094 0.94093547E+01  0.96044142E+02                                 1.834049                            1.782604      -1.341620       2.246739                    0.994654       3.646945      10.356295       0.473820       1.266430      -0.711921       0.000228       0.027474       0.029726       0.040478      -0.000205      -0.003104       0.012694      -0.019420       0.011372      -0.012643      -0.006168       0.018811              1.825082       1.586468       0.088747      -0.135776       1.772443       0.232857       2.116336           0.000000
           43              H       5.529861       3.575614       9.695486       0.123531       0.857725 0.60840659E+01  0.56877596E+02                                 1.598917                            1.525164      -1.226804       2.309925                    0.994681       3.648163      10.622982       0.456970       1.433741      -0.675743      -0.004166      -0.025847      -0.031051       0.040615       0.006245      -0.003106       0.007714      -0.006103      -0.000096      -0.011415       0.001266       0.010149              1.616615       1.391060       0.038181      -0.060242       1.646403       0.313016       1.812382          -0.000000
           44              H       4.232203       3.263364      11.591040       0.107059       1.008408 0.75405835E+01  0.74303277E+02                                 1.764001                            1.683930      -1.433018       2.194127                    0.992551       3.963907      11.810361       0.440787       1.410179      -0.679247      -0.020566      -0.030843      -0.002276       0.037141       0.006235      -0.001979       0.002306      -0.011669      -0.005870      -0.008687      -0.000988       0.009675              1.810147       1.778748       0.435106      -0.164961       2.017546      -0.061786       1.634149          -0.000000
           45              H       0.070569      10.851274      23.867150       0.125156       1.023143 0.77015986E+01  0.75733449E+02                                 1.737702                            1.668748      -1.371735       2.234397                    0.994214       3.736334      10.857175       0.459375       1.355913      -0.691001       0.037592       0.005975      -0.006828       0.038672       0.006184      -0.002960       0.001187       0.017910      -0.017529      -0.009251      -0.004862       0.014113              1.784869       2.249647       0.089488       0.019638       1.584985       0.151200       1.519975          -0.000000
           46              H       2.851765      10.414593      24.018098       0.119825       0.959431 0.65864597E+01  0.62125679E+02                                 1.661367                            1.540277      -0.936766       2.444880                    0.997853       3.451273       9.740817       0.480740       1.350756      -0.693423      -0.039101      -0.000774      -0.000568       0.039113       0.001303       0.001112       0.006865       0.013483      -0.011071      -0.011187       0.002149       0.009038              1.746019       2.439155       0.100630      -0.061663       1.419896       0.074545       1.379007          -0.000000
           47              H       3.921575      11.656550      25.605952       0.107939       1.042772 0.76950351E+01  0.76009240E+02                                 1.787238                            1.688365      -1.348435       2.235006                    0.993300       3.909529      11.562149       0.446372       1.389164      -0.683607      -0.025082       0.014923       0.025447       0.038721      -0.002212      -0.007225       0.008281       0.012459       0.002166      -0.012273      -0.001068       0.013341              1.851816       1.912885      -0.190181      -0.288537       1.751525       0.410876       1.891039          -0.000000
           48              H       6.272955      13.595787      23.716203       0.134953       0.991858 0.74712339E+01  0.72513388E+02                                 1.681363                            1.630264      -1.113058       2.369324                    0.997009       3.447684       9.776228       0.473070       1.333997      -0.697641      -0.037879      -0.005048      -0.017101       0.041866       0.004412       0.010542       0.001541       0.020725       0.012968      -0.013452      -0.004167       0.017619              1.707309       1.987335       0.256708       0.190559       1.644059      -0.064640       1.490532          -0.000000
           49              H       2.923109      14.905828      25.585632       0.120166       0.933032 0.65818640E+01  0.62660073E+02                                 1.680857                            1.578340      -1.250562       2.295694                    0.994192       3.701793      10.824998       0.453295       1.419330      -0.678458       0.035429       0.011670       0.015984       0.040582       0.008271       0.006624      -0.003160       0.008893      -0.004063      -0.012353       0.000793       0.011560              1.748266       2.157079       0.227394       0.340420       1.505879       0.014306       1.581838          -0.000000
           50              H       1.621195      13.321101      26.656780       0.115074       1.048158 0.78376740E+01  0.77923170E+02                                 1.809405                            1.717550      -1.379524       2.226245                    0.992692       3.912391      11.680936       0.436480       1.411441      -0.679595       0.015630      -0.010380       0.033911       0.038755       0.000045       0.008112      -0.006350       0.007991       0.011209      -0.010426      -0.001932       0.012357              1.874513       1.705389       0.022852       0.210674       1.749635      -0.341768       2.168515          -0.000000
           51              H       6.793989       2.821989      26.804825       0.434574       0.554917 0.33551278E+01  0.26516261E+02                                 1.158422                            1.108496      -1.226509       2.508308                    0.999823       1.910046       4.803497       0.564304       1.373378      -0.696265      -0.009236      -0.034767       0.012959       0.038236       0.006013      -0.006728      -0.011556      -0.022548      -0.017429      -0.014377      -0.007384       0.021761              1.159937       0.995205       0.146812      -0.048426       1.485702      -0.092186       0.998903           0.000001
           52              H       6.270302      19.805570       5.962433       0.415998       0.376062 0.20391770E+01  0.14694689E+02                                 0.971864                            0.918141      -1.225429       2.461510                    0.999997       2.252394       6.007973       0.548284       1.550225      -0.654121       0.004247      -0.001948      -0.008868       0.010023       0.002476       0.005879      -0.001895       0.003135      -0.015062      -0.008722       0.001430       0.007293              1.007947       0.840291      -0.046117      -0.126770       0.842637       0.155753       1.340913           0.000000
           53              H       4.240889       5.667454       1.500768       0.117956       1.109373 0.84639880E+01  0.85061347E+02                                 1.818591                            1.736513      -1.410808       2.208991                    0.993017       3.841570      11.217546       0.456180       1.336018      -0.694835       0.036464      -0.009009       0.001635       0.037596      -0.003504       0.000424       0.000218       0.011723      -0.017495      -0.005892      -0.003861       0.009753              1.852594       2.333650      -0.109277      -0.142126       1.423277      -0.106211       1.800855          -0.000000
           54              H       7.089384       6.477426       1.982640       0.124975       0.899070 0.62299856E+01  0.57913712E+02                                 1.587991                            1.497392      -0.826648       2.502464                    0.999193       3.358900       9.391279       0.488199       1.349632      -0.694020      -0.039487       0.007189       0.005177       0.040468      -0.005086      -0.005111      -0.008624       0.018241       0.001662      -0.016316       0.004979       0.011338              1.637980       2.207880      -0.151967      -0.078511       1.294851      -0.031764       1.411210          -0.000000
           55              H       0.829759       7.160620       0.058057       0.115943       1.018264 0.75677572E+01  0.74306480E+02                                 1.757795                            1.675478      -1.241729       2.297550                    0.994187       3.728327      10.928596       0.448441       1.391047      -0.684613      -0.023767       0.022680      -0.025603       0.041651      -0.010809       0.002632      -0.012235       0.010330       0.004065      -0.017575       0.000429       0.017146              1.814105       1.780256      -0.187249       0.251625       1.598138      -0.268019       2.063920          -0.000000
           56              H       1.620628       4.993652      27.571174       0.122591       1.184094 0.94093534E+01  0.96044124E+02                                 1.834048                            1.782604      -1.341620       2.246739                    0.994654       3.646945      10.356294       0.473820       1.266430      -0.711921      -0.000228      -0.027474       0.029726       0.040478      -0.000205       0.003104      -0.012694      -0.019420       0.011372      -0.012643      -0.006168       0.018811              1.825082       1.586467       0.088747       0.135776       1.772443      -0.232857       2.116335           0.000000
           57              H       1.636992       8.163107      24.209686       0.123531       0.857725 0.60840659E+01  0.56877596E+02                                 1.598917                            1.525164      -1.226804       2.309925                    0.994681       3.648163      10.622982       0.456970       1.433741      -0.675743       0.004166       0.025847      -0.031051       0.040615       0.006245       0.003106      -0.007714      -0.006103      -0.000096      -0.011415       0.001266       0.010149              1.616615       1.391060       0.038181       0.060242       1.646403      -0.313016       1.812382          -0.000000
           58              H       2.934650       8.475357      26.105240       0.107059       1.008408 0.75405835E+01  0.74303277E+02                                 1.764001                            1.683930      -1.433018       2.194127                    0.992551       3.963907      11.810361       0.440787       1.410179      -0.679247       0.020566       0.030843      -0.002276       0.037141       0.006235       0.001979      -0.002306      -0.011669      -0.005870      -0.008687      -0.000988       0.009675              1.810147       1.778748       0.435106       0.164961       2.017546       0.061786       1.634149          -0.000000
           59              H       7.096284       0.887447       9.352950       0.125156       1.023143 0.77015986E+01  0.75733449E+02                                 1.737702                            1.668748      -1.371735       2.234397                    0.994214       3.736334      10.857175       0.459375       1.355913      -0.691001      -0.037592      -0.005975      -0.006828       0.038672       0.006184       0.002960      -0.001187       0.017910      -0.017529      -0.009251      -0.004862       0.014113              1.784869       2.249647       0.089488      -0.019638       1.584985      -0.151200       1.519975          -0.000000
           60              H       4.315088       1.324128       9.503898       0.119825       0.959431 0.65864597E+01  0.62125679E+02                                 1.661367                            1.540277      -0.936766       2.444880                    0.997853       3.451273       9.740817       0.480740       1.350756      -0.693423       0.039101       0.000774      -0.000568       0.039113       0.001303      -0.001112      -0.006865       0.013483      -0.011071      -0.011187       0.002149       0.009038              1.746019       2.439155       0.100630       0.061663       1.419896      -0.074545       1.379007          -0.000000
           61              H       3.245278       0.082171      11.091752       0.107939       1.042772 0.76950351E+01  0.76009240E+02                                 1.787238                            1.688365      -1.348435       2.235006                    0.993300       3.909529      11.562149       0.446372       1.389164      -0.683607       0.025082      -0.014923       0.025447       0.038721      -0.002212       0.007225      -0.008281       0.012459       0.002166      -0.012273      -0.001068       0.013341              1.851816       1.912885      -0.190181       0.288537       1.751525      -0.410876       1.891039          -0.000000
           62              H       0.496804      21.620376       9.202003       0.134953       0.991858 0.74712339E+01  0.72513388E+02                                 1.681363                            1.630264      -1.113058       2.369324                    0.997009       3.447684       9.776228       0.473070       1.333997      -0.697641       0.037879       0.005048      -0.017101       0.041866       0.004412      -0.010542      -0.001541       0.020725       0.012968      -0.013452      -0.004167       0.017619              1.707309       1.987335       0.256708      -0.190559       1.644059       0.064640       1.490532          -0.000000
           63              H       3.846650      20.310335      11.071432       0.120166       0.933032 0.65818640E+01  0.62660073E+02                                 1.680857                            1.578340      -1.250562       2.295694                    0.994192       3.701793      10.824998       0.453295       1.419330      -0.678458      -0.035429      -0.011670       0.015984       0.040582       0.008272      -0.006624       0.003160       0.008893      -0.004063      -0.012353       0.000793       0.011560              1.748266       2.157079       0.227394      -0.340420       1.505879      -0.014306       1.581838          -0.000000
           64              H       5.148564      21.895062      12.142580       0.115074       1.048158 0.78376740E+01  0.77923170E+02                                 1.809405                            1.717550      -1.379524       2.226245                    0.992692       3.912391      11.680936       0.436480       1.411441      -0.679595      -0.015630       0.010380       0.033911       0.038755       0.000045      -0.008112       0.006350       0.007991       0.011209      -0.010426      -0.001932       0.012357              1.874513       1.705389       0.022852      -0.210674       1.749635       0.341768       2.168515          -0.000000
           65              C       3.134202      18.624655      15.274744      -0.295920      38.424557 0.50283362E+03  0.12319858E+05                                11.267126                            8.524929      -0.457454       1.833264                    0.994858      31.959677      95.312542       0.461250       0.541987      -0.991461      -0.090017      -0.033646      -0.007103       0.096361       0.008519      -0.013803       0.022282       0.031751       0.088265      -0.041678       0.001916       0.039762             14.269218      13.033912       0.803599      -0.412753      10.056864      -0.749821      19.716878           0.000000
           66              C       2.452901      18.145715      13.971369       0.080151      37.824252 0.45336527E+03  0.10800587E+05                                10.129477                            7.271059      -0.400423       1.874368                    0.998767      27.842675      81.302271       0.587934       0.437299      -1.048375       0.023097       0.011173       0.046496       0.053106       0.015030       0.027813       0.017914       0.005930       0.119834      -0.035650      -0.021831       0.057482             12.997382      11.912879      -0.668546       1.901366       6.828671       4.238329      20.250596          -0.000000
           67              C       3.128004      17.554083      12.926347      -0.155935      39.351908 0.46707769E+03  0.11280183E+05                                10.318439                            7.376241      -0.266943       1.879726                    0.998921      31.022106      93.072760       0.580586       0.436830      -1.042174      -0.017850      -0.012162      -0.031988       0.038597       0.003603      -0.009330      -0.034708      -0.031255      -0.127462      -0.056430       0.005532       0.050898             12.997729      10.542714      -0.615368       0.735848       7.326811       5.688244      21.123663           0.000000
           68              C       2.505511      17.169053      11.753599      -0.042775      40.020982 0.44032625E+03  0.10326746E+05                                10.173057                            6.996420       0.148478       2.058064                    0.999391      27.302551      76.965152       0.626482       0.416877      -1.069919      -0.013927       0.016193       0.045043       0.049850       0.007036       0.010095      -0.010241      -0.019108      -0.064199      -0.028281       0.004592       0.023689             13.134453      13.031158      -1.280889      -0.599883       7.356085       5.677421      19.016114           0.000000
           69              C       1.115271      17.366264      11.617166      -0.000873      38.246840 0.44880062E+03  0.10577642E+05                                 9.920698                            7.111307      -0.080884       1.988761                    0.998661      27.070733      76.544678       0.615027       0.422549      -1.066122       0.013800       0.012946       0.026201       0.032319       0.002199      -0.001145      -0.046337      -0.055700      -0.019796      -0.037764      -0.024615       0.062379             12.378759      13.539523       0.274059       2.770624       7.565247       5.346551      16.031508          -0.000000
           70              C       0.432229      18.035371      12.630257      -0.099330      34.021598 0.43399058E+03  0.10230550E+05                                 9.269314                            7.056159       0.151776       2.037833                    0.998758      28.945694      84.180831       0.603948       0.430217      -1.052271       0.019913      -0.001985       0.011288       0.022975      -0.003147       0.008324      -0.005696       0.009057      -0.035131      -0.015691       0.000749       0.014941             10.936942      11.227834      -0.810643       1.435132       6.742105       4.056600      14.840889          -0.000000
           71              C       1.094953      18.436835      13.797199      -0.125117      34.928618 0.47362355E+03  0.11463884E+05                                 9.554667                            7.442652      -0.223270       1.904786                    0.998015      30.432015      91.034354       0.576971       0.438585      -1.042425      -0.015975      -0.009090      -0.026297       0.032084      -0.005458      -0.017562      -0.002020      -0.030681      -0.003934      -0.027522       0.010471       0.017051             11.180051      12.332162      -0.578103       2.990732       6.276390       2.730975      14.931600          -0.000000
           72              C       3.298041      16.558640      10.665034       0.628003      22.986251 0.23929177E+03  0.49194325E+04                                 7.497305                            5.518004      -0.130672       2.014850                    0.999346      22.266855      62.889765       0.624383       0.477164      -1.013155       0.022782      -0.045598      -0.028906       0.058598       0.053857       0.018540      -0.050178      -0.153644      -0.153260      -0.096898      -0.032663       0.129561              9.060161      10.059000      -1.019456      -0.787748       5.480518       3.211719      11.640967           0.000000
           73              C       0.317174      16.781676      10.487961       0.640598      21.676141 0.25349139E+03  0.53083362E+04                                 7.402240                            5.788401      -0.364853       1.938603                    0.999156      22.808489      65.877163       0.590100       0.495662      -0.999534      -0.031181      -0.001867      -0.035240       0.047091      -0.095374      -0.067819       0.015452       0.049487      -0.139892      -0.099664      -0.043590       0.143254              8.598973       7.834920       2.356245       3.453866       7.225772       1.630379      10.736226           0.000000
           74              C       2.233229      18.504920      16.502645       0.100161      35.606679 0.44273755E+03  0.10495262E+05                                 9.787317                            7.216085      -0.436631       1.867549                    0.998578      27.556888      80.524581       0.585829       0.441050      -1.045119       0.023521      -0.004382      -0.046954       0.052698      -0.000103      -0.021000      -0.011242       0.031881       0.105322      -0.035703      -0.010253       0.045956             12.187416      10.407435       2.593605      -5.985690       9.002669       0.062314      17.152145          -0.000000
           75              C       1.431943      17.368612      16.650690      -0.160632      36.340684 0.47249078E+03  0.11428343E+05                                 9.770358                            7.403160      -0.240924       1.889742                    0.998646      30.978829      92.603331       0.582162       0.434983      -1.044693      -0.010133       0.006123       0.023984       0.026747      -0.039965       0.030740       0.009244      -0.001821       0.022331      -0.056780       0.012514       0.044266             11.648004      10.700235       4.060033      -6.016630       9.326764      -2.521064      14.917013           0.000000
           76              C       0.644433      17.159662      17.785701      -0.057229      37.225048 0.45461965E+03  0.10740147E+05                                 9.634942                            7.088368       0.033400       2.012535                    0.999213      27.722174      78.260065       0.625559       0.414453      -1.072209       0.030778       0.043354      -0.001701       0.053196      -0.008500       0.010524      -0.009367       0.018938       0.026151      -0.018294      -0.003751       0.022045             11.251803       9.219879       3.907986      -4.450631      11.089220      -0.864486      13.446309          -0.000000
           77              C       0.639778      18.131628      18.787180      -0.007665      35.592676 0.43885360E+03  0.10291032E+05                                 9.477286                            7.021024       0.028524       2.024624                    0.999001      26.999254      76.285798       0.620089       0.421223      -1.066377       0.022579       0.001052      -0.034736       0.041443      -0.024636       0.037122      -0.012009       0.054659       0.011058      -0.038839      -0.022472       0.061311             11.388806       9.624691       2.704909      -5.563092       8.986372      -0.145868      15.555355          -0.000000
           78              C       1.430832      19.263241      18.656553      -0.072465      32.808923 0.43540833E+03  0.10300307E+05                                 9.167863                            7.138930      -0.113036       1.959615                    0.997890      28.864936      84.844495       0.589864       0.438936      -1.044164       0.018277      -0.016406      -0.014898       0.028726      -0.014748       0.021275       0.001637       0.028711      -0.010745      -0.025456      -0.007334       0.032790             10.725587       9.560802       3.063511      -4.847773       9.035576      -0.912330      13.580383          -0.000000
           79              C       2.216569      19.446365      17.515737      -0.124070      34.783038 0.46386120E+03  0.11176395E+05                                 9.547629                            7.360934      -0.248094       1.898708                    0.998193      30.307176      90.642288       0.580341       0.438035      -1.042088      -0.010235      -0.008759       0.038359       0.040656      -0.007084       0.033187      -0.014799       0.031101      -0.052176      -0.038796      -0.007255       0.046051             11.211523       9.097088       2.088480      -4.982446       8.963718       0.642749      15.573763          -0.000000
           80              C      -0.137191      15.905967      17.832146       0.621888      23.202409 0.26058786E+03  0.54286502E+04                                 7.478159                            5.750372      -0.134594       2.017393                    0.999431      21.818313      60.417765       0.617873       0.475849      -1.022073      -0.052233      -0.041667      -0.042823       0.079361      -0.067620      -0.018483       0.019881       0.091473      -0.031388      -0.077656      -0.015583       0.093239              8.343108       5.736079       2.683725       0.270286       8.823462      -1.666602      10.469784           0.000000
           81              C      -0.246103      18.077630      19.994762       0.630127      21.907556 0.24827196E+03  0.51881159E+04                                 7.478421                            5.752264      -0.409665       1.925519                    0.998334      23.018502      67.089484       0.586466       0.499783      -0.994381      -0.026642       0.009734       0.039851       0.048914      -0.016426       0.034770      -0.012346      -0.165089      -0.195514      -0.093159      -0.024983       0.118142              8.816619       9.537771       0.601021      -2.109961       4.549054      -0.814043      12.363034          -0.000000
           82              C       3.583676      20.094343      15.036711       0.695726      19.800395 0.26666958E+03  0.56197976E+04                                 6.932499                            5.949595      -0.262008       1.971026                    0.999374      22.164779      62.906158       0.583884       0.497774      -1.004815       0.015484       0.074373      -0.015940       0.077622      -0.001156      -0.002732       0.008835       0.041859       0.057435      -0.032038       0.010544       0.021494              7.673084       7.715114       0.675650      -0.240377       7.464885      -0.345435       7.839251          -0.000000
           83              C       4.378021      17.765380      15.611474       0.693127      20.893943 0.29537156E+03  0.63592181E+04                                 7.118152                            6.195345      -0.362991       1.934063                    0.999435      22.333546      63.199832       0.583818       0.487297      -1.014395       0.053909      -0.051577       0.013539       0.075827       0.026793      -0.010817       0.010403       0.003884       0.060597      -0.040654       0.016674       0.023980              7.708808       9.283562      -0.809504       0.725302       5.928690      -0.452125       7.914173           0.000000
           84              C       0.326168      11.285606       3.082816      -0.304358      36.752395 0.48844952E+03  0.11887630E+05                                11.148537                            8.563037      -0.549565       1.811407                    0.996053      31.986861      95.250630       0.447057       0.562947      -0.981546      -0.005935      -0.012089       0.095670       0.096613       0.031369       0.010647       0.002158       0.021714       0.004479      -0.034507      -0.000873       0.035380             13.983730      12.701564       2.376177      -0.108997      16.285443       0.436630      12.964183          -0.000000
           85              C       1.164605      12.097926       4.116227       0.092122      36.123305 0.45080961E+03  0.10712315E+05                                 9.795603                            7.249681      -0.413889       1.873064                    0.998573      27.554660      80.059878       0.589576       0.437196      -1.049633      -0.027655      -0.032956      -0.030285       0.052612       0.029687       0.029028       0.025802      -0.022910       0.008391      -0.037671      -0.019407       0.057077             12.247534      14.400199       3.066503       1.397209      11.393882       5.519029      10.948521          -0.000000
           86              C       0.454012      12.741208       5.111901      -0.158068      37.346756 0.47732045E+03  0.11569356E+05                                 9.940255                            7.445667      -0.294253       1.874212                    0.998548      30.860596      92.211185       0.580201       0.435540      -1.044827       0.014058       0.016210       0.028092       0.035349      -0.001803       0.001534      -0.046706      -0.015673      -0.034130      -0.047263      -0.002256       0.049519             12.130878      10.641831       1.163410       0.444827      13.143010       7.577616      12.607795          -0.000000
           87              C       1.092688      13.562918       6.046616      -0.038355      39.252650 0.44129667E+03  0.10331977E+05                                 9.976532                            6.963552       0.205486       2.075904                    0.999426      27.150060      75.911622       0.634879       0.412062      -1.075444       0.015477      -0.033045      -0.034193       0.050007       0.006510       0.008595      -0.015209      -0.003589       0.016900      -0.020312       0.002085       0.018227             12.721335      13.750522      -0.403572      -1.004379      12.142093       7.345365      12.271391           0.000000
           88              C       2.498072      13.689696       6.035004       0.002498      37.941410 0.44337305E+03  0.10405844E+05                                 9.828962                            7.051414      -0.052017       1.999338                    0.998662      26.875723      75.545302       0.620560       0.420547      -1.068634      -0.008924      -0.026484      -0.016131       0.032268      -0.005114       0.002803      -0.046260      -0.046985       0.015551      -0.034057      -0.026286       0.060343             12.223563      13.992812       2.134873       1.345074      10.831009       6.427910      11.846869          -0.000000
           89              C       3.188757      13.004155       5.036427      -0.092690      33.035390 0.41099748E+03  0.95543728E+04                                 9.053155                            6.840818       0.189105       2.055999                    0.998438      28.437390      82.038228       0.617071       0.426981      -1.054613      -0.024692      -0.011933      -0.000330       0.027426      -0.000683       0.002064      -0.020472       0.002572      -0.035324      -0.025689       0.006969       0.018720             10.728092      12.048045       1.291225       0.143271       9.835796       5.222427      10.300437           0.000000
           90              C       2.551258      12.243486       4.087199      -0.124135      34.735512 0.44756656E+03  0.10661299E+05                                 9.413348                            7.163234      -0.055142       1.960490                    0.998823      29.843377      88.029752       0.598083       0.429924      -1.049572       0.016386       0.019105       0.027106       0.036990      -0.015775      -0.014529      -0.022814      -0.030705       0.011275      -0.037301       0.005115       0.032186             11.193977      14.298374       2.587320       1.169631       9.685024       4.548688       9.598533          -0.000000
           91              C       0.248864      14.288371       7.033581       0.610933      23.944506 0.25252086E+03  0.52499723E+04                                 7.658806                            5.636973      -0.048870       2.035761                    0.999470      22.531927      63.531277       0.624339       0.471874      -1.018255      -0.027421       0.009960       0.049290       0.057277       0.004506       0.052292      -0.095944      -0.070958       0.100084      -0.103260      -0.026194       0.129454              9.346670      10.239809      -0.787594      -1.049152       8.969635       4.764886       8.830565           0.000000
           92              C       3.272809      14.523146       7.016164       0.635752      21.921146 0.26115139E+03  0.55089026E+04                                 7.467060                            5.886826      -0.429309       1.915758                    0.998820      23.012241      66.681797       0.583488       0.497624      -0.998673       0.027860       0.033136       0.022301       0.048698      -0.024034      -0.107898      -0.004379       0.103816       0.011112      -0.092568      -0.046003       0.138571              8.678287       7.781123       2.053297       3.268051       9.650334       2.612134       8.603404           0.000000
           93              C       6.815437      10.219731       3.776595       0.103495      35.196328 0.44161046E+03  0.10446291E+05                                 9.646976                            7.185076      -0.407553       1.875624                    0.998615      27.406363      79.610960       0.590648       0.438384      -1.048266       0.035246       0.035399      -0.012272       0.051439       0.033514      -0.023953      -0.014822      -0.021718      -0.056782      -0.037179      -0.016998       0.054178             12.178559      12.460979       5.267861       0.034839      13.363786      -4.613575      10.710913          -0.000000
           94              C      -0.123931       9.635142       4.946439      -0.141453      34.506533 0.44190390E+03  0.10480383E+05                                 9.347584                            7.111235      -0.021116       1.973893                    0.999007      29.652872      86.935233       0.601815       0.429135      -1.051314      -0.010926      -0.028514       0.005551       0.031036      -0.021108      -0.003204       0.042546       0.012669      -0.059471      -0.053835       0.006250       0.047585             11.399771       9.455453       3.603806      -0.514451      13.461770      -6.308208      11.282091          -0.000000
           95              C       6.465074       8.681958       5.593773      -0.030641      38.068150 0.44431609E+03  0.10418151E+05                                 9.774880                            7.008197       0.014243       2.018747                    0.998723      26.972942      75.418855       0.630167       0.414526      -1.074075       0.003633       0.008062      -0.058154       0.058823      -0.024853      -0.016272       0.015804       0.005293      -0.062763      -0.028951      -0.014487       0.043438             12.252143      11.229760       2.761934       1.385386      12.001602      -6.278011      13.525066          -0.000000
           96              C       5.229740       8.299276       5.033525      -0.020353      36.598247 0.43735538E+03  0.10235598E+05                                 9.596097                            6.992677       0.076766       2.041709                    0.999009      26.946336      75.781547       0.624228       0.419260      -1.068826       0.024902       0.023687      -0.020910       0.040230      -0.033990      -0.015627       0.016513       0.003487      -0.064462      -0.028763      -0.023049       0.051812             11.965895      12.838104       4.670544       0.075106      12.123001      -5.256052      10.936582          -0.000000
           97              C       4.843380       8.846300       3.831749      -0.079240      33.617379 0.42831179E+03  0.10094615E+05                                 9.258370                            7.053773      -0.063502       1.970102                    0.998886      28.990671      85.157651       0.596571       0.435626      -1.045755       0.022216       0.015316       0.002429       0.027093      -0.016072      -0.008973       0.020638       0.004512      -0.030892      -0.025565      -0.006170       0.031735             11.059035      11.150161       3.476620       0.389506      11.093110      -4.777746      10.933833          -0.000000
           98              C       5.619775       9.799484       3.187318      -0.144237      35.625742 0.47373808E+03  0.11468249E+05                                 9.650198                            7.419702      -0.204144       1.908925                    0.998303      30.580235      91.507524       0.580606       0.435779      -1.044017      -0.019748      -0.028998       0.007539       0.035885      -0.028126      -0.001588       0.013826      -0.011983       0.029989      -0.035060       0.004350       0.030710             11.546355      13.272956       5.074589       0.252581      11.482795      -3.450957       9.883316          -0.000000
           99              C       6.919677       8.193627       6.926176       0.677114      20.952402 0.23731900E+03  0.48555696E+04                                 7.182176                            5.592040      -0.260932       2.004975                    0.998665      20.987610      58.612103       0.605842       0.494128      -1.007080       0.007762      -0.013745       0.067686       0.069502       0.072239      -0.010150       0.038181      -0.086022      -0.142716      -0.084021      -0.028925       0.112946              8.346997       7.919198      -1.669006       0.332243       6.068946      -3.185432      11.052848          -0.000000
          100              C       4.318934       7.280355       5.646024       0.632005      23.010990 0.24351445E+03  0.50452766E+04                                 7.587879                            5.629315      -0.306276       1.959081                    0.998761      22.599034      64.790507       0.605798       0.487998      -1.004072      -0.028594      -0.034565       0.018742       0.048617      -0.021064       0.032730       0.067535      -0.025581       0.279974      -0.094653      -0.030469       0.125122              9.259792      11.302675       1.429951      -0.805143      10.239514      -3.612261       6.237186           0.000000
          101              C       1.214423      10.546067       2.069725       0.697568      19.213172 0.26035722E+03  0.54681956E+04                                 6.961408                            6.005347      -0.314494       1.952906                    0.999565      22.354552      63.876996       0.561428       0.519443      -0.991589       0.044861      -0.038143      -0.042323       0.072516       0.019869       0.019515      -0.013675      -0.000493       0.012842      -0.035863       0.014495       0.021368              7.731128       7.675930      -0.577434      -0.679913       7.476802       0.797663       8.040653          -0.000000
          102              C       6.834440      12.318614       2.304855       0.694795      19.907448 0.26590160E+03  0.56043630E+04                                 7.042807                            6.006507      -0.286485       1.963446                    0.999348      22.263911      63.368417       0.571145       0.508808      -0.998469      -0.043351       0.051810      -0.029393       0.073672       0.018919      -0.011751       0.012773       0.004979       0.036285      -0.031963       0.013010       0.018954              7.880758       7.586088      -0.522257       0.497917       7.997480      -0.719391       8.058704          -0.000000
          103              C       3.635557      16.591508       0.760544      -0.295920      38.424556 0.50283360E+03  0.12319857E+05                                11.267126                            8.524929      -0.457454       1.833264                    0.994858      31.959677      95.312543       0.461250       0.541987      -0.991461       0.090017       0.033646      -0.007103       0.096361       0.008519       0.013803      -0.022282       0.031751       0.088265      -0.041678       0.001916       0.039762             14.269218      13.033912       0.803599       0.412753      10.056864       0.749821      19.716878           0.000000
          104              C       4.316858      17.070448      28.485569       0.080151      37.824252 0.45336527E+03  0.10800587E+05                                10.129477                            7.271059      -0.400423       1.874368                    0.998767      27.842675      81.302272       0.587934       0.437299      -1.048375      -0.023097      -0.011173       0.046496       0.053106       0.015030      -0.027813      -0.017914       0.005930       0.119834      -0.035650      -0.021831       0.057482             12.997382      11.912879      -0.668546      -1.901366       6.828671      -4.238329      20.250596          -0.000000
          105              C       3.641755      17.662080      27.440547      -0.155935      39.351909 0.46707772E+03  0.11280184E+05                                10.318439                            7.376241      -0.266943       1.879726                    0.998921      31.022107      93.072762       0.580586       0.436830      -1.042174       0.017850       0.012162      -0.031988       0.038597       0.003603       0.009330       0.034708      -0.031255      -0.127462      -0.056430       0.005532       0.050898             12.997729      10.542714      -0.615368      -0.735848       7.326810      -5.688244      21.123663           0.000000
          106              C       4.264248      18.047110      26.267799      -0.042775      40.020980 0.44032622E+03  0.10326745E+05                                10.173056                            6.996420       0.148478       2.058064                    0.999391      27.302550      76.965149       0.626482       0.416877      -1.069919       0.013927      -0.016193       0.045043       0.049850       0.007036      -0.010095       0.010241      -0.019108      -0.064199      -0.028281       0.004592       0.023689             13.134452      13.031158      -1.280889       0.599883       7.356085      -5.677421      19.016114           0.000000
          107              C       5.654488      17.849899      26.131366      -0.000873      38.246839 0.44880062E+03  0.10577642E+05                                 9.920698                            7.111306      -0.080884       1.988761                    0.998661      27.070733      76.544674       0.615027       0.422549      -1.066122      -0.013800      -0.012946       0.026201       0.032319       0.002199       0.001145       0.046337      -0.055700      -0.019796      -0.037764      -0.024615       0.062379             12.378758      13.539522       0.274059      -2.770623       7.565247      -5.346550      16.031506          -0.000000
          108              C       6.337530      17.180792      27.144457      -0.099330      34.021598 0.43399058E+03  0.10230550E+05                                 9.269314                            7.056159       0.151776       2.037833                    0.998758      28.945694      84.180831       0.603948       0.430217      -1.052271      -0.019913       0.001985       0.011288       0.022975      -0.003147      -0.008324       0.005696       0.009057      -0.035131      -0.015691       0.000749       0.014941             10.936942      11.227834      -0.810643      -1.435132       6.742105      -4.056600      14.840889          -0.000000
          109              C       5.674806      16.779328      28.311399      -0.125117      34.928618 0.47362355E+03  0.11463884E+05                                 9.554666                            7.442652      -0.223270       1.904786                    0.998015      30.432015      91.034352       0.576971       0.438585      -1.042425       0.015975       0.009090      -0.026297       0.032084      -0.005458       0.017562       0.002020      -0.030681      -0.003934      -0.027522       0.010471       0.017051             11.180050      12.332162      -0.578103      -2.990732       6.276390      -2.730975      14.931599          -0.000000
          110              C       3.471718      18.657523      25.179234       0.628003      22.986251 0.23929176E+03  0.49194325E+04                                 7.497305                            5.518004      -0.130672       2.014850                    0.999346      22.266855      62.889764       0.624383       0.477164      -1.013155      -0.022782       0.045598      -0.028906       0.058598       0.053857      -0.018540       0.050178      -0.153644      -0.153259      -0.096898      -0.032663       0.129561              9.060161      10.058999      -1.019456       0.787747       5.480517      -3.211719      11.640966           0.000000
          111              C       6.452585      18.434487      25.002161       0.640598      21.676142 0.25349141E+03  0.53083365E+04                                 7.402240                            5.788400      -0.364853       1.938603                    0.999156      22.808489      65.877160       0.590100       0.495661      -0.999534       0.031181       0.001867      -0.035240       0.047091      -0.095374       0.067819      -0.015452       0.049487      -0.139892      -0.099664      -0.043590       0.143254              8.598973       7.834920       2.356245      -3.453866       7.225772      -1.630378      10.736226           0.000000
          112              C       4.536530      16.711243       1.988445       0.100161      35.606679 0.44273755E+03  0.10495262E+05                                 9.787317                            7.216085      -0.436631       1.867549                    0.998578      27.556888      80.524581       0.585829       0.441050      -1.045119      -0.023521       0.004382      -0.046954       0.052698      -0.000103       0.021000       0.011242       0.031881       0.105322      -0.035703      -0.010253       0.045956             12.187416      10.407435       2.593605       5.985690       9.002669      -0.062314      17.152144          -0.000000
          113              C       5.337816      17.847551       2.136490      -0.160632      36.340683 0.47249076E+03  0.11428343E+05                                 9.770358                            7.403160      -0.240924       1.889742                    0.998646      30.978829      92.603333       0.582162       0.434983      -1.044693       0.010133      -0.006123       0.023984       0.026747      -0.039965      -0.030740      -0.009244      -0.001821       0.022331      -0.056780       0.012514       0.044266             11.648004      10.700236       4.060034       6.016630       9.326765       2.521064      14.917013           0.000000
          114              C       6.125326      18.056501       3.271501      -0.057229      37.225048 0.45461965E+03  0.10740148E+05                                 9.634942                            7.088368       0.033400       2.012535                    0.999213      27.722174      78.260067       0.625559       0.414453      -1.072209      -0.030778      -0.043354      -0.001701       0.053196      -0.008500      -0.010524       0.009367       0.018938       0.026151      -0.018294      -0.003751       0.022045             11.251803       9.219880       3.907986       4.450631      11.089220       0.864486      13.446309          -0.000000
          115              C       6.129981      17.084535       4.272980      -0.007665      35.592676 0.43885360E+03  0.10291032E+05                                 9.477286                            7.021024       0.028524       2.024624                    0.999001      26.999254      76.285799       0.620089       0.421223      -1.066377      -0.022579      -0.001052      -0.034736       0.041443      -0.024636      -0.037122       0.012009       0.054659       0.011058      -0.038839      -0.022472       0.061311             11.388806       9.624691       2.704909       5.563092       8.986372       0.145868      15.555355          -0.000000
          116              C       5.338927      15.952922       4.142353      -0.072465      32.808923 0.43540834E+03  0.10300307E+05                                 9.167863                            7.138930      -0.113036       1.959615                    0.997890      28.864936      84.844496       0.589864       0.438936      -1.044164      -0.018277       0.016406      -0.014898       0.028726      -0.014748      -0.021275      -0.001637       0.028711      -0.010745      -0.025456      -0.007334       0.032790             10.725587       9.560802       3.063511       4.847773       9.035576       0.912330      13.580383          -0.000000
          117              C       4.553190      15.769798       3.001537      -0.124070      34.783038 0.46386120E+03  0.11176395E+05                                 9.547629                            7.360935      -0.248094       1.898708                    0.998193      30.307176      90.642290       0.580341       0.438035      -1.042088       0.010235       0.008759       0.038359       0.040656      -0.007084      -0.033187       0.014799       0.031101      -0.052176      -0.038796      -0.007255       0.046051             11.211523       9.097088       2.088480       4.982446       8.963718      -0.642749      15.573764          -0.000000
          118              C       6.906950      19.310196       3.317946       0.621888      23.202408 0.26058785E+03  0.54286502E+04                                 7.478160                            5.750373      -0.134594       2.017393                    0.999431      21.818313      60.417767       0.617873       0.475849      -1.022073       0.052233       0.041667      -0.042823       0.079361      -0.067620       0.018483      -0.019881       0.091473      -0.031388      -0.077656      -0.015583       0.093239              8.343108       5.736079       2.683726      -0.270286       8.823462       1.666601      10.469784           0.000000
          119              C       7.015862      17.138533       5.480562       0.630127      21.907556 0.24827196E+03  0.51881159E+04                                 7.478421                            5.752264      -0.409665       1.925519                    0.998334      23.018502      67.089484       0.586466       0.499783      -0.994381       0.026642      -0.009734       0.039851       0.048914      -0.016426      -0.034770       0.012346      -0.165089      -0.195514      -0.093159      -0.024983       0.118142              8.816619       9.537771       0.601021       2.109961       4.549054       0.814042      12.363034          -0.000000
          120              C       3.186083      15.121820       0.522511       0.695726      19.800395 0.26666958E+03  0.56197976E+04                                 6.932499                            5.949595      -0.262009       1.971026                    0.999374      22.164779      62.906159       0.583884       0.497775      -1.004815      -0.015484      -0.074373      -0.015940       0.077622      -0.001156       0.002732      -0.008835       0.041859       0.057435      -0.032038       0.010544       0.021494              7.673084       7.715114       0.675650       0.240377       7.464886       0.345435       7.839251          -0.000000
          121              C       2.391738      17.450783       1.097274       0.693127      20.893943 0.29537154E+03  0.63592178E+04                                 7.118152                            6.195345      -0.362991       1.934063                    0.999435      22.333546      63.199833       0.583818       0.487297      -1.014395      -0.053909       0.051577       0.013539       0.075827       0.026793       0.010817      -0.010403       0.003884       0.060597      -0.040654       0.016674       0.023980              7.708808       9.283562      -0.809504      -0.725302       5.928690       0.452125       7.914173           0.000000
          122              C       6.840685       0.453115      17.597016      -0.304358      36.752395 0.48844952E+03  0.11887630E+05                                11.148537                            8.563037      -0.549565       1.811407                    0.996053      31.986861      95.250630       0.447057       0.562947      -0.981546       0.005935       0.012089       0.095670       0.096613       0.031369      -0.010647      -0.002158       0.021714       0.004479      -0.034507      -0.000873       0.035380             13.983730      12.701564       2.376177       0.108997      16.285443      -0.436631      12.964183          -0.000000
          123              C       5.605154      23.118237      18.630427       0.092122      36.123305 0.45080961E+03  0.10712315E+05                                 9.795603                            7.249681      -0.413889       1.873064                    0.998573      27.554660      80.059878       0.589576       0.437196      -1.049633       0.027655       0.032956      -0.030285       0.052612       0.029687      -0.029028      -0.025802      -0.022910       0.008391      -0.037671      -0.019407       0.057077             12.247534      14.400199       3.066503      -1.397209      11.393882      -5.519029      10.948521          -0.000000
          124              C       6.315747      22.474955      19.626101      -0.158068      37.346756 0.47732044E+03  0.11569356E+05                                 9.940256                            7.445668      -0.294253       1.874212                    0.998548      30.860596      92.211186       0.580201       0.435540      -1.044827      -0.014058      -0.016210       0.028092       0.035349      -0.001803      -0.001534       0.046706      -0.015673      -0.034130      -0.047263      -0.002256       0.049519             12.130879      10.641831       1.163410      -0.444827      13.143010      -7.577616      12.607795          -0.000000
          125              C       5.677071      21.653245      20.560816      -0.038355      39.252652 0.44129669E+03  0.10331977E+05                                 9.976532                            6.963552       0.205486       2.075904                    0.999426      27.150061      75.911623       0.634879       0.412062      -1.075444      -0.015477       0.033045      -0.034193       0.050007       0.006510      -0.008595       0.015209      -0.003589       0.016900      -0.020312       0.002085       0.018227             12.721335      13.750521      -0.403572       1.004379      12.142092      -7.345365      12.271391           0.000000
          126              C       4.271687      21.526467      20.549204       0.002498      37.941409 0.44337305E+03  0.10405844E+05                                 9.828962                            7.051414      -0.052017       1.999338                    0.998662      26.875723      75.545302       0.620560       0.420547      -1.068634       0.008924       0.026484      -0.016131       0.032268      -0.005114      -0.002803       0.046260      -0.046985       0.015551      -0.034057      -0.026286       0.060343             12.223563      13.992812       2.134873      -1.345074      10.831009      -6.427910      11.846869          -0.000000
          127              C       3.581002      22.212008      19.550627      -0.092690      33.035390 0.41099748E+03  0.95543727E+04                                 9.053154                            6.840818       0.189105       2.055999                    0.998438      28.437390      82.038227       0.617071       0.426981      -1.054613       0.024692       0.011933      -0.000330       0.027426      -0.000683      -0.002064       0.020472       0.002572      -0.035324      -0.025689       0.006969       0.018720             10.728092      12.048045       1.291225      -0.143271       9.835795      -5.222427      10.300436           0.000000
          128              C       4.218501      22.972677      18.601399      -0.124135      34.735512 0.44756656E+03  0.10661299E+05                                 9.413348                            7.163234      -0.055142       1.960490                    0.998823      29.843377      88.029752       0.598083       0.429924      -1.049572      -0.016386      -0.019105       0.027106       0.036990      -0.015775       0.014529       0.022814      -0.030705       0.011275      -0.037301       0.005115       0.032186             11.193977      14.298374       2.587320      -1.169631       9.685024      -4.548688       9.598533          -0.000000
          129              C       6.520895      20.927792      21.547781       0.610933      23.944507 0.25252086E+03  0.52499723E+04                                 7.658807                            5.636973      -0.048870       2.035761                    0.999470      22.531927      63.531277       0.624339       0.471874      -1.018255       0.027421      -0.009960       0.049290       0.057277       0.004506      -0.052292       0.095944      -0.070958       0.100084      -0.103260      -0.026194       0.129454              9.346670      10.239809      -0.787594       1.049152       8.969635      -4.764886       8.830565           0.000000
          130              C       3.496950      20.693017      21.530364       0.635752      21.921146 0.26115140E+03  0.55089028E+04                                 7.467060                            5.886826      -0.429309       1.915758                    0.998820      23.012241      66.681797       0.583488       0.497624      -0.998673      -0.027860      -0.033136       0.022301       0.048698      -0.024034       0.107898       0.004379       0.103816       0.011112      -0.092568      -0.046003       0.138571              8.678287       7.781123       2.053297      -3.268051       9.650335      -2.612134       8.603404           0.000000
          131              C       0.351416       1.518990      18.290795       0.103495      35.196328 0.44161046E+03  0.10446291E+05                                 9.646976                            7.185076      -0.407553       1.875624                    0.998615      27.406363      79.610960       0.590648       0.438384      -1.048266      -0.035246      -0.035399      -0.012272       0.051439       0.033514       0.023953       0.014822      -0.021718      -0.056782      -0.037179      -0.016998       0.054178             12.178559      12.460978       5.267861      -0.034839      13.363786       4.613575      10.710913          -0.000000
          132              C       7.290784       2.103579      19.460639      -0.141453      34.506534 0.44190390E+03  0.10480383E+05                                 9.347584                            7.111235      -0.021116       1.973892                    0.999007      29.652872      86.935234       0.601815       0.429135      -1.051314       0.010926       0.028514       0.005551       0.031036      -0.021108       0.003204      -0.042546       0.012669      -0.059471      -0.053835       0.006250       0.047585             11.399772       9.455453       3.603806       0.514451      13.461771       6.308208      11.282091          -0.000000
          133              C       0.701779       3.056763      20.107973      -0.030641      38.068150 0.44431609E+03  0.10418151E+05                                 9.774881                            7.008197       0.014243       2.018747                    0.998723      26.972942      75.418856       0.630167       0.414526      -1.074075      -0.003633      -0.008062      -0.058154       0.058823      -0.024853       0.016272      -0.015804       0.005293      -0.062763      -0.028951      -0.014487       0.043438             12.252143      11.229760       2.761934      -1.385386      12.001602       6.278011      13.525066          -0.000000
          134              C       1.937113       3.439445      19.547725      -0.020354      36.598247 0.43735538E+03  0.10235598E+05                                 9.596097                            6.992678       0.076766       2.041709                    0.999009      26.946336      75.781548       0.624228       0.419260      -1.068826      -0.024902      -0.023687      -0.020910       0.040230      -0.033990       0.015627      -0.016513       0.003487      -0.064462      -0.028763      -0.023049       0.051812             11.965896      12.838104       4.670545      -0.075106      12.123001       5.256053      10.936582          -0.000000
          135              C       2.323473       2.892421      18.345949      -0.079240      33.617379 0.42831179E+03  0.10094615E+05                                 9.258369                            7.053773      -0.063502       1.970103                    0.998886      28.990671      85.157650       0.596571       0.435626      -1.045755      -0.022216      -0.015316       0.002429       0.027093      -0.016072       0.008973      -0.020638       0.004512      -0.030892      -0.025565      -0.006170       0.031735             11.059034      11.150161       3.476619      -0.389506      11.093109       4.777746      10.933832          -0.000000
          136              C       1.547078       1.939237      17.701518      -0.144237      35.625742 0.47373808E+03  0.11468249E+05                                 9.650198                            7.419702      -0.204144       1.908925                    0.998303      30.580235      91.507524       0.580606       0.435779      -1.044017       0.019748       0.028998       0.007539       0.035885      -0.028126       0.001588      -0.013826      -0.011983       0.029989      -0.035060       0.004350       0.030710             11.546355      13.272956       5.074589      -0.252581      11.482795       3.450957       9.883316          -0.000000
          137              C       0.247176       3.545094      21.440376       0.677114      20.952402 0.23731900E+03  0.48555696E+04                                 7.182176                            5.592040      -0.260932       2.004975                    0.998665      20.987610      58.612104       0.605842       0.494128      -1.007080      -0.007762       0.013745       0.067686       0.069502       0.072239       0.010150      -0.038181      -0.086022      -0.142716      -0.084021      -0.028925       0.112946              8.346997       7.919198      -1.669006      -0.332243       6.068946       3.185433      11.052848          -0.000000
          138              C       2.847919       4.458366      20.160224       0.632005      23.010990 0.24351445E+03  0.50452766E+04                                 7.587879                            5.629315      -0.306276       1.959081                    0.998761      22.599034      64.790507       0.605798       0.487998      -1.004072       0.028594       0.034565       0.018742       0.048617      -0.021064      -0.032730      -0.067535      -0.025581       0.279974      -0.094653      -0.030469       0.125122              9.259792      11.302675       1.429951       0.805143      10.239514       3.612261       6.237186           0.000000
          139              C       5.952430       1.192654      16.583925       0.697568      19.213172 0.26035722E+03  0.54681956E+04                                 6.961408                            6.005347      -0.314494       1.952906                    0.999565      22.354552      63.876996       0.561428       0.519443      -0.991589      -0.044861       0.038143      -0.042323       0.072516       0.019869      -0.019515       0.013675      -0.000493       0.012842      -0.035863       0.014495       0.021368              7.731128       7.675930      -0.577434       0.679913       7.476802      -0.797663       8.040654           0.000000
          140              C      -0.064681      22.897549      16.819055       0.694795      19.907448 0.26590161E+03  0.56043632E+04                                 7.042807                            6.006507      -0.286485       1.963446                    0.999348      22.263911      63.368417       0.571145       0.508808      -0.998469       0.043351      -0.051810      -0.029393       0.073672       0.018919       0.011751      -0.012773       0.004979       0.036285      -0.031963       0.013010       0.018954              7.880758       7.586088      -0.522257      -0.497917       7.997481       0.719391       8.058705          -0.000000
          141              C       3.834104       4.852787      13.753656      -0.295920      38.424557 0.50283362E+03  0.12319858E+05                                11.267126                            8.524929      -0.457454       1.833264                    0.994858      31.959677      95.312542       0.461250       0.541987      -0.991461       0.090017       0.033646       0.007103       0.096361       0.008519      -0.013803       0.022282       0.031751       0.088265      -0.041678       0.001916       0.039762             14.269218      13.033912       0.803599      -0.412753      10.056864      -0.749821      19.716877           0.000000
          142              C       4.515405       5.331727      15.057031       0.080151      37.824252 0.45336527E+03  0.10800587E+05                                10.129477                            7.271059      -0.400423       1.874368                    0.998767      27.842675      81.302271       0.587934       0.437299      -1.048375      -0.023097      -0.011173      -0.046496       0.053106       0.015030       0.027813       0.017914       0.005930       0.119834      -0.035650      -0.021831       0.057482             12.997382      11.912879      -0.668546       1.901366       6.828671       4.238329      20.250596          -0.000000
          143              C       3.840302       5.923359      16.102053      -0.155935      39.351907 0.46707769E+03  0.11280183E+05                                10.318439                            7.376241      -0.266943       1.879726                    0.998921      31.022106      93.072758       0.580586       0.436830      -1.042174       0.017850       0.012162       0.031988       0.038597       0.003603      -0.009330      -0.034708      -0.031255      -0.127462      -0.056430       0.005532       0.050898             12.997729      10.542714      -0.615368       0.735848       7.326810       5.688243      21.123662           0.000000
          144              C       4.462795       6.308389      17.274801      -0.042775      40.020980 0.44032622E+03  0.10326745E+05                                10.173056                            6.996420       0.148478       2.058064                    0.999391      27.302550      76.965147       0.626482       0.416877      -1.069919       0.013927      -0.016193      -0.045043       0.049850       0.007036       0.010095      -0.010241      -0.019108      -0.064199      -0.028281       0.004592       0.023689             13.134452      13.031157      -1.280889      -0.599883       7.356085       5.677420      19.016113           0.000000
          145              C       5.853035       6.111178      17.411234      -0.000873      38.246839 0.44880062E+03  0.10577642E+05                                 9.920698                            7.111306      -0.080884       1.988761                    0.998661      27.070733      76.544675       0.615027       0.422549      -1.066122      -0.013800      -0.012946      -0.026201       0.032319       0.002199      -0.001145      -0.046337      -0.055700      -0.019796      -0.037764      -0.024615       0.062379             12.378759      13.539523       0.274059       2.770623       7.565247       5.346550      16.031507          -0.000000
          146              C       6.536077       5.442071      16.398143      -0.099330      34.021598 0.43399058E+03  0.10230550E+05                                 9.269314                            7.056159       0.151776       2.037833                    0.998758      28.945694      84.180831       0.603948       0.430217      -1.052271      -0.019913       0.001985      -0.011288       0.022975      -0.003147       0.008324      -0.005696       0.009057      -0.035131      -0.015691       0.000749       0.014941             10.936942      11.227834      -0.810643       1.435132       6.742105       4.056600      14.840889          -0.000000
          147              C       5.873353       5.040607      15.231201      -0.125117      34.928618 0.47362355E+03  0.11463884E+05                                 9.554666                            7.442652      -0.223270       1.904786                    0.998015      30.432015      91.034352       0.576971       0.438585      -1.042425       0.015975       0.009090       0.026297       0.032084      -0.005458      -0.017562      -0.002020      -0.030681      -0.003934      -0.027522       0.010471       0.017051             11.180050      12.332162      -0.578103       2.990732       6.276390       2.730975      14.931599          -0.000000
          148              C       3.670265       6.918802      18.363366       0.628003      22.986251 0.23929177E+03  0.49194325E+04                                 7.497305                            5.518004      -0.130672       2.014850                    0.999346      22.266855      62.889764       0.624383       0.477164      -1.013155      -0.022782       0.045598       0.028906       0.058598       0.053857       0.018540      -0.050178      -0.153644      -0.153259      -0.096898      -0.032663       0.129561              9.060161      10.058999      -1.019456      -0.787747       5.480517       3.211719      11.640966           0.000000
          149              C       6.651132       6.695766      18.540439       0.640598      21.676142 0.25349140E+03  0.53083362E+04                                 7.402240                            5.788400      -0.364853       1.938603                    0.999156      22.808489      65.877162       0.590100       0.495662      -0.999534       0.031181       0.001867       0.035240       0.047091      -0.095374      -0.067819       0.015452       0.049487      -0.139892      -0.099664      -0.043590       0.143254              8.598973       7.834920       2.356245       3.453866       7.225772       1.630378      10.736226           0.000000
          150              C       4.735077       4.972522      12.525755       0.100161      35.606679 0.44273755E+03  0.10495262E+05                                 9.787317                            7.216085      -0.436631       1.867549                    0.998578      27.556888      80.524581       0.585829       0.441050      -1.045119      -0.023521       0.004382       0.046954       0.052698      -0.000103      -0.021000      -0.011242       0.031881       0.105322      -0.035703      -0.010253       0.045956             12.187416      10.407435       2.593605      -5.985690       9.002669       0.062314      17.152144          -0.000000
          151              C       5.536363       6.108830      12.377710      -0.160632      36.340684 0.47249076E+03  0.11428343E+05                                 9.770358                            7.403160      -0.240924       1.889742                    0.998646      30.978829      92.603333       0.582162       0.434983      -1.044693       0.010133      -0.006123      -0.023984       0.026747      -0.039965       0.030740       0.009244      -0.001821       0.022331      -0.056780       0.012514       0.044266             11.648005      10.700236       4.060034      -6.016630       9.326765      -2.521064      14.917013           0.000000
          152              C       6.323873       6.317780      11.242699      -0.057229      37.225048 0.45461965E+03  0.10740147E+05                                 9.634942                            7.088368       0.033401       2.012535                    0.999213      27.722174      78.260065       0.625559       0.414453      -1.072209      -0.030778      -0.043354       0.001701       0.053196      -0.008500       0.010524      -0.009367       0.018938       0.026151      -0.018294      -0.003751       0.022045             11.251803       9.219879       3.907986      -4.450631      11.089220      -0.864486      13.446309          -0.000000
          153              C       6.328528       5.345814      10.241220      -0.007665      35.592676 0.43885360E+03  0.10291032E+05                                 9.477286                            7.021024       0.028524       2.024624                    0.999001      26.999254      76.285798       0.620089       0.421223      -1.066377      -0.022579      -0.001052       0.034736       0.041443      -0.024636       0.037122      -0.012009       0.054659       0.011058      -0.038839      -0.022472       0.061311             11.388806       9.624691       2.704909      -5.563092       8.986372      -0.145868      15.555355          -0.000000
          154              C       5.537474       4.214201      10.371847      -0.072465      32.808923 0.43540833E+03  0.10300307E+05                                 9.167863                            7.138930      -0.113036       1.959615                    0.997890      28.864936      84.844496       0.589864       0.438936      -1.044164      -0.018277       0.016406       0.014898       0.028726      -0.014748       0.021275       0.001637       0.028711      -0.010745      -0.025456      -0.007334       0.032790             10.725587       9.560803       3.063511      -4.847773       9.035576      -0.912330      13.580383          -0.000000
          155              C       4.751737       4.031077      11.512663      -0.124070      34.783038 0.46386121E+03  0.11176395E+05                                 9.547629                            7.360934      -0.248094       1.898708                    0.998193      30.307176      90.642289       0.580341       0.438035      -1.042088       0.010235       0.008759      -0.038359       0.040656      -0.007084       0.033187      -0.014799       0.031101      -0.052176      -0.038796      -0.007255       0.046051             11.211523       9.097088       2.088480      -4.982446       8.963718       0.642749      15.573763          -0.000000
          156              C       7.105497       7.571475      11.196254       0.621888      23.202408 0.26058785E+03  0.54286501E+04                                 7.478160                            5.750373      -0.134593       2.017393                    0.999431      21.818313      60.417767       0.617873       0.475849      -1.022073       0.052233       0.041667       0.042823       0.079361      -0.067620      -0.018483       0.019881       0.091473      -0.031388      -0.077656      -0.015583       0.093239              8.343108       5.736079       2.683726       0.270286       8.823462      -1.666601      10.469784           0.000000
          157              C       7.214409       5.399812       9.033638       0.630127      21.907556 0.24827196E+03  0.51881159E+04                                 7.478421                            5.752264      -0.409665       1.925519                    0.998334      23.018502      67.089484       0.586466       0.499783      -0.994381       0.026642      -0.009734      -0.039851       0.048914      -0.016426       0.034770      -0.012346      -0.165089      -0.195514      -0.093159      -0.024983       0.118142              8.816619       9.537771       0.601021      -2.109961       4.549054      -0.814042      12.363034          -0.000000
          158              C       3.384630       3.383099      13.991689       0.695726      19.800395 0.26666958E+03  0.56197977E+04                                 6.932499                            5.949595      -0.262008       1.971026                    0.999374      22.164779      62.906158       0.583884       0.497774      -1.004815      -0.015484      -0.074373       0.015940       0.077622      -0.001156      -0.002732       0.008835       0.041859       0.057435      -0.032038       0.010544       0.021494              7.673084       7.715114       0.675650      -0.240377       7.464885      -0.345435       7.839251          -0.000000
          159              C       2.590285       5.712062      13.416926       0.693127      20.893943 0.29537155E+03  0.63592180E+04                                 7.118151                            6.195345      -0.362991       1.934063                    0.999435      22.333546      63.199832       0.583818       0.487297      -1.014395      -0.053909       0.051577      -0.013539       0.075827       0.026793      -0.010817       0.010403       0.003884       0.060597      -0.040654       0.016674       0.023980              7.708808       9.283562      -0.809504       0.725302       5.928690      -0.452125       7.914173           0.000000
          160              C       6.642138      12.191836      25.945584      -0.304358      36.752395 0.48844952E+03  0.11887630E+05                                11.148537                            8.563037      -0.549565       1.811407                    0.996053      31.986861      95.250630       0.447057       0.562947      -0.981546       0.005935       0.012089      -0.095670       0.096613       0.031369       0.010647       0.002158       0.021714       0.004479      -0.034507      -0.000873       0.035380             13.983730      12.701564       2.376177      -0.108997      16.285443       0.436631      12.964183          -0.000000
          161              C       5.803701      11.379516      24.912173       0.092122      36.123305 0.45080961E+03  0.10712315E+05                                 9.795603                            7.249681      -0.413889       1.873064                    0.998573      27.554660      80.059878       0.589576       0.437196      -1.049633       0.027655       0.032956       0.030285       0.052612       0.029687       0.029028       0.025802      -0.022910       0.008391      -0.037671      -0.019407       0.057077             12.247534      14.400199       3.066503       1.397209      11.393882       5.519029      10.948521          -0.000000
          162              C       6.514294      10.736234      23.916499      -0.158068      37.346756 0.47732045E+03  0.11569356E+05                                 9.940256                            7.445668      -0.294253       1.874212                    0.998548      30.860596      92.211187       0.580201       0.435540      -1.044827      -0.014058      -0.016210      -0.028092       0.035349      -0.001803       0.001534      -0.046706      -0.015673      -0.034130      -0.047263      -0.002256       0.049519             12.130879      10.641831       1.163410       0.444827      13.143010       7.577616      12.607795          -0.000000
          163              C       5.875618       9.914524      22.981784      -0.038355      39.252652 0.44129669E+03  0.10331977E+05                                 9.976532                            6.963552       0.205486       2.075904                    0.999426      27.150061      75.911623       0.634879       0.412062      -1.075444      -0.015477       0.033045       0.034193       0.050007       0.006510       0.008595      -0.015209      -0.003589       0.016900      -0.020312       0.002085       0.018227             12.721335      13.750521      -0.403572      -1.004379      12.142092       7.345365      12.271391           0.000000
          164              C       4.470234       9.787746      22.993396       0.002498      37.941409 0.44337305E+03  0.10405844E+05                                 9.828962                            7.051414      -0.052017       1.999338                    0.998662      26.875723      75.545302       0.620560       0.420547      -1.068634       0.008924       0.026484       0.016131       0.032268      -0.005114       0.002803      -0.046260      -0.046985       0.015551      -0.034057      -0.026286       0.060343             12.223563      13.992812       2.134873       1.345074      10.831009       6.427910      11.846869          -0.000000
          165              C       3.779549      10.473287      23.991973      -0.092690      33.035390 0.41099748E+03  0.95543727E+04                                 9.053154                            6.840818       0.189105       2.055999                    0.998438      28.437390      82.038227       0.617071       0.426981      -1.054613       0.024692       0.011933       0.000330       0.027426      -0.000683       0.002064      -0.020472       0.002572      -0.035324      -0.025689       0.006969       0.018720             10.728092      12.048045       1.291225       0.143271       9.835795       5.222427      10.300436           0.000000
          166              C       4.417048      11.233956      24.941201      -0.124135      34.735512 0.44756656E+03  0.10661299E+05                                 9.413349                            7.163234      -0.055142       1.960490                    0.998823      29.843377      88.029753       0.598083       0.429924      -1.049572      -0.016386      -0.019105      -0.027106       0.036990      -0.015775      -0.014529      -0.022814      -0.030705       0.011275      -0.037301       0.005115       0.032186             11.193977      14.298374       2.587320       1.169631       9.685024       4.548688       9.598533          -0.000000
          167              C       6.719442       9.189071      21.994819       0.610933      23.944506 0.25252086E+03  0.52499723E+04                                 7.658807                            5.636973      -0.048870       2.035761                    0.999470      22.531927      63.531277       0.624339       0.471874      -1.018255       0.027421      -0.009960      -0.049290       0.057277       0.004506       0.052292      -0.095944      -0.070958       0.100084      -0.103260      -0.026194       0.129454              9.346670      10.239809      -0.787594      -1.049152       8.969635       4.764886       8.830565           0.000000
          168              C       3.695497       8.954296      22.012236       0.635752      21.921146 0.26115140E+03  0.55089028E+04                                 7.467060                            5.886826      -0.429309       1.915758                    0.998820      23.012241      66.681797       0.583488       0.497624      -0.998673      -0.027860      -0.033136      -0.022301       0.048698      -0.024034      -0.107898      -0.004379       0.103816       0.011112      -0.092568      -0.046003       0.138571              8.678287       7.781123       2.053297       3.268051       9.650335       2.612134       8.603404           0.000000
          169              C       0.152869      13.257711      25.251805       0.103495      35.196328 0.44161046E+03  0.10446291E+05                                 9.646976                            7.185076      -0.407553       1.875624                    0.998615      27.406363      79.610960       0.590648       0.438384      -1.048266      -0.035246      -0.035399       0.012272       0.051439       0.033514      -0.023953      -0.014822      -0.021718      -0.056782      -0.037179      -0.016998       0.054178             12.178559      12.460979       5.267861       0.034839      13.363786      -4.613575      10.710913          -0.000000
          170              C       7.092237      13.842300      24.081961      -0.141453      34.506534 0.44190390E+03  0.10480383E+05                                 9.347585                            7.111235      -0.021116       1.973892                    0.999007      29.652872      86.935235       0.601815       0.429135      -1.051314       0.010926       0.028514      -0.005551       0.031036      -0.021108      -0.003204       0.042546       0.012669      -0.059471      -0.053835       0.006250       0.047585             11.399772       9.455453       3.603806      -0.514451      13.461771      -6.308208      11.282092          -0.000000
          171              C       0.503232      14.795484      23.434627      -0.030641      38.068150 0.44431610E+03  0.10418151E+05                                 9.774881                            7.008197       0.014243       2.018747                    0.998723      26.972942      75.418856       0.630167       0.414526      -1.074075      -0.003633      -0.008062       0.058154       0.058823      -0.024853      -0.016272       0.015804       0.005293      -0.062763      -0.028951      -0.014487       0.043438             12.252143      11.229760       2.761934       1.385386      12.001602      -6.278011      13.525066          -0.000000
          172              C       1.738566      15.178166      23.994875      -0.020353      36.598247 0.43735538E+03  0.10235598E+05                                 9.596097                            6.992677       0.076766       2.041709                    0.999009      26.946336      75.781547       0.624228       0.419260      -1.068826      -0.024902      -0.023687       0.020910       0.040230      -0.033990      -0.015627       0.016513       0.003487      -0.064462      -0.028763      -0.023049       0.051812             11.965895      12.838104       4.670545       0.075106      12.123001      -5.256052      10.936582          -0.000000
          173              C       2.124926      14.631142      25.196651      -0.079240      33.617379 0.42831179E+03  0.10094615E+05                                 9.258370                            7.053773      -0.063502       1.970102                    0.998886      28.990671      85.157651       0.596571       0.435626      -1.045755      -0.022216      -0.015316      -0.002429       0.027093      -0.016072      -0.008973       0.020638       0.004512      -0.030892      -0.025565      -0.006170       0.031735             11.059035      11.150161       3.476620       0.389506      11.093110      -4.777746      10.933833          -0.000000
          174              C       1.348531      13.677958      25.841082      -0.144237      35.625742 0.47373808E+03  0.11468249E+05                                 9.650198                            7.419702      -0.204144       1.908925                    0.998303      30.580235      91.507524       0.580606       0.435779      -1.044017       0.019748       0.028998      -0.007539       0.035885      -0.028126      -0.001588       0.013826      -0.011983       0.029989      -0.035060       0.004350       0.030710             11.546355      13.272956       5.074589       0.252581      11.482795      -3.450956       9.883316          -0.000000
          175              C       0.048629      15.283815      22.102224       0.677114      20.952402 0.23731900E+03  0.48555696E+04                                 7.182176                            5.592040      -0.260932       2.004975                    0.998665      20.987610      58.612104       0.605842       0.494128      -1.007080      -0.007762       0.013745      -0.067686       0.069502       0.072239      -0.010150       0.038181      -0.086022      -0.142716      -0.084021      -0.028925       0.112946              8.346997       7.919198      -1.669006       0.332243       6.068946      -3.185433      11.052848          -0.000000
          176              C       2.649372      16.197087      23.382376       0.632005      23.010990 0.24351445E+03  0.50452766E+04                                 7.587879                            5.629315      -0.306276       1.959081                    0.998761      22.599034      64.790507       0.605798       0.487998      -1.004072       0.028594       0.034565      -0.018742       0.048617      -0.021064       0.032730       0.067535      -0.025581       0.279974      -0.094653      -0.030469       0.125122              9.259792      11.302675       1.429951      -0.805143      10.239514      -3.612261       6.237186           0.000000
          177              C       5.753883      12.931375      26.958675       0.697568      19.213172 0.26035722E+03  0.54681955E+04                                 6.961408                            6.005347      -0.314494       1.952906                    0.999565      22.354552      63.876997       0.561428       0.519443      -0.991589      -0.044861       0.038143       0.042323       0.072516       0.019869       0.019515      -0.013675      -0.000493       0.012842      -0.035863       0.014495       0.021368              7.731128       7.675930      -0.577434      -0.679913       7.476802       0.797663       8.040654           0.000000
          178              C       0.133866      11.158828      26.723545       0.694795      19.907450 0.26590164E+03  0.56043640E+04                                 7.042807                            6.006507      -0.286485       1.963446                    0.999348      22.263912      63.368418       0.571145       0.508808      -0.998469       0.043351      -0.051810       0.029393       0.073672       0.018919      -0.011751       0.012773       0.004979       0.036285      -0.031963       0.013010       0.018954              7.880758       7.586088      -0.522257       0.497917       7.997481      -0.719391       8.058705          -0.000000
          179              C       3.332749       6.885934      28.267856      -0.295920      38.424557 0.50283361E+03  0.12319858E+05                                11.267126                            8.524929      -0.457454       1.833264                    0.994858      31.959677      95.312542       0.461250       0.541987      -0.991461      -0.090017      -0.033646       0.007103       0.096361       0.008519       0.013803      -0.022282       0.031751       0.088265      -0.041678       0.001916       0.039762             14.269218      13.033912       0.803599       0.412753      10.056864       0.749821      19.716877           0.000000
          180              C       2.651448       6.406994       0.542831       0.080151      37.824254 0.45336531E+03  0.10800588E+05                                10.129477                            7.271059      -0.400423       1.874368                    0.998767      27.842676      81.302272       0.587934       0.437299      -1.048375       0.023097       0.011173      -0.046496       0.053106       0.015030      -0.027813      -0.017914       0.005930       0.119834      -0.035650      -0.021831       0.057482             12.997382      11.912879      -0.668546      -1.901366       6.828671      -4.238329      20.250596          -0.000000
          181              C       3.326551       5.815362       1.587853      -0.155935      39.351907 0.46707769E+03  0.11280183E+05                                10.318439                            7.376241      -0.266943       1.879726                    0.998921      31.022106      93.072757       0.580586       0.436830      -1.042175      -0.017850      -0.012162       0.031988       0.038597       0.003603       0.009330       0.034708      -0.031255      -0.127462      -0.056430       0.005532       0.050898             12.997729      10.542714      -0.615367      -0.735848       7.326810      -5.688243      21.123662           0.000000
          182              C       2.704058       5.430332       2.760601      -0.042775      40.020978 0.44032620E+03  0.10326745E+05                                10.173056                            6.996420       0.148478       2.058064                    0.999391      27.302549      76.965146       0.626482       0.416877      -1.069919      -0.013927       0.016193      -0.045043       0.049850       0.007036      -0.010095       0.010241      -0.019108      -0.064199      -0.028281       0.004592       0.023689             13.134452      13.031158      -1.280889       0.599883       7.356085      -5.677420      19.016113           0.000000
          183              C       1.313818       5.627543       2.897034      -0.000873      38.246840 0.44880063E+03  0.10577642E+05                                 9.920698                            7.111306      -0.080884       1.988761                    0.998661      27.070733      76.544675       0.615027       0.422549      -1.066122       0.013800       0.012946      -0.026201       0.032319       0.002199       0.001145       0.046337      -0.055700      -0.019796      -0.037764      -0.024615       0.062379             12.378759      13.539523       0.274059      -2.770623       7.565247      -5.346550      16.031507          -0.000000
          184              C       0.630776       6.296650       1.883943      -0.099330      34.021598 0.43399058E+03  0.10230550E+05                                 9.269314                            7.056159       0.151776       2.037833                    0.998758      28.945694      84.180831       0.603948       0.430217      -1.052271       0.019913      -0.001985      -0.011288       0.022975      -0.003147      -0.008324       0.005696       0.009057      -0.035131      -0.015691       0.000749       0.014941             10.936942      11.227834      -0.810643      -1.435132       6.742105      -4.056600      14.840889          -0.000000
          185              C       1.293500       6.698114       0.717001      -0.125117      34.928618 0.47362355E+03  0.11463884E+05                                 9.554666                            7.442652      -0.223270       1.904786                    0.998015      30.432015      91.034353       0.576971       0.438585      -1.042425      -0.015975      -0.009090       0.026297       0.032084      -0.005458       0.017562       0.002020      -0.030681      -0.003934      -0.027522       0.010471       0.017051             11.180050      12.332162      -0.578103      -2.990732       6.276390      -2.730975      14.931600          -0.000000
          186              C       3.496588       4.819919       3.849166       0.628003      22.986251 0.23929177E+03  0.49194325E+04                                 7.497305                            5.518004      -0.130671       2.014850                    0.999346      22.266855      62.889762       0.624383       0.477164      -1.013155       0.022782      -0.045598       0.028906       0.058598       0.053857      -0.018540       0.050178      -0.153644      -0.153259      -0.096898      -0.032663       0.129561              9.060161      10.058999      -1.019455       0.787747       5.480517      -3.211719      11.640966           0.000000
          187              C       0.515721       5.042955       4.026239       0.640598      21.676142 0.25349139E+03  0.53083362E+04                                 7.402240                            5.788400      -0.364853       1.938603                    0.999156      22.808489      65.877162       0.590100       0.495662      -0.999534      -0.031181      -0.001867       0.035240       0.047091      -0.095374       0.067819      -0.015452       0.049487      -0.139892      -0.099664      -0.043590       0.143254              8.598973       7.834920       2.356245      -3.453866       7.225772      -1.630379      10.736226           0.000000
          188              C       2.431776       6.766199      27.039955       0.100161      35.606679 0.44273755E+03  0.10495262E+05                                 9.787317                            7.216085      -0.436631       1.867549                    0.998578      27.556888      80.524581       0.585829       0.441050      -1.045119       0.023521      -0.004382       0.046954       0.052698      -0.000103       0.021000       0.011242       0.031881       0.105322      -0.035703      -0.010253       0.045956             12.187416      10.407435       2.593605       5.985690       9.002669      -0.062314      17.152144          -0.000000
          189              C       1.630490       5.629891      26.891910      -0.160632      36.340682 0.47249074E+03  0.11428342E+05                                 9.770358                            7.403160      -0.240924       1.889742                    0.998646      30.978828      92.603330       0.582162       0.434983      -1.044693      -0.010133       0.006123      -0.023984       0.026747      -0.039965      -0.030740      -0.009244      -0.001821       0.022331      -0.056780       0.012514       0.044266             11.648005      10.700236       4.060034       6.016630       9.326765       2.521064      14.917013           0.000000
          190              C       0.842980       5.420941      25.756899      -0.057229      37.225048 0.45461965E+03  0.10740148E+05                                 9.634942                            7.088368       0.033400       2.012535                    0.999213      27.722174      78.260066       0.625559       0.414453      -1.072209       0.030778       0.043354       0.001701       0.053196      -0.008500      -0.010524       0.009367       0.018938       0.026151      -0.018294      -0.003751       0.022045             11.251803       9.219880       3.907986       4.450631      11.089220       0.864486      13.446309          -0.000000
          191              C       0.838325       6.392907      24.755420      -0.007665      35.592676 0.43885360E+03  0.10291032E+05                                 9.477286                            7.021024       0.028524       2.024624                    0.999001      26.999254      76.285798       0.620089       0.421223      -1.066377       0.022579       0.001052       0.034736       0.041443      -0.024636      -0.037122       0.012009       0.054659       0.011058      -0.038839      -0.022472       0.061311             11.388806       9.624691       2.704909       5.563092       8.986372       0.145868      15.555355          -0.000000
          192              C       1.629379       7.524520      24.886047      -0.072465      32.808923 0.43540833E+03  0.10300307E+05                                 9.167863                            7.138930      -0.113036       1.959615                    0.997890      28.864936      84.844496       0.589864       0.438936      -1.044164       0.018277      -0.016406       0.014898       0.028726      -0.014748      -0.021275      -0.001637       0.028711      -0.010745      -0.025456      -0.007334       0.032790             10.725587       9.560803       3.063511       4.847773       9.035576       0.912330      13.580383          -0.000000
          193              C       2.415116       7.707644      26.026863      -0.124070      34.783038 0.46386120E+03  0.11176395E+05                                 9.547629                            7.360935      -0.248094       1.898708                    0.998193      30.307176      90.642290       0.580341       0.438035      -1.042088      -0.010235      -0.008759      -0.038359       0.040656      -0.007084      -0.033187       0.014799       0.031101      -0.052176      -0.038796      -0.007255       0.046051             11.211523       9.097088       2.088480       4.982446       8.963718      -0.642749      15.573764          -0.000000
          194              C       0.061356       4.167246      25.710454       0.621888      23.202408 0.26058785E+03  0.54286500E+04                                 7.478159                            5.750372      -0.134594       2.017393                    0.999431      21.818313      60.417766       0.617873       0.475849      -1.022073      -0.052233      -0.041667       0.042823       0.079361      -0.067620       0.018483      -0.019881       0.091473      -0.031388      -0.077656      -0.015583       0.093239              8.343108       5.736079       2.683726      -0.270286       8.823462       1.666601      10.469784           0.000000
          195              C      -0.047556       6.338909      23.547838       0.630127      21.907556 0.24827196E+03  0.51881159E+04                                 7.478421                            5.752264      -0.409665       1.925519                    0.998334      23.018502      67.089484       0.586466       0.499783      -0.994381      -0.026642       0.009734      -0.039851       0.048914      -0.016426      -0.034770       0.012346      -0.165089      -0.195514      -0.093159      -0.024983       0.118142              8.816619       9.537771       0.601021       2.109961       4.549054       0.814042      12.363034          -0.000000
          196              C       3.782223       8.355622      28.505889       0.695725      19.800394 0.26666957E+03  0.56197974E+04                                 6.932499                            5.949595      -0.262008       1.971026                    0.999374      22.164779      62.906159       0.583884       0.497775      -1.004815       0.015484       0.074373       0.015940       0.077622      -0.001156       0.002732      -0.008835       0.041859       0.057435      -0.032038       0.010544       0.021494              7.673084       7.715115       0.675650       0.240377       7.464886       0.345435       7.839252          -0.000000
          197              C       4.576568       6.026659      27.931126       0.693127      20.893943 0.29537155E+03  0.63592178E+04                                 7.118152                            6.195345      -0.362991       1.934063                    0.999435      22.333546      63.199833       0.583818       0.487297      -1.014395       0.053909      -0.051577      -0.013539       0.075827       0.026793       0.010817      -0.010403       0.003884       0.060597      -0.040654       0.016674       0.023980              7.708808       9.283562      -0.809504      -0.725302       5.928690       0.452125       7.914173           0.000000
          198              C       0.127621      23.024327      11.431384      -0.304358      36.752395 0.48844952E+03  0.11887630E+05                                11.148536                            8.563037      -0.549565       1.811407                    0.996053      31.986861      95.250630       0.447057       0.562947      -0.981546      -0.005935      -0.012089      -0.095670       0.096613       0.031369      -0.010647      -0.002158       0.021714       0.004479      -0.034507      -0.000873       0.035380             13.983730      12.701564       2.376177       0.108997      16.285443      -0.436631      12.964183          -0.000000
          199              C       1.363152       0.359205      10.397973       0.092122      36.123305 0.45080961E+03  0.10712315E+05                                 9.795603                            7.249681      -0.413889       1.873064                    0.998573      27.554660      80.059878       0.589576       0.437196      -1.049633      -0.027655      -0.032956       0.030285       0.052612       0.029687      -0.029028      -0.025802      -0.022910       0.008391      -0.037671      -0.019407       0.057077             12.247534      14.400199       3.066503      -1.397208      11.393882      -5.519029      10.948521          -0.000000
          200              C       0.652559       1.002487       9.402299      -0.158068      37.346756 0.47732045E+03  0.11569356E+05                                 9.940256                            7.445668      -0.294253       1.874212                    0.998548      30.860596      92.211186       0.580201       0.435540      -1.044827       0.014058       0.016210      -0.028092       0.035349      -0.001803      -0.001534       0.046706      -0.015673      -0.034130      -0.047263      -0.002256       0.049519             12.130879      10.641831       1.163410      -0.444827      13.143010      -7.577616      12.607795          -0.000000
          201              C       1.291235       1.824197       8.467584      -0.038355      39.252652 0.44129669E+03  0.10331977E+05                                 9.976532                            6.963552       0.205486       2.075904                    0.999426      27.150061      75.911623       0.634879       0.412062      -1.075444       0.015477      -0.033045       0.034193       0.050007       0.006510      -0.008595       0.015209      -0.003589       0.016900      -0.020312       0.002085       0.018227             12.721335      13.750521      -0.403572       1.004379      12.142092      -7.345365      12.271391           0.000000
          202              C       2.696619       1.950975       8.479196       0.002498      37.941409 0.44337305E+03  0.10405844E+05                                 9.828962                            7.051414      -0.052017       1.999338                    0.998662      26.875723      75.545302       0.620560       0.420547      -1.068634      -0.008924      -0.026484       0.016131       0.032268      -0.005114      -0.002803       0.046260      -0.046985       0.015551      -0.034057      -0.026286       0.060343             12.223563      13.992812       2.134873      -1.345074      10.831009      -6.427910      11.846869          -0.000000
          203              C       3.387304       1.265434       9.477773      -0.092690      33.035390 0.41099748E+03  0.95543727E+04                                 9.053154                            6.840818       0.189105       2.055999                    0.998438      28.437390      82.038227       0.617071       0.426981      -1.054613      -0.024692      -0.011933       0.000330       0.027426      -0.000683      -0.002064       0.020472       0.002572      -0.035324      -0.025689       0.006969       0.018720             10.728092      12.048045       1.291225      -0.143271       9.835795      -5.222427      10.300436           0.000000
          204              C       2.749805       0.504765      10.427001      -0.124135      34.735512 0.44756656E+03  0.10661299E+05                                 9.413348                            7.163234      -0.055142       1.960490                    0.998823      29.843377      88.029752       0.598083       0.429924      -1.049572       0.016386       0.019105      -0.027106       0.036990      -0.015775       0.014529       0.022814      -0.030705       0.011275      -0.037301       0.005115       0.032186             11.193977      14.298374       2.587320      -1.169631       9.685024      -4.548688       9.598533          -0.000000
          205              C       0.447411       2.549650       7.480619       0.610933      23.944506 0.25252086E+03  0.52499723E+04                                 7.658807                            5.636973      -0.048870       2.035761                    0.999470      22.531927      63.531278       0.624339       0.471874      -1.018255      -0.027421       0.009960      -0.049290       0.057277       0.004506      -0.052292       0.095944      -0.070958       0.100084      -0.103260      -0.026194       0.129454              9.346670      10.239809      -0.787594       1.049152       8.969635      -4.764886       8.830565           0.000000
          206              C       3.471356       2.784425       7.498036       0.635752      21.921146 0.26115140E+03  0.55089028E+04                                 7.467060                            5.886826      -0.429309       1.915758                    0.998820      23.012241      66.681797       0.583488       0.497624      -0.998673       0.027860       0.033136      -0.022301       0.048698      -0.024034       0.107898       0.004379       0.103816       0.011112      -0.092568      -0.046003       0.138571              8.678287       7.781123       2.053297      -3.268051       9.650335      -2.612134       8.603404           0.000000
          207              C       6.616890      21.958452      10.737605       0.103495      35.196328 0.44161046E+03  0.10446291E+05                                 9.646976                            7.185076      -0.407553       1.875624                    0.998615      27.406363      79.610960       0.590648       0.438384      -1.048266       0.035246       0.035399       0.012272       0.051439       0.033514       0.023953       0.014822      -0.021718      -0.056782      -0.037179      -0.016998       0.054178             12.178559      12.460979       5.267861      -0.034839      13.363786       4.613575      10.710913          -0.000000
          208              C      -0.322478      21.373863       9.567761      -0.141453      34.506533 0.44190390E+03  0.10480383E+05                                 9.347584                            7.111235      -0.021116       1.973892                    0.999007      29.652872      86.935234       0.601815       0.429135      -1.051314      -0.010926      -0.028514      -0.005551       0.031036      -0.021108       0.003204      -0.042546       0.012669      -0.059471      -0.053835       0.006250       0.047585             11.399772       9.455453       3.603806       0.514451      13.461771       6.308208      11.282091          -0.000000
          209              C       6.266527      20.420679       8.920427      -0.030641      38.068150 0.44431610E+03  0.10418151E+05                                 9.774881                            7.008197       0.014243       2.018747                    0.998723      26.972942      75.418856       0.630167       0.414526      -1.074075       0.003633       0.008062       0.058154       0.058823      -0.024853       0.016272      -0.015804       0.005293      -0.062763      -0.028951      -0.014487       0.043438             12.252143      11.229760       2.761934      -1.385386      12.001602       6.278011      13.525066          -0.000000
          210              C       5.031193      20.037997       9.480675      -0.020353      36.598247 0.43735538E+03  0.10235598E+05                                 9.596097                            6.992677       0.076766       2.041709                    0.999009      26.946336      75.781548       0.624228       0.419260      -1.068826       0.024902       0.023687       0.020910       0.040230      -0.033990       0.015627      -0.016513       0.003487      -0.064462      -0.028763      -0.023049       0.051812             11.965896      12.838104       4.670545      -0.075106      12.123001       5.256052      10.936582           0.000000
          211              C       4.644833      20.585021      10.682451      -0.079240      33.617379 0.42831179E+03  0.10094615E+05                                 9.258370                            7.053773      -0.063502       1.970102                    0.998886      28.990671      85.157651       0.596571       0.435626      -1.045755       0.022216       0.015316      -0.002429       0.027093      -0.016072       0.008973      -0.020638       0.004512      -0.030892      -0.025565      -0.006170       0.031735             11.059034      11.150161       3.476620      -0.389506      11.093110       4.777746      10.933833          -0.000000
          212              C       5.421228      21.538205      11.326882      -0.144237      35.625742 0.47373808E+03  0.11468249E+05                                 9.650198                            7.419702      -0.204144       1.908925                    0.998303      30.580235      91.507524       0.580606       0.435779      -1.044017      -0.019748      -0.028998      -0.007539       0.035885      -0.028126       0.001588      -0.013826      -0.011983       0.029989      -0.035060       0.004350       0.030710             11.546355      13.272956       5.074589      -0.252581      11.482795       3.450956       9.883316          -0.000000
          213              C       6.721130      19.932348       7.588024       0.677114      20.952402 0.23731900E+03  0.48555696E+04                                 7.182176                            5.592040      -0.260932       2.004975                    0.998665      20.987610      58.612103       0.605842       0.494128      -1.007080       0.007762      -0.013745      -0.067686       0.069502       0.072239       0.010150      -0.038181      -0.086022      -0.142716      -0.084021      -0.028925       0.112946              8.346997       7.919198      -1.669006      -0.332243       6.068946       3.185432      11.052848          -0.000000
          214              C       4.120387      19.019076       8.868176       0.632005      23.010990 0.24351445E+03  0.50452766E+04                                 7.587879                            5.629315      -0.306276       1.959081                    0.998761      22.599034      64.790507       0.605798       0.487998      -1.004072      -0.028594      -0.034565      -0.018742       0.048617      -0.021064      -0.032730      -0.067535      -0.025581       0.279974      -0.094653      -0.030469       0.125122              9.259792      11.302675       1.429951       0.805143      10.239515       3.612261       6.237186           0.000000
          215              C       1.015876      22.284788      12.444475       0.697568      19.213172 0.26035722E+03  0.54681955E+04                                 6.961408                            6.005347      -0.314494       1.952906                    0.999565      22.354552      63.876997       0.561428       0.519443      -0.991589       0.044861      -0.038143       0.042323       0.072516       0.019869      -0.019515       0.013675      -0.000493       0.012842      -0.035863       0.014495       0.021368              7.731128       7.675930      -0.577434       0.679913       7.476802      -0.797663       8.040654           0.000000
          216              C       7.032987       0.579893      12.209345       0.694795      19.907451 0.26590165E+03  0.56043640E+04                                 7.042807                            6.006507      -0.286485       1.963446                    0.999348      22.263912      63.368418       0.571145       0.508808      -0.998469      -0.043351       0.051810       0.029393       0.073672       0.018919       0.011751      -0.012773       0.004979       0.036285      -0.031963       0.013010       0.018954              7.880758       7.586088      -0.522257      -0.497917       7.997481       0.719391       8.058705          -0.000000
          217              O       4.518123      16.406036      10.830496      -0.615026      34.762366 0.51959889E+03  0.12390554E+05                                 8.436484                            7.047866       0.584443       2.231106                    0.997523      28.043722      73.529565       0.716482       0.358491      -1.138868      -0.027772       0.018451       0.061814       0.070233       0.023452       0.014897      -0.049773       0.003804      -0.221593      -0.096923       0.031161       0.065762              9.359149      15.128298      -1.485702      -0.775302       5.482165       0.977746       7.466985           0.000000
          218              O       2.718390      16.253433       9.584307      -0.696515      48.904705 0.76420471E+03  0.20149417E+05                                10.858631                            8.759429      -0.209019       1.934634                    0.995363      31.296094      87.424121       0.616993       0.376507      -1.120481      -0.022497      -0.076229       0.077016       0.110673       0.071330       0.052796      -0.005304      -0.117617      -0.011201      -0.113654       0.015785       0.097869             13.116460      11.640458       1.502136       4.156008       8.700820       5.372547      19.008101           0.000000
          219              O       0.118180      17.485999       9.414781      -0.766365      48.339189 0.92238870E+03  0.25410995E+05                                10.623142                            9.538963      -0.187590       1.926525                    0.996679      32.762811      92.591462       0.601006       0.369930      -1.128988      -0.029246       0.046950       0.081580       0.098565      -0.067057      -0.012870      -0.048738      -0.014807       0.072958      -0.095128       0.020195       0.074933             11.368805      10.080534      -0.705314       2.376841       8.701952      -1.107156      15.323929          -0.000000
          220              O      -0.215253      15.687627      10.638909      -0.566390      27.191180 0.44235113E+03  0.10153292E+05                                 7.086690                            6.459902       0.450545       2.190897                    0.997079      27.448779      71.084232       0.754311       0.353766      -1.140306       0.037174      -0.003442       0.039894       0.054637      -0.032670      -0.079160       0.025088       0.005146      -0.273448      -0.127481       0.018884       0.108597              7.304414       7.476693       2.413446       0.745856       8.479888       0.803882       5.956661           0.000001
          221              O       7.059714      15.286162      18.935225      -0.549480      30.610804 0.43942462E+03  0.10016227E+05                                 7.668813                            6.381845       0.561120       2.231430                    0.998329      26.923645      68.291036       0.773120       0.347568      -1.151436      -0.007361       0.016938       0.030294       0.035480      -0.090842      -0.025562      -0.067141       0.091086       0.176080      -0.154417       0.063492       0.090925              8.747820       4.788898       0.587379      -0.361832       7.737197      -4.330740      13.717365           0.000001
          222              O       6.804579      15.434070      16.749387      -0.467580      21.000756 0.29162465E+03  0.60326322E+04                                 5.877541                            5.126278       0.505572       2.286152                    0.997392      23.768762      58.470267       0.876218       0.337918      -1.153238       0.004643       0.032260       0.045192       0.055719       0.024325       0.022172       0.069980      -0.041196      -0.078742      -0.072844      -0.017816       0.090660              5.938262       4.647154       1.190896       1.553527       6.390643       1.153707       6.776990           0.000001
          223              O       0.275375      18.251363      21.138191      -0.704272      50.249905 0.86249556E+03  0.23418751E+05                                11.012211                            9.303018      -0.218133       1.926091                    0.995317      31.841981      90.005317       0.599483       0.376290      -1.121631       0.024069      -0.025991      -0.061463       0.070940      -0.036359       0.058614      -0.027628      -0.109826      -0.004642      -0.093862       0.002993       0.090869             12.539594       9.806134      -0.294358       3.005309       8.005177      -1.690442      19.807470           0.000000
          224              O       5.885806      17.934418      19.867037      -0.647243      34.774713 0.59673442E+03  0.14759243E+05                                 8.463542                            7.604669       0.336559       2.130525                    0.997002      29.305583      78.745464       0.681416       0.363422      -1.132812       0.022303       0.015260      -0.070521       0.075521       0.002968       0.027472      -0.009634       0.001812      -0.273249      -0.097076       0.045162       0.051914              9.056681      13.417673       0.073540      -0.645379       5.589835      -0.566997       8.162535          -0.000000
          225              O       0.770232      15.121820       7.833894      -0.687481      48.334732 0.74889367E+03  0.19640817E+05                                10.763866                            8.660794      -0.166602       1.949480                    0.995543      31.130222      86.653841       0.621785       0.375601      -1.121456       0.036256      -0.094601       0.027865       0.105073       0.015689       0.080328      -0.028228      -0.075461       0.165310      -0.111393       0.012220       0.099173             13.211225      11.009188       2.417195       2.775498      14.278981       8.057559      14.345506           0.000000
          226              O       6.354235      14.102899       7.013261      -0.621061      36.513987 0.55940814E+03  0.13571506E+05                                 8.722528                            7.320156       0.437593       2.180526                    0.996682      28.324583      74.605292       0.702852       0.359206      -1.139713       0.017293      -0.044954      -0.045881       0.066521       0.006669       0.021438      -0.072308       0.068910      -0.090568      -0.100039       0.040149       0.059890              9.781256      15.554231      -0.330039      -0.784768       7.206406       1.559974       6.583132           0.000000
          227              O       3.445473      15.767450       6.818191      -0.746809      44.280520 0.80957114E+03  0.21602994E+05                                10.005880                            8.908771      -0.077555       1.967427                    0.996909      31.971065      89.136301       0.624360       0.367631      -1.129926       0.036703      -0.052587      -0.060003       0.087823       0.020555      -0.074662      -0.030324      -0.075363      -0.109658      -0.103662       0.016065       0.087596             11.069731       9.710802       1.305992       0.105826      14.888170       2.987336       8.610220          -0.000000
          228              O       3.834604      13.924471       7.974101      -0.588175      27.908052 0.46817628E+03  0.10885863E+05                                 7.180821                            6.624040       0.464495       2.184695                    0.997025      27.983758      72.640194       0.749523       0.351453      -1.143616      -0.038973      -0.042120      -0.006771       0.057783      -0.065963      -0.055630      -0.044875       0.130178       0.137355      -0.137765       0.036727       0.101037              7.318930       7.604752      -0.446982       2.273769       6.368972      -0.363566       7.983065           0.000001
          229              O       0.706806       7.810945       7.112248      -0.594830      33.231250 0.52707486E+03  0.12642141E+05                                 8.239466                            7.187380       0.186977       2.112081                    0.994714      27.929261      73.983151       0.694796       0.367536      -1.129258      -0.005840       0.073826      -0.002218       0.074090       0.038521       0.007888       0.032517      -0.035798      -0.221835      -0.081705      -0.004069       0.085774              8.912320      11.927496      -3.362519       0.857584       7.947010      -1.726673       6.862453           0.000000
          230              O       6.049589       8.294580       7.886726      -0.481630      21.624880 0.31710828E+03  0.67361203E+04                                 6.194674                            5.495551       0.322378       2.214446                    0.997140      24.348546      61.812829       0.807342       0.357146      -1.131062      -0.002812      -0.006205      -0.026381       0.027246       0.035581      -0.045509       0.012324      -0.011173       0.157511      -0.076829       0.004346       0.072483              6.607114       5.615318      -0.281677      -0.909827       4.513817      -1.495505       9.692207           0.000001
          231              O       4.789577       6.235609       6.165632      -0.720539      50.616578 0.83076145E+03  0.22362718E+05                                11.048070                            9.119679      -0.174425       1.933121                    0.996961      32.000192      90.273227       0.606099       0.375417      -1.121478       0.019651       0.074177       0.011090       0.077533      -0.038878       0.040854       0.003659      -0.060909       0.222498      -0.095245       0.009634       0.085612             13.101303      11.532424      -2.866048       2.435319      17.258383      -6.322300      10.513102           0.000000
          232              O       3.088902       7.498695       5.605384      -0.617918      37.882473 0.57473434E+03  0.14046073E+05                                 8.949483                            7.433412       0.420572       2.173057                    0.996764      28.434507      75.313963       0.695149       0.360529      -1.138000       0.017656       0.049308      -0.048228       0.071196      -0.029591       0.016421       0.063644       0.093034       0.087265      -0.102487       0.040440       0.062046             10.305569      17.456715       0.078560      -0.910448       7.367920      -1.317609       6.092073          -0.000000
          233              O       2.251636      18.810127      25.344696      -0.615026      34.762369 0.51959894E+03  0.12390555E+05                                 8.436485                            7.047867       0.584443       2.231106                    0.997523      28.043722      73.529568       0.716482       0.358491      -1.138868       0.027772      -0.018451       0.061814       0.070233       0.023452      -0.014897       0.049773       0.003805      -0.221593      -0.096923       0.031161       0.065762              9.359150      15.128300      -1.485703       0.775302       5.482165      -0.977746       7.466985           0.000000
          234              O       4.051369      18.962730      24.098507      -0.696515      48.904703 0.76420467E+03  0.20149416E+05                                10.858630                            8.759429      -0.209019       1.934634                    0.995363      31.296094      87.424119       0.616993       0.376507      -1.120481       0.022497       0.076229       0.077016       0.110673       0.071330      -0.052796       0.005304      -0.117617      -0.011201      -0.113654       0.015785       0.097869             13.116459      11.640457       1.502136      -4.156008       8.700819      -5.372546      19.008100           0.000000
          235              O       6.651579      17.730164      23.928981      -0.766365      48.339189 0.92238870E+03  0.25410994E+05                                10.623142                            9.538963      -0.187590       1.926525                    0.996679      32.762811      92.591461       0.601006       0.369930      -1.128988       0.029246      -0.046950       0.081580       0.098565      -0.067057       0.012870       0.048738      -0.014807       0.072958      -0.095128       0.020195       0.074933             11.368805      10.080534      -0.705313      -2.376841       8.701952       1.107156      15.323928          -0.000000
          236              O       6.985012      19.528536      25.153109      -0.566390      27.191178 0.44235109E+03  0.10153290E+05                                 7.086689                            6.459902       0.450545       2.190897                    0.997079      27.448778      71.084228       0.754311       0.353766      -1.140306      -0.037174       0.003442       0.039894       0.054637      -0.032670       0.079160      -0.025088       0.005146      -0.273447      -0.127481       0.018884       0.108597              7.304414       7.476692       2.413446      -0.745856       8.479888      -0.803882       5.956661           0.000001
          237              O      -0.289955      19.930001       4.421025      -0.549480      30.610800 0.43942455E+03  0.10016225E+05                                 7.668812                            6.381844       0.561120       2.231430                    0.998329      26.923644      68.291031       0.773120       0.347568      -1.151436       0.007361      -0.016938       0.030294       0.035480      -0.090842       0.025562       0.067141       0.091086       0.176080      -0.154416       0.063492       0.090925              8.747819       4.788897       0.587379       0.361832       7.737196       4.330739      13.717363           0.000001
          238              O      -0.034820      19.782093       2.235187      -0.467580      21.000760 0.29162472E+03  0.60326340E+04                                 5.877542                            5.126279       0.505572       2.286152                    0.997392      23.768762      58.470273       0.876218       0.337918      -1.153238      -0.004643      -0.032260       0.045192       0.055719       0.024325      -0.022172      -0.069979      -0.041196      -0.078742      -0.072844      -0.017816       0.090660              5.938264       4.647155       1.190896      -1.553528       6.390645      -1.153707       6.776991           0.000001
          239              O       6.494384      16.964800       6.623991      -0.704272      50.249905 0.86249556E+03  0.23418751E+05                                11.012211                            9.303018      -0.218133       1.926091                    0.995317      31.841981      90.005317       0.599483       0.376290      -1.121631      -0.024069       0.025991      -0.061463       0.070940      -0.036359      -0.058614       0.027628      -0.109826      -0.004642      -0.093862       0.002993       0.090869             12.539594       9.806134      -0.294358      -3.005309       8.005177       1.690442      19.807470           0.000000
          240              O       0.883953      17.281745       5.352837      -0.647243      34.774712 0.59673440E+03  0.14759242E+05                                 8.463542                            7.604669       0.336559       2.130525                    0.997002      29.305583      78.745463       0.681416       0.363422      -1.132812      -0.022303      -0.015260      -0.070521       0.075521       0.002969      -0.027472       0.009634       0.001812      -0.273249      -0.097076       0.045162       0.051914              9.056681      13.417673       0.073540       0.645379       5.589835       0.566997       8.162535          -0.000000
          241              O       5.999527      20.094343      22.348094      -0.687481      48.334732 0.74889366E+03  0.19640817E+05                                10.763866                            8.660794      -0.166602       1.949480                    0.995543      31.130222      86.653841       0.621785       0.375601      -1.121456      -0.036256       0.094601       0.027865       0.105073       0.015689      -0.080328       0.028228      -0.075461       0.165310      -0.111393       0.012220       0.099173             13.211225      11.009187       2.417195      -2.775498      14.278981      -8.057559      14.345506           0.000000
          242              O       0.415524      21.113264      21.527461      -0.621061      36.513986 0.55940811E+03  0.13571505E+05                                 8.722528                            7.320156       0.437593       2.180526                    0.996682      28.324583      74.605291       0.702852       0.359206      -1.139713      -0.017293       0.044954      -0.045881       0.066521       0.006669      -0.021438       0.072308       0.068910      -0.090568      -0.100039       0.040149       0.059890              9.781256      15.554230      -0.330039       0.784768       7.206406      -1.559973       6.583132           0.000000
          243              O       3.324286      19.448713      21.332391      -0.746809      44.280520 0.80957115E+03  0.21602994E+05                                10.005880                            8.908771      -0.077555       1.967427                    0.996909      31.971065      89.136302       0.624360       0.367631      -1.129926      -0.036703       0.052587      -0.060003       0.087823       0.020555       0.074662       0.030324      -0.075363      -0.109658      -0.103662       0.016065       0.087596             11.069731       9.710803       1.305992      -0.105826      14.888170      -2.987336       8.610220          -0.000000
          244              O       2.935155      21.291692      22.488301      -0.588175      27.908046 0.46817613E+03  0.10885859E+05                                 7.180819                            6.624038       0.464496       2.184695                    0.997025      27.983756      72.640184       0.749523       0.351453      -1.143616       0.038973       0.042120      -0.006770       0.057783      -0.065963       0.055630       0.044875       0.130178       0.137355      -0.137765       0.036728       0.101037              7.318928       7.604751      -0.446982      -2.273768       6.368971       0.363567       7.983064           0.000001
          245              O       6.460047       3.927776      21.626448      -0.594830      33.231249 0.52707484E+03  0.12642140E+05                                 8.239465                            7.187380       0.186977       2.112081                    0.994714      27.929261      73.983150       0.694796       0.367536      -1.129258       0.005840      -0.073826      -0.002218       0.074090       0.038521      -0.007888      -0.032517      -0.035798      -0.221835      -0.081705      -0.004069       0.085774              8.912319      11.927495      -3.362519      -0.857584       7.947010       1.726673       6.862453           0.000000
          246              O       1.117264       3.444141      22.400926      -0.481630      21.624880 0.31710828E+03  0.67361203E+04                                 6.194674                            5.495551       0.322378       2.214446                    0.997140      24.348546      61.812829       0.807342       0.357146      -1.131062       0.002812       0.006205      -0.026381       0.027246       0.035581       0.045509      -0.012324      -0.011173       0.157511      -0.076829       0.004346       0.072483              6.607114       5.615317      -0.281677       0.909827       4.513817       1.495505       9.692207           0.000001
          247              O       2.377276       5.503112      20.679832      -0.720539      50.616578 0.83076144E+03  0.22362717E+05                                11.048069                            9.119678      -0.174425       1.933121                    0.996961      32.000192      90.273226       0.606099       0.375417      -1.121478      -0.019651      -0.074177       0.011090       0.077533      -0.038878      -0.040854      -0.003659      -0.060910       0.222498      -0.095245       0.009634       0.085612             13.101303      11.532424      -2.866048      -2.435319      17.258383       6.322300      10.513102           0.000000
          248              O       4.077951       4.240026      20.119584      -0.617918      37.882473 0.57473434E+03  0.14046073E+05                                 8.949484                            7.433412       0.420572       2.173057                    0.996764      28.434506      75.313962       0.695149       0.360529      -1.138000      -0.017656      -0.049308      -0.048228       0.071196      -0.029591      -0.016421      -0.063644       0.093034       0.087265      -0.102487       0.040440       0.062046             10.305570      17.456716       0.078560       0.910448       7.367920       1.317609       6.092074          -0.000000
          249              O       2.450183       7.071406      18.197904      -0.615026      34.762368 0.51959892E+03  0.12390555E+05                                 8.436484                            7.047866       0.584443       2.231106                    0.997523      28.043722      73.529567       0.716482       0.358491      -1.138868       0.027772      -0.018451      -0.061814       0.070233       0.023452       0.014897      -0.049773       0.003805      -0.221593      -0.096923       0.031161       0.065762              9.359150      15.128299      -1.485702      -0.775302       5.482165       0.977746       7.466985           0.000000
          250              O       4.249916       7.224009      19.444093      -0.696515      48.904704 0.76420469E+03  0.20149416E+05                                10.858630                            8.759429      -0.209020       1.934634                    0.995363      31.296094      87.424120       0.616993       0.376507      -1.120481       0.022497       0.076229      -0.077016       0.110673       0.071330       0.052796      -0.005304      -0.117617      -0.011201      -0.113654       0.015785       0.097869             13.116459      11.640458       1.502136       4.156008       8.700820       5.372546      19.008101           0.000000
          251              O       6.850126       5.991443      19.613619      -0.766365      48.339189 0.92238870E+03  0.25410994E+05                                10.623142                            9.538963      -0.187590       1.926525                    0.996679      32.762811      92.591461       0.601006       0.369930      -1.128988       0.029246      -0.046950      -0.081580       0.098565      -0.067057      -0.012870      -0.048738      -0.014807       0.072958      -0.095128       0.020195       0.074933             11.368805      10.080534      -0.705313       2.376841       8.701952      -1.107156      15.323928          -0.000000
          252              O       7.183559       7.789815      18.389491      -0.566390      27.191181 0.44235115E+03  0.10153292E+05                                 7.086690                            6.459903       0.450545       2.190897                    0.997079      27.448779      71.084233       0.754311       0.353766      -1.140306      -0.037174       0.003442      -0.039894       0.054637      -0.032670      -0.079160       0.025088       0.005146      -0.273447      -0.127481       0.018884       0.108597              7.304414       7.476693       2.413446       0.745856       8.479888       0.803882       5.956662           0.000001
          253              O      -0.091408       8.191280      10.093175      -0.549480      30.610808 0.43942470E+03  0.10016229E+05                                 7.668814                            6.381846       0.561119       2.231430                    0.998329      26.923646      68.291041       0.773120       0.347568      -1.151436       0.007361      -0.016938      -0.030294       0.035480      -0.090842      -0.025562      -0.067141       0.091086       0.176080      -0.154417       0.063492       0.090925              8.747821       4.788898       0.587379      -0.361832       7.737197      -4.330740      13.717367           0.000001
          254              O       0.163727       8.043372      12.279013      -0.467580      21.000758 0.29162468E+03  0.60326330E+04                                 5.877541                            5.126278       0.505572       2.286152                    0.997392      23.768762      58.470270       0.876218       0.337918      -1.153238      -0.004643      -0.032260      -0.045192       0.055719       0.024325       0.022172       0.069980      -0.041196      -0.078742      -0.072844      -0.017816       0.090660              5.938263       4.647154       1.190896       1.553527       6.390644       1.153707       6.776990           0.000001
          255              O       6.692931       5.226079       7.890209      -0.704272      50.249905 0.86249556E+03  0.23418751E+05                                11.012210                            9.303018      -0.218133       1.926091                    0.995317      31.841981      90.005316       0.599483       0.376290      -1.121631      -0.024069       0.025991       0.061463       0.070940      -0.036359       0.058614      -0.027628      -0.109826      -0.004642      -0.093862       0.002993       0.090869             12.539593       9.806133      -0.294358       3.005309       8.005177      -1.690441      19.807470           0.000000
          256              O       1.082500       5.543024       9.161363      -0.647243      34.774712 0.59673441E+03  0.14759242E+05                                 8.463542                            7.604669       0.336559       2.130525                    0.997002      29.305583      78.745463       0.681416       0.363422      -1.132812      -0.022303      -0.015260       0.070521       0.075521       0.002969       0.027472      -0.009634       0.001812      -0.273249      -0.097076       0.045162       0.051914              9.056681      13.417673       0.073540      -0.645379       5.589835      -0.566997       8.162535          -0.000000
          257              O       6.198074       8.355622      21.194506      -0.687481      48.334733 0.74889368E+03  0.19640818E+05                                10.763866                            8.660794      -0.166602       1.949480                    0.995543      31.130222      86.653842       0.621785       0.375601      -1.121456      -0.036256       0.094601      -0.027865       0.105073       0.015689       0.080328      -0.028228      -0.075461       0.165310      -0.111393       0.012220       0.099173             13.211225      11.009188       2.417195       2.775498      14.278982       8.057560      14.345507           0.000000
          258              O       0.614071       9.374543      22.015139      -0.621061      36.513986 0.55940811E+03  0.13571505E+05                                 8.722528                            7.320156       0.437594       2.180526                    0.996682      28.324583      74.605291       0.702852       0.359206      -1.139713      -0.017293       0.044954       0.045881       0.066521       0.006669       0.021438      -0.072308       0.068910      -0.090568      -0.100039       0.040149       0.059890              9.781256      15.554230      -0.330039      -0.784768       7.206406       1.559973       6.583132           0.000000
          259              O       3.522833       7.709992      22.210209      -0.746809      44.280521 0.80957115E+03  0.21602994E+05                                10.005880                            8.908771      -0.077555       1.967427                    0.996909      31.971065      89.136302       0.624360       0.367631      -1.129926      -0.036703       0.052587       0.060003       0.087823       0.020555      -0.074662      -0.030324      -0.075363      -0.109658      -0.103662       0.016065       0.087596             11.069731       9.710803       1.305992       0.105826      14.888170       2.987336       8.610220          -0.000000
          260              O       3.133702       9.552971      21.054299      -0.588175      27.908048 0.46817617E+03  0.10885860E+05                                 7.180820                            6.624039       0.464496       2.184695                    0.997025      27.983756      72.640186       0.749523       0.351453      -1.143616       0.038973       0.042120       0.006770       0.057783      -0.065963      -0.055630      -0.044875       0.130178       0.137355      -0.137765       0.036728       0.101037              7.318929       7.604751      -0.446982       2.273768       6.368971      -0.363566       7.983064           0.000001
          261              O       6.261500      15.666497      21.916152      -0.594830      33.231249 0.52707484E+03  0.12642140E+05                                 8.239465                            7.187380       0.186977       2.112081                    0.994714      27.929261      73.983150       0.694796       0.367536      -1.129258       0.005840      -0.073826       0.002218       0.074090       0.038521       0.007888       0.032517      -0.035798      -0.221835      -0.081705      -0.004069       0.085774              8.912319      11.927495      -3.362519       0.857584       7.947010      -1.726673       6.862453           0.000000
          262              O       0.918717      15.182862      21.141674      -0.481630      21.624879 0.31710826E+03  0.67361198E+04                                 6.194674                            5.495551       0.322378       2.214446                    0.997140      24.348546      61.812828       0.807342       0.357146      -1.131062       0.002812       0.006205       0.026381       0.027246       0.035581      -0.045509       0.012324      -0.011173       0.157511      -0.076829       0.004346       0.072483              6.607113       5.615317      -0.281677      -0.909827       4.513817      -1.495505       9.692206           0.000001
          263              O       2.178729      17.241833      22.862768      -0.720539      50.616579 0.83076145E+03  0.22362718E+05                                11.048070                            9.119679      -0.174425       1.933121                    0.996961      32.000192      90.273227       0.606099       0.375417      -1.121478      -0.019651      -0.074177      -0.011090       0.077533      -0.038878       0.040854       0.003659      -0.060909       0.222498      -0.095245       0.009634       0.085612             13.101303      11.532424      -2.866048       2.435319      17.258383      -6.322300      10.513102           0.000000
          264              O       3.879404      15.978747      23.423016      -0.617918      37.882473 0.57473434E+03  0.14046073E+05                                 8.949483                            7.433412       0.420572       2.173057                    0.996764      28.434507      75.313963       0.695149       0.360529      -1.138000      -0.017656      -0.049308       0.048228       0.071196      -0.029591       0.016421       0.063644       0.093034       0.087265      -0.102487       0.040440       0.062046             10.305569      17.456715       0.078560      -0.910448       7.367920      -1.317609       6.092073          -0.000000
          265              O       4.716670       4.667315       3.683704      -0.615026      34.762366 0.51959889E+03  0.12390554E+05                                 8.436484                            7.047866       0.584443       2.231107                    0.997523      28.043721      73.529564       0.716482       0.358491      -1.138868      -0.027772       0.018451      -0.061814       0.070233       0.023452      -0.014897       0.049773       0.003805      -0.221593      -0.096923       0.031161       0.065762              9.359150      15.128299      -1.485702       0.775302       5.482165      -0.977746       7.466985           0.000000
          266              O       2.916937       4.514712       4.929893      -0.696515      48.904704 0.76420469E+03  0.20149416E+05                                10.858630                            8.759429      -0.209020       1.934634                    0.995363      31.296094      87.424120       0.616993       0.376507      -1.120481      -0.022497      -0.076229      -0.077016       0.110673       0.071330      -0.052796       0.005304      -0.117617      -0.011201      -0.113654       0.015785       0.097869             13.116459      11.640458       1.502136      -4.156008       8.700820      -5.372546      19.008101           0.000000
          267              O       0.316727       5.747278       5.099419      -0.766365      48.339189 0.92238870E+03  0.25410994E+05                                10.623142                            9.538963      -0.187590       1.926525                    0.996679      32.762811      92.591461       0.601006       0.369930      -1.128988      -0.029246       0.046950      -0.081580       0.098565      -0.067057       0.012870       0.048738      -0.014807       0.072958      -0.095128       0.020195       0.074933             11.368805      10.080534      -0.705313      -2.376841       8.701952       1.107156      15.323928          -0.000000
          268              O      -0.016706       3.948906       3.875291      -0.566390      27.191183 0.44235118E+03  0.10153293E+05                                 7.086690                            6.459903       0.450545       2.190897                    0.997079      27.448780      71.084236       0.754311       0.353766      -1.140306       0.037174      -0.003442      -0.039894       0.054637      -0.032670       0.079160      -0.025088       0.005146      -0.273447      -0.127481       0.018884       0.108597              7.304414       7.476693       2.413446      -0.745857       8.479889      -0.803882       5.956662           0.000001
          269              O       7.258261       3.547441      24.607375      -0.549480      30.610807 0.43942467E+03  0.10016229E+05                                 7.668814                            6.381845       0.561119       2.231430                    0.998329      26.923646      68.291040       0.773120       0.347568      -1.151436      -0.007361       0.016938      -0.030294       0.035480      -0.090842       0.025562       0.067141       0.091086       0.176080      -0.154417       0.063492       0.090925              8.747820       4.788898       0.587379       0.361832       7.737197       4.330740      13.717366           0.000001
          270              O       7.003126       3.695349      26.793213      -0.467580      21.000759 0.29162470E+03  0.60326336E+04                                 5.877542                            5.126279       0.505572       2.286152                    0.997392      23.768762      58.470272       0.876218       0.337918      -1.153238       0.004643       0.032260      -0.045192       0.055719       0.024325      -0.022172      -0.069979      -0.041196      -0.078742      -0.072844      -0.017816       0.090660              5.938263       4.647155       1.190896      -1.553527       6.390645      -1.153707       6.776991           0.000001
          271              O       0.473922       6.512642      22.404409      -0.704272      50.249905 0.86249556E+03  0.23418751E+05                                11.012211                            9.303018      -0.218133       1.926091                    0.995317      31.841981      90.005317       0.599483       0.376290      -1.121631       0.024069      -0.025991       0.061463       0.070940      -0.036359      -0.058614       0.027628      -0.109826      -0.004642      -0.093862       0.002993       0.090869             12.539594       9.806134      -0.294358      -3.005309       8.005177       1.690441      19.807470           0.000000
          272              O       6.084353       6.195697      23.675563      -0.647243      34.774713 0.59673442E+03  0.14759243E+05                                 8.463543                            7.604669       0.336559       2.130525                    0.997002      29.305583      78.745464       0.681416       0.363422      -1.132812       0.022303       0.015260       0.070521       0.075521       0.002969      -0.027472       0.009634       0.001812      -0.273249      -0.097076       0.045162       0.051914              9.056681      13.417673       0.073540       0.645379       5.589835       0.566997       8.162535          -0.000000
          273              O       0.968779       3.383099       6.680306      -0.687481      48.334735 0.74889371E+03  0.19640819E+05                                10.763866                            8.660794      -0.166602       1.949480                    0.995543      31.130222      86.653844       0.621785       0.375601      -1.121456       0.036256      -0.094601      -0.027865       0.105073       0.015689      -0.080328       0.028228      -0.075461       0.165310      -0.111393       0.012220       0.099173             13.211226      11.009188       2.417195      -2.775498      14.278982      -8.057560      14.345507           0.000000
          274              O       6.552782       2.364178       7.500939      -0.621061      36.513986 0.55940812E+03  0.13571505E+05                                 8.722528                            7.320156       0.437593       2.180526                    0.996682      28.324583      74.605291       0.702852       0.359206      -1.139713       0.017293      -0.044954       0.045881       0.066521       0.006669      -0.021438       0.072308       0.068910      -0.090568      -0.100039       0.040149       0.059890              9.781256      15.554230      -0.330039       0.784768       7.206406      -1.559973       6.583132           0.000000
          275              O       3.644020       4.028729       7.696009      -0.746809      44.280520 0.80957114E+03  0.21602994E+05                                10.005880                            8.908771      -0.077555       1.967427                    0.996909      31.971065      89.136301       0.624360       0.367631      -1.129926       0.036703      -0.052587       0.060003       0.087823       0.020555       0.074662       0.030324      -0.075363      -0.109658      -0.103662       0.016065       0.087596             11.069731       9.710802       1.305992      -0.105826      14.888170      -2.987336       8.610219          -0.000000
          276              O       4.033151       2.185750       6.540099      -0.588175      27.908049 0.46817620E+03  0.10885861E+05                                 7.180820                            6.624039       0.464495       2.184695                    0.997025      27.983757      72.640189       0.749523       0.351453      -1.143616      -0.038973      -0.042120       0.006771       0.057783      -0.065963       0.055630       0.044875       0.130178       0.137355      -0.137765       0.036728       0.101037              7.318929       7.604752      -0.446982      -2.273769       6.368971       0.363566       7.983065           0.000001
          277              O       0.508259      19.549666       7.401952      -0.594830      33.231247 0.52707480E+03  0.12642139E+05                                 8.239465                            7.187380       0.186977       2.112081                    0.994714      27.929260      73.983147       0.694796       0.367536      -1.129258      -0.005840       0.073826       0.002218       0.074090       0.038521      -0.007888      -0.032517      -0.035798      -0.221835      -0.081705      -0.004069       0.085774              8.912319      11.927495      -3.362519      -0.857584       7.947010       1.726672       6.862453           0.000000
          278              O       5.851042      20.033301       6.627474      -0.481630      21.624880 0.31710828E+03  0.67361202E+04                                 6.194674                            5.495551       0.322378       2.214446                    0.997140      24.348546      61.812829       0.807342       0.357146      -1.131062      -0.002812      -0.006205       0.026381       0.027246       0.035581       0.045509      -0.012324      -0.011173       0.157511      -0.076829       0.004346       0.072483              6.607114       5.615317      -0.281677       0.909827       4.513817       1.495505       9.692207           0.000001
          279              O       4.591030      17.974330       8.348568      -0.720539      50.616578 0.83076144E+03  0.22362717E+05                                11.048069                            9.119678      -0.174425       1.933121                    0.996961      32.000192      90.273226       0.606099       0.375417      -1.121478       0.019651       0.074177      -0.011090       0.077533      -0.038878      -0.040854      -0.003659      -0.060909       0.222498      -0.095245       0.009634       0.085612             13.101303      11.532424      -2.866048      -2.435319      17.258383       6.322300      10.513102           0.000000
          280              O       2.890355      19.237416       8.908816      -0.617918      37.882472 0.57473432E+03  0.14046072E+05                                 8.949483                            7.433411       0.420572       2.173057                    0.996764      28.434507      75.313962       0.695149       0.360529      -1.138000       0.017656       0.049308       0.048228       0.071196      -0.029591      -0.016421      -0.063644       0.093034       0.087265      -0.102487       0.040440       0.062046             10.305569      17.456714       0.078560       0.910448       7.367920       1.317609       6.092073          -0.000000
          281              F       2.555562      20.916053      15.016972      -0.188020      17.308601 0.25436406E+03  0.49992342E+04                                 5.146229                            4.853885       0.406563       2.362789                    0.996040      19.135571      43.401454       0.897230       0.347340      -1.165000       0.006574      -0.009263      -0.000687       0.011380      -0.057301      -0.000587       0.000609       0.033519      -0.132209      -0.044078      -0.037664       0.081742              5.386737       6.066094      -1.893501       0.224872       5.652698      -0.344599       4.441418          -0.000000
          282              F       4.444949      20.514589      15.953138      -0.197508      17.237235 0.24432552E+03  0.47453512E+04                                 5.122762                            4.719269       0.622388       2.439004                    0.997282      18.988400      42.563839       0.922560       0.341831      -1.171758       0.002737       0.002133      -0.001021       0.003617       0.028959       0.056092       0.022697       0.060197       0.075302      -0.054318      -0.033385       0.087704              5.474709       6.130938       1.492607       1.686707       4.683869       1.001171       5.609321          -0.000000
          283              F       4.231438      20.204687      13.861932      -0.213245      17.583960 0.25183098E+03  0.49229068E+04                                 5.205107                            4.782446       0.957955       2.549776                    0.998815      19.109891      42.822775       0.919965       0.340582      -1.174107       0.001641       0.001317      -0.002219       0.003058       0.007476      -0.061152      -0.008725       0.022937       0.187443      -0.053001      -0.042956       0.095957              5.631138       5.171617       0.608817      -2.056724       4.162684      -0.860340       7.559114          -0.000000
          284              F       5.427858      17.967286      14.769360      -0.211091      16.505640 0.23262139E+03  0.44586306E+04                                 4.965323                            4.580227       0.836817       2.517070                    0.997188      18.938809      42.040341       0.944928       0.338186      -1.176034      -0.002619      -0.005104      -0.003458       0.006698       0.025844      -0.064541      -0.011604       0.092306       0.038248      -0.060056      -0.037166       0.097222              5.248649       7.224997       0.150182      -1.692804       3.379165      -0.324890       5.141786          -0.000000
          285              F       4.081336      16.450644      15.509003      -0.210235      11.963238 0.17200224E+03  0.30701634E+04                                 3.883985                            3.881905       0.905135       2.523703                    0.999318      18.787985      40.812098       1.044460       0.328539      -1.179526      -0.004038       0.008114      -0.007006       0.011455       0.034984      -0.000978       0.017088      -0.131018      -0.137493      -0.054902      -0.044124       0.099025              3.757096       3.378964       0.089994       0.171867       4.685274      -0.149740       3.207050           0.000000
          286              F       4.827380      17.979025      16.832989      -0.184126      15.457182 0.21965640E+03  0.41578083E+04                                 4.733350                            4.452907       0.771429       2.489372                    0.998505      18.790799      41.700441       0.955897       0.338512      -1.173600      -0.001090      -0.000443       0.004802       0.004944       0.008072       0.041277       0.023746       0.005967       0.217597      -0.047482      -0.044057       0.091539              4.951987       4.971755      -0.280429       1.790054       3.290193      -0.080265       6.594015          -0.000000
          287              F       1.961211      11.377168       1.333274      -0.206505      16.643058 0.24546290E+03  0.47845659E+04                                 5.032943                            4.763887       0.679141       2.454544                    0.997598      19.225319      43.515482       0.906319       0.346712      -1.164786      -0.002507      -0.001546      -0.004196       0.005127       0.051506      -0.036414      -0.050565      -0.001514       0.008868      -0.056760      -0.035858       0.092618              5.309341       5.127993       0.961271      -1.173006       5.018009      -0.939019       5.782022          -0.000001
          288              F       2.061467       9.717313       2.690933      -0.198720      17.359130 0.25345796E+03  0.49621797E+04                                 5.133241                            4.803759       0.915805       2.544170                    0.998199      18.969160      42.525009       0.916330       0.341419      -1.173509      -0.003723       0.001641       0.002149       0.004601      -0.055500       0.039388      -0.038921       0.003485      -0.055290      -0.046697      -0.045708       0.092405              5.456498       6.255962      -1.939335       0.943623       5.687668      -0.603167       4.425863          -0.000000
          289              F       0.511173       9.797137       1.225289      -0.199910      17.032920 0.25681822E+03  0.50570385E+04                                 5.102955                            4.870100       0.529957       2.403696                    0.996415      19.199156      43.514930       0.898162       0.346323      -1.166444       0.000245      -0.000614      -0.001216       0.001384       0.046752       0.046959       0.053318      -0.003239       0.022370      -0.052116      -0.046337       0.098453              5.332041       4.833668       0.589901       0.785942       5.300142       1.498581       5.862313          -0.000000
          290              F       0.156917      13.410315       1.985252      -0.197173      16.324798 0.23700678E+03  0.45732999E+04                                 4.931427                            4.649785       0.847519       2.509142                    0.999159      19.047820      42.709276       0.927899       0.342087      -1.170268      -0.001885       0.000601      -0.000887       0.002169       0.060882      -0.014884      -0.023634      -0.059266      -0.116247      -0.048338      -0.044668       0.093006              5.173379       4.959455       1.496454      -0.496490       6.268644      -1.060320       4.292036          -0.000000
          291              F       6.315756      11.849065       1.161717      -0.209151      18.358208 0.26819280E+03  0.53416971E+04                                 5.408257                            4.993873       0.430789       2.361560                    0.996521      19.464505      44.454716       0.881891       0.348706      -1.163759      -0.002176       0.002829       0.001104       0.003736       0.026991       0.041449       0.039764      -0.000427       0.142770      -0.050840      -0.036125       0.086965              5.839889       4.689153       0.126042       1.379347       4.538922       0.482016       8.291591          -0.000000
          292              F       5.790443      12.729469       3.041596      -0.203986      17.864603 0.25778576E+03  0.50631454E+04                                 5.223220                            4.832589       0.899166       2.536256                    0.998249      18.991741      42.502105       0.917936       0.339729      -1.176166       0.006876      -0.000746      -0.002797       0.007461      -0.032651      -0.056905       0.024805       0.081263      -0.006242      -0.052516      -0.040863       0.093379              5.606164       7.007446      -1.522503      -1.425791       5.043028       0.604962       4.768020          -0.000000
          293              F       4.214197      14.300110       0.502772      -0.188020      17.308601 0.25436406E+03  0.49992342E+04                                 5.146229                            4.853885       0.406563       2.362789                    0.996040      19.135571      43.401454       0.897230       0.347340      -1.165000      -0.006574       0.009263      -0.000687       0.011380      -0.057301       0.000587      -0.000609       0.033519      -0.132209      -0.044078      -0.037664       0.081742              5.386736       6.066094      -1.893501      -0.224872       5.652698       0.344599       4.441418          -0.000000
          294              F       2.324810      14.701574       1.438938      -0.197508      17.237233 0.24432549E+03  0.47453504E+04                                 5.122762                            4.719269       0.622388       2.439004                    0.997282      18.988400      42.563837       0.922560       0.341831      -1.171758      -0.002737      -0.002133      -0.001021       0.003617       0.028959      -0.056092      -0.022697       0.060197       0.075302      -0.054318      -0.033385       0.087704              5.474708       6.130937       1.492607      -1.686707       4.683869      -1.001170       5.609320          -0.000000
          295              F       2.538321      15.011476      28.376132      -0.213245      17.583960 0.25183098E+03  0.49229068E+04                                 5.205107                            4.782446       0.957955       2.549776                    0.998815      19.109891      42.822775       0.919965       0.340582      -1.174107      -0.001641      -0.001317      -0.002219       0.003058       0.007476       0.061152       0.008725       0.022938       0.187443      -0.053001      -0.042956       0.095957              5.631138       5.171617       0.608818       2.056724       4.162684       0.860340       7.559114          -0.000000
          296              F       1.341901      17.248877       0.255160      -0.211091      16.505639 0.23262137E+03  0.44586302E+04                                 4.965323                            4.580227       0.836817       2.517070                    0.997188      18.938809      42.040340       0.944928       0.338186      -1.176034       0.002619       0.005104      -0.003458       0.006698       0.025844       0.064541       0.011604       0.092306       0.038248      -0.060056      -0.037166       0.097222              5.248649       7.224996       0.150182       1.692804       3.379165       0.324890       5.141786          -0.000000
          297              F       2.688423      18.765519       0.994803      -0.210235      11.963242 0.17200231E+03  0.30701649E+04                                 3.883986                            3.881906       0.905135       2.523703                    0.999318      18.787986      40.812103       1.044460       0.328539      -1.179526       0.004038      -0.008114      -0.007006       0.011455       0.034984       0.000978      -0.017088      -0.131018      -0.137493      -0.054902      -0.044124       0.099025              3.757097       3.378964       0.089994      -0.171868       4.685275       0.149740       3.207050           0.000000
          298              F       1.942379      17.237138       2.318789      -0.184126      15.457182 0.21965642E+03  0.41578088E+04                                 4.733350                            4.452907       0.771429       2.489372                    0.998505      18.790799      41.700442       0.955897       0.338512      -1.173600       0.001090       0.000443       0.004802       0.004944       0.008072      -0.041277      -0.023746       0.005967       0.217597      -0.047482      -0.044057       0.091539              4.951988       4.971755      -0.280429      -1.790054       3.290193       0.080265       6.594015          -0.000000
          299              F       5.205642       0.361553      15.847474      -0.206505      16.643057 0.24546288E+03  0.47845654E+04                                 5.032942                            4.763887       0.679141       2.454545                    0.997598      19.225319      43.515481       0.906319       0.346712      -1.164786       0.002507       0.001546      -0.004196       0.005127       0.051506       0.036414       0.050565      -0.001514       0.008868      -0.056760      -0.035858       0.092618              5.309341       5.127992       0.961271       1.173006       5.018009       0.939019       5.782022          -0.000001
          300              F       5.105386       2.021408      17.205133      -0.198720      17.359130 0.25345796E+03  0.49621797E+04                                 5.133241                            4.803759       0.915805       2.544170                    0.998199      18.969160      42.525009       0.916330       0.341419      -1.173509       0.003723      -0.001641       0.002149       0.004601      -0.055500      -0.039388       0.038921       0.003485      -0.055290      -0.046697      -0.045708       0.092405              5.456498       6.255962      -1.939335      -0.943623       5.687668       0.603167       4.425863          -0.000000
          301              F       6.655680       1.941584      15.739489      -0.199910      17.032920 0.25681822E+03  0.50570385E+04                                 5.102955                            4.870100       0.529957       2.403696                    0.996415      19.199156      43.514930       0.898162       0.346323      -1.166444      -0.000245       0.000614      -0.001216       0.001384       0.046752      -0.046959      -0.053318      -0.003239       0.022370      -0.052116      -0.046337       0.098453              5.332041       4.833668       0.589901      -0.785942       5.300142      -1.498581       5.862313          -0.000000
          302              F       6.612842      21.805848      16.499452      -0.197173      16.324797 0.23700675E+03  0.45732992E+04                                 4.931426                            4.649785       0.847519       2.509142                    0.999159      19.047820      42.709274       0.927900       0.342087      -1.170268       0.001885      -0.000601      -0.000887       0.002169       0.060882       0.014884       0.023634      -0.059266      -0.116247      -0.048338      -0.044668       0.093006              5.173378       4.959455       1.496453       0.496490       6.268643       1.060320       4.292036          -0.000000
          303              F       0.454003      23.367098      15.675917      -0.209151      18.358208 0.26819280E+03  0.53416969E+04                                 5.408256                            4.993873       0.430789       2.361560                    0.996521      19.464506      44.454716       0.881891       0.348706      -1.163759       0.002176      -0.002829       0.001104       0.003736       0.026991      -0.041449      -0.039764      -0.000427       0.142770      -0.050840      -0.036125       0.086965              5.839889       4.689153       0.126042      -1.379347       4.538922      -0.482016       8.291591          -0.000000
          304              F       0.979316      22.486694      17.555796      -0.203986      17.864603 0.25778576E+03  0.50631454E+04                                 5.223220                            4.832589       0.899166       2.536256                    0.998249      18.991741      42.502105       0.917936       0.339729      -1.176166      -0.006876       0.000746      -0.002797       0.007461      -0.032651       0.056905      -0.024805       0.081263      -0.006242      -0.052516      -0.040863       0.093379              5.606164       7.007446      -1.522503       1.425791       5.043028      -0.604962       4.768020          -0.000000
          305              F       4.412744       2.561389      14.011428      -0.188020      17.308600 0.25436405E+03  0.49992338E+04                                 5.146229                            4.853885       0.406563       2.362789                    0.996040      19.135571      43.401453       0.897230       0.347340      -1.165000      -0.006574       0.009263       0.000687       0.011380      -0.057301      -0.000587       0.000609       0.033519      -0.132209      -0.044078      -0.037664       0.081742              5.386736       6.066094      -1.893501       0.224872       5.652698      -0.344599       4.441417          -0.000000
          306              F       2.523357       2.962853      13.075262      -0.197508      17.237235 0.24432552E+03  0.47453512E+04                                 5.122762                            4.719269       0.622387       2.439004                    0.997282      18.988400      42.563839       0.922560       0.341831      -1.171758      -0.002737      -0.002133       0.001021       0.003617       0.028959       0.056092       0.022697       0.060197       0.075302      -0.054318      -0.033385       0.087704              5.474709       6.130938       1.492607       1.686707       4.683869       1.001171       5.609321          -0.000000
          307              F       2.736868       3.272755      15.166468      -0.213245      17.583960 0.25183098E+03  0.49229068E+04                                 5.205107                            4.782446       0.957955       2.549776                    0.998815      19.109891      42.822775       0.919965       0.340582      -1.174107      -0.001641      -0.001317       0.002219       0.003058       0.007476      -0.061152      -0.008725       0.022938       0.187443      -0.053001      -0.042956       0.095957              5.631138       5.171617       0.608817      -2.056724       4.162684      -0.860340       7.559114          -0.000000
          308              F       1.540448       5.510156      14.259040      -0.211091      16.505640 0.23262139E+03  0.44586306E+04                                 4.965323                            4.580227       0.836817       2.517070                    0.997188      18.938809      42.040341       0.944928       0.338186      -1.176034       0.002619       0.005104       0.003458       0.006698       0.025844      -0.064541      -0.011604       0.092306       0.038248      -0.060056      -0.037166       0.097222              5.248649       7.224997       0.150182      -1.692804       3.379165      -0.324890       5.141786          -0.000000
          309              F       2.886970       7.026798      13.519397      -0.210235      11.963240 0.17200228E+03  0.30701643E+04                                 3.883986                            3.881905       0.905135       2.523703                    0.999318      18.787985      40.812100       1.044460       0.328539      -1.179526       0.004038      -0.008114       0.007006       0.011455       0.034984      -0.000978       0.017088      -0.131018      -0.137493      -0.054902      -0.044124       0.099025              3.757096       3.378964       0.089994       0.171868       4.685275      -0.149740       3.207050           0.000000
          310              F       2.140926       5.498417      12.195411      -0.184126      15.457182 0.21965640E+03  0.41578083E+04                                 4.733350                            4.452907       0.771429       2.489372                    0.998505      18.790799      41.700441       0.955897       0.338512      -1.173600       0.001090       0.000443      -0.004802       0.004944       0.008072       0.041277       0.023746       0.005967       0.217597      -0.047482      -0.044057       0.091539              4.951987       4.971755      -0.280429       1.790054       3.290193      -0.080265       6.594014          -0.000000
          311              F       5.007095      12.100274      27.695126      -0.206505      16.643057 0.24546287E+03  0.47845651E+04                                 5.032942                            4.763886       0.679141       2.454545                    0.997598      19.225319      43.515480       0.906319       0.346712      -1.164786       0.002507       0.001546       0.004196       0.005127       0.051506      -0.036414      -0.050565      -0.001514       0.008868      -0.056760      -0.035858       0.092618              5.309341       5.127992       0.961271      -1.173006       5.018008      -0.939019       5.782022          -0.000001
          312              F       4.906839      13.760129      26.337467      -0.198720      17.359130 0.25345796E+03  0.49621797E+04                                 5.133241                            4.803759       0.915805       2.544170                    0.998199      18.969160      42.525009       0.916330       0.341419      -1.173509       0.003723      -0.001641      -0.002149       0.004601      -0.055500       0.039388      -0.038921       0.003485      -0.055290      -0.046697      -0.045708       0.092405              5.456498       6.255962      -1.939335       0.943623       5.687668      -0.603167       4.425863          -0.000000
          313              F       6.457133      13.680305      27.803111      -0.199910      17.032919 0.25681820E+03  0.50570381E+04                                 5.102954                            4.870100       0.529957       2.403696                    0.996415      19.199156      43.514929       0.898162       0.346323      -1.166444      -0.000245       0.000614       0.001216       0.001384       0.046752       0.046959       0.053318      -0.003239       0.022370      -0.052116      -0.046337       0.098453              5.332041       4.833667       0.589901       0.785942       5.300141       1.498581       5.862313          -0.000000
          314              F       6.811389      10.067127      27.043148      -0.197173      16.324797 0.23700676E+03  0.45732994E+04                                 4.931426                            4.649785       0.847519       2.509142                    0.999159      19.047820      42.709275       0.927899       0.342087      -1.170268       0.001885      -0.000601       0.000887       0.002169       0.060882      -0.014884      -0.023634      -0.059266      -0.116247      -0.048338      -0.044668       0.093006              5.173378       4.959455       1.496454      -0.496490       6.268643      -1.060320       4.292036          -0.000000
          315              F       0.652550      11.628377      27.866683      -0.209151      18.358206 0.26819278E+03  0.53416964E+04                                 5.408256                            4.993873       0.430789       2.361560                    0.996521      19.464505      44.454714       0.881891       0.348706      -1.163759       0.002176      -0.002829      -0.001104       0.003736       0.026991       0.041449       0.039764      -0.000427       0.142770      -0.050840      -0.036125       0.086965              5.839888       4.689153       0.126042       1.379347       4.538922       0.482016       8.291591          -0.000000
          316              F       1.177863      10.747973      25.986804      -0.203986      17.864603 0.25778576E+03  0.50631454E+04                                 5.223220                            4.832589       0.899166       2.536256                    0.998249      18.991741      42.502105       0.917936       0.339729      -1.176166      -0.006876       0.000746       0.002797       0.007461      -0.032651      -0.056905       0.024805       0.081263      -0.006242      -0.052516      -0.040863       0.093379              5.606164       7.007446      -1.522503      -1.425791       5.043028       0.604962       4.768020          -0.000000
          317              F       2.754109       9.177332      28.525628      -0.188020      17.308600 0.25436405E+03  0.49992338E+04                                 5.146229                            4.853885       0.406563       2.362789                    0.996040      19.135571      43.401453       0.897230       0.347340      -1.165000       0.006574      -0.009263       0.000687       0.011380      -0.057301       0.000587      -0.000609       0.033519      -0.132209      -0.044078      -0.037664       0.081742              5.386736       6.066094      -1.893501      -0.224872       5.652698       0.344599       4.441417          -0.000000
          318              F       4.643496       8.775868      27.589462      -0.197508      17.237234 0.24432550E+03  0.47453508E+04                                 5.122762                            4.719269       0.622388       2.439004                    0.997282      18.988400      42.563838       0.922560       0.341831      -1.171758       0.002737       0.002133       0.001021       0.003617       0.028959      -0.056092      -0.022697       0.060197       0.075302      -0.054318      -0.033385       0.087704              5.474709       6.130937       1.492607      -1.686707       4.683869      -1.001170       5.609320          -0.000000
          319              F       4.429985       8.465966       0.652268      -0.213245      17.583960 0.25183098E+03  0.49229068E+04                                 5.205107                            4.782446       0.957955       2.549776                    0.998815      19.109891      42.822775       0.919965       0.340582      -1.174107       0.001641       0.001317       0.002219       0.003058       0.007476       0.061152       0.008725       0.022937       0.187443      -0.053001      -0.042956       0.095957              5.631138       5.171617       0.608818       2.056724       4.162684       0.860340       7.559114          -0.000000
          320              F       5.626405       6.228565      28.773240      -0.211091      16.505640 0.23262139E+03  0.44586306E+04                                 4.965323                            4.580227       0.836817       2.517070                    0.997188      18.938809      42.040341       0.944928       0.338186      -1.176034      -0.002619      -0.005104       0.003458       0.006698       0.025844       0.064541       0.011604       0.092306       0.038248      -0.060056      -0.037166       0.097222              5.248649       7.224997       0.150182       1.692804       3.379165       0.324890       5.141786          -0.000000
          321              F       4.279883       4.711923      28.033597      -0.210235      11.963240 0.17200228E+03  0.30701642E+04                                 3.883986                            3.881905       0.905135       2.523703                    0.999318      18.787985      40.812100       1.044460       0.328539      -1.179526      -0.004038       0.008114       0.007006       0.011455       0.034984       0.000978      -0.017088      -0.131018      -0.137493      -0.054902      -0.044124       0.099025              3.757096       3.378964       0.089994      -0.171868       4.685274       0.149740       3.207050           0.000000
          322              F       5.025927       6.240304      26.709611      -0.184126      15.457182 0.21965642E+03  0.41578088E+04                                 4.733350                            4.452907       0.771429       2.489372                    0.998505      18.790799      41.700442       0.955897       0.338512      -1.173600      -0.001090      -0.000443      -0.004802       0.004944       0.008072      -0.041277      -0.023746       0.005967       0.217597      -0.047482      -0.044057       0.091539              4.951988       4.971755      -0.280429      -1.790054       3.290193       0.080265       6.594015          -0.000000
          323              F       1.762664      23.115889      13.180926      -0.206505      16.643056 0.24546286E+03  0.47845650E+04                                 5.032942                            4.763887       0.679141       2.454545                    0.997598      19.225318      43.515479       0.906319       0.346712      -1.164786      -0.002507      -0.001546       0.004196       0.005127       0.051506       0.036414       0.050565      -0.001514       0.008868      -0.056760      -0.035858       0.092618              5.309341       5.127992       0.961271       1.173006       5.018009       0.939019       5.782022          -0.000001
          324              F       1.862920      21.456034      11.823267      -0.198720      17.359130 0.25345796E+03  0.49621797E+04                                 5.133241                            4.803759       0.915805       2.544170                    0.998199      18.969160      42.525009       0.916330       0.341419      -1.173509      -0.003723       0.001641      -0.002149       0.004601      -0.055500      -0.039388       0.038921       0.003485      -0.055290      -0.046697      -0.045708       0.092405              5.456498       6.255962      -1.939335      -0.943623       5.687668       0.603167       4.425863          -0.000000
          325              F       0.312626      21.535858      13.288911      -0.199910      17.032919 0.25681820E+03  0.50570381E+04                                 5.102954                            4.870100       0.529957       2.403696                    0.996415      19.199156      43.514929       0.898162       0.346323      -1.166444       0.000245      -0.000614       0.001216       0.001384       0.046752      -0.046959      -0.053318      -0.003239       0.022370      -0.052116      -0.046337       0.098453              5.332041       4.833667       0.589901      -0.785942       5.300141      -1.498581       5.862313          -0.000000
          326              F       0.355464       1.671594      12.528948      -0.197173      16.324797 0.23700675E+03  0.45732991E+04                                 4.931426                            4.649785       0.847519       2.509142                    0.999159      19.047820      42.709274       0.927900       0.342087      -1.170268      -0.001885       0.000601       0.000887       0.002169       0.060882       0.014884       0.023634      -0.059266      -0.116247      -0.048338      -0.044668       0.093006              5.173378       4.959455       1.496453       0.496490       6.268643       1.060320       4.292036          -0.000000
          327              F       6.514303       0.110344      13.352483      -0.209151      18.358206 0.26819276E+03  0.53416959E+04                                 5.408256                            4.993872       0.430789       2.361560                    0.996521      19.464505      44.454713       0.881891       0.348706      -1.163759      -0.002176       0.002829      -0.001104       0.003736       0.026991      -0.041449      -0.039764      -0.000427       0.142770      -0.050840      -0.036125       0.086965              5.839888       4.689153       0.126042      -1.379347       4.538922      -0.482016       8.291590          -0.000000
          328              F       5.988990       0.990748      11.472604      -0.203986      17.864603 0.25778576E+03  0.50631454E+04                                 5.223220                            4.832589       0.899166       2.536256                    0.998249      18.991741      42.502105       0.917936       0.339729      -1.176166       0.006876      -0.000746       0.002797       0.007461      -0.032651       0.056905      -0.024805       0.081263      -0.006242      -0.052516      -0.040863       0.093379              5.606164       7.007446      -1.522503       1.425791       5.043028      -0.604962       4.768020          -0.000000

******************************************************
Auxiliary information for the entire system
The total spin magnetic moment of the unit cell is   0.000009
The total net atomic charge of the unit cell is   0.000010
Accuracy of reproducing the electrostatic potential in the unit cell:
  The inner radius (bohr) =    5.0000
  The outer radius (bohr) =   12.0000
  Valid grid points have density less than (e/(bohr^3)) =    0.0001
  The number of valid grid points were=       213484
  The rms potential error without charges in kcal/mol is=      6.42007
  The rms potential error with partial charges in kcal/mol is=      0.93945
  The RRMSE value at monopole order=      0.14633
  The rms potential error with partial charges and cloud penetration in kcal/mol is=      0.93805
  The RRMSE value at monopole order with cloud penetration is=      0.14611
  The rms potential error with partial charges and atomic dipoles in kcal/mol is=      0.60270
  The RRMSE value at dipole order=      0.09388
  The rms potential error with partial charges, atomic dipoles and cloud penetration in kcal/mol is=      0.59117
  The RRMSE value at dipole order with cloud penetration=      0.09208

******************************************************
The electron densities and ab initio electrostatic potential were computed in VASP using the PBE functional and
projector augmented wave method. See the main text of the journal article for a description of computational details.
The atomic charges, dipoles, and quadrupoles were computed with the DDEC6 method as described in
(a) T. A. Manz and N. Gabaldon Limas, RSC Adv. 6 (2016) 47771-47801 DOI: 10.1039/c6ra04656h
(b) N. Gabaldon Limas and T. A. Manz, RSC Adv. 8 (2018) 2678-2707 DOI: 10.1039/c7ra11829e.
For each atom in the material, the electron cloud parameters were fit to the spherically averaged atom-in-material
electron density using radial positions for which this density was between 10^-4 and 10^-2 electrons per cubic bohr.
The polarizabilities, dispersion coefficients, and quantum Drude oscillator (QDO) parameters were fit using the MCLF method.
The magnetic structure of the system was optimized in VASP from the default ferromagnetic initial guess using spin polarization.
The atomic spin moments (ASMs) were computed on this optimized magnetic structure using the DDEC6 partition as inputs
to the method of T. A. Manz and D. S. Sholl, J. Chem. Theory Comput. 7 (2011) 4146-4164 DOI: 10.1021/ct200539n.
The RMSE and RRMSE were computed using a uniform grid with Ewald summation.
