# Supplementary material for: A collection of forcefield precursors for metal–organic frameworks
Source: RSC Adv. 2019 Nov 13;9(63):36492–507. doi: 10.1039/c9ra07327b (PMC9075174; doi:10.1039/c9ra07327b)
Supplement: RA-009-C9RA07327B-s4586 [file RA-009-C9RA07327B-s4586.xyz]

  242
jmolscript: load "" {1 1 1} spacegroup "x,y,z" unitcell [{      8.065900     0.000000     0.000000 }, {      3.682988    20.940690     0.000000 }, {      3.016810     2.312923    22.397898 }]
Yb     8.887742     9.513846     6.370186     1.433089
Yb     6.163087    10.860907     9.699410     1.320192
Yb     4.931932     5.393156     2.152438     1.441777
Yb     2.385693     2.028896     0.830962     1.383081
Yb     5.877956    13.739767    16.027712     1.433089
Yb     8.602611    12.392706    12.698488     1.320192
Yb     9.833797    17.860480    20.245684     1.441789
Yb    12.380005    21.224717    21.566936     1.383086
H      7.684601    14.074237     5.657709     0.127148
H      8.296092    15.943529     9.828198     0.118898
H      7.587221    17.265493     8.090121     0.116732
H      6.463810    16.440901     2.801977     0.129814
H     11.036944    15.993591     3.357445     0.117417
H      9.647530    16.160678     5.198552     0.119917
H      5.083537     6.904470     9.655734     0.131399
H      4.193706     4.482132     5.827933     0.122332
H      3.468251     3.698620     7.872861     0.113483
H     10.134890     6.623613     9.308566     0.128965
H     10.896925     7.982997    13.671677     0.123423
H      3.628498     5.923343    12.950465     0.119083
H      6.200763     2.367245     4.876022     0.127662
H     10.586730    18.915337     3.646378     0.114977
H     11.352049    19.668883     5.671148     0.116507
H      1.226912     1.997313     4.842426     0.123663
H      8.107866     5.852514     7.073256     0.121902
H      7.384270     3.811931     7.875101     0.116210
H      7.081097     9.179376    16.740189     0.127148
H      6.469606     7.310084    12.569700     0.118898
H      7.178477     5.988120    14.307777     0.116732
H      8.301888     6.812712    19.595921     0.129814
H      3.728754     7.260022    19.040453     0.117417
H      5.118168     7.092935    17.199346     0.119917
H      9.682161    16.349143    12.742164     0.131399
H     10.571992    18.771481    16.569965     0.122332
H     11.297447    19.554993    14.525037     0.113483
H      4.630808    16.630000    13.089332     0.128964
H      3.868773    15.270616     8.726221     0.123423
H     11.137200    17.330270     9.447433     0.119083
H      8.564935    20.886368    17.521876     0.127663
H      4.178968     4.338276    18.751520     0.114977
H      3.413649     3.584730    16.726750     0.116507
H     13.538786    21.256300    17.555472     0.123663
H      6.657832    17.401099    15.324642     0.121901
H      7.381428    19.441682    14.522797     0.116210
C      7.082757    16.630282     5.467327    -0.303726
C      7.563751    15.819375     6.658895     0.104890
C      7.761915    14.446690     6.506589    -0.168675
C      8.071156    13.610729     7.577209     0.013995
C      8.262656    14.177669     8.849409    -0.024706
C      8.123369    15.556404     8.999475    -0.082807
C      7.736074    16.358617     7.946774    -0.142114
C      8.266589    12.155756     7.297235     0.616645
C      8.530890    13.388152    10.065615     0.577590
C      7.932765    16.365813     4.204085     0.103920
C      7.385814    16.385455     2.913967    -0.147978
C      8.225131    16.319835     1.791832    -0.005417
C      9.611059    16.247612     1.944138    -0.019302
C     10.125375    16.129549     3.234256    -0.090291
C      9.282218    16.212858     4.345192    -0.130314
C      7.626287    16.266454     0.443478     0.597101
C     10.569903    16.321383     0.792886     0.566252
C      5.592956    16.302100     5.270225     0.702670
C      7.227427    18.165548     5.713704     0.691064
C      3.655419     4.843458    10.381426    -0.302345
C      4.171910     5.231488     8.988276     0.113013
C      4.884108     6.424707     8.883006    -0.168071
C      5.299392     6.910352     7.664561    -0.005684
C      5.012085     6.184431     6.495390    -0.021938
C      4.353466     4.982374     6.596181    -0.077898
C      3.925098     4.508124     7.823586    -0.127445
C      6.110613     8.194491     7.648882     0.620845
C      5.230425     6.830238     5.144797     0.576893
C      3.015526     6.088337    11.019766     0.108588
C     10.314056     6.906009    10.177605    -0.158047
C      9.815561     8.125190    10.607644    -0.002712
C     10.071665     8.563211    11.908962    -0.012939
C     10.763187     7.720154    12.789200    -0.071418
C      3.187092     6.483527    12.352441    -0.132640
C      8.988646     8.930603     9.646775     0.617990
C      9.770680     9.949467    12.314364     0.540957
C      4.889407     4.336196    11.187750     0.685922
C      2.594315     3.729645    10.383666     0.700366
C      7.665898     1.267639     6.739528    -0.311442
C      7.077764     0.645097     5.456128     0.113945
C      6.353765     1.486266     4.618447    -0.147718
C      5.857549     1.034693     3.408960    -0.036426
C      9.751337    20.658925     3.010277     0.004721
C     10.446801    19.803073     3.888275    -0.085585
C     10.920198    20.256277     5.093282    -0.137152
C      5.209256     2.032505     2.486167     0.612632
C      9.507944    20.141842     1.632807     0.554525
C      8.190716     2.685536     6.396840     0.111232
C      9.019143     2.776508     5.270225    -0.166353
C      1.371496     3.995324     4.784191    -0.025317
C      9.026173     5.175737     5.447169    -0.012026
C      8.311641     5.077069     6.600661    -0.085165
C      7.879680     3.852203     7.088935    -0.123787
C      2.299670     3.964184     3.590383     0.643689
C      9.201013     6.561496     4.772992     0.590456
C      6.532009     1.259079     7.792229     0.699260
C     12.551755    21.395482     7.303955     0.695518
C      7.682941     6.623331    16.930571    -0.303726
C      7.201947     7.434238    15.739003     0.104890
C      7.003783     8.806923    15.891309    -0.168675
C      6.694542     9.642884    14.820689     0.013996
C      6.503042     9.075944    13.548489    -0.024706
C      6.642329     7.697209    13.398423    -0.082807
C      7.029624     6.894996    14.451124    -0.142115
C      6.499109    11.097857    15.100663     0.616645
C      6.234808     9.865461    12.332283     0.577590
C      6.832933     6.887800    18.193813     0.103919
C      7.379884     6.868158    19.483931    -0.147978
C      6.540567     6.933778    20.606066    -0.005419
C      5.154639     7.006001    20.453760    -0.019301
C      4.640323     7.124064    19.163642    -0.090292
C      5.483480     7.040755    18.052706    -0.130310
C      7.139411     6.987159    21.954420     0.597103
C      4.195795     6.932230    21.605012     0.566250
C      9.172742     6.951513    17.127673     0.702670
C      7.538271     5.088065    16.684194     0.691064
C     11.110279    18.410155    12.016472    -0.302345
C     10.593788    18.022125    13.409622     0.113015
C      9.881590    16.828906    13.514892    -0.168071
C      9.466306    16.343261    14.733337    -0.005685
C      9.753613    17.069182    15.902508    -0.021934
C     10.412232    18.271239    15.801717    -0.077896
C     10.840600    18.745489    14.574312    -0.127446
C      8.655085    15.059122    14.749016     0.620846
C      9.535273    16.423375    17.253101     0.576889
C     11.750172    17.165276    11.378132     0.108588
C      4.451642    16.347604    12.220293    -0.158047
C      4.950137    15.128423    11.790254    -0.002711
C      4.694033    14.690402    10.488936    -0.012940
C      4.002511    15.533459     9.608698    -0.071417
C     11.578606    16.770086    10.045457    -0.132639
C      5.777052    14.323010    12.751123     0.617989
C      4.995018    13.304146    10.083534     0.540959
C      9.876291    18.917417    11.210148     0.685922
C     12.171383    19.523968    12.014232     0.700366
C      7.099800    21.985974    15.658370    -0.311442
C      7.687934    22.608516    16.941770     0.113946
C      8.411933    21.767347    17.779451    -0.147718
C      8.908149    22.218920    18.988938    -0.036426
C      5.014361     2.594688    19.387621     0.004721
C      4.318897     3.450540    18.509623    -0.085586
C      3.845500     2.997336    17.304616    -0.137153
C      9.556442    21.221108    19.911731     0.612629
C      5.257754     3.111771    20.765091     0.554526
C      6.574982    20.568077    16.001058     0.111232
C      5.746555    20.477105    17.127673    -0.166352
C     13.394202    19.258289    17.613707    -0.025315
C      5.739525    18.077876    16.950729    -0.012025
C      6.454057    18.176544    15.797237    -0.085165
C      6.886018    19.401410    15.308963    -0.123786
C     12.466028    19.289429    18.807515     0.643673
C      5.564685    16.692117    17.624906     0.590454
C      8.233689    21.994534    14.605669     0.699260
C      2.213943     1.858131    15.093943     0.695518
O      9.243865    11.814164     6.584982    -0.597597
O      7.460857    11.267298     7.697262    -0.587832
O      7.894684    12.306101    10.253758    -0.537574
O      9.296520    13.842088    10.953244    -0.512412
O     11.159584    19.205153    21.864604    -0.627857
O      6.620485    15.523891     0.228459    -0.587035
O     10.698960    17.464617     0.244137    -0.538529
O      3.169691    15.315260     0.479315    -0.350425
O      7.209432     8.163106     7.040779    -0.594076
O      5.640918     9.173424     8.287222    -0.514132
O      5.574245     6.067437     4.166009    -0.588576
O      5.014585     8.061856     5.026088    -0.412459
O      9.502065     9.101129     8.479396    -0.570146
O      7.870455     9.354620    10.001333    -0.505110
O      9.397689    10.240654    13.491598    -0.490916
O      9.884135    10.845813    11.422928    -0.459031
O      5.384523     3.244822     2.728064    -0.570449
O      4.538428     1.567769     1.493940    -0.557574
O      8.495452    19.441916     1.323716    -0.505841
O     10.415956    20.372493     0.763768    -0.493166
O      3.182724     4.848393     3.514230    -0.589342
O      2.158139     2.998378     2.795258    -0.605187
O      9.469293     7.518244     5.541240    -0.606291
O      8.981661     6.621351     3.547827    -0.395406
O      5.521833    11.439449    15.812916    -0.597599
O      7.304841    11.986315    14.700636    -0.587834
O      6.871014    10.947512    12.144140    -0.537573
O      5.469178     9.411525    11.444654    -0.512412
O      3.606114     4.048460     0.533294    -0.627805
O      8.145213     7.729722    22.169439    -0.586992
O      4.066738     5.788996    22.153761    -0.538527
O     11.596007     7.938353    21.918583    -0.350426
O      7.556266    15.090507    15.357119    -0.594078
O      9.124780    14.080189    14.110676    -0.514134
O      9.191453    17.186176    18.231889    -0.588543
O      9.751113    15.191757    17.371810    -0.412443
O      5.263633    14.152484    13.918502    -0.570145
O      6.895243    13.898993    12.396565    -0.505109
O      5.368009    13.012959     8.906300    -0.490918
O      4.881563    12.407800    10.974970    -0.459033
O      9.381175    20.008791    19.669834    -0.570442
O     10.227270    21.685844    20.903958    -0.557576
O      6.270246     3.811697    21.074182    -0.505843
O      4.349742     2.881120    21.634130    -0.493166
O     11.582974    18.405220    18.883668    -0.589309
O     12.607559    20.255235    19.602640    -0.605182
O      5.296405    15.735369    16.856658    -0.606290
O      5.784037    16.632262    18.850071    -0.395404
F      4.914648    16.316050     6.419238    -0.201589
F      4.966430    17.201983     4.453598    -0.218330
F      5.405609    15.111548     4.711846    -0.181376
F      6.355730    18.603261     6.647024    -0.220011
F      8.448252    18.481190     6.134112    -0.184697
F      6.978909    18.870764     4.613967    -0.193956
F      5.750057     5.306106    11.440622    -0.176602
F      5.549316     3.386143    10.504614    -0.215374
F      4.544606     3.796176    12.366327    -0.208628
F      2.039089     3.568986    11.585761    -0.208788
F      3.069751     2.549962    10.007605    -0.194369
F      9.664324     4.037691     9.540161    -0.200625
F      9.638986    21.002604     7.881596    -0.207897
F      5.570209     2.115139     7.445509    -0.192676
F      6.951787     1.596310     9.009778    -0.197760
F     12.171841    20.205795     7.832769    -0.210394
F      5.384041    21.138895     6.352268    -0.190777
F      1.414018     1.116384     8.276023    -0.204190
F      9.851050     6.937563    15.978660    -0.201589
F      9.799268     6.051630    17.944300    -0.218330
F      9.360089     8.142065    17.686052    -0.181377
F      8.409968     4.650352    15.750874    -0.220010
F      6.317446     4.772423    16.263786    -0.184697
F      7.786789     4.382849    17.783931    -0.193955
F      9.015641    17.947507    10.957276    -0.176601
F      9.216382    19.867470    11.893284    -0.215374
F     10.221092    19.457437    10.031571    -0.208628
F     12.726609    19.684627    10.812137    -0.208788
F     11.695947    20.703651    12.390293    -0.194369
F      5.101374    19.215922    12.857737    -0.200626
F      5.126712     2.251009    14.516302    -0.207897
F      9.195489    21.138474    14.952389    -0.192676
F      7.813911    21.657303    13.388120    -0.197760
F      2.593857     3.047818    14.565129    -0.210394
F      9.381657     2.114718    16.045630    -0.190777
F     13.351680    22.137229    14.121875    -0.204190

The following XYZ coordinates are in angstroms. Other properties are in atomic units.
The sperically averaged electron density of each atom fit to a function of the form exp(a - br)
eigen_1, eigen_2 and eigen_3 are the three eigenvalues of traceless quadrupole moment tensor
  atom number  atomic symbol              X              Y              Z     net charge C6 coefficient C8 coefficient C10 coefficient fluctuating dipole atomic polarizability isotropic forcefield polarizability              a              b squared Pearson coefficient          <r^3>          <r^4>         wp_QDO          m_QDO          q_QDO       dipole_x       dipole_y       dipole_z         dipole            Qxy            Qxz            Qyz     Q(x^2-y^2)  Q(3z^2 - R^2)        eigen_1        eigen_2        eigen_3 static polarizability      alpha(xx)      alpha(xy)      alpha(xz)      alpha(yy)      alpha(yz)      alpha(zz) atomic spin moment
            1             Yb       8.887742       9.513846       6.370186       1.433089     132.601650 0.30569988E+04  0.10587652E+06                                18.820767                           16.329379       0.296132       1.890422                    0.998312      74.455807     187.288293       0.540663       0.327096      -1.249536       0.031011      -0.017526      -0.028311       0.045501      -0.018252       0.115976      -0.110874       0.351729       0.005014      -0.232916      -0.011291       0.244207             21.492988      14.452355       0.091076      -1.326387      33.358827       6.219455      16.667783           0.001298
            2             Yb       6.163087      10.860907       9.699410       1.320192     180.897624 0.46099861E+04  0.17662246E+06                                22.998337                           20.030545       0.186344       1.812783                    0.999800      80.095376     210.698136       0.489827       0.326375      -1.252413      -0.014131      -0.027571      -0.020028       0.036891       0.033312       0.088096      -0.006149       0.230334      -0.094738      -0.111016      -0.061438       0.172454             27.403648      22.765489      -4.258924      -1.620698      39.451321       4.067157      19.994132           0.015673
            3             Yb       4.931932       5.393156       2.152438       1.441777     136.176092 0.30980900E+04  0.10765089E+06                                19.227252                           16.460529       0.297507       1.894388                    0.997807      74.304407     187.170148       0.537474       0.327963      -1.248797       0.023795       0.034776       0.023242       0.048122      -0.129360       0.004861      -0.086440       0.128094      -0.590417      -0.229421      -0.019101       0.248522             22.486289      15.657197       1.782939       1.588327      15.734449       5.481115      36.067222          -0.000006
            4             Yb       2.385693       2.028896       0.830962       1.383081     154.775624 0.37463350E+04  0.13640224E+06                                20.828747                           18.131607       0.166286       1.830680                    0.998863      77.032527     198.125999       0.511204       0.329077      -1.248708      -0.022861      -0.017154       0.042295       0.051047       0.028415      -0.097800      -0.108226      -0.039386      -0.276920      -0.176817       0.014821       0.161996             24.299937      18.510713      -0.062255       4.843979      18.658606       6.403059      35.730491           0.014263
            5             Yb       5.877956      13.739767      16.027712       1.433089     132.601573 0.30569971E+04  0.10587645E+06                                18.820758                           16.329372       0.296135       1.890423                    0.998312      74.455812     187.288284       0.540663       0.327096      -1.249536      -0.031011       0.017527       0.028311       0.045501      -0.018252       0.115977      -0.110875       0.351729       0.005013      -0.232916      -0.011291       0.244207             21.492976      14.452342       0.091076      -1.326391      33.358779       6.219470      16.667806           0.001303
            6             Yb       8.602611      12.392706      12.698488       1.320192     180.897541 0.46099853E+04  0.17662243E+06                                22.998330                           20.030544       0.186342       1.812782                    0.999800      80.095369     210.698116       0.489827       0.326375      -1.252413       0.014131       0.027571       0.020028       0.036891       0.033312       0.088096      -0.006148       0.230335      -0.094739      -0.111016      -0.061438       0.172454             27.403627      22.765485      -4.258923      -1.620699      39.451276       4.067143      19.994122           0.015675
            7             Yb       9.833797      17.860480      20.245684       1.441789     136.182896 0.30983463E+04  0.10766225E+06                                19.228206                           16.461455       0.297367       1.894346                    0.997801      74.305082     187.175294       0.537446       0.327973      -1.248785      -0.023795      -0.034744      -0.023198       0.048078      -0.129394       0.004898      -0.086421       0.128183      -0.590326      -0.229385      -0.019176       0.248560             22.487520      15.657456       1.782810       1.588698      15.734442       5.480313      36.070661          -0.000004
            8             Yb      12.380005      21.224717      21.566936       1.383086     154.774522 0.37463105E+04  0.13640111E+06                                20.828637                           18.131542       0.166290       1.830683                    0.998863      77.032357     198.125336       0.511205       0.329077      -1.248708       0.022858       0.017149      -0.042293       0.051042       0.028417      -0.097801      -0.108226      -0.039386      -0.276923      -0.176817       0.014819       0.161998             24.299738      18.510650      -0.062211       4.843906      18.658548       6.403000      35.730015           0.014259
            9              H       7.684601      14.074237       5.657709       0.127148       1.172376 0.92774692E+01  0.94173791E+02                                 1.822437                            1.773219      -1.134913       2.352533                    0.996353       3.483497       9.799810       0.474765       1.270945      -0.712727      -0.003013      -0.019716      -0.034804       0.040114       0.002291       0.002203       0.009775      -0.019567       0.028642      -0.014880      -0.002741       0.017621              1.813266       1.446707      -0.028670       0.065540       1.774730       0.003254       2.218361           0.000017
           10              H       8.296092      15.943529       9.828198       0.118898       1.008631 0.73224428E+01  0.71109048E+02                                 1.726064                            1.630574      -1.207253       2.309901                    0.995371       3.669285      10.599243       0.463213       1.361621      -0.690207       0.005356       0.016796       0.034475       0.038721      -0.004139       0.001111       0.004468      -0.015602       0.032849      -0.014495       0.001634       0.012861              1.766788       1.488509       0.120934       0.253622       1.661544       0.289403       2.150312          -0.000089
           11              H       7.587221      17.265493       8.090121       0.116732       1.121064 0.85009194E+01  0.85043346E+02                                 1.806381                            1.724230      -1.112116       2.350985                    0.996905       3.616822      10.344370       0.466849       1.311462      -0.702023      -0.007676       0.037651       0.014746       0.041158      -0.003173      -0.000269       0.010576      -0.021560       0.009292      -0.012925      -0.004497       0.017422              1.849587       1.478500      -0.173244       0.072095       2.403792      -0.084238       1.666470           0.000163
           12              H       6.463810      16.440901       2.801977       0.129814       1.075916 0.80926496E+01  0.80244255E+02                                 1.778001                            1.697570      -1.306827       2.270897                    0.994820       3.620237      10.424704       0.462580       1.335352      -0.696464      -0.038065       0.004000      -0.013172       0.040477      -0.003205       0.008168      -0.004867       0.018869      -0.003590      -0.011235      -0.004185       0.015420              1.804369       2.338309      -0.037753      -0.041610       1.322054      -0.005951       1.752745          -0.000232
           13              H      11.036944      15.993591       3.357445       0.117417       1.121516 0.79890327E+01  0.78635489E+02                                 1.800553                            1.664145      -1.129193       2.345612                    0.996448       3.568016      10.098933       0.478699       1.299929      -0.704073       0.036382      -0.009048       0.002829       0.037596      -0.004549      -0.005049      -0.005227       0.018770       0.015883      -0.015041       0.003924       0.011117              1.863851       2.623418      -0.133249       0.195622       1.381382      -0.029440       1.586752          -0.000210
           14              H       9.647530      16.160678       5.198552       0.119917       1.043650 0.76878314E+01  0.75003680E+02                                 1.725453                            1.641726      -1.006039       2.405887                    0.998074       3.494306       9.870852       0.477528       1.314707      -0.701558       0.019981      -0.003843       0.033281       0.039008      -0.004144       0.009530       0.000062       0.016430       0.022634      -0.013289      -0.002614       0.015904              1.779743       1.662303      -0.004742       0.197195       1.392328      -0.164021       2.284598          -0.000263
           15              H       5.083537       6.904470       9.655734       0.131399       0.951214 0.71109375E+01  0.69072747E+02                                 1.708007                            1.645781      -1.374572       2.242591                    0.993692       3.751535      11.110031       0.441446       1.428396      -0.676843       0.009278       0.024290       0.029236       0.039126       0.007748       0.001895       0.008297       0.000841       0.011347      -0.011456      -0.000976       0.012432              1.740848       1.510141       0.177162       0.079089       1.701923       0.337906       2.010480          -0.000139
           16              H       4.193706       4.482132       5.827933       0.122332       0.958646 0.68215022E+01  0.65260056E+02                                 1.690227                            1.591003      -1.090062       2.371113                    0.996295       3.607673      10.436749       0.460093       1.391533      -0.684585      -0.004453      -0.025082      -0.032377       0.041197       0.007363      -0.002525       0.007449      -0.025211       0.006411      -0.016766       0.000161       0.016604              1.758857       1.495588       0.115984       0.180922       1.639020       0.450404       2.141962          -0.000078
           17              H       3.468251       3.698620       7.872861       0.113483       1.023393 0.77391620E+01  0.76459533E+02                                 1.763692                            1.694741      -1.262233       2.284022                    0.993881       3.793320      11.174142       0.445476       1.391696      -0.684145      -0.018523      -0.036107      -0.006008       0.041023       0.011563       0.000734       0.007217      -0.016492       0.010347      -0.016314       0.000180       0.016134              1.793291       1.761365       0.397784      -0.058655       2.057417       0.010897       1.561091           0.000201
           18              H      10.134890       6.623613       9.308566       0.128965       0.926549 0.69869976E+01  0.67430905E+02                                 1.666101                            1.622230      -1.304314       2.273835                    0.994487       3.686567      10.808738       0.449337       1.412425      -0.680160      -0.009869      -0.008540      -0.037674       0.039870      -0.002255       0.008196       0.005762       0.005274       0.031824      -0.012222      -0.003097       0.015319              1.679985       1.491967      -0.070141       0.120010       1.614402       0.309648       1.933587          -0.000071
           19              H      10.896925       7.982997      13.671677       0.123423       1.051091 0.78139861E+01  0.76504542E+02                                 1.734252                            1.657041      -0.978297       2.426757                    0.997903       3.449035       9.743245       0.474752       1.317726      -0.701529       0.007146       0.010525       0.040317       0.042277      -0.004121       0.009276       0.001731      -0.013441       0.030111      -0.016265       0.002809       0.013456              1.744940       1.511016      -0.020087       0.077303       1.539437       0.160531       2.184368          -0.000143
           20              H       3.628498       5.923343      12.950465       0.119083       1.032845 0.75705455E+01  0.73684944E+02                                 1.720773                            1.635328      -0.994778       2.410315                    0.998006       3.517744       9.973361       0.475052       1.324688      -0.699198       0.014211      -0.021582       0.032543       0.041555      -0.005044       0.006946      -0.003700      -0.007424       0.041765      -0.014048      -0.002900       0.016949              1.769747       1.647949      -0.328347       0.238605       1.872602      -0.289887       1.788689           0.000193
           21              H       6.200763       2.367245       4.876022       0.127662       0.942017 0.70675926E+01  0.68446553E+02                                 1.685199                            1.630985      -1.354263       2.245983                    0.994328       3.752856      11.044370       0.448091       1.411431      -0.679863      -0.009361       0.037947       0.007875       0.039870      -0.005089      -0.000193       0.008234      -0.012712      -0.021435      -0.010886      -0.003698       0.014584              1.707161       1.480182      -0.112950       0.087649       2.011284       0.280042       1.630016           0.000185
           22              H      10.586730      18.915337       3.646378       0.114977       0.989193 0.71073308E+01  0.68406689E+02                                 1.698751                            1.603261      -1.024416       2.396939                    0.997098       3.580700      10.247882       0.469225       1.356229      -0.691910       0.008733      -0.034071      -0.010684       0.036759      -0.007479       0.005988       0.003241      -0.009326       0.017430      -0.014053       0.005907       0.008146              1.721439       1.401067      -0.064320       0.042785       2.251178       0.249598       1.512072          -0.000110
           23              H      11.352049      19.668883       5.671148       0.116507       1.091510 0.81489898E+01  0.81277719E+02                                 1.823339                            1.724873      -1.228503       2.301359                    0.994449       3.733982      10.930054       0.448535       1.369121      -0.689280       0.013660      -0.029772       0.020696       0.038747      -0.003803       0.003667      -0.005093      -0.021303      -0.003357      -0.011578      -0.002439       0.014017              1.876024       1.778882      -0.275388       0.410895       1.908280      -0.281708       1.940910          -0.000294
           24              H       1.226912       1.997313       4.842426       0.123663       1.061370 0.82614445E+01  0.82180433E+02                                 1.739068                            1.697024      -1.411774       2.210353                    0.994286       3.697615      10.596433       0.471023       1.307228      -0.701555       0.012666      -0.031079      -0.019698       0.038915      -0.003977      -0.005439       0.010037      -0.009026      -0.024878      -0.013826      -0.001731       0.015557              1.747981       1.575717      -0.085971      -0.177785       2.009921       0.204189       1.658304          -0.000092
           25              H       8.107866       5.852514       7.073256       0.121902       0.963711 0.68457212E+01  0.65501886E+02                                 1.689080                            1.588078      -1.103520       2.359497                    0.996738       3.622092      10.454268       0.463357       1.381515      -0.686325      -0.005393       0.030559       0.022165       0.038134       0.002592      -0.007324       0.005337      -0.012799       0.035554      -0.015389       0.000110       0.015279              1.758046       1.511519      -0.222203      -0.146252       2.152989       0.439870       1.609631          -0.000074
           26              H       7.384270       3.811931       7.875101       0.116210       1.015915 0.76489619E+01  0.75347319E+02                                 1.756710                            1.686423      -1.258762       2.289682                    0.993730       3.757683      11.053000       0.445943       1.394318      -0.683822      -0.019312       0.005358       0.035501       0.040767      -0.000447      -0.011015       0.007296      -0.013280       0.018349      -0.015834       0.000243       0.015590              1.785261       1.799272       0.042804      -0.431292       1.558868       0.016461       1.997642           0.000238
           27              H       7.081097       9.179376      16.740189       0.127148       1.172376 0.92774691E+01  0.94173791E+02                                 1.822436                            1.773219      -1.134912       2.352534                    0.996353       3.483497       9.799810       0.474765       1.270945      -0.712727       0.003013       0.019716       0.034804       0.040114       0.002291       0.002203       0.009775      -0.019567       0.028642      -0.014880      -0.002741       0.017621              1.813266       1.446707      -0.028670       0.065540       1.774730       0.003254       2.218361           0.000017
           28              H       6.469606       7.310084      12.569700       0.118898       1.008632 0.73224459E+01  0.71109085E+02                                 1.726065                            1.630574      -1.207253       2.309901                    0.995371       3.669286      10.599246       0.463213       1.361621      -0.690207      -0.005356      -0.016796      -0.034475       0.038721      -0.004139       0.001111       0.004468      -0.015602       0.032849      -0.014495       0.001634       0.012861              1.766788       1.488509       0.120934       0.253622       1.661544       0.289404       2.150312          -0.000089
           29              H       7.178477       5.988120      14.307777       0.116732       1.121065 0.85009295E+01  0.85043476E+02                                 1.806383                            1.724231      -1.112117       2.350984                    0.996905       3.616824      10.344379       0.466848       1.311462      -0.702023       0.007676      -0.037651      -0.014746       0.041158      -0.003173      -0.000269       0.010576      -0.021560       0.009292      -0.012925      -0.004497       0.017422              1.849589       1.478501      -0.173244       0.072095       2.403794      -0.084238       1.666471           0.000163
           30              H       8.301888       6.812712      19.595921       0.129814       1.075919 0.80926719E+01  0.80244514E+02                                 1.778002                            1.697571      -1.306831       2.270894                    0.994820       3.620240      10.424708       0.462581       1.335350      -0.696465       0.038065      -0.004000       0.013171       0.040477      -0.003205       0.008168      -0.004867       0.018868      -0.003591      -0.011235      -0.004186       0.015420              1.804370       2.338313      -0.037752      -0.041609       1.322054      -0.005952       1.752743          -0.000232
           31              H       3.728754       7.260022      19.040453       0.117417       1.121513 0.79890130E+01  0.78635248E+02                                 1.800550                            1.664144      -1.129192       2.345612                    0.996448       3.568013      10.098922       0.478699       1.299929      -0.704073      -0.036382       0.009049      -0.002829       0.037596      -0.004549      -0.005049      -0.005227       0.018770       0.015883      -0.015041       0.003924       0.011117              1.863848       2.623413      -0.133249       0.195621       1.381381      -0.029440       1.586750          -0.000210
           32              H       5.118168       7.092935      17.199346       0.119917       1.043649 0.76878229E+01  0.75003572E+02                                 1.725452                            1.641725      -1.006037       2.405888                    0.998074       3.494303       9.870840       0.477528       1.314707      -0.701558      -0.019981       0.003843      -0.033281       0.039008      -0.004144       0.009530       0.000062       0.016430       0.022634      -0.013289      -0.002614       0.015904              1.779741       1.662301      -0.004742       0.197194       1.392327      -0.164021       2.284595          -0.000262
           33              H       9.682161      16.349143      12.742164       0.131399       0.951214 0.71109385E+01  0.69072765E+02                                 1.708008                            1.645782      -1.374574       2.242590                    0.993692       3.751536      11.110038       0.441446       1.428397      -0.676843      -0.009278      -0.024290      -0.029236       0.039125       0.007748       0.001895       0.008297       0.000841       0.011347      -0.011456      -0.000976       0.012432              1.740848       1.510141       0.177162       0.079089       1.701923       0.337906       2.010480          -0.000139
           34              H      10.571992      18.771481      16.569965       0.122332       0.958639 0.68214295E+01  0.65259168E+02                                 1.690217                            1.590994      -1.090039       2.371125                    0.996296       3.607650      10.436657       0.460094       1.391532      -0.684586       0.004452       0.025082       0.032377       0.041197       0.007364      -0.002527       0.007448      -0.025211       0.006410      -0.016766       0.000162       0.016604              1.758848       1.495581       0.115984       0.180922       1.639013       0.450401       2.141949          -0.000078
           35              H      11.297447      19.554993      14.525037       0.113483       1.023394 0.77391658E+01  0.76459576E+02                                 1.763693                            1.694742      -1.262235       2.284021                    0.993881       3.793321      11.174144       0.445476       1.391695      -0.684145       0.018523       0.036107       0.006008       0.041023       0.011563       0.000734       0.007217      -0.016492       0.010347      -0.016314       0.000180       0.016134              1.793292       1.761366       0.397784      -0.058654       2.057418       0.010898       1.561091           0.000201
           36              H       4.630808      16.630000      13.089332       0.128964       0.926548 0.69869958E+01  0.67430885E+02                                 1.666102                            1.622230      -1.304314       2.273835                    0.994487       3.686567      10.808739       0.449337       1.412426      -0.680160       0.009869       0.008540       0.037674       0.039870      -0.002255       0.008196       0.005762       0.005274       0.031824      -0.012222      -0.003097       0.015319              1.679986       1.491967      -0.070141       0.120010       1.614402       0.309648       1.933588          -0.000071
           37              H       3.868773      15.270616       8.726221       0.123423       1.051092 0.78139984E+01  0.76504690E+02                                 1.734253                            1.657042      -0.978298       2.426756                    0.997903       3.449038       9.743254       0.474752       1.317725      -0.701529      -0.007146      -0.010525      -0.040317       0.042277      -0.004121       0.009276       0.001731      -0.013442       0.030111      -0.016265       0.002809       0.013456              1.744941       1.511017      -0.020087       0.077303       1.539438       0.160531       2.184369          -0.000143
           38              H      11.137200      17.330270       9.447433       0.119083       1.032844 0.75705330E+01  0.73684794E+02                                 1.720772                            1.635327      -0.994776       2.410316                    0.998006       3.517741       9.973352       0.475052       1.324689      -0.699198      -0.014211       0.021582      -0.032543       0.041555      -0.005044       0.006946      -0.003700      -0.007424       0.041765      -0.014048      -0.002900       0.016949              1.769745       1.647948      -0.328347       0.238605       1.872601      -0.289887       1.788688           0.000192
           39              H       8.564935      20.886368      17.521876       0.127663       0.942014 0.70675522E+01  0.68446034E+02                                 1.685192                            1.630978      -1.354257       2.245986                    0.994328       3.752839      11.044294       0.448093       1.411428      -0.679863       0.009361      -0.037947      -0.007876       0.039870      -0.005089      -0.000193       0.008234      -0.012712      -0.021436      -0.010886      -0.003698       0.014584              1.707154       1.480176      -0.112949       0.087649       2.011274       0.280040       1.630012           0.000185
           40              H       4.178968       4.338276      18.751520       0.114977       0.989194 0.71073352E+01  0.68406738E+02                                 1.698750                            1.603261      -1.024414       2.396940                    0.997098       3.580701      10.247883       0.469225       1.356228      -0.691910      -0.008733       0.034071       0.010684       0.036759      -0.007479       0.005988       0.003241      -0.009326       0.017430      -0.014053       0.005907       0.008146              1.721439       1.401067      -0.064320       0.042785       2.251177       0.249597       1.512072          -0.000110
           41              H       3.413649       3.584730      16.726750       0.116507       1.091510 0.81489924E+01  0.81277757E+02                                 1.823340                            1.724874      -1.228504       2.301358                    0.994449       3.733983      10.930060       0.448535       1.369122      -0.689280      -0.013660       0.029772      -0.020696       0.038747      -0.003803       0.003668      -0.005093      -0.021303      -0.003357      -0.011578      -0.002439       0.014017              1.876025       1.778883      -0.275389       0.410895       1.908281      -0.281708       1.940912          -0.000294
           42              H      13.538786      21.256300      17.555472       0.123663       1.061371 0.82614465E+01  0.82180457E+02                                 1.739069                            1.697024      -1.411774       2.210354                    0.994286       3.697614      10.596430       0.471023       1.307228      -0.701555      -0.012666       0.031079       0.019698       0.038915      -0.003976      -0.005439       0.010037      -0.009026      -0.024878      -0.013826      -0.001731       0.015557              1.747982       1.575717      -0.085972      -0.177785       2.009922       0.204190       1.658306          -0.000092
           43              H       6.657832      17.401099      15.324642       0.121901       0.963712 0.68457227E+01  0.65501914E+02                                 1.689082                            1.588079      -1.103521       2.359497                    0.996738       3.622094      10.454280       0.463357       1.381517      -0.686324       0.005393      -0.030559      -0.022165       0.038134       0.002592      -0.007324       0.005337      -0.012799       0.035554      -0.015389       0.000110       0.015279              1.758049       1.511521      -0.222203      -0.146253       2.152992       0.439872       1.609634          -0.000074
           44              H       7.381428      19.441682      14.522797       0.116210       1.015915 0.76489565E+01  0.75347249E+02                                 1.756709                            1.686422      -1.258761       2.289682                    0.993730       3.757681      11.052991       0.445943       1.394317      -0.683822       0.019312      -0.005358      -0.035501       0.040767      -0.000447      -0.011015       0.007296      -0.013280       0.018349      -0.015833       0.000243       0.015590              1.785260       1.799271       0.042804      -0.431292       1.558868       0.016461       1.997642           0.000238
           45              C       7.082757      16.630282       5.467327      -0.303726      39.920455 0.51324911E+03  0.12627791E+05                                11.375913                            8.487243      -0.547255       1.811529                    0.996079      32.004717      95.353619       0.473010       0.526304      -0.999705       0.065299      -0.061379      -0.003298       0.089679      -0.020799      -0.004479      -0.001560      -0.002026       0.117126      -0.040579       0.001202       0.039377             14.671673      12.745584      -0.446315      -1.688261      13.357693      -4.997950      17.911742           0.000770
           46              C       7.563751      15.819375       6.658895       0.104890      37.740584 0.45233006E+03  0.10769065E+05                                10.173976                            7.287720      -0.468173       1.854973                    0.998577      27.644991      80.682101       0.584285       0.440311      -1.046646      -0.015630       0.020973      -0.044025       0.051209      -0.009547       0.004197      -0.038481      -0.009447       0.086526      -0.035692      -0.017935       0.053627             13.501557       6.377573      -2.238400       2.596956      15.491354      -6.747646      18.635743           0.014045
           47              C       7.761915      14.446690       6.506589      -0.168675      37.536296 0.46018577E+03  0.11047047E+05                                 9.968357                            7.279450      -0.145494       1.927287                    0.997825      30.549306      90.694118       0.590878       0.431813      -1.047598      -0.000371      -0.016058       0.024317       0.029143       0.024951      -0.008479       0.018432       0.052695       0.014015      -0.046628       0.012630       0.033998             12.793295       5.688063      -2.226168       1.569390      18.595318      -7.402606      14.096503           0.009511
           48              C       8.071156      13.610729       7.577209       0.013995      39.102493 0.44549828E+03  0.10492258E+05                                10.117814                            7.112911      -0.158123       1.964846                    0.998479      27.031491      76.687966       0.610665       0.425873      -1.062837      -0.020582       0.036158      -0.005583       0.041979       0.013214      -0.016198      -0.006344       0.072813      -0.054413      -0.030959      -0.020997       0.051956             13.040036       5.609031      -1.848752       1.275937      20.439486      -3.753359      13.071592           0.026568
           49              C       8.262656      14.177669       8.849409      -0.024706      35.543046 0.45662432E+03  0.10828127E+05                                 9.482864                            7.189378      -0.010933       2.006312                    0.999212      27.525938      78.531244       0.608495       0.424478      -1.062992      -0.018234       0.021902      -0.028635       0.040400       0.011157      -0.003694       0.000654       0.052653      -0.065800      -0.022516      -0.017241       0.039757             11.318809       5.401828      -0.787724       1.533090      14.507421      -3.917297      14.047178           0.026706
           50              C       8.123369      15.556404       8.999475      -0.082807      33.533074 0.43694259E+03  0.10352420E+05                                 9.261971                            7.130566      -0.119938       1.946958                    0.998579      29.326905      86.451606       0.592425       0.436370      -1.045016      -0.014817      -0.003838      -0.027558       0.031524       0.002367      -0.016331       0.009489       0.020194      -0.016234      -0.021375      -0.001294       0.022670             10.995548       5.909490      -1.042564       2.362450      14.043442      -3.589488      13.033711           0.006096
           51              C       7.736074      16.358617       7.946774      -0.142114      34.613714 0.45108514E+03  0.10760790E+05                                 9.385743                            7.168836      -0.026854       1.965124                    0.999261      30.070193      88.618672       0.600967       0.427238      -1.051743      -0.002727      -0.020175       0.031126       0.037193       0.000313      -0.016345       0.024029       0.012507      -0.083582      -0.043433       0.014570       0.028864             11.151965       5.747860      -1.635416       2.532770      12.106818      -4.094029      15.601218           0.017705
           52              C       8.266589      12.155756       7.297235       0.616645      23.298131 0.25366901E+03  0.52675991E+04                                 7.585995                            5.688494      -0.154028       2.014505                    0.999199      22.026515      61.601110       0.616598       0.478364      -1.017139       0.013821      -0.043998      -0.002349       0.046178      -0.012748       0.092940      -0.032228       0.087411       0.232879      -0.089371      -0.056696       0.146066              9.179630       6.563900      -0.020094      -1.791422      15.454819      -0.340604       5.520172          -0.004507
           53              C       8.530890      13.388152      10.065615       0.577590      22.604708 0.25123412E+03  0.52306030E+04                                 7.442658                            5.669058      -0.113956       2.022140                    0.999303      22.671398      64.534157       0.613279       0.479705      -1.011349       0.013839      -0.034602       0.041262       0.055600      -0.071911      -0.052116       0.048226       0.023158      -0.127538      -0.073027      -0.051253       0.124280              8.766226       6.606698       1.822445       1.548686      10.257818      -2.942835       9.434160          -0.004396
           54              C       7.932765      16.365813       4.204085       0.103920      36.116456 0.44089406E+03  0.10429338E+05                                 9.845892                            7.184864      -0.434879       1.867606                    0.998718      27.465042      79.887065       0.589725       0.439070      -1.047432      -0.027768       0.004779       0.038994       0.048109      -0.001589      -0.037982      -0.004201      -0.007528       0.081959      -0.039539      -0.009628       0.049168             12.519981      12.071356      -0.360259      -3.105230       5.456336      -1.212027      20.032251           0.044613
           55              C       7.385814      16.385455       2.913967      -0.147978      39.006250 0.47335226E+03  0.11450769E+05                                10.285070                            7.438108      -0.234795       1.898946                    0.998256      30.599849      91.382250       0.577676       0.438300      -1.043041       0.017700       0.009379      -0.030720       0.036674      -0.008766       0.020198      -0.012869      -0.052057      -0.131273      -0.052974       0.000810       0.052164             13.043259      11.053773      -0.003923      -2.694706       5.181650      -0.925606      22.894355          -0.000385
           56              C       8.225131      16.319835       1.791832      -0.005417      39.944518 0.44236769E+03  0.10408667E+05                                10.275520                            7.079175      -0.099710       1.981609                    0.998873      27.247973      77.471787       0.612747       0.424828      -1.062623       0.004918       0.010528       0.043922       0.045433       0.004081       0.001248      -0.012386      -0.046746      -0.084625      -0.030648      -0.009379       0.040027             13.530263      11.954527       0.093332       0.070585       5.164655      -0.482937      23.471607           0.031313
           57              C       9.611059      16.247612       1.944138      -0.019302      36.870127 0.45886347E+03  0.10891868E+05                                 9.693117                            7.205832      -0.105843       1.970278                    0.999115      27.694924      78.988677       0.608095       0.424342      -1.063338      -0.022792       0.003747       0.034441       0.041469       0.000160       0.001347       0.005760      -0.078252      -0.090658      -0.030870      -0.023758       0.054627             11.644384      12.406276      -0.032111      -1.826262       4.989111      -1.133437      17.537765           0.038677
           58              C      10.125375      16.129549       3.234256      -0.090291      33.645803 0.42124160E+03  0.98701614E+04                                 9.208262                            6.952483       0.087977       2.015097                    0.998954      28.973235      84.393904       0.607482       0.430308      -1.050735      -0.031358      -0.004687       0.008184       0.032746       0.002685       0.000185      -0.012318      -0.021927      -0.059155      -0.023205      -0.001318       0.024523             10.758008      11.766947      -0.452984      -1.168936       4.926150      -0.952795      15.580926           0.028988
           59              C       9.282218      16.212858       4.345192      -0.130314      32.797534 0.43508734E+03  0.10284415E+05                                 9.058853                            7.058073      -0.001802       1.980649                    0.999194      29.534933      86.602700       0.603498       0.429365      -1.050588       0.018142      -0.009442      -0.026274       0.033296      -0.000087       0.019649      -0.002129      -0.047478      -0.011648      -0.034454       0.008557       0.025897             10.443645      12.340244      -0.051750      -3.121272       5.021646      -1.205729      13.969046          -0.001561
           60              C       7.626287      16.266454       0.443478       0.597101      24.427901 0.25328785E+03  0.52643530E+04                                 7.838510                            5.672113       0.017904       2.067751                    0.999708      22.262901      62.547384       0.618684       0.476329      -1.016938      -0.038400       0.019962      -0.035144       0.055751      -0.092686      -0.044991       0.019501      -0.018431      -0.196280      -0.089049      -0.046817       0.135866              9.798943       7.517970       1.799918       2.046571       5.517035      -0.964331      16.361825          -0.003200
           61              C      10.569903      16.321383       0.792886       0.566252      23.142319 0.27444668E+03  0.58134048E+04                                 7.526436                            5.935151      -0.254695       1.972682                    0.998902      22.748813      64.294706       0.600754       0.481323      -1.015386       0.038827       0.027587      -0.037344       0.060524       0.038680       0.087298       0.030578       0.110272       0.088650      -0.082296      -0.051952       0.134247              8.288331       7.855708      -1.335567      -3.375600       7.560024      -0.750097       9.449262          -0.013507
           62              C       5.592956      16.302100       5.270225       0.702670      20.932846 0.29457734E+03  0.63243569E+04                                 7.112041                            6.174272      -0.307469       1.954889                    0.999386      22.007179      61.757526       0.587876       0.485292      -1.017607      -0.066367      -0.020790      -0.011942       0.070565      -0.018394      -0.004177      -0.009340      -0.036575       0.060629      -0.037027       0.011061       0.025966              7.733311       9.688751      -0.246797       0.121012       6.215675      -0.815835       7.295507           0.001264
           63              C       7.227427      18.165548       5.713704       0.691064      20.104949 0.28743794E+03  0.61575224E+04                                 6.973049                            6.150911      -0.314276       1.952714                    0.999492      22.316158      63.364899       0.579266       0.493590      -1.009325       0.016774       0.073097       0.014140       0.076318      -0.010903      -0.001108      -0.005771       0.032137       0.050116      -0.028526       0.011005       0.017521              7.518091       7.163277      -0.218531      -0.267813       8.571297      -0.551910       6.819699           0.003094
           64              C       3.655419       4.843458      10.381426      -0.302345      35.214291 0.48909454E+03  0.11911720E+05                                10.752317                            8.508221      -0.457600       1.833629                    0.994858      31.962776      95.329118       0.453115       0.555029      -0.984659      -0.008849       0.082336      -0.040567       0.092213      -0.012022      -0.012380       0.010774      -0.044340       0.083108      -0.040425       0.004232       0.036193             12.719854      12.461664      -1.101032      -1.721215      13.765615      -0.066492      11.932282           0.000513
           65              C       4.171910       5.231488       8.988276       0.113013      33.051538 0.43656105E+03  0.10326543E+05                                 9.387983                            7.281228      -0.437361       1.867507                    0.998685      27.556599      80.793676       0.568592       0.455403      -1.035382      -0.024087      -0.000030       0.047541       0.053295      -0.007823      -0.024931      -0.022099       0.006530       0.091898      -0.039155      -0.007547       0.046702             10.807601       7.818143       2.533017      -2.622288       9.896632       1.064442      14.708027           0.026241
           66              C       4.884108       6.424707       8.883006      -0.168071      33.014893 0.46878106E+03  0.11311000E+05                                 9.108139                            7.356321      -0.121956       1.934471                    0.998829      30.575668      91.147417       0.586398       0.432895      -1.046440      -0.003321       0.012746      -0.024772       0.028056      -0.035041       0.014176       0.021143       0.055884      -0.068588      -0.053915      -0.002513       0.056429             10.003950       8.446193       3.864038      -2.544893      10.108963      -0.694199      11.456693           0.005581
           67              C       5.299392       6.910352       7.664561      -0.005684      36.971426 0.45096485E+03  0.10650650E+05                                 9.688234                            7.123395       0.020915       2.016201                    0.999084      27.288829      77.459742       0.614625       0.421952      -1.065577      -0.035275      -0.036973       0.009337       0.051948      -0.046998       0.000055       0.003999       0.052411      -0.074643      -0.042074      -0.024220       0.066294             11.631071       9.257721       5.513624      -0.558375      13.275238       1.881676      12.360253           0.043235
           68              C       5.012085       6.184431       6.495390      -0.021938      34.229574 0.46645495E+03  0.11131896E+05                                 9.241442                            7.292758      -0.071777       1.987112                    0.998941      27.714679      79.592244       0.600263       0.427568      -1.059961      -0.013727      -0.022464       0.035123       0.043894      -0.033903      -0.006471       0.016363       0.038264      -0.042222      -0.037485      -0.011586       0.049071             10.377727       7.132347       3.284150       0.117659      10.555350       1.277713      13.445482           0.038164
           69              C       4.353466       4.982374       6.596181      -0.077898      30.235445 0.43062143E+03  0.10180556E+05                                 8.670039                            7.114698      -0.169986       1.937497                    0.998164      29.170310      86.311657       0.587735       0.440807      -1.040840      -0.003026       0.006878       0.023610       0.024777      -0.017567       0.003274       0.011578      -0.010408      -0.037593      -0.022448      -0.003618       0.026066              9.452551       7.144209       2.767326      -0.817631       9.318302       0.700229      11.895143           0.004085
           70              C       3.925098       4.508124       7.823586      -0.127445      31.976042 0.45833847E+03  0.11002899E+05                                 8.964137                            7.294875      -0.149776       1.932463                    0.998174      30.108616      89.685958       0.586009       0.435392      -1.044369       0.009111       0.007595      -0.036347       0.038234      -0.008399       0.006750       0.009135      -0.009685      -0.097227      -0.035337       0.009051       0.026285              9.829544       6.937283       2.135332      -1.468145       8.961656       1.352694      13.589693           0.029359
           71              C       6.110613       8.194491       7.648882       0.620845      23.709053 0.25523287E+03  0.53259142E+04                                 7.673106                            5.728963      -0.252735       1.976159                    0.998819      22.466586      63.673087       0.608698       0.482222      -1.011727       0.038548       0.051458       0.003207       0.064375      -0.026487       0.056667      -0.048097       0.011162       0.199054      -0.060353      -0.052450       0.112803              9.125204       9.220896       2.259194      -1.420808      11.927300       2.705859       6.227415          -0.005088
           72              C       5.230425       6.830238       5.144797       0.576893      23.501554 0.28414206E+03  0.60933789E+04                                 7.668245                            6.099112      -0.319200       1.947194                    0.998640      23.280630      66.996105       0.581774       0.490941      -1.006705       0.013747       0.002461      -0.058630       0.060271       0.037798       0.025646       0.020294       0.146439      -0.183956      -0.074307      -0.043705       0.118012              8.422790       4.867507      -0.516561      -0.980304       9.424025       1.579332      10.976839          -0.011337
           73              C       3.015526       6.088337      11.019766       0.108588      34.430855 0.45420043E+03  0.10832006E+05                                 9.553164                            7.331819      -0.485268       1.851740                    0.998414      27.647832      80.935896       0.578679       0.443820      -1.043871       0.027145      -0.031036      -0.026788       0.049170      -0.013485      -0.024288       0.020732      -0.045233      -0.052001      -0.040580      -0.006232       0.046811             11.403384       8.718745      -5.038494      -0.333896      14.029070       3.151912      11.462337           0.022734
           74              C      10.314056       6.906009      10.177605      -0.158047      35.373244 0.47386023E+03  0.11454744E+05                                 9.553331                            7.399802      -0.112434       1.936407                    0.998963      30.519999      90.815480       0.584722       0.433332      -1.047057       0.001730       0.028819       0.008151       0.029999       0.039204      -0.010416       0.001396       0.059628      -0.000213      -0.049921      -0.000869       0.050790             11.444405      10.061127      -6.516083       0.472746      15.533863       1.885957       8.738224           0.008707
           75              C       9.815561       8.125190      10.607644      -0.002712      36.095914 0.44126462E+03  0.10358989E+05                                 9.507473                            7.030134      -0.002364       2.010245                    0.999020      27.075703      76.477346       0.621196       0.420010      -1.067431       0.043611      -0.023798       0.017707       0.052743       0.035695      -0.033294      -0.007864       0.048141      -0.044226      -0.040978      -0.023415       0.064392             11.440120       9.892316      -5.850816       1.971551      14.355652       1.223916      10.072391           0.036362
           76              C      10.071665       8.563211      11.908962      -0.012939      35.604818 0.45828261E+03  0.10877393E+05                                 9.495916                            7.217946      -0.112556       1.975400                    0.998949      27.440788      78.326215       0.605326       0.426310      -1.061839       0.023795      -0.030509      -0.015263       0.041592       0.015108      -0.028555      -0.006004       0.045103      -0.004908      -0.026985      -0.018821       0.045806             11.401604       8.075853      -4.817662       1.245516      16.474209       1.465412       9.654750           0.038901
           77              C      10.763187       7.720154      12.789200      -0.071418      31.483693 0.42907513E+03  0.10095832E+05                                 8.806887                            7.023606       0.019545       1.995096                    0.999129      28.832112      84.041740       0.603780       0.431140      -1.050675       0.013230      -0.011949      -0.021999       0.028315       0.014610      -0.000910      -0.007981      -0.002258       0.031169      -0.020611       0.003858       0.016754              9.991091       7.907628      -4.290866       0.851327      12.865301       0.481607       9.200343           0.005571
           78              C       3.187092       6.483527      12.352441      -0.132640      33.118074 0.45620960E+03  0.10903034E+05                                 9.104080                            7.229617      -0.018352       1.972413                    0.998933      29.834992      87.722660       0.596521       0.429633      -1.051313      -0.012717       0.027891       0.014640       0.033969       0.015128       0.001359      -0.029860       0.016414       0.026821      -0.037876       0.005759       0.032117             10.305016       7.296524      -3.741874       0.277874      12.835789       2.264155      10.782735           0.027068
           79              C       8.988646       8.930603       9.646775       0.617990      21.720442 0.25246191E+03  0.52497678E+04                                 7.221735                            5.686291      -0.185791       2.002071                    0.999014      22.235354      62.752976       0.613293       0.480279      -1.013514      -0.020910       0.038373      -0.048633       0.065383       0.054985       0.017121       0.049419      -0.109213      -0.136094      -0.063244      -0.053726       0.116969              8.110497       9.698531      -3.642680       0.249785       6.973387      -0.955842       7.659572          -0.006141
           80              C       9.770680       9.949467      12.314364       0.540957      22.451258 0.27312104E+03  0.57823911E+04                                 7.367964                            5.871280      -0.097542       2.015877                    0.999421      23.081492      65.368406       0.611241       0.473306      -1.018942       0.004241       0.040080       0.015722       0.043262       0.021623       0.048873      -0.005656       0.160970      -0.072627      -0.075075      -0.037151       0.112226              8.570227       5.747161      -2.598560      -1.423997      12.728782       0.816499       7.234738          -0.010280
           81              C       4.889407       4.336196      11.187750       0.685922      21.136032 0.28710142E+03  0.61426723E+04                                 7.155526                            6.106253      -0.307632       1.952303                    0.999431      22.306877      63.103008       0.587812       0.487019      -1.013675       0.063161      -0.021835       0.036360       0.076080       0.006141      -0.018942       0.003218      -0.035923       0.007215      -0.031177       0.013396       0.017780              7.875995       7.948640      -0.776462       0.302003       7.848582      -0.497744       7.830762           0.001771
           82              C       2.594315       3.729645      10.383666       0.700366      20.187035 0.28088278E+03  0.59893259E+04                                 7.004344                            6.080297      -0.303668       1.958275                    0.999609      22.196628      63.114750       0.581966       0.493578      -1.008179      -0.055528      -0.050491      -0.006169       0.075305      -0.016990      -0.001701      -0.003143      -0.012232       0.048800      -0.026430       0.009561       0.016870              7.595845       7.454760       1.109981       0.009810       8.225729      -0.108367       7.107047           0.001409
           83              C       7.665898       1.267639       6.739528      -0.311442      36.064726 0.50044763E+03  0.12250191E+05                                10.927481                            8.605796      -0.551871       1.808346                    0.996121      32.191404      96.045847       0.450886       0.554951      -0.985349      -0.000438       0.042262      -0.082895       0.093048       0.013555       0.008598       0.011765      -0.063193       0.021110      -0.038747       0.001893       0.036854             12.999297      12.914214       1.933049       1.308507      12.679673      -0.188310      13.404004           0.001109
           84              C       7.077764       0.645097       5.456128       0.113945      34.459725 0.44252622E+03  0.10489207E+05                                 9.561310                            7.230691      -0.450770       1.863623                    0.998658      27.465790      80.259543       0.583244       0.443049      -1.043918       0.023929       0.026131       0.034762       0.049637       0.025400       0.012246       0.019556       0.014644       0.084048      -0.041562      -0.002116       0.043678             11.422432       8.225127       0.452638       4.852297      12.365653       2.965603      13.676514           0.046037
           85              C       6.353765       1.486266       4.618447      -0.147718      35.293614 0.46998121E+03  0.11350869E+05                                 9.577574                            7.394905      -0.207405       1.905474                    0.999111      30.554280      91.223540       0.581221       0.436331      -1.044037      -0.006502      -0.006323      -0.029020       0.030404       0.013483      -0.045672      -0.001585       0.035895      -0.091923      -0.054885      -0.004764       0.059649             11.351983       9.083910      -0.596834       6.042719       9.455208       1.487106      15.516829           0.005932
           86              C       5.857549       1.034693       3.408960      -0.036426      37.807827 0.44249436E+03  0.10382437E+05                                 9.742753                            6.990303       0.141297       2.051214                    0.999395      27.345407      76.912430       0.630375       0.414110      -1.072518       0.025698      -0.021540       0.036242       0.049375       0.016808      -0.016412       0.007994       0.026195      -0.032898      -0.028974      -0.001259       0.030232             11.732239       8.425123      -2.083816       5.261900      12.011848       0.735552      14.759746           0.018483
           87              C       9.751337      20.658925       3.010277       0.004721      37.635591 0.45769160E+03  0.10858991E+05                                 9.847078                            7.213534      -0.217728       1.938937                    0.998763      27.464579      78.357808       0.605529       0.426338      -1.061907       0.007103       0.007973       0.030941       0.032732       0.029560      -0.016197      -0.011532       0.062554      -0.067837      -0.034599      -0.024331       0.058930             11.871124       6.814280      -0.957558       3.672613      12.023554       3.137485      16.775538           0.033983
           88              C      10.446801      19.803073       3.888275      -0.085585      32.256640 0.43044065E+03  0.10155972E+05                                 9.017292                            7.072682      -0.047815       1.973951                    0.998156      29.134932      85.590064       0.595678       0.435799      -1.045796       0.006342       0.024137       0.012849       0.028070      -0.002354      -0.016947      -0.001666       0.004545      -0.029604      -0.020610       0.002878       0.017731             10.203602       7.060089      -0.326773       4.106537      10.329126       1.369843      13.221592           0.028578
           89              C      10.920198      20.256277       5.093282      -0.137152      33.997879 0.44952174E+03  0.10742479E+05                                 9.334993                            7.211802      -0.146778       1.930340                    0.998541      30.198809      89.846981       0.590723       0.433879      -1.044937      -0.015119      -0.013672      -0.024629       0.031970      -0.001660      -0.021113      -0.027552       0.012530      -0.031283      -0.039755       0.007918       0.031838             10.668840       7.328163       0.095315       4.012352      12.002687       2.744999      12.675671          -0.003038
           90              C       5.209256       2.032505       2.486167       0.612632      22.691231 0.25476410E+03  0.52979844E+04                                 7.388651                            5.678348      -0.112274       2.022494                    0.999200      22.244892      62.331479       0.620578       0.474610      -1.018770      -0.014571       0.049226      -0.048460       0.070597      -0.009567      -0.075362       0.017305       0.102229       0.071297      -0.066839      -0.042449       0.109288              8.382199       6.965853      -1.109434       3.786094       8.870296      -0.365873       9.310447          -0.003374
           91              C       9.507944      20.141842       1.632807       0.554525      24.800708 0.28711393E+03  0.61519777E+04                                 7.875196                            6.026725      -0.238877       1.962783                    0.999263      23.396717      66.551143       0.602568       0.474395      -1.018864      -0.005678      -0.010282      -0.036958       0.038779      -0.062608       0.028160      -0.055915      -0.074402      -0.149748      -0.073181      -0.047523       0.120705              9.397141       7.491207       2.069486       1.115579       7.122981       3.572982      13.577235          -0.010194
           92              C       8.190716       2.685536       6.396840       0.111232      33.602671 0.44376442E+03  0.10536262E+05                                 9.500685                            7.339598      -0.429688       1.870206                    0.998661      27.620835      81.040396       0.566694       0.455222      -1.035849      -0.022105      -0.048068      -0.004429       0.053092       0.025301       0.009911      -0.021559      -0.041948      -0.054397      -0.040578      -0.005299       0.045877             11.054401       8.432379       2.715043      -2.734928      15.463046       0.815333       9.267778           0.039127
           93              C       9.019143       2.776508       5.270225      -0.166353      33.283179 0.47270671E+03  0.11436345E+05                                 9.188418                            7.408148      -0.174121       1.910981                    0.999093      30.900424      92.419057       0.581503       0.435370      -1.044326      -0.001845       0.022926      -0.009910       0.025044      -0.017955       0.043382       0.018692       0.054889      -0.048195      -0.057486      -0.003227       0.060713             10.124538       9.233420       2.825492      -4.183912      11.487000      -1.479561       9.653194           0.000671
           94              C       1.371496       3.995324       4.784191      -0.025317      37.494617 0.45617126E+03  0.10793596E+05                                 9.745520                            7.132217       0.050766       2.022401                    0.999156      27.454554      77.743816       0.619035       0.418170      -1.069064      -0.038189      -0.004788       0.035848       0.052597       0.006198       0.042057       0.004860       0.040645      -0.020180      -0.036251      -0.017821       0.054072             11.749863      10.465669       0.371284      -6.202966      12.001751       1.308736      12.782168           0.033390
           95              C       9.026173       5.175737       5.447169      -0.012026      33.983621 0.47214084E+03  0.11294594E+05                                 9.195374                            7.341339      -0.092735       1.978707                    0.998971      27.719629      79.536619       0.598132       0.428066      -1.060326      -0.016894      -0.038294       0.020330       0.046531       0.008466       0.037648       0.022988       0.034841      -0.019421      -0.041481      -0.011845       0.053326             10.220922       7.694465      -0.612197      -3.599290      12.933159       0.858582      10.035141           0.042226
           96              C       8.311641       5.077069       6.600661      -0.085165      30.230074 0.42879619E+03  0.10130517E+05                                 8.670950                            7.102689      -0.175963       1.934099                    0.998239      29.254567      86.639649       0.587624       0.441190      -1.040217      -0.002790      -0.030317      -0.004746       0.030813      -0.002811       0.022072       0.011682       0.010835       0.035622      -0.024449      -0.005617       0.030066              9.475865       7.508161       0.648125      -3.045902      11.932478       0.539453       8.986958           0.010991
           97              C       7.879680       3.852203       7.088935      -0.123787      31.582220 0.45378013E+03  0.10858234E+05                                 8.866340                            7.241463      -0.104492       1.949007                    0.998163      29.898137      88.699824       0.590682       0.433350      -1.046373       0.010835       0.036576      -0.007145       0.038810      -0.005597       0.010508       0.011809       0.037336       0.073665      -0.034798       0.004218       0.030580              9.732414       7.153934       1.170598      -2.380928      13.573556       1.076390       8.469753           0.019599
           98              C       2.299670       3.964184       3.590383       0.643689      22.573741 0.24372997E+03  0.50306517E+04                                 7.473280                            5.617060      -0.195381       2.002943                    0.998868      22.034536      62.232333       0.611294       0.485445      -1.009427       0.042233      -0.007001      -0.059593       0.073376      -0.057327       0.056659      -0.057536      -0.010876      -0.022223      -0.061669      -0.052983       0.114652              8.824781       8.574757       1.245319      -3.299871       6.960641       2.432070      10.938946          -0.003174
           99              C       9.201013       6.561496       4.772992       0.590456      23.019388 0.27367236E+03  0.58188357E+04                                 7.558904                            5.997851      -0.366233       1.935791                    0.998215      23.081273      66.317372       0.584399       0.492937      -1.004854       0.011879       0.062825      -0.002741       0.063997      -0.018361      -0.042527       0.014379       0.172420      -0.132625      -0.071744      -0.050093       0.121837              8.294506       4.730130       0.710283       0.478008      10.364735       1.804363       9.788652          -0.008798
          100              C       6.532009       1.259079       7.792229       0.699260      20.059075 0.27816195E+03  0.59207722E+04                                 6.982225                            6.056371      -0.277424       1.967346                    0.999610      22.220790      63.262605       0.581925       0.494491      -1.007053      -0.057248       0.003131       0.047149       0.074230       0.003278       0.017391      -0.002383      -0.031255       0.002573      -0.027322       0.011718       0.015604              7.575394       7.495473       0.002810      -0.960534       7.366257      -0.218778       7.864452           0.002768
          101              C      12.551755      21.395482       7.303955       0.695518      20.676769 0.28578165E+03  0.61175355E+04                                 7.111894                            6.128207      -0.313807       1.954105                    0.999514      22.302264      63.448803       0.580631       0.492792      -1.009018       0.061159      -0.040725       0.022884       0.076958       0.018717      -0.007066       0.001031      -0.024672       0.035139      -0.029372       0.011631       0.017741              7.786585       8.018813      -0.511741       0.972726       7.849190      -0.557252       7.491753           0.002814
          102              C       7.682941       6.623331      16.930571      -0.303726      39.920426 0.51324906E+03  0.12627789E+05                                11.375906                            8.487242      -0.547255       1.811529                    0.996079      32.004710      95.353594       0.473010       0.526304      -0.999706      -0.065299       0.061379       0.003298       0.089679      -0.020799      -0.004480      -0.001560      -0.002026       0.117126      -0.040579       0.001202       0.039377             14.671653      12.745581      -0.446315      -1.688257      13.357679      -4.997943      17.911698           0.000770
          103              C       7.201947       7.434238      15.739003       0.104890      37.740568 0.45233005E+03  0.10769064E+05                                10.173973                            7.287719      -0.468172       1.854973                    0.998577      27.644990      80.682093       0.584285       0.440311      -1.046646       0.015630      -0.020973       0.044025       0.051209      -0.009547       0.004197      -0.038481      -0.009447       0.086526      -0.035692      -0.017935       0.053627             13.501541       6.377569      -2.238399       2.596953      15.491341      -6.747634      18.635713           0.014045
          104              C       7.003783       8.806923      15.891309      -0.168675      37.536275 0.46018563E+03  0.11047043E+05                                 9.968352                            7.279449      -0.145492       1.927288                    0.997825      30.549300      90.694091       0.590878       0.431812      -1.047598       0.000372       0.016059      -0.024317       0.029143       0.024951      -0.008479       0.018432       0.052695       0.014015      -0.046628       0.012630       0.033998             12.793279       5.688060      -2.226166       1.569388      18.595296      -7.402589      14.096482           0.009511
          105              C       6.694542       9.642884      14.820689       0.013996      39.102458 0.44549790E+03  0.10492247E+05                                10.117810                            7.112909      -0.158124       1.964846                    0.998479      27.031477      76.687925       0.610665       0.425873      -1.062837       0.020582      -0.036158       0.005583       0.041979       0.013214      -0.016198      -0.006344       0.072813      -0.054413      -0.030959      -0.020997       0.051956             13.040023       5.609028      -1.848751       1.275935      20.439463      -3.753348      13.071579           0.026569
          106              C       6.503042       9.075944      13.548489      -0.024706      35.543033 0.45662417E+03  0.10828123E+05                                 9.482862                            7.189377      -0.010932       2.006313                    0.999212      27.525932      78.531223       0.608495       0.424478      -1.062992       0.018233      -0.021902       0.028636       0.040400       0.011157      -0.003694       0.000654       0.052654      -0.065800      -0.022517      -0.017241       0.039757             11.318803       5.401826      -0.787724       1.533089      14.507413      -3.917292      14.047171           0.026706
          107              C       6.642329       7.697209      13.398423      -0.082807      33.533069 0.43694250E+03  0.10352417E+05                                 9.261970                            7.130566      -0.119937       1.946958                    0.998579      29.326903      86.451600       0.592425       0.436370      -1.045016       0.014817       0.003838       0.027558       0.031524       0.002367      -0.016330       0.009489       0.020194      -0.016234      -0.021375      -0.001294       0.022669             10.995545       5.909489      -1.042565       2.362449      14.043437      -3.589487      13.033707           0.006096
          108              C       7.029624       6.894996      14.451124      -0.142115      34.613733 0.45108553E+03  0.10760801E+05                                 9.385744                            7.168837      -0.026854       1.965124                    0.999261      30.070210      88.618726       0.600967       0.427238      -1.051743       0.002727       0.020175      -0.031126       0.037193       0.000313      -0.016345       0.024029       0.012507      -0.083582      -0.043433       0.014570       0.028864             11.151964       5.747861      -1.635417       2.532770      12.106817      -4.094030      15.601215           0.017705
          109              C       6.499109      11.097857      15.100663       0.616645      23.298127 0.25366897E+03  0.52675988E+04                                 7.585998                            5.688496      -0.154030       2.014504                    0.999199      22.026519      61.601148       0.616598       0.478364      -1.017138      -0.013821       0.043998       0.002349       0.046178      -0.012748       0.092940      -0.032228       0.087412       0.232880      -0.089371      -0.056696       0.146068              9.179630       6.563902      -0.020095      -1.791424      15.454815      -0.340601       5.520175          -0.004508
          110              C       6.234808       9.865461      12.332283       0.577590      22.604706 0.25123411E+03  0.52306027E+04                                 7.442657                            5.669058      -0.113955       2.022140                    0.999303      22.671396      64.534147       0.613280       0.479705      -1.011349      -0.013839       0.034602      -0.041262       0.055600      -0.071911      -0.052116       0.048225       0.023158      -0.127538      -0.073027      -0.051253       0.124279              8.766223       6.606697       1.822444       1.548686      10.257814      -2.942832       9.434158          -0.004396
          111              C       6.832933       6.887800      18.193813       0.103919      36.116379 0.44089385E+03  0.10429331E+05                                 9.845878                            7.184864      -0.434878       1.867606                    0.998718      27.465030      79.887022       0.589725       0.439071      -1.047432       0.027768      -0.004779      -0.038994       0.048109      -0.001589      -0.037982      -0.004201      -0.007529       0.081958      -0.039539      -0.009628       0.049167             12.519940      12.071351      -0.360259      -3.105237       5.456325      -1.212021      20.032144           0.044612
          112              C       7.379884       6.868158      19.483931      -0.147978      39.006144 0.47335227E+03  0.11450770E+05                                10.285053                            7.438110      -0.234796       1.898945                    0.998256      30.599855      91.382284       0.577675       0.438300      -1.043041      -0.017700      -0.009379       0.030720       0.036674      -0.008767       0.020197      -0.012868      -0.052059      -0.131279      -0.052974       0.000809       0.052165             13.043199      11.053792      -0.003919      -2.694730       5.181638      -0.925609      22.894168          -0.000379
          113              C       6.540567       6.933778      20.606066      -0.005419      39.944337 0.44236880E+03  0.10408699E+05                                10.275479                            7.079179      -0.099701       1.981611                    0.998873      27.248016      77.471906       0.612748       0.424827      -1.062623      -0.004919      -0.010528      -0.043925       0.045436       0.004082       0.001248      -0.012384      -0.046749      -0.084627      -0.030648      -0.009380       0.040028             13.530144      11.954505       0.093330       0.070465       5.164635      -0.482959      23.471293           0.031320
          114              C       5.154639       7.006001      20.453760      -0.019301      36.870080 0.45886305E+03  0.10891856E+05                                 9.693111                            7.205831      -0.105842       1.970278                    0.999115      27.694906      78.988622       0.608094       0.424342      -1.063338       0.022792      -0.003747      -0.034441       0.041470       0.000159       0.001346       0.005761      -0.078254      -0.090664      -0.030871      -0.023758       0.054630             11.644375      12.406265      -0.032117      -1.826325       4.989109      -1.133431      17.537751           0.038680
          115              C       4.640323       7.124064      19.163642      -0.090292      33.645737 0.42124115E+03  0.98701475E+04                                 9.208250                            6.952479       0.087981       2.015099                    0.998954      28.973208      84.393795       0.607482       0.430308      -1.050735       0.031358       0.004687      -0.008185       0.032746       0.002685       0.000185      -0.012318      -0.021928      -0.059156      -0.023205      -0.001319       0.024524             10.757988      11.766926      -0.452984      -1.168960       4.926144      -0.952789      15.580895           0.028987
          116              C       5.483480       7.040755      18.052706      -0.130310      32.797397 0.43508534E+03  0.10284356E+05                                 9.058829                            7.058058      -0.001801       1.980650                    0.999194      29.534851      86.602401       0.603498       0.429366      -1.050588      -0.018142       0.009442       0.026274       0.033296      -0.000087       0.019648      -0.002129      -0.047480      -0.011651      -0.034454       0.008556       0.025898             10.443613      12.340218      -0.051752      -3.121276       5.021632      -1.205721      13.968990          -0.001555
          117              C       7.139411       6.987159      21.954420       0.597103      24.427836 0.25328823E+03  0.52643655E+04                                 7.838521                            5.672144       0.017755       2.067707                    0.999708      22.262828      62.547307       0.618678       0.476333      -1.016935       0.038401      -0.019956       0.035152       0.055754      -0.092684      -0.044985       0.019500      -0.018425      -0.196236      -0.089036      -0.046820       0.135856              9.798882       7.518012       1.799955       2.046392       5.517081      -0.964443      16.361553          -0.003205
          118              C       4.195795       6.932230      21.605012       0.566250      23.142306 0.27444589E+03  0.58133842E+04                                 7.526433                            5.935141      -0.254684       1.972686                    0.998902      22.748802      64.294670       0.600755       0.481323      -1.015386      -0.038828      -0.027588       0.037344       0.060525       0.038681       0.087297       0.030578       0.110270       0.088648      -0.082295      -0.051951       0.134246              8.288335       7.855690      -1.335571      -3.375609       7.560029      -0.750092       9.449287          -0.013511
          119              C       9.172742       6.951513      17.127673       0.702670      20.932837 0.29457723E+03  0.63243539E+04                                 7.112040                            6.174271      -0.307468       1.954890                    0.999386      22.007175      61.757515       0.587876       0.485292      -1.017607       0.066367       0.020790       0.011942       0.070565      -0.018394      -0.004177      -0.009340      -0.036575       0.060629      -0.037027       0.011061       0.025966              7.733308       9.688750      -0.246797       0.121014       6.215673      -0.815834       7.295500           0.001264
          120              C       7.538271       5.088065      16.684194       0.691064      20.104948 0.28743794E+03  0.61575225E+04                                 6.973049                            6.150911      -0.314276       1.952714                    0.999492      22.316159      63.364905       0.579266       0.493590      -1.009325      -0.016774      -0.073097      -0.014140       0.076318      -0.010903      -0.001108      -0.005771       0.032137       0.050116      -0.028526       0.011005       0.017521              7.518090       7.163278      -0.218532      -0.267813       8.571295      -0.551916       6.819698           0.003095
          121              C      11.110279      18.410155      12.016472      -0.302345      35.214290 0.48909461E+03  0.11911722E+05                                10.752316                            8.508221      -0.457599       1.833630                    0.994858      31.962774      95.329108       0.453115       0.555029      -0.984659       0.008849      -0.082336       0.040567       0.092213      -0.012023      -0.012380       0.010774      -0.044340       0.083109      -0.040425       0.004232       0.036193             12.719853      12.461662      -1.101030      -1.721213      13.765622      -0.066486      11.932275           0.000513
          122              C      10.593788      18.022125      13.409622       0.113015      33.051498 0.43656051E+03  0.10326527E+05                                 9.387977                            7.281225      -0.437363       1.867506                    0.998685      27.556579      80.793618       0.568592       0.455403      -1.035382       0.024087       0.000030      -0.047541       0.053295      -0.007823      -0.024931      -0.022099       0.006531       0.091896      -0.039155      -0.007546       0.046701             10.807595       7.818142       2.533022      -2.622278       9.896639       1.064447      14.708005           0.026246
          123              C       9.881590      16.828906      13.514892      -0.168071      33.014893 0.46878132E+03  0.11311007E+05                                 9.108138                            7.356322      -0.121956       1.934471                    0.998829      30.575675      91.147433       0.586398       0.432895      -1.046440       0.003321      -0.012746       0.024772       0.028056      -0.035041       0.014176       0.021143       0.055885      -0.068588      -0.053915      -0.002513       0.056428             10.003946       8.446198       3.864047      -2.544888      10.108973      -0.694201      11.456667           0.005580
          124              C       9.466306      16.343261      14.733337      -0.005685      36.971345 0.45096467E+03  0.10650644E+05                                 9.688217                            7.123392       0.020922       2.016203                    0.999084      27.288816      77.459669       0.614625       0.421951      -1.065577       0.035275       0.036973      -0.009338       0.051947      -0.046998       0.000056       0.003998       0.052412      -0.074643      -0.042074      -0.024220       0.066294             11.631038       9.257715       5.513623      -0.558382      13.275217       1.881645      12.360181           0.043237
          125              C       9.753613      17.069182      15.902508      -0.021934      34.229290 0.46645170E+03  0.11131799E+05                                 9.241393                            7.292734      -0.071778       1.987114                    0.998941      27.714570      79.591852       0.600264       0.427568      -1.059961       0.013726       0.022466      -0.035120       0.043893      -0.033904      -0.006473       0.016366       0.038263      -0.042208      -0.037487      -0.011583       0.049071             10.377653       7.132330       3.284158       0.117653      10.555335       1.277667      13.445294           0.038166
          126              C      10.412232      18.271239      15.801717      -0.077896      30.235411 0.43062045E+03  0.10180528E+05                                 8.670040                            7.114696      -0.169986       1.937499                    0.998164      29.170249      86.311459       0.587734       0.440808      -1.040840       0.003025      -0.006879      -0.023609       0.024776      -0.017567       0.003271       0.011577      -0.010406      -0.037589      -0.022445      -0.003621       0.026065              9.452560       7.144225       2.767347      -0.817616       9.318340       0.700240      11.895116           0.004089
          127              C      10.840600      18.745489      14.574312      -0.127446      31.976046 0.45833873E+03  0.11002906E+05                                 8.964135                            7.294875      -0.149774       1.932464                    0.998174      30.108621      89.685953       0.586010       0.435392      -1.044369      -0.009111      -0.007595       0.036347       0.038233      -0.008399       0.006751       0.009135      -0.009685      -0.097225      -0.035336       0.009051       0.026285              9.829546       6.937285       2.135338      -1.468134       8.961670       1.352704      13.589682           0.029357
          128              C       8.655085      15.059122      14.749016       0.620846      23.709024 0.25523266E+03  0.53259085E+04                                 7.673098                            5.728960      -0.252730       1.976161                    0.998819      22.466575      63.673037       0.608698       0.482222      -1.011727      -0.038548      -0.051458      -0.003208       0.064376      -0.026487       0.056667      -0.048097       0.011163       0.199054      -0.060354      -0.052450       0.112804              9.125188       9.220891       2.259189      -1.420815      11.927273       2.705841       6.227401          -0.005086
          129              C       9.535273      16.423375      17.253101       0.576889      23.501442 0.28414407E+03  0.60934358E+04                                 7.668250                            6.099156      -0.319240       1.947184                    0.998639      23.280668      66.996396       0.581769       0.490944      -1.006703      -0.013747      -0.002457       0.058632       0.060272       0.037797       0.025645       0.020292       0.146433      -0.183962      -0.074306      -0.043704       0.118010              8.422753       4.867543      -0.516580      -0.980328       9.423993       1.579209      10.976722          -0.011338
          130              C      11.750172      17.165276      11.378132       0.108588      34.430867 0.45420062E+03  0.10832012E+05                                 9.553163                            7.331818      -0.485266       1.851740                    0.998414      27.647837      80.935898       0.578679       0.443820      -1.043872      -0.027145       0.031037       0.026788       0.049170      -0.013486      -0.024288       0.020732      -0.045233      -0.052000      -0.040579      -0.006232       0.046812             11.403385       8.718743      -5.038493      -0.333896      14.029075       3.151914      11.462336           0.022734
          131              C       4.451642      16.347604      12.220293      -0.158047      35.373241 0.47386014E+03  0.11454741E+05                                 9.553332                            7.399802      -0.112434       1.936407                    0.998963      30.519996      90.815478       0.584722       0.433333      -1.047057      -0.001730      -0.028819      -0.008151       0.029999       0.039204      -0.010416       0.001396       0.059628      -0.000213      -0.049921      -0.000869       0.050791             11.444407      10.061126      -6.516083       0.472745      15.533868       1.885960       8.738226           0.008708
          132              C       4.950137      15.128423      11.790254      -0.002711      36.095928 0.44126479E+03  0.10358995E+05                                 9.507476                            7.030135      -0.002366       2.010244                    0.999020      27.075710      76.477378       0.621196       0.420010      -1.067431      -0.043610       0.023798      -0.017707       0.052742       0.035695      -0.033295      -0.007864       0.048141      -0.044226      -0.040978      -0.023415       0.064392             11.440124       9.892318      -5.850817       1.971551      14.355659       1.223918      10.072396           0.036362
          133              C       4.694033      14.690402      10.488936      -0.012940      35.604852 0.45828307E+03  0.10877407E+05                                 9.495921                            7.217949      -0.112557       1.975399                    0.998949      27.440806      78.326275       0.605326       0.426310      -1.061840      -0.023795       0.030508       0.015263       0.041592       0.015108      -0.028555      -0.006004       0.045103      -0.004908      -0.026984      -0.018821       0.045805             11.401612       8.075857      -4.817665       1.245516      16.474223       1.465414       9.654756           0.038900
          134              C       4.002511      15.533459       9.608698      -0.071417      31.483710 0.42907536E+03  0.10095839E+05                                 8.806888                            7.023607       0.019545       1.995096                    0.999129      28.832124      84.041777       0.603781       0.431140      -1.050675      -0.013230       0.011950       0.021999       0.028316       0.014610      -0.000910      -0.007981      -0.002259       0.031169      -0.020611       0.003858       0.016754              9.991094       7.907629      -4.290867       0.851327      12.865306       0.481608       9.200346           0.005571
          135              C      11.578606      16.770086      10.045457      -0.132639      33.118072 0.45620957E+03  0.10903033E+05                                 9.104080                            7.229617      -0.018353       1.972413                    0.998933      29.834989      87.722653       0.596521       0.429633      -1.051313       0.012717      -0.027891      -0.014640       0.033970       0.015129       0.001358      -0.029860       0.016414       0.026821      -0.037876       0.005759       0.032118             10.305018       7.296524      -3.741873       0.277873      12.835793       2.264158      10.782735           0.027068
          136              C       5.777052      14.323010      12.751123       0.617989      21.720457 0.25246212E+03  0.52497735E+04                                 7.221738                            5.686293      -0.185793       2.002070                    0.999014      22.235366      62.753021       0.613293       0.480279      -1.013514       0.020911      -0.038373       0.048633       0.065383       0.054984       0.017121       0.049419      -0.109212      -0.136093      -0.063243      -0.053726       0.116969              8.110501       9.698534      -3.642682       0.249784       6.973391      -0.955842       7.659577          -0.006142
          137              C       4.995018      13.304146      10.083534       0.540959      22.451283 0.27312137E+03  0.57824000E+04                                 7.367971                            5.871285      -0.097542       2.015876                    0.999421      23.081511      65.368486       0.611240       0.473306      -1.018942      -0.004241      -0.040081      -0.015722       0.043262       0.021624       0.048874      -0.005656       0.160972      -0.072629      -0.075076      -0.037152       0.112228              8.570238       5.747167      -2.598564      -1.423998      12.728801       0.816502       7.234745          -0.010280
          138              C       9.876291      18.917417      11.210148       0.685922      21.136028 0.28710138E+03  0.61426713E+04                                 7.155525                            6.106252      -0.307632       1.952303                    0.999431      22.306873      63.102991       0.587812       0.487019      -1.013675      -0.063161       0.021836      -0.036360       0.076080       0.006141      -0.018942       0.003218      -0.035922       0.007214      -0.031177       0.013396       0.017780              7.875993       7.948639      -0.776462       0.302002       7.848583      -0.497741       7.830759           0.001771
          139              C      12.171383      19.523968      12.014232       0.700366      20.187036 0.28088279E+03  0.59893260E+04                                 7.004344                            6.080297      -0.303668       1.958275                    0.999609      22.196627      63.114744       0.581966       0.493578      -1.008179       0.055528       0.050491       0.006169       0.075305      -0.016990      -0.001701      -0.003143      -0.012232       0.048800      -0.026430       0.009561       0.016870              7.595847       7.454760       1.109982       0.009812       8.225733      -0.108364       7.107047           0.001409
          140              C       7.099800      21.985974      15.658370      -0.311442      36.064754 0.50044781E+03  0.12250197E+05                                10.927484                            8.605795      -0.551871       1.808346                    0.996121      32.191400      96.045828       0.450887       0.554951      -0.985349       0.000438      -0.042262       0.082895       0.093047       0.013555       0.008598       0.011765      -0.063193       0.021110      -0.038747       0.001893       0.036854             12.999308      12.914215       1.933043       1.308516      12.679673      -0.188308      13.404036           0.001110
          141              C       7.687934      22.608516      16.941770       0.113946      34.459727 0.44252589E+03  0.10489198E+05                                 9.561314                            7.230690      -0.450771       1.863623                    0.998658      27.465779      80.259522       0.583244       0.443049      -1.043918      -0.023929      -0.026131      -0.034762       0.049637       0.025400       0.012246       0.019556       0.014645       0.084048      -0.041562      -0.002116       0.043678             11.422447       8.225133       0.452635       4.852311      12.365653       2.965599      13.676554           0.046038
          142              C       8.411933      21.767347      17.779451      -0.147718      35.293644 0.46998072E+03  0.11350854E+05                                 9.577582                            7.394903      -0.207405       1.905474                    0.999111      30.554250      91.223423       0.581221       0.436331      -1.044037       0.006502       0.006324       0.029020       0.030404       0.013484      -0.045673      -0.001584       0.035897      -0.091924      -0.054885      -0.004765       0.059650             11.352013       9.083926      -0.596839       6.042751       9.455204       1.487087      15.516909           0.005931
          143              C       8.908149      22.218920      18.988938      -0.036426      37.807831 0.44249399E+03  0.10382425E+05                                 9.742755                            6.990301       0.141295       2.051213                    0.999395      27.345389      76.912357       0.630375       0.414110      -1.072518      -0.025698       0.021542      -0.036242       0.049376       0.016808      -0.016412       0.007995       0.026198      -0.032897      -0.028974      -0.001259       0.030233             11.732252       8.425131      -2.083825       5.261923      12.011840       0.735509      14.759785           0.018480
          144              C       5.014361       2.594688      19.387621       0.004721      37.635539 0.45769121E+03  0.10858979E+05                                 9.847072                            7.213532      -0.217727       1.938938                    0.998763      27.464564      78.357765       0.605529       0.426339      -1.061907      -0.007103      -0.007973      -0.030941       0.032732       0.029560      -0.016197      -0.011532       0.062554      -0.067837      -0.034599      -0.024330       0.058930             11.871114       6.814277      -0.957561       3.672617      12.023528       3.137460      16.775536           0.033984
          145              C       4.318897       3.450540      18.509623      -0.085586      32.256672 0.43044108E+03  0.10155985E+05                                 9.017300                            7.072687      -0.047816       1.973950                    0.998156      29.134949      85.590140       0.595678       0.435799      -1.045795      -0.006342      -0.024137      -0.012849       0.028070      -0.002354      -0.016947      -0.001666       0.004545      -0.029605      -0.020610       0.002879       0.017731             10.203614       7.060095      -0.326776       4.106545      10.329128       1.369833      13.221618           0.028578
          146              C       3.845500       2.997336      17.304616      -0.137153      33.997906 0.44952214E+03  0.10742492E+05                                 9.335000                            7.211807      -0.146781       1.930339                    0.998541      30.198826      89.847063       0.590723       0.433879      -1.044937       0.015119       0.013672       0.024629       0.031970      -0.001660      -0.021113      -0.027552       0.012530      -0.031283      -0.039755       0.007918       0.031838             10.668850       7.328169       0.095311       4.012359      12.002690       2.744992      12.675691          -0.003037
          147              C       9.556442      21.221108      19.911731       0.612629      22.690961 0.25476253E+03  0.52979412E+04                                 7.388570                            5.678311      -0.112258       2.022499                    0.999200      22.244854      62.331213       0.620584       0.474607      -1.018772       0.014573      -0.049225       0.048459       0.070596      -0.009569      -0.075359       0.017307       0.102224       0.071296      -0.066838      -0.042447       0.109285              8.382090       6.965791      -1.109439       3.786054       8.870141      -0.365955       9.310337          -0.003376
          148              C       5.257754       3.111771      20.765091       0.554526      24.800647 0.28711334E+03  0.61519619E+04                                 7.875185                            6.026721      -0.238877       1.962784                    0.999263      23.396691      66.551060       0.602568       0.474395      -1.018864       0.005678       0.010282       0.036958       0.038779      -0.062608       0.028160      -0.055915      -0.074402      -0.149749      -0.073181      -0.047524       0.120705              9.397126       7.491197       2.069478       1.115572       7.122960       3.572964      13.577221          -0.010194
          149              C       6.574982      20.568077      16.001058       0.111232      33.602661 0.44376401E+03  0.10536249E+05                                 9.500683                            7.339594      -0.429687       1.870207                    0.998661      27.620808      81.040298       0.566694       0.455222      -1.035849       0.022106       0.048068       0.004430       0.053092       0.025301       0.009912      -0.021560      -0.041948      -0.054396      -0.040579      -0.005298       0.045877             11.054403       8.432368       2.715036      -2.734925      15.463046       0.815344       9.267796           0.039128
          150              C       5.746555      20.477105      17.127673      -0.166352      33.283095 0.47270532E+03  0.11436302E+05                                 9.188402                            7.408137      -0.174117       1.910983                    0.999093      30.900369      92.418839       0.581503       0.435370      -1.044326       0.001845      -0.022927       0.009911       0.025045      -0.017956       0.043382       0.018691       0.054891      -0.048193      -0.057485      -0.003228       0.060714             10.124519       9.233381       2.825465      -4.183900      11.486975      -1.479550       9.653201           0.000672
          151              C      13.394202      19.258289      17.613707      -0.025315      37.494574 0.45617067E+03  0.10793578E+05                                 9.745514                            7.132214       0.050763       2.022401                    0.999156      27.454531      77.743734       0.619035       0.418170      -1.069064       0.038191       0.004789      -0.035847       0.052597       0.006195       0.042060       0.004861       0.040647      -0.020175      -0.036253      -0.017822       0.054075             11.749864      10.465604       0.371255      -6.202954      12.001757       1.308773      12.782231           0.033393
          152              C       5.739525      18.077876      16.950729      -0.012025      33.983659 0.47214067E+03  0.11294590E+05                                 9.195384                            7.341340      -0.092752       1.978701                    0.998971      27.719629      79.536632       0.598131       0.428066      -1.060326       0.016895       0.038294      -0.020330       0.046532       0.008466       0.037651       0.022988       0.034840      -0.019418      -0.041483      -0.011846       0.053329             10.220947       7.694452      -0.612202      -3.599298      12.933190       0.858615      10.035198           0.042228
          153              C       6.454057      18.176544      15.797237      -0.085165      30.230097 0.42879614E+03  0.10130515E+05                                 8.670954                            7.102688      -0.175971       1.934097                    0.998239      29.254563      86.639629       0.587624       0.441190      -1.040217       0.002789       0.030317       0.004746       0.030813      -0.002810       0.022072       0.011682       0.010836       0.035622      -0.024449      -0.005618       0.030066              9.475878       7.508155       0.648121      -3.045909      11.932494       0.539471       8.986985           0.010992
          154              C       6.886018      19.401410      15.308963      -0.123786      31.582191 0.45377916E+03  0.10858204E+05                                 8.866336                            7.241456      -0.104493       1.949007                    0.998163      29.898097      88.699676       0.590683       0.433350      -1.046372      -0.010835      -0.036576       0.007145       0.038810      -0.005597       0.010509       0.011809       0.037338       0.073664      -0.034798       0.004218       0.030580              9.732416       7.153926       1.170598      -2.380927      13.573560       1.076403       8.469763           0.019602
          155              C      12.466028      19.289429      18.807515       0.643673      22.573861 0.24373319E+03  0.50307281E+04                                 7.473260                            5.617063      -0.195390       2.002935                    0.998868      22.034663      62.232487       0.611300       0.485440      -1.009432      -0.042229       0.007007       0.059593       0.073374      -0.057326       0.056659      -0.057535      -0.010871      -0.022226      -0.061668      -0.052983       0.114651              8.824757       8.574657       1.245250      -3.299902       6.960612       2.432080      10.939002          -0.003173
          156              C       5.564685      16.692117      17.624906       0.590454      23.019441 0.27367249E+03  0.58188380E+04                                 7.558911                            5.997850      -0.366246       1.935787                    0.998215      23.081264      66.317307       0.584399       0.492937      -1.004854      -0.011878      -0.062825       0.002740       0.063997      -0.018358      -0.042526       0.014377       0.172416      -0.132622      -0.071741      -0.050092       0.121833              8.294528       4.730126       0.710287       0.478009      10.364755       1.804389       9.788703          -0.008797
          157              C       8.233689      21.994534      14.605669       0.699260      20.059081 0.27816196E+03  0.59207726E+04                                 6.982227                            6.056371      -0.277423       1.967347                    0.999610      22.220791      63.262611       0.581925       0.494491      -1.007053       0.057248      -0.003131      -0.047149       0.074230       0.003278       0.017391      -0.002383      -0.031256       0.002573      -0.027322       0.011718       0.015604              7.575399       7.495473       0.002810      -0.960534       7.366260      -0.218777       7.864463           0.002768
          158              C       2.213943       1.858131      15.093943       0.695518      20.676774 0.28578164E+03  0.61175353E+04                                 7.111896                            6.128207      -0.313807       1.954105                    0.999514      22.302266      63.448813       0.580631       0.492792      -1.009018      -0.061159       0.040725      -0.022884       0.076958       0.018717      -0.007066       0.001031      -0.024672       0.035139      -0.029372       0.011631       0.017741              7.786590       8.018816      -0.511742       0.972729       7.849191      -0.557253       7.491762           0.002814
          159              O       9.243865      11.814164       6.584982      -0.597597      25.616846 0.39600272E+03  0.87772707E+04                                 6.589802                            5.915892       0.939454       2.343308                    0.999556      26.882944      66.805474       0.833818       0.331416      -1.167530       0.002574       0.037820       0.034237       0.051080      -0.053803       0.003095       0.010683       0.099136       0.092890      -0.089646       0.031890       0.057756              6.819438       7.035975      -1.360921      -1.946572       7.965403       0.836236       5.456935           0.059516
          160              O       7.460857      11.267298       7.697262      -0.587832      37.271052 0.58193796E+03  0.14281020E+05                                 8.903268                            7.502017       0.245476       2.110715                    0.997692      28.526924      75.967375       0.688197       0.362669      -1.135160       0.003051       0.030410      -0.000079       0.030563       0.040150       0.044329      -0.041359       0.054300       0.017177      -0.087653       0.026882       0.060771             10.310712       8.076308       3.445680      -1.993181      15.745153      -1.981558       7.110673           0.077981
          161              O       7.894684      12.306101      10.253758      -0.537574      43.412608 0.69855649E+03  0.18013219E+05                                10.066924                            8.412957      -0.350880       1.932526                    0.994602      28.816845      79.661232       0.625157       0.379951      -1.117705       0.039990       0.014529      -0.002675       0.042631      -0.005558      -0.040098       0.003633      -0.003372      -0.088940      -0.053703       0.014565       0.039138             11.999633       9.259843       4.196597      -0.554123      18.259864      -2.740293       8.479192           0.137035
          162              O       9.296520      13.842088      10.953244      -0.512412      32.948852 0.53022373E+03  0.12656158E+05                                 8.068788                            7.099253       0.594617       2.262324                    0.996220      26.613813      68.887024       0.719890       0.356449      -1.145173      -0.002492       0.002075      -0.021103       0.021351      -0.018206       0.022364       0.055390       0.061977       0.003520      -0.080068       0.032769       0.047299              8.698401       9.753638       2.344005       2.810501       7.593835       0.824962       8.747729           0.107744
          163              O      11.159584      19.205153      21.864604      -0.627857      44.706142 0.71020844E+03  0.18320451E+05                                10.147885                            8.353343      -0.042390       2.012344                    0.996363      29.549230      80.702049       0.644451       0.368439      -1.130584      -0.013545      -0.003889       0.032106       0.035063      -0.051212      -0.065297      -0.027420       0.000346      -0.030260      -0.097843       0.025802       0.072041             12.118727       8.290680       1.722286      -1.039068       8.263721      -3.697592      19.801779           0.037493
          164              O       6.620485      15.523891       0.228459      -0.587035      27.756728 0.42248615E+03  0.95292039E+04                                 7.054781                            6.176915       0.968347       2.354338                    0.999456      27.083843      68.178486       0.801862       0.338659      -1.159756      -0.011684       0.036794       0.050317       0.063420       0.007618       0.006453       0.043771       0.008769      -0.219230      -0.088997       0.034516       0.054481              7.409872       8.563620       2.404234       1.307571       5.669817       0.743876       7.996179           0.046142
          165              O      10.698960      17.464617       0.244137      -0.538529      30.943340 0.51869281E+03  0.12349785E+05                                 7.728023                            7.027539       0.404892       2.175592                    0.998079      27.457948      71.676579       0.720492       0.357049      -1.141287       0.029416      -0.048666       0.032510       0.065502       0.014491       0.045429      -0.011316      -0.093227      -0.051801      -0.076778       0.018970       0.057808              7.858225       6.311278      -0.045491      -0.177354       8.846777      -2.926131       8.416620           0.148630
          166              O       3.169691      15.315260       0.479315      -0.350425      23.106352 0.33420606E+03  0.71311994E+04                                 6.333397                            5.577665       0.874035       2.361065                    0.999514      24.674681      61.032663       0.822311       0.349077      -1.147422      -0.000948       0.040599      -0.001724       0.040647      -0.011315       0.008406      -0.000458      -0.029130      -0.026710      -0.019736      -0.003486       0.023223              6.488288       7.012151      -2.471046      -1.491420       6.723565       1.338764       5.729147           0.331555
          167              O       7.209432       8.163106       7.040779      -0.594076      39.639852 0.63938749E+03  0.16030592E+05                                 9.214068                            7.875566       0.185899       2.104539                    0.995419      28.332699      75.737299       0.671568       0.363773      -1.136701      -0.034605      -0.025259       0.024888       0.049547      -0.043453      -0.001535      -0.017367       0.063207       0.112911      -0.074882       0.030519       0.044362              9.970188      14.064715       1.602132      -2.917453       8.507509       1.150942       7.338340           0.062236
          168              O       5.640918       9.173424       8.287222      -0.514132      35.252704 0.49304257E+03  0.11596361E+05                                 8.560309                            6.884463       0.436091       2.213045                    0.996284      26.622647      69.173559       0.722407       0.360485      -1.138047       0.015926      -0.021444      -0.031623       0.041394      -0.038040      -0.002285       0.000279      -0.032080       0.043016      -0.048501       0.014275       0.034227             10.171943       6.939665      -0.038426      -0.427030      15.524268       5.420780       8.051896           0.137922
          169              O       5.574245       6.067437       4.166009      -0.588576      41.280470 0.59547264E+03  0.14660999E+05                                 9.475836                            7.547125       0.430852       2.180604                    0.996724      28.183201      74.568246       0.693540       0.358701      -1.141113       0.007495       0.005806       0.080593       0.081149      -0.013297      -0.007880       0.061745       0.030536      -0.071248      -0.076216       0.019377       0.056838             11.133413       7.354333      -0.297077      -0.503155       9.705110       6.325655      16.340797           0.127552
          170              O       5.014585       8.061856       5.026088      -0.412459      24.335054 0.38400871E+03  0.84958197E+04                                 6.553140                            6.012509       0.673967       2.275203                    0.999462      25.873571      65.478235       0.784224       0.353022      -1.142533       0.010462      -0.021971       0.016006       0.029127      -0.009181      -0.005952       0.037448      -0.022260      -0.146286      -0.063068       0.010414       0.052655              6.632734       4.872991      -0.485400       0.272771       9.950198       0.071969       5.075012           0.270788
          171              O       9.502065       9.101129       8.479396      -0.570146      31.849759 0.54551463E+03  0.13122636E+05                                 7.831221                            7.193059       0.542266       2.229010                    0.997211      27.440646      71.456530       0.715879       0.355674      -1.145044      -0.003016       0.001933       0.066444       0.066540       0.031204      -0.033829       0.011669      -0.026523       0.065065      -0.059683       0.019288       0.040395              7.761434       6.593702      -0.518914      -0.685122       6.013595      -0.466257      10.677004           0.117746
          172              O       7.870455       9.354620      10.001333      -0.505110      38.701093 0.60196565E+03  0.14921314E+05                                 9.250279                            7.761918      -0.062349       2.042503                    0.995075      27.532790      74.065684       0.658375       0.375316      -1.123716       0.030724       0.000812      -0.009162       0.032071       0.026247      -0.018233       0.038138      -0.003584      -0.064405      -0.059334       0.016092       0.043242             10.698022      14.978998      -5.352404      -1.314642      10.091972       1.182809       7.023096           0.124560
          173              O       9.397689      10.240654      13.491598      -0.490916      27.470170 0.45826661E+03  0.10576580E+05                                 7.142331                            6.598758       0.702932       2.288675                    0.998907      26.523239      68.129105       0.744803       0.356318      -1.142067       0.007032      -0.028237      -0.004369       0.029426       0.016099      -0.037032       0.023612       0.058217       0.074053      -0.059690       0.001206       0.058484              7.368296       6.705584      -1.403804      -2.022545       7.158145       1.150324       8.241159           0.180053
          174              O       9.884135      10.845813      11.422928      -0.459031      29.926584 0.50646310E+03  0.11975273E+05                                 7.649562                            6.999083       0.396965       2.202291                    0.996697      26.254588      68.082203       0.714172       0.362715      -1.137906       0.007093      -0.026233      -0.028019       0.039033       0.014455       0.023214      -0.041918       0.013255       0.089302      -0.057144       0.000923       0.056220              8.408364       6.488468      -1.083081      -0.121770      12.155647      -2.277376       6.580977           0.186988
          175              O       5.384523       3.244822       2.728064      -0.570449      33.712012 0.54264819E+03  0.13044797E+05                                 8.169665                            7.191629       0.492897       2.215136                    0.997668      27.325915      71.281530       0.712885       0.357411      -1.142923      -0.012908      -0.062163       0.004061       0.063618       0.014920      -0.046186       0.022935      -0.004426      -0.027885      -0.060837       0.017168       0.043670              8.325861       6.239117      -0.860837       0.816180      12.074022       0.903328       6.664444           0.054056
          176              O       4.538428       1.567769       1.493940      -0.557574      36.412718 0.56043482E+03  0.13581200E+05                                 8.711106                            7.330735       0.378231       2.177001                    0.996521      27.466619      71.933255       0.702897       0.359585      -1.141212       0.065645       0.016903      -0.011816       0.068808       0.026743       0.000549       0.032117       0.025872       0.050623      -0.049771       0.008453       0.041318             10.043733      10.172880      -0.276250       5.627009       7.049477       1.183272      12.908842           0.107569
          177              O       8.495452      19.441916       1.323716      -0.505841      30.765895 0.49479727E+03  0.11648469E+05                                 7.787261                            6.898760       0.514269       2.225641                    0.997191      26.938714      70.037139       0.721304       0.360700      -1.137829      -0.018884       0.015814       0.022574       0.033411       0.031730       0.042061      -0.016078       0.015340      -0.133845      -0.072734       0.011499       0.061235              8.454642       8.525936       2.760325       2.129186       8.072796       2.301959       8.765195           0.156687
          178              O      10.415956      20.372493       0.763768      -0.493166      28.242621 0.45312797E+03  0.10390451E+05                                 7.173234                            6.478712       0.811283       2.323591                    0.998655      26.276577      66.477870       0.768962       0.347366      -1.153568       0.013342       0.022673       0.029761       0.039721      -0.015615      -0.038556      -0.025331       0.034358      -0.022589      -0.055421       0.007558       0.047863              7.629103       7.629911       0.816526      -2.648329       5.419268       0.494674       9.838129           0.181246
          179              O       3.182724       4.848393       3.514230      -0.589342      37.780802 0.61968753E+03  0.15414146E+05                                 8.923776                            7.748624       0.248137       2.127358                    0.996217      28.110890      74.824465       0.677722       0.363335      -1.137150      -0.031072      -0.021062       0.019919       0.042495       0.006645       0.049631      -0.025590      -0.024411      -0.106154      -0.074622       0.028709       0.045912              9.524789      12.148837       3.137613      -1.895651       7.972003       0.659306       8.453527           0.059448
          180              O       2.158139       2.998378       2.795258      -0.605187      38.249236 0.54678248E+03  0.13143730E+05                                 8.903430                            7.137352       0.533215       2.223371                    0.997751      27.478798      71.228217       0.729308       0.349374      -1.151662       0.018175       0.051172       0.041941       0.068615      -0.019827       0.041685       0.002469      -0.046389       0.015757      -0.058763       0.019101       0.039662             10.670661       6.729307      -0.223503      -1.721345       8.794428       5.634569      16.488247           0.051452
          181              O       9.469293       7.518244       5.541240      -0.606291      40.703179 0.57352772E+03  0.13997485E+05                                 9.345728                            7.390198       0.492567       2.198445                    0.997040      28.213737      74.474113       0.702783       0.357099      -1.141679       0.008507      -0.082335      -0.009444       0.083311       0.004617       0.004778       0.065483       0.082908      -0.020434      -0.089753       0.038266       0.051487             10.934867       6.891884       0.313780       0.126916      15.810619       6.556756      10.102098           0.085372
          182              O       8.981661       6.621351       3.547827      -0.395406      25.459205 0.39591813E+03  0.88341480E+04                                 6.810511                            6.152690       0.620939       2.261855                    0.999302      25.812541      65.789539       0.765580       0.358555      -1.137107       0.016990      -0.011860       0.020780       0.029345       0.006048       0.005100       0.035107       0.024100       0.062729      -0.042255       0.000413       0.041842              6.982476       5.063481      -0.229443       0.496376       5.057639       0.328463      10.826306           0.304435
          183              O       5.521833      11.439449      15.812916      -0.597599      25.616910 0.39600399E+03  0.87773060E+04                                 6.589813                            5.915901       0.939454       2.343308                    0.999556      26.882982      66.805596       0.833817       0.331416      -1.167530      -0.002573      -0.037820      -0.034238       0.051080      -0.053805       0.003096       0.010684       0.099138       0.092894      -0.089649       0.031892       0.057757              6.819448       7.035986      -1.360923      -1.946577       7.965413       0.836240       5.456944           0.059513
          184              O       7.304841      11.986315      14.700636      -0.587834      37.271098 0.58193899E+03  0.14281050E+05                                 8.903269                            7.502019       0.245478       2.110715                    0.997692      28.526964      75.967474       0.688198       0.362669      -1.135161      -0.003052      -0.030410       0.000080       0.030563       0.040152       0.044331      -0.041361       0.054299       0.017180      -0.087656       0.026884       0.060772             10.310708       8.076309       3.445678      -1.993183      15.745140      -1.981557       7.110676           0.077976
          185              O       6.871014      10.947512      12.144140      -0.537573      43.412594 0.69855627E+03  0.18013212E+05                                10.066923                            8.412957      -0.350881       1.932526                    0.994602      28.816839      79.661219       0.625157       0.379951      -1.117705      -0.039990      -0.014529       0.002675       0.042631      -0.005558      -0.040098       0.003633      -0.003372      -0.088939      -0.053703       0.014565       0.039138             11.999630       9.259841       4.196595      -0.554123      18.259857      -2.740292       8.479191           0.137036
          186              O       5.469178       9.411525      11.444654      -0.512412      32.948823 0.53022313E+03  0.12656141E+05                                 8.068788                            7.099253       0.594614       2.262323                    0.996220      26.613790      68.886974       0.719889       0.356449      -1.145172       0.002491      -0.002075       0.021103       0.021351      -0.018206       0.022364       0.055388       0.061975       0.003519      -0.080066       0.032768       0.047298              8.698400       9.753636       2.344005       2.810500       7.593834       0.824963       8.747729           0.107745
          187              O       3.606114       4.048460       0.533294      -0.627805      44.704482 0.71016923E+03  0.18319194E+05                                10.147709                            8.353169      -0.042181       2.012427                    0.996362      29.548386      80.699318       0.644451       0.368444      -1.130580       0.013556       0.003904      -0.032105       0.035067      -0.051187      -0.065288      -0.027415       0.000370      -0.030313      -0.097818       0.025789       0.072029             12.118558       8.290456       1.722166      -1.039276       8.263548      -3.697723      19.801670           0.037582
          188              O       8.145213       7.729722      22.169439      -0.586992      27.755914 0.42247312E+03  0.95288348E+04                                 7.054649                            6.176830       0.968400       2.354361                    0.999455      27.083536      68.177406       0.801866       0.338660      -1.159756       0.011680      -0.036794      -0.050332       0.063431       0.007626       0.006444       0.043723       0.008766      -0.219276      -0.088978       0.034509       0.054469              7.409676       8.563593       2.404243       1.307588       5.669792       0.743888       7.995644           0.046252
          189              O       4.066738       5.788996      22.153761      -0.538527      30.943404 0.51869346E+03  0.12349806E+05                                 7.728044                            7.027552       0.404891       2.175592                    0.998079      27.457926      71.676583       0.720490       0.357050      -1.141286      -0.029420       0.048665      -0.032510       0.065504       0.014492       0.045430      -0.011316      -0.093227      -0.051802      -0.076780       0.018971       0.057808              7.858252       6.311275      -0.045501      -0.177357       8.846805      -2.926155       8.416675           0.148642
          190              O      11.596007       7.938353      21.918583      -0.350426      23.106658 0.33421122E+03  0.71313415E+04                                 6.333480                            5.577730       0.873989       2.361050                    0.999514      24.674710      61.032999       0.822301       0.349080      -1.147419       0.000949      -0.040599       0.001725       0.040646      -0.011313       0.008407      -0.000459      -0.029134      -0.026706      -0.019738      -0.003485       0.023223              6.488377       7.012230      -2.471086      -1.491447       6.723657       1.338793       5.729244           0.331552
          191              O       7.556266      15.090507      15.357119      -0.594078      39.639918 0.63938903E+03  0.16030640E+05                                 9.214077                            7.875575       0.185896       2.104537                    0.995419      28.332733      75.737408       0.671568       0.363773      -1.136701       0.034604       0.025258      -0.024889       0.049547      -0.043453      -0.001536      -0.017368       0.063209       0.112911      -0.074882       0.030520       0.044363              9.970195      14.064728       1.602125      -2.917472       8.507508       1.150936       7.338349           0.062233
          192              O       9.124780      14.080189      14.110676      -0.514134      35.252691 0.49304286E+03  0.11596368E+05                                 8.560299                            6.884460       0.436100       2.213047                    0.996284      26.622677      69.173608       0.722408       0.360484      -1.138048      -0.015926       0.021444       0.031623       0.041394      -0.038042      -0.002284       0.000279      -0.032082       0.043020      -0.048504       0.014276       0.034228             10.171923       6.939659      -0.038430      -0.427032      15.524231       5.420759       8.051878           0.137916
          193              O       9.191453      17.186176      18.231889      -0.588543      41.277966 0.59545025E+03  0.14660270E+05                                 9.475391                            7.546930       0.431314       2.180759                    0.996721      28.182794      74.566060       0.693559       0.358696      -1.141121      -0.007494      -0.005814      -0.080598       0.081155      -0.013310      -0.007885       0.061665       0.030531      -0.071338      -0.076147       0.019359       0.056788             11.132748       7.354113      -0.297208      -0.503389       9.704570       6.325011      16.339563           0.127625
          194              O       9.751113      15.191757      17.371810      -0.412443      24.334718 0.38400276E+03  0.84956571E+04                                 6.553091                            6.012474       0.673937       2.275196                    0.999462      25.873328      65.477546       0.784224       0.353023      -1.142532      -0.010461       0.021978      -0.016009       0.029133      -0.009187      -0.005963       0.037457      -0.022273      -0.146241      -0.063062       0.010397       0.052665              6.632670       4.872969      -0.485406       0.272780       9.950057       0.071911       5.074985           0.270825
          195              O       5.263633      14.152484      13.918502      -0.570145      31.849767 0.54551480E+03  0.13122641E+05                                 7.831225                            7.193062       0.542263       2.229009                    0.997211      27.440643      71.456540       0.715878       0.355674      -1.145044       0.003016      -0.001933      -0.066444       0.066541       0.031204      -0.033829       0.011668      -0.026522       0.065063      -0.059682       0.019287       0.040395              7.761439       6.593705      -0.518914      -0.685122       6.013597      -0.466257      10.677013           0.117749
          196              O       6.895243      13.898993      12.396565      -0.505109      38.701056 0.60196496E+03  0.14921294E+05                                 9.250277                            7.761916      -0.062351       2.042502                    0.995075      27.532770      74.065639       0.658374       0.375317      -1.123715      -0.030725      -0.000812       0.009161       0.032072       0.026247      -0.018233       0.038137      -0.003584      -0.064400      -0.059333       0.016092       0.043241             10.698019      14.978995      -5.352403      -1.314644      10.091969       1.182809       7.023094           0.124563
          197              O       5.368009      13.012959       8.906300      -0.490918      27.470206 0.45826731E+03  0.10576598E+05                                 7.142327                            6.598753       0.702941       2.288677                    0.998907      26.523302      68.129227       0.744805       0.356317      -1.142068      -0.007032       0.028235       0.004369       0.029424       0.016097      -0.037031       0.023617       0.058226       0.074056      -0.059694       0.001208       0.058486              7.368292       6.705579      -1.403802      -2.022543       7.158142       1.150324       8.241155           0.180049
          198              O       4.881563      12.407800      10.974970      -0.459033      29.926653 0.50646451E+03  0.11975311E+05                                 7.649562                            6.999082       0.396971       2.202293                    0.996697      26.254652      68.082336       0.714174       0.362714      -1.137907      -0.007092       0.026232       0.028018       0.039031       0.014456       0.023217      -0.041922       0.013257       0.089289      -0.057148       0.000927       0.056221              8.408365       6.488468      -1.083081      -0.121770      12.155650      -2.277375       6.580976           0.186985
          199              O       9.381175      20.008791      19.669834      -0.570442      33.712571 0.54266738E+03  0.13045402E+05                                 8.169857                            7.191844       0.492670       2.215073                    0.997666      27.325997      71.282642       0.712860       0.357419      -1.142914       0.012914       0.062155      -0.004073       0.063613       0.014912      -0.046178       0.022940      -0.004434      -0.027934      -0.060835       0.017175       0.043659              8.326031       6.239329      -0.860891       0.816294      12.074065       0.903028       6.664698           0.054050
          200              O      10.227270      21.685844      20.903958      -0.557576      36.412406 0.56043170E+03  0.13581108E+05                                 8.711066                            7.330726       0.378211       2.176996                    0.996521      27.466511      71.932960       0.702896       0.359586      -1.141211      -0.065644      -0.016901       0.011816       0.068807       0.026740       0.000550       0.032112       0.025859       0.050615      -0.049761       0.008448       0.041314             10.043659      10.172834      -0.276272       5.626953       7.049442       1.183224      12.908701           0.107565
          201              O       6.270246       3.811697      21.074182      -0.505843      30.765942 0.49479872E+03  0.11648512E+05                                 7.787270                            6.898771       0.514270       2.225641                    0.997191      26.938742      70.037250       0.721304       0.360700      -1.137829       0.018884      -0.015815      -0.022574       0.033411       0.031729       0.042060      -0.016079       0.015342      -0.133843      -0.072734       0.011500       0.061234              8.454648       8.525943       2.760318       2.129179       8.072791       2.301946       8.765212           0.156687
          202              O       4.349742       2.881120      21.634130      -0.493166      28.242589 0.45312736E+03  0.10390433E+05                                 7.173228                            6.478707       0.811287       2.323592                    0.998655      26.276563      66.477818       0.768962       0.347366      -1.153568      -0.013342      -0.022673      -0.029761       0.039721      -0.015615      -0.038556      -0.025331       0.034359      -0.022588      -0.055421       0.007557       0.047863              7.629097       7.629904       0.816525      -2.648327       5.419261       0.494669       9.838127           0.181245
          203              O      11.582974      18.405220      18.883668      -0.589309      37.779769 0.61967469E+03  0.15413755E+05                                 8.923674                            7.748595       0.248000       2.127330                    0.996219      28.110416      74.823155       0.677716       0.363340      -1.137146       0.031069       0.021069      -0.019920       0.042497       0.006642       0.049617      -0.025581      -0.024400      -0.106143      -0.074602       0.028704       0.045899              9.524673      12.148318       3.137403      -1.895652       7.971934       0.659365       8.453768           0.059473
          204              O      12.607559      20.255235      19.602640      -0.605182      38.248938 0.54677857E+03  0.13143611E+05                                 8.903377                            7.137324       0.533205       2.223369                    0.997751      27.478739      71.227963       0.729310       0.349374      -1.151663      -0.018174      -0.051173      -0.041942       0.068615      -0.019827       0.041683       0.002469      -0.046382       0.015759      -0.058759       0.019098       0.039661             10.670586       6.729275      -0.223539      -1.721395       8.794363       5.634508      16.488119           0.051460
          205              O       5.296405      15.735369      16.856658      -0.606290      40.703093 0.57352547E+03  0.13997416E+05                                 9.345717                            7.390185       0.492574       2.198448                    0.997040      28.213687      74.473941       0.702784       0.357099      -1.141679      -0.008508       0.082336       0.009444       0.083311       0.004617       0.004779       0.065483       0.082908      -0.020426      -0.089752       0.038265       0.051488             10.934870       6.891871       0.313785       0.126919      15.810611       6.556777      10.102128           0.085373
          206              O       5.784037      16.632262      18.850071      -0.395404      25.459093 0.39591512E+03  0.88340656E+04                                 6.810502                            6.152675       0.620915       2.261848                    0.999302      25.812419      65.789204       0.765580       0.358556      -1.137106      -0.016989       0.011860      -0.020780       0.029344       0.006054       0.005101       0.035107       0.024075       0.062712      -0.042246       0.000403       0.041843              6.982479       5.063456      -0.229441       0.496371       5.057642       0.328484      10.826339           0.304442
          207              F       4.914648      16.316050       6.419238      -0.201589      14.376998 0.19984907E+03  0.36908759E+04                                 4.464848                            4.200548       1.054797       2.579621                    0.999592      18.729007      40.921321       1.001700       0.331086      -1.181303       0.005860      -0.001045       0.002546       0.006474      -0.001459      -0.064429       0.002254       0.035348       0.188004      -0.050397      -0.049039       0.099436              4.637494       4.946271       0.076469      -1.487793       3.245730      -0.512710       5.720481           0.000258
          208              F       4.966430      17.201983       4.453598      -0.218330      15.016039 0.20793929E+03  0.38728955E+04                                 4.620517                            4.288650       1.227714       2.652867                    0.999186      18.736422      40.914545       0.991450       0.331693      -1.182495       0.002058       0.003081      -0.006515       0.007494      -0.046670       0.034756      -0.057513      -0.028472       0.020873      -0.054629      -0.041202       0.095831              4.913629       5.740868      -1.305471       1.274184       4.522537      -1.135945       4.477482           0.000160
          209              F       5.405609      15.111548       4.711846      -0.181376      11.289837 0.15531711E+03  0.27017116E+04                                 3.734849                            3.675887       1.152918       2.632043                    0.999379      18.212672      39.017298       1.079320       0.326239      -1.181951       0.004718       0.003214       0.001297       0.005854       0.012979       0.010439       0.054563      -0.110658      -0.055668      -0.050524      -0.043000       0.093523              3.664130       3.490590       0.371316       0.242508       4.203061       0.341081       3.298738           0.000235
          210              F       6.355730      18.603261       6.647024      -0.220011      16.105727 0.23175743E+03  0.44520508E+04                                 4.891949                            4.591039       0.602186       2.413154                    0.998199      19.367169      43.488069       0.934889       0.341051      -1.169837       0.005363       0.002336       0.000204       0.005853      -0.030285      -0.060685       0.023986       0.041260       0.083256      -0.052609      -0.037747       0.090356              5.092364       5.524172      -1.480718      -1.325384       5.018738       0.670245       4.734182           0.000948
          211              F       8.448252      18.481190       6.134112      -0.184697      14.819290 0.21261327E+03  0.39870173E+04                                 4.556335                            4.364825       0.968543       2.568281                    0.998848      18.576164      40.870206       0.972017       0.336027      -1.177184      -0.008280       0.001305      -0.001471       0.008510       0.027857       0.041301       0.011369       0.109472      -0.097408      -0.047839      -0.044501       0.092340              4.690963       5.983221       1.276658       0.498285       4.370903      -0.021314       3.718766           0.000342
          212              F       6.978909      18.870764       4.613967      -0.193956      13.906292 0.20173273E+03  0.37462285E+04                                 4.389749                            4.263042       0.875689       2.519889                    0.999107      18.867569      41.766472       0.976324       0.337827      -1.171658      -0.001517       0.002001      -0.002323       0.003421      -0.016796       0.026758      -0.059460      -0.036779       0.168883      -0.053517      -0.044659       0.098176              4.494052       3.640680      -0.294430       0.146756       4.751228      -1.428397       5.090247           0.000612
          213              F       5.750057       5.306106      11.440622      -0.176602      13.818031 0.18914530E+03  0.34451793E+04                                 4.336046                            4.091738       1.080176       2.616530                    0.998952      18.242788      39.573838       1.013068       0.331934      -1.180642      -0.010940      -0.006732      -0.002607       0.013107       0.067099       0.022545       0.017882      -0.029792      -0.107196      -0.054074      -0.038666       0.092739              4.505287       4.923252       1.403885       0.662059       4.904232       0.675829       3.688377           0.000402
          214              F       5.549316       3.386143      10.504614      -0.215374      16.152518 0.22834050E+03  0.43740905E+04                                 4.920964                            4.562727       0.722395       2.449501                    0.999012      19.392593      43.612039       0.935199       0.341899      -1.168059      -0.001577      -0.005136       0.007054       0.008867      -0.048111      -0.034853       0.045971      -0.037028      -0.027728      -0.047996      -0.041743       0.089739              5.223338       5.150063      -1.822012      -1.195348       5.711974       1.354338       4.807977           0.000451
          215              F       4.544606       3.796176      12.366327      -0.208628      17.681136 0.24438922E+03  0.47525430E+04                                 5.250784                            4.725110       0.501815       2.384080                    0.997440      19.289641      43.434504       0.919367       0.342589      -1.169719       0.000992      -0.002136      -0.002634       0.003534       0.006363      -0.033470      -0.042706      -0.015571       0.174851      -0.050779      -0.035100       0.085879              5.658853       4.077223       0.223999      -0.550435       5.399542      -2.371587       7.499795           0.000424
          216              F       2.039089       3.568986      11.585761      -0.208788      14.887842 0.21064369E+03  0.39589117E+04                                 4.643583                            4.372020       0.717482       2.452589                    0.999016      19.216905      42.962246       0.957705       0.340288      -1.168144       0.000025      -0.005263       0.000779       0.005321       0.008164      -0.056768      -0.009800       0.025304       0.204653      -0.051509      -0.045279       0.096787              4.807680       4.178253       0.501005      -1.207315       3.950599      -0.910242       6.294187           0.000445
          217              F       3.069751       2.549962      10.007605      -0.194369      14.643366 0.21000171E+03  0.39451425E+04                                 4.606534                            4.389747       0.761189       2.489825                    0.997878      18.924429      42.345046       0.947499       0.344102      -1.164507      -0.005757      -0.003835      -0.000549       0.006939      -0.041803      -0.014115       0.033814      -0.093338      -0.097645      -0.046729      -0.043156       0.089885              4.756497       3.989766      -0.451888      -0.105327       6.420552       0.692271       3.859172           0.000423
          218              F       9.664324       4.037691       9.540161      -0.200625      15.765012 0.22726370E+03  0.43362447E+04                                 4.788360                            4.537821       0.810934       2.508499                    0.997705      18.863044      41.954274       0.944771       0.339779      -1.173135       0.008667      -0.002438       0.005650       0.010629      -0.022388       0.064014      -0.022853       0.060645       0.009663      -0.050417      -0.039151       0.089568              4.964246       5.995025       0.128368       1.852924       3.823219       0.058205       5.074495           0.000672
          219              F       9.638986      21.002604       7.881596      -0.207897      15.471654 0.21908720E+03  0.41574048E+04                                 4.783764                            4.471352       0.626465       2.423903                    0.998431      19.246251      43.206326       0.943211       0.342209      -1.166740       0.003816      -0.000611       0.006024       0.007157       0.051875      -0.004949      -0.007302      -0.095993      -0.140035      -0.048881      -0.045664       0.094545              5.014431       4.369312       1.413119      -0.333593       6.596042      -0.759999       4.077938           0.000489
          220              F       5.570209       2.115139       7.445509      -0.192676      15.772739 0.22541459E+03  0.42911413E+04                                 4.794477                            4.518042       0.802660       2.510729                    0.997663      18.734267      41.587109       0.947470       0.339586      -1.173588       0.009343      -0.005852       0.000215       0.011027      -0.063182       0.026187      -0.025423       0.022726      -0.087387      -0.050301      -0.039594       0.089895              5.006698       5.894773      -1.948739      -0.018929       5.402104      -0.051297       3.723216           0.000914
          221              F       6.951787       1.596310       9.009778      -0.197760      15.744027 0.22998182E+03  0.44166311E+04                                 4.851969                            4.614285       0.697960       2.467763                    0.997054      19.091650      43.091330       0.918675       0.347174      -1.162753      -0.005574       0.001877       0.005542       0.008081       0.010963       0.037621       0.033615       0.001414       0.209741      -0.046424      -0.045458       0.091882              4.989501       4.050138      -0.003616       0.345132       4.190589       0.548582       6.727777           0.000776
          222              F      12.171841      20.205795       7.832769      -0.210394      16.499795 0.23184780E+03  0.44478658E+04                                 4.995639                            4.592603       0.831821       2.512200                    0.997565      19.046871      42.541550       0.935861       0.341151      -1.171423       0.003260      -0.000946       0.005839       0.006753       0.038097      -0.011918      -0.047232      -0.092454      -0.070772      -0.050878      -0.041174       0.092051              5.318221       4.102765       0.344031      -0.259899       6.842820      -1.804857       5.009077           0.000785
          223              F       5.384041      21.138895       6.352268      -0.190777      14.575536 0.20934096E+03  0.39170499E+04                                 4.517975                            4.340517       0.774607       2.491610                    0.998552      18.759865      41.456485       0.969932       0.337489      -1.173929      -0.006753       0.002719       0.003733       0.008181      -0.017319      -0.067569       0.010755       0.048432       0.088435      -0.052306      -0.038402       0.090708              4.622076       5.406994      -0.884642      -1.096702       4.169670       0.363051       4.289564           0.000089
          224              F       1.414018       1.116384       8.276023      -0.204190      16.061890 0.22880910E+03  0.43868807E+04                                 4.900971                            4.574822       0.681237       2.440351                    0.998878      19.289912      43.450655       0.931359       0.343010      -1.166695      -0.000959      -0.008551       0.001087       0.008673       0.028492       0.042101       0.046480      -0.006123       0.085695      -0.042961      -0.041621       0.084582              5.143031       5.013602       1.107596       1.679011       4.820057       1.225774       5.595433           0.000561
          225              F       9.851050       6.937563      15.978660      -0.201589      14.376990 0.19984896E+03  0.36908733E+04                                 4.464846                            4.200547       1.054796       2.579622                    0.999592      18.729002      40.921307       1.001700       0.331086      -1.181303      -0.005860       0.001045      -0.002546       0.006474      -0.001459      -0.064429       0.002254       0.035348       0.188004      -0.050397      -0.049039       0.099436              4.637491       4.946269       0.076468      -1.487792       3.245728      -0.512709       5.720477           0.000258
          226              F       9.799268       6.051630      17.944300      -0.218330      15.016036 0.20793925E+03  0.38728944E+04                                 4.620516                            4.288649       1.227716       2.652868                    0.999186      18.736422      40.914542       0.991451       0.331693      -1.182495      -0.002058      -0.003081       0.006514       0.007494      -0.046670       0.034756      -0.057513      -0.028472       0.020873      -0.054629      -0.041202       0.095831              4.913628       5.740867      -1.305471       1.274185       4.522534      -1.135945       4.477482           0.000160
          227              F       9.360089       8.142065      17.686052      -0.181377      11.289847 0.15531731E+03  0.27017161E+04                                 3.734852                            3.675890       1.152915       2.632042                    0.999379      18.212676      39.017317       1.079319       0.326239      -1.181950      -0.004718      -0.003214      -0.001298       0.005854       0.012979       0.010439       0.054563      -0.110658      -0.055668      -0.050523      -0.043000       0.093523              3.664132       3.490593       0.371317       0.242509       4.203064       0.341082       3.298739           0.000236
          228              F       8.409968       4.650352      15.750874      -0.220010      16.105731 0.23175752E+03  0.44520529E+04                                 4.891950                            4.591040       0.602185       2.413154                    0.998199      19.367170      43.488074       0.934889       0.341051      -1.169837      -0.005363      -0.002336      -0.000204       0.005853      -0.030285      -0.060685       0.023986       0.041260       0.083256      -0.052609      -0.037747       0.090356              5.092365       5.524175      -1.480719      -1.325384       5.018738       0.670243       4.734182           0.000949
          229              F       6.317446       4.772423      16.263786      -0.184697      14.819296 0.21261338E+03  0.39870199E+04                                 4.556337                            4.364826       0.968541       2.568281                    0.998847      18.576165      40.870213       0.972017       0.336027      -1.177184       0.008280      -0.001305       0.001471       0.008510       0.027857       0.041301       0.011369       0.109472      -0.097408      -0.047838      -0.044501       0.092340              4.690964       5.983223       1.276658       0.498284       4.370904      -0.021316       3.718766           0.000342
          230              F       7.786789       4.382849      17.783931      -0.193955      13.906291 0.20173269E+03  0.37462276E+04                                 4.389749                            4.263041       0.875688       2.519889                    0.999107      18.867567      41.766466       0.976324       0.337827      -1.171658       0.001517      -0.002001       0.002323       0.003421      -0.016796       0.026758      -0.059460      -0.036779       0.168883      -0.053517      -0.044659       0.098176              4.494052       3.640680      -0.294431       0.146756       4.751226      -1.428399       5.090250           0.000612
          231              F       9.015641      17.947507      10.957276      -0.176601      13.818024 0.18914518E+03  0.34451764E+04                                 4.336044                            4.091737       1.080177       2.616531                    0.998952      18.242785      39.573827       1.013068       0.331934      -1.180642       0.010940       0.006732       0.002606       0.013107       0.067099       0.022545       0.017882      -0.029792      -0.107196      -0.054074      -0.038666       0.092739              4.505286       4.923251       1.403885       0.662059       4.904231       0.675830       3.688375           0.000402
          232              F       9.216382      19.867470      11.893284      -0.215374      16.152512 0.22834039E+03  0.43740877E+04                                 4.920963                            4.562726       0.722397       2.449502                    0.999012      19.392590      43.612028       0.935199       0.341899      -1.168059       0.001576       0.005136      -0.007055       0.008867      -0.048111      -0.034853       0.045971      -0.037028      -0.027728      -0.047996      -0.041743       0.089739              5.223337       5.150062      -1.822012      -1.195348       5.711974       1.354339       4.807976           0.000451
          233              F      10.221092      19.457437      10.031571      -0.208628      17.681122 0.24438902E+03  0.47525380E+04                                 5.250780                            4.725108       0.501816       2.384080                    0.997440      19.289636      43.434486       0.919368       0.342589      -1.169719      -0.000992       0.002136       0.002634       0.003534       0.006363      -0.033470      -0.042706      -0.015571       0.174851      -0.050779      -0.035100       0.085879              5.658849       4.077221       0.223999      -0.550435       5.399540      -2.371584       7.499786           0.000424
          234              F      12.726609      19.684627      10.812137      -0.208788      14.887836 0.21064358E+03  0.39589091E+04                                 4.643582                            4.372019       0.717482       2.452589                    0.999016      19.216901      42.962234       0.957705       0.340288      -1.168144      -0.000025       0.005263      -0.000779       0.005321       0.008164      -0.056768      -0.009800       0.025304       0.204653      -0.051509      -0.045279       0.096788              4.807678       4.178252       0.501005      -1.207314       3.950599      -0.910241       6.294184           0.000445
          235              F      11.695947      20.703651      12.390293      -0.194369      14.643369 0.21000174E+03  0.39451432E+04                                 4.606535                            4.389747       0.761189       2.489825                    0.997878      18.924432      42.345052       0.947499       0.344102      -1.164507       0.005757       0.003835       0.000549       0.006939      -0.041802      -0.014115       0.033814      -0.093338      -0.097645      -0.046729      -0.043156       0.089885              4.756498       3.989766      -0.451888      -0.105327       6.420554       0.692272       3.859174           0.000424
          236              F       5.101374      19.215922      12.857737      -0.200626      15.765008 0.22726360E+03  0.43362423E+04                                 4.788359                            4.537820       0.810936       2.508500                    0.997705      18.863042      41.954266       0.944771       0.339778      -1.173135      -0.008667       0.002439      -0.005650       0.010629      -0.022388       0.064014      -0.022853       0.060645       0.009663      -0.050416      -0.039151       0.089568              4.964246       5.995023       0.128369       1.852924       3.823220       0.058206       5.074496           0.000673
          237              F       5.126712       2.251009      14.516302      -0.207897      15.471662 0.21908731E+03  0.41574075E+04                                 4.783766                            4.471353       0.626464       2.423902                    0.998431      19.246253      43.206335       0.943211       0.342209      -1.166740      -0.003816       0.000611      -0.006024       0.007157       0.051875      -0.004949      -0.007302      -0.095993      -0.140035      -0.048881      -0.045664       0.094545              5.014433       4.369313       1.413119      -0.333593       6.596045      -0.760000       4.077943           0.000489
          238              F       9.195489      21.138474      14.952389      -0.192676      15.772738 0.22541452E+03  0.42911395E+04                                 4.794477                            4.518041       0.802660       2.510729                    0.997663      18.734265      41.587103       0.947470       0.339586      -1.173588      -0.009343       0.005852      -0.000215       0.011027      -0.063182       0.026187      -0.025423       0.022726      -0.087387      -0.050301      -0.039594       0.089895              5.006699       5.894771      -1.948739      -0.018929       5.402106      -0.051295       3.723219           0.000915
          239              F       7.813911      21.657303      13.388120      -0.197760      15.744028 0.22998178E+03  0.44166302E+04                                 4.851970                            4.614285       0.697960       2.467763                    0.997054      19.091649      43.091327       0.918675       0.347174      -1.162753       0.005574      -0.001877      -0.005542       0.008081       0.010963       0.037621       0.033616       0.001414       0.209741      -0.046424      -0.045458       0.091882              4.989503       4.050138      -0.003616       0.345133       4.190590       0.548583       6.727782           0.000777
          240              F       2.593857       3.047818      14.565129      -0.210394      16.499806 0.23184797E+03  0.44478701E+04                                 4.995642                            4.592605       0.831819       2.512199                    0.997565      19.046874      42.541563       0.935860       0.341151      -1.171423      -0.003259       0.000946      -0.005839       0.006753       0.038097      -0.011918      -0.047232      -0.092454      -0.070772      -0.050878      -0.041174       0.092051              5.318225       4.102768       0.344031      -0.259899       6.842824      -1.804860       5.009083           0.000786
          241              F       9.381657       2.114718      16.045630      -0.190777      14.575548 0.20934114E+03  0.39170541E+04                                 4.517978                            4.340520       0.774604       2.491609                    0.998552      18.759867      41.456498       0.969931       0.337489      -1.173929       0.006753      -0.002719      -0.003733       0.008181      -0.017319      -0.067569       0.010755       0.048432       0.088435      -0.052306      -0.038403       0.090708              4.622080       5.406998      -0.884644      -1.096702       4.169673       0.363051       4.289570           0.000089
          242              F      13.351680      22.137229      14.121875      -0.204190      16.061896 0.22880916E+03  0.43868820E+04                                 4.900972                            4.574823       0.681237       2.440351                    0.998878      19.289912      43.450658       0.931359       0.343010      -1.166695       0.000959       0.008551      -0.001087       0.008673       0.028492       0.042101       0.046480      -0.006123       0.085695      -0.042962      -0.041621       0.084582              5.143035       5.013604       1.107597       1.679013       4.820060       1.225775       5.595439           0.000562

******************************************************
Auxiliary information for the entire system
The total spin magnetic moment of the unit cell is   7.859185
The total net atomic charge of the unit cell is   0.000008
Accuracy of reproducing the electrostatic potential in the unit cell:
  The inner radius (bohr) =    5.0000
  The outer radius (bohr) =   12.0000
  Valid grid points have density less than (e/(bohr^3)) =    0.0001
  The number of valid grid points were=       113456
  The rms potential error without charges in kcal/mol is=      5.86082
  The rms potential error with partial charges in kcal/mol is=      1.35884
  The RRMSE value at monopole order=      0.23185
  The rms potential error with partial charges and cloud penetration in kcal/mol is=      1.34101
  The RRMSE value at monopole order with cloud penetration is=      0.22881
  The rms potential error with partial charges and atomic dipoles in kcal/mol is=      0.66924
  The RRMSE value at dipole order=      0.11419
  The rms potential error with partial charges, atomic dipoles and cloud penetration in kcal/mol is=      0.64813
  The RRMSE value at dipole order with cloud penetration=      0.11059

******************************************************
The electron densities and ab initio electrostatic potential were computed in VASP using the PBE functional and
projector augmented wave method. See the main text of the journal article for a description of computational details.
The atomic charges, dipoles, and quadrupoles were computed with the DDEC6 method as described in
(a) T. A. Manz and N. Gabaldon Limas, RSC Adv. 6 (2016) 47771-47801 DOI: 10.1039/c6ra04656h
(b) N. Gabaldon Limas and T. A. Manz, RSC Adv. 8 (2018) 2678-2707 DOI: 10.1039/c7ra11829e.
For each atom in the material, the electron cloud parameters were fit to the spherically averaged atom-in-material
electron density using radial positions for which this density was between 10^-4 and 10^-2 electrons per cubic bohr.
The polarizabilities, dispersion coefficients, and quantum Drude oscillator (QDO) parameters were fit using the MCLF method.
The magnetic structure of the system was optimized in VASP from the default ferromagnetic initial guess using spin polarization.
The atomic spin moments (ASMs) were computed on this optimized magnetic structure using the DDEC6 partition as inputs
to the method of T. A. Manz and D. S. Sholl, J. Chem. Theory Comput. 7 (2011) 4146-4164 DOI: 10.1021/ct200539n.
The RMSE and RRMSE were computed using a uniform grid with Ewald summation.
