# Supplementary material for: A collection of forcefield precursors for metal–organic frameworks
Source: RSC Adv. 2019 Nov 13;9(63):36492–507. doi: 10.1039/c9ra07327b (PMC9075174; doi:10.1039/c9ra07327b)
Supplement: RA-009-C9RA07327B-s4587 [file RA-009-C9RA07327B-s4587.xyz]

  242
jmolscript: load "" {1 1 1} spacegroup "x,y,z" unitcell [{      8.095400     0.000000     0.000000 }, {      3.701817    20.934221     0.000000 }, {      3.019784     2.482133    22.477535 }]
Y      8.922488     9.593596     6.383620     1.930375
Y      6.180366    10.938773     9.734796     1.837637
Y      4.969744     5.451822     2.149077     1.973338
Y      2.394934     2.045482     0.817058     1.889785
Y      5.894513    13.822758    16.093915     1.930375
Y      8.636635    12.477581    12.742739     1.837637
Y      9.847257    17.964532    20.328458     1.973338
Y     12.422067    21.370872    21.660477     1.889785
H      7.683165    14.150386     5.695807     0.120191
H      8.285398    16.044427     9.842913     0.119477
H      7.584894    17.345168     8.105399     0.118796
H      6.486369    16.418297     2.820931     0.125212
H     11.065068    16.032251     3.400851     0.117164
H      9.681114    16.201546     5.237266     0.117542
H      5.088365     6.978785     9.681074     0.126558
H      4.200980     4.548238     5.850902     0.116489
H      3.487514     3.746738     7.900854     0.114418
H     10.189513     6.697119     9.348407     0.124180
H     10.940930     8.021806    13.704553     0.120470
H      3.660775     5.980096    12.978529     0.116176
H      6.242276     2.415926     4.873130     0.126446
H     10.608424    18.945671     3.679572     0.117718
H     11.417182    19.722579     5.691312     0.114634
H      1.182724     2.059515     4.830422     0.116697
H      8.124330     5.921083     7.060194     0.120387
H      7.408850     3.884515     7.878376     0.119105
H      7.133836     9.265968    16.781728     0.120191
H      6.531603     7.371927    12.634622     0.119477
H      7.232107     6.071186    14.372136     0.118796
H      8.330632     6.998057    19.656604     0.125212
H      3.751933     7.384103    19.076684     0.117164
H      5.135887     7.214808    17.240269     0.117542
H      9.728636    16.437569    12.796461     0.126558
H     10.616021    18.868116    16.626633     0.116489
H     11.329487    19.669616    14.576681     0.114418
H      4.627488    16.719235    13.129128     0.124180
H      3.876071    15.394548     8.772982     0.120470
H     11.156226    17.436258     9.499006     0.116176
H      8.574725    21.000428    17.604405     0.126446
H      4.208577     4.470683    18.797963     0.117718
H      3.399819     3.693775    16.786223     0.114634
H     13.634277    21.356839    17.647113     0.116697
H      6.692671    17.495271    15.417341     0.120387
H      7.408151    19.531839    14.599159     0.119105
C      7.094841    16.701704     5.484069    -0.301846
C      7.555759    15.892603     6.697406     0.104834
C      7.764737    14.524566     6.542087    -0.167238
C      8.093050    13.702439     7.614715    -0.011753
C      8.276446    14.285715     8.877727    -0.037079
C      8.121175    15.651805     9.017313    -0.073877
C      7.733508    16.437959     7.969635    -0.136260
C      8.301477    12.241878     7.336218     0.658768
C      8.566180    13.494744    10.109271     0.617078
C      7.942492    16.397030     4.226451     0.079240
C      7.407425    16.376580     2.939837    -0.152019
C      8.250249    16.291928     1.830121    -0.040764
C      9.624301    16.221837     1.989711    -0.016919
C     10.149517    16.146744     3.281271    -0.108746
C      9.317424    16.242251     4.383119    -0.122216
C      7.641165    16.218265     0.467308     0.637020
C     10.596151    16.284324     0.832343     0.614052
C      5.591342    16.400025     5.277276     0.691591
C      7.246739    18.243234     5.709069     0.690059
C      3.672404     4.910908    10.418562    -0.305291
C      4.176571     5.295483     9.013941     0.097452
C      4.894352     6.497264     8.909196    -0.165508
C      5.316877     6.978160     7.688666    -0.034676
C      5.016224     6.265234     6.506572    -0.034248
C      4.360866     5.050566     6.617836    -0.093045
C      3.933623     4.561555     7.852077    -0.138538
C      6.119098     8.255670     7.666862     0.692364
C      5.246617     6.887541     5.150502     0.640350
C      3.032845     6.156016    11.053103     0.102720
C     10.361990     6.974174    10.219411    -0.161212
C      9.853262     8.182008    10.654801    -0.031422
C     10.127421     8.610039    11.960296    -0.017556
C     10.810962     7.764849    12.820287    -0.080872
C      3.212395     6.539529    12.385796    -0.137249
C      9.029872     8.990997     9.683097     0.692791
C      9.822567    10.004712    12.360621     0.574535
C      4.893446     4.388429    11.211345     0.696956
C      2.608316     3.800188    10.405750     0.702607
C      7.698533     1.339490     6.755623    -0.297343
C      7.111656     0.704174     5.478225     0.090964
C      6.392572     1.531686     4.624978    -0.146062
C      5.887129     1.074799     3.401301    -0.075182
C      9.805793    20.671065     3.042559     0.001001
C     10.481137    19.838652     3.910192    -0.100663
C     10.974298    20.305265     5.117685    -0.119527
C      5.246734     2.058993     2.484442     0.667932
C      9.555952    20.155876     1.652998     0.608350
C      8.217867     2.740933     6.405873     0.097994
C      9.026700     2.838226     5.269858    -0.167658
C      1.370387     4.051928     4.778274    -0.054541
C      9.065995     5.244569     5.417311    -0.017533
C      8.334144     5.144761     6.593111    -0.087908
C      7.903614     3.919552     7.092337    -0.126466
C      2.298895     4.020617     3.592360     0.707267
C      9.246050     6.598362     4.787715     0.630396
C      6.563778     1.335325     7.800379     0.691532
C     12.589045    21.467295     7.337342     0.693555
C      7.722160     6.714650    16.993466    -0.301846
C      7.261242     7.523751    15.780129     0.104834
C      7.052264     8.891788    15.935448    -0.167238
C      6.723951     9.713915    14.862820    -0.011753
C      6.540555     9.130639    13.599808    -0.037079
C      6.695826     7.764549    13.460222    -0.073877
C      7.083493     6.978395    14.507900    -0.136260
C      6.515524    11.174476    15.141317     0.658768
C      6.250821     9.921610    12.368264     0.617078
C      6.874509     7.019324    18.251084     0.079240
C      7.409576     7.039774    19.537698    -0.152019
C      6.566752     7.124426    20.647414    -0.040764
C      5.192700     7.194517    20.487824    -0.016919
C      4.667484     7.269610    19.196264    -0.108746
C      5.499577     7.174103    18.094416    -0.122216
C      7.175836     7.198089    22.010227     0.637020
C      4.220850     7.132030    21.645192     0.614052
C      9.225659     7.016329    17.200259     0.691591
C      7.570262     5.173120    16.768466     0.690059
C     11.144597    18.505446    12.058973    -0.305291
C     10.640430    18.120871    13.463594     0.097452
C      9.922649    16.919090    13.568339    -0.165508
C      9.500124    16.438194    14.788869    -0.034676
C      9.800777    17.151120    15.970963    -0.034248
C     10.456135    18.365788    15.859699    -0.093045
C     10.883378    18.854799    14.625458    -0.138538
C      8.697903    15.160684    14.810673     0.692364
C      9.570384    16.528813    17.327033     0.640350
C     11.784156    17.260338    11.424432     0.102720
C      4.455011    16.442180    12.258124    -0.161212
C      4.963739    15.234346    11.822734    -0.031422
C      4.689580    14.806315    10.517239    -0.017556
C      4.006039    15.651505     9.657248    -0.080872
C     11.604606    16.876825    10.091739    -0.137249
C      5.787129    14.425357    12.794438     0.692791
C      4.994434    13.411642    10.116914     0.574535
C      9.923555    19.027925    11.266190     0.696956
C     12.208685    19.616166    12.071785     0.702607
C      7.118468    22.076864    15.721912    -0.297343
C      7.705345    22.712180    16.999310     0.090964
C      8.424429    21.884668    17.852557    -0.146062
C      8.929872    22.341555    19.076234    -0.075182
C      5.011208     2.745289    19.434976     0.001001
C      4.335864     3.577702    18.567343    -0.100663
C      3.842703     3.111089    17.359850    -0.119527
C      9.570267    21.357361    19.993093     0.667932
C      5.261049     3.260478    20.824537     0.608350
C      6.599134    20.675421    16.071662     0.097994
C      5.790301    20.578128    17.207677    -0.167658
C     13.446614    19.364426    17.699261    -0.054541
C      5.751006    18.171785    17.060224    -0.017533
C      6.482857    18.271593    15.884424    -0.087908
C      6.913387    19.496802    15.385198    -0.126466
C     12.518106    19.395737    18.885175     0.707267
C      5.570951    16.817992    17.689820     0.630396
C      8.253223    22.081029    14.677156     0.691532
C      2.227956     1.949059    15.140193     0.693556
O      9.306051    11.931033     6.636942    -0.625649
O      7.500730    11.344508     7.716088    -0.654944
O      7.941708    12.401411    10.295610    -0.644035
O      9.336590    13.955370    10.983872    -0.560766
O     11.195129    19.319141    21.969767    -0.689402
O      6.637652    15.476860     0.265235    -0.598680
O     10.756992    17.429985     0.306594    -0.675651
O      3.134564    15.271489     0.502148    -0.550584
O      7.215968     8.223312     7.053450    -0.643255
O      5.654090     9.229212     8.300954    -0.619487
O      5.597200     6.133455     4.204198    -0.697094
O      5.022251     8.116753     5.040138    -0.596868
O      9.539448     9.169396     8.523256    -0.655899
O      7.917734     9.405167    10.047908    -0.598516
O      9.442715    10.299081    13.534398    -0.614484
O      9.932655    10.907033    11.464442    -0.592580
O      5.422096     3.273803     2.711915    -0.624429
O      4.575873     1.583199     1.499027    -0.632880
O      8.553619    19.437263     1.376749    -0.617453
O     10.451139    20.386710     0.795480    -0.614504
O      3.179072     4.888347     3.512789    -0.616591
O      2.153806     3.054865     2.793733    -0.666034
O      9.515321     7.573397     5.539589    -0.696100
O      9.042671     6.687864     3.541336    -0.588680
O      5.510950    11.485321    15.840593    -0.625649
O      7.316271    12.071846    14.761447    -0.654944
O      6.875293    11.014943    12.181925    -0.644035
O      5.480411     9.460984    11.493663    -0.560766
O      3.621872     4.097213     0.507768    -0.689402
O      8.179349     7.939494    22.212300    -0.598680
O      4.060009     5.986369    22.170941    -0.675651
O     11.682437     8.144865    21.975387    -0.550584
O      7.601033    15.193042    15.424085    -0.643255
O      9.162911    14.187142    14.176581    -0.619487
O      9.219801    17.282899    18.273337    -0.697094
O      9.794750    15.299601    17.437397    -0.596868
O      5.277553    14.246958    13.954279    -0.655899
O      6.899267    14.011187    12.429627    -0.598516
O      5.374286    13.117273     8.943137    -0.614484
O      4.884346    12.509321    11.013093    -0.592580
O      9.394905    20.142551    19.765620    -0.624429
O     10.241128    21.833155    20.978508    -0.632880
O      6.263382     3.979091    21.100786    -0.617453
O      4.365862     3.029644    21.682055    -0.614504
O     11.637929    18.528007    18.964746    -0.616591
O     12.663195    20.361489    19.683802    -0.666034
O      5.301680    15.842957    16.937946    -0.696100
O      5.774330    16.728490    18.936199    -0.588681
F      4.919131    16.446275     6.437341    -0.205079
F      4.979748    17.274764     4.455497    -0.203211
F      5.408300    15.188867     4.758719    -0.187140
F      6.383764    18.687776     6.638965    -0.217844
F      8.472337    18.541429     6.130748    -0.187712
F      7.022623    18.929342     4.597105    -0.195438
F      5.768346     5.376262    11.464892    -0.197970
F      5.559261     3.456916    10.519936    -0.213529
F      4.572265     3.851181    12.386021    -0.204849
F      2.061319     3.637061    11.610995    -0.211724
F      3.093033     2.614700    10.022958    -0.200179
F      9.702897     4.108509     9.569361    -0.198445
F      9.689910    21.066914     7.903101    -0.209515
F      5.589828     2.193434     7.444110    -0.195202
F      6.972017     1.682442     9.023382    -0.194691
F     12.225507    20.286891     7.857472    -0.198962
F      5.398431    21.214860     6.384069    -0.202481
F      1.413918     1.215437     8.291963    -0.204453
F      9.897870     6.970079    16.040194    -0.205079
F      9.837253     6.141590    18.022038    -0.203211
F      9.408701     8.227487    17.718816    -0.187140
F      8.433237     4.728578    15.838570    -0.217844
F      6.344664     4.874925    16.346787    -0.187712
F      7.794378     4.487012    17.880430    -0.195438
F      9.048655    18.040092    11.012643    -0.197970
F      9.257740    19.959438    11.957599    -0.213529
F     10.244736    19.565173    10.091514    -0.204849
F     12.755682    19.779293    10.866540    -0.211724
F     11.723968    20.801654    12.454577    -0.200179
F      5.114104    19.307845    12.908174    -0.198445
F      5.127091     2.349440    14.574434    -0.209515
F      9.227173    21.222920    15.033425    -0.195202
F      7.844984    21.733912    13.454153    -0.194691
F      2.591494     3.129463    14.620063    -0.198962
F      9.418570     2.201494    16.093466    -0.202481
F     13.403083    22.200917    14.185572    -0.204453

The following XYZ coordinates are in angstroms. Other properties are in atomic units.
The sperically averaged electron density of each atom fit to a function of the form exp(a - br)
eigen_1, eigen_2 and eigen_3 are the three eigenvalues of traceless quadrupole moment tensor
  atom number  atomic symbol              X              Y              Z     net charge C6 coefficient C8 coefficient C10 coefficient fluctuating dipole atomic polarizability isotropic forcefield polarizability              a              b squared Pearson coefficient          <r^3>          <r^4>         wp_QDO          m_QDO          q_QDO       dipole_x       dipole_y       dipole_z         dipole            Qxy            Qxz            Qyz     Q(x^2-y^2)  Q(3z^2 - R^2)        eigen_1        eigen_2        eigen_3 static polarizability      alpha(xx)      alpha(xy)      alpha(xz)      alpha(yy)      alpha(yz)      alpha(zz) atomic spin moment
            1              Y       8.922488       9.593596       6.383620       1.930375     134.294461 0.31960374E+04  0.11500231E+06                                20.205929                           17.538355       0.321932       1.872725                    0.999541      65.554906     183.624211       0.471644       0.360909      -1.186608       0.049105      -0.000110      -0.092550       0.104770      -0.019024       0.175660      -0.172820       0.500499      -0.004218      -0.345719      -0.011722       0.357441             23.038281      15.529651      -0.052192      -1.466923      35.603378       6.874385      17.981815          -0.000018
            2              Y       6.180366      10.938773       9.734796       1.837637     169.583933 0.44110975E+04  0.17179308E+06                                23.287859                           20.392825       0.338065       1.831407                    0.999965      70.975925     205.870758       0.444844       0.353541      -1.194445      -0.035095      -0.023177      -0.027434       0.050214       0.074176       0.111347      -0.011369       0.308843      -0.122383      -0.164785      -0.068465       0.233250             27.600660      23.025570      -4.259075      -1.581465      39.435019       4.249061      20.341390          -0.000002
            3              Y       4.969744       5.451822       2.149077       1.973338     133.138802 0.31035897E+04  0.11084025E+06                                20.171494                           17.320276       0.313112       1.882408                    0.998849      64.325133     179.403463       0.473147       0.362474      -1.185529       0.051230       0.100726       0.005189       0.113125      -0.193017      -0.001038      -0.146005       0.186852      -0.861561      -0.350659      -0.016863       0.367523             23.468093      16.514008       1.871655       1.660441      16.655682       6.000626      37.234588          -0.000001
            4              Y       2.394934       2.045482       0.817058       1.889785     150.371569 0.37433242E+04  0.14003396E+06                                21.669519                           18.942591       0.239645       1.828012                    0.999755      68.031359     193.891715       0.455489       0.359462      -1.188567      -0.052139      -0.058437       0.060415       0.098911       0.059008      -0.142300      -0.165159      -0.053389      -0.402586      -0.257435       0.004124       0.253310             25.171806      19.208375      -0.096382       5.035142      19.490084       6.676748      36.816958           0.000015
            5              Y       5.894513      13.822758      16.093915       1.930375     134.294532 0.31960394E+04  0.11500240E+06                                20.205937                           17.538361       0.321931       1.872725                    0.999541      65.554915     183.624260       0.471644       0.360909      -1.186608      -0.049105       0.000111       0.092550       0.104770      -0.019024       0.175660      -0.172820       0.500499      -0.004219      -0.345719      -0.011723       0.357441             23.038292      15.529657      -0.052193      -1.466924      35.603396       6.874389      17.981822          -0.000017
            6              Y       8.636635      12.477581      12.742739       1.837637     169.583917 0.44110969E+04  0.17179305E+06                                23.287857                           20.392823       0.338065       1.831407                    0.999965      70.975922     205.870744       0.444844       0.353541      -1.194445       0.035095       0.023177       0.027434       0.050214       0.074176       0.111347      -0.011369       0.308843      -0.122383      -0.164785      -0.068465       0.233250             27.600658      23.025569      -4.259074      -1.581465      39.435016       4.249061      20.341388           0.000000
            7              Y       9.847257      17.964532      20.328458       1.973338     133.138765 0.31035887E+04  0.11084020E+06                                20.171489                           17.320272       0.313112       1.882408                    0.998849      64.325131     179.403443       0.473147       0.362474      -1.185529      -0.051230      -0.100726      -0.005189       0.113125      -0.193017      -0.001038      -0.146005       0.186851      -0.861561      -0.350660      -0.016863       0.367523             23.468086      16.514004       1.871654       1.660440      16.655678       6.000623      37.234576          -0.000001
            8              Y      12.422067      21.370872      21.660477       1.889785     150.371569 0.37433241E+04  0.14003396E+06                                21.669520                           18.942591       0.239645       1.828012                    0.999755      68.031358     193.891713       0.455489       0.359462      -1.188567       0.052139       0.058437      -0.060415       0.098911       0.059008      -0.142300      -0.165159      -0.053389      -0.402586      -0.257435       0.004124       0.253310             25.171806      19.208375      -0.096382       5.035142      19.490084       6.676749      36.816960           0.000015
            9              H       7.683165      14.150386       5.695807       0.120191       1.194187 0.94625967E+01  0.96405596E+02                                 1.831249                            1.779509      -1.155178       2.335195                    0.996366       3.531899       9.912818       0.479063       1.254935      -0.715902      -0.003318      -0.017723      -0.034521       0.038947       0.000773       0.002788       0.009634      -0.020651       0.026592      -0.015089      -0.002252       0.017341              1.823934       1.454226      -0.027265       0.069666       1.778297       0.006272       2.239279          -0.000004
           10              H       8.285398      16.044427       9.842913       0.119477       0.991557 0.71444793E+01  0.68939371E+02                                 1.707663                            1.611858      -1.101125       2.361967                    0.996680       3.614216      10.399015       0.465474       1.363685      -0.690106       0.004387       0.017524       0.034617       0.039047      -0.004480       0.001909       0.004418      -0.016369       0.031961      -0.015005       0.002357       0.012648              1.747743       1.468110       0.113951       0.244405       1.636875       0.291706       2.138244          -0.000001
           11              H       7.584894      17.345168       8.105399       0.118796       1.102915 0.82924338E+01  0.82368350E+02                                 1.782451                            1.699900      -1.059507       2.377873                    0.997582       3.556800      10.106048       0.471880       1.306761      -0.703301      -0.007868       0.037162       0.015011       0.040845      -0.003119       0.000294       0.009940      -0.021372       0.008060      -0.012733      -0.003959       0.016692              1.824901       1.458760      -0.172865       0.068480       2.375981      -0.086099       1.639962          -0.000000
           12              H       6.486369      16.418297       2.820931       0.125212       1.061368 0.79354703E+01  0.78215794E+02                                 1.755462                            1.676060      -1.256644       2.292348                    0.995434       3.588584      10.266151       0.468109       1.327509      -0.698249      -0.038648       0.002224      -0.012831       0.040783      -0.001221       0.008413      -0.002780       0.020206       0.001906      -0.011118      -0.003911       0.015028              1.781288       2.310569      -0.029433      -0.033770       1.306942       0.002773       1.726354          -0.000000
           13              H      11.065068      16.032251       3.400851       0.117164       1.111718 0.79184991E+01  0.77845014E+02                                 1.796145                            1.661484      -1.110006       2.352800                    0.996606       3.582162      10.165258       0.476582       1.307317      -0.702386       0.035550      -0.007402       0.001919       0.036363      -0.004068      -0.005609      -0.004987       0.020818       0.021499      -0.016320       0.003687       0.012632              1.859263       2.622101      -0.110141       0.187621       1.375138      -0.021134       1.580550          -0.000002
           14              H       9.681114      16.201546       5.237266       0.117542       1.050936 0.77562982E+01  0.75834154E+02                                 1.732931                            1.648730      -1.008259       2.403883                    0.997978       3.506475       9.913543       0.476672       1.314243      -0.701670       0.020719      -0.003426       0.033855       0.039840      -0.004199       0.008942      -0.000488       0.016730       0.024695      -0.013618      -0.002109       0.015727              1.786736       1.661369      -0.000396       0.192873       1.396498      -0.151818       2.302342          -0.000002
           15              H       5.088365       6.978785       9.681074       0.126558       0.965825 0.72598731E+01  0.70880181E+02                                 1.723278                            1.661085      -1.382384       2.234926                    0.993461       3.796915      11.270211       0.440174       1.425233      -0.677272       0.008112       0.023770       0.030863       0.039791       0.007986       0.001921       0.007707      -0.000872       0.010796      -0.011078      -0.001150       0.012227              1.755414       1.521647       0.175960       0.072445       1.715063       0.339790       2.029532          -0.000001
           16              H       4.200980       4.548238       5.850902       0.116489       0.964688 0.69100487E+01  0.66253043E+02                                 1.690266                            1.595995      -1.062925       2.380424                    0.996400       3.618862      10.445802       0.462134       1.382335      -0.686421      -0.004637      -0.023854      -0.030826       0.039253       0.007589      -0.001900       0.006557      -0.025645       0.010763      -0.017335       0.001395       0.015940              1.754614       1.499047       0.115689       0.179032       1.637787       0.439901       2.127008           0.000001
           17              H       3.487514       3.746738       7.900854       0.114418       1.030467 0.78158642E+01  0.77440721E+02                                 1.773727                            1.704594      -1.275076       2.276689                    0.993796       3.817558      11.277386       0.443423       1.394106      -0.683559      -0.017963      -0.036497      -0.005368       0.041031       0.011528       0.000767       0.006787      -0.016833       0.012271      -0.016615       0.000832       0.015783              1.802620       1.760784       0.392188      -0.059034       2.076366       0.012323       1.570712           0.000002
           18              H      10.189513       6.697119       9.348407       0.124180       0.938947 0.70963083E+01  0.68662138E+02                                 1.671383                            1.627282      -1.270252       2.284749                    0.995078       3.699393      10.813913       0.452373       1.399343      -0.682638      -0.009729      -0.009159      -0.037640       0.039941      -0.002692       0.008181       0.004187       0.003789       0.032332      -0.011575      -0.003263       0.014838              1.684482       1.495316      -0.075243       0.114020       1.614164       0.306717       1.943967          -0.000000
           19              H      10.940930       8.021806      13.704553       0.120470       1.056059 0.78379107E+01  0.76724972E+02                                 1.732449                            1.653566      -0.959131       2.431416                    0.998036       3.454728       9.728397       0.478295       1.308199      -0.703467       0.005550       0.009611       0.038501       0.040069      -0.005425       0.008571       0.000996      -0.014280       0.029251      -0.016565       0.003772       0.012794              1.744395       1.504852      -0.022528       0.075266       1.533759       0.160748       2.194575          -0.000003
           20              H       3.660775       5.980096      12.978529       0.116176       1.049436 0.76994736E+01  0.75228873E+02                                 1.735904                            1.646570      -1.014378       2.398899                    0.997851       3.541487      10.047808       0.474736       1.320476      -0.700015       0.015158      -0.021334       0.031908       0.041268      -0.005687       0.007664      -0.003272      -0.007700       0.041721      -0.014878      -0.002341       0.017219              1.786612       1.666793      -0.340067       0.245110       1.892273      -0.292947       1.800772          -0.000000
           21              H       6.242276       2.415926       4.873130       0.126446       0.934691 0.70313207E+01  0.68018774E+02                                 1.678297                            1.628504      -1.326507       2.258667                    0.994309       3.744919      11.020659       0.447654       1.414399      -0.679395      -0.009222       0.038195       0.008466       0.040194      -0.005592       0.000699       0.005627      -0.014982      -0.019859      -0.009511      -0.004440       0.013951              1.697510       1.478097      -0.107359       0.089945       1.997219       0.267160       1.617213           0.000002
           22              H      10.608424      18.945671       3.679572       0.117718       0.972899 0.69497902E+01  0.66469828E+02                                 1.675011                            1.581366      -0.983795       2.414491                    0.997649       3.549860      10.104388       0.474601       1.349350      -0.693278       0.005018      -0.034996      -0.010005       0.036743      -0.007375       0.006277       0.003810      -0.009546       0.020136      -0.014658       0.005401       0.009257              1.698202       1.384323      -0.057069       0.045819       2.229570       0.227346       1.480713           0.000000
           23              H      11.417182      19.722579       5.691312       0.114634       1.092121 0.81510479E+01  0.81312207E+02                                 1.824832                            1.725783      -1.232712       2.299941                    0.994300       3.737930      10.946431       0.448098       1.370220      -0.689067       0.014084      -0.030135       0.021998       0.039879      -0.003626       0.004045      -0.004835      -0.019276      -0.003535      -0.010875      -0.002187       0.013062              1.877675       1.792469      -0.283682       0.414686       1.910728      -0.274804       1.929828           0.000001
           24              H       1.182724       2.059515       4.830422       0.116697       1.080218 0.84575725E+01  0.84595090E+02                                 1.755041                            1.713057      -1.404376       2.207966                    0.994140       3.750630      10.764941       0.470628       1.301155      -0.702632       0.011350      -0.031412      -0.018773       0.038314      -0.003456      -0.006861       0.008990      -0.009476      -0.020021      -0.013102      -0.001630       0.014732              1.764177       1.583365      -0.065281      -0.174076       2.028174       0.214754       1.680992           0.000002
           25              H       8.124330       5.921083       7.060194       0.120387       0.959006 0.68337176E+01  0.65334107E+02                                 1.680905                            1.584746      -1.087062       2.366840                    0.996619       3.616837      10.422237       0.464868       1.378141      -0.686999      -0.006678       0.030406       0.022323       0.038307       0.001453      -0.007353       0.005202      -0.014827       0.033395      -0.015518       0.000651       0.014867              1.745661       1.508836      -0.222111      -0.146043       2.136299       0.423844       1.591847           0.000000
           26              H       7.408850       3.884515       7.878376       0.119105       1.004452 0.75527032E+01  0.74151085E+02                                 1.743169                            1.675748      -1.247049       2.297292                    0.993964       3.726467      10.936707       0.447450       1.394268      -0.683947      -0.019674       0.006020       0.035877       0.041358      -0.000799      -0.010819       0.006681      -0.013114       0.017554      -0.015393       0.000396       0.014997              1.769956       1.781563       0.039167      -0.422887       1.550631       0.018710       1.977673           0.000001
           27              H       7.133836       9.265968      16.781728       0.120191       1.194187 0.94625983E+01  0.96405622E+02                                 1.831250                            1.779510      -1.155178       2.335195                    0.996366       3.531899       9.912820       0.479063       1.254936      -0.715902       0.003318       0.017723       0.034521       0.038947       0.000773       0.002788       0.009634      -0.020651       0.026592      -0.015089      -0.002252       0.017341              1.823935       1.454227      -0.027265       0.069666       1.778297       0.006272       2.239280          -0.000004
           28              H       6.531603       7.371927      12.634622       0.119477       0.991557 0.71444793E+01  0.68939371E+02                                 1.707663                            1.611858      -1.101125       2.361967                    0.996680       3.614216      10.399015       0.465474       1.363685      -0.690106      -0.004387      -0.017524      -0.034617       0.039047      -0.004480       0.001909       0.004418      -0.016369       0.031961      -0.015005       0.002357       0.012648              1.747743       1.468110       0.113951       0.244405       1.636875       0.291706       2.138244          -0.000001
           29              H       7.232107       6.071186      14.372136       0.118796       1.102915 0.82924351E+01  0.82368366E+02                                 1.782451                            1.699900      -1.059507       2.377873                    0.997582       3.556800      10.106048       0.471880       1.306761      -0.703301       0.007868      -0.037162      -0.015011       0.040845      -0.003119       0.000294       0.009940      -0.021372       0.008060      -0.012733      -0.003959       0.016692              1.824901       1.458760      -0.172865       0.068480       2.375981      -0.086099       1.639962          -0.000000
           30              H       8.330632       6.998057      19.656604       0.125212       1.061368 0.79354714E+01  0.78215803E+02                                 1.755461                            1.676059      -1.256644       2.292348                    0.995434       3.588584      10.266149       0.468109       1.327508      -0.698249       0.038648      -0.002224       0.012831       0.040783      -0.001221       0.008413      -0.002780       0.020206       0.001906      -0.011118      -0.003911       0.015028              1.781288       2.310569      -0.029433      -0.033770       1.306942       0.002773       1.726353          -0.000000
           31              H       3.751933       7.384103      19.076684       0.117164       1.111718 0.79184948E+01  0.77844962E+02                                 1.796145                            1.661484      -1.110006       2.352800                    0.996606       3.582161      10.165255       0.476582       1.307317      -0.702386      -0.035550       0.007402      -0.001919       0.036363      -0.004068      -0.005609      -0.004987       0.020818       0.021499      -0.016320       0.003687       0.012632              1.859263       2.622100      -0.110141       0.187621       1.375138      -0.021134       1.580550          -0.000002
           32              H       5.135887       7.214808      17.240269       0.117542       1.050936 0.77562987E+01  0.75834157E+02                                 1.732931                            1.648729      -1.008259       2.403883                    0.997978       3.506475       9.913542       0.476673       1.314243      -0.701670      -0.020719       0.003426      -0.033855       0.039840      -0.004199       0.008942      -0.000488       0.016730       0.024695      -0.013618      -0.002109       0.015727              1.786736       1.661369      -0.000396       0.192873       1.396498      -0.151818       2.302342          -0.000002
           33              H       9.728636      16.437569      12.796461       0.126558       0.965825 0.72598723E+01  0.70880173E+02                                 1.723278                            1.661085      -1.382384       2.234926                    0.993461       3.796915      11.270212       0.440174       1.425233      -0.677272      -0.008112      -0.023770      -0.030863       0.039791       0.007986       0.001921       0.007707      -0.000872       0.010795      -0.011078      -0.001150       0.012227              1.755414       1.521647       0.175960       0.072445       1.715064       0.339790       2.029532          -0.000001
           34              H      10.616021      18.868116      16.626633       0.116489       0.964688 0.69100487E+01  0.66253043E+02                                 1.690266                            1.595995      -1.062925       2.380424                    0.996400       3.618862      10.445802       0.462134       1.382335      -0.686421       0.004637       0.023854       0.030826       0.039253       0.007589      -0.001900       0.006557      -0.025645       0.010763      -0.017335       0.001395       0.015940              1.754614       1.499047       0.115689       0.179032       1.637787       0.439901       2.127008           0.000001
           35              H      11.329487      19.669616      14.576681       0.114418       1.030467 0.78158634E+01  0.77440714E+02                                 1.773727                            1.704594      -1.275076       2.276689                    0.993796       3.817558      11.277387       0.443422       1.394107      -0.683559       0.017963       0.036497       0.005368       0.041031       0.011528       0.000767       0.006787      -0.016833       0.012271      -0.016615       0.000832       0.015783              1.802620       1.760784       0.392188      -0.059034       2.076366       0.012323       1.570712           0.000002
           36              H       4.627488      16.719235      13.129128       0.124180       0.938947 0.70963083E+01  0.68662138E+02                                 1.671383                            1.627282      -1.270252       2.284749                    0.995078       3.699393      10.813913       0.452373       1.399343      -0.682638       0.009729       0.009159       0.037640       0.039941      -0.002692       0.008181       0.004187       0.003789       0.032332      -0.011575      -0.003263       0.014838              1.684482       1.495316      -0.075243       0.114020       1.614164       0.306717       1.943967          -0.000000
           37              H       3.876071      15.394548       8.772982       0.120470       1.056059 0.78379110E+01  0.76724974E+02                                 1.732448                            1.653566      -0.959131       2.431416                    0.998036       3.454728       9.728396       0.478295       1.308199      -0.703467      -0.005550      -0.009611      -0.038501       0.040069      -0.005425       0.008571       0.000996      -0.014280       0.029251      -0.016565       0.003772       0.012794              1.744395       1.504852      -0.022528       0.075266       1.533758       0.160748       2.194575          -0.000003
           38              H      11.156226      17.436258       9.499006       0.116176       1.049436 0.76994736E+01  0.75228873E+02                                 1.735904                            1.646570      -1.014378       2.398899                    0.997851       3.541487      10.047808       0.474736       1.320476      -0.700015      -0.015158       0.021334      -0.031908       0.041268      -0.005687       0.007664      -0.003272      -0.007700       0.041721      -0.014878      -0.002341       0.017219              1.786612       1.666793      -0.340067       0.245110       1.892273      -0.292947       1.800772          -0.000000
           39              H       8.574725      21.000428      17.604405       0.126446       0.934691 0.70313208E+01  0.68018774E+02                                 1.678297                            1.628504      -1.326507       2.258667                    0.994309       3.744919      11.020659       0.447654       1.414399      -0.679395       0.009222      -0.038195      -0.008466       0.040194      -0.005592       0.000699       0.005627      -0.014982      -0.019859      -0.009511      -0.004440       0.013951              1.697510       1.478097      -0.107359       0.089945       1.997219       0.267160       1.617213           0.000002
           40              H       4.208577       4.470683      18.797963       0.117718       0.972899 0.69497902E+01  0.66469828E+02                                 1.675011                            1.581366      -0.983795       2.414491                    0.997649       3.549860      10.104388       0.474601       1.349350      -0.693278      -0.005018       0.034996       0.010005       0.036743      -0.007375       0.006277       0.003810      -0.009546       0.020136      -0.014658       0.005401       0.009257              1.698202       1.384323      -0.057069       0.045819       2.229570       0.227346       1.480713           0.000000
           41              H       3.399819       3.693775      16.786223       0.114634       1.092121 0.81510479E+01  0.81312207E+02                                 1.824832                            1.725783      -1.232712       2.299941                    0.994300       3.737930      10.946431       0.448098       1.370220      -0.689067      -0.014084       0.030135      -0.021998       0.039879      -0.003626       0.004045      -0.004835      -0.019276      -0.003535      -0.010875      -0.002187       0.013062              1.877675       1.792469      -0.283682       0.414686       1.910728      -0.274804       1.929828           0.000001
           42              H      13.634277      21.356839      17.647113       0.116697       1.080218 0.84575725E+01  0.84595090E+02                                 1.755041                            1.713057      -1.404376       2.207966                    0.994140       3.750630      10.764941       0.470628       1.301155      -0.702632      -0.011350       0.031412       0.018773       0.038314      -0.003456      -0.006861       0.008990      -0.009476      -0.020021      -0.013102      -0.001630       0.014732              1.764177       1.583365      -0.065281      -0.174076       2.028174       0.214754       1.680992           0.000002
           43              H       6.692671      17.495271      15.417341       0.120387       0.959006 0.68337176E+01  0.65334107E+02                                 1.680905                            1.584746      -1.087062       2.366840                    0.996619       3.616837      10.422237       0.464868       1.378141      -0.686999       0.006678      -0.030406      -0.022323       0.038307       0.001453      -0.007353       0.005202      -0.014827       0.033395      -0.015518       0.000651       0.014867              1.745661       1.508836      -0.222111      -0.146043       2.136299       0.423844       1.591847           0.000000
           44              H       7.408151      19.531839      14.599159       0.119105       1.004452 0.75527032E+01  0.74151085E+02                                 1.743169                            1.675748      -1.247049       2.297292                    0.993964       3.726467      10.936707       0.447450       1.394268      -0.683947       0.019674      -0.006020      -0.035877       0.041358      -0.000799      -0.010819       0.006681      -0.013114       0.017554      -0.015393       0.000396       0.014997              1.769956       1.781563       0.039167      -0.422887       1.550631       0.018710       1.977673           0.000001
           45              C       7.094841      16.701704       5.484069      -0.301846      40.000459 0.51855743E+03  0.12791388E+05                                11.431515                            8.559220      -0.559856       1.806728                    0.996172      32.099593      95.763107       0.468687       0.529789      -0.998047       0.068204      -0.064364      -0.000983       0.093784      -0.017737      -0.001802      -0.004489       0.002953       0.119433      -0.037968      -0.002176       0.040143             14.685631      12.785342      -0.580628      -1.693553      13.322673      -4.796608      17.948878          -0.000000
           46              C       7.555759      15.892603       6.697406       0.104834      37.437479 0.45013263E+03  0.10705776E+05                                10.126270                            7.274081      -0.484828       1.850800                    0.998523      27.617861      80.612476       0.584227       0.440806      -1.046150      -0.015113       0.019272      -0.045766       0.051907      -0.010472       0.004283      -0.037376      -0.009351       0.085727      -0.035388      -0.017235       0.052623             13.368986       6.324280      -2.194044       2.556669      15.142810      -6.498959      18.639867          -0.000002
           47              C       7.764737      14.524566       6.542087      -0.167238      37.174103 0.45896168E+03  0.11012398E+05                                 9.904598                            7.270577      -0.139595       1.927530                    0.998080      30.613635      90.919175       0.591028       0.431909      -1.047343      -0.002442      -0.011340       0.026205       0.028658       0.023048      -0.008691       0.018949       0.051134       0.034835      -0.047548       0.018772       0.028776             12.631693       5.675975      -2.232370       1.600268      18.103950      -7.204929      14.115154          -0.000006
           48              C       8.093050      13.702439       7.614715      -0.011753      38.939392 0.44805815E+03  0.10552538E+05                                10.035830                            7.094196      -0.093410       1.985071                    0.998465      27.110744      76.553532       0.617419       0.421214      -1.067293      -0.021659       0.036396      -0.001888       0.042395       0.007242      -0.019328      -0.000980       0.053987      -0.058502      -0.025693      -0.017906       0.043599             12.872463       5.603226      -1.923900       1.305555      20.028678      -3.623733      12.985485          -0.000004
           49              C       8.276446      14.285715       8.877727      -0.037079      35.321503 0.45572290E+03  0.10788246E+05                                 9.407800                            7.155777       0.042480       2.024564                    0.999166      27.477182      78.013523       0.614062       0.421351      -1.066259      -0.023045       0.026958      -0.031196       0.047233       0.011079       0.000475       0.001066       0.046985      -0.045942      -0.018585      -0.015055       0.033640             11.206670       5.401058      -0.915663       1.599076      14.318761      -3.797978      13.900192          -0.000004
           50              C       8.121175      15.651805       9.017313      -0.073877      32.572458 0.41916974E+03  0.98314031E+04                                 9.089479                            6.987530      -0.115885       1.954900                    0.998581      28.893330      84.818315       0.597849       0.436806      -1.044475      -0.015836      -0.004205      -0.026507       0.031162       0.006223      -0.012948       0.012184       0.022613      -0.022986      -0.024493       0.003486       0.021008             10.766651       5.793051      -1.112265       2.330589      13.601248      -3.474425      12.905654          -0.000003
           51              C       7.733508      16.437959       7.969635      -0.136260      33.896354 0.43656381E+03  0.10333468E+05                                 9.265356                            7.060865      -0.017588       1.972751                    0.999182      29.736221      87.402042       0.604239       0.428252      -1.050720      -0.000982      -0.020517       0.033432       0.039238       0.001815      -0.016691       0.022357       0.014382      -0.079931      -0.041964       0.014262       0.027701             10.994818       5.669731      -1.614575       2.498833      11.866739      -3.973525      15.447983          -0.000002
           52              C       8.301477      12.241878       7.336218       0.658768      22.626803 0.24637040E+03  0.50787921E+04                                 7.466686                            5.626006      -0.181329       2.010989                    0.999138      21.580557      60.132144       0.616724       0.481774      -1.015343       0.014082      -0.042534      -0.004056       0.044988      -0.003700       0.090436      -0.043608       0.119733       0.244647      -0.113412      -0.038262       0.151674              9.008760       6.554559       0.038987      -1.743818      15.082737      -0.412435       5.388984          -0.000003
           53              C       8.566180      13.494744      10.109271       0.617078      22.013672 0.24487424E+03  0.50661408E+04                                 7.331675                            5.611031      -0.109845       2.027881                    0.999282      22.313035      63.335492       0.614043       0.482140      -1.009965       0.011289      -0.038762       0.042347       0.058508      -0.066147      -0.052136       0.056173       0.026665      -0.174812      -0.091056      -0.036660       0.127716              8.608689       6.575072       1.757490       1.621065       9.999996      -2.768937       9.250999          -0.000003
           54              C       7.942492      16.397030       4.226451       0.079240      37.102814 0.45848702E+03  0.10940803E+05                                 9.982156                            7.298333      -0.422328       1.866284                    0.998675      27.860607      81.118804       0.589159       0.435664      -1.050558      -0.024597       0.011834       0.040417       0.048771      -0.005615      -0.041963      -0.001698       0.020709       0.110822      -0.037126      -0.024937       0.062062             12.662891      12.134091      -0.432864      -3.213633       5.496808      -0.864017      20.357774          -0.000001
           55              C       7.407425      16.376580       2.939837      -0.152019      38.799834 0.47018184E+03  0.11354104E+05                                10.217128                            7.392735      -0.192176       1.908088                    0.998639      30.722721      91.645478       0.581893       0.435889      -1.044561       0.021546       0.010623      -0.031693       0.039768      -0.003963       0.023126      -0.007738      -0.026055      -0.146659      -0.057124       0.017373       0.039751             12.890625      11.073573      -0.011497      -2.796039       5.110383      -0.548860      22.487920          -0.000002
           56              C       8.250249      16.291928       1.830121      -0.040764      40.351649 0.45003668E+03  0.10633280E+05                                10.320039                            7.123840      -0.057501       1.993395                    0.998616      27.593727      78.583691       0.613021       0.422875      -1.063991      -0.002127       0.012842       0.049324       0.051013       0.005484       0.003284      -0.012393      -0.021233      -0.036883      -0.018659      -0.003296       0.021955             13.527188      12.139532       0.077620      -0.080525       5.165040      -0.209465      23.276991          -0.000001
           57              C       9.624301      16.221837       1.989711      -0.016919      37.354980 0.46408204E+03  0.11058883E+05                                 9.811719                            7.265392      -0.137057       1.958294                    0.999032      27.892980      79.991329       0.602608       0.426535      -1.060820      -0.019007      -0.000574       0.042884       0.046910       0.001366       0.001535       0.005032      -0.067567      -0.104074      -0.035099      -0.016356       0.051455             11.806163      12.680999      -0.069036      -1.932435       4.996308      -0.860276      17.741183          -0.000001
           58              C      10.149517      16.146744       3.281271      -0.108746      34.058765 0.42849741E+03  0.10093784E+05                                 9.302020                            7.025735       0.020319       1.990836                    0.998688      29.353338      86.025238       0.601913       0.431983      -1.048607      -0.025593      -0.003975      -0.001652       0.025952       0.000828       0.001107      -0.009083      -0.005810      -0.051200      -0.019781       0.005667       0.014114             10.852169      11.871201      -0.400460      -1.198864       4.924798      -0.727781      15.760508          -0.000005
           59              C       9.317424      16.242251       4.383119      -0.122216      32.944293 0.44082958E+03  0.10453580E+05                                 9.085607                            7.102827       0.014582       1.982890                    0.999265      29.654499      87.071448       0.601851       0.429164      -1.050790       0.017511      -0.004838      -0.026179       0.031865      -0.000927       0.021620      -0.003605      -0.039371       0.000720      -0.033639       0.012326       0.021312             10.450995      12.258499      -0.093154      -3.104346       5.024807      -1.078714      14.069681          -0.000004
           60              C       7.641165      16.218265       0.467308       0.637020      23.730372 0.24798521E+03  0.51279110E+04                                 7.718490                            5.634895       0.008443       2.068083                    0.999651      21.911211      61.439981       0.616899       0.480150      -1.014719      -0.037059       0.022300      -0.040761       0.059432      -0.089392      -0.064727       0.009977      -0.011174      -0.253583      -0.118149      -0.025783       0.143931              9.572056       7.482343       1.845070       1.921023       5.445688      -0.807421      15.788138           0.000000
           61              C      10.596151      16.284324       0.832343       0.614052      22.318364 0.26194430E+03  0.55107229E+04                                 7.442274                            5.855770      -0.388687       1.931893                    0.998452      22.762551      65.129172       0.593084       0.490897      -1.005549       0.054563       0.045161      -0.038427       0.080581       0.044401       0.094926       0.029390       0.111668       0.080546      -0.085053      -0.057866       0.142919              8.192131       7.719772      -1.305336      -3.381825       7.581016      -0.539826       9.275606           0.000000
           62              C       5.591342      16.400025       5.277276       0.691591      21.012038 0.29660197E+03  0.63794309E+04                                 7.125729                            6.192452      -0.307234       1.953852                    0.999377      22.130647      62.182651       0.587375       0.484822      -1.017743      -0.068824      -0.019506      -0.011274       0.072418      -0.016565      -0.005201      -0.005987      -0.036128       0.064485      -0.036116       0.012413       0.023703              7.747564       9.694155      -0.381635       0.189375       6.273317      -0.796398       7.275221          -0.000000
           63              C       7.246739      18.243234       5.709069       0.690059      20.041134 0.28656697E+03  0.61339542E+04                                 6.947354                            6.133243      -0.299238       1.957452                    0.999517      22.310541      63.315029       0.581308       0.492250      -1.010053       0.017589       0.076028       0.013493       0.079194      -0.012777      -0.002068      -0.005795       0.031270       0.045199      -0.028592       0.012659       0.015933              7.479853       7.148932      -0.188075      -0.318159       8.462509      -0.563511       6.828119           0.000000
           64              C       3.672404       4.910908      10.418562      -0.305291      35.139063 0.48650371E+03  0.11838851E+05                                10.764572                            8.505427      -0.462033       1.830999                    0.994966      32.057538      95.729437       0.451383       0.557619      -0.983019      -0.005996       0.086111      -0.039638       0.094986      -0.008655      -0.014201       0.008801      -0.043393       0.086767      -0.040093       0.004345       0.035748             12.743652      12.451214      -1.237376      -1.644652      13.858409      -0.015406      11.921335           0.000001
           65              C       4.176571       5.295483       9.013941       0.097452      33.718107 0.44850243E+03  0.10676673E+05                                 9.500553                            7.370656      -0.450165       1.860125                    0.998535      27.864684      81.853093       0.566443       0.454233      -1.036451      -0.023156       0.001921       0.049992       0.055128      -0.002403      -0.028221      -0.021860       0.000386       0.107164      -0.037557      -0.015561       0.053119             10.934413       7.861676       2.546491      -2.639601      10.041192       1.107035      14.900370           0.000001
           66              C       4.894352       6.497264       8.909196      -0.165508      33.406044 0.47542780E+03  0.11509206E+05                                 9.168669                            7.398845      -0.107311       1.934988                    0.999047      30.763381      91.789877       0.585964       0.431792      -1.047346      -0.004963       0.005595      -0.023369       0.024536      -0.028053       0.014336       0.023286       0.044170      -0.042902      -0.049583       0.006571       0.043012             10.069759       8.483300       3.874305      -2.616398      10.154108      -0.739075      11.571867          -0.000000
           67              C       5.316877       6.978160       7.688666      -0.034676      37.599276 0.46023803E+03  0.10917708E+05                                 9.758418                            7.168290       0.025252       2.015095                    0.998997      27.567217      78.249253       0.616705       0.418678      -1.068378      -0.034429      -0.039589       0.005052       0.052709      -0.030967      -0.006708       0.006878       0.039228      -0.058398      -0.027979      -0.019671       0.047650             11.695379       9.319570       5.536594      -0.617951      13.274141       1.811429      12.492426          -0.000000
           68              C       5.016224       6.265234       6.506572      -0.034248      34.747518 0.47483262E+03  0.11370397E+05                                 9.300103                            7.328883      -0.010759       2.004408                    0.999043      27.838295      79.808362       0.602983       0.424196      -1.063180      -0.020133      -0.014678       0.039709       0.046878      -0.026953      -0.010949       0.019218       0.027606      -0.036470      -0.032097      -0.011234       0.043331             10.434933       7.116090       3.240442       0.063989      10.478797       1.192935      13.709911           0.000001
           69              C       4.360866       5.050566       6.617836      -0.093045      30.930669 0.44681035E+03  0.10652325E+05                                 8.774378                            7.226795      -0.125703       1.944319                    0.998325      29.588252      87.677723       0.586119       0.438328      -1.043177      -0.006387       0.004818       0.027795       0.028924      -0.012830       0.003180       0.015292      -0.019466      -0.013067      -0.021123      -0.002962       0.024085              9.533755       7.209544       2.790344      -0.854945       9.414233       0.578028      11.977488           0.000003
           70              C       3.933623       4.561555       7.852077      -0.138538      32.595464 0.47117448E+03  0.11389571E+05                                 9.072935                            7.391906      -0.155792       1.925274                    0.998217      30.514418      91.213800       0.582664       0.434873      -1.044666       0.013328       0.007245      -0.039493       0.042306      -0.001915       0.006364       0.008990      -0.017217      -0.087899      -0.031939       0.007146       0.024793              9.934558       6.967545       2.134790      -1.478648       9.120724       1.347873      13.715406           0.000003
           71              C       6.119098       8.255670       7.666862       0.692364      22.372295 0.23819631E+03  0.49023175E+04                                 7.487941                            5.603435      -0.420208       1.930362                    0.998420      21.919870      62.400936       0.602053       0.494316      -1.001992       0.040391       0.053895      -0.000113       0.067350      -0.043806       0.052222      -0.042748       0.028335       0.214590      -0.081946      -0.033022       0.114968              8.869433       8.960021       2.149975      -1.422461      11.550125       2.591206       6.098154          -0.000001
           72              C       5.246617       6.887541       5.150502       0.640350      21.879061 0.25745154E+03  0.54225532E+04                                 7.449056                            5.895886      -0.483037       1.903057                    0.998239      22.981442      66.985933       0.574333       0.506330      -0.992328       0.024285      -0.010776      -0.065501       0.070684       0.033736       0.025047       0.027384       0.161677      -0.220058      -0.089882      -0.038883       0.128765              8.184233       4.775724      -0.596834      -1.037912       9.184971       1.576374      10.592005           0.000001
           73              C       3.032845       6.156016      11.053103       0.102720      34.581866 0.45427631E+03  0.10832050E+05                                 9.561231                            7.316632      -0.479438       1.851052                    0.998554      27.742659      81.152556       0.581275       0.441910      -1.045212       0.024923      -0.031417      -0.031133       0.050768      -0.019080      -0.022441       0.022780      -0.046105      -0.050429      -0.038414      -0.012780       0.051194             11.428924       8.727454      -5.070856      -0.331241      14.082742       3.151985      11.476575           0.000000
           74              C      10.361990       6.974174      10.219411      -0.161212      35.334686 0.47194557E+03  0.11401538E+05                                 9.547203                            7.386118      -0.111329       1.934572                    0.999108      30.633334      91.245784       0.584875       0.433483      -1.046542       0.003222       0.026961       0.010884       0.029253       0.035950      -0.010189       0.003900       0.051819       0.024250      -0.049511       0.007630       0.041881             11.421005      10.068276      -6.533069       0.435205      15.436718       1.881825       8.758021          -0.000001
           75              C       9.853262       8.182008      10.654801      -0.031422      36.508970 0.44876862E+03  0.10564884E+05                                 9.527902                            7.050055       0.056442       2.026888                    0.999027      27.268354      76.778870       0.626426       0.415330      -1.071922       0.035897      -0.024529       0.023852       0.049590       0.022127      -0.028732      -0.004413       0.035667      -0.031393      -0.031220      -0.016072       0.047292             11.453210       9.954881      -5.874437       2.004467      14.280438       1.173095      10.124311          -0.000003
           76              C      10.127421       8.610039      11.960296      -0.017556      35.425725 0.45350264E+03  0.10730995E+05                                 9.451266                            7.168952      -0.081660       1.987568                    0.998890      27.326387      77.767310       0.609092       0.424974      -1.063145       0.022765      -0.030834      -0.012851       0.040424       0.007045      -0.027410      -0.002071       0.028166       0.023772      -0.021982      -0.015243       0.037225             11.353101       8.065287      -4.845728       1.265249      16.417278       1.361595       9.576738          -0.000003
           77              C      10.810962       7.764849      12.820287      -0.080872      31.522561 0.42424614E+03  0.99571053E+04                                 8.801193                            6.974574       0.029744       1.996313                    0.999232      28.913135      84.257555       0.606935       0.429980      -1.051055       0.010069      -0.013321      -0.023687       0.028982       0.013290      -0.001709      -0.003842      -0.005067       0.044501      -0.020982       0.004529       0.016454             10.010385       7.900093      -4.357460       0.813872      12.919186       0.501846       9.211874          -0.000005
           78              C       3.212395       6.539529      12.385796      -0.137249      33.110118 0.45276767E+03  0.10800764E+05                                 9.089932                            7.191160      -0.000652       1.976542                    0.999040      29.861966      87.732872       0.599478       0.428306      -1.052082      -0.012044       0.029791       0.019824       0.037756       0.010475       0.003264      -0.030819       0.006037       0.028686      -0.034420       0.001106       0.033314             10.306197       7.319635      -3.795571       0.284613      12.829536       2.247277      10.769421          -0.000001
           79              C       9.029872       8.990997       9.683097       0.692791      20.426733 0.23467627E+03  0.48065838E+04                                 7.029534                            5.549575      -0.321676       1.968921                    0.998720      21.613169      61.156915       0.607655       0.492132      -1.004218      -0.021334       0.040679      -0.053408       0.070444       0.059753       0.001462       0.057739      -0.096511      -0.136357      -0.081268      -0.035727       0.116995              7.866572       9.369353      -3.439781       0.174732       6.722103      -0.937741       7.508259          -0.000001
           80              C       9.822567      10.004712      12.360621       0.574535      22.145511 0.26893427E+03  0.56770628E+04                                 7.317307                            5.836122      -0.104321       2.012983                    0.999537      22.991623      65.215531       0.610935       0.474935      -1.017124       0.009672       0.035307       0.016720       0.040245       0.029632       0.050880      -0.012476       0.180778      -0.033612      -0.095256      -0.023656       0.118913              8.494697       5.709280      -2.553787      -1.422660      12.571722       0.793957       7.203088          -0.000003
           81              C       4.893446       4.388429      11.211345       0.696956      21.049946 0.28432769E+03  0.60730415E+04                                 7.157443                            6.090418      -0.335257       1.944593                    0.999409      22.241496      63.015912       0.586155       0.489222      -1.011788       0.061822      -0.020035       0.036946       0.074756       0.006844      -0.019621       0.004641      -0.036383       0.005297      -0.032247       0.013524       0.018723              7.887783       7.941230      -0.876932       0.297788       7.829805      -0.553199       7.892313           0.000002
           82              C       2.608316       3.800188      10.405750       0.702607      20.212036 0.28240258E+03  0.60311004E+04                                 7.021186                            6.104816      -0.317349       1.953837                    0.999592      22.217997      63.267055       0.579523       0.494889      -1.007304      -0.055558      -0.052099      -0.005412       0.076356      -0.019825      -0.004828      -0.002028      -0.012356       0.048535      -0.029423       0.012339       0.017084              7.605266       7.499068       1.115976       0.024534       8.184667      -0.076199       7.132063           0.000002
           83              C       7.698533       1.339490       6.755623      -0.297343      35.404006 0.48393416E+03  0.11764178E+05                                10.859953                            8.511085      -0.465572       1.829917                    0.995057      32.020964      95.662142       0.448865       0.561326      -0.981106      -0.002370       0.042175      -0.085494       0.095360       0.014585       0.005640       0.014529      -0.059102       0.025664      -0.037345       0.000294       0.037051             12.933508      12.816121       1.935796       1.246570      12.662849      -0.259805      13.321552           0.000002
           84              C       7.111656       0.704174       5.478225       0.090964      35.088363 0.45188544E+03  0.10766530E+05                                 9.662056                            7.296465      -0.466200       1.855178                    0.998612      27.807367      81.450363       0.581876       0.441802      -1.044723       0.020552       0.027808       0.038278       0.051583       0.023387       0.019725       0.022707       0.004354       0.076080      -0.036453      -0.012467       0.048920             11.554559       8.304388       0.555239       4.906306      12.531755       3.079322      13.827534           0.000002
           85              C       6.392572       1.531686       4.624978      -0.146062      35.611621 0.47958083E+03  0.11640676E+05                                 9.637980                            7.470182      -0.204266       1.902733                    0.999092      30.776587      92.097783       0.578306       0.436347      -1.044093      -0.010602      -0.014155      -0.027827       0.032971       0.015118      -0.040956      -0.000788       0.021984      -0.092416      -0.052873       0.001090       0.051783             11.401094       9.173638      -0.529447       6.124056       9.460385       1.474498      15.569259           0.000004
           86              C       5.887129       1.074799       3.401301      -0.075182      39.325736 0.46419080E+03  0.11015258E+05                                 9.964543                            7.134335       0.170864       2.053268                    0.999375      27.923001      78.809439       0.627720       0.411189      -1.075137       0.026664      -0.027730       0.040335       0.055739       0.010482      -0.003350       0.007133      -0.001947       0.006146      -0.014774       0.003871       0.010903             11.989146       8.669093      -2.238790       5.453679      12.377930       0.452442      14.920414           0.000003
           87              C       9.805793      20.671065       3.042559       0.001001      36.943967 0.45133952E+03  0.10671656E+05                                 9.725240                            7.157551      -0.211198       1.944298                    0.998479      27.369121      77.969010       0.608584       0.425654      -1.062262       0.005361       0.009789       0.031490       0.033410       0.030111      -0.017398      -0.001680       0.044838      -0.068880      -0.032448      -0.020115       0.052563             11.662545       6.761372      -1.011046       3.665203      11.910484       2.767505      16.315780           0.000002
           88              C      10.481137      19.838652       3.910192      -0.100663      32.501691 0.43112900E+03  0.10180046E+05                                 9.064637                            7.082910      -0.057292       1.969974                    0.998028      29.287654      86.175969       0.594451       0.436363      -1.045071       0.003521       0.019814       0.016450       0.025992      -0.003017      -0.010129       0.004627      -0.004016      -0.011566      -0.012448       0.000561       0.011888             10.275209       7.147885      -0.292120       4.202634      10.442462       1.285834      13.235281           0.000002
           89              C      10.974298      20.305265       5.117685      -0.119527      34.039980 0.45033035E+03  0.10764667E+05                                 9.355821                            7.225869      -0.149248       1.931262                    0.998551      30.059179      89.389944       0.589327       0.434791      -1.044580      -0.020601      -0.018413      -0.025717       0.037747      -0.000519      -0.017478      -0.026486       0.013701      -0.026829      -0.036323       0.006997       0.029326             10.707469       7.444703       0.108539       4.083173      12.078405       2.764244      12.599298           0.000002
           90              C       5.246734       2.058993       2.484442       0.667932      21.820101 0.24118218E+03  0.49598551E+04                                 7.265518                            5.568694      -0.218946       1.994139                    0.999028      21.806386      61.267226       0.617717       0.482162      -1.012191      -0.010142       0.055345      -0.052639       0.077050      -0.001828      -0.080374       0.033050       0.085525       0.094784      -0.078872      -0.034505       0.113377              8.235625       6.818685      -1.058877       3.699396       8.766975      -0.389058       9.121215           0.000002
           91              C       9.555952      20.155876       1.652998       0.608350      23.239304 0.26829631E+03  0.56658722E+04                                 7.601879                            5.865868      -0.290493       1.953368                    0.999148      22.920670      65.239155       0.603077       0.480929      -1.012930      -0.001343      -0.011516      -0.030687       0.032804      -0.061429       0.020080      -0.067407      -0.070912      -0.201061      -0.095095      -0.033472       0.128567              8.988536       7.284898       2.036226       0.902488       6.897150       3.242542      12.783559           0.000001
           92              C       8.217867       2.740933       6.405873       0.097994      33.864053 0.44443491E+03  0.10560891E+05                                 9.556669                            7.352063      -0.452345       1.861871                    0.998570      27.791141      81.693097       0.565161       0.456081      -1.034898      -0.018289      -0.049785      -0.001747       0.053067       0.026723       0.001117      -0.020267      -0.048303      -0.057016      -0.034212      -0.016097       0.050310             11.129324       8.415465       2.763909      -2.765318      15.611757       0.649210       9.360751           0.000003
           93              C       9.026700       2.838226       5.269858      -0.167658      33.926591 0.47717927E+03  0.11577090E+05                                 9.309135                            7.442892      -0.185214       1.903493                    0.999242      31.161854      93.472639       0.579903       0.435345      -1.043861       0.000261       0.026524      -0.003153       0.026712      -0.019211       0.040343       0.020214       0.040202      -0.059253      -0.057769       0.004411       0.053358             10.297626       9.330544       3.055040      -4.249224      11.721454      -1.592305       9.840880           0.000004
           94              C       1.370387       4.051928       4.778274      -0.054541      38.546667 0.46790170E+03  0.11143053E+05                                 9.910251                            7.212479       0.033586       2.013466                    0.999216      27.856449      79.170134       0.616894       0.416913      -1.069734      -0.038198      -0.003220       0.039017       0.054697       0.008854       0.023636       0.004937       0.019056      -0.012495      -0.021311      -0.009951       0.031262             11.943284      10.631109       0.511825      -6.235807      12.433876       1.223943      12.764867           0.000003
           95              C       9.065995       5.244569       5.417311      -0.017533      34.238507 0.46886340E+03  0.11195594E+05                                 9.221244                            7.294120      -0.068489       1.987197                    0.998957      27.674981      79.310529       0.602802       0.425531      -1.062005      -0.015651      -0.040122       0.011014       0.044453       0.015487       0.028289       0.020881       0.032492      -0.016609      -0.032085      -0.015438       0.047523             10.270615       7.555879      -0.489643      -3.442619      13.452809       0.711018       9.803157           0.000002
           96              C       8.334144       5.144761       6.593111      -0.087908      30.654982 0.43965112E+03  0.10435928E+05                                 8.727303                            7.172444      -0.118860       1.951330                    0.998157      29.283948      86.492462       0.588066       0.438791      -1.043249      -0.005546      -0.028160      -0.007203       0.029591      -0.005149       0.017554       0.008764      -0.002163       0.053905      -0.023331      -0.004036       0.027367              9.513133       7.556339       0.692908      -3.063104      12.001715       0.400890       8.981345           0.000002
           97              C       7.903614       3.919552       7.092337      -0.126466      31.986961 0.46200117E+03  0.11102992E+05                                 8.944984                            7.310673      -0.110435       1.944764                    0.998141      30.081599      89.393307       0.587498       0.433813      -1.046252       0.012406       0.037030      -0.008286       0.039922      -0.007463       0.009346       0.011016       0.034539       0.077280      -0.034419       0.004101       0.030318              9.809993       7.179097       1.151983      -2.385501      13.754976       1.045851       8.495907           0.000003
           98              C       2.298895       4.020617       3.592360       0.707267      21.319152 0.22781765E+03  0.46400299E+04                                 7.306560                            5.504605      -0.361161       1.960406                    0.998650      21.485610      60.985557       0.602943       0.498765      -0.999051       0.042951      -0.007419      -0.064038       0.077464      -0.052892       0.071411      -0.047266      -0.032833      -0.050281      -0.083987      -0.030951       0.114938              8.595310       8.417448       1.224937      -3.183864       6.825839       2.362334      10.542644           0.000002
           99              C       9.246050       6.598362       4.787715       0.630396      22.371801 0.26188433E+03  0.55394522E+04                                 7.544399                            5.937930      -0.526921       1.887397                    0.997929      23.165392      67.663688       0.573531       0.504884      -0.993048       0.020903       0.069225       0.011080       0.073157      -0.017342      -0.037015       0.022762       0.194572      -0.137851      -0.086993      -0.043459       0.130452              8.296340       4.705806       0.766405       0.389753      10.664720       1.573150       9.518492           0.000001
          100              C       6.563778       1.335325       7.800379       0.691532      20.411772 0.28444376E+03  0.60863694E+04                                 7.064778                            6.123376      -0.279121       1.964442                    0.999580      22.355413      63.744464       0.579065       0.494330      -1.007468      -0.060305       0.003717       0.048529       0.077496       0.004544       0.019271      -0.003143      -0.039149      -0.000563      -0.031975       0.011707       0.020267              7.670970       7.609129       0.004358      -1.059821       7.399426      -0.223587       8.004355           0.000002
          101              C      12.589045      21.467295       7.337342       0.693555      20.624210 0.28338138E+03  0.60556768E+04                                 7.104345                            6.103974      -0.309405       1.955586                    0.999569      22.295484      63.453405       0.581339       0.493044      -1.008506       0.061818      -0.040373       0.022658       0.077232       0.016983      -0.008831       0.002947      -0.022591       0.037686      -0.028720       0.012805       0.015915              7.788181       7.996018      -0.488442       1.005856       7.921940      -0.588084       7.446584           0.000002
          102              C       7.722160       6.714650      16.993466      -0.301846      40.000458 0.51855742E+03  0.12791388E+05                                11.431515                            8.559220      -0.559857       1.806728                    0.996172      32.099593      95.763108       0.468687       0.529789      -0.998047      -0.068204       0.064364       0.000983       0.093784      -0.017737      -0.001802      -0.004489       0.002953       0.119433      -0.037968      -0.002176       0.040143             14.685631      12.785342      -0.580628      -1.693554      13.322673      -4.796608      17.948878          -0.000000
          103              C       7.261242       7.523751      15.780129       0.104834      37.437479 0.45013263E+03  0.10705776E+05                                10.126270                            7.274081      -0.484828       1.850800                    0.998523      27.617861      80.612476       0.584227       0.440806      -1.046150       0.015113      -0.019272       0.045766       0.051907      -0.010472       0.004283      -0.037376      -0.009351       0.085727      -0.035388      -0.017235       0.052623             13.368986       6.324280      -2.194044       2.556669      15.142810      -6.498959      18.639867          -0.000002
          104              C       7.052264       8.891788      15.935448      -0.167238      37.174101 0.45896165E+03  0.11012397E+05                                 9.904598                            7.270576      -0.139595       1.927530                    0.998080      30.613634      90.919174       0.591028       0.431909      -1.047343       0.002442       0.011340      -0.026205       0.028658       0.023048      -0.008691       0.018949       0.051134       0.034835      -0.047548       0.018772       0.028776             12.631693       5.675975      -2.232370       1.600268      18.103949      -7.204928      14.115154          -0.000006
          105              C       6.723951       9.713915      14.862820      -0.011753      38.939393 0.44805814E+03  0.10552538E+05                                10.035830                            7.094196      -0.093411       1.985071                    0.998465      27.110744      76.553533       0.617419       0.421214      -1.067293       0.021659      -0.036396       0.001888       0.042395       0.007242      -0.019328      -0.000980       0.053987      -0.058502      -0.025693      -0.017906       0.043599             12.872464       5.603226      -1.923900       1.305555      20.028679      -3.623733      12.985486          -0.000004
          106              C       6.540555       9.130639      13.599808      -0.037079      35.321505 0.45572293E+03  0.10788247E+05                                 9.407800                            7.155777       0.042480       2.024564                    0.999166      27.477183      78.013524       0.614062       0.421351      -1.066259       0.023045      -0.026958       0.031196       0.047233       0.011079       0.000475       0.001066       0.046985      -0.045942      -0.018585      -0.015055       0.033640             11.206670       5.401058      -0.915663       1.599076      14.318761      -3.797978      13.900192          -0.000004
          107              C       6.695826       7.764549      13.460222      -0.073877      32.572456 0.41916971E+03  0.98314023E+04                                 9.089480                            6.987530      -0.115885       1.954900                    0.998581      28.893329      84.818314       0.597849       0.436806      -1.044475       0.015836       0.004205       0.026507       0.031162       0.006223      -0.012948       0.012184       0.022613      -0.022986      -0.024493       0.003486       0.021008             10.766651       5.793051      -1.112265       2.330589      13.601248      -3.474425      12.905655          -0.000003
          108              C       7.083493       6.978395      14.507900      -0.136260      33.896354 0.43656381E+03  0.10333468E+05                                 9.265356                            7.060865      -0.017588       1.972751                    0.999182      29.736221      87.402043       0.604239       0.428252      -1.050720       0.000982       0.020517      -0.033432       0.039238       0.001815      -0.016691       0.022357       0.014382      -0.079931      -0.041964       0.014262       0.027701             10.994818       5.669731      -1.614575       2.498833      11.866739      -3.973525      15.447983          -0.000002
          109              C       6.515524      11.174476      15.141317       0.658768      22.626803 0.24637040E+03  0.50787920E+04                                 7.466686                            5.626006      -0.181329       2.010989                    0.999138      21.580557      60.132144       0.616724       0.481774      -1.015343      -0.014082       0.042534       0.004056       0.044988      -0.003700       0.090436      -0.043608       0.119733       0.244647      -0.113412      -0.038262       0.151674              9.008760       6.554559       0.038987      -1.743818      15.082737      -0.412435       5.388984          -0.000003
          110              C       6.250821       9.921610      12.368264       0.617078      22.013672 0.24487424E+03  0.50661408E+04                                 7.331675                            5.611031      -0.109845       2.027881                    0.999282      22.313035      63.335492       0.614043       0.482140      -1.009965      -0.011289       0.038762      -0.042347       0.058508      -0.066147      -0.052136       0.056173       0.026665      -0.174812      -0.091056      -0.036660       0.127716              8.608689       6.575072       1.757490       1.621065       9.999996      -2.768937       9.250999          -0.000003
          111              C       6.874509       7.019324      18.251084       0.079240      37.102816 0.45848705E+03  0.10940804E+05                                 9.982156                            7.298333      -0.422328       1.866284                    0.998675      27.860608      81.118807       0.589159       0.435664      -1.050558       0.024597      -0.011834      -0.040417       0.048771      -0.005615      -0.041963      -0.001698       0.020710       0.110822      -0.037126      -0.024937       0.062062             12.662892      12.134091      -0.432864      -3.213633       5.496808      -0.864017      20.357776          -0.000001
          112              C       7.409576       7.039774      19.537698      -0.152019      38.799834 0.47018183E+03  0.11354103E+05                                10.217129                            7.392735      -0.192176       1.908088                    0.998639      30.722721      91.645478       0.581893       0.435889      -1.044561      -0.021546      -0.010623       0.031693       0.039768      -0.003963       0.023126      -0.007738      -0.026055      -0.146659      -0.057124       0.017373       0.039751             12.890626      11.073573      -0.011497      -2.796039       5.110383      -0.548860      22.487922          -0.000002
          113              C       6.566752       7.124426      20.647414      -0.040764      40.351654 0.45003674E+03  0.10633282E+05                                10.320040                            7.123840      -0.057501       1.993394                    0.998616      27.593729      78.583699       0.613021       0.422875      -1.063991       0.002127      -0.012842      -0.049324       0.051013       0.005484       0.003284      -0.012393      -0.021233      -0.036883      -0.018659      -0.003296       0.021955             13.527189      12.139533       0.077620      -0.080524       5.165041      -0.209466      23.276994          -0.000001
          114              C       5.192700       7.194517      20.487824      -0.016919      37.354976 0.46408199E+03  0.11058881E+05                                 9.811719                            7.265392      -0.137057       1.958294                    0.999032      27.892978      79.991323       0.602608       0.426535      -1.060820       0.019007       0.000574      -0.042884       0.046910       0.001366       0.001535       0.005032      -0.067568      -0.104074      -0.035099      -0.016356       0.051455             11.806163      12.680998      -0.069036      -1.932435       4.996308      -0.860276      17.741182          -0.000001
          115              C       4.667484       7.269610      19.196264      -0.108746      34.058761 0.42849735E+03  0.10093782E+05                                 9.302019                            7.025734       0.020320       1.990836                    0.998688      29.353335      86.025226       0.601913       0.431983      -1.048607       0.025593       0.003975       0.001652       0.025952       0.000828       0.001107      -0.009083      -0.005810      -0.051200      -0.019781       0.005666       0.014114             10.852168      11.871200      -0.400460      -1.198863       4.924798      -0.727781      15.760507          -0.000005
          116              C       5.499577       7.174103      18.094416      -0.122216      32.944292 0.44082956E+03  0.10453580E+05                                 9.085607                            7.102827       0.014582       1.982890                    0.999265      29.654498      87.071446       0.601851       0.429164      -1.050790      -0.017511       0.004838       0.026179       0.031865      -0.000927       0.021620      -0.003605      -0.039371       0.000720      -0.033639       0.012326       0.021312             10.450995      12.258499      -0.093154      -3.104346       5.024807      -1.078714      14.069681          -0.000004
          117              C       7.175836       7.198089      22.010227       0.637020      23.730373 0.24798522E+03  0.51279113E+04                                 7.718491                            5.634895       0.008443       2.068083                    0.999651      21.911212      61.439989       0.616899       0.480150      -1.014719       0.037059      -0.022300       0.040761       0.059432      -0.089392      -0.064727       0.009977      -0.011174      -0.253583      -0.118148      -0.025783       0.143931              9.572058       7.482344       1.845070       1.921023       5.445688      -0.807421      15.788141           0.000000
          118              C       4.220850       7.132030      21.645192       0.614052      22.318364 0.26194431E+03  0.55107229E+04                                 7.442273                            5.855770      -0.388687       1.931893                    0.998452      22.762551      65.129169       0.593084       0.490897      -1.005549      -0.054563      -0.045161       0.038427       0.080581       0.044401       0.094926       0.029390       0.111668       0.080546      -0.085053      -0.057866       0.142919              8.192131       7.719772      -1.305336      -3.381824       7.581016      -0.539826       9.275605           0.000000
          119              C       9.225659       7.016329      17.200259       0.691591      21.012038 0.29660198E+03  0.63794311E+04                                 7.125729                            6.192452      -0.307234       1.953852                    0.999377      22.130647      62.182650       0.587375       0.484822      -1.017743       0.068824       0.019506       0.011274       0.072418      -0.016565      -0.005201      -0.005987      -0.036128       0.064485      -0.036116       0.012413       0.023703              7.747564       9.694155      -0.381635       0.189375       6.273317      -0.796398       7.275220          -0.000000
          120              C       7.570262       5.173120      16.768466       0.690059      20.041134 0.28656697E+03  0.61339542E+04                                 6.947354                            6.133243      -0.299238       1.957452                    0.999517      22.310541      63.315029       0.581308       0.492250      -1.010053      -0.017589      -0.076028      -0.013493       0.079194      -0.012777      -0.002068      -0.005795       0.031270       0.045199      -0.028592       0.012659       0.015933              7.479853       7.148932      -0.188075      -0.318159       8.462509      -0.563511       6.828119           0.000000
          121              C      11.144597      18.505446      12.058973      -0.305291      35.139062 0.48650369E+03  0.11838851E+05                                10.764572                            8.505427      -0.462033       1.830999                    0.994966      32.057538      95.729437       0.451383       0.557619      -0.983019       0.005996      -0.086111       0.039638       0.094986      -0.008655      -0.014201       0.008801      -0.043393       0.086767      -0.040093       0.004345       0.035748             12.743652      12.451214      -1.237376      -1.644652      13.858409      -0.015406      11.921335           0.000001
          122              C      10.640430      18.120871      13.463594       0.097452      33.718106 0.44850243E+03  0.10676673E+05                                 9.500553                            7.370656      -0.450165       1.860125                    0.998535      27.864684      81.853094       0.566443       0.454233      -1.036451       0.023156      -0.001921      -0.049992       0.055128      -0.002403      -0.028221      -0.021860       0.000386       0.107164      -0.037557      -0.015561       0.053119             10.934413       7.861676       2.546491      -2.639601      10.041192       1.107035      14.900371           0.000001
          123              C       9.922649      16.919090      13.568339      -0.165508      33.406044 0.47542780E+03  0.11509206E+05                                 9.168669                            7.398845      -0.107311       1.934988                    0.999047      30.763381      91.789880       0.585964       0.431792      -1.047346       0.004963      -0.005595       0.023369       0.024536      -0.028053       0.014336       0.023286       0.044171      -0.042902      -0.049583       0.006571       0.043012             10.069759       8.483300       3.874305      -2.616398      10.154109      -0.739075      11.571868          -0.000000
          124              C       9.500124      16.438194      14.788869      -0.034676      37.599277 0.46023806E+03  0.10917709E+05                                 9.758418                            7.168290       0.025252       2.015095                    0.998997      27.567218      78.249255       0.616705       0.418678      -1.068378       0.034429       0.039589      -0.005052       0.052709      -0.030967      -0.006708       0.006878       0.039228      -0.058398      -0.027979      -0.019671       0.047650             11.695379       9.319570       5.536594      -0.617951      13.274141       1.811429      12.492426          -0.000000
          125              C       9.800777      17.151120      15.970963      -0.034248      34.747520 0.47483265E+03  0.11370398E+05                                 9.300103                            7.328883      -0.010760       2.004408                    0.999043      27.838296      79.808366       0.602983       0.424196      -1.063180       0.020133       0.014678      -0.039709       0.046878      -0.026953      -0.010949       0.019218       0.027606      -0.036470      -0.032098      -0.011234       0.043332             10.434933       7.116090       3.240442       0.063989      10.478798       1.192935      13.709911           0.000001
          126              C      10.456135      18.365788      15.859699      -0.093045      30.930669 0.44681035E+03  0.10652325E+05                                 8.774378                            7.226794      -0.125703       1.944319                    0.998325      29.588252      87.677722       0.586119       0.438328      -1.043177       0.006387      -0.004818      -0.027795       0.028924      -0.012830       0.003180       0.015292      -0.019466      -0.013067      -0.021123      -0.002962       0.024085              9.533755       7.209544       2.790344      -0.854945       9.414233       0.578028      11.977487           0.000003
          127              C      10.883378      18.854799      14.625458      -0.138538      32.595464 0.47117448E+03  0.11389572E+05                                 9.072935                            7.391906      -0.155792       1.925274                    0.998217      30.514418      91.213801       0.582664       0.434873      -1.044666      -0.013328      -0.007245       0.039493       0.042306      -0.001915       0.006364       0.008990      -0.017217      -0.087899      -0.031939       0.007146       0.024793              9.934558       6.967545       2.134790      -1.478648       9.120724       1.347872      13.715406           0.000003
          128              C       8.697903      15.160684      14.810673       0.692364      22.372295 0.23819630E+03  0.49023175E+04                                 7.487942                            5.603435      -0.420208       1.930362                    0.998420      21.919870      62.400937       0.602053       0.494316      -1.001992      -0.040391      -0.053895       0.000113       0.067350      -0.043806       0.052222      -0.042748       0.028335       0.214590      -0.081946      -0.033022       0.114968              8.869433       8.960021       2.149975      -1.422461      11.550125       2.591205       6.098154          -0.000001
          129              C       9.570384      16.528813      17.327033       0.640350      21.879060 0.25745152E+03  0.54225528E+04                                 7.449055                            5.895886      -0.483037       1.903057                    0.998239      22.981441      66.985929       0.574333       0.506330      -0.992328      -0.024285       0.010776       0.065501       0.070684       0.033736       0.025047       0.027384       0.161677      -0.220058      -0.089882      -0.038883       0.128765              8.184233       4.775724      -0.596834      -1.037912       9.184970       1.576374      10.592005           0.000001
          130              C      11.784156      17.260338      11.424432       0.102720      34.581868 0.45427635E+03  0.10832051E+05                                 9.561231                            7.316632      -0.479438       1.851052                    0.998554      27.742660      81.152557       0.581275       0.441910      -1.045212      -0.024923       0.031417       0.031133       0.050768      -0.019080      -0.022441       0.022780      -0.046105      -0.050429      -0.038414      -0.012780       0.051194             11.428924       8.727454      -5.070856      -0.331241      14.082742       3.151985      11.476575           0.000000
          131              C       4.455011      16.442180      12.258124      -0.161212      35.334685 0.47194554E+03  0.11401538E+05                                 9.547203                            7.386118      -0.111329       1.934572                    0.999108      30.633333      91.245784       0.584875       0.433483      -1.046542      -0.003222      -0.026961      -0.010884       0.029253       0.035950      -0.010189       0.003900       0.051819       0.024250      -0.049511       0.007630       0.041881             11.421005      10.068277      -6.533069       0.435205      15.436719       1.881825       8.758021          -0.000001
          132              C       4.963739      15.234346      11.822734      -0.031422      36.508970 0.44876862E+03  0.10564884E+05                                 9.527902                            7.050054       0.056443       2.026888                    0.999027      27.268354      76.778868       0.626426       0.415330      -1.071922      -0.035897       0.024529      -0.023852       0.049590       0.022127      -0.028732      -0.004413       0.035667      -0.031393      -0.031220      -0.016072       0.047292             11.453210       9.954881      -5.874436       2.004467      14.280437       1.173095      10.124311          -0.000003
          133              C       4.689580      14.806315      10.517239      -0.017556      35.425725 0.45350264E+03  0.10730995E+05                                 9.451266                            7.168952      -0.081660       1.987568                    0.998890      27.326387      77.767311       0.609092       0.424974      -1.063145      -0.022765       0.030834       0.012851       0.040424       0.007045      -0.027410      -0.002071       0.028166       0.023772      -0.021982      -0.015243       0.037225             11.353101       8.065287      -4.845728       1.265249      16.417278       1.361595       9.576738          -0.000003
          134              C       4.006039      15.651505       9.657248      -0.080872      31.522561 0.42424613E+03  0.99571053E+04                                 8.801193                            6.974574       0.029744       1.996313                    0.999232      28.913135      84.257555       0.606935       0.429980      -1.051055      -0.010069       0.013321       0.023687       0.028982       0.013290      -0.001709      -0.003842      -0.005067       0.044501      -0.020982       0.004529       0.016454             10.010385       7.900093      -4.357460       0.813872      12.919187       0.501846       9.211874          -0.000005
          135              C      11.604606      16.876825      10.091739      -0.137249      33.110118 0.45276767E+03  0.10800764E+05                                 9.089933                            7.191160      -0.000652       1.976542                    0.999040      29.861966      87.732873       0.599478       0.428306      -1.052082       0.012044      -0.029791      -0.019824       0.037756       0.010475       0.003264      -0.030819       0.006037       0.028686      -0.034420       0.001106       0.033314             10.306197       7.319635      -3.795571       0.284613      12.829536       2.247277      10.769421          -0.000001
          136              C       5.787129      14.425357      12.794438       0.692791      20.426733 0.23467628E+03  0.48065839E+04                                 7.029534                            5.549574      -0.321676       1.968921                    0.998720      21.613169      61.156913       0.607655       0.492132      -1.004218       0.021334      -0.040679       0.053408       0.070444       0.059753       0.001462       0.057739      -0.096511      -0.136357      -0.081268      -0.035727       0.116995              7.866572       9.369353      -3.439781       0.174732       6.722103      -0.937741       7.508259          -0.000001
          137              C       4.994434      13.411642      10.116914       0.574535      22.145512 0.26893429E+03  0.56770632E+04                                 7.317308                            5.836122      -0.104321       2.012983                    0.999537      22.991624      65.215534       0.610935       0.474935      -1.017124      -0.009672      -0.035307      -0.016720       0.040245       0.029632       0.050880      -0.012476       0.180778      -0.033612      -0.095256      -0.023656       0.118913              8.494697       5.709280      -2.553787      -1.422660      12.571722       0.793957       7.203088          -0.000003
          138              C       9.923555      19.027925      11.266190       0.696956      21.049944 0.28432765E+03  0.60730405E+04                                 7.157443                            6.090418      -0.335257       1.944593                    0.999409      22.241495      63.015912       0.586155       0.489222      -1.011788      -0.061822       0.020035      -0.036946       0.074756       0.006844      -0.019621       0.004641      -0.036383       0.005297      -0.032247       0.013524       0.018723              7.887783       7.941230      -0.876932       0.297788       7.829805      -0.553199       7.892313           0.000002
          139              C      12.208685      19.616166      12.071785       0.702607      20.212036 0.28240258E+03  0.60311005E+04                                 7.021186                            6.104816      -0.317349       1.953837                    0.999592      22.217997      63.267054       0.579523       0.494889      -1.007304       0.055558       0.052099       0.005412       0.076356      -0.019825      -0.004828      -0.002028      -0.012356       0.048535      -0.029423       0.012339       0.017084              7.605266       7.499068       1.115976       0.024534       8.184667      -0.076199       7.132063           0.000002
          140              C       7.118468      22.076864      15.721912      -0.297343      35.404008 0.48393421E+03  0.11764179E+05                                10.859953                            8.511085      -0.465572       1.829917                    0.995057      32.020965      95.662144       0.448865       0.561326      -0.981106       0.002370      -0.042175       0.085494       0.095360       0.014585       0.005640       0.014529      -0.059102       0.025664      -0.037345       0.000294       0.037051             12.933508      12.816122       1.935796       1.246570      12.662849      -0.259805      13.321552           0.000002
          141              C       7.705345      22.712180      16.999310       0.090964      35.088363 0.45188544E+03  0.10766530E+05                                 9.662056                            7.296465      -0.466200       1.855178                    0.998612      27.807367      81.450362       0.581876       0.441802      -1.044723      -0.020552      -0.027808      -0.038278       0.051583       0.023387       0.019725       0.022707       0.004354       0.076080      -0.036453      -0.012467       0.048920             11.554559       8.304387       0.555239       4.906306      12.531755       3.079322      13.827534           0.000002
          142              C       8.424429      21.884668      17.852557      -0.146062      35.611619 0.47958080E+03  0.11640676E+05                                 9.637980                            7.470182      -0.204266       1.902733                    0.999092      30.776586      92.097782       0.578306       0.436347      -1.044093       0.010602       0.014155       0.027827       0.032971       0.015118      -0.040956      -0.000788       0.021984      -0.092416      -0.052873       0.001090       0.051783             11.401094       9.173638      -0.529447       6.124056       9.460385       1.474498      15.569259           0.000004
          143              C       8.929872      22.341555      19.076234      -0.075182      39.325736 0.46419081E+03  0.11015258E+05                                 9.964543                            7.134335       0.170864       2.053268                    0.999375      27.923001      78.809441       0.627720       0.411189      -1.075137      -0.026664       0.027730      -0.040335       0.055739       0.010482      -0.003350       0.007133      -0.001947       0.006146      -0.014774       0.003871       0.010903             11.989146       8.669093      -2.238790       5.453679      12.377931       0.452442      14.920414           0.000003
          144              C       5.011208       2.745289      19.434976       0.001001      36.943967 0.45133952E+03  0.10671656E+05                                 9.725240                            7.157551      -0.211198       1.944298                    0.998479      27.369121      77.969010       0.608584       0.425654      -1.062262      -0.005361      -0.009789      -0.031490       0.033410       0.030111      -0.017398      -0.001680       0.044838      -0.068880      -0.032448      -0.020115       0.052563             11.662545       6.761372      -1.011046       3.665203      11.910484       2.767505      16.315780           0.000002
          145              C       4.335864       3.577702      18.567343      -0.100663      32.501691 0.43112900E+03  0.10180045E+05                                 9.064637                            7.082910      -0.057292       1.969974                    0.998028      29.287654      86.175968       0.594451       0.436363      -1.045071      -0.003521      -0.019814      -0.016450       0.025992      -0.003017      -0.010129       0.004627      -0.004016      -0.011566      -0.012448       0.000561       0.011888             10.275209       7.147885      -0.292120       4.202634      10.442462       1.285834      13.235281           0.000002
          146              C       3.842703       3.111089      17.359850      -0.119527      34.039982 0.45033038E+03  0.10764668E+05                                 9.355820                            7.225869      -0.149248       1.931262                    0.998551      30.059180      89.389945       0.589327       0.434791      -1.044580       0.020601       0.018413       0.025717       0.037747      -0.000519      -0.017478      -0.026486       0.013701      -0.026829      -0.036323       0.006997       0.029326             10.707469       7.444703       0.108539       4.083173      12.078405       2.764243      12.599298           0.000002
          147              C       9.570267      21.357361      19.993093       0.667932      21.820101 0.24118218E+03  0.49598551E+04                                 7.265518                            5.568694      -0.218946       1.994139                    0.999028      21.806386      61.267226       0.617717       0.482162      -1.012191       0.010142      -0.055345       0.052639       0.077050      -0.001828      -0.080374       0.033050       0.085525       0.094784      -0.078872      -0.034505       0.113377              8.235625       6.818685      -1.058877       3.699396       8.766975      -0.389058       9.121215           0.000003
          148              C       5.261049       3.260478      20.824537       0.608350      23.239304 0.26829631E+03  0.56658722E+04                                 7.601879                            5.865868      -0.290493       1.953368                    0.999148      22.920670      65.239155       0.603077       0.480929      -1.012930       0.001343       0.011516       0.030687       0.032804      -0.061429       0.020080      -0.067407      -0.070912      -0.201061      -0.095095      -0.033472       0.128567              8.988536       7.284898       2.036226       0.902488       6.897150       3.242542      12.783559           0.000001
          149              C       6.599134      20.675421      16.071662       0.097994      33.864053 0.44443491E+03  0.10560891E+05                                 9.556669                            7.352063      -0.452345       1.861871                    0.998570      27.791141      81.693097       0.565161       0.456081      -1.034898       0.018289       0.049785       0.001747       0.053067       0.026723       0.001117      -0.020267      -0.048303      -0.057016      -0.034212      -0.016097       0.050310             11.129324       8.415465       2.763909      -2.765318      15.611757       0.649210       9.360751           0.000003
          150              C       5.790301      20.578128      17.207677      -0.167658      33.926591 0.47717927E+03  0.11577090E+05                                 9.309134                            7.442892      -0.185214       1.903493                    0.999242      31.161854      93.472638       0.579903       0.435345      -1.043861      -0.000261      -0.026524       0.003153       0.026712      -0.019211       0.040343       0.020214       0.040202      -0.059253      -0.057769       0.004411       0.053358             10.297626       9.330544       3.055040      -4.249224      11.721454      -1.592305       9.840880           0.000004
          151              C      13.446614      19.364426      17.699261      -0.054541      38.546670 0.46790173E+03  0.11143054E+05                                 9.910251                            7.212479       0.033586       2.013466                    0.999216      27.856450      79.170137       0.616894       0.416913      -1.069734       0.038198       0.003220      -0.039017       0.054697       0.008854       0.023636       0.004937       0.019056      -0.012495      -0.021311      -0.009951       0.031262             11.943285      10.631110       0.511825      -6.235807      12.433877       1.223944      12.764867           0.000003
          152              C       5.751006      18.171785      17.060224      -0.017533      34.238507 0.46886340E+03  0.11195594E+05                                 9.221244                            7.294120      -0.068489       1.987197                    0.998957      27.674981      79.310528       0.602802       0.425531      -1.062005       0.015651       0.040122      -0.011014       0.044453       0.015487       0.028289       0.020881       0.032492      -0.016609      -0.032085      -0.015438       0.047523             10.270615       7.555879      -0.489643      -3.442619      13.452809       0.711018       9.803156           0.000002
          153              C       6.482857      18.271593      15.884424      -0.087908      30.654982 0.43965112E+03  0.10435928E+05                                 8.727303                            7.172444      -0.118860       1.951330                    0.998157      29.283948      86.492461       0.588066       0.438791      -1.043249       0.005546       0.028160       0.007203       0.029591      -0.005149       0.017554       0.008764      -0.002163       0.053905      -0.023331      -0.004036       0.027367              9.513133       7.556339       0.692908      -3.063104      12.001715       0.400890       8.981345           0.000002
          154              C       6.913387      19.496802      15.385198      -0.126466      31.986961 0.46200117E+03  0.11102992E+05                                 8.944984                            7.310673      -0.110435       1.944764                    0.998141      30.081599      89.393308       0.587498       0.433813      -1.046252      -0.012406      -0.037030       0.008286       0.039922      -0.007463       0.009346       0.011016       0.034539       0.077280      -0.034419       0.004101       0.030318              9.809994       7.179097       1.151983      -2.385501      13.754977       1.045851       8.495908           0.000003
          155              C      12.518106      19.395737      18.885175       0.707267      21.319152 0.22781765E+03  0.46400298E+04                                 7.306560                            5.504605      -0.361161       1.960406                    0.998650      21.485610      60.985558       0.602943       0.498765      -0.999051      -0.042951       0.007419       0.064038       0.077464      -0.052892       0.071411      -0.047266      -0.032833      -0.050281      -0.083987      -0.030951       0.114938              8.595311       8.417449       1.224937      -3.183864       6.825839       2.362334      10.542644           0.000002
          156              C       5.570951      16.817992      17.689820       0.630396      22.371803 0.26188436E+03  0.55394532E+04                                 7.544400                            5.937931      -0.526922       1.887397                    0.997929      23.165395      67.663701       0.573531       0.504884      -0.993048      -0.020903      -0.069225      -0.011080       0.073157      -0.017342      -0.037015       0.022762       0.194572      -0.137851      -0.086993      -0.043459       0.130452              8.296341       4.705806       0.766405       0.389753      10.664722       1.573150       9.518493           0.000001
          157              C       8.253223      22.081029      14.677156       0.691532      20.411770 0.28444373E+03  0.60863688E+04                                 7.064778                            6.123376      -0.279121       1.964442                    0.999580      22.355412      63.744462       0.579065       0.494330      -1.007468       0.060305      -0.003717      -0.048529       0.077496       0.004544       0.019271      -0.003143      -0.039149      -0.000563      -0.031975       0.011707       0.020267              7.670970       7.609129       0.004358      -1.059821       7.399426      -0.223587       8.004355           0.000002
          158              C       2.227956       1.949059      15.140193       0.693556      20.624208 0.28338136E+03  0.60556762E+04                                 7.104345                            6.103974      -0.309405       1.955586                    0.999569      22.295483      63.453403       0.581339       0.493044      -1.008506      -0.061818       0.040373      -0.022658       0.077232       0.016983      -0.008831       0.002947      -0.022591       0.037686      -0.028720       0.012805       0.015915              7.788180       7.996017      -0.488442       1.005856       7.921940      -0.588084       7.446584           0.000002
          159              O       9.306051      11.931033       6.636942      -0.625649      24.835690 0.38431525E+03  0.84393933E+04                                 6.393585                            5.778123       1.110790       2.402698                    0.999507      26.784215      65.861388       0.856180       0.325775      -1.174674       0.024053       0.083797       0.039586       0.095748      -0.049075       0.003892       0.006139       0.124453       0.109089      -0.097804       0.036623       0.061181              6.585143       6.990633      -1.229236      -1.878720       7.493035       0.697320       5.271761          -0.000016
          160              O       7.500730      11.344508       7.716088      -0.654944      39.177068 0.61802705E+03  0.15392823E+05                                 9.160731                            7.700392       0.214941       2.086523                    0.997937      29.430866      78.894773       0.683512       0.359790      -1.137698      -0.010644       0.054721       0.002828       0.055818       0.047654       0.066511      -0.042324       0.058901       0.037394      -0.106142       0.021131       0.085011             10.638385       8.279557       3.533045      -1.981689      16.405892      -1.948182       7.229705          -0.000006
          161              O       7.941708      12.401411      10.295610      -0.644035      46.647038 0.76982394E+03  0.20334482E+05                                10.504736                            8.795529      -0.401324       1.900044                    0.993831      30.191189      84.410137       0.615319       0.376846      -1.120246       0.046322       0.020073      -0.019719       0.054199      -0.016759      -0.066588       0.004882      -0.012318      -0.160729      -0.092849       0.024889       0.067960             12.490036       9.591244       4.255463      -0.511946      18.989143      -2.843778       8.889721          -0.000005
          162              O       9.336590      13.955370      10.983872      -0.560766      33.532359 0.53959464E+03  0.12926721E+05                                 8.125423                            7.131601       0.601364       2.263630                    0.995045      26.912886      69.617893       0.723349       0.353458      -1.148444       0.015997       0.024688      -0.035002       0.045722      -0.037244       0.021704       0.071651       0.075758      -0.010189      -0.105824       0.046867       0.058957              8.776363       9.923777       2.451200       2.879953       7.669807       0.923194       8.735506          -0.000006
          163              O      11.195129      19.319141      21.969767      -0.689402      47.381091 0.77091788E+03  0.20299142E+05                                10.508239                            8.680307      -0.078236       1.982297                    0.996630      30.696277      84.708765       0.634663       0.366516      -1.132029       0.012275      -0.003472       0.061543       0.062851      -0.064950      -0.072721      -0.021734      -0.000106      -0.051767      -0.109032       0.018647       0.090386             12.519949       8.652038       1.774516      -1.098985       8.426404      -3.682570      20.481406           0.000002
          164              O       6.637652      15.476860       0.265235      -0.598680      26.645343 0.40130150E+03  0.89240506E+04                                 6.814407                            5.977967       1.112767       2.409561                    0.999296      26.752613      66.584505       0.824798       0.333939      -1.165354      -0.031326       0.031894       0.111942       0.120538       0.009219      -0.010036       0.045645       0.016378      -0.242796      -0.098115       0.043682       0.054433              7.136276       8.316629       2.346004       1.209068       5.533056       0.707708       7.559143          -0.000007
          165              O      10.756992      17.429985       0.306594      -0.675651      34.507909 0.59887747E+03  0.14785357E+05                                 8.266211                            7.512092       0.366835       2.133467                    0.997452      29.442505      78.344098       0.702097       0.353358      -1.143892       0.067768      -0.078343       0.062417       0.120938       0.033588       0.068409      -0.014476      -0.070628      -0.056445      -0.099116       0.036825       0.062290              8.384339       6.745788       0.057502      -0.281199       9.555863      -3.064234       8.851367           0.000003
          166              O       3.134564      15.271489       0.502148      -0.550584      29.230284 0.44700764E+03  0.10277136E+05                                 7.414940                            6.460475       0.704706       2.249130                    0.999446      27.874847      72.019671       0.760858       0.350143      -1.144349       0.014581       0.033289      -0.005670       0.036782      -0.043110       0.097011       0.083258       0.010563      -0.081729      -0.155886       0.054260       0.101626              7.617069       8.072148      -2.963998      -1.855750       8.001561       1.716681       6.777499          -0.000011
          167              O       7.215968       8.223312       7.053450      -0.643255      41.051352 0.66929122E+03  0.16966391E+05                                 9.403621                            8.031178       0.182548       2.097344                    0.994792      28.884803      77.538598       0.668586       0.361389      -1.139027      -0.050957      -0.059778       0.026611       0.082935      -0.049443       0.009008      -0.021055       0.070245       0.144928      -0.086410       0.024419       0.061991             10.175851      14.387218       1.582918      -3.015731       8.624780       1.197182       7.515554          -0.000001
          168              O       5.654090       9.229212       8.300954      -0.619487      37.875075 0.53859798E+03  0.12950152E+05                                 8.941711                            7.165376       0.345004       2.167105                    0.995123      27.801481      73.024840       0.712609       0.357474      -1.140494      -0.003697      -0.037784      -0.040023       0.055165      -0.058806       0.012271      -0.007585      -0.063491       0.109204      -0.085395       0.028606       0.056789             10.635993       7.223956      -0.028493      -0.462615      16.277046       5.710907       8.406978          -0.000006
          169              O       5.597200       6.133455       4.204198      -0.697094      45.335882 0.66428483E+03  0.16827958E+05                                10.054770                            7.949181       0.419809       2.152158                    0.996487      29.809554      80.305844       0.677809       0.356715      -1.141378       0.035373       0.025635       0.134852       0.141752      -0.000195      -0.003835       0.063404       0.092357      -0.114239      -0.096294       0.030813       0.065481             11.819612       7.780769      -0.496702      -0.757523      10.444653       6.831842      17.233413           0.000002
          170              O       5.022251       8.116753       5.040138      -0.596868      30.690762 0.51574729E+03  0.12307923E+05                                 7.675775                            6.993579       0.443898       2.149289                    0.999108      29.109457      77.005986       0.721714       0.355626      -1.138181       0.005504      -0.012854       0.024510       0.028218       0.000168       0.048335       0.038133       0.002982      -0.464870      -0.170228       0.076854       0.093374              7.784188       5.653566      -0.629471       0.324715      11.772854       0.150555       5.926143          -0.000013
          171              O       9.539448       9.169396       8.523256      -0.655899      34.188918 0.59560181E+03  0.14648622E+05                                 8.182990                            7.491059       0.437744       2.177671                    0.996340      28.610499      75.383411       0.704861       0.353315      -1.146717       0.012658      -0.011650       0.097294       0.098803       0.043365      -0.032395       0.019234      -0.068921       0.048310      -0.078368       0.030481       0.047888              8.118029       6.887659      -0.563988      -0.747853       6.259936      -0.514657      11.206491          -0.000005
          172              O       7.917734       9.405167      10.047908      -0.598516      40.688772 0.64376653E+03  0.16222627E+05                                 9.521608                            7.992414      -0.119253       2.012104                    0.993853      28.513468      77.261871       0.653213       0.372099      -1.126478       0.033041      -0.017489       0.008021       0.038235       0.045161      -0.019326       0.057561      -0.020514      -0.141822      -0.091691       0.011173       0.080518             10.988307      15.468289      -5.449063      -1.431659      10.232025       1.235204       7.264605          -0.000003
          173              O       9.442715      10.299081      13.534398      -0.614484      29.963031 0.51209363E+03  0.12145991E+05                                 7.508924                            6.925387       0.704512       2.262634                    0.998532      28.088761      73.031393       0.735279       0.351213      -1.146726       0.014775      -0.058506       0.004858       0.060538      -0.002632      -0.026476       0.047483       0.125901       0.104983      -0.097769       0.022910       0.074859              7.754832       7.060642      -1.478703      -2.186633       7.512947       1.208106       8.690906          -0.000011
          174              O       9.932655      10.907033      11.464442      -0.592580      33.280655 0.58155168E+03  0.14225601E+05                                 8.144632                            7.447112       0.396611       2.172444                    0.996300      28.034576      73.795144       0.700172       0.357617      -1.142637       0.025440      -0.039852      -0.036373       0.059652       0.027706       0.042198      -0.080837       0.038415      -0.005788      -0.109820       0.034677       0.075143              8.960011       6.912234      -1.175647      -0.128697      12.962735      -2.416596       7.005063          -0.000009
          175              O       5.422096       3.273803       2.711915      -0.624429      35.628665 0.57980520E+03  0.14176079E+05                                 8.477998                            7.432521       0.469252       2.197770                    0.997286      28.088834      73.986010       0.701150       0.357290      -1.142587       0.003738      -0.088959       0.027080       0.093065       0.017259      -0.056314       0.026036       0.007275       0.001459      -0.068932       0.010039       0.058893              8.643325       6.444610      -0.899205       0.862566      12.626877       0.873153       6.858488           0.000004
          176              O       4.575873       1.583199       1.499027      -0.632880      38.395216 0.59951709E+03  0.14773091E+05                                 8.995630                            7.557914       0.324607       2.147889                    0.995803      28.356378      74.851406       0.695669       0.357301      -1.143195       0.100064      -0.001537      -0.016571       0.101438       0.029447      -0.009729       0.039155       0.061939       0.089199      -0.073171       0.026510       0.046661             10.376704      10.516597      -0.244416       5.848793       7.310297       1.268333      13.303217           0.000004
          177              O       8.553619      19.437263       1.376749      -0.617453      33.351161 0.54949012E+03  0.13277069E+05                                 8.164676                            7.231311       0.465763       2.187296                    0.996309      28.382418      74.710618       0.710327       0.356866      -1.141089      -0.018306       0.005618       0.053971       0.057268       0.025582       0.064433      -0.016142      -0.004973      -0.206927      -0.105050       0.033434       0.071616              8.840264       8.933238       3.004317       2.086380       8.568955       2.343564       9.018601           0.000004
          178              O      10.451139      20.386710       0.795480      -0.614504      30.641410 0.49842260E+03  0.11703402E+05                                 7.516569                            6.749278       0.804980       2.297598                    0.998392      27.694201      70.877109       0.761103       0.342727      -1.157567       0.029078       0.026055       0.046991       0.061095      -0.050741      -0.059591      -0.049287      -0.007427      -0.037472      -0.107467       0.048852       0.058615              8.008048       7.986799       0.887449      -2.833842       5.680577       0.502009      10.356770           0.000004
          179              O       3.179072       4.888347       3.512789      -0.616591      38.320232 0.62997877E+03  0.15736588E+05                                 8.999391                            7.803535       0.220566       2.118150                    0.995532      28.312828      75.549820       0.676446       0.362483      -1.137688      -0.057812      -0.008921       0.052590       0.078661      -0.003066       0.065557      -0.032142      -0.035895      -0.116937      -0.091921       0.024403       0.067518              9.605465      12.352367       3.181097      -1.888598       8.045205       0.688017       8.418822           0.000003
          180              O       2.153806       3.054865       2.793733      -0.666034      40.259900 0.58537193E+03  0.14315263E+05                                 9.209548                            7.377460       0.523400       2.210566                    0.997272      28.247413      73.885248       0.718333       0.348669      -1.152088       0.004794       0.056129       0.071312       0.090878      -0.025057       0.045991      -0.008136      -0.061940       0.020285      -0.067206       0.013227       0.053979             11.025590       6.955579      -0.230878      -1.788216       9.155433       5.904937      16.965758           0.000005
          181              O       9.515321       7.573397       5.539589      -0.696100      45.433328 0.65610686E+03  0.16571208E+05                                10.056282                            7.890567       0.471249       2.165656                    0.997126      29.856271      80.340313       0.681481       0.355855      -1.141942       0.026483      -0.132990      -0.033976       0.139793       0.005870      -0.005979       0.063656       0.106762      -0.091980      -0.098538       0.029405       0.069133             11.814186       7.385547       0.391374       0.155442      17.253148       7.141325      10.803864          -0.000001
          182              O       9.042671       6.687864       3.541336      -0.588680      32.701711 0.55099260E+03  0.13377089E+05                                 8.086336                            7.289119       0.391673       2.132820                    0.998787      29.348527      78.480301       0.697677       0.361606      -1.132687       0.016033      -0.016222       0.007719       0.024079      -0.038500      -0.007193       0.028369       0.244723       0.252120      -0.173125       0.075204       0.097921              8.286172       5.914022      -0.312017       0.475256       5.996143       0.274416      12.948351          -0.000004
          183              O       5.510950      11.485321      15.840593      -0.625649      24.835691 0.38431527E+03  0.84393938E+04                                 6.393585                            5.778124       1.110790       2.402698                    0.999507      26.784214      65.861387       0.856180       0.325775      -1.174674      -0.024053      -0.083798      -0.039586       0.095748      -0.049075       0.003892       0.006139       0.124453       0.109089      -0.097804       0.036623       0.061181              6.585144       6.990633      -1.229236      -1.878720       7.493036       0.697320       5.271762          -0.000016
          184              O       7.316271      12.071846      14.761447      -0.654944      39.177070 0.61802707E+03  0.15392824E+05                                 9.160731                            7.700392       0.214941       2.086523                    0.997937      29.430866      78.894774       0.683511       0.359790      -1.137698       0.010644      -0.054721      -0.002828       0.055818       0.047654       0.066511      -0.042324       0.058901       0.037394      -0.106142       0.021131       0.085011             10.638385       8.279557       3.533045      -1.981690      16.405893      -1.948182       7.229706          -0.000006
          185              O       6.875293      11.014943      12.181925      -0.644035      46.647038 0.76982394E+03  0.20334482E+05                                10.504736                            8.795529      -0.401324       1.900044                    0.993831      30.191189      84.410137       0.615319       0.376846      -1.120246      -0.046322      -0.020073       0.019719       0.054199      -0.016759      -0.066588       0.004882      -0.012318      -0.160729      -0.092849       0.024889       0.067960             12.490036       9.591244       4.255463      -0.511946      18.989143      -2.843778       8.889722          -0.000005
          186              O       5.480411       9.460984      11.493663      -0.560766      33.532358 0.53959461E+03  0.12926720E+05                                 8.125423                            7.131601       0.601365       2.263630                    0.995045      26.912885      69.617891       0.723348       0.353458      -1.148444      -0.015997      -0.024688       0.035002       0.045722      -0.037244       0.021704       0.071651       0.075758      -0.010189      -0.105824       0.046867       0.058957              8.776363       9.923777       2.451200       2.879953       7.669807       0.923195       8.735506          -0.000006
          187              O       3.621872       4.097213       0.507768      -0.689402      47.381097 0.77091798E+03  0.20299145E+05                                10.508240                            8.680308      -0.078236       1.982297                    0.996630      30.696279      84.708772       0.634663       0.366516      -1.132029      -0.012275       0.003472      -0.061543       0.062851      -0.064950      -0.072721      -0.021734      -0.000106      -0.051767      -0.109032       0.018647       0.090386             12.519950       8.652038       1.774516      -1.098985       8.426404      -3.682570      20.481407           0.000002
          188              O       8.179349       7.939494      22.212300      -0.598680      26.645345 0.40130153E+03  0.89240516E+04                                 6.814408                            5.977967       1.112768       2.409561                    0.999296      26.752612      66.584505       0.824798       0.333939      -1.165354       0.031326      -0.031894      -0.111942       0.120538       0.009219      -0.010036       0.045645       0.016378      -0.242796      -0.098115       0.043682       0.054433              7.136276       8.316630       2.346004       1.209069       5.533056       0.707708       7.559144          -0.000007
          189              O       4.060009       5.986369      22.170941      -0.675651      34.507910 0.59887749E+03  0.14785358E+05                                 8.266211                            7.512093       0.366835       2.133467                    0.997452      29.442505      78.344099       0.702097       0.353358      -1.143892      -0.067768       0.078343      -0.062417       0.120938       0.033588       0.068409      -0.014476      -0.070628      -0.056445      -0.099116       0.036825       0.062291              8.384340       6.745788       0.057502      -0.281199       9.555864      -3.064234       8.851367           0.000003
          190              O      11.682437       8.144865      21.975387      -0.550584      29.230287 0.44700770E+03  0.10277138E+05                                 7.414940                            6.460476       0.704706       2.249130                    0.999446      27.874847      72.019674       0.760858       0.350143      -1.144349      -0.014581      -0.033288       0.005670       0.036782      -0.043110       0.097011       0.083258       0.010563      -0.081729      -0.155885       0.054260       0.101625              7.617070       8.072149      -2.963999      -1.855750       8.001561       1.716681       6.777500          -0.000011
          191              O       7.601033      15.193042      15.424085      -0.643255      41.051351 0.66929120E+03  0.16966391E+05                                 9.403621                            8.031178       0.182548       2.097344                    0.994792      28.884802      77.538597       0.668586       0.361389      -1.139027       0.050957       0.059778      -0.026611       0.082935      -0.049443       0.009008      -0.021055       0.070245       0.144929      -0.086410       0.024419       0.061991             10.175851      14.387219       1.582918      -3.015731       8.624780       1.197182       7.515554          -0.000001
          192              O       9.162911      14.187142      14.176581      -0.619487      37.875076 0.53859800E+03  0.12950152E+05                                 8.941711                            7.165376       0.345004       2.167105                    0.995123      27.801482      73.024842       0.712609       0.357474      -1.140494       0.003697       0.037784       0.040023       0.055165      -0.058806       0.012271      -0.007585      -0.063491       0.109204      -0.085395       0.028606       0.056789             10.635993       7.223956      -0.028493      -0.462615      16.277046       5.710906       8.406978          -0.000006
          193              O       9.219801      17.282899      18.273337      -0.697094      45.335873 0.66428469E+03  0.16827953E+05                                10.054768                            7.949180       0.419809       2.152158                    0.996487      29.809552      80.305833       0.677809       0.356715      -1.141378      -0.035373      -0.025635      -0.134852       0.141752      -0.000195      -0.003835       0.063404       0.092357      -0.114239      -0.096294       0.030813       0.065481             11.819609       7.780767      -0.496702      -0.757523      10.444652       6.831840      17.233409           0.000002
          194              O       9.794750      15.299601      17.437397      -0.596868      30.690762 0.51574730E+03  0.12307924E+05                                 7.675775                            6.993578       0.443898       2.149289                    0.999108      29.109458      77.005988       0.721714       0.355626      -1.138181      -0.005504       0.012854      -0.024509       0.028218       0.000168       0.048335       0.038133       0.002982      -0.464869      -0.170228       0.076854       0.093374              7.784188       5.653566      -0.629471       0.324715      11.772854       0.150555       5.926143          -0.000013
          195              O       5.277553      14.246958      13.954279      -0.655899      34.188916 0.59560177E+03  0.14648620E+05                                 8.182989                            7.491058       0.437744       2.177671                    0.996340      28.610498      75.383408       0.704861       0.353315      -1.146717      -0.012658       0.011650      -0.097294       0.098803       0.043365      -0.032395       0.019234      -0.068921       0.048310      -0.078368       0.030481       0.047888              8.118028       6.887659      -0.563988      -0.747853       6.259936      -0.514657      11.206491          -0.000005
          196              O       6.899267      14.011187      12.429627      -0.598516      40.688772 0.64376653E+03  0.16222627E+05                                 9.521608                            7.992414      -0.119253       2.012104                    0.993853      28.513468      77.261871       0.653213       0.372099      -1.126478      -0.033041       0.017489      -0.008021       0.038235       0.045161      -0.019326       0.057561      -0.020514      -0.141822      -0.091691       0.011173       0.080518             10.988307      15.468289      -5.449063      -1.431659      10.232025       1.235204       7.264605          -0.000003
          197              O       5.374286      13.117273       8.943137      -0.614484      29.963034 0.51209369E+03  0.12145993E+05                                 7.508925                            6.925388       0.704512       2.262634                    0.998532      28.088762      73.031398       0.735279       0.351213      -1.146726      -0.014775       0.058506      -0.004858       0.060538      -0.002632      -0.026476       0.047483       0.125901       0.104983      -0.097769       0.022910       0.074859              7.754833       7.060643      -1.478703      -2.186634       7.512948       1.208106       8.690907          -0.000011
          198              O       4.884346      12.509321      11.013093      -0.592580      33.280654 0.58155165E+03  0.14225600E+05                                 8.144632                            7.447112       0.396611       2.172444                    0.996300      28.034576      73.795142       0.700173       0.357617      -1.142637      -0.025440       0.039852       0.036373       0.059652       0.027706       0.042198      -0.080837       0.038415      -0.005787      -0.109820       0.034677       0.075143              8.960010       6.912234      -1.175647      -0.128697      12.962734      -2.416596       7.005062          -0.000008
          199              O       9.394905      20.142551      19.765620      -0.624429      35.628663 0.57980516E+03  0.14176077E+05                                 8.477998                            7.432520       0.469252       2.197770                    0.997286      28.088833      73.986007       0.701150       0.357290      -1.142587      -0.003738       0.088959      -0.027080       0.093065       0.017259      -0.056314       0.026036       0.007275       0.001459      -0.068932       0.010039       0.058893              8.643325       6.444610      -0.899205       0.862566      12.626877       0.873153       6.858487           0.000004
          200              O      10.241128      21.833155      20.978508      -0.632880      38.395216 0.59951709E+03  0.14773091E+05                                 8.995630                            7.557914       0.324607       2.147889                    0.995803      28.356378      74.851406       0.695669       0.357301      -1.143195      -0.100064       0.001537       0.016571       0.101438       0.029447      -0.009729       0.039155       0.061939       0.089199      -0.073171       0.026510       0.046661             10.376704      10.516597      -0.244416       5.848793       7.310297       1.268333      13.303217           0.000004
          201              O       6.263382       3.979091      21.100786      -0.617453      33.351162 0.54949012E+03  0.13277069E+05                                 8.164676                            7.231311       0.465763       2.187296                    0.996309      28.382418      74.710618       0.710327       0.356866      -1.141089       0.018306      -0.005618      -0.053971       0.057268       0.025582       0.064433      -0.016142      -0.004973      -0.206927      -0.105050       0.033434       0.071616              8.840264       8.933238       3.004317       2.086380       8.568955       2.343564       9.018601           0.000004
          202              O       4.365862       3.029644      21.682055      -0.614504      30.641410 0.49842260E+03  0.11703402E+05                                 7.516569                            6.749278       0.804980       2.297598                    0.998392      27.694201      70.877109       0.761103       0.342727      -1.157567      -0.029078      -0.026055      -0.046991       0.061095      -0.050741      -0.059591      -0.049287      -0.007427      -0.037472      -0.107467       0.048852       0.058615              8.008048       7.986799       0.887449      -2.833842       5.680577       0.502009      10.356770           0.000004
          203              O      11.637929      18.528007      18.964746      -0.616591      38.320230 0.62997874E+03  0.15736587E+05                                 8.999391                            7.803535       0.220566       2.118150                    0.995532      28.312827      75.549818       0.676446       0.362483      -1.137688       0.057812       0.008921      -0.052590       0.078661      -0.003066       0.065557      -0.032142      -0.035895      -0.116937      -0.091921       0.024403       0.067518              9.605465      12.352367       3.181097      -1.888598       8.045205       0.688017       8.418822           0.000003
          204              O      12.663195      20.361489      19.683802      -0.666034      40.259901 0.58537194E+03  0.14315264E+05                                 9.209548                            7.377460       0.523400       2.210566                    0.997272      28.247413      73.885249       0.718333       0.348669      -1.152088      -0.004794      -0.056129      -0.071312       0.090878      -0.025057       0.045991      -0.008136      -0.061940       0.020285      -0.067206       0.013227       0.053979             11.025590       6.955579      -0.230878      -1.788216       9.155433       5.904937      16.965758           0.000005
          205              O       5.301680      15.842957      16.937946      -0.696100      45.433349 0.65610719E+03  0.16571219E+05                                10.056286                            7.890569       0.471248       2.165655                    0.997126      29.856276      80.340337       0.681480       0.355855      -1.141942      -0.026483       0.132990       0.033976       0.139793       0.005870      -0.005979       0.063656       0.106762      -0.091980      -0.098538       0.029405       0.069133             11.814191       7.385549       0.391374       0.155442      17.253156       7.141329      10.803868          -0.000001
          206              O       5.774330      16.728490      18.936199      -0.588681      32.701714 0.55099265E+03  0.13377090E+05                                 8.086336                            7.289119       0.391672       2.132819                    0.998787      29.348529      78.480306       0.697677       0.361606      -1.132687      -0.016033       0.016222      -0.007719       0.024079      -0.038500      -0.007193       0.028369       0.244723       0.252121      -0.173125       0.075204       0.097921              8.286172       5.914022      -0.312017       0.475256       5.996143       0.274416      12.948352          -0.000004
          207              F       4.919131      16.446275       6.437341      -0.205079      14.319342 0.19983272E+03  0.36892960E+04                                 4.446948                            4.197126       1.165987       2.619508                    0.999536      18.727653      40.867751       1.003600       0.330574      -1.182145       0.008714      -0.001519       0.002321       0.009145      -0.004173      -0.064552       0.007393       0.034324       0.201033      -0.051543      -0.051097       0.102641              4.609262       4.916768       0.021498      -1.443441       3.238000      -0.435655       5.673017          -0.000004
          208              F       4.979748      17.274764       4.455497      -0.203211      14.718516 0.20172537E+03  0.37308658E+04                                 4.559525                            4.224721       1.196886       2.647047                    0.999192      18.579170      40.503166       0.998137       0.331793      -1.181742       0.003583      -0.002036      -0.000401       0.004140      -0.045204       0.034401      -0.056269      -0.027955       0.025363      -0.053443      -0.040360       0.093803              4.849226       5.631271      -1.290708       1.279992       4.466083      -1.134690       4.450323           0.000000
          209              F       5.408300      15.188867       4.758719      -0.187140      11.551005 0.16006291E+03  0.28059837E+04                                 3.800478                            3.738531       1.094298       2.607043                    0.999416      18.351308      39.499090       1.067011       0.327448      -1.180568       0.007965       0.008876       0.003370       0.012393       0.013253       0.011112       0.051943      -0.114683      -0.065741      -0.051767      -0.042201       0.093968              3.734346       3.577920       0.380669       0.229261       4.312243       0.310307       3.312875          -0.000010
          210              F       6.383764      18.687776       6.638965      -0.217844      16.086529 0.23059924E+03  0.44247208E+04                                 4.889026                            4.579959       0.553249       2.397166                    0.997933      19.334281      43.404169       0.935797       0.341112      -1.169663       0.005082       0.001519       0.002882       0.006036      -0.029408      -0.059034       0.023111       0.037100       0.086510      -0.051828      -0.036030       0.087858              5.093943       5.519646      -1.489681      -1.325642       5.045473       0.695377       4.716709           0.000001
          211              F       8.472337      18.541429       6.130748      -0.187712      14.775091 0.21217793E+03  0.39767560E+04                                 4.544341                            4.358418       0.987742       2.573531                    0.998857      18.593748      40.896118       0.973394       0.335729      -1.177463      -0.008778      -0.000233      -0.002077       0.009024       0.025599       0.040296       0.009714       0.111355      -0.095867      -0.046482      -0.044721       0.091204              4.675104       5.992404       1.242875       0.491829       4.328458      -0.024943       3.704448           0.000001
          212              F       7.022623      18.929342       4.597105      -0.195438      13.986070 0.20304585E+03  0.37773117E+04                                 4.407047                            4.277930       0.856543       2.510617                    0.999158      18.916686      41.933311       0.974121       0.337991      -1.171337       0.004438      -0.002206       0.001116       0.005080      -0.014004       0.021866      -0.058091      -0.033845       0.180495      -0.052081      -0.044782       0.096863              4.508298       3.637977      -0.241083       0.106867       4.724537      -1.447439       5.162381           0.000002
          213              F       5.768346       5.376262      11.464892      -0.197970      14.112020 0.19591990E+03  0.35996442E+04                                 4.398762                            4.165031       1.094852       2.611418                    0.999070      18.513416      40.318374       1.004005       0.332039      -1.180700      -0.010337      -0.004298      -0.004087       0.011917       0.069840       0.023199       0.017590      -0.029493      -0.112109      -0.056277      -0.039793       0.096070              4.563277       5.004702       1.402027       0.666010       4.944965       0.671293       3.740163           0.000000
          214              F       5.559261       3.456916      10.519936      -0.213529      16.189821 0.22830492E+03  0.43739429E+04                                 4.931365                            4.564087       0.693299       2.440644                    0.998982      19.377848      43.604470       0.934382       0.342156      -1.167652      -0.000127      -0.003600       0.005206       0.006331      -0.046932      -0.034061       0.045516      -0.033480      -0.028531      -0.045720      -0.042062       0.087782              5.239201       5.194360      -1.838612      -1.227522       5.684943       1.367994       4.838300           0.000004
          215              F       4.572265       3.851181      12.386021      -0.204849      17.543253 0.24070577E+03  0.46643873E+04                                 5.224144                            4.688001       0.492558       2.382632                    0.997280      19.226996      43.253701       0.923162       0.342389      -1.169585       0.001787      -0.001995      -0.002727       0.003822       0.005628      -0.030217      -0.039829      -0.016465       0.174904      -0.048452      -0.033977       0.082428              5.632644       4.024234       0.195940      -0.512765       5.362992      -2.373051       7.510707           0.000003
          216              F       2.061319       3.637061      11.610995      -0.211724      14.928614 0.21164963E+03  0.39831979E+04                                 4.653671                            4.383611       0.713456       2.450171                    0.998969      19.259092      43.108278       0.955903       0.340469      -1.167801      -0.000008      -0.003565       0.001104       0.003732       0.007993      -0.055187      -0.009906       0.023719       0.201860      -0.050411      -0.044349       0.094761              4.814859       4.175489       0.510487      -1.203069       3.965959      -0.916259       6.303129           0.000004
          217              F       3.093033       2.614700      10.022958      -0.200179      14.715014 0.21206487E+03  0.39933580E+04                                 4.622761                            4.412102       0.753274       2.485265                    0.997700      18.995307      42.543874       0.944894       0.344234      -1.164481      -0.005044      -0.004043      -0.002897       0.007084      -0.044495      -0.014786       0.034963      -0.091868      -0.100099      -0.047390      -0.044725       0.092115              4.768722       4.012683      -0.443280      -0.110755       6.409742       0.702246       3.883740           0.000006
          218              F       9.702897       4.108509       9.569361      -0.198445      15.702808 0.22628575E+03  0.43138039E+04                                 4.776956                            4.529246       0.804125       2.506250                    0.997761      18.859712      41.956155       0.945099       0.339958      -1.172743       0.009950      -0.002428       0.005809       0.011775      -0.023021       0.064511      -0.021894       0.061752       0.007565      -0.050427      -0.039762       0.090190              4.948054       5.995520       0.130551       1.835288       3.812236       0.068636       5.036406           0.000003
          219              F       9.689910      21.066914       7.903101      -0.209515      15.451417 0.21909866E+03  0.41572252E+04                                 4.776684                            4.468656       0.630841       2.423938                    0.998472      19.272339      43.247478       0.944489       0.341779      -1.167234       0.002043      -0.001499       0.007943       0.008337       0.052700      -0.006691      -0.009723      -0.096820      -0.144078      -0.050570      -0.045933       0.096503              5.003112       4.362492       1.400500      -0.348330       6.549425      -0.783329       4.097420           0.000004
          220              F       5.589828       2.193434       7.444110      -0.195202      15.824634 0.22729348E+03  0.43351664E+04                                 4.805370                            4.537056       0.812208       2.512489                    0.997744      18.788436      41.724151       0.945572       0.339620      -1.173757       0.008474      -0.004568       0.004228       0.010514      -0.066226       0.026833      -0.026706       0.021644      -0.090262      -0.052788      -0.040875       0.093663              5.013090       5.930828      -1.947042      -0.025717       5.379681      -0.037385       3.728760           0.000004
          221              F       6.972017       1.682442       9.023382      -0.194691      15.668866 0.22864552E+03  0.43840123E+04                                 4.835027                            4.599053       0.705709       2.471676                    0.997092      19.052690      42.951266       0.920856       0.346901      -1.163131      -0.006530       0.002649       0.006287       0.009443       0.011429       0.036640       0.035034      -0.000545       0.211628      -0.047114      -0.045493       0.092607              4.971277       4.023652      -0.014770       0.294182       4.181142       0.565618       6.709035           0.000005
          222              F      12.225507      20.286891       7.857472      -0.198962      16.176660 0.22488492E+03  0.42825119E+04                                 4.927649                            4.520213       0.835174       2.518090                    0.997617      18.884002      42.053852       0.944015       0.340713      -1.171529       0.005008       0.000720       0.004659       0.006878       0.037129      -0.010412      -0.045461      -0.092604      -0.068190      -0.050673      -0.039156       0.089829              5.245114       4.025132       0.328768      -0.250091       6.780579      -1.779377       4.929631           0.000003
          223              F       5.398431      21.214860       6.384069      -0.202481      14.828239 0.21458946E+03  0.40412735E+04                                 4.576804                            4.399710       0.754033       2.478952                    0.998649      18.929807      42.004100       0.961447       0.338276      -1.172932      -0.006199       0.004436       0.007732       0.010858      -0.017580      -0.066896       0.009902       0.049638       0.083397      -0.052142      -0.037479       0.089621              4.682504       5.491917      -0.902184      -1.099988       4.221361       0.372776       4.334234           0.000004
          224              F       1.413918       1.215437       8.291963      -0.204453      16.147554 0.22990158E+03  0.44127614E+04                                 4.921250                            4.586680       0.680342       2.439358                    0.998896      19.306567      43.502301       0.929933       0.343152      -1.166658       0.000401      -0.006918      -0.001269       0.007045       0.031105       0.043044       0.048042      -0.006438       0.075392      -0.043854      -0.042648       0.086502              5.170975       5.057856       1.152589       1.699365       4.869141       1.265161       5.585928           0.000005
          225              F       9.897870       6.970079      16.040194      -0.205079      14.319342 0.19983272E+03  0.36892960E+04                                 4.446948                            4.197126       1.165987       2.619508                    0.999536      18.727653      40.867751       1.003600       0.330574      -1.182145      -0.008714       0.001519      -0.002321       0.009145      -0.004173      -0.064552       0.007393       0.034324       0.201033      -0.051543      -0.051097       0.102641              4.609262       4.916768       0.021498      -1.443441       3.238000      -0.435655       5.673017          -0.000004
          226              F       9.837253       6.141590      18.022038      -0.203211      14.718515 0.20172535E+03  0.37308653E+04                                 4.559525                            4.224720       1.196886       2.647047                    0.999192      18.579170      40.503165       0.998137       0.331793      -1.181742      -0.003583       0.002036       0.000401       0.004140      -0.045204       0.034401      -0.056269      -0.027955       0.025363      -0.053443      -0.040360       0.093803              4.849225       5.631270      -1.290708       1.279992       4.466083      -1.134690       4.450323           0.000000
          227              F       9.408701       8.227487      17.718816      -0.187140      11.551004 0.16006289E+03  0.28059833E+04                                 3.800477                            3.738531       1.094297       2.607043                    0.999416      18.351308      39.499089       1.067011       0.327448      -1.180568      -0.007965      -0.008876      -0.003370       0.012393       0.013253       0.011112       0.051943      -0.114683      -0.065741      -0.051767      -0.042201       0.093968              3.734346       3.577919       0.380669       0.229261       4.312243       0.310307       3.312875          -0.000010
          228              F       8.433237       4.728578      15.838570      -0.217844      16.086528 0.23059922E+03  0.44247203E+04                                 4.889025                            4.579959       0.553249       2.397166                    0.997933      19.334281      43.404168       0.935797       0.341112      -1.169663      -0.005082      -0.001519      -0.002882       0.006036      -0.029408      -0.059034       0.023111       0.037100       0.086510      -0.051828      -0.036030       0.087858              5.093942       5.519645      -1.489681      -1.325641       5.045472       0.695377       4.716709           0.000001
          229              F       6.344664       4.874925      16.346787      -0.187712      14.775091 0.21217793E+03  0.39767560E+04                                 4.544341                            4.358418       0.987742       2.573531                    0.998857      18.593748      40.896118       0.973394       0.335729      -1.177463       0.008778       0.000233       0.002077       0.009024       0.025599       0.040296       0.009714       0.111355      -0.095867      -0.046482      -0.044721       0.091204              4.675104       5.992404       1.242875       0.491829       4.328458      -0.024943       3.704448           0.000001
          230              F       7.794378       4.487012      17.880430      -0.195438      13.986070 0.20304585E+03  0.37773117E+04                                 4.407047                            4.277930       0.856543       2.510617                    0.999158      18.916686      41.933311       0.974121       0.337991      -1.171337      -0.004438       0.002206      -0.001116       0.005080      -0.014004       0.021866      -0.058091      -0.033845       0.180495      -0.052081      -0.044782       0.096863              4.508298       3.637977      -0.241083       0.106867       4.724537      -1.447439       5.162381           0.000002
          231              F       9.048655      18.040092      11.012643      -0.197970      14.112021 0.19591992E+03  0.35996446E+04                                 4.398762                            4.165032       1.094852       2.611418                    0.999070      18.513416      40.318375       1.004005       0.332039      -1.180700       0.010337       0.004298       0.004087       0.011917       0.069840       0.023199       0.017590      -0.029493      -0.112109      -0.056277      -0.039793       0.096070              4.563277       5.004702       1.402027       0.666010       4.944966       0.671293       3.740163           0.000000
          232              F       9.257740      19.959438      11.957599      -0.213529      16.189821 0.22830492E+03  0.43739429E+04                                 4.931365                            4.564087       0.693299       2.440644                    0.998982      19.377848      43.604470       0.934382       0.342156      -1.167652       0.000127       0.003600      -0.005206       0.006331      -0.046932      -0.034061       0.045516      -0.033480      -0.028531      -0.045720      -0.042062       0.087782              5.239201       5.194360      -1.838611      -1.227522       5.684943       1.367994       4.838300           0.000004
          233              F      10.244736      19.565173      10.091514      -0.204849      17.543255 0.24070580E+03  0.46643880E+04                                 5.224145                            4.688001       0.492557       2.382632                    0.997280      19.226996      43.253703       0.923162       0.342389      -1.169585      -0.001787       0.001995       0.002727       0.003822       0.005628      -0.030217      -0.039829      -0.016465       0.174904      -0.048452      -0.033977       0.082428              5.632645       4.024234       0.195940      -0.512765       5.362993      -2.373052       7.510708           0.000003
          234              F      12.755682      19.779293      10.866540      -0.211724      14.928617 0.21164968E+03  0.39831991E+04                                 4.653672                            4.383612       0.713455       2.450170                    0.998969      19.259092      43.108281       0.955903       0.340469      -1.167801       0.000008       0.003565      -0.001104       0.003732       0.007993      -0.055187      -0.009906       0.023719       0.201860      -0.050411      -0.044349       0.094761              4.814860       4.175489       0.510487      -1.203069       3.965960      -0.916260       6.303131           0.000004
          235              F      11.723968      20.801654      12.454577      -0.200179      14.715013 0.21206486E+03  0.39933577E+04                                 4.622761                            4.412101       0.753275       2.485265                    0.997700      18.995307      42.543873       0.944894       0.344234      -1.164481       0.005044       0.004043       0.002897       0.007084      -0.044495      -0.014786       0.034963      -0.091868      -0.100099      -0.047390      -0.044725       0.092115              4.768722       4.012683      -0.443280      -0.110755       6.409742       0.702246       3.883740           0.000006
          236              F       5.114104      19.307845      12.908174      -0.198445      15.702807 0.22628574E+03  0.43138034E+04                                 4.776956                            4.529245       0.804125       2.506250                    0.997761      18.859712      41.956154       0.945099       0.339958      -1.172743      -0.009950       0.002428      -0.005809       0.011775      -0.023021       0.064511      -0.021894       0.061752       0.007565      -0.050427      -0.039763       0.090190              4.948054       5.995519       0.130551       1.835288       3.812235       0.068636       5.036406           0.000003
          237              F       5.127091       2.349440      14.574434      -0.209515      15.451417 0.21909867E+03  0.41572253E+04                                 4.776684                            4.468655       0.630841       2.423938                    0.998472      19.272340      43.247479       0.944489       0.341779      -1.167234      -0.002043       0.001499      -0.007943       0.008337       0.052700      -0.006691      -0.009723      -0.096820      -0.144078      -0.050570      -0.045933       0.096503              5.003112       4.362491       1.400500      -0.348329       6.549424      -0.783329       4.097420           0.000004
          238              F       9.227173      21.222920      15.033425      -0.195202      15.824634 0.22729348E+03  0.43351665E+04                                 4.805370                            4.537056       0.812208       2.512489                    0.997744      18.788436      41.724151       0.945572       0.339620      -1.173757      -0.008474       0.004568      -0.004228       0.010514      -0.066226       0.026833      -0.026706       0.021644      -0.090262      -0.052788      -0.040875       0.093663              5.013090       5.930828      -1.947042      -0.025717       5.379681      -0.037385       3.728760           0.000004
          239              F       7.844984      21.733912      13.454153      -0.194691      15.668865 0.22864551E+03  0.43840119E+04                                 4.835027                            4.599053       0.705709       2.471676                    0.997092      19.052690      42.951265       0.920856       0.346901      -1.163131       0.006530      -0.002649      -0.006287       0.009443       0.011429       0.036640       0.035034      -0.000545       0.211628      -0.047114      -0.045493       0.092607              4.971276       4.023652      -0.014770       0.294182       4.181142       0.565618       6.709035           0.000005
          240              F       2.591494       3.129463      14.620063      -0.198962      16.176662 0.22488494E+03  0.42825124E+04                                 4.927650                            4.520213       0.835174       2.518090                    0.997617      18.884002      42.053853       0.944015       0.340713      -1.171529      -0.005008      -0.000720      -0.004659       0.006878       0.037129      -0.010412      -0.045461      -0.092604      -0.068190      -0.050673      -0.039156       0.089829              5.245115       4.025132       0.328768      -0.250091       6.780580      -1.779377       4.929632           0.000003
          241              F       9.418570       2.201494      16.093466      -0.202481      14.828239 0.21458947E+03  0.40412736E+04                                 4.576804                            4.399710       0.754033       2.478952                    0.998649      18.929808      42.004101       0.961447       0.338276      -1.172932       0.006199      -0.004436      -0.007732       0.010858      -0.017580      -0.066896       0.009902       0.049638       0.083397      -0.052142      -0.037479       0.089621              4.682504       5.491917      -0.902184      -1.099988       4.221361       0.372776       4.334234           0.000004
          242              F      13.403083      22.200917      14.185572      -0.204453      16.147554 0.22990158E+03  0.44127614E+04                                 4.921250                            4.586680       0.680342       2.439358                    0.998896      19.306567      43.502301       0.929933       0.343152      -1.166658      -0.000401       0.006918       0.001269       0.007045       0.031105       0.043044       0.048042      -0.006438       0.075393      -0.043854      -0.042648       0.086502              5.170975       5.057856       1.152589       1.699365       4.869141       1.265161       5.585928           0.000005

******************************************************
Auxiliary information for the entire system
The total spin magnetic moment of the unit cell is   -0.000088
The total net atomic charge of the unit cell is   -0.000006
Accuracy of reproducing the electrostatic potential in the unit cell:
  The inner radius (bohr) =    5.0000
  The outer radius (bohr) =   12.0000
  Valid grid points have density less than (e/(bohr^3)) =    0.0001
  The number of valid grid points were=       111740
  The rms potential error without charges in kcal/mol is=      9.51370
  The rms potential error with partial charges in kcal/mol is=      1.48179
  The RRMSE value at monopole order=      0.15575
  The rms potential error with partial charges and cloud penetration in kcal/mol is=      1.46578
  The RRMSE value at monopole order with cloud penetration is=      0.15407
  The rms potential error with partial charges and atomic dipoles in kcal/mol is=      0.89356
  The RRMSE value at dipole order=      0.09392
  The rms potential error with partial charges, atomic dipoles and cloud penetration in kcal/mol is=      0.87191
  The RRMSE value at dipole order with cloud penetration=      0.09165

******************************************************
The electron densities and ab initio electrostatic potential were computed in VASP using the PBE functional and
projector augmented wave method. See the main text of the journal article for a description of computational details.
The atomic charges, dipoles, and quadrupoles were computed with the DDEC6 method as described in
(a) T. A. Manz and N. Gabaldon Limas, RSC Adv. 6 (2016) 47771-47801 DOI: 10.1039/c6ra04656h
(b) N. Gabaldon Limas and T. A. Manz, RSC Adv. 8 (2018) 2678-2707 DOI: 10.1039/c7ra11829e.
For each atom in the material, the electron cloud parameters were fit to the spherically averaged atom-in-material
electron density using radial positions for which this density was between 10^-4 and 10^-2 electrons per cubic bohr.
The polarizabilities, dispersion coefficients, and quantum Drude oscillator (QDO) parameters were fit using the MCLF method.
The magnetic structure of the system was optimized in VASP from the default ferromagnetic initial guess using spin polarization.
The atomic spin moments (ASMs) were computed on this optimized magnetic structure using the DDEC6 partition as inputs
to the method of T. A. Manz and D. S. Sholl, J. Chem. Theory Comput. 7 (2011) 4146-4164 DOI: 10.1021/ct200539n.
The RMSE and RRMSE were computed using a uniform grid with Ewald summation.
