# Supplementary material for: A collection of forcefield precursors for metal–organic frameworks
Source: RSC Adv. 2019 Nov 13;9(63):36492–507. doi: 10.1039/c9ra07327b (PMC9075174; doi:10.1039/c9ra07327b)
Supplement: RA-009-C9RA07327B-s4588 [file RA-009-C9RA07327B-s4588.xyz]

  111
jmolscript: load "" {1 1 1} spacegroup "x,y,z" unitcell [{     10.975000     0.000000     0.000000 }, {      4.099977    11.425651     0.000000 }, {      2.161730     4.864501    12.653914 }]
Co     3.897588     8.601326    10.312940     0.754696
Co     5.958233    11.624112    10.281179     0.779996
Co    13.339119     7.688826     2.340974     0.754876
Co    11.278474     4.666040     2.372735     0.780985
Co     2.049988     5.712826     0.000000     1.053331
H      6.035629     9.479181    10.849466     0.403363
H     13.551665    10.696584     6.520562     0.118026
H     15.208656    12.815884     6.582566     0.105472
H     12.814183    11.154360     4.430135     0.114596
H     12.355571    11.938559     2.285297     0.118864
H      9.297262     2.303164     1.443812     0.094883
H     11.213942     2.817790     4.785710     0.091476
H     10.382757     9.385023    11.674501     0.128432
H     11.983216    10.077726     9.565094     0.122885
H     10.626071     9.627728     7.381028     0.113774
H      8.597395     9.808820     6.324426     0.110184
H      6.764806    10.592596     7.424051     0.087823
H      8.819353    10.746623    10.716600     0.093376
H      2.394976     1.817164     2.438409     0.129426
H      1.572208     0.189579     0.418845     0.110496
H      6.767271    11.247558     3.789847     0.115673
H      6.009936     9.677167     5.271621     0.111588
H      4.245633     8.341719     4.740156     0.091712
H      4.158663     9.857598     1.140118     0.097614
H     11.201078     6.810971     1.804448     0.403578
H      3.685042     5.593568     6.133352     0.118113
H      2.028051     3.474268     6.071348     0.105384
H      4.422524     5.135792     8.223779     0.114357
H      4.881136     4.351593    10.368617     0.118625
H      7.939445    13.986988    11.210102     0.094713
H      6.022765    13.472362     7.868204     0.091346
H      6.853950     6.905129     0.979413     0.128312
H      5.253491     6.212426     3.088820     0.122868
H      6.610636     6.662424     5.272886     0.113720
H      8.639312     6.481332     6.329488     0.110080
H     10.471901     5.697556     5.229863     0.087607
H      8.417354     5.543529     1.937314     0.093396
H     14.841731    14.472988    10.215505     0.129284
H     11.564522     4.674922    12.235069     0.110755
H     10.469436     5.042594     8.864067     0.115913
H     11.226771     6.612985     7.382293     0.111745
H     12.991074     7.948433     7.913758     0.092162
H     13.078044     6.432554    11.513796     0.097678
C     14.812205    10.827508     8.180755     0.644057
C     14.230301    11.228627     6.867279    -0.249837
C     14.591898    12.250696     6.176375    -0.107475
C     14.161189    12.638002     4.838857     0.082661
C     13.234641    11.910622     4.091010    -0.111038
C     12.980005    12.382490     2.812965    -0.128329
C      9.506446     2.036049     2.309339     0.066132
C     10.630213     2.318846     4.260573    -0.002254
C     12.418437     9.578686    12.092080     0.646812
C     11.188235     9.611631    11.268310    -0.254687
C     11.167637     9.943450     9.991530    -0.092907
C      9.943330    10.115552     9.196865     0.090829
C      9.869943     9.880816     7.858081    -0.121888
C      8.665144    10.021979     7.226650    -0.138122
C      7.557093    10.469633     7.894777     0.044052
C      8.769615    10.556825     9.806783     0.017112
C      2.086586     2.773735     0.611184     0.647400
C      2.086156     1.644052     1.577943    -0.230205
C      5.780185    11.840324     1.313476    -0.115790
C      5.487705    10.806571     2.297951     0.096667
C      6.063753    10.688310     3.550688    -0.118995
C      5.606820     9.758779     4.437728    -0.130407
C      4.565334     8.947736     4.111257     0.053517
C      4.491714     9.874156     2.009442     0.012629
C      2.424502     5.462644     4.473159     0.643636
C      3.006406     5.061525     5.786635    -0.250295
C      2.644809     4.039456     6.477539    -0.107777
C      3.075518     3.652150     7.815057     0.082634
C      4.002066     4.379530     8.562904    -0.111534
C      4.256702     3.907662     9.840949    -0.128482
C      7.730261    14.254103    10.344575     0.065619
C      6.606494    13.971306     8.393341    -0.002739
C      4.818270     6.711466     0.561834     0.646997
C      6.048472     6.678521     1.385604    -0.254651
C      6.069070     6.346702     2.662384    -0.093001
C      7.293377     6.174600     3.457049     0.090516
C      7.366764     6.409336     4.795833    -0.121210
C      8.571563     6.268173     5.427264    -0.138228
C      9.679614     5.820519     4.759137     0.043714
C      8.467092     5.733327     2.847131     0.017124
C     15.150121    13.516417    12.042730     0.647420
C     15.150551    14.646100    11.075971    -0.229628
C     11.456522     4.449828    11.340438    -0.116675
C     11.749002     5.483581    10.355963     0.097168
C     11.172954     5.601842     9.103226    -0.118231
C     11.629887     6.531373     8.216186    -0.130294
C     12.671373     7.342416     8.542657     0.054282
C     12.744993     6.415996    10.644472     0.013011
N     10.418602     2.750532     2.993916    -0.218278
N      7.582822    10.737526     9.224703    -0.227315
N      3.977829     9.004570     2.880031    -0.237036
N      6.818105    13.539620     9.659998    -0.217564
N      9.653885     5.552626     3.429211    -0.226758
N     13.258878     7.285582     9.773883    -0.237179
O      4.743488    11.589082     8.640092    -0.574922
O     14.397155     9.801908     8.719812    -0.567326
O     10.092267     4.416801     0.652942    -0.567848
O     13.513389     9.854129    11.545431    -0.574041
O      4.255422     7.349043    12.031341    -0.580513
O      2.051184     3.922187     1.119871    -0.565640
O      5.307348     9.854012    11.078502    -0.908359
O     12.493219     4.701070     4.013822    -0.576126
O      2.839552     6.488244     3.934102    -0.564699
O      7.144440    11.873351    12.000972    -0.566328
O      3.723318     6.436023     1.108483    -0.574766
O     12.981285     8.941109     0.622573    -0.581939
O     15.185523    12.367965    11.534043    -0.565983
O     11.929359     6.436140     1.575412    -0.909871

The following XYZ coordinates are in angstroms. Other properties are in atomic units.
The sperically averaged electron density of each atom fit to a function of the form exp(a - br)
eigen_1, eigen_2 and eigen_3 are the three eigenvalues of traceless quadrupole moment tensor
  atom number  atomic symbol              X              Y              Z     net charge C6 coefficient C8 coefficient C10 coefficient fluctuating dipole atomic polarizability isotropic forcefield polarizability              a              b squared Pearson coefficient          <r^3>          <r^4>         wp_QDO          m_QDO          q_QDO       dipole_x       dipole_y       dipole_z         dipole            Qxy            Qxz            Qyz     Q(x^2-y^2)  Q(3z^2 - R^2)        eigen_1        eigen_2        eigen_3 static polarizability      alpha(xx)      alpha(xy)      alpha(xz)      alpha(yy)      alpha(yz)      alpha(zz) atomic spin moment
            1             Co       3.897588       8.601326      10.312940       0.754696     126.586258 0.27390517E+04  0.95030881E+05                                19.192885                           16.000954       0.526404       1.984582                    0.998438      51.030171     141.335306       0.503638       0.350528      -1.192760       0.040473       0.080198       0.058903       0.107421      -0.081208       0.036932      -0.032119      -0.019805      -0.093697      -0.067989      -0.045712       0.113701             22.519338      20.440262       8.466258       1.734346      25.813523      -1.022917      21.304230           2.515488
            2             Co       5.958233      11.624112      10.281179       0.779996      98.099602 0.19355519E+04  0.61890976E+05                                17.550259                           14.537856       0.798170       2.085764                    0.995419      49.310668     133.356875       0.467796       0.409475      -1.141354      -0.102257      -0.017974       0.057977       0.118916       0.040118       0.061740      -0.045931       0.098921       0.147188      -0.115060       0.014477       0.100583             20.688815      20.318134       2.460369      -2.907248      19.482432      -0.991337      22.265878           2.614486
            3             Co      13.339119       7.688826       2.340974       0.754876     125.721227 0.27167313E+04  0.94064248E+05                                19.120303                           15.947813       0.534897       1.988514                    0.998435      50.804532     140.568677       0.503896       0.351064      -1.192299      -0.040092      -0.080177      -0.049707       0.102501      -0.063716       0.022663      -0.026863      -0.031949      -0.027859      -0.061088      -0.022523       0.083611             22.426286      20.361148       8.424710       1.728337      25.700487      -1.010658      21.217224           2.505281
            4             Co      11.278474       4.666040       2.372735       0.780985      98.683603 0.19497126E+04  0.62405368E+05                                17.549514                           14.537087       0.811971       2.090147                    0.995331      49.434583     133.393722       0.470803       0.406458      -1.144421       0.103132       0.019104      -0.059161       0.120421       0.032025       0.058225      -0.038473       0.089716       0.125533      -0.099360       0.007055       0.092306             20.686754      20.305722       2.457244      -2.902709      19.475767      -0.998021      22.278773           2.627947
            5             Co       2.049988       5.712826       0.000000       1.053331      75.947061 0.14822630E+04  0.44377244E+05                                15.146917                           12.896810       0.462623       2.051009                    0.995060      43.330630     113.716901       0.486184       0.420795      -1.132601       0.000061       0.000255       0.000340       0.000429      -0.013662      -0.071693       0.027502       0.016133       0.244354      -0.067239      -0.054317       0.121556             18.057123      18.000450       6.239203      -1.559512      19.889368      -0.162083      16.281551           2.724000
            6              H       6.035629       9.479181      10.849466       0.403363       0.533590 0.35466005E+01  0.29455643E+02                                 1.259622                            1.243895      -1.409510       2.374601                    0.998377       2.526607       7.320606       0.450779       1.636011      -0.643056       0.026745      -0.016880      -0.000929       0.031640      -0.013545       0.003097       0.002305       0.008810      -0.017525      -0.013183      -0.004040       0.017223              1.272233       1.453684      -0.036756      -0.128012       1.204770       0.015994       1.158246           0.002578
            7              H      13.551665      10.696584       6.520562       0.118026       1.032191 0.77398775E+01  0.75478511E+02                                 1.695010                            1.631205      -1.052467       2.379180                    0.997584       3.516029       9.861423       0.487195       1.289181      -0.706503      -0.022013      -0.011353      -0.012790       0.027875       0.007151       0.005346      -0.003136       0.000886       0.004649      -0.010836       0.003551       0.007285              1.716819       1.774870       0.340381       0.126583       1.699960      -0.000865       1.675627           0.000262
            8              H      15.208656      12.815884       6.582566       0.105472       1.024669 0.75392184E+01  0.73286848E+02                                 1.701552                            1.619060      -1.094992       2.352574                    0.996542       3.644434      10.318093       0.483254       1.303860      -0.702138       0.019655       0.018637       0.020444       0.033935       0.007345       0.001812       0.002250      -0.007563      -0.009141      -0.006782      -0.003614       0.010396              1.734835       1.684311       0.347524       0.312981       1.761936       0.098117       1.758258          -0.000569
            9              H      12.814183      11.154360       4.430135       0.114596       1.125331 0.82759054E+01  0.81537818E+02                                 1.759966                            1.665055      -0.817183       2.492798                    0.999420       3.391636       9.361061       0.494868       1.256240      -0.715715      -0.016105      -0.028889       0.011759       0.035103       0.013065       0.004953      -0.006305       0.000288       0.009558      -0.017700       0.006090       0.011611              1.788549       1.621414       0.334170      -0.139357       2.035460      -0.314972       1.708773          -0.001017
           10              H      12.355571      11.938559       2.285297       0.118864       1.102008 0.79821381E+01  0.77232670E+02                                 1.683985                            1.595106      -0.774350       2.518840                    0.999717       3.192885       8.478244       0.529582       1.195339      -0.731263      -0.024916      -0.019668      -0.021034       0.038080       0.012746       0.009591      -0.006459      -0.001281       0.016466      -0.020527       0.008483       0.012044              1.701879       1.759836       0.298624       0.333269       1.626595       0.257518       1.719205           0.000460
           11              H       9.297262       2.303164       1.443812       0.094883       1.131682 0.81225513E+01  0.79783999E+02                                 1.772650                            1.649583      -0.909455       2.437431                    0.998852       3.493480       9.679099       0.496359       1.256282      -0.714540      -0.012766       0.011428      -0.040814       0.044264       0.008927       0.012292       0.000473       0.008655       0.034025      -0.017206      -0.002540       0.019747              1.832446       1.402943      -0.041762       0.160843       1.670795      -0.389490       2.423600          -0.000640
           12              H      11.213942       2.817790       4.785710       0.091476       1.087163 0.78719628E+01  0.77625471E+02                                 1.783456                            1.665376      -1.269018       2.258413                    0.995327       3.858181      11.129303       0.470124       1.321212      -0.697356       0.023644       0.021400       0.022060       0.038777       0.001339       0.007686       0.001859       0.000194       0.032125      -0.008463      -0.005598       0.014061              1.829896       1.769706       0.416752       0.342920       1.927423       0.214023       1.792558          -0.000656
           13              H      10.382757       9.385023      11.674501       0.128432       1.105148 0.85299232E+01  0.84521113E+02                                 1.726581                            1.678472      -1.087395       2.369858                    0.997620       3.392011       9.332091       0.499082       1.238552      -0.719591      -0.028260      -0.010845       0.011120       0.032247       0.006699      -0.003462      -0.005679       0.015653      -0.000458      -0.011851      -0.000786       0.012637              1.733143       2.083938       0.007767      -0.160218       1.412550      -0.092995       1.702941           0.000266
           14              H      11.983216      10.077726       9.565094       0.122885       1.024197 0.76052379E+01  0.74520806E+02                                 1.740882                            1.658257      -1.265830       2.287249                    0.994423       3.685429      10.676187       0.461019       1.355883      -0.691284       0.036599       0.006300      -0.011291       0.038816       0.006261      -0.001428      -0.004008       0.008756       0.011215      -0.010141       0.001936       0.008205              1.792252       2.298189       0.063655      -0.273825       1.407073      -0.059640       1.671494          -0.000729
           15              H      10.626071       9.627728       7.381028       0.113774       1.041127 0.73221109E+01  0.69919002E+02                                 1.666248                            1.559898      -0.749785       2.523900                    0.999803       3.290814       8.922367       0.514707       1.246199      -0.717632       0.030117      -0.006758      -0.017802       0.035632      -0.004962      -0.001597       0.006518       0.025444       0.021981      -0.018765       0.006611       0.012154              1.714225       2.100917      -0.266163      -0.337048       1.428804       0.135422       1.612955          -0.001458
           16              H       8.597395       9.808820       6.324426       0.110184       1.149813 0.81673211E+01  0.79657374E+02                                 1.739430                            1.615589      -0.808704       2.492234                    0.999438       3.326573       8.933774       0.524018       1.198432      -0.729153       0.000576      -0.008654      -0.035445       0.036491      -0.007230       0.000634       0.005530       0.026408       0.032551      -0.021422       0.009397       0.012025              1.794777       1.525592      -0.026120       0.172038       1.442342       0.301814       2.416396           0.000434
           17              H       6.764806      10.592596       7.424051       0.087823       1.118958 0.78760630E+01  0.77620218E+02                                 1.823638                            1.669629      -1.129691       2.329339                    0.996198       3.770861      10.848726       0.468251       1.327278      -0.697059      -0.036509       0.008746      -0.022825       0.043936      -0.003190       0.008661       0.001938       0.019308       0.033131      -0.016142      -0.000773       0.016914              1.916227       2.455795      -0.218670       0.510553       1.448489      -0.000183       1.844395          -0.000963
           18              H       8.819353      10.746623      10.716600       0.093376       1.097541 0.81027201E+01  0.79990685E+02                                 1.752362                            1.657049      -1.278093       2.256443                    0.995834       3.769597      10.665204       0.488232       1.270782      -0.708483       0.002590       0.010066       0.039134       0.040491       0.002400       0.005630      -0.000294       0.006747       0.025402      -0.008660      -0.002485       0.011145              1.782522       1.641221      -0.157406       0.000343       1.416520       0.219425       2.289825          -0.000417
           19              H       2.394976       1.817164       2.438409       0.129426       1.082373 0.84294761E+01  0.83631915E+02                                 1.732280                            1.691849      -1.079245       2.383054                    0.996544       3.424255       9.557970       0.484820       1.273368      -0.711604       0.015742       0.005482       0.030526       0.034780       0.009124       0.008612      -0.000102      -0.004826       0.014317      -0.014459       0.002381       0.012078              1.734794       1.480482       0.085818       0.204241       1.682410       0.081701       2.041491          -0.000080
           20              H       1.572208       0.189579       0.418845       0.110496       1.006302 0.75359855E+01  0.73612421E+02                                 1.715566                            1.647525      -1.166728       2.326183                    0.995330       3.683006      10.623708       0.464237       1.350689      -0.692522       0.005585      -0.005898      -0.035739       0.036650      -0.000007      -0.001727       0.006270      -0.014357       0.018871      -0.010534      -0.001080       0.011614              1.739786       1.340550       0.068611       0.081165       1.643741       0.152604       2.235066          -0.000253
           21              H       6.767271      11.247558       3.789847       0.115673       1.056936 0.77699840E+01  0.74739458E+02                                 1.638739                            1.575360      -0.750562       2.524669                    0.999812       3.201882       8.500993       0.531625       1.197763      -0.730265       0.026538       0.021391       0.008780       0.035199       0.012563       0.005658      -0.004099       0.003184       0.007795      -0.016417       0.004729       0.011688              1.642329       1.765299       0.345868       0.197987       1.678917       0.054914       1.482769          -0.001430
           22              H       6.009936       9.677167       5.271621       0.111588       0.998938 0.68711354E+01  0.65162337E+02                                 1.673069                            1.547726      -0.791825       2.501940                    0.999288       3.434904       9.558103       0.494023       1.307348      -0.702732       0.015161      -0.000885       0.032343       0.035731       0.013976       0.007370      -0.007529       0.000693       0.022954      -0.021601       0.010154       0.011447              1.743030       1.579528      -0.022382       0.470232       1.392485      -0.022322       2.257076           0.000208
           23              H       4.245633       8.341719       4.740156       0.091712       1.135878 0.81345668E+01  0.80322682E+02                                 1.803438                            1.670599      -0.988570       2.395025                    0.998413       3.632005      10.251515       0.482126       1.286594      -0.706835      -0.012323      -0.028348       0.033365       0.045483       0.004891       0.003299      -0.011139       0.002836       0.049797      -0.017044      -0.003712       0.020756              1.876294       1.632781       0.334446      -0.263626       2.096198      -0.423799       1.899902          -0.000878
           24              H       4.158663       9.857598       1.140118       0.097614       0.982233 0.71487055E+01  0.69441884E+02                                 1.730684                            1.637975      -1.259211       2.277216                    0.994000       3.869858      11.412380       0.448016       1.407403      -0.680231      -0.013262      -0.004119      -0.041204       0.043482       0.005258       0.001096      -0.001312      -0.007823       0.040040      -0.013319      -0.000154       0.013473              1.770743       1.512417       0.097269       0.358237       1.529587       0.041944       2.270224          -0.000461
           25              H      11.201078       6.810971       1.804448       0.403578       0.533447 0.35444200E+01  0.29426061E+02                                 1.258147                            1.242485      -1.415547       2.371848                    0.998351       2.524123       7.306349       0.451701       1.633309      -0.643473      -0.026960       0.016743       0.000911       0.031749      -0.013798       0.003063       0.002100       0.009559      -0.016341      -0.013415      -0.003984       0.017399              1.270713       1.451710      -0.036666      -0.127709       1.203420       0.015938       1.157008           0.002494
           26              H       3.685042       5.593568       6.133352       0.118113       1.033005 0.77497778E+01  0.75619036E+02                                 1.697661                            1.633634      -1.053207       2.378810                    0.997576       3.520699       9.885856       0.486085       1.291373      -0.706018       0.022031       0.011276       0.012819       0.027872       0.007117       0.005312      -0.003170       0.000981       0.004653      -0.010807       0.003568       0.007239              1.719551       1.777601       0.341162       0.126935       1.702593      -0.000950       1.678457           0.000342
           27              H       2.028051       3.474268       6.071348       0.105384       1.025276 0.75448473E+01  0.73356315E+02                                 1.702283                            1.619695      -1.095495       2.352216                    0.996532       3.646093      10.324317       0.483139       1.303909      -0.702121      -0.019615      -0.018622      -0.020454       0.033910       0.007366       0.001821       0.002219      -0.007563      -0.009025      -0.006823      -0.003565       0.010388              1.735597       1.685034       0.347743       0.313289       1.762628       0.098260       1.759129          -0.000580
           28              H       4.422524       5.135792       8.223779       0.114357       1.133583 0.83564858E+01  0.82574387E+02                                 1.772040                            1.675829      -0.824471       2.489054                    0.999355       3.409201       9.439434       0.491833       1.260280      -0.714769       0.016053       0.028619      -0.011818       0.034877       0.012831       0.004947      -0.006418       0.001124       0.010508      -0.017666       0.006430       0.011235              1.801071       1.632054       0.337733      -0.140751       2.050609      -0.318301       1.720548          -0.001083
           29              H       4.881136       4.351593      10.368617       0.118625       1.103827 0.79998618E+01  0.77452538E+02                                 1.686192                            1.597157      -0.775793       2.517876                    0.999707       3.196871       8.493432       0.529065       1.195760      -0.731147       0.024884       0.019580       0.020963       0.037975       0.012752       0.009565      -0.006524      -0.001238       0.016462      -0.020547       0.008543       0.012004              1.704116       1.762058       0.299099       0.333872       1.628671       0.257918       1.721620           0.000473
           30              H       7.939445      13.986988      11.210102       0.094713       1.133189 0.81360139E+01  0.79950171E+02                                 1.774171                            1.650895      -0.910853       2.436523                    0.998838       3.496619       9.690186       0.496181       1.256200      -0.714544       0.012752      -0.011383       0.040750       0.044190       0.008958       0.012292       0.000512       0.008695       0.034004      -0.017220      -0.002546       0.019766              1.834070       1.403966      -0.041756       0.160940       1.672358      -0.390089       2.425888          -0.000644
           31              H       6.022765      13.472362       7.868204       0.091346       1.086881 0.78692643E+01  0.77592751E+02                                 1.783248                            1.665170      -1.267442       2.259102                    0.995350       3.857907      11.128328       0.470116       1.321339      -0.697335      -0.023616      -0.021412      -0.022000       0.038733       0.001341       0.007711       0.001798       0.000127       0.032198      -0.008523      -0.005558       0.014081              1.829708       1.769542       0.416776       0.342793       1.927384       0.213995       1.792198          -0.000614
           32              H       6.853950       6.905129       0.979413       0.128312       1.104727 0.85251699E+01  0.84458424E+02                                 1.725843                            1.677774      -1.086991       2.370023                    0.997628       3.391005       9.327085       0.499311       1.238212      -0.719673       0.028306       0.010862      -0.011095       0.032285       0.006713      -0.003494      -0.005671       0.015723      -0.000606      -0.011858      -0.000839       0.012697              1.732386       2.082873       0.007808      -0.160219       1.412024      -0.092920       1.702263           0.000229
           33              H       5.253491       6.212426       3.088820       0.122868       1.024313 0.76061751E+01  0.74529376E+02                                 1.740773                            1.658197      -1.266099       2.287192                    0.994427       3.684408      10.671825       0.461113       1.355618      -0.691344      -0.036609      -0.006245       0.011252       0.038805       0.006272      -0.001425      -0.003978       0.008796       0.011322      -0.010165       0.001966       0.008199              1.792042       2.297631       0.063673      -0.273850       1.407011      -0.059683       1.671484          -0.000809
           34              H       6.610636       6.662424       5.272886       0.113720       1.040192 0.73141963E+01  0.69830899E+02                                 1.666047                            1.559699      -0.750104       2.524052                    0.999805       3.289265       8.920019       0.514374       1.247229      -0.717418      -0.030208       0.006792       0.017839       0.035734      -0.004938      -0.001604       0.006466       0.025421       0.021708      -0.018685       0.006561       0.012124              1.714013       2.100626      -0.266105      -0.337151       1.428596       0.135411       1.612817          -0.001418
           35              H       8.639312       6.481332       6.329488       0.110080       1.149234 0.81620893E+01  0.79596938E+02                                 1.739321                            1.615445      -0.808209       2.492627                    0.999445       3.325244       8.930902       0.523838       1.198986      -0.729038      -0.000580       0.008675       0.035510       0.036559      -0.007215       0.000651       0.005521       0.026371       0.032655      -0.021414       0.009373       0.012040              1.794686       1.525349      -0.026063       0.172079       1.442206       0.301880       2.416503           0.000482
           36              H      10.471901       5.697556       5.229863       0.087607       1.117883 0.78645568E+01  0.77451917E+02                                 1.820039                            1.666563      -1.129520       2.329586                    0.996203       3.764196      10.813587       0.469621       1.324344      -0.697684       0.036595      -0.008735       0.022860       0.044024      -0.003127       0.008625       0.001836       0.019118       0.032997      -0.015981      -0.000847       0.016828              1.912250       2.450247      -0.218054       0.509214       1.445906      -0.000243       1.840595          -0.000964
           37              H       8.417354       5.543529       1.937314       0.093396       1.094576 0.80747283E+01  0.79643466E+02                                 1.749379                            1.654358      -1.275187       2.258282                    0.995865       3.762463      10.639437       0.488564       1.271050      -0.708463      -0.002558      -0.010084      -0.039290       0.040644       0.002444       0.005591      -0.000262       0.006655       0.025458      -0.008656      -0.002469       0.011124              1.779443       1.638235      -0.156918       0.000362       1.414334       0.218908       2.285761          -0.000425
           38              H      14.841731      14.472988      10.215505       0.129284       1.082660 0.84319505E+01  0.83659361E+02                                 1.732290                            1.691863      -1.079475       2.382910                    0.996537       3.424497       9.557601       0.484937       1.273016      -0.711681      -0.015743      -0.005478      -0.030572       0.034821       0.009116       0.008615      -0.000092      -0.004775       0.014504      -0.014462       0.002362       0.012100              1.734791       1.480527       0.085849       0.204267       1.682410       0.081769       2.041435          -0.000003
           39              H      11.564522       4.674922      12.235069       0.110755       1.005131 0.75252474E+01  0.73480892E+02                                 1.714271                            1.646400      -1.165331       2.327007                    0.995351       3.680181      10.613429       0.464378       1.350769      -0.692516      -0.005608       0.005802       0.035796       0.036694       0.000026      -0.001768       0.006221      -0.014414       0.018975      -0.010591      -0.001000       0.011592              1.738420       1.339772       0.068545       0.081029       1.642603       0.152362       2.232884          -0.000247
           40              H      10.469436       5.042594       8.864067       0.115913       1.055353 0.77546166E+01  0.74552483E+02                                 1.636989                            1.573711      -0.749949       2.525203                    0.999816       3.198695       8.489466       0.531965       1.197625      -0.730308      -0.026558      -0.021419      -0.008775       0.035229       0.012503       0.005615      -0.004052       0.003220       0.007625      -0.016306       0.004647       0.011659              1.640590       1.763479       0.345432       0.197660       1.677159       0.054887       1.481133          -0.001289
           41              H      11.226771       6.612985       7.382293       0.111745       0.998682 0.68688062E+01  0.65130770E+02                                 1.672346                            1.547140      -0.791476       2.502146                    0.999291       3.433602       9.551889       0.494301       1.306801      -0.702848      -0.015159       0.000881      -0.032360       0.035745       0.013973       0.007386      -0.007557       0.000669       0.023014      -0.021625       0.010142       0.011483              1.742196       1.578947      -0.022366       0.469900       1.391946      -0.022197       2.255695           0.000150
           42              H      12.991074       7.948433       7.913758       0.092162       1.135282 0.81308940E+01  0.80289989E+02                                 1.803965                            1.671132      -0.987608       2.395796                    0.998408       3.632356      10.258007       0.481580       1.287996      -0.706531       0.012368       0.028393      -0.033348       0.045511       0.004944       0.003260      -0.011180       0.002704       0.049806      -0.017069      -0.003717       0.020786              1.876849       1.633388       0.334573      -0.263613       2.096937      -0.423730       1.900222          -0.000750
           43              H      13.078044       6.432554      11.513796       0.097678       0.982693 0.71533251E+01  0.69499003E+02                                 1.731251                            1.638525      -1.260010       2.276782                    0.993988       3.871254      11.418050       0.447926       1.407439      -0.680217       0.013189       0.004095       0.041162       0.043417       0.005241       0.001073      -0.001295      -0.007854       0.040051      -0.013314      -0.000159       0.013473              1.771308       1.512874       0.097294       0.358320       1.530118       0.041883       2.270932          -0.000450
           44              C      14.812205      10.827508       8.180755       0.644057      24.366215 0.22896439E+03  0.46452863E+04                                 7.765344                            5.383591       0.043348       2.084621                    0.999493      21.573878      60.098799       0.635996       0.474687      -1.016702       0.009267      -0.001862       0.057288       0.058062      -0.038498      -0.044976       0.034491       0.037511       0.016454      -0.047344      -0.034533       0.081877              9.588670       7.694976       2.789059       1.310890       9.454166      -3.361882      11.616867          -0.017125
           45              C      14.230301      11.228627       6.867279      -0.249837      41.148765 0.46246459E+03  0.11037517E+05                                10.313354                            7.125168       0.138932       2.003899                    0.999598      30.609819      88.551257       0.623405       0.411664      -1.067675      -0.010008       0.003701      -0.004075       0.011422      -0.000611      -0.014735       0.034781       0.025710      -0.052523      -0.047989       0.014242       0.033747             13.113639       7.505430       1.130365       1.608368      11.890023      -7.624273      19.945463           0.003326
           46              C      14.591898      12.250696       6.176375      -0.107475      39.315364 0.42152124E+03  0.98788890E+04                                10.178373                            6.926283      -0.039502       1.956489                    0.999667      29.566080      86.145528       0.612358       0.426788      -1.052838      -0.015566      -0.003797      -0.019473       0.025217      -0.002856       0.001632       0.030180       0.015852      -0.032126      -0.037285       0.013361       0.023924             13.042096       6.677873       0.749655       1.947327      11.874926      -7.608082      20.573490          -0.020711
           47              C      14.161189      12.638002       4.838857       0.082661      34.286244 0.39287549E+03  0.89728146E+04                                 9.256459                            6.650679      -0.016028       2.013733                    0.999418      26.030838      72.886339       0.635220       0.422190      -1.064415      -0.000445      -0.022712       0.017995       0.028980       0.007784       0.011117      -0.010849      -0.013140       0.074949      -0.026903      -0.002989       0.029892             11.381375       6.766445       1.478251       2.287051      10.715814      -4.869625      16.661865           0.000773
           48              C      13.234641      11.910622       4.091010      -0.111038      29.500962 0.42916701E+03  0.10096852E+05                                 8.430939                            7.034319      -0.004490       1.982783                    0.998734      29.203846      85.074162       0.602140       0.432364      -1.050105       0.005493      -0.002428      -0.018166       0.019133      -0.001916      -0.012011      -0.008740      -0.000876       0.006890      -0.015504       0.000810       0.014694              9.018270       6.773991       1.749799       1.729492       8.536907      -1.781566      11.743911          -0.039744
           49              C      12.980005      12.382490       2.812965      -0.128329      28.867282 0.39846499E+03  0.91705393E+04                                 8.129978                            6.643546       0.266895       2.065550                    0.999788      28.638100      81.590200       0.640708       0.415376      -1.064341       0.015651      -0.009571       0.021775       0.028473       0.011873       0.020850       0.010677      -0.003533       0.003842      -0.021638      -0.007699       0.029337              8.735319       6.573970       2.145439       1.169152       9.237643      -2.074519      10.394343           0.002277
           50              C       9.506446       2.036049       2.309339       0.066132      25.338581 0.33950286E+03  0.75506533E+04                                 7.632360                            6.267410       0.063647       2.031067                    0.999693      26.617217      75.974197       0.634748       0.433874      -1.046712       0.032631       0.022620       0.038621       0.055390      -0.029589       0.006553       0.010579       0.011969       0.048361      -0.040919       0.018154       0.022765              8.240472       6.063033       2.270599       0.871503       9.265038      -1.930434       9.393345          -0.025354
           51              C      10.630213       2.318846       4.260573      -0.002254      30.959560 0.38986467E+03  0.89941169E+04                                 8.810582                            6.769163      -0.082382       1.969887                    0.999089      28.233626      82.625831       0.602385       0.440745      -1.040484      -0.011172       0.018767      -0.062033       0.065765      -0.033228       0.012686       0.039029       0.049589      -0.031822      -0.066037       0.018296       0.047741             10.219479       6.312964       2.274094       0.808390      11.649250      -4.061544      12.696223          -0.016802
           52              C      12.418437       9.578686      12.092080       0.646812      22.777111 0.23467830E+03  0.48030847E+04                                 7.500165                            5.490506      -0.111290       2.030182                    0.999354      21.924229      61.864722       0.621263       0.481707      -1.010354       0.045918       0.009410       0.024662       0.052964      -0.014878      -0.006159       0.018031      -0.127772      -0.098015      -0.050355      -0.034528       0.084883              8.977243      10.802447       0.386957       1.647558       4.535319      -1.160941      11.593963          -0.010507
           53              C      11.188235       9.611631      11.268310      -0.254687      38.146470 0.47571146E+03  0.11430706E+05                                 9.819986                            7.228075       0.097159       1.993930                    0.999716      30.766694      89.219392       0.618933       0.411844      -1.067878      -0.010080       0.002074      -0.004230       0.011126       0.006239      -0.039123       0.012525      -0.044777      -0.075290      -0.059304       0.021753       0.037550             11.895184      14.289441      -1.168206       6.276551       5.639243      -1.891871      15.756869           0.000645
           54              C      11.167637       9.943450       9.991530      -0.092907      36.906363 0.43442994E+03  0.10260737E+05                                 9.841737                            7.079914      -0.144997       1.933039                    0.999145      29.395773      86.043803       0.599349       0.432681      -1.049005      -0.021936       0.005131      -0.001737       0.022595       0.006303      -0.000315       0.017853      -0.016213      -0.060321      -0.027379       0.000833       0.026546             12.155511      16.296751      -2.172994       6.101972       5.892375      -2.194819      14.277407          -0.020746
           55              C       9.943330      10.115552       9.196865       0.090829      35.224741 0.38208341E+03  0.86437022E+04                                 9.371242                            6.519898       0.032607       2.032414                    0.999352      25.582978      70.700730       0.648948       0.417210      -1.070305       0.024096      -0.003008       0.005492       0.024897       0.004759       0.011054      -0.010998       0.040157       0.005044      -0.027052       0.002470       0.024581             11.729120      16.883913      -3.403996       4.224942       5.795791       0.232048      12.507655           0.000010
           56              C       9.869943       9.880816       7.858081      -0.121888      31.289360 0.40425937E+03  0.93389534E+04                                 8.635709                            6.718510       0.200146       2.043467                    0.999822      28.706936      81.980895       0.633215       0.418714      -1.062052      -0.016506       0.009967      -0.014646       0.024213      -0.001125      -0.013569       0.000351       0.019243      -0.045260      -0.020036      -0.002135       0.022172              9.721588      12.585840      -1.949597       2.050150       5.228544       0.903402      11.350381          -0.036085
           57              C       8.665144      10.021979       7.226650      -0.138122      32.262777 0.40722415E+03  0.94132115E+04                                 8.730875                            6.675367       0.232464       2.043392                    0.999803      29.032898      82.608979       0.645734       0.410344      -1.068723       0.028772       0.002474       0.021584       0.036053      -0.007030       0.000159       0.012808       0.012045       0.113911      -0.030288      -0.010215       0.040503              9.944456      13.204589      -2.446873       1.204028       5.683727       1.639594      10.945052           0.002593
           58              C       7.557093      10.469633       7.894777       0.044052      28.915242 0.36735393E+03  0.83281733E+04                                 8.349622                            6.509336       0.049030       2.013502                    0.999712      27.416412      78.868593       0.624627       0.432534      -1.048092       0.016802       0.023877       0.059072       0.065894       0.007060       0.030503      -0.009304      -0.008995      -0.022992      -0.037807       0.011215       0.026592              9.413292      11.959645      -2.485601       0.162042       5.555828       1.690936      10.724404          -0.029062
           59              C       8.769615      10.556825       9.806783       0.017112      30.485105 0.36883592E+03  0.83696606E+04                                 8.668747                            6.542777       0.010240       2.005953                    0.999505      27.434478      78.941424       0.620168       0.435233      -1.046529      -0.048517       0.016639      -0.038515       0.064142       0.030490       0.013432      -0.021999      -0.102829       0.045175      -0.071497       0.011799       0.059699             10.209279      15.799782      -3.642255       0.781707       5.741946       0.869368       9.086109          -0.023503
           60              C       2.086586       2.773735       0.611184       0.647400      22.744623 0.24102162E+03  0.49615988E+04                                 7.505924                            5.571734      -0.172768       2.010737                    0.999403      21.957699      61.962911       0.616005       0.483010      -1.010550       0.006690       0.044204      -0.028325       0.052925       0.024371       0.015418       0.001695       0.146189      -0.133904      -0.054807      -0.046208       0.101015              8.915215       4.166408       0.345044      -0.170980      13.021038      -1.162737       9.558198          -0.003626
           61              C       2.086156       1.644052       1.577943      -0.230205      39.314192 0.47578148E+03  0.11458721E+05                                10.114755                            7.296064       0.012764       1.966417                    0.999236      30.821278      90.144708       0.606145       0.419567      -1.060526       0.000359       0.000010       0.010725       0.010731       0.005135      -0.000424       0.023474       0.085872       0.010437      -0.054477       0.012945       0.041532             12.549313       6.010550       2.526512       0.027585      21.650225      -4.384775       9.987165           0.001405
           62              C       5.780185      11.840324       1.313476      -0.115790      37.870586 0.43578273E+03  0.10292735E+05                                 9.922182                            7.036100       0.027001       1.980976                    0.999592      29.670300      86.628627       0.608723       0.426015      -1.053898      -0.005293      -0.007583       0.025487       0.027113      -0.015546       0.001460       0.005931       0.027759       0.041650      -0.028632       0.013158       0.015474             12.305693       5.866149       3.381140      -0.862661      20.321558      -4.379050      10.729374          -0.008375
           63              C       5.487705      10.806571       2.297951       0.096667      33.231911 0.39405654E+03  0.90097356E+04                                 9.095310                            6.685727      -0.049224       2.006915                    0.999449      25.927552      72.721342       0.629771       0.425373      -1.062043       0.006792       0.037847      -0.001984       0.038503       0.012401      -0.008636      -0.005826      -0.026388       0.040658      -0.025809       0.004271       0.021539             10.940787       6.984469       3.241946       0.634714      14.366581      -4.718363      11.471311           0.000444
           64              C       6.063753      10.688310       3.550688      -0.118995      28.737358 0.40963484E+03  0.95093032E+04                                 8.199854                            6.806639       0.161583       2.033575                    0.999613      28.876179      83.088699       0.622092       0.424131      -1.056990      -0.017222      -0.008871       0.014550       0.024228       0.009709      -0.003988       0.008022      -0.008280      -0.058005      -0.022576       0.001812       0.020764              8.817775       6.784775       1.687771       1.356000       8.839541      -2.897888      10.829007          -0.034231
           65              C       5.606820       9.758779       4.437728      -0.130407      30.126898 0.42477157E+03  0.99535756E+04                                 8.451792                            6.915293       0.222158       2.049913                    0.999651      29.124537      84.280888       0.619135       0.422179      -1.057887       0.000176       0.022610      -0.020071       0.030234       0.005679       0.012274       0.000153      -0.006813       0.065998      -0.020430      -0.005420       0.025850              9.192472       7.798496       2.447671       1.866083       9.191423      -1.355102      10.587496           0.001238
           66              C       4.565334       8.947736       4.111257       0.053517      27.174599 0.37228782E+03  0.84984554E+04                                 8.104167                            6.642540      -0.098966       1.972253                    0.999059      27.624029      80.674013       0.603704       0.444448      -1.037293      -0.010196       0.007664      -0.054988       0.056448      -0.021215      -0.018071      -0.011841      -0.038053       0.050263      -0.044342       0.018336       0.026006              8.835244       7.654834       2.971781       1.299716       9.214150      -0.665118       9.636747          -0.025861
           67              C       4.491714       9.874156       2.009442       0.012629      29.173432 0.39498090E+03  0.91576159E+04                                 8.534083                            6.856824      -0.221323       1.929774                    0.998116      28.298500      83.489264       0.591832       0.446376      -1.035406      -0.022278      -0.042939       0.041931       0.064017      -0.049718       0.002656       0.012206      -0.020187       0.062522      -0.062312       0.019176       0.043136              9.614722       7.232202       3.889488       0.802529      11.917889      -1.354814       9.694076          -0.015751
           68              C       2.424502       5.462644       4.473159       0.643636      24.385407 0.22923576E+03  0.46509271E+04                                 7.762302                            5.382402       0.046865       2.085320                    0.999480      21.574461      60.048887       0.637012       0.473916      -1.017388      -0.009296       0.001596      -0.057375       0.058145      -0.038322      -0.044707       0.033872       0.036811       0.015920      -0.046658      -0.034480       0.081137              9.583730       7.689746       2.786588       1.311829       9.448672      -3.359172      11.612771          -0.018537
           69              C       3.006406       5.061525       5.786635      -0.250295      41.171793 0.46296909E+03  0.11052995E+05                                10.316229                            7.129110       0.137309       2.003121                    0.999597      30.630643      88.636409       0.623201       0.411671      -1.067630       0.010130      -0.004138       0.004025       0.011660      -0.000403      -0.014436       0.034917       0.026081      -0.051626      -0.048033       0.014553       0.033480             13.113938       7.509160       1.130787       1.612970      11.886897      -7.616826      19.945758           0.003274
           70              C       2.644809       4.039456       6.477539      -0.107777      39.327770 0.42176984E+03  0.98864696E+04                                10.180087                            6.928567      -0.040173       1.956120                    0.999667      29.578495      86.197812       0.612206       0.426818      -1.052788       0.015728       0.003742       0.019320       0.025192      -0.002731       0.001721       0.030179       0.016012      -0.031708      -0.037268       0.013400       0.023868             13.041672       6.679496       0.749788       1.950506      11.872355      -7.602888      20.573166          -0.021965
           71              C       3.075518       3.652150       7.815057       0.082634      34.296774 0.39302208E+03  0.89772462E+04                                 9.258173                            6.651873      -0.016008       2.013601                    0.999418      26.038641      72.919123       0.635152       0.422184      -1.064390       0.000547       0.022725      -0.018029       0.029013       0.007828       0.011110      -0.010914      -0.013006       0.075080      -0.026935      -0.003018       0.029953             11.382291       6.768900       1.481165       2.288615      10.718637      -4.865921      16.659336           0.000754
           72              C       4.002066       4.379530       8.562904      -0.111534      29.554313 0.43000749E+03  0.10123695E+05                                 8.444966                            7.043240      -0.008328       1.981242                    0.998711      29.247569      85.289609       0.601372       0.432614      -1.049734      -0.005446       0.002171       0.018022       0.018951      -0.002182      -0.012056      -0.008837       0.000086       0.008071      -0.015636       0.000727       0.014909              9.034555       6.784094       1.755993       1.730304       8.557269      -1.788310      11.762302          -0.040255
           73              C       4.256702       3.907662       9.840949      -0.128482      28.900717 0.39896224E+03  0.91855452E+04                                 8.137656                            6.648284       0.265707       2.064850                    0.999787      28.662410      81.695581       0.640346       0.415450      -1.064213      -0.015546       0.009501      -0.021811       0.028419       0.011926       0.020885       0.010653      -0.003175       0.004105      -0.021570      -0.007839       0.029410              8.744584       6.578205       2.147478       1.169289       9.249089      -2.080549      10.406458           0.002303
           74              C       7.730261      14.254103      10.344575       0.065619      25.361327 0.33983149E+03  0.75599494E+04                                 7.636950                            6.270119       0.063989       2.030850                    0.999695      26.634325      76.038247       0.634646       0.433830      -1.046717      -0.032588      -0.022695      -0.038569       0.055359      -0.029405       0.006587       0.010518       0.011800       0.048577      -0.040750       0.018214       0.022536              8.246241       6.065944       2.273101       0.870941       9.274104      -1.933569       9.398674          -0.025687
           75              C       6.606494      13.971306       8.393341      -0.002739      30.968618 0.39002313E+03  0.89985352E+04                                 8.811618                            6.769932      -0.080500       1.970366                    0.999091      28.238608      82.639364       0.602442       0.440666      -1.040548       0.011112      -0.018940       0.062075       0.065845      -0.032879       0.012702       0.038761       0.049121      -0.032060      -0.065543       0.018219       0.047324             10.220295       6.314101       2.276250       0.807771      11.654007      -4.060925      12.692777          -0.017219
           76              C       4.818270       6.711466       0.561834       0.646997      22.776127 0.23469437E+03  0.48034267E+04                                 7.499787                            5.490603      -0.110158       2.030563                    0.999359      21.922821      61.857929       0.621282       0.481691      -1.010377      -0.045795      -0.009921      -0.024327       0.052796      -0.014874      -0.005978       0.017996      -0.128904      -0.098200      -0.050766      -0.034664       0.085430              8.975991      10.800353       0.387484       1.646622       4.535131      -1.160444      11.592488          -0.009379
           77              C       6.048472       6.678521       1.385604      -0.254651      38.131994 0.47555561E+03  0.11426034E+05                                 9.818405                            7.227519       0.095794       1.993670                    0.999711      30.758936      89.193495       0.618876       0.411916      -1.067830       0.009837      -0.001866       0.004498       0.010977       0.006302      -0.039101       0.012643      -0.044650      -0.076552      -0.059459       0.021748       0.037711             11.892010      14.281844      -1.166932       6.273046       5.638471      -1.891006      15.755715           0.000033
           78              C       6.069070       6.346702       2.662384      -0.093001      36.875417 0.43409957E+03  0.10250988E+05                                 9.837191                            7.078022      -0.146327       1.932865                    0.999138      29.381351      85.993528       0.599327       0.432779      -1.048945       0.022031      -0.004901       0.001710       0.022635       0.006244      -0.000101       0.018008      -0.016632      -0.060706      -0.027520       0.000663       0.026857             12.147583      16.278847      -2.169910       6.095756       5.889932      -2.193785      14.273970          -0.020221
           79              C       7.293377       6.174600       3.457049       0.090516      35.171961 0.38154146E+03  0.86277677E+04                                 9.361026                            6.514774       0.034646       2.033445                    0.999351      25.559394      70.604168       0.649324       0.417146      -1.070422      -0.024022       0.003081      -0.005501       0.024836       0.004822       0.010986      -0.011040       0.039812       0.004628      -0.026930       0.002513       0.024417             11.713692      16.855180      -3.397917       4.216785       5.789778       0.232794      12.496117          -0.000102
           80              C       7.366764       6.409336       4.795833      -0.121210      31.235134 0.40345872E+03  0.93155107E+04                                 8.626310                            6.712274       0.201691       2.044586                    0.999820      28.669592      81.843096       0.633472       0.418766      -1.062057       0.016604      -0.009891       0.014574       0.024206      -0.000975      -0.013577       0.000148       0.018736      -0.046076      -0.020297      -0.001726       0.022023              9.710151      12.567382      -1.946031       2.046329       5.223240       0.902730      11.339832          -0.035694
           81              C       8.571563       6.268173       5.427264      -0.138228      32.208663 0.40647352E+03  0.93906865E+04                                 8.719347                            6.667993       0.234395       2.044451                    0.999803      28.999907      82.468264       0.646326       0.410194      -1.068917      -0.028771      -0.002432      -0.021772       0.036162      -0.006909       0.000104       0.012662       0.011783       0.113550      -0.030007      -0.010333       0.040340              9.930213      13.182327      -2.442006       1.202156       5.676745       1.637710      10.931568           0.002529
           82              C       9.679614       5.820519       4.759137       0.043714      28.851935 0.36640770E+03  0.82999471E+04                                 8.334050                            6.498932       0.052132       2.014904                    0.999716      27.372276      78.665534       0.625525       0.432266      -1.048434      -0.016800      -0.023677      -0.059313       0.066037       0.007695       0.030375      -0.009784      -0.009877      -0.024348      -0.038349       0.012220       0.026129              9.394385      11.931875      -2.479922       0.160490       5.546350       1.687942      10.704930          -0.028749
           83              C       8.467092       5.733327       2.847131       0.017124      30.427636 0.36806647E+03  0.83472717E+04                                 8.658234                            6.536504       0.012168       2.007242                    0.999503      27.392980      78.781205       0.620428       0.435307      -1.046556       0.048717      -0.016436       0.038626       0.064308       0.030937       0.013303      -0.022203      -0.103568       0.044270      -0.071872       0.011488       0.060384             10.195101      15.774791      -3.636519       0.779091       5.735360       0.868373       9.075153          -0.023342
           84              C      15.150121      13.516417      12.042730       0.647420      22.746337 0.24104002E+03  0.49621470E+04                                 7.506543                            5.572108      -0.170777       2.011398                    0.999404      21.961150      61.976756       0.615949       0.483038      -1.010520      -0.006901      -0.044113       0.028464       0.052951       0.024424       0.015221       0.001541       0.145791      -0.134503      -0.054566      -0.046330       0.100896              8.916128       4.166982       0.345553      -0.171326      13.024428      -1.161849       9.556975          -0.004642
           85              C      15.150551      14.646100      11.075971      -0.229628      39.299305 0.47554158E+03  0.11451392E+05                                10.111803                            7.293896       0.012698       1.966424                    0.999242      30.814335      90.115511       0.606282       0.419529      -1.060560      -0.000400       0.000203      -0.010485       0.010495       0.005157      -0.000501       0.023512       0.086436       0.011278      -0.054831       0.013161       0.041670             12.546141       6.009681       2.527188       0.027269      21.645355      -4.382888       9.983388           0.001591
           86              C      11.456522       4.449828      11.340438      -0.116675      37.890616 0.43602537E+03  0.10299776E+05                                 9.925671                            7.038062       0.026854       1.980885                    0.999589      29.677077      86.650546       0.608645       0.426016      -1.053911       0.005381       0.007360      -0.025368       0.026957      -0.015263       0.001367       0.005642       0.027383       0.042509      -0.028356       0.012889       0.015467             12.311437       5.869325       3.384946      -0.864145      20.335398      -4.382056      10.729588          -0.009591
           87              C      11.749002       5.483581      10.355963       0.097168      33.222874 0.39391332E+03  0.90056688E+04                                 9.094035                            6.684721      -0.049418       2.006949                    0.999449      25.921601      72.702154       0.629787       0.425400      -1.062023      -0.006566      -0.037881       0.002045       0.038500       0.012237      -0.008537      -0.005559      -0.026276       0.040563      -0.025651       0.004472       0.021179             10.939978       6.984961       3.244536       0.632649      14.369876      -4.717664      11.465096           0.000671
           88              C      11.172954       5.601842       9.103226      -0.118231      28.709305 0.40919633E+03  0.94963216E+04                                 8.194419                            6.803097       0.162540       2.034196                    0.999611      28.855273      83.008903       0.622257       0.424144      -1.057011       0.017116       0.008645      -0.014673       0.024146       0.009322      -0.004239       0.008227      -0.008156      -0.058730      -0.022936       0.002410       0.020526              8.811228       6.781769       1.687882       1.354385       8.834642      -2.894084      10.817274          -0.031605
           89              C      11.629887       6.531373       8.216186      -0.130294      30.123170 0.42472301E+03  0.99521418E+04                                 8.451021                            6.914892       0.221261       2.049686                    0.999650      29.122025      84.272054       0.619154       0.422179      -1.057888      -0.000044      -0.022620       0.020001       0.030195       0.005702       0.012196       0.000114      -0.006808       0.065335      -0.020328      -0.005284       0.025612              9.191441       7.799918       2.448773       1.866818       9.191472      -1.352164      10.582933           0.001254
           90              C      12.671373       7.342416       8.542657       0.054282      27.183746 0.37246446E+03  0.85049409E+04                                 8.111015                            6.647806      -0.103228       1.971112                    0.999019      27.637642      80.770220       0.602860       0.444942      -1.036829       0.010233      -0.007742       0.054597       0.056085      -0.021340      -0.018120      -0.011746      -0.038839       0.049961      -0.044621       0.018633       0.025988              8.843274       7.663267       2.976387       1.301186       9.225195      -0.664024       9.641361          -0.024285
           91              C      12.744993       6.415996      10.644472       0.013011      29.179063 0.39502943E+03  0.91597166E+04                                 8.536954                            6.858356      -0.225242       1.928526                    0.998098      28.307697      83.541527       0.591578       0.446521      -1.035244       0.022054       0.042765      -0.041665       0.063649      -0.049919       0.002473       0.012264      -0.020690       0.062114      -0.062462       0.018951       0.043511              9.619357       7.235369       3.892717       0.801135      11.927004      -1.357447       9.695698          -0.015742
           92              N      10.418602       2.750532       2.993916      -0.218278      37.577455 0.55588094E+03  0.13664575E+05                                 9.415545                            7.678089      -0.031794       2.008068                    0.998790      28.341813      78.850186       0.626521       0.397700      -1.094814      -0.078691      -0.133890       0.065744       0.168645      -0.039019       0.052980       0.034285       0.060480       0.151698      -0.095909       0.010032       0.085876             10.664540       7.439399       2.323262       1.419159      11.750251      -2.489322      12.803969           0.020352
           93              N       7.582822      10.737526       9.224703      -0.227315      38.501432 0.53038651E+03  0.12864426E+05                                 9.486495                            7.419539       0.189622       2.073754                    0.999553      28.165667      77.417315       0.648807       0.389218      -1.102555       0.137510      -0.042244      -0.085415       0.167300       0.034485       0.066334      -0.023019      -0.044701       0.099262      -0.095329       0.022681       0.072648             11.054684      14.591999      -2.897290       0.331546       6.493642       1.519936      12.078411           0.020656
           94              N       3.977829       9.004570       2.880031      -0.237036      39.234543 0.57363946E+03  0.14247784E+05                                 9.711188                            7.805650      -0.167551       1.952006                    0.998538      29.176502      82.258714       0.619138       0.398300      -1.091684       0.145699       0.089878       0.028913       0.173615      -0.040441      -0.001823      -0.038321      -0.086615       0.224847      -0.098251       0.004899       0.093352             11.101357       8.548322       3.690377       1.430270      12.459596      -1.578977      12.296152           0.011385
           95              N       6.818105      13.539620       9.659998      -0.217564      37.527575 0.55500301E+03  0.13638256E+05                                 9.410176                            7.674047      -0.039220       2.006417                    0.998730      28.317059      78.779931       0.626409       0.397910      -1.094618       0.078717       0.133365      -0.065851       0.168282      -0.038497       0.053606       0.034221       0.059451       0.151661      -0.095497       0.009183       0.086314             10.658112       7.435967       2.323592       1.417867      11.746684      -2.485700      12.791687           0.019652
           96              N       9.653885       5.552626       3.429211      -0.226758      38.431627 0.52931682E+03  0.12830383E+05                                 9.472244                            7.410342       0.187641       2.073479                    0.999563      28.132315      77.269379       0.649516       0.389038      -1.102822      -0.136984       0.042633       0.084975       0.166742       0.034861       0.065590      -0.023069      -0.044234       0.098753      -0.094873       0.022928       0.071945             11.035988      14.562524      -2.891163       0.331892       6.484402       1.516851      12.061039           0.020173
           97              N      13.258878       7.285582       9.773883      -0.237179      39.361115 0.57580093E+03  0.14317771E+05                                 9.736797                            7.823690      -0.172366       1.949569                    0.998540      29.240279      82.539114       0.617904       0.398641      -1.091234      -0.145802      -0.089475      -0.028582       0.173438      -0.040626      -0.001665      -0.037740      -0.089485       0.226660      -0.099600       0.005975       0.093625             11.134158       8.573857       3.707923       1.432880      12.505849      -1.582839      12.322767           0.012232
           98              O       4.743488      11.589082       8.640092      -0.574922      44.035656 0.62636076E+03  0.15654496E+05                                 9.971870                            7.819025       0.082549       2.075031                    0.994995      28.272180      75.948288       0.669545       0.366026      -1.132692      -0.027311      -0.020149       0.021304       0.040071       0.017488      -0.003727       0.031226       0.054241      -0.045958      -0.051447       0.010849       0.040598             11.578493      13.445975       4.636710       4.786970       9.937965       2.043821      11.351539           0.031115
           99              O      14.397155       9.801908       8.719812      -0.567326      46.202884 0.58430048E+03  0.14362869E+05                                10.295819                            7.514693       0.224723       2.110472                    0.997933      28.214011      75.356570       0.687517       0.362424      -1.134614       0.000653       0.051601       0.035924       0.062877       0.006729      -0.045969      -0.000054      -0.038100       0.010608      -0.056576       0.016886       0.039691             12.859524       9.420942       5.256802      -3.042004      16.307731      -7.208968      12.849898           0.022620
          100              O      10.092267       4.416801       0.652942      -0.567848      44.040566 0.62610438E+03  0.15621909E+05                                 9.943581                            7.777404       0.191705       2.108111                    0.996278      28.127616      75.110030       0.677587       0.362288      -1.137389       0.024840       0.004098      -0.010079       0.027119      -0.011929      -0.011795      -0.003221      -0.133942       0.083713      -0.083280       0.029021       0.054259             11.674415       7.555270       0.067944       0.233742       7.093222      -2.131541      20.374754           0.029717
          101              O      13.513389       9.854129      11.545431      -0.574041      40.884943 0.64347491E+03  0.16230697E+05                                 9.523471                            7.940322      -0.078682       2.011521                    0.997627      28.781431      78.296603       0.660883       0.367431      -1.128838      -0.024721       0.005304      -0.014782       0.029287       0.001065      -0.054862      -0.005773      -0.009499      -0.105307      -0.071206       0.021883       0.049324             10.934444      16.640940       2.566000      -1.842256       7.107527       0.119850       9.054865           0.035485
          102              O       4.255422       7.349043      12.031341      -0.580513      35.732607 0.56804404E+03  0.13875791E+05                                 8.622278                            7.416894       0.245164       2.113606                    0.997609      28.522763      76.133427       0.690457       0.363156      -1.133169      -0.008257       0.031439       0.024029       0.040422       0.028457       0.011283       0.002487       0.107702       0.075057      -0.073418       0.020277       0.053141              9.326684       5.622988       0.319785       0.457036       8.178014      -0.446815      14.179051           0.028140
          103              O       2.051184       3.922187       1.119871      -0.565640      39.875012 0.59486389E+03  0.14696412E+05                                 9.344423                            7.585941       0.075033       2.060242                    0.998634      28.374101      76.114586       0.683408       0.362771      -1.133707       0.023391      -0.014436       0.009117       0.028959      -0.009472      -0.000697       0.060218       0.026695      -0.150763      -0.087125       0.033780       0.053345             10.926689       6.450260       0.691666      -0.709286      18.146735       1.757477       8.183073           0.035561
          104              O       5.307348       9.854012      11.078502      -0.908359      46.532182 0.87898073E+03  0.24076264E+05                                10.358460                            9.130030      -0.282184       1.873084                    0.999005      34.603927      99.541063       0.628782       0.355628      -1.133011      -0.032666       0.015383       0.026788       0.044959      -0.063524       0.044906      -0.024231       0.047938      -0.213251      -0.085306      -0.031813       0.117119             11.623170      13.478536       3.247427      -2.319907      11.629240       0.128154       9.761734           0.090861
          105              O      12.493219       4.701070       4.013822      -0.576126      44.099509 0.62757681E+03  0.15690154E+05                                 9.972605                            7.820643       0.099289       2.079007                    0.995172      28.316494      76.043014       0.670342       0.365468      -1.133293       0.028164       0.020261      -0.021387       0.040757       0.016506      -0.004059       0.031256       0.053208      -0.046262      -0.051053       0.011485       0.039568             11.577646      13.439620       4.628917       4.792494       9.929806       2.045157      11.363511           0.031547
          106              O       2.839552       6.488244       3.934102      -0.564699      45.716631 0.57748286E+03  0.14148065E+05                                10.211260                            7.460654       0.252616       2.121219                    0.997986      28.085702      74.791782       0.691675       0.361448      -1.135831      -0.000707      -0.051025      -0.036027       0.062466       0.004847      -0.045100      -0.000974      -0.037268       0.003053      -0.055413       0.017531       0.037881             12.744713       9.338740       5.200831      -3.009978      16.161723      -7.135969      12.733675           0.023421
          107              O       7.144440      11.873351      12.000972      -0.566328      43.994752 0.62540466E+03  0.15600545E+05                                 9.938735                            7.774397       0.184927       2.106515                    0.996201      28.106622      75.051740       0.677523       0.362413      -1.137258      -0.025018      -0.004154       0.009539       0.027095      -0.011786      -0.011647      -0.003399      -0.133993       0.085715      -0.083574       0.029603       0.053971             11.667539       7.551369       0.068322       0.231559       7.090699      -2.128626      20.360549           0.030477
          108              O       3.723318       6.436023       1.108483      -0.574766      40.862701 0.64305688E+03  0.16216627E+05                                 9.517927                            7.936365      -0.069725       2.014074                    0.997782      28.775048      78.256682       0.661256       0.367304      -1.128998       0.023976      -0.005075       0.014664       0.028560       0.000298      -0.055026      -0.006108      -0.008863      -0.111966      -0.072571       0.022882       0.049689             10.926653      16.629087       2.564736      -1.840074       7.104623       0.119773       9.046249           0.034481
          109              O      12.981285       8.941109       0.622573      -0.581939      35.814240 0.56975203E+03  0.13928171E+05                                 8.634444                            7.427362       0.230812       2.107828                    0.997653      28.568177      76.287568       0.690054       0.363090      -1.133203       0.008702      -0.031231      -0.025035       0.040962       0.028508       0.013558       0.002918       0.107160       0.068550      -0.072119       0.016914       0.055205              9.339718       5.630284       0.320789       0.457136       8.191467      -0.447576      14.197404           0.027213
          110              O      15.185523      12.367965      11.534043      -0.565983      39.878084 0.59488453E+03  0.14695850E+05                                 9.340602                            7.582509       0.082806       2.062439                    0.998631      28.382645      76.114432       0.684100       0.362430      -1.134066      -0.023488       0.014702      -0.008498       0.028983      -0.009661      -0.000718       0.060147       0.025983      -0.149794      -0.086780       0.033287       0.053493             10.922647       6.448127       0.691646      -0.708894      18.141433       1.759193       8.178380           0.036182
          111              O      11.929359       6.436140       1.575412      -0.909871      46.572807 0.87990576E+03  0.24106519E+05                                10.363266                            9.134294      -0.283155       1.872263                    0.999051      34.623786      99.589169       0.628728       0.355586      -1.133112       0.032681      -0.015993      -0.026776       0.045175      -0.063511       0.044848      -0.025968       0.052074      -0.207597      -0.083735      -0.033828       0.117564             11.628409      13.480307       3.250336      -2.321959      11.637722       0.126216       9.767197           0.090748

******************************************************
Auxiliary information for the entire system
The total spin magnetic moment of the unit cell is   12.999394
The total net atomic charge of the unit cell is   0.000002
Accuracy of reproducing the electrostatic potential in the unit cell:
  The inner radius (bohr) =    5.0000
  The outer radius (bohr) =   12.0000
  Valid grid points have density less than (e/(bohr^3)) =    0.0001
  The number of valid grid points were=        46402
  The rms potential error without charges in kcal/mol is=      4.26333
  The rms potential error with partial charges in kcal/mol is=      1.01328
  The RRMSE value at monopole order=      0.23767
  The rms potential error with partial charges and cloud penetration in kcal/mol is=      1.00701
  The RRMSE value at monopole order with cloud penetration is=      0.23620
  The rms potential error with partial charges and atomic dipoles in kcal/mol is=      0.68296
  The RRMSE value at dipole order=      0.16019
  The rms potential error with partial charges, atomic dipoles and cloud penetration in kcal/mol is=      0.67769
  The RRMSE value at dipole order with cloud penetration=      0.15896

******************************************************
The electron densities and ab initio electrostatic potential were computed in VASP using the PBE functional and
projector augmented wave method. See the main text of the journal article for a description of computational details.
The atomic charges, dipoles, and quadrupoles were computed with the DDEC6 method as described in
(a) T. A. Manz and N. Gabaldon Limas, RSC Adv. 6 (2016) 47771-47801 DOI: 10.1039/c6ra04656h
(b) N. Gabaldon Limas and T. A. Manz, RSC Adv. 8 (2018) 2678-2707 DOI: 10.1039/c7ra11829e.
For each atom in the material, the electron cloud parameters were fit to the spherically averaged atom-in-material
electron density using radial positions for which this density was between 10^-4 and 10^-2 electrons per cubic bohr.
The polarizabilities, dispersion coefficients, and quantum Drude oscillator (QDO) parameters were fit using the MCLF method.
The magnetic structure of the system was optimized in VASP from the default ferromagnetic initial guess using spin polarization.
The atomic spin moments (ASMs) were computed on this optimized magnetic structure using the DDEC6 partition as inputs
to the method of T. A. Manz and D. S. Sholl, J. Chem. Theory Comput. 7 (2011) 4146-4164 DOI: 10.1021/ct200539n.
The RMSE and RRMSE were computed using a uniform grid with Ewald summation.
