# Supplementary material for: A collection of forcefield precursors for metal–organic frameworks
Source: RSC Adv. 2019 Nov 13;9(63):36492–507. doi: 10.1039/c9ra07327b (PMC9075174; doi:10.1039/c9ra07327b)
Supplement: RA-009-C9RA07327B-s4589 [file RA-009-C9RA07327B-s4589.xyz]

  128
jmolscript: load "" {1 1 1} spacegroup "x,y,z" unitcell [{      7.523300     0.000000     0.000000 }, {     -2.900991     8.787219     0.000000 }, {      0.000000     0.000000    27.459900 }]
Cu     1.293975     4.482800    12.427252     0.864240
Cu     5.511373     1.775809    14.592465     0.662022
Cu     1.877838     8.698029    26.157202     0.864220
Cu     0.561431     2.617800     0.862515     0.661992
Cu     3.328334     4.304419    15.032648     0.864322
Cu    -0.889064     7.011410    12.867435     0.661997
Cu     2.744471     0.089190     1.302698     0.864289
Cu     4.060878     6.169419    26.597385     0.661952
Mo     2.991949     7.110178    13.536083     1.415380
Mo     5.097697     3.969099    12.172974     1.272769
Mo     0.179864     6.070650    27.266033     1.415290
Mo     0.975107     0.424511    25.902924     1.272778
Mo     1.630360     1.677041    13.923817     1.415285
Mo    -0.475388     4.818120    15.286926     1.272622
Mo     4.442445     2.716569     0.193867     1.415273
Mo     3.647202     8.362708     1.556976     1.272636
H      0.743130     2.878693     9.992658     0.103317
H      0.868025     3.074648     7.718978     0.127610
H      2.482932     6.708163     8.218748     0.135122
H      2.405894     6.378642    10.473206     0.067496
H     -0.228362     2.127386     3.786720     0.054714
H      0.099405     3.108039     5.832483     0.130246
H      2.147290     5.869862     6.142780     0.316014
H      2.624476     5.691482     4.047589     0.111472
H      2.224778     4.637015     2.059492     0.112226
H      5.329674     1.514917    23.722608     0.103319
H      5.204779     1.318962    21.448928     0.127607
H      0.688882     6.472666    21.948698     0.135117
H      0.765920     6.802186    24.203156     0.067498
H      6.301167     2.266224    17.516670     0.054710
H      5.973399     1.285570    19.562433     0.130255
H      1.024524     7.310966    19.872730     0.316011
H      0.547338     7.489347    17.777539     0.111464
H      0.947035     8.543813    15.789442     0.112226
H      3.879179     5.908526    17.467242     0.103309
H      3.754284     5.712571    19.740922     0.127605
H      2.139377     2.079056    19.241152     0.135114
H      2.216415     2.408577    16.986694     0.067496
H      4.850671     6.659833    23.673180     0.054713
H      4.522904     5.679180    21.627417     0.130237
H      2.475019     2.917357    21.317120     0.316017
H      1.997833     3.095737    23.412311     0.111473
H      2.397531     4.150204    25.400408     0.112225
H     -0.707365     7.272302     3.737292     0.103315
H     -0.582470     7.468257     6.010972     0.127604
H      3.933427     2.314553     5.511202     0.135109
H      3.856389     1.985033     3.256744     0.067501
H     -1.678858     6.520995     9.943230     0.054721
H     -1.351090     7.501649     7.897467     0.130239
H      3.597785     1.476253     7.587170     0.316009
H      4.074971     1.297872     9.682361     0.111469
H      3.675274     0.243406    11.670458     0.112219
C      1.094909     3.658998     9.630187     0.095883
C      1.153087     3.776747     8.259938    -0.284751
C      1.638571     4.942811     7.686026     0.307544
C      2.120684     5.920828     8.556505    -0.278236
C      2.059855     5.722237     9.913024     0.084356
C      0.344297     2.858482     3.838894     0.095929
C      0.543699     3.434924     5.082827    -0.272484
C      1.414861     4.506086     5.192667     0.293958
C      2.043015     4.966536     4.017383    -0.261976
C      1.787409     4.334735     2.822878     0.134499
C      4.977895     0.734612    23.360137     0.095870
C      4.919718     0.616863    21.989888    -0.284750
C      1.533242     8.238018    21.415976     0.307554
C      1.051130     7.260000    22.286455    -0.278236
C      1.111959     7.458591    23.642974     0.084349
C      5.728508     1.535127    17.568844     0.095952
C      5.529106     0.958686    18.812777    -0.272487
C      1.756953     8.674743    18.922617     0.293973
C      1.128798     8.214292    17.747333    -0.261959
C      4.285396     0.058874    16.552828     0.134508
C      3.527400     5.128221    17.829713     0.095886
C      3.469222     5.010472    19.199962    -0.284755
C      2.983738     3.844408    19.773874     0.307557
C      2.501625     2.866391    18.903395    -0.278239
C      2.562454     3.064982    17.546876     0.084353
C      4.278012     5.928737    23.621006     0.095928
C      4.078610     5.352295    22.377073    -0.272476
C      3.207448     4.281133    22.267233     0.293968
C      2.579294     3.820683    23.442517    -0.261972
C      2.834900     4.452484    24.637022     0.134500
C     -0.355586     8.052607     4.099763     0.095873
C     -0.297409     8.170356     5.470012    -0.284749
C      3.089067     0.549201     6.043924     0.307534
C      3.571179     1.527219     5.173445    -0.278232
C      3.510350     1.328628     3.816926     0.084348
C     -1.106199     7.252092     9.891056     0.095939
C     -0.906797     7.828533     8.647123    -0.272490
C      2.865356     0.112476     8.537283     0.293959
C      3.493511     0.572927     9.712567    -0.261967
C      0.336913     8.728345    10.907072     0.134499
N      1.522520     4.622077    10.470460    -0.266717
N      1.739723     5.226638     6.343237    -0.430448
N      0.923750     3.286420     2.702054    -0.225535
N      1.649294     8.558751    24.200410    -0.266693
N      1.432091     7.954191    20.073187    -0.430448
N      5.149054     1.107190    16.432004    -0.225529
N      3.099789     4.165142    16.989440    -0.266733
N      2.882586     3.560581    21.116663    -0.430455
N      3.698559     5.500799    24.757846    -0.225517
N      2.973015     0.228468     3.259490    -0.266728
N      3.190218     0.833028     7.386713    -0.430442
N     -0.526745     7.680029    11.027896    -0.225536
O      1.552949     6.419063    12.730410    -0.720352
O      2.532837     8.742404    13.935899    -0.699861
O      3.398721     6.260894    15.045279    -0.713113
O      3.617167     4.500814    13.046198    -0.801195
O      5.536451     2.335643    12.653522    -0.653736
O     -1.030575     5.074619    12.431097    -0.776385
O      1.618865     6.761765    26.460360    -0.720311
O      0.638976     4.438424     0.205949    -0.699846
O     -0.226908     6.919935     1.315329    -0.713100
O     -0.445353     8.680015    26.776148    -0.801160
O      0.536353     2.057967    26.383472    -0.653695
O      4.202389     8.106210    26.161047    -0.776409
O      3.069360     2.368156    14.729490    -0.720334
O      2.089472     0.044815    13.524001    -0.699816
O      1.223588     2.526325    12.414621    -0.713084
O      1.005142     4.286405    14.413702    -0.801187
O     -0.914142     6.451576    14.806378    -0.653679
O      5.652884     3.712600    15.028803    -0.776404
O      3.003444     2.025454     0.999540    -0.720327
O      3.983333     4.348795    27.253951    -0.699822
O      4.849217     1.867284    26.144571    -0.713070
O      5.067662     0.107204     0.683752    -0.801107
O      4.085956     6.729252     1.076428    -0.653665
O      0.419920     0.681009     1.298853    -0.776386

The following XYZ coordinates are in angstroms. Other properties are in atomic units.
The sperically averaged electron density of each atom fit to a function of the form exp(a - br)
eigen_1, eigen_2 and eigen_3 are the three eigenvalues of traceless quadrupole moment tensor
  atom number  atomic symbol              X              Y              Z     net charge C6 coefficient C8 coefficient C10 coefficient fluctuating dipole atomic polarizability isotropic forcefield polarizability              a              b squared Pearson coefficient          <r^3>          <r^4>         wp_QDO          m_QDO          q_QDO       dipole_x       dipole_y       dipole_z         dipole            Qxy            Qxz            Qyz     Q(x^2-y^2)  Q(3z^2 - R^2)        eigen_1        eigen_2        eigen_3 static polarizability      alpha(xx)      alpha(xy)      alpha(xz)      alpha(yy)      alpha(yz)      alpha(zz) atomic spin moment
            1             Cu       1.293975       4.482800      12.427252       0.864240      54.536679 0.98421587E+03  0.26897079E+05                                13.940964                           12.090955       0.317858       2.037576                    0.994487      41.702699     108.439773       0.402373       0.557009      -1.044217      -0.028978       0.004706       0.120546       0.124069       0.000195       0.013832       0.012842      -0.118853      -0.109378      -0.053380      -0.025729       0.079109             16.054766      13.635616      -0.958337      -0.858861      16.181070      -1.306061      18.347612           0.173169
            2             Cu       5.511373       1.775809      14.592465       0.662022      88.095869 0.15993733E+04  0.49815063E+05                                18.476049                           14.976415      -0.082647       1.815038                    0.999303      50.537037     144.664993       0.373937       0.525893      -1.049423      -0.192539       0.045993      -0.132147       0.238012       0.063144      -0.057602       0.049121      -0.430060       0.199617      -0.269693       0.066104       0.203589             22.020971      13.626517       0.858317      -2.016144      32.464605      -3.511033      19.971790           0.210084
            3             Cu       1.877838       8.698029      26.157202       0.864220      54.533424 0.98414651E+03  0.26894926E+05                                13.941094                           12.091069       0.317653       2.037515                    0.994487      41.701486     108.438944       0.402341       0.557059      -1.044185       0.028995      -0.004705       0.120531       0.124058       0.000214      -0.013822      -0.012837      -0.118942      -0.109244      -0.053386      -0.025744       0.079130             16.054933      13.635917      -0.958368       0.858842      16.181096       1.306061      18.347784           0.180106
            4             Cu       0.561431       2.617800       0.862515       0.661992      88.094010 0.15993236E+04  0.49813426E+05                                18.476400                           14.976650      -0.082628       1.815039                    0.999303      50.536066     144.664905       0.373914       0.525926      -1.049400       0.192540      -0.045991      -0.132150       0.238014       0.063189       0.057622      -0.049124      -0.430272       0.199778      -0.269836       0.066162       0.203674             22.021455      13.626708       0.858323       2.016195      32.465426       3.511245      19.972231           0.214104
            5             Cu       3.328334       4.304419      15.032648       0.864322      54.535333 0.98417970E+03  0.26895730E+05                                13.940428                           12.090481       0.317928       2.037620                    0.994485      41.701077     108.433333       0.402396       0.556986      -1.044232       0.028971      -0.004701      -0.120538       0.124060       0.000197       0.013836       0.012836      -0.118844      -0.109370      -0.053380      -0.025722       0.079102             16.054171      13.635190      -0.958282      -0.858790      16.180311      -1.305986      18.347010           0.174710
            6             Cu      -0.889064       7.011410      12.867435       0.661997      88.095167 0.15993528E+04  0.49814518E+05                                18.476440                           14.976685      -0.082611       1.815038                    0.999303      50.536462     144.665873       0.373918       0.525918      -1.049405       0.192566      -0.046003       0.132151       0.238037       0.063176      -0.057620       0.049135      -0.430342       0.199800      -0.269867       0.066162       0.203706             22.021500      13.626778       0.858231      -2.016221      32.465344      -3.511399      19.972379           0.215226
            7             Cu       2.744471       0.089190       1.302698       0.864289      54.534600 0.98416845E+03  0.26895442E+05                                13.940592                           12.090647       0.317824       2.037583                    0.994486      41.700942     108.434293       0.402380       0.557007      -1.044218      -0.028996       0.004704      -0.120528       0.124055       0.000209      -0.013834      -0.012835      -0.118849      -0.109362      -0.053378      -0.025725       0.079103             16.054333      13.635305      -0.958304       0.858805      16.180529       1.306001      18.347165           0.178143
            8             Cu       4.060878       6.169419      26.597385       0.661952      88.095580 0.15993643E+04  0.49815119E+05                                18.476816                           14.977006      -0.082685       1.815016                    0.999303      50.536894     144.668897       0.373903       0.525937      -1.049392      -0.192543       0.045990       0.132154       0.238018       0.063183       0.057627      -0.049127      -0.430256       0.199767      -0.269827       0.066160       0.203667             22.021927      13.627053       0.858333       2.016253      32.466009       3.511412      19.972719           0.214073
            9             Mo       2.991949       7.110178      13.536083       1.415380     227.041349 0.52452515E+04  0.21443269E+06                                29.184742                           23.422993       0.905682       1.871643                    0.998090      93.566120     282.826242       0.381972       0.392238      -1.157785      -0.262746      -0.040498       0.248037       0.363591      -0.096287       0.539261       0.058562      -0.531374      -0.437812      -0.720536       0.334045       0.386490             34.967427      30.232123      -4.907821       4.820445      52.980101       3.510795      21.690057           0.775464
           10             Mo       5.097697       3.969099      12.172974       1.272769     244.006640 0.65019930E+04  0.28266168E+06                                31.382147                           26.635979       0.301557       1.682470                    0.999259     103.011830     329.353868       0.344321       0.409187      -1.136734       0.079428      -0.030437       0.547625       0.554191       0.071778      -0.233118      -0.034353       0.190242      -3.222967      -1.105981       0.418997       0.686984             36.332682      50.675599       3.933416      -3.869316      36.074263      -2.741077      22.248184           0.708753
           11             Mo       0.179864       6.070650      27.266033       1.415290     227.045832 0.52454076E+04  0.21444185E+06                                29.186177                           23.424191       0.905456       1.871572                    0.998090      93.566012     282.832841       0.381939       0.392267      -1.157757       0.262712       0.040516       0.248017       0.363554      -0.096381      -0.539324      -0.058630      -0.531136      -0.437811      -0.720561       0.333996       0.386565             34.969179      30.233779      -4.908317      -4.820474      52.982897      -3.511115      21.690860           0.777401
           12             Mo       0.975107       0.424511      25.902924       1.272778     244.036351 0.65030431E+04  0.28272048E+06                                31.385690                           26.639021       0.301523       1.682414                    0.999258     103.021836     329.400137       0.344282       0.409215      -1.136708      -0.079474       0.030523       0.547936       0.554510       0.071752       0.233218       0.034144       0.190346      -3.225004      -1.106661       0.419318       0.687343             36.336838      50.681401       3.934122       3.869597      36.078423       2.741432      22.250690           0.710099
           13             Mo       1.630360       1.677041      13.923817       1.415285     227.049667 0.52455031E+04  0.21444564E+06                                29.185512                           23.423592       0.905689       1.871634                    0.998091      93.568754     282.836369       0.381966       0.392239      -1.157783       0.262758       0.040511      -0.248045       0.363606      -0.096317       0.539353       0.058570      -0.531391      -0.438056      -0.720653       0.334082       0.386571             34.968412      30.232820      -4.908302       4.820446      52.981866       3.511164      21.690549           0.775449
           14             Mo      -0.475388       4.818120      15.286926       1.272622     244.063525 0.65039204E+04  0.28276755E+06                                31.387269                           26.640251       0.301603       1.682406                    0.999258     103.032623     329.437496       0.344286       0.409197      -1.136723      -0.079525       0.030526      -0.548082       0.554662       0.071865      -0.233493      -0.034069       0.190092      -3.226619      -1.107257       0.419636       0.687621             36.338794      50.684556       3.934221      -3.870026      36.080153      -2.741644      22.251674           0.707662
           15             Mo       4.442445       2.716569       0.193867       1.415273     227.043590 0.52453590E+04  0.21443911E+06                                29.185842                           23.423947       0.905516       1.871592                    0.998090      93.565147     282.828618       0.381945       0.392262      -1.157762      -0.262699      -0.040518      -0.247989       0.363526      -0.096372      -0.539283      -0.058621      -0.531171      -0.437644      -0.720515       0.333982       0.386533             34.968757      30.233353      -4.908196      -4.820438      52.982311      -3.511015      21.690607           0.777400
           16             Mo       3.647202       8.362708       1.556976       1.272636     244.057645 0.65037770E+04  0.28275958E+06                                31.386717                           26.639891       0.301668       1.682428                    0.999258     103.030294     329.428356       0.344290       0.409195      -1.136725       0.079442      -0.030475      -0.548039       0.554605       0.071728       0.233185       0.034235       0.190344      -3.226156      -1.107029       0.419520       0.687510             36.338019      50.682952       3.934304       3.869687      36.079686       2.741633      22.251419           0.709818
           17              H       0.743130       2.878693       9.992658       0.103317       1.161160 0.87145341E+01  0.88289555E+02                                 1.899128                            1.787032      -1.063339       2.381260                    0.996460       3.713574      10.915607       0.439936       1.374206      -0.689416      -0.014465      -0.045341       0.021820       0.052356       0.016779      -0.003732       0.000920      -0.041052       0.019012      -0.030082       0.006730       0.023352              1.924454       1.614084       0.277878      -0.181590       2.261864      -0.395146       1.897412           0.001039
           18              H       0.868025       3.074648       7.718978       0.127610       1.054803 0.77420954E+01  0.75719480E+02                                 1.742316                            1.652229      -1.016586       2.399756                    0.997905       3.497436       9.914723       0.473635       1.322248      -0.700060      -0.009389      -0.027223      -0.015721       0.032809       0.015567       0.001763      -0.003091      -0.028894       0.018222      -0.024542       0.005973       0.018569              1.756460       1.409412       0.130039       0.164451       1.866655       0.393149       1.993312           0.000026
           19              H       2.482932       6.708163       8.218748       0.135122       0.971499 0.71992296E+01  0.68687135E+02                                 1.616498                            1.571052      -0.770722       2.525899                    0.999749       3.232497       8.857790       0.499333       1.285661      -0.709657       0.012229       0.029558      -0.007656       0.032892       0.012658       0.001638       0.001700      -0.017278       0.029177      -0.020203       0.007805       0.012397              1.606311       1.455185       0.215111      -0.066558       1.840593      -0.168838       1.523155          -0.000283
           20              H       2.405894       6.378642      10.473206       0.067496       1.499106 0.12017959E+02  0.13279699E+03                                 2.259628                            2.096202      -1.714686       2.033643                    0.989448       4.669980      14.640274       0.404279       1.371093      -0.685380       0.003084       0.033852       0.017574       0.038266       0.011747      -0.015201      -0.009358      -0.028425       0.014839      -0.025688      -0.000649       0.026337              2.337178       1.964869       0.295511       0.321499       2.392001       0.638216       2.654663           0.010406
           21              H      -0.228362       2.127386       3.786720       0.054714       1.795739 0.14930697E+02  0.17379343E+03                                 2.520419                            2.315316      -1.838738       1.969563                    0.988196       4.963767      15.855723       0.390824       1.346393      -0.690037      -0.014688      -0.018759       0.005060       0.024356      -0.008948      -0.017979       0.006472       0.042639       0.068799      -0.034744      -0.002346       0.037090              2.586107       2.724116       0.901360       0.143799       2.945417       0.255247       2.088787           0.010526
           22              H       0.099405       3.108039       5.832483       0.130246       1.007071 0.73357900E+01  0.70319043E+02                                 1.647439                            1.576530      -0.883813       2.462923                    0.999210       3.328410       9.141782       0.502911       1.270541      -0.711765      -0.016698      -0.013147       0.024194       0.032203       0.016016      -0.003576       0.000776      -0.008102       0.013911      -0.019294       0.004829       0.014466              1.647965       1.509433       0.134351      -0.218097       1.396286      -0.132521       2.038176          -0.000169
           23              H       2.147290       5.869862       6.142780       0.316014       0.498111 0.31113395E+01  0.24487457E+02                                 1.112326                            1.091914      -1.138976       2.466184                    0.999868       2.390720       6.294922       0.541563       1.437013      -0.678381       0.017298       0.024481      -0.008847       0.031254       0.014009      -0.000801       0.000962      -0.011345       0.017168      -0.018036       0.005765       0.012272              1.115935       0.990359       0.111975      -0.028854       1.181906      -0.023654       1.175540           0.000267
           24              H       2.624476       5.691482       4.047589       0.111472       1.538091 0.12828310E+02  0.14365153E+03                                 2.289697                            2.160987      -1.761778       2.035176                    0.988327       4.438301      13.870484       0.400681       1.365106      -0.688190       0.013318       0.005808      -0.000461       0.014536      -0.013769       0.000383       0.009264       0.049879       0.098423      -0.045937       0.011916       0.034021              2.307024       2.227333       0.624210      -0.074648       2.637283      -0.009751       2.056455           0.011502
           25              H       2.224778       4.637015       2.059492       0.112226       0.916307 0.63642279E+01  0.60241610E+02                                 1.681628                            1.568321      -1.262410       2.296691                    0.994192       3.691102      10.857107       0.446478       1.449290      -0.673124       0.022692       0.017509      -0.045011       0.053362       0.009951      -0.008580      -0.001935      -0.002329       0.028042      -0.015845       0.000509       0.015337              1.751003       1.530350       0.126991      -0.355627       1.497969      -0.244829       2.224691          -0.000620
           26              H       5.329674       1.514917      23.722608       0.103319       1.161073 0.87137456E+01  0.88279687E+02                                 1.899053                            1.786969      -1.063309       2.381288                    0.996460       3.713416      10.915074       0.439936       1.374232      -0.689412       0.014469       0.045347       0.021820       0.052362       0.016788       0.003734      -0.000923      -0.041060       0.019000      -0.030089       0.006727       0.023363              1.924376       1.614029       0.277858       0.181577       2.261764       0.395116       1.897336           0.001264
           27              H       5.204779       1.318962      21.448928       0.127607       1.054723 0.77413360E+01  0.75709975E+02                                 1.742214                            1.652138      -1.016543       2.399784                    0.997906       3.497252       9.913970       0.473654       1.322233      -0.700064       0.009390       0.027226      -0.015722       0.032811       0.015570      -0.001762       0.003091      -0.028894       0.018215      -0.024542       0.005970       0.018572              1.756355       1.409341       0.130026      -0.164435       1.866542      -0.393111       1.993180           0.000109
           28              H       0.688882       6.472666      21.948698       0.135117       0.971429 0.71985740E+01  0.68679319E+02                                 1.616429                            1.570989      -0.770688       2.525927                    0.999750       3.232358       8.857310       0.499339       1.285675      -0.709656      -0.012230      -0.029562      -0.007657       0.032895       0.012661      -0.001640      -0.001701      -0.017281       0.029168      -0.020205       0.007803       0.012401              1.606242       1.455128       0.215094       0.066553       1.840504       0.168824       1.523094          -0.000169
           29              H       0.765920       6.802186      24.203156       0.067498       1.499000 0.12016941E+02  0.13278334E+03                                 2.259561                            2.096145      -1.714721       2.033644                    0.989448       4.669823      14.639794       0.404274       1.371135      -0.685373      -0.003086      -0.033861       0.017576       0.038275       0.011757       0.015199       0.009360      -0.028434       0.014840      -0.025693      -0.000651       0.026345              2.337105       1.964820       0.295497      -0.321482       2.391923      -0.638181       2.654572           0.010609
           30              H       6.301167       2.266224      17.516670       0.054710       1.795887 0.14932219E+02  0.17381597E+03                                 2.520567                            2.315440      -1.838850       1.969505                    0.988196       4.964061      15.857000       0.390811       1.346399      -0.690034       0.014684       0.018755       0.005060       0.024351      -0.008957       0.017982      -0.006477       0.042650       0.068823      -0.034757      -0.002344       0.037101              2.586265       2.724289       0.901446      -0.143814       2.945609      -0.255273       2.088898           0.010302
           31              H       5.973399       1.285570      19.562433       0.130255       1.007031 0.73354442E+01  0.70315016E+02                                 1.647408                            1.576504      -0.883778       2.462947                    0.999211       3.328344       9.141604       0.502909       1.270559      -0.711761       0.016698       0.013148       0.024195       0.032204       0.016016       0.003577      -0.000774      -0.008102       0.013915      -0.019295       0.004829       0.014466              1.647932       1.509407       0.134346       0.218087       1.396265       0.132514       2.038124          -0.000198
           32              H       1.024524       7.310966      19.872730       0.316011       0.498118 0.31114248E+01  0.24488496E+02                                 1.112375                            1.091961      -1.139022       2.466167                    0.999868       2.390791       6.295324       0.541523       1.437097      -0.678366      -0.017297      -0.024480      -0.008846       0.031253       0.014006       0.000799      -0.000965      -0.011343       0.017174      -0.018034       0.005766       0.012267              1.115985       0.990398       0.111982       0.028855       1.181960       0.023655       1.175596           0.000221
           33              H       0.547338       7.489347      17.777539       0.111464       1.538184 0.12829329E+02  0.14366639E+03                                 2.289821                            2.161097      -1.761869       2.035133                    0.988325       4.438531      13.871557       0.400663       1.365136      -0.688183      -0.013313      -0.005806      -0.000465       0.014531      -0.013773      -0.000377      -0.009256       0.049879       0.098454      -0.045941       0.011912       0.034030              2.307152       2.227453       0.624265       0.074656       2.637442       0.009754       2.056561           0.011248
           34              H       0.947035       8.543813      15.789442       0.112226       0.916282 0.63640263E+01  0.60239241E+02                                 1.681603                            1.568301      -1.262384       2.296707                    0.994192       3.691040      10.856893       0.446479       1.449299      -0.673123      -0.022692      -0.017512      -0.045012       0.053363       0.009950       0.008580       0.001935      -0.002333       0.028042      -0.015845       0.000509       0.015336              1.750975       1.530328       0.126987       0.355618       1.497947       0.244822       2.224650          -0.000758
           35              H       3.879179       5.908526      17.467242       0.103309       1.161185 0.87148308E+01  0.88293867E+02                                 1.899204                            1.787101      -1.063409       2.381231                    0.996458       3.713701      10.916285       0.439910       1.374266      -0.689404       0.014464       0.045345      -0.021821       0.052359       0.016783      -0.003735       0.000920      -0.041066       0.019022      -0.030092       0.006734       0.023358              1.924532       1.614145       0.277891      -0.181599       2.261959      -0.395165       1.897493           0.001078
           36              H       3.754284       5.712571      19.740922       0.127605       1.054797 0.77420825E+01  0.75719693E+02                                 1.742348                            1.652258      -1.016574       2.399765                    0.997905       3.497474       9.915011       0.473615       1.322298      -0.700050       0.009390       0.027225       0.015721       0.032810       0.015568       0.001764      -0.003091      -0.028900       0.018225      -0.024545       0.005974       0.018571              1.756492       1.409435       0.130040       0.164454       1.866687       0.393156       1.993354           0.000047
           37              H       2.139377       2.079056      19.241152       0.135114       0.971480 0.71990766E+01  0.68685424E+02                                 1.616492                            1.571048      -0.770705       2.525909                    0.999750       3.232484       8.857786       0.499327       1.285682      -0.709653      -0.012231      -0.029559       0.007656       0.032893       0.012660       0.001638       0.001701      -0.017279       0.029178      -0.020205       0.007805       0.012400              1.606305       1.455182       0.215105      -0.066556       1.840579      -0.168832       1.523153          -0.000253
           38              H       2.216415       2.408577      16.986694       0.067496       1.499165 0.12018586E+02  0.13280604E+03                                 2.259707                            2.096272      -1.714785       2.033595                    0.989447       4.670164      14.641108       0.404267       1.371112      -0.685376      -0.003080      -0.033857      -0.017574       0.038271       0.011756      -0.015205      -0.009359      -0.028437       0.014856      -0.025700      -0.000647       0.026347              2.337261       1.964938       0.295525       0.321512       2.392084       0.638242       2.654762           0.010433
           39              H       4.850671       6.659833      23.673180       0.054713       1.795779 0.14931116E+02  0.17379956E+03                                 2.520455                            2.315348      -1.838772       1.969546                    0.988196       4.963831      15.855996       0.390821       1.346392      -0.690036       0.014687       0.018759      -0.005061       0.024356      -0.008949      -0.017982       0.006473       0.042636       0.068798      -0.034743      -0.002350       0.037092              2.586145       2.724157       0.901378       0.143803       2.945460       0.255254       2.088817           0.010508
           40              H       4.522904       5.679180      21.627417       0.130237       1.007066 0.73357531E+01  0.70318736E+02                                 1.647450                            1.576539      -0.883821       2.462923                    0.999210       3.328411       9.141845       0.502902       1.270563      -0.711761       0.016698       0.013147      -0.024195       0.032204       0.016016      -0.003575       0.000775      -0.008102       0.013911      -0.019294       0.004828       0.014466              1.647977       1.509442       0.134352      -0.218099       1.396293      -0.132522       2.038195          -0.000160
           41              H       2.475019       2.917357      21.317120       0.316017       0.498106 0.31112992E+01  0.24487082E+02                                 1.112323                            1.091911      -1.138987       2.466181                    0.999868       2.390708       6.294901       0.541561       1.437023      -0.678379      -0.017299      -0.024481       0.008846       0.031254       0.014009      -0.000801       0.000962      -0.011344       0.017168      -0.018036       0.005765       0.012271              1.115932       0.990356       0.111974      -0.028854       1.181903      -0.023654       1.175537           0.000270
           42              H       1.997833       3.095737      23.412311       0.111473       1.538033 0.12827712E+02  0.14364322E+03                                 2.289650                            2.160946      -1.761745       2.035197                    0.988327       4.438193      13.870087       0.400682       1.365117      -0.688188      -0.013319      -0.005810       0.000463       0.014538      -0.013766       0.000382       0.009260       0.049878       0.098420      -0.045934       0.011914       0.034019              2.306977       2.227289       0.624191      -0.074645       2.637226      -0.009751       2.056415           0.011486
           43              H       2.397531       4.150204      25.400408       0.112225       0.916300 0.63641693E+01  0.60240952E+02                                 1.681625                            1.568318      -1.262426       2.296686                    0.994192       3.691088      10.857077       0.446476       1.449298      -0.673123      -0.022692      -0.017509       0.045012       0.053363       0.009951      -0.008580      -0.001934      -0.002330       0.028043      -0.015846       0.000509       0.015336              1.751000       1.530347       0.126991      -0.355626       1.497966      -0.244829       2.224688          -0.000627
           44              H      -0.707365       7.272302       3.737292       0.103315       1.161111 0.87141024E+01  0.88284215E+02                                 1.899091                            1.787002      -1.063327       2.381273                    0.996460       3.713500      10.915381       0.439933       1.374228      -0.689412      -0.014468      -0.045347      -0.021819       0.052361       0.016788       0.003733      -0.000922      -0.041064       0.019004      -0.030091       0.006728       0.023363              1.924416       1.614058       0.277865       0.181582       2.261813       0.395129       1.897376           0.001284
           45              H      -0.582470       7.468257       6.010972       0.127604       1.054738 0.77414678E+01  0.75711522E+02                                 1.742223                            1.652146      -1.016537       2.399783                    0.997906       3.497280       9.914039       0.473656       1.322223      -0.700066      -0.009391      -0.027224       0.015721       0.032810       0.015570      -0.001762       0.003091      -0.028893       0.018216      -0.024542       0.005970       0.018572              1.756364       1.409347       0.130027      -0.164437       1.866551      -0.393114       1.993195           0.000103
           46              H       3.933427       2.314553       5.511202       0.135109       0.971451 0.71987529E+01  0.68681286E+02                                 1.616435                            1.570994      -0.770687       2.525921                    0.999750       3.232386       8.857333       0.499346       1.285651      -0.709661       0.012230       0.029561       0.007656       0.032895       0.012662      -0.001639      -0.001701      -0.017282       0.029172      -0.020206       0.007805       0.012401              1.606248       1.455133       0.215097       0.066554       1.840514       0.168826       1.523098          -0.000174
           47              H       3.856389       1.985033       3.256744       0.067501       1.498951 0.12016457E+02  0.13277653E+03                                 2.259507                            2.096100      -1.714648       2.033679                    0.989448       4.669719      14.639341       0.404280       1.371130      -0.685374       0.003087       0.033860      -0.017576       0.038275       0.011757       0.015197       0.009358      -0.028431       0.014835      -0.025690      -0.000652       0.026342              2.337047       1.964777       0.295486      -0.321470       2.391866      -0.638158       2.654499           0.010626
           48              H      -1.678858       6.520995       9.943230       0.054721       1.795285 0.14926107E+02  0.17372677E+03                                 2.520048                            2.315006      -1.838513       1.969702                    0.988198       4.962988      15.852668       0.390838       1.346446      -0.690029      -0.014694      -0.018780      -0.005059       0.024376      -0.008926       0.017977      -0.006470       0.042591       0.068744      -0.034705      -0.002363       0.037068              2.585714       2.723695       0.901154      -0.143766       2.944945      -0.255186       2.088501           0.010276
           49              H      -1.351090       7.501649       7.897467       0.130239       1.007055 0.73356448E+01  0.70317330E+02                                 1.647428                            1.576519      -0.883813       2.462927                    0.999210       3.328381       9.141693       0.502910       1.270550      -0.711764      -0.016698      -0.013148      -0.024196       0.032205       0.016017       0.003578      -0.000775      -0.008104       0.013913      -0.019297       0.004829       0.014467              1.647954       1.509425       0.134350       0.218094       1.396280       0.132519       2.038155          -0.000220
           50              H       3.597785       1.476253       7.587170       0.316009       0.498115 0.31113697E+01  0.24487766E+02                                 1.112335                            1.091922      -1.138993       2.466177                    0.999868       2.390728       6.294962       0.541559       1.437021      -0.678380       0.017298       0.024482       0.008847       0.031254       0.014010       0.000801      -0.000961      -0.011347       0.017171      -0.018038       0.005766       0.012272              1.115944       0.990366       0.111976       0.028854       1.181917       0.023654       1.175549           0.000205
           51              H       4.074971       1.297872       9.682361       0.111469       1.537889 0.12826228E+02  0.14362244E+03                                 2.289522                            2.160835      -1.761628       2.035262                    0.988329       4.437942      13.869099       0.400689       1.365135      -0.688186       0.013317       0.005823       0.000464       0.014542      -0.013753      -0.000380      -0.009261       0.049830       0.098391      -0.045901       0.011891       0.034010              2.306844       2.227163       0.624132       0.074637       2.637062       0.009747       2.056306           0.011198
           52              H       3.675274       0.243406      11.670458       0.112219       0.916314 0.63642935E+01  0.60242390E+02                                 1.681638                            1.568330      -1.262405       2.296691                    0.994192       3.691120      10.857176       0.446476       1.449292      -0.673124       0.022691       0.017511       0.045011       0.053362       0.009952       0.008580       0.001934      -0.002333       0.028043      -0.015846       0.000510       0.015337              1.751014       1.530358       0.126991       0.355630       1.497977       0.244831       2.224708          -0.000766
           53              C       1.094909       3.658998       9.630187       0.095883      29.198574 0.37503898E+03  0.86527548E+04                                 8.739585                            6.828028      -0.305326       1.907284                    0.998199      28.307837      85.532506       0.569485       0.466171      -1.016022       0.029987       0.038650       0.014622       0.051057      -0.010793      -0.010109      -0.009071      -0.108908      -0.021716      -0.054463      -0.005645       0.060108              9.647443       5.146898       1.474607      -0.168846       9.063044       0.377767      14.732387           0.004618
           54              C       1.153087       3.776747       8.259938      -0.284751      36.035497 0.49764324E+03  0.12148768E+05                                 9.529637                            7.487395       0.102654       1.994943                    0.999224      31.594440      93.742192       0.593905       0.422449      -1.056258       0.001813      -0.008845       0.013909       0.016583       0.017417       0.016988       0.018433      -0.102490       0.095395      -0.071920       0.015061       0.056859             10.443618       5.211979       1.265586      -0.385546       9.282744      -0.326439      16.836131           0.002949
           55              C       1.638571       4.942811       7.686026       0.307544      30.797835 0.33194538E+03  0.73161631E+04                                 8.855420                            6.262287       0.090701       2.062992                    0.999080      24.282283      68.233241       0.627276       0.443027      -1.044818      -0.009594       0.006280      -0.062935       0.063972       0.024762      -0.003804       0.001750      -0.033008       0.182456      -0.060312      -0.000652       0.060964             10.705649       4.832825       1.244610       0.246105       8.160784       0.320545      19.123338          -0.001708
           56              C       2.120684       5.920828       8.556505      -0.278236      36.839118 0.50466415E+03  0.12377519E+05                                 9.789480                            7.590972      -0.017429       1.958090                    0.998944      31.717657      94.679075       0.583245       0.428177      -1.051506      -0.009124       0.020245       0.011531       0.025022       0.049205      -0.033562      -0.009596      -0.051625       0.039315      -0.069443       0.006121       0.063322             11.120922       5.880375       1.480474       0.800558       9.164569       1.712676      18.317823           0.003376
           57              C       2.059855       5.722237       9.913024       0.084356      29.119901 0.39056593E+03  0.91656703E+04                                 8.864392                            7.043180      -0.693144       1.769971                    0.997436      29.928098      93.273405       0.547976       0.476293      -1.003653      -0.065146      -0.019773      -0.000521       0.068083       0.025982      -0.024646       0.010791      -0.051483      -0.021414      -0.049921       0.009771       0.040150              9.827462       5.701086       1.656316       0.239508       8.876707       0.101906      14.904593           0.012560
           58              C       0.344297       2.858482       3.838894       0.095929      28.159233 0.36897922E+03  0.85001271E+04                                 8.513617                            6.737782      -0.406423       1.871540                    0.997459      28.730387      87.473821       0.576261       0.461385      -1.016037       0.044845       0.024094      -0.009978       0.051877      -0.034358      -0.038453      -0.013063      -0.009659      -0.095687      -0.064697       0.010512       0.054184              9.282260       7.020316       2.678829      -0.094775       8.250918       1.845417      12.575547           0.006685
           59              C       0.543699       3.434924       5.082827      -0.272484      33.260437 0.47094244E+03  0.11284777E+05                                 8.908845                            7.179043       0.251999       2.045680                    0.999707      30.618909      88.594234       0.622851       0.410390      -1.069094      -0.009267      -0.015473      -0.009830       0.020541       0.014331      -0.017827      -0.008549      -0.010873       0.081959      -0.030944      -0.006148       0.037092              9.629157       6.738457       2.515639       0.734772       8.648025       3.020559      13.500988           0.000006
           60              C       1.414861       4.506086       5.192667       0.293958      30.272486 0.34138707E+03  0.75459658E+04                                 8.660904                            6.290493       0.162171       2.084845                    0.999258      24.188993      67.156711       0.637507       0.434664      -1.054154       0.005665       0.027463       0.057002       0.063526       0.022283       0.007511       0.020342      -0.024127       0.156451      -0.051580      -0.008220       0.059800             10.340943       6.018104       2.218820       0.539828       8.398671       3.304588      16.606054          -0.001393
           61              C       2.043015       4.966536       4.017383      -0.261976      34.977339 0.47865477E+03  0.11598756E+05                                 9.348670                            7.299471      -0.029956       1.958651                    0.998393      31.441499      93.643533       0.605516       0.417438      -1.056980      -0.005851       0.006576      -0.020408       0.022225      -0.010023       0.012236       0.011254       0.051046       0.011916      -0.034266       0.004504       0.029761             10.531743       6.565452       2.135377      -0.878276       8.811410       1.533685      16.218367           0.006103
           62              C       1.787409       4.334735       2.822878       0.134499      26.577670 0.35378730E+03  0.79990783E+04                                 8.178322                            6.587220      -0.196807       1.966809                    0.997717      26.514853      77.863049       0.589000       0.459932      -1.025210      -0.041251      -0.029517       0.003215       0.050825      -0.034772      -0.000336      -0.020434       0.010160      -0.066029      -0.039752      -0.008947       0.048699              9.074337       6.226434       2.222211      -0.238841       8.476975       1.556132      12.519602          -0.000717
           63              C       4.977895       0.734612      23.360137       0.095870      29.199064 0.37504905E+03  0.86530655E+04                                 8.739779                            6.828195      -0.305464       1.907242                    0.998198      28.308168      85.534546       0.569468       0.466182      -1.016014      -0.029985      -0.038647       0.014623       0.051054      -0.010781       0.010112       0.009065      -0.108977      -0.021668      -0.054499      -0.005631       0.060130              9.647650       5.147007       1.474610       0.168849       9.063205      -0.377806      14.732736           0.004915
           64              C       4.919718       0.616863      21.989888      -0.284750      36.035220 0.49764059E+03  0.12148696E+05                                 9.529659                            7.487432       0.102641       1.994946                    0.999224      31.594155      93.741544       0.593897       0.422456      -1.056253      -0.001810       0.008849       0.013905       0.016581       0.017420      -0.016985      -0.018429      -0.102515       0.095386      -0.071931       0.015070       0.056861             10.443629       5.211994       1.265567       0.385565       9.282727       0.326474      16.836166           0.003174
           65              C       1.533242       8.238018      21.415976       0.307554      30.797332 0.33193886E+03  0.73159962E+04                                 8.855402                            6.262271       0.090714       2.063005                    0.999080      24.282017      68.232771       0.627269       0.443034      -1.044812       0.009598      -0.006282      -0.062936       0.063973       0.024759       0.003807      -0.001752      -0.033011       0.182429      -0.060306      -0.000650       0.060955             10.705625       4.832810       1.244585      -0.246093       8.160713      -0.320511      19.123352          -0.001744
           66              C       1.051130       7.260000      22.286455      -0.278236      36.839137 0.50466596E+03  0.12377600E+05                                 9.789608                            7.591080      -0.017498       1.958077                    0.998943      31.717527      94.679483       0.583229       0.428188      -1.051497       0.009135      -0.020259       0.011527       0.025035       0.049219       0.033570       0.009581      -0.051637       0.039320      -0.069465       0.006138       0.063327             11.121068       5.880453       1.480464      -0.800577       9.164620      -1.712706      18.318132           0.003612
           67              C       1.111959       7.458591      23.642974       0.084349      29.120227 0.39057378E+03  0.91659143E+04                                 8.864512                            7.043288      -0.693257       1.769937                    0.997435      29.928389      93.275069       0.547967       0.476298      -1.003648       0.065171       0.019758      -0.000521       0.068102       0.026021       0.024648      -0.010786      -0.051539      -0.021352      -0.049956       0.009770       0.040186              9.827592       5.701180       1.656325      -0.239500       8.876792      -0.101880      14.904805           0.012829
           68              C       5.728508       1.535127      17.568844       0.095952      28.158797 0.36897130E+03  0.84999278E+04                                 8.513633                            6.737780      -0.406562       1.871504                    0.997458      28.730268      87.474334       0.576250       0.461394      -1.016028      -0.044853      -0.024096      -0.009980       0.051885      -0.034363       0.038456       0.013063      -0.009666      -0.095643      -0.064697       0.010513       0.054184              9.282274       7.020383       2.678905       0.094747       8.251012      -1.845438      12.575426           0.006298
           69              C       5.529106       0.958686      18.812777      -0.272487      33.260791 0.47094919E+03  0.11285002E+05                                 8.909004                            7.179167       0.251948       2.045669                    0.999707      30.618978      88.595274       0.622835       0.410398      -1.069087       0.009266       0.015473      -0.009829       0.020540       0.014334       0.017829       0.008550      -0.010885       0.081971      -0.030952      -0.006145       0.037097              9.629328       6.738588       2.515721      -0.734860       8.648253      -3.020706      13.501142          -0.000219
           70              C       1.756953       8.674743      18.922617       0.293973      30.272102 0.34138232E+03  0.75458446E+04                                 8.660884                            6.290481       0.162168       2.084852                    0.999258      24.188806      67.156413       0.637502       0.434668      -1.054149      -0.005662      -0.027467       0.057003       0.063528       0.022285      -0.007511      -0.020343      -0.024133       0.156452      -0.051583      -0.008218       0.059801             10.340899       6.018108       2.218847      -0.539842       8.398709      -3.304598      16.605880          -0.001573
           71              C       1.128798       8.214292      17.747333      -0.261959      34.976672 0.47864457E+03  0.11598476E+05                                 9.348633                            7.299448      -0.030041       1.958634                    0.998393      31.441201      93.643277       0.605508       0.417444      -1.056974       0.005861      -0.006579      -0.020412       0.022232      -0.010035      -0.012231      -0.011244       0.051021       0.011958      -0.034259       0.004513       0.029746             10.531671       6.565455       2.135420       0.878260       8.811458      -1.533675      16.218099           0.005709
           72              C       4.285396       0.058874      16.552828       0.134508      26.577102 0.35377887E+03  0.79988485E+04                                 8.178271                            6.587192      -0.196856       1.966803                    0.997717      26.514444      77.861931       0.588994       0.459939      -1.025205       0.041256       0.029514       0.003214       0.050828      -0.034777       0.000333       0.020436       0.010143      -0.066048      -0.039754      -0.008953       0.048707              9.074264       6.226404       2.222212       0.238815       8.476968      -1.556146      12.519419          -0.001044
           73              C       3.527400       5.128221      17.829713       0.095886      29.199449 0.37505267E+03  0.86532142E+04                                 8.739968                            6.828297      -0.305606       1.907194                    0.998198      28.308811      85.538244       0.569452       0.466191      -1.016003      -0.029997      -0.038648      -0.014621       0.051061      -0.010790      -0.010113      -0.009072      -0.109012      -0.021631      -0.054523      -0.005621       0.060145              9.647877       5.147112       1.474681      -0.168861       9.063460       0.377781      14.733061           0.004673
           74              C       3.469222       5.010472      19.199962      -0.284755      36.036587 0.49766091E+03  0.12149366E+05                                 9.530001                            7.487648       0.102516       1.994902                    0.999224      31.595020      93.746042       0.593878       0.422463      -1.056244      -0.001814       0.008844      -0.013909       0.016583       0.017419       0.016994       0.018432      -0.102554       0.095434      -0.071959       0.015081       0.056878             10.444037       5.212151       1.265631      -0.385555       9.283073      -0.326418      16.836888           0.002998
           75              C       2.983738       3.844408      19.773874       0.307557      30.797829 0.33194360E+03  0.73161398E+04                                 8.855529                            6.262338       0.090685       2.062994                    0.999080      24.282303      68.234155       0.627261       0.443037      -1.044808       0.009595      -0.006280       0.062936       0.063973       0.024765      -0.003808       0.001751      -0.033013       0.182471      -0.060318      -0.000651       0.060969             10.705804       4.832875       1.244622       0.246112       8.160864       0.320545      19.123674          -0.001741
           76              C       2.501625       2.866391      18.903395      -0.278239      36.840517 0.50468621E+03  0.12378264E+05                                 9.789937                            7.591295      -0.017614       1.958035                    0.998943      31.718392      94.683756       0.583212       0.428195      -1.051490       0.009128      -0.020249      -0.011531       0.025026       0.049234      -0.033578      -0.009585      -0.051649       0.039346      -0.069486       0.006141       0.063344             11.121461       5.880629       1.480535       0.800615       9.164953       1.712773      18.318801           0.003437
           77              C       2.562454       3.064982      17.546876       0.084353      29.121040 0.39058518E+03  0.91662920E+04                                 8.864762                            7.043449      -0.693383       1.769885                    0.997436      29.929549      93.280688       0.547951       0.476306      -1.003639       0.065171       0.019762       0.000526       0.068103       0.026031      -0.024660       0.010793      -0.051562      -0.021312      -0.049980       0.009786       0.040195              9.827885       5.701330       1.656397       0.239544       8.877086       0.101947      14.905238           0.012583
           78              C       4.278012       5.928737      23.621006       0.095928      28.159220 0.36897848E+03  0.85001118E+04                                 8.513646                            6.737796      -0.406475       1.871526                    0.997459      28.730367      87.473972       0.576257       0.461388      -1.016034      -0.044848      -0.024095       0.009978       0.051879      -0.034361      -0.038457      -0.013063      -0.009663      -0.095683      -0.064701       0.010513       0.054188              9.282297       7.020339       2.678838      -0.094774       8.250933       1.845434      12.575620           0.006642
           79              C       4.078610       5.352295      22.377073      -0.272476      33.259971 0.47093372E+03  0.11284516E+05                                 8.908778                            7.178982       0.251999       2.045687                    0.999707      30.618552      88.593006       0.622853       0.410390      -1.069094       0.009267       0.015471       0.009829       0.020538       0.014329      -0.017827      -0.008549      -0.010871       0.081956      -0.030942      -0.006149       0.037091              9.629095       6.738403       2.515615       0.734776       8.647948       3.020555      13.500934          -0.000001
           80              C       3.207448       4.281133      22.267233       0.293968      30.272121 0.34138177E+03  0.75458171E+04                                 8.660846                            6.290447       0.162168       2.084849                    0.999258      24.188746      67.155815       0.637509       0.434664      -1.054154      -0.005665      -0.027462      -0.057002       0.063526       0.022283       0.007511       0.020342      -0.024125       0.156451      -0.051579      -0.008220       0.059800             10.340885       6.018063       2.218798       0.539833       8.398603       3.304576      16.605989          -0.001454
           81              C       2.579294       3.820683      23.442517      -0.261972      34.976953 0.47864818E+03  0.11598551E+05                                 9.348612                            7.299425      -0.029948       1.958658                    0.998393      31.441136      93.642114       0.605517       0.417438      -1.056981       0.005851      -0.006577       0.020408       0.022226      -0.010022       0.012235       0.011249       0.051043       0.011917      -0.034262       0.004502       0.029760             10.531686       6.565403       2.135346      -0.878272       8.811338       1.533684      16.218318           0.006068
           82              C       2.834900       4.452484      24.637022       0.134500      26.577499 0.35378443E+03  0.79989992E+04                                 8.178311                            6.587210      -0.196844       1.966801                    0.997717      26.514690      77.862568       0.588998       0.459934      -1.025208       0.041252       0.029517      -0.003215       0.050826      -0.034773      -0.000334      -0.020433       0.010156      -0.066033      -0.039750      -0.008950       0.048700              9.074328       6.226427       2.222206      -0.238847       8.476959       1.556128      12.519599          -0.000754
           83              C      -0.355586       8.052607       4.099763       0.095873      29.199339 0.37505284E+03  0.86531815E+04                                 8.739840                            6.828234      -0.305473       1.907234                    0.998199      28.308455      85.535779       0.569465       0.466182      -1.016013       0.029986       0.038648      -0.014621       0.051055      -0.010781       0.010109       0.009065      -0.108985      -0.021678      -0.054501      -0.005635       0.060136              9.647727       5.147042       1.474623       0.168860       9.063272      -0.377780      14.732868           0.004977
           84              C      -0.297409       8.170356       5.470012      -0.284749      36.035263 0.49764015E+03  0.12148684E+05                                 9.529662                            7.487426       0.102644       1.994946                    0.999224      31.594199      93.741710       0.593897       0.422455      -1.056253       0.001809      -0.008849      -0.013905       0.016580       0.017420      -0.016987      -0.018430      -0.102509       0.095384      -0.071928       0.015068       0.056860             10.443653       5.211996       1.265567       0.385568       9.282721       0.326488      16.836241           0.003187
           85              C       3.089067       0.549201       6.043924       0.307534      30.797732 0.33194356E+03  0.73161277E+04                                 8.855486                            6.262324       0.090698       2.062994                    0.999080      24.282213      68.233518       0.627265       0.443035      -1.044811      -0.009598       0.006281       0.062936       0.063973       0.024756       0.003807      -0.001752      -0.033004       0.182426      -0.060301      -0.000654       0.060954             10.705756       4.832855       1.244596      -0.246100       8.160789      -0.320529      19.123624          -0.001659
           86              C       3.571179       1.527219       5.173445      -0.278232      36.839011 0.50466425E+03  0.12377540E+05                                 9.789547                            7.591042      -0.017481       1.958080                    0.998943      31.717541      94.679263       0.583234       0.428185      -1.051500      -0.009134       0.020258      -0.011529       0.025035       0.049220       0.033569       0.009584      -0.051639       0.039323      -0.069466       0.006137       0.063329             11.120995       5.880427       1.480466      -0.800558       9.164601      -1.712675      18.317957           0.003621
           87              C       3.510350       1.328628       3.816926       0.084348      29.120260 0.39057496E+03  0.91659441E+04                                 8.864505                            7.043294      -0.693202       1.769952                    0.997435      29.928384      93.274905       0.547967       0.476298      -1.003649      -0.065167      -0.019759       0.000520       0.068099       0.026018       0.024642      -0.010789      -0.051529      -0.021373      -0.049947       0.009763       0.040184              9.827581       5.701180       1.656319      -0.239490       8.876794      -0.101862      14.904770           0.012897
           88              C      -1.106199       7.252092       9.891056       0.095939      28.159166 0.36898198E+03  0.85001848E+04                                 8.513585                            6.737801      -0.406372       1.871561                    0.997459      28.729939      87.471693       0.576263       0.461384      -1.016040       0.044852       0.024087       0.009980       0.051879      -0.034325       0.038455       0.013063      -0.009711      -0.095686      -0.064691       0.010540       0.054151              9.282211       7.020216       2.678684       0.094817       8.250743      -1.845400      12.575675           0.006230
           89              C      -0.906797       7.828533       8.647123      -0.272490      33.260988 0.47095444E+03  0.11285158E+05                                 8.909014                            7.179198       0.251920       2.045655                    0.999707      30.619269      88.596218       0.622835       0.410397      -1.069087      -0.009265      -0.015473       0.009826       0.020538       0.014341       0.017834       0.008547      -0.010893       0.081984      -0.030964      -0.006139       0.037103              9.629326       6.738562       2.515629      -0.734735       8.648111      -3.020566      13.501306          -0.000260
           90              C       2.865356       0.112476       8.537283       0.293959      30.272608 0.34138899E+03  0.75460279E+04                                 8.660967                            6.290534       0.162152       2.084840                    0.999258      24.189089      67.157333       0.637500       0.434667      -1.054150       0.005663       0.027465      -0.057004       0.063528       0.022287      -0.007510      -0.020341      -0.024136       0.156458      -0.051586      -0.008215       0.059802             10.341035       6.018117       2.218795      -0.539845       8.398693      -3.304654      16.606294          -0.001564
           91              C       3.493511       0.572927       9.712567      -0.261967      34.977033 0.47865179E+03  0.11598656E+05                                 9.348635                            7.299461      -0.029927       1.958665                    0.998393      31.441112      93.642012       0.605515       0.417439      -1.056980      -0.005860       0.006587       0.020411       0.022234      -0.010011      -0.012235      -0.011248       0.050973       0.011924      -0.034229       0.004501       0.029729             10.531714       6.565384       2.135284       0.878289       8.811282      -1.533689      16.218474           0.005670
           92              C       0.336913       8.728345      10.907072       0.134499      26.577555 0.35378678E+03  0.79990721E+04                                 8.178338                            6.587244      -0.196832       1.966802                    0.997717      26.514865      77.863382       0.588994       0.459936      -1.025207      -0.041258      -0.029511      -0.003214       0.050828      -0.034771       0.000337       0.020437       0.010136      -0.066029      -0.039751      -0.008946       0.048697              9.074354       6.226413       2.222156       0.238867       8.476925      -1.556116      12.519724          -0.001076
           93              N       1.522520       4.622077      10.470460      -0.266717      40.240190 0.60461401E+03  0.15362461E+05                                10.162988                            8.201372      -0.435031       1.866024                    0.997059      30.504783      89.754657       0.577826       0.417183      -1.068818      -0.020525       0.027912      -0.150806       0.154734       0.021123       0.003575       0.016127      -0.142915      -0.178293      -0.061164      -0.044707       0.105871             11.325074       6.422745       2.106432      -0.229697      11.301885       0.376522      16.250592           0.016424
           94              N       1.739723       5.226638       6.343237      -0.430448      42.378983 0.42683386E+03  0.99264409E+04                                10.558012                            6.830910      -0.203808       1.973131                    0.997729      28.233350      79.090980       0.642454       0.409949      -1.075093      -0.036225      -0.083406       0.024978       0.094301       0.084667      -0.003125       0.009929      -0.068234       0.113229      -0.110602       0.037008       0.073594             13.675605       5.682362       0.766434       1.131763       7.949756       3.149580      27.394696          -0.000333
           95              N       0.923750       3.286420       2.702054      -0.225535      37.313800 0.56893405E+03  0.14193329E+05                                 9.589362                            7.914267      -0.423243       1.889075                    0.996114      29.177396      84.202609       0.594693       0.412848      -1.074964       0.054001       0.065003       0.121063       0.147641      -0.011545      -0.064606      -0.059648      -0.081037      -0.128030      -0.113302       0.021370       0.091932             10.505372       7.717964       2.736802      -0.772664       9.670694       0.760113      14.127457           0.006055
           96              N       1.649294       8.558751      24.200410      -0.266693      40.239644 0.60460621E+03  0.15362270E+05                                10.163048                            8.201427      -0.435258       1.865962                    0.997058      30.504689      89.755485       0.577811       0.417193      -1.068807       0.020540      -0.027915      -0.150790       0.154721       0.021136      -0.003581      -0.016123      -0.142984      -0.178220      -0.061140      -0.044755       0.105895             11.325143       6.422797       2.106416       0.229721      11.301883      -0.376504      16.250751           0.016783
           97              N       1.432091       7.954191      20.073187      -0.430448      42.379143 0.42683490E+03  0.99264996E+04                                10.558144                            6.830983      -0.203886       1.973112                    0.997728      28.233334      79.091814       0.642439       0.409956      -1.075085       0.036230       0.083403       0.024975       0.094300       0.084654       0.003120      -0.009934      -0.068232       0.113243      -0.110592       0.037009       0.073583             13.675760       5.682422       0.766449      -1.131779       7.949866      -3.149618      27.394992          -0.000418
           98              N       5.149054       1.107190      16.432004      -0.225529      37.313387 0.56892738E+03  0.14193115E+05                                 9.589285                            7.914215      -0.423289       1.889070                    0.996114      29.177161      84.201678       0.594696       0.412848      -1.074964      -0.054000      -0.065019       0.121087       0.147666      -0.011548       0.064602       0.059659      -0.081039      -0.128059      -0.113309       0.021368       0.091941             10.505267       7.717936       2.736799       0.772687       9.670634      -0.760062      14.127231           0.005616
           99              N       3.099789       4.165142      16.989440      -0.266733      40.242578 0.60465686E+03  0.15363941E+05                                10.163635                            8.201836      -0.435353       1.865912                    0.997058      30.506316      89.762564       0.577787       0.417200      -1.068798       0.020535      -0.027914       0.150805       0.154736       0.021128       0.003579       0.016123      -0.143005      -0.178209      -0.061137      -0.044765       0.105901             11.325847       6.423139       2.106568      -0.229712      11.302570       0.376546      16.251834           0.016487
          100              N       2.882586       3.560581      21.116663      -0.430455      42.379192 0.42683373E+03  0.99264452E+04                                10.558102                            6.830935      -0.203829       1.973126                    0.997729      28.233291      79.091051       0.642448       0.409952      -1.075090       0.036226       0.083407      -0.024979       0.094303       0.084664      -0.003125       0.009931      -0.068229       0.113220      -0.110597       0.037005       0.073593             13.675752       5.682399       0.766436       1.131779       7.949799       3.149599      27.395060          -0.000313
          101              N       3.698559       5.500799      24.757846      -0.225517      37.313151 0.56892165E+03  0.14192943E+05                                 9.589263                            7.914187      -0.423284       1.889070                    0.996114      29.177033      84.201335       0.594696       0.412849      -1.074963      -0.054002      -0.065005      -0.121065       0.147643      -0.011544      -0.064605      -0.059649      -0.081039      -0.128025      -0.113302       0.021369       0.091933             10.505260       7.717898       2.736773      -0.772677       9.670576       0.760089      14.127306           0.006001
          102              N       2.973015       0.228468       3.259490      -0.266728      40.240873 0.60462803E+03  0.15362957E+05                                10.163209                            8.201547      -0.435213       1.865968                    0.997058      30.505307      89.757559       0.577810       0.417191      -1.068809      -0.020539       0.027917       0.150803       0.154734       0.021134      -0.003581      -0.016124      -0.142972      -0.178234      -0.061145      -0.044746       0.105891             11.325339       6.422891       2.106440       0.229725      11.302049      -0.376510      16.251077           0.016792
          103              N       3.190218       0.833028       7.386713      -0.430442      42.378802 0.42683087E+03  0.99263621E+04                                10.558028                            6.830905      -0.203836       1.973125                    0.997729      28.233237      79.090833       0.642451       0.409951      -1.075090      -0.036228      -0.083404      -0.024974       0.094299       0.084665       0.003124      -0.009928      -0.068245       0.113239      -0.110604       0.037011       0.073593             13.675651       5.682373       0.766435      -1.131775       7.949774      -3.149597      27.394806          -0.000461
          104              N      -0.526745       7.680029      11.027896      -0.225536      37.313977 0.56893894E+03  0.14193485E+05                                 9.589397                            7.914305      -0.423268       1.889067                    0.996114      29.177539      84.203193       0.594691       0.412849      -1.074963       0.054002       0.065007      -0.121073       0.147650      -0.011541       0.064605       0.059652      -0.081053      -0.128034      -0.113305       0.021363       0.091942             10.505417       7.717931       2.736717       0.772619       9.670650      -0.760217      14.127671           0.005829
          105              O       1.552949       6.419063      12.730410      -0.720352      53.400621 0.10682688E+04  0.30501812E+05                                11.375866                           10.230693      -0.485493       1.844672                    0.995331      32.868099      94.278499       0.583848       0.367418      -1.131965      -0.118704      -0.020968      -0.016244       0.121631      -0.022360      -0.001674      -0.005482      -0.066219       0.143243      -0.063918       0.015384       0.048535             12.652118      13.358469       0.923591       2.700442      13.816502       1.939011      10.781384          -0.006769
          106              O       2.532837       8.742404      13.935899      -0.699861      65.356016 0.10235882E+04  0.29035266E+05                                13.222307                           10.103687      -0.439431       1.847093                    0.994267      33.130787      96.008217       0.577351       0.373995      -1.122309      -0.118171       0.090952       0.017927       0.150193      -0.012733       0.009489      -0.072774      -0.002994       0.057951      -0.068732      -0.013458       0.082191             16.228273       9.250978      -2.156573      -0.374089      28.848473       4.606753      10.585367           0.007698
          107              O       3.398721       6.260894      15.045279      -0.713113      45.413132 0.91900549E+03  0.25266902E+05                                10.200847                            9.492257      -0.144162       1.956658                    0.995267      32.034382      90.119380       0.605927       0.367665      -1.131959       0.033185      -0.022322       0.106227       0.113506      -0.010569       0.024769       0.037418       0.042517      -0.053613      -0.059832       0.018433       0.041399             10.966442       8.445907      -1.855522       0.930144      14.278907      -2.567924      10.174512           0.017933
          108              O       3.617167       4.500814      13.046198      -0.801195      64.112320 0.12938987E+04  0.38961655E+05                                13.013790                           11.330781      -0.614320       1.758461                    0.997302      36.444410     109.215869       0.546661       0.372092      -1.122467      -0.065153      -0.019355       0.086045       0.109651      -0.025323       0.029906       0.022153       0.000657      -0.156109      -0.071132       0.019365       0.051767             15.052414      21.437507      -3.352043      -1.928681      11.493326      -0.034901      12.226408           0.005896
          109              O       5.536451       2.335643      12.653522      -0.653736      45.003956 0.91936649E+03  0.25397534E+05                                10.267275                            9.622177      -0.275149       1.913539                    0.993740      32.060226      91.795614       0.587102       0.377650      -1.119168       0.028501      -0.113608       0.057097       0.130304       0.040328      -0.045806       0.055534      -0.009405      -0.238350      -0.121875       0.040329       0.081546             10.934162       8.852259      -0.405476       0.019350      14.246698      -1.905786       9.703528          -0.004443
          110              O      -1.030575       5.074619      12.431097      -0.776385      63.961127 0.12742187E+04  0.38268292E+05                                12.950219                           11.207840      -0.617319       1.759025                    0.997427      36.302136     109.074019       0.551671       0.369684      -1.122939       0.101908       0.030739       0.059801       0.122091       0.038692      -0.052189      -0.040191      -0.039860       0.042479      -0.064265      -0.025192       0.089457             14.968531      18.371757       4.648234      -1.033906      17.172781      -1.124633       9.361053           0.000661
          111              O       1.618865       6.761765      26.460360      -0.720311      53.396827 0.10681782E+04  0.30498573E+05                                11.375356                           10.230283      -0.485585       1.844667                    0.995331      32.866673      94.273336       0.583858       0.367420      -1.131964       0.118706       0.020960      -0.016237       0.121631      -0.022340       0.001682       0.005468      -0.066213       0.143199      -0.063898       0.015382       0.048516             12.651509      13.357839       0.923523      -2.700250      13.815771      -1.938907      10.780916          -0.006275
          112              O       0.638976       4.438424       0.205949      -0.699846      65.354655 0.10235701E+04  0.29034641E+05                                13.222162                           10.103610      -0.439480       1.847082                    0.994268      33.130441      96.007218       0.577352       0.373996      -1.122308       0.118183      -0.090978       0.017948       0.150221      -0.012735      -0.009500       0.072756      -0.002993       0.057920      -0.068716      -0.013457       0.082173             16.228059       9.250909      -2.156543       0.374094      28.847959      -4.606681      10.585308           0.008294
          113              O      -0.226908       6.919935       1.315329      -0.713100      45.411759 0.91897340E+03  0.25265799E+05                                10.200632                            9.492090      -0.144167       1.956662                    0.995268      32.033836      90.117459       0.605932       0.367665      -1.131960      -0.033198       0.022322       0.106232       0.113515      -0.010584      -0.024753      -0.037411       0.042542      -0.053678      -0.059834       0.018440       0.041394             10.966183       8.445737      -1.855455      -0.930081      14.278564       2.567755      10.174247           0.018473
          114              O      -0.445353       8.680015      26.776148      -0.801160      64.110088 0.12938494E+04  0.38959880E+05                                13.013618                           11.330672      -0.614366       1.758454                    0.997302      36.443906     109.214689       0.546655       0.372099      -1.122459       0.065165       0.019360       0.086022       0.109640      -0.025317      -0.029915      -0.022155       0.000665      -0.156125      -0.071141       0.019377       0.051764             15.052168      21.436982      -3.351879       1.928509      11.493225       0.034943      12.226296           0.006225
          115              O       0.536353       2.057967      26.383472      -0.653695      45.003063 0.91934436E+03  0.25396793E+05                                10.267175                            9.622092      -0.275164       1.913542                    0.993740      32.059795      91.794417       0.587102       0.377652      -1.119165      -0.028500       0.113600       0.057101       0.130298       0.040339       0.045796      -0.055509      -0.009399      -0.238249      -0.121836       0.040299       0.081537             10.934051       8.852205      -0.405406      -0.019335      14.246448       1.905739       9.703500          -0.003824
          116              O       4.202389       8.106210      26.161047      -0.776409      63.964096 0.12742972E+04  0.38271311E+05                                12.950612                           11.208177      -0.617315       1.759013                    0.997427      36.303374     109.079322       0.551662       0.369684      -1.122938      -0.101928      -0.030735       0.059819       0.122116       0.038667       0.052236       0.040193      -0.039880       0.042313      -0.064294      -0.025174       0.089468             14.968989      18.372257       4.648278       1.033986      17.173330       1.124692       9.361381           0.000856
          117              O       3.069360       2.368156      14.729490      -0.720334      53.400449 0.10682646E+04  0.30501662E+05                                11.375849                           10.230684      -0.485538       1.844662                    0.995331      32.868006      94.278170       0.583848       0.367419      -1.131965       0.118684       0.020957       0.016243       0.121610      -0.022358      -0.001661      -0.005478      -0.066226       0.143218      -0.063915       0.015389       0.048526             12.652100      13.358477       0.923548       2.700434      13.816420       1.939073      10.781404          -0.006725
          118              O       2.089472       0.044815      13.524001      -0.699816      65.354022 0.10235545E+04  0.29034119E+05                                13.222171                           10.103603      -0.439502       1.847078                    0.994268      33.130165      96.006632       0.577345       0.374001      -1.122303       0.118178      -0.090957      -0.017943       0.150204      -0.012739       0.009491      -0.072756      -0.002999       0.057938      -0.068715      -0.013460       0.082175             16.228092       9.250901      -2.156584      -0.374109      28.848063       4.606713      10.585312           0.007887
          119              O       1.223588       2.526325      12.414621      -0.713084      45.412038 0.91898145E+03  0.25266089E+05                                10.200704                            9.492152      -0.144163       1.956661                    0.995268      32.033999      90.118187       0.605928       0.367666      -1.131958      -0.033185       0.022329      -0.106234       0.113514      -0.010571       0.024758       0.037424       0.042528      -0.053629      -0.059837       0.018442       0.041395             10.966260       8.445751      -1.855478       0.930104      14.278688      -2.567772      10.174343           0.017847
          120              O       1.005142       4.286405      14.413702      -0.801187      64.113535 0.12939248E+04  0.38962850E+05                                13.014297                           11.331198      -0.614425       1.758415                    0.997303      36.445613     109.221999       0.546626       0.372112      -1.122446       0.065134       0.019365      -0.086064       0.109656      -0.025311       0.029904       0.022161       0.000635      -0.156330      -0.071184       0.019395       0.051788             15.053031      21.438332      -3.352144      -1.928641      11.493890      -0.034966      12.226871           0.005863
          121              O      -0.914142       6.451576      14.806378      -0.653679      45.003015 0.91934442E+03  0.25396852E+05                                10.267308                            9.622210      -0.275306       1.913503                    0.993739      32.059582      91.794583       0.587086       0.377661      -1.119156      -0.028497       0.113579      -0.057084       0.130272       0.040328      -0.045808       0.055502      -0.009364      -0.238278      -0.121841       0.040318       0.081523             10.934206       8.852374      -0.405420       0.019321      14.246642      -1.905774       9.703602          -0.004309
          122              O       5.652884       3.712600      15.028803      -0.776404      63.964473 0.12742995E+04  0.38271425E+05                                12.950731                           11.208261      -0.617410       1.758987                    0.997427      36.303396     109.079710       0.551654       0.369689      -1.122933      -0.101894      -0.030717      -0.059803       0.122075       0.038672      -0.052227      -0.040199      -0.039843       0.042360      -0.064277      -0.025194       0.089471             14.969156      18.372562       4.648338      -1.034038      17.173484      -1.124714       9.361421           0.000493
          123              O       3.003444       2.025454       0.999540      -0.720327      53.397723 0.10681990E+04  0.30499304E+05                                11.375464                           10.230375      -0.485559       1.844670                    0.995331      32.866982      94.274329       0.583856       0.367420      -1.131965      -0.118706      -0.020952       0.016252       0.121631      -0.022342       0.001688       0.005478      -0.066199       0.143237      -0.063900       0.015369       0.048531             12.651630      13.357967       0.923537      -2.700295      13.815926      -1.938923      10.780997          -0.006324
          124              O       3.983333       4.348795      27.253951      -0.699822      65.352462 0.10235336E+04  0.29033325E+05                                13.221856                           10.103414      -0.439454       1.847098                    0.994267      33.129860      96.004856       0.577359       0.373995      -1.122310      -0.118182       0.090983      -0.017937       0.150222      -0.012734      -0.009493       0.072758      -0.002999       0.057946      -0.068716      -0.013462       0.082177             16.227641       9.250707      -2.156464       0.374079      28.847135      -4.606521      10.585081           0.008316
          125              O       4.849217       1.867284      26.144571      -0.713070      45.410326 0.91893845E+03  0.25264592E+05                                10.200420                            9.491904      -0.144182       1.956666                    0.995268      32.033285      90.115388       0.605939       0.367664      -1.131960       0.033190      -0.022332      -0.106215       0.113499      -0.010587      -0.024758      -0.037401       0.042507      -0.053674      -0.059823       0.018440       0.041383             10.965942       8.445547      -1.855390      -0.930057      14.278237       2.567683      10.174042           0.018475
          126              O       5.067662       0.107204       0.683752      -0.801107      64.107430 0.12937847E+04  0.38957493E+05                                13.013367                           11.330482      -0.614390       1.758455                    0.997302      36.443063     109.211995       0.546652       0.372105      -1.122453      -0.065150      -0.019355      -0.086013       0.109624      -0.025310      -0.029899      -0.022144       0.000647      -0.156032      -0.071103       0.019362       0.051741             15.051841      21.436404      -3.351766       1.928451      11.493011       0.034961      12.226108           0.006280
          127              O       4.085956       6.729252       1.076428      -0.653665      45.004231 0.91937677E+03  0.25397980E+05                                10.267477                            9.622365      -0.275236       1.913510                    0.993740      32.060150      91.796764       0.587082       0.377660      -1.119156       0.028502      -0.113606      -0.057099       0.130304       0.040341       0.045799      -0.055525      -0.009398      -0.238347      -0.121868       0.040311       0.081557             10.934380       8.852486      -0.405398      -0.019329      14.246876       1.905802       9.703779          -0.003751
          128              O       0.419920       0.681009       1.298853      -0.776386      63.964375 0.12743007E+04  0.38271499E+05                                12.950744                           11.208277      -0.617346       1.759001                    0.997427      36.303440     109.080179       0.551652       0.369689      -1.122932       0.101913       0.030737      -0.059815       0.122102       0.038659       0.052232       0.040205      -0.039871       0.042315      -0.064283      -0.025187       0.089470             14.969154      18.372386       4.648338       1.034008      17.173613       1.124729       9.361463           0.000864

******************************************************
Auxiliary information for the entire system
The total spin magnetic moment of the unit cell is   7.939305
The total net atomic charge of the unit cell is   0.000001
Accuracy of reproducing the electrostatic potential in the unit cell:
  The inner radius (bohr) =    5.0000
  The outer radius (bohr) =   12.0000
  Valid grid points have density less than (e/(bohr^3)) =    0.0001
  The number of valid grid points were=         5854
  The rms potential error without charges in kcal/mol is=      7.00135
  The rms potential error with partial charges in kcal/mol is=      2.96333
  The RRMSE value at monopole order=      0.42325
  The rms potential error with partial charges and cloud penetration in kcal/mol is=      2.95354
  The RRMSE value at monopole order with cloud penetration is=      0.42185
  The rms potential error with partial charges and atomic dipoles in kcal/mol is=      2.10346
  The RRMSE value at dipole order=      0.30044
  The rms potential error with partial charges, atomic dipoles and cloud penetration in kcal/mol is=      2.08748
  The RRMSE value at dipole order with cloud penetration=      0.29815

******************************************************
The electron densities and ab initio electrostatic potential were computed in VASP using the PBE functional and
projector augmented wave method. See the main text of the journal article for a description of computational details.
The atomic charges, dipoles, and quadrupoles were computed with the DDEC6 method as described in
(a) T. A. Manz and N. Gabaldon Limas, RSC Adv. 6 (2016) 47771-47801 DOI: 10.1039/c6ra04656h
(b) N. Gabaldon Limas and T. A. Manz, RSC Adv. 8 (2018) 2678-2707 DOI: 10.1039/c7ra11829e.
For each atom in the material, the electron cloud parameters were fit to the spherically averaged atom-in-material
electron density using radial positions for which this density was between 10^-4 and 10^-2 electrons per cubic bohr.
The polarizabilities, dispersion coefficients, and quantum Drude oscillator (QDO) parameters were fit using the MCLF method.
The magnetic structure of the system was optimized in VASP from the default ferromagnetic initial guess using spin polarization.
The atomic spin moments (ASMs) were computed on this optimized magnetic structure using the DDEC6 partition as inputs
to the method of T. A. Manz and D. S. Sholl, J. Chem. Theory Comput. 7 (2011) 4146-4164 DOI: 10.1021/ct200539n.
The RMSE and RRMSE were computed using a uniform grid with Ewald summation.
