# Supplementary material for: A collection of forcefield precursors for metal–organic frameworks
Source: RSC Adv. 2019 Nov 13;9(63):36492–507. doi: 10.1039/c9ra07327b (PMC9075174; doi:10.1039/c9ra07327b)
Supplement: RA-009-C9RA07327B-s4590 [file RA-009-C9RA07327B-s4590.xyz]

  272
jmolscript: load "" {1 1 1} spacegroup "x,y,z" unitcell [{     13.437400     0.000000     0.000000 }, {     -1.280957    13.604327     0.000000 }, {      0.000000     0.000000    16.627700 }]
Co     1.428132     2.974042     3.868434     0.766330
Co     4.650089     3.828122    12.182284     0.766320
Co    10.728311    10.630285    12.759266     0.766190
Co     7.506354     9.776205     4.445416     0.766447
H      3.124567     0.866596     2.445935     0.098029
H      3.939980     2.824258     5.701638     0.095975
H      4.796495    13.193476     4.788778     0.127673
H      1.656429    12.491493     1.770850     0.098613
H      5.415877    11.952762     3.041206     0.116348
H      3.841807     9.503983     0.292648     0.112079
H      1.869668    10.683478     0.382437     0.098777
H      4.704528     2.553532     7.723567     0.121843
H      8.157161     1.948140     9.654043     0.108382
H      9.001895     0.854352     7.805042     0.109780
H      7.712884     0.629880     5.907822     0.105022
H      2.314989     5.268956     5.926112     0.110031
H      3.355856     7.657876     2.959731     0.134650
H      2.708813     5.496148     2.043544     0.122189
H      3.923618     8.392509     5.606860     0.125887
H      3.146627     7.539518     6.671033     0.121405
H      0.557424     7.637469     6.504756     0.111210
H     12.205476     9.059121     6.310212     0.114403
H      1.147275    11.819439     4.703976     0.102552
H      2.935216    10.384183     4.866928     0.119106
H     11.233077    10.995017     5.132971     0.120096
H     11.838387    11.858892     6.291922     0.147650
H      0.515117     0.537371     5.704964     0.113531
H      0.331092     0.493837     1.810757     0.114515
H     11.933346    11.849369     2.583945     0.129402
H      2.953655     5.935568    10.759785     0.098031
H      2.138242     3.977905    14.015488     0.095976
H      0.000769     7.213014    13.102628     0.127672
H      3.140835     7.914997    10.084700     0.098612
H     -0.618613     8.453729    11.355056     0.116347
H      0.955458    10.902508     8.606498     0.112080
H      2.927596     9.723013     8.696287     0.098777
H      1.373694     4.248631    16.037417     0.121842
H     11.358460     4.854024     1.340193     0.108384
H     10.513727     5.947812    16.118892     0.109780
H     11.802738     6.172283    14.221672     0.105022
H      3.763232     1.533208    14.239962     0.110031
H      1.441408    12.748615    11.273581     0.134650
H      3.369408     1.306015    10.357394     0.122190
H      0.873647    12.013981    13.920710     0.125887
H      1.650637    12.866972    14.984883     0.121406
H      4.239841    12.769021    14.818606     0.111211
H      6.029188    11.347369    14.624062     0.114404
H      3.649989     8.587051    13.017826     0.102553
H      1.862048    10.022308    13.180778     0.119105
H      7.001588     9.411473    13.446821     0.120096
H      6.396277     8.547599    14.605772     0.147651
H      5.563105     6.264793    14.018814     0.113530
H      5.747129     6.308326    10.124607     0.114516
H      6.301319     8.557122    10.897795     0.129402
H      9.031876    12.737731    14.181765     0.098030
H      8.216463    10.780069    10.926062     0.095975
H      7.359948     0.410851    11.838922     0.127672
H     10.500014     1.112834    14.856850     0.098612
H      6.740566     1.651565    13.586494     0.116348
H      8.314636     4.100344    16.335052     0.112080
H     10.286775     2.920849    16.245263     0.098777
H      7.451915    11.050795     8.904133     0.121844
H      3.999282    11.656187     6.973657     0.108385
H      3.154548    12.749975     8.822658     0.109780
H      4.443559    12.974447    10.719878     0.105023
H      9.841454     8.335371    10.701588     0.110031
H      8.800587     5.946451    13.667969     0.134650
H      9.447630     8.108179    14.584156     0.122189
H      8.232825     5.211818    11.020840     0.125887
H      9.009816     6.064809     9.956667     0.121406
H     11.599019     5.966858    10.122944     0.111211
H     -0.049033     4.545206    10.317488     0.114404
H     11.009168     1.784888    11.923724     0.102553
H      9.221227     3.220144    11.760772     0.119105
H      0.923366     2.609310    11.494729     0.120096
H      0.318056     1.745435    10.335778     0.147651
H     11.641326    13.066956    10.922736     0.113529
H     11.825351    13.110490    14.816943     0.114515
H      0.223097     1.754958    14.043755     0.129402
H      9.202788     7.668759     5.867915     0.098030
H     10.018201     9.626422     2.612212     0.095975
H     12.155674     6.391313     3.525072     0.127673
H      9.015608     5.689330     6.543000     0.098613
H     12.775056     5.150598     5.272644     0.116348
H     11.200985     2.701819     8.021202     0.112080
H      9.228847     3.881314     7.931413     0.098777
H     10.782749     9.355696     0.590283     0.121843
H      0.797983     8.750303    15.287507     0.108383
H      1.642716     7.656515     0.508808     0.109781
H      0.353705     7.432044     2.406028     0.105023
H      8.393211    12.071119     2.387738     0.110031
H     10.715035     0.855712     5.354119     0.134650
H      8.787035    12.298312     6.270306     0.122188
H     11.282796     1.590346     2.706990     0.125886
H     10.505806     0.737355     1.642817     0.121405
H      7.916602     0.835306     1.809094     0.111210
H      6.127255     2.256958     2.003638     0.114403
H      8.506454     5.017276     3.609874     0.102553
H     10.294395     3.582019     3.446922     0.119105
H      5.154855     4.192854     3.180879     0.120097
H      5.760166     5.056728     2.021928     0.147650
H      6.593338     7.339534     2.608886     0.113529
H      6.409314     7.296001     6.503093     0.114514
H      5.855124     5.047205     5.729905     0.129401
C      3.622729     0.941828     3.228102     0.001623
C      4.122906     2.114521     5.129147     0.000616
C      5.195770     1.286561     5.431937     0.050460
C      5.402099     0.196991     4.590409    -0.158968
C      4.622837    -0.001088     3.463550     0.051622
C      3.517168    12.438028     2.555345     0.066189
C      2.460923    12.024865     1.747239    -0.153930
C      4.697972    11.699585     2.506626    -0.166830
C      4.825380    10.589064     1.672913    -0.015139
C      3.761438    10.229093     0.868465    -0.112190
C      2.585859    10.940600     0.917849    -0.082712
C      6.101696     9.792395     1.616212     0.576091
C      6.049894     1.531575     6.620818     0.069181
C      5.567508     2.207846     7.736370    -0.180227
C      6.352359     2.376540     8.868716    -0.015231
C      7.633751     1.855630     8.891663    -0.110166
C      8.137711     1.198541     7.787916    -0.073926
C      7.358611     1.052975     6.657066    -0.132012
C      5.787028     3.030364    10.086862     0.545554
C      2.491951     5.587297     5.069786     0.063527
C      3.073609     6.916440     3.443597    -0.117941
C      2.707705     5.721980     2.945265    -0.041086
C      3.098092     7.912277     5.778126    -0.170231
C      1.931961     8.865940     5.691662     0.099553
C      0.676878     8.480937     6.128970    -0.146699
C     -0.393518     9.331208     6.015902    -0.137244
C     -0.234940    10.586887     5.469183     0.117919
C      1.021743    10.969169     5.058146    -0.157539
C      2.095467    10.112096     5.161238    -0.142645
C     12.012785    11.505179     5.405665    -0.167189
C      0.397852     0.255761     4.826024     0.083127
C      0.297459     0.223111     2.699341    -0.059176
C     12.143800    12.582642     3.116031    -0.129799
C      2.455492     5.860336    11.541952     0.001623
C      1.955315     4.687643    13.442997     0.000617
C      0.882451     5.515602    13.745787     0.050463
C      0.676123     6.605173    12.904259    -0.158965
C      1.455385     6.803252    11.777400     0.051624
C      1.280096     7.968462    10.869195     0.066187
C      2.336342     8.381626    10.061089    -0.153930
C      0.099293     8.706905    10.820476    -0.166829
C     -0.028115     9.817427     9.986763    -0.015139
C      1.035826    10.177397     9.182315    -0.112187
C      2.211406     9.465891     9.231699    -0.082709
C     12.132968    10.614096     9.930062     0.576085
C      0.028328     5.270588    14.934668     0.069180
C      0.510713     4.594317    16.050220    -0.180228
C     -0.274137     4.425624     0.554866    -0.015229
C     11.881871     4.946533     0.577813    -0.110165
C     11.377910     5.603622    16.101766    -0.073926
C     12.157011     5.749189    14.970916    -0.132015
C      0.291194     3.771800     1.773012     0.545551
C      3.586270     1.214866    13.383636     0.063530
C      1.723656    13.490051    11.757447    -0.117940
C      3.370516     1.080184    11.259115    -0.041085
C      1.699173    12.494214    14.091976    -0.170232
C      2.865304    11.540551    14.005512     0.099552
C      4.120387    11.925553    14.442820    -0.146698
C      5.190783    11.075283    14.329752    -0.137244
C      5.032205     9.819603    13.783033     0.117919
C      3.775522     9.437322    13.371996    -0.157540
C      2.701798    10.294394    13.475088    -0.142646
C      6.221880     8.901311    13.719515    -0.167190
C      5.680369     6.546402    13.139874     0.083128
C      5.780763     6.579053    11.013191    -0.059177
C      6.090865     7.823848    11.429881    -0.129798
C      8.533714    12.662499    13.399598     0.001622
C      8.033537    11.489806    11.498553     0.000617
C      6.960673    12.317766    11.195763     0.050462
C      6.754344    13.407336    12.037291    -0.158967
C      8.814563     0.001088    13.164150     0.051623
C      8.639275     1.166299    14.072355     0.066187
C      9.695520     1.579462    14.880461    -0.153929
C      7.458471     1.904742    14.121074    -0.166829
C      7.331063     3.015263    14.954787    -0.015141
C      8.395005     3.375234    15.759235    -0.112187
C      9.570584     2.663727    15.709851    -0.082707
C      6.054747     3.811932    15.011488     0.576088
C      6.106549    12.072752    10.006882     0.069180
C      6.588935    11.396481     8.891330    -0.180228
C      5.804084    11.227787     7.758984    -0.015227
C      4.522692    11.748697     7.736037    -0.110164
C      4.018732    12.405786     8.839784    -0.073926
C      4.797832    12.551352     9.970634    -0.132013
C      6.369415    10.573963     6.540838     0.545551
C      9.664492     8.017030    11.557914     0.063527
C      9.082834     6.687887    13.184103    -0.117942
C      9.448738     7.882347    13.682435    -0.041086
C      9.058351     5.692050    10.849574    -0.170232
C     10.224482     4.738387    10.936038     0.099552
C     11.479565     5.123390    10.498730    -0.146698
C     12.549961     4.273119    10.611798    -0.137244
C     12.391383     3.017440    11.158517     0.117919
C     11.134700     2.635158    11.569554    -0.157539
C     10.060976     3.492231    11.466462    -0.142646
C      0.143658     2.099148    11.222035    -0.167190
C     11.758591    13.348566    11.801676     0.083127
C     11.858984    13.381216    13.928359    -0.059179
C      0.012643     1.021685    13.511669    -0.129801
C      9.700951     7.743991     5.085748     0.001624
C     10.201128     8.916684     3.184703     0.000617
C     11.273992     8.088725     2.881913     0.050461
C     11.480320     6.999154     3.723441    -0.158970
C     10.701058     6.801075     4.850300     0.051623
C     10.876347     5.635865     5.758505     0.066188
C      9.820101     5.222701     6.566611    -0.153929
C     12.057150     4.897422     5.807224    -0.166831
C     12.184558     3.786900     6.640937    -0.015138
C     11.120617     3.426930     7.445385    -0.112190
C      9.945037     4.138436     7.396001    -0.082711
C      0.023475     2.990231     6.697638     0.576085
C     12.128115     8.333739     1.693032     0.069182
C     11.645730     9.010010     0.577480    -0.180226
C     12.430580     9.178703    16.072834    -0.015230
C      0.274572     8.657794    16.049887    -0.110165
C      0.778533     8.000705     0.525934    -0.073926
C     -0.000568     7.855138     1.656784    -0.132010
C     11.865249     9.832527    14.854688     0.545552
C      8.570173    12.389461     3.244064     0.063529
C     10.432787     0.114276     4.870253    -0.117944
C      8.785927    12.524143     5.368585    -0.041083
C     10.457270     1.110113     2.535724    -0.170232
C      9.291139     2.063776     2.622188     0.099552
C      8.036056     1.678774     2.184880    -0.146698
C      6.965660     2.529044     2.297948    -0.137244
C      7.124238     3.784724     2.844667     0.117919
C      8.380921     4.167005     3.255704    -0.157538
C      9.454645     3.309933     3.152612    -0.142646
C      5.934563     4.703016     2.908185    -0.167190
C      6.476074     7.057925     3.487826     0.083128
C      6.375680     7.025274     5.614509    -0.059174
C      6.065578     5.780479     5.197819    -0.129803
N      3.340224     1.947051     4.060484    -0.209740
N      2.332172     4.886674     3.968367    -0.287454
N      2.946844     6.827059     4.797590     0.069274
N     12.202659    12.618285     4.475512     0.081084
N      0.557682     1.031480     3.774820    -0.293183
N      2.737997     4.855112    12.374334    -0.209747
N      3.746050     1.915489    12.282217    -0.287461
N      3.131377    -0.024896    13.111440     0.069281
N      6.032006     7.788205    12.789362     0.081088
N      5.520539     5.770683    12.088670    -0.293190
N      8.816219    11.657276    12.567216    -0.209722
N      9.824271     8.717653    12.659333    -0.287433
N      9.209599     6.777268    11.830110     0.069275
N     -0.046216     0.986042    12.152188     0.081084
N     11.598761    12.572847    12.852880    -0.293166
N      9.418446     8.749215     4.253366    -0.209751
N      8.410393    11.688838     4.345483    -0.287468
N     10.306023     0.024896     3.516260     0.069271
N      6.124437     5.816122     3.838338     0.081082
N      6.635904     7.833644     4.539030    -0.293200
O      4.680192     3.651129    10.018189    -0.553607
O      6.384425     2.927923    11.182793    -0.543194
O      6.225073     8.967292     0.691213    -0.580323
O      6.990786     9.997140     2.491661    -0.582944
O      1.398030     3.151034     1.704339    -0.553612
O     -0.306204     3.874240     2.868943    -0.543184
O     12.009591    11.439198     9.005063    -0.580308
O     11.243879    10.409351    10.805511    -0.582911
O      7.476251     9.953198     6.609511    -0.553621
O      5.772018    10.676404     5.444907    -0.543195
O      5.931370     4.637035    15.936487    -0.580307
O      5.165657     3.607187    14.136039    -0.582934
O     10.758413    10.453293    14.923361    -0.553593
O     12.462647     9.730087    13.758757    -0.543175
O      0.146852     2.165129     7.622637    -0.580322
O      0.912564     3.194976     5.822189    -0.582923

The following XYZ coordinates are in angstroms. Other properties are in atomic units.
The sperically averaged electron density of each atom fit to a function of the form exp(a - br)
eigen_1, eigen_2 and eigen_3 are the three eigenvalues of traceless quadrupole moment tensor
  atom number  atomic symbol              X              Y              Z     net charge C6 coefficient C8 coefficient C10 coefficient fluctuating dipole atomic polarizability isotropic forcefield polarizability              a              b squared Pearson coefficient          <r^3>          <r^4>         wp_QDO          m_QDO          q_QDO       dipole_x       dipole_y       dipole_z         dipole            Qxy            Qxz            Qyz     Q(x^2-y^2)  Q(3z^2 - R^2)        eigen_1        eigen_2        eigen_3 static polarizability      alpha(xx)      alpha(xy)      alpha(xz)      alpha(yy)      alpha(yz)      alpha(zz) atomic spin moment
            1             Co       1.428132       2.974042       3.868434       0.766330     115.295132 0.22518729E+04  0.74241815E+05                                18.940059                           15.255822       1.139772       2.180593                    0.995948      49.727902     133.357655       0.479339       0.387578      -1.165574      -0.054076       0.020329       0.013154       0.059250      -0.141524      -0.018379       0.030419       0.005989       0.542682      -0.232195       0.042565       0.189630             22.678123      20.832558       0.157460       2.653093      29.339534      -3.439710      17.862278           2.953025
            2             Co       4.650089       3.828122      12.182284       0.766320     115.295681 0.22518839E+04  0.74242294E+05                                18.940141                           15.255875       1.139756       2.180585                    0.995948      49.728259     133.358889       0.479337       0.387578      -1.165573       0.054068      -0.020330       0.013158       0.059243      -0.141513       0.018363      -0.030436       0.005986       0.542664      -0.232183       0.042557       0.189625             22.678228      20.832669       0.157444      -2.653115      29.339693       3.439730      17.862323          -2.838096
            3             Co      10.728311      10.630285      12.759266       0.766190     115.298564 0.22519596E+04  0.74245900E+05                                18.940942                           15.256514       1.139556       2.180500                    0.995949      49.730754     133.369427       0.479306       0.387598      -1.165551       0.054061      -0.020340      -0.013159       0.059241      -0.141553      -0.018357       0.030469       0.006064       0.542641      -0.232221       0.042590       0.189630             22.679179      20.833557       0.157426       2.653237      29.340937      -3.439898      17.863044          -2.837921
            4             Co       7.506354       9.776205       4.445416       0.766447     115.293225 0.22518224E+04  0.74239292E+05                                18.939390                           15.255291       1.139929       2.180661                    0.995947      49.726066     133.349375       0.479367       0.387559      -1.165595      -0.054057       0.020341      -0.013160       0.059238      -0.141578       0.018357      -0.030439       0.006144       0.542721      -0.232259       0.042614       0.189645             22.677325      20.831808       0.157470      -2.652977      29.338491       3.439571      17.861676          -2.837967
            5              H       3.124567       0.866596       2.445935       0.098029       1.187959 0.90021620E+01  0.91453869E+02                                 1.879017                            1.773706      -1.273421       2.273475                    0.993868       3.777482      10.925070       0.460048       1.310533      -0.701403      -0.020529       0.001453      -0.038449       0.043611      -0.005654       0.007744       0.000807      -0.003080       0.034564      -0.013476      -0.000898       0.014374              1.916990       1.932643      -0.016172       0.443930       1.704036       0.135761       2.114292           0.000334
            6              H       3.939980       2.824258       5.701638       0.095975       1.083654 0.80636728E+01  0.80324627E+02                                 1.817512                            1.716857      -1.261360       2.276889                    0.993899       3.846241      11.301614       0.448563       1.370777      -0.688136      -0.010778       0.029057       0.028104       0.041837      -0.005675       0.003214       0.012079      -0.007105       0.012772      -0.014156      -0.000945       0.015101              1.850858       1.626783      -0.199103       0.015245       2.095653       0.357086       1.830137           0.000158
            7              H       4.796495      13.193476       4.788778       0.127673       0.869656 0.63428435E+01  0.60021115E+02                                 1.622582                            1.565572      -1.295430       2.278653                    0.994215       3.711566      10.934938       0.446676       1.449083      -0.672784       0.025243      -0.023836       0.006451       0.035312      -0.005690       0.003295       0.004016       0.006011      -0.006080      -0.009150       0.001626       0.007523              1.633991       1.669857      -0.284338       0.175717       1.716290      -0.018681       1.515825          -0.000210
            8              H       1.656429      12.491493       1.770850       0.098613       1.065294 0.79295602E+01  0.77805683E+02                                 1.716760                            1.640834      -1.215356       2.284878                    0.996174       3.692641      10.392145       0.490267       1.273243      -0.708632      -0.028777       0.014055      -0.002442       0.032119      -0.003154       0.012180       0.007342       0.002306      -0.010829      -0.016473       0.003787       0.012686              1.726276       2.008569      -0.353769      -0.053272       1.693830       0.149004       1.476428          -0.000025
            9              H       5.415877      11.952762       3.041206       0.116348       0.975302 0.72053223E+01  0.70332283E+02                                 1.738634                            1.657643      -1.398794       2.217221                    0.992573       3.916983      11.688853       0.438778       1.430078      -0.675570       0.025887       0.006194       0.023715       0.035650       0.003434       0.006357       0.009223       0.003950      -0.002863      -0.010814      -0.001952       0.012766              1.764325       1.965491       0.127688       0.336972       1.607606       0.213615       1.719878           0.000099
           10              H       3.841807       9.503983       0.292648       0.112079       1.122974 0.85835132E+01  0.86182926E+02                                 1.812357                            1.735843      -1.198386       2.310164                    0.995417       3.686833      10.606174       0.463407       1.316398      -0.700506       0.002623      -0.027383      -0.025978       0.037836       0.002162       0.008156       0.013535      -0.010514      -0.001057      -0.014454      -0.003973       0.018427              1.832112       1.590606      -0.042167      -0.023972       1.955935       0.443099       1.949795          -0.000067
           11              H       1.869668      10.683478       0.382437       0.098777       1.015464 0.72360652E+01  0.69703877E+02                                 1.699561                            1.594331      -0.953528       2.412574                    0.997826       3.628239      10.265044       0.482688       1.317303      -0.699517      -0.027739      -0.008661      -0.020234       0.035410      -0.011188       0.006682       0.010024       0.012460      -0.009943      -0.019885       0.005385       0.014501              1.749451       1.947619       0.296135       0.456813       1.515828       0.212941       1.784906          -0.000021
           12              H       4.704528       2.553532       7.723567       0.121843       1.044289 0.78829386E+01  0.77464612E+02                                 1.723946                            1.661216      -1.153583       2.335275                    0.996629       3.591180      10.213064       0.474783       1.312790      -0.701142      -0.036136       0.012416       0.000878       0.038219      -0.005229       0.004540      -0.000337       0.018774      -0.014098      -0.008618      -0.005543       0.014161              1.730268       2.006367      -0.256694       0.085972       1.484240       0.033307       1.700198          -0.000226
           13              H       8.157161       1.948140       9.654043       0.108382       0.980426 0.71007289E+01  0.68416725E+02                                 1.690958                            1.603918      -1.066083       2.367605                    0.996912       3.678347      10.578122       0.467901       1.358604      -0.690703       0.021607       0.000495       0.029782       0.036798      -0.007210       0.006392       0.002813       0.016260       0.005715      -0.013492       0.000998       0.012495              1.731424       1.689991       0.119692       0.391010       1.428003       0.134999       2.076278          -0.000183
           14              H       9.001895       0.854352       7.805042       0.109780       0.985133 0.72058401E+01  0.68550894E+02                                 1.604486                            1.548377      -0.688022       2.550642                    0.999888       3.292880       8.918434       0.516033       1.247671      -0.717242       0.037268      -0.014936       0.003873       0.040336      -0.011258       0.005438       0.006617       0.024847       0.003146      -0.020400       0.003633       0.016767              1.608917       2.000763      -0.207237      -0.038176       1.436507       0.041777       1.389479          -0.000013
           15              H       7.712884       0.629880       5.907822       0.105022       0.962154 0.71377734E+01  0.69158765E+02                                 1.691923                            1.625797      -1.214250       2.294366                    0.995507       3.818991      11.168459       0.455219       1.388677      -0.683997       0.010008      -0.015456      -0.028501       0.033932      -0.003379       0.001666       0.008228       0.001722       0.033630      -0.011724      -0.002729       0.014453              1.710428       1.612591      -0.134934      -0.227321       1.522749       0.334392       1.995945           0.000029
           16              H       2.314989       5.268956       5.926112       0.110031       1.120052 0.82754428E+01  0.81563305E+02                                 1.749151                            1.661328      -1.008153       2.397497                    0.998654       3.448039       9.530386       0.496880       1.250694      -0.716234      -0.013473      -0.024262       0.045976       0.053702       0.003786      -0.003110      -0.002031      -0.021467       0.063597      -0.022153       0.000479       0.021674              1.757130       1.499773       0.118295      -0.184222       1.683025      -0.319803       2.088593          -0.000111
           17              H       3.355856       7.657876       2.959731       0.134650       0.892641 0.62831931E+01  0.58406074E+02                                 1.562063                            1.492754      -0.841166       2.493029                    0.999560       3.325753       9.232907       0.495452       1.329925      -0.698086       0.011895       0.029897      -0.028672       0.043098       0.010997      -0.003627       0.001093      -0.023654       0.049793      -0.024793       0.007841       0.016952              1.574156       1.400235       0.207364      -0.103610       1.853842      -0.338209       1.468392           0.000224
           18              H       2.708813       5.496148       2.043544       0.122189       0.997088 0.71056494E+01  0.67726653E+02                                 1.651617                            1.565463      -0.799946       2.509250                    0.999699       3.320938       9.163372       0.496864       1.293341      -0.706993       0.001645      -0.010445      -0.044805       0.046036       0.006731      -0.005250      -0.002170      -0.019294       0.049020      -0.020457       0.002677       0.017780              1.671377       1.432380       0.010746       0.106101       1.438735       0.234235       2.143016           0.000032
           19              H       3.923618       8.392509       5.606860       0.125887       0.944435 0.70428932E+01  0.67997076E+02                                 1.685229                            1.622078      -1.191921       2.321747                    0.994391       3.686201      10.753480       0.452838       1.400953      -0.682639       0.026357       0.024160      -0.008150       0.036672       0.007834      -0.002000       0.003190       0.003873       0.015200      -0.011453       0.005300       0.006153              1.714414       2.133233       0.285674      -0.092388       1.644397       0.026307       1.365613           0.000107
           20              H       3.146627       7.539518       6.671033       0.121405       1.043853 0.81088093E+01  0.79731355E+02                                 1.697982                            1.661533      -0.792161       2.502674                    0.998879       3.442587       9.588534       0.487912       1.276710      -0.710628      -0.001875      -0.007105       0.031903       0.032738       0.005321       0.004830      -0.002945      -0.011377       0.026627      -0.013612       0.003230       0.010382              1.701322       1.454156      -0.052435       0.041091       1.510071      -0.135294       2.139739           0.000007
           21              H       0.557424       7.637469       6.504756       0.111210       1.013990 0.75874800E+01  0.73441254E+02                                 1.660717                            1.607895      -0.804559       2.494172                    0.999346       3.429901       9.505891       0.495239       1.277760      -0.709852      -0.007496      -0.030574       0.017497       0.036015      -0.001435      -0.005587      -0.011316       0.000317      -0.029196      -0.017337       0.006030       0.011307              1.664798       1.440682       0.090537      -0.039515       2.071090      -0.250077       1.482621          -0.000005
           22              H      12.205476       9.059121       6.310212       0.114403       1.005761 0.74612597E+01  0.72026794E+02                                 1.662392                            1.603302      -0.814092       2.493806                    0.999253       3.418217       9.507994       0.491105       1.291963      -0.706817      -0.031583      -0.009210       0.015710       0.036457      -0.003979      -0.008171      -0.010698       0.007658      -0.032150      -0.019760       0.007645       0.012115              1.669475       2.042627       0.231657      -0.149117       1.527240      -0.075967       1.438559           0.000040
           23              H       1.147275      11.819439       4.703976       0.102552       1.040254 0.77628710E+01  0.76515816E+02                                 1.754078                            1.673133      -1.284585       2.258308                    0.994074       3.848574      11.210111       0.459523       1.352289      -0.691206       0.009255       0.030707      -0.012093       0.034276       0.000286      -0.003262      -0.007485      -0.006882      -0.026802      -0.012430       0.001463       0.010967              1.779151       1.570932       0.056744      -0.051299       2.264272      -0.409075       1.502249          -0.000049
           24              H       2.935216      10.384183       4.866928       0.119106       0.911208 0.65687539E+01  0.62381285E+02                                 1.640646                            1.567448      -1.184964       2.321553                    0.995347       3.668130      10.644736       0.459833       1.402602      -0.681811       0.030822       0.011476      -0.012411       0.035153      -0.002076      -0.007072      -0.003695       0.001465      -0.035786      -0.015161       0.005895       0.009266              1.660143       2.062157       0.243500      -0.197801       1.517107      -0.111035       1.401166          -0.000051
           25              H      11.233077      10.995017       5.132971       0.120096       0.984071 0.74526885E+01  0.72876431E+02                                 1.721706                            1.660064      -1.167926       2.326474                    0.993879       3.739110      10.927681       0.451714       1.386654      -0.685347      -0.025753      -0.021856      -0.006220       0.034345       0.009580       0.003143      -0.008751       0.000658       0.007760      -0.015092       0.004007       0.011085              1.749245       2.086958       0.299443       0.236705       1.734156       0.090288       1.426622           0.000117
           26              H      11.838387      11.858892       6.291922       0.147650       0.940750 0.71536582E+01  0.68998569E+02                                 1.658498                            1.619611      -1.021320       2.416161                    0.996540       3.463172       9.938038       0.461817       1.375069      -0.689187      -0.002632       0.009400       0.036171       0.037465       0.004497      -0.005538       0.004707      -0.017189       0.011895      -0.014088       0.003906       0.010182              1.664169       1.436048      -0.103176      -0.091238       1.511265       0.148183       2.045195          -0.000015
           27              H       0.515117       0.537371       5.704964       0.113531       1.145982 0.86412401E+01  0.87266745E+02                                 1.861919                            1.761857      -1.306174       2.260774                    0.995523       3.768636      11.020234       0.450233       1.347089      -0.693618       0.008482       0.018377       0.044540       0.048923       0.003517       0.001690      -0.005405      -0.019681       0.023780      -0.014726       0.002287       0.012439              1.870297       1.475669       0.026999       0.104301       1.822008       0.415110       2.313213          -0.000148
           28              H       0.331092       0.493837       1.810757       0.114515       1.016472 0.71336826E+01  0.67536129E+02                                 1.621909                            1.528249      -0.807947       2.496008                    0.999671       3.258699       8.737629       0.526960       1.227738      -0.721818       0.000925       0.012860      -0.043113       0.044999       0.005592       0.002942       0.003102      -0.025311       0.054909      -0.023109       0.003782       0.019327              1.652377       1.386672      -0.010379      -0.015675       1.468148      -0.321954       2.102312           0.000047
           29              H      11.933346      11.849369       2.583945       0.129402       0.962921 0.67948129E+01  0.64224307E+02                                 1.626194                            1.539166      -0.868803       2.475763                    0.999439       3.355535       9.305359       0.495632       1.307449      -0.703096      -0.007964      -0.030031      -0.030593       0.043603       0.008510       0.001954       0.000757      -0.028793       0.057611      -0.026388       0.006995       0.019392              1.645076       1.390604       0.176868       0.110836       1.958084       0.400329       1.586539           0.000239
           30              H       2.953655       5.935568      10.759785       0.098031       1.187950 0.90020706E+01  0.91452667E+02                                 1.879004                            1.773695      -1.273416       2.273478                    0.993868       3.777457      10.924965       0.460050       1.310529      -0.701404       0.020529      -0.001453      -0.038449       0.043611      -0.005654      -0.007744      -0.000806      -0.003080       0.034565      -0.013476      -0.000898       0.014374              1.916977       1.932630      -0.016172      -0.443925       1.704024      -0.135760       2.114276          -0.000312
           31              H       2.138242       3.977905      14.015488       0.095976       1.083649 0.80636248E+01  0.80324019E+02                                 1.817506                            1.716852      -1.261353       2.276894                    0.993900       3.846227      11.301559       0.448564       1.370776      -0.688136       0.010777      -0.029058       0.028105       0.041838      -0.005675      -0.003214      -0.012080      -0.007105       0.012772      -0.014156      -0.000945       0.015101              1.850851       1.626778      -0.199102      -0.015244       2.095645      -0.357084       1.830130          -0.000155
           32              H       0.000769       7.213014      13.102628       0.127672       0.869665 0.63429319E+01  0.60022166E+02                                 1.622593                            1.565582      -1.295446       2.278644                    0.994215       3.711594      10.935044       0.446675       1.449082      -0.672784      -0.025243       0.023835       0.006450       0.035312      -0.005690      -0.003294      -0.004017       0.006013      -0.006080      -0.009150       0.001627       0.007524              1.634002       1.669869      -0.284341      -0.175719       1.716302       0.018681       1.515836           0.000108
           33              H       3.140835       7.914997      10.084700       0.098612       1.065295 0.79295688E+01  0.77805791E+02                                 1.716761                            1.640835      -1.215356       2.284877                    0.996174       3.692643      10.392153       0.490266       1.273244      -0.708631       0.028778      -0.014055      -0.002442       0.032119      -0.003154      -0.012180      -0.007343       0.002306      -0.010829      -0.016473       0.003787       0.012686              1.726277       2.008569      -0.353770       0.053272       1.693831      -0.149004       1.476429           0.000031
           34              H      -0.618613       8.453729      11.355056       0.116347       0.975301 0.72053133E+01  0.70332152E+02                                 1.738632                            1.657641      -1.398783       2.217226                    0.992573       3.916975      11.688814       0.438779       1.430076      -0.675570      -0.025887      -0.006194       0.023715       0.035650       0.003434      -0.006358      -0.009223       0.003949      -0.002864      -0.010814      -0.001952       0.012766              1.764322       1.965488       0.127687      -0.336971       1.607603      -0.213614       1.719876           0.000121
           35              H       0.955458      10.902508       8.606498       0.112080       1.122973 0.85835024E+01  0.86182789E+02                                 1.812356                            1.735842      -1.198385       2.310165                    0.995417       3.686828      10.606157       0.463407       1.316398      -0.700506      -0.002623       0.027383      -0.025979       0.037836       0.002162      -0.008156      -0.013535      -0.010514      -0.001057      -0.014454      -0.003973       0.018427              1.832111       1.590605      -0.042166       0.023972       1.955935      -0.443099       1.949793          -0.000074
           36              H       2.927596       9.723013       8.696287       0.098777       1.015461 0.72360436E+01  0.69703631E+02                                 1.699560                            1.594329      -0.953530       2.412574                    0.997826       3.628236      10.265039       0.482687       1.317305      -0.699516       0.027739       0.008661      -0.020234       0.035410      -0.011188      -0.006682      -0.010024       0.012460      -0.009943      -0.019885       0.005385       0.014501              1.749450       1.947617       0.296135      -0.456813       1.515827      -0.212941       1.784906          -0.000015
           37              H       1.373694       4.248631      16.037417       0.121842       1.044297 0.78830214E+01  0.77465642E+02                                 1.723955                            1.661225      -1.153600       2.335266                    0.996629       3.591200      10.213141       0.474782       1.312791      -0.701142       0.036135      -0.012416       0.000878       0.038219      -0.005229      -0.004541       0.000338       0.018774      -0.014098      -0.008618      -0.005543       0.014161              1.730278       2.006379      -0.256696      -0.085972       1.484247      -0.033307       1.700208           0.000235
           38              H      11.358460       4.854024       1.340193       0.108384       0.980419 0.71006711E+01  0.68416043E+02                                 1.690952                            1.603913      -1.066080       2.367609                    0.996912       3.678332      10.578076       0.467901       1.358606      -0.690703      -0.021607      -0.000495       0.029782       0.036798      -0.007210      -0.006392      -0.002812       0.016261       0.005717      -0.013492       0.000997       0.012495              1.731418       1.689986       0.119691      -0.391009       1.427998      -0.134997       2.076270           0.000259
           39              H      10.513727       5.947812      16.118892       0.109780       0.985134 0.72058418E+01  0.68550914E+02                                 1.604486                            1.548377      -0.688023       2.550642                    0.999888       3.292881       8.918437       0.516033       1.247671      -0.717242      -0.037268       0.014936       0.003873       0.040336      -0.011258      -0.005438      -0.006617       0.024847       0.003146      -0.020400       0.003633       0.016767              1.608917       2.000763      -0.207237       0.038175       1.436508      -0.041777       1.389479           0.000015
           40              H      11.802738       6.172283      14.221672       0.105022       0.962157 0.71377988E+01  0.69159071E+02                                 1.691925                            1.625799      -1.214248       2.294366                    0.995507       3.818998      11.168483       0.455219       1.388676      -0.683997      -0.010008       0.015455      -0.028501       0.033932      -0.003379      -0.001667      -0.008228       0.001723       0.033631      -0.011724      -0.002728       0.014453              1.710431       1.612594      -0.134934       0.227321       1.522751      -0.334392       1.995948           0.000005
           41              H       3.763232       1.533208      14.239962       0.110031       1.120043 0.82753520E+01  0.81562141E+02                                 1.749138                            1.661316      -1.008134       2.397507                    0.998654       3.448019       9.530298       0.496883       1.250689      -0.716235       0.013474       0.024262       0.045977       0.053703       0.003786       0.003110       0.002032      -0.021467       0.063598      -0.022153       0.000479       0.021675              1.757117       1.499763       0.118293       0.184220       1.683012       0.319800       2.088576           0.000113
           42              H       1.441408      12.748615      11.273581       0.134650       0.892641 0.62831874E+01  0.58405999E+02                                 1.562062                            1.492752      -0.841165       2.493030                    0.999560       3.325749       9.232890       0.495452       1.329924      -0.698086      -0.011894      -0.029898      -0.028672       0.043098       0.010997       0.003627      -0.001092      -0.023654       0.049793      -0.024793       0.007841       0.016952              1.574155       1.400234       0.207364       0.103611       1.853840       0.338208       1.468391          -0.000207
           43              H       3.369408       1.306015      10.357394       0.122190       0.997080 0.71055777E+01  0.67725771E+02                                 1.651607                            1.565453      -0.799936       2.509255                    0.999699       3.320919       9.163294       0.496866       1.293338      -0.706994      -0.001645       0.010444      -0.044806       0.046037       0.006731       0.005250       0.002170      -0.019294       0.049022      -0.020457       0.002677       0.017780              1.671366       1.432371       0.010746      -0.106099       1.438726      -0.234232       2.143000          -0.000032
           44              H       0.873647      12.013981      13.920710       0.125887       0.944437 0.70429197E+01  0.67997385E+02                                 1.685231                            1.622080      -1.191923       2.321746                    0.994391       3.686204      10.753488       0.452839       1.400952      -0.682639      -0.026357      -0.024160      -0.008150       0.036671       0.007834       0.002000      -0.003190       0.003873       0.015201      -0.011453       0.005300       0.006153              1.714417       2.133235       0.285675       0.092387       1.644400      -0.026307       1.365615           0.000027
           45              H       1.650637      12.866972      14.984883       0.121406       1.043843 0.81086996E+01  0.79730008E+02                                 1.697972                            1.661523      -0.792150       2.502681                    0.998879       3.442564       9.588454       0.487914       1.276711      -0.710628       0.001875       0.007105       0.031904       0.032739       0.005321      -0.004831       0.002945      -0.011378       0.026627      -0.013613       0.003230       0.010383              1.701311       1.454148      -0.052435      -0.041091       1.510061       0.135293       2.139724          -0.000013
           46              H       4.239841      12.769021      14.818606       0.111211       1.013980 0.75873839E+01  0.73440061E+02                                 1.660704                            1.607883      -0.804545       2.494180                    0.999346       3.429876       9.505792       0.495241       1.277757      -0.709853       0.007496       0.030574       0.017497       0.036015      -0.001435       0.005587       0.011316       0.000317      -0.029196      -0.017337       0.006029       0.011307              1.664785       1.440671       0.090536       0.039514       2.071073       0.250075       1.482611           0.000008
           47              H       6.029188      11.347369      14.624062       0.114404       1.005754 0.74611901E+01  0.72025941E+02                                 1.662384                            1.603294      -0.814084       2.493811                    0.999253       3.418201       9.507932       0.491107       1.291961      -0.706817       0.031584       0.009210       0.015710       0.036458      -0.003979       0.008171       0.010698       0.007658      -0.032149      -0.019760       0.007645       0.012116              1.669467       2.042615       0.231654       0.149117       1.527232       0.075966       1.438553           0.000037
           48              H       3.649989       8.587051      13.017826       0.102553       1.040250 0.77628370E+01  0.76515404E+02                                 1.754074                            1.673130      -1.284576       2.258313                    0.994074       3.848564      11.210079       0.459523       1.352291      -0.691206      -0.009254      -0.030707      -0.012093       0.034276       0.000286       0.003262       0.007485      -0.006882      -0.026802      -0.012430       0.001463       0.010967              1.779148       1.570929       0.056744       0.051299       2.264267       0.409074       1.502246           0.000052
           49              H       1.862048      10.022308      13.180778       0.119105       0.911215 0.65688152E+01  0.62382020E+02                                 1.640654                            1.567455      -1.184975       2.321547                    0.995347       3.668148      10.644805       0.459832       1.402602      -0.681811      -0.030822      -0.011475      -0.012411       0.035153      -0.002077       0.007072       0.003696       0.001465      -0.035784      -0.015161       0.005895       0.009266              1.660151       2.062169       0.243502       0.197802       1.517114       0.111036       1.401172          -0.000038
           50              H       7.001588       9.411473      13.446821       0.120096       0.984077 0.74527481E+01  0.72877156E+02                                 1.721713                            1.660070      -1.167933       2.326470                    0.993879       3.739122      10.927725       0.451714       1.386652      -0.685347       0.025752       0.021856      -0.006220       0.034345       0.009580      -0.003142       0.008751       0.000658       0.007761      -0.015092       0.004007       0.011086              1.749252       2.086967       0.299445      -0.236706       1.734163      -0.090288       1.426626           0.000047
           51              H       6.396277       8.547599      14.605772       0.147651       0.940746 0.71536138E+01  0.68998027E+02                                 1.658492                            1.619605      -1.021317       2.416163                    0.996541       3.463161       9.937995       0.461818       1.375068      -0.689188       0.002632      -0.009400       0.036171       0.037465       0.004497       0.005538      -0.004707      -0.017189       0.011895      -0.014088       0.003906       0.010182              1.664164       1.436044      -0.103176       0.091236       1.511260      -0.148182       2.045188          -0.000041
           52              H       5.563105       6.264793      14.018814       0.113530       1.145985 0.86412644E+01  0.87267042E+02                                 1.861921                            1.761858      -1.306166       2.260778                    0.995523       3.768641      11.020248       0.450233       1.347088      -0.693618      -0.008482      -0.018377       0.044540       0.048923       0.003517      -0.001690       0.005405      -0.019681       0.023781      -0.014726       0.002287       0.012439              1.870298       1.475670       0.026999      -0.104300       1.822009      -0.415110       2.313216           0.000145
           53              H       5.747129       6.308326      10.124607       0.114516       1.016461 0.71335848E+01  0.67534932E+02                                 1.621895                            1.528236      -0.807929       2.496018                    0.999671       3.258674       8.737528       0.526964       1.227734      -0.721819      -0.000925      -0.012860      -0.043113       0.045000       0.005592      -0.002942      -0.003101      -0.025311       0.054910      -0.023110       0.003782       0.019328              1.652362       1.386661      -0.010379       0.015675       1.468136       0.321950       2.102290          -0.000047
           54              H       6.301319       8.557122      10.897795       0.129402       0.962917 0.67947763E+01  0.64223874E+02                                 1.626191                            1.539163      -0.868799       2.475766                    0.999439       3.355524       9.305322       0.495632       1.307450      -0.703096       0.007964       0.030031      -0.030594       0.043604       0.008510      -0.001954      -0.000758      -0.028793       0.057612      -0.026388       0.006995       0.019393              1.645072       1.390601       0.176867      -0.110836       1.958080      -0.400328       1.586535          -0.000171
           55              H       9.031876      12.737731      14.181765       0.098030       1.187953 0.90020992E+01  0.91453010E+02                                 1.879006                            1.773696      -1.273416       2.273477                    0.993868       3.777461      10.924972       0.460051       1.310527      -0.701404       0.020529      -0.001453       0.038449       0.043611      -0.005655       0.007744       0.000806      -0.003081       0.034564      -0.013477      -0.000897       0.014374              1.916978       1.932631      -0.016172       0.443926       1.704026       0.135760       2.114279          -0.000314
           56              H       8.216463      10.780069      10.926062       0.095975       1.083646 0.80636003E+01  0.80323693E+02                                 1.817502                            1.716848      -1.261342       2.276899                    0.993900       3.846217      11.301514       0.448565       1.370774      -0.688136       0.010777      -0.029058      -0.028105       0.041837      -0.005675       0.003215       0.012080      -0.007104       0.012771      -0.014156      -0.000945       0.015101              1.850847       1.626774      -0.199101       0.015244       2.095640       0.357084       1.830127          -0.000138
           57              H       7.359948       0.410851      11.838922       0.127672       0.869660 0.63428875E+01  0.60021638E+02                                 1.622588                            1.565577      -1.295438       2.278649                    0.994215       3.711580      10.934991       0.446675       1.449083      -0.672784      -0.025243       0.023835      -0.006451       0.035312      -0.005691       0.003294       0.004017       0.006013      -0.006080      -0.009150       0.001627       0.007524              1.633996       1.669862      -0.284340       0.175718       1.716296      -0.018681       1.515831           0.000112
           58              H      10.500014       1.112834      14.856850       0.098612       1.065295 0.79295722E+01  0.77805829E+02                                 1.716762                            1.640835      -1.215357       2.284877                    0.996174       3.692643      10.392152       0.490267       1.273243      -0.708632       0.028778      -0.014055       0.002442       0.032119      -0.003154       0.012180       0.007342       0.002307      -0.010828      -0.016473       0.003787       0.012686              1.726277       2.008571      -0.353770      -0.053272       1.693831       0.149004       1.476429           0.000031
           59              H       6.740566       1.651565      13.586494       0.116348       0.975299 0.72052895E+01  0.70331863E+02                                 1.738629                            1.657638      -1.398781       2.217227                    0.992573       3.916969      11.688792       0.438779       1.430076      -0.675570      -0.025887      -0.006194      -0.023715       0.035650       0.003434       0.006357       0.009223       0.003950      -0.002864      -0.010814      -0.001952       0.012766              1.764320       1.965484       0.127687       0.336970       1.607601       0.213614       1.719873           0.000121
           60              H       8.314636       4.100344      16.335052       0.112080       1.122972 0.85834905E+01  0.86182647E+02                                 1.812355                            1.735842      -1.198382       2.310167                    0.995417       3.686828      10.606159       0.463407       1.316399      -0.700505      -0.002623       0.027383       0.025979       0.037836       0.002162       0.008156       0.013535      -0.010514      -0.001057      -0.014454      -0.003973       0.018427              1.832110       1.590605      -0.042167      -0.023972       1.955934       0.443099       1.949793          -0.000073
           61              H      10.286775       2.920849      16.245263       0.098777       1.015462 0.72360522E+01  0.69703729E+02                                 1.699561                            1.594330      -0.953530       2.412575                    0.997826       3.628237      10.265041       0.482687       1.317304      -0.699516       0.027739       0.008661       0.020234       0.035410      -0.011188       0.006682       0.010024       0.012460      -0.009943      -0.019885       0.005384       0.014501              1.749450       1.947618       0.296135       0.456813       1.515827       0.212941       1.784906          -0.000051
           62              H       7.451915      11.050795       8.904133       0.121844       1.044285 0.78828991E+01  0.77464137E+02                                 1.723942                            1.661213      -1.153580       2.335276                    0.996629       3.591173      10.213043       0.474783       1.312792      -0.701142       0.036135      -0.012416      -0.000879       0.038219      -0.005229       0.004541      -0.000337       0.018773      -0.014098      -0.008617      -0.005543       0.014160              1.730265       2.006362      -0.256693       0.085971       1.484237       0.033307       1.700194          -0.000233
           63              H       3.999282      11.656187       6.973657       0.108385       0.980413 0.71006143E+01  0.68415353E+02                                 1.690945                            1.603907      -1.066069       2.367614                    0.996912       3.678316      10.578016       0.467902       1.358606      -0.690703      -0.021607      -0.000495      -0.029783       0.036798      -0.007210       0.006392       0.002813       0.016260       0.005718      -0.013492       0.000998       0.012494              1.731410       1.689978       0.119691       0.391006       1.427993       0.134997       2.076260          -0.000256
           64              H       3.154548      12.749975       8.822658       0.109780       0.985132 0.72058239E+01  0.68550691E+02                                 1.604484                            1.548375      -0.688022       2.550642                    0.999888       3.292875       8.918413       0.516034       1.247670      -0.717243      -0.037268       0.014936      -0.003873       0.040336      -0.011258       0.005438       0.006617       0.024847       0.003146      -0.020400       0.003633       0.016767              1.608914       2.000760      -0.207236      -0.038175       1.436505       0.041776       1.389477          -0.000027
           65              H       4.443559      12.974447      10.719878       0.105023       0.962153 0.71377569E+01  0.69158552E+02                                 1.691919                            1.625794      -1.214241       2.294370                    0.995507       3.818983      11.168424       0.455220       1.388675      -0.683997      -0.010008       0.015456       0.028501       0.033932      -0.003379       0.001667       0.008228       0.001722       0.033631      -0.011724      -0.002729       0.014453              1.710425       1.612588      -0.134934      -0.227320       1.522747       0.334391       1.995941           0.000060
           66              H       9.841454       8.335371      10.701588       0.110031       1.120047 0.82753809E+01  0.81562475E+02                                 1.749140                            1.661318      -1.008142       2.397502                    0.998654       3.448022       9.530301       0.496884       1.250687      -0.716235       0.013473       0.024261      -0.045976       0.053702       0.003785      -0.003110      -0.002031      -0.021467       0.063598      -0.022153       0.000478       0.021675              1.757119       1.499764       0.118294      -0.184220       1.683013      -0.319800       2.088579           0.000101
           67              H       8.800587       5.946451      13.667969       0.134650       0.892640 0.62831840E+01  0.58405963E+02                                 1.562062                            1.492752      -0.841165       2.493030                    0.999560       3.325749       9.232891       0.495452       1.329925      -0.698086      -0.011894      -0.029898       0.028672       0.043098       0.010997      -0.003627       0.001092      -0.023654       0.049793      -0.024793       0.007841       0.016952              1.574154       1.400233       0.207363      -0.103610       1.853839      -0.338208       1.468390          -0.000205
           68              H       9.447630       8.108179      14.584156       0.122189       0.997087 0.71056351E+01  0.67726462E+02                                 1.651614                            1.565460      -0.799941       2.509252                    0.999699       3.320933       9.163346       0.496865       1.293338      -0.706994      -0.001645       0.010444       0.044805       0.046036       0.006731      -0.005250      -0.002170      -0.019294       0.049021      -0.020457       0.002677       0.017780              1.671373       1.432377       0.010746       0.106100       1.438733       0.234234       2.143011          -0.000035
           69              H       8.232825       5.211818      11.020840       0.125887       0.944432 0.70428680E+01  0.67996756E+02                                 1.685225                            1.622074      -1.191913       2.321751                    0.994391       3.686190      10.753434       0.452839       1.400952      -0.682639      -0.026357      -0.024160       0.008150       0.036671       0.007834      -0.002000       0.003190       0.003873       0.015200      -0.011453       0.005300       0.006153              1.714410       2.133227       0.285673      -0.092387       1.644393       0.026307       1.365611           0.000027
           70              H       9.009816       6.064809       9.956667       0.121406       1.043841 0.81086856E+01  0.79729818E+02                                 1.697969                            1.661520      -0.792149       2.502681                    0.998879       3.442559       9.588430       0.487915       1.276709      -0.710628       0.001875       0.007105      -0.031904       0.032739       0.005321       0.004831      -0.002945      -0.011378       0.026627      -0.013612       0.003230       0.010383              1.701308       1.454145      -0.052434       0.041091       1.510059      -0.135293       2.139720          -0.000011
           71              H      11.599019       5.966858      10.122944       0.111211       1.013982 0.75874047E+01  0.73440313E+02                                 1.660706                            1.607885      -0.804546       2.494179                    0.999346       3.429881       9.505809       0.495241       1.277757      -0.709853       0.007496       0.030574      -0.017497       0.036015      -0.001435      -0.005587      -0.011316       0.000317      -0.029196      -0.017337       0.006029       0.011307              1.664787       1.440673       0.090537      -0.039515       2.071076      -0.250075       1.482613           0.000007
           72              H      -0.049033       4.545206      10.317488       0.114404       1.005755 0.74612007E+01  0.72026056E+02                                 1.662384                            1.603294      -0.814082       2.493811                    0.999253       3.418201       9.507927       0.491107       1.291960      -0.706818       0.031584       0.009210      -0.015710       0.036458      -0.003979      -0.008171      -0.010698       0.007658      -0.032149      -0.019760       0.007644       0.012116              1.669467       2.042615       0.231655      -0.149116       1.527232      -0.075966       1.438553           0.000037
           73              H      11.009168       1.784888      11.923724       0.102553       1.040249 0.77628294E+01  0.76515316E+02                                 1.754074                            1.673129      -1.284577       2.258313                    0.994074       3.848564      11.210081       0.459523       1.352292      -0.691206      -0.009254      -0.030707       0.012093       0.034276       0.000286      -0.003262      -0.007485      -0.006882      -0.026802      -0.012430       0.001463       0.010967              1.779147       1.570929       0.056743      -0.051299       2.264267      -0.409074       1.502246           0.000052
           74              H       9.221227       3.220144      11.760772       0.119105       0.911212 0.65687853E+01  0.62381664E+02                                 1.640651                            1.567452      -1.184970       2.321550                    0.995347       3.668140      10.644775       0.459832       1.402603      -0.681811      -0.030822      -0.011476       0.012411       0.035153      -0.002077      -0.007072      -0.003696       0.001465      -0.035785      -0.015161       0.005894       0.009266              1.660148       2.062163       0.243502      -0.197802       1.517111      -0.111036       1.401169          -0.000039
           75              H       0.923366       2.609310      11.494729       0.120096       0.984069 0.74526735E+01  0.72876232E+02                                 1.721703                            1.660062      -1.167918       2.326478                    0.993879       3.739102      10.927646       0.451715       1.386652      -0.685347       0.025753       0.021856       0.006220       0.034345       0.009580       0.003142      -0.008751       0.000658       0.007760      -0.015092       0.004007       0.011085              1.749242       2.086954       0.299443       0.236704       1.734153       0.090288       1.426620           0.000047
           76              H       0.318056       1.745435      10.335778       0.147651       0.940744 0.71535940E+01  0.68997785E+02                                 1.658490                            1.619603      -1.021314       2.416165                    0.996541       3.463155       9.937972       0.461818       1.375068      -0.689188       0.002633      -0.009400      -0.036171       0.037465       0.004497      -0.005538       0.004707      -0.017189       0.011895      -0.014088       0.003906       0.010182              1.664161       1.436042      -0.103175      -0.091237       1.511258       0.148182       2.045184           0.000009
           77              H      11.641326      13.066956      10.922736       0.113529       1.145993 0.86413435E+01  0.87268057E+02                                 1.861931                            1.761867      -1.306175       2.260772                    0.995523       3.768659      11.020321       0.450231       1.347089      -0.693618      -0.008482      -0.018377      -0.044540       0.048923       0.003517       0.001690      -0.005405      -0.019681       0.023780      -0.014726       0.002287       0.012439              1.870309       1.475677       0.026999       0.104302       1.822020       0.415114       2.313230           0.000152
           78              H      11.825351      13.110490      14.816943       0.114515       1.016470 0.71336652E+01  0.67535898E+02                                 1.621905                            1.528245      -0.807942       2.496010                    0.999671       3.258693       8.737598       0.526962       1.227735      -0.721819      -0.000925      -0.012860       0.043113       0.044999       0.005592       0.002942       0.003102      -0.025311       0.054909      -0.023110       0.003782       0.019328              1.652373       1.386669      -0.010379      -0.015675       1.468145      -0.321952       2.102305          -0.000045
           79              H       0.223097       1.754958      14.043755       0.129402       0.962919 0.67948003E+01  0.64224166E+02                                 1.626194                            1.539166      -0.868804       2.475763                    0.999439       3.355534       9.305359       0.495632       1.307451      -0.703096       0.007964       0.030031       0.030594       0.043603       0.008510       0.001954       0.000758      -0.028793       0.057612      -0.026388       0.006995       0.019393              1.645075       1.390604       0.176867       0.110836       1.958083       0.400329       1.586539          -0.000176
           80              H       9.202788       7.668759       5.867915       0.098030       1.187953 0.90021098E+01  0.91453231E+02                                 1.879013                            1.773703      -1.273417       2.273478                    0.993868       3.777473      10.925047       0.460047       1.310536      -0.701403      -0.020529       0.001453       0.038450       0.043611      -0.005654      -0.007744      -0.000806      -0.003080       0.034565      -0.013477      -0.000898       0.014374              1.916986       1.932640      -0.016172      -0.443928       1.704033      -0.135761       2.114286          -0.000315
           81              H      10.018201       9.626422       2.612212       0.095975       1.083647 0.80636131E+01  0.80323873E+02                                 1.817505                            1.716851      -1.261348       2.276896                    0.993900       3.846224      11.301548       0.448564       1.370777      -0.688136      -0.010778       0.029058      -0.028105       0.041838      -0.005675      -0.003214      -0.012080      -0.007105       0.012772      -0.014156      -0.000945       0.015101              1.850850       1.626777      -0.199102      -0.015244       2.095644      -0.357084       1.830129          -0.000123
           82              H      12.155674       6.391313       3.525072       0.127673       0.869654 0.63428285E+01  0.60020935E+02                                 1.622580                            1.565570      -1.295430       2.278654                    0.994215       3.711560      10.934916       0.446676       1.449083      -0.672784       0.025243      -0.023836      -0.006451       0.035312      -0.005690      -0.003295      -0.004016       0.006012      -0.006079      -0.009150       0.001626       0.007523              1.633989       1.669855      -0.284338      -0.175717       1.716287       0.018681       1.515824           0.000225
           83              H       9.015608       5.689330       6.543000       0.098613       1.065293 0.79295455E+01  0.77805498E+02                                 1.716758                            1.640832      -1.215355       2.284878                    0.996174       3.692638      10.392132       0.490267       1.273243      -0.708632      -0.028778       0.014055       0.002442       0.032119      -0.003154      -0.012180      -0.007342       0.002306      -0.010829      -0.016473       0.003787       0.012686              1.726273       2.008566      -0.353769       0.053272       1.693828      -0.149004       1.476426           0.000026
           84              H      12.775056       5.150598       5.272644       0.116348       0.975301 0.72053120E+01  0.70332153E+02                                 1.738633                            1.657642      -1.398790       2.217223                    0.992573       3.916978      11.688833       0.438778       1.430078      -0.675570       0.025887       0.006194      -0.023715       0.035650       0.003434      -0.006357      -0.009223       0.003950      -0.002863      -0.010814      -0.001952       0.012766              1.764323       1.965490       0.127687      -0.336971       1.607604      -0.213614       1.719876          -0.000095
           85              H      11.200985       2.701819       8.021202       0.112080       1.122972 0.85834989E+01  0.86182757E+02                                 1.812357                            1.735843      -1.198386       2.310165                    0.995417       3.686829      10.606165       0.463407       1.316400      -0.700505       0.002623      -0.027383       0.025978       0.037836       0.002162      -0.008156      -0.013535      -0.010514      -0.001057      -0.014454      -0.003973       0.018427              1.832111       1.590606      -0.042166       0.023972       1.955935      -0.443099       1.949794           0.000071
           86              H       9.228847       3.881314       7.931413       0.098777       1.015463 0.72360569E+01  0.69703777E+02                                 1.699560                            1.594330      -0.953529       2.412574                    0.997826       3.628238      10.265040       0.482688       1.317303      -0.699517      -0.027739      -0.008661       0.020234       0.035410      -0.011188      -0.006682      -0.010024       0.012460      -0.009943      -0.019885       0.005384       0.014501              1.749450       1.947618       0.296135      -0.456813       1.515827      -0.212941       1.784906           0.000052
           87              H      10.782749       9.355696       0.590283       0.121843       1.044285 0.78829048E+01  0.77464196E+02                                 1.723942                            1.661213      -1.153577       2.335278                    0.996629       3.591171      10.213033       0.474784       1.312791      -0.701142      -0.036135       0.012416      -0.000878       0.038219      -0.005229      -0.004541       0.000337       0.018774      -0.014099      -0.008617      -0.005543       0.014161              1.730265       2.006363      -0.256694      -0.085972       1.484237      -0.033306       1.700194          -0.000231
           88              H       0.797983       8.750303      15.287507       0.108383       0.980425 0.71007289E+01  0.68416734E+02                                 1.690958                            1.603919      -1.066085       2.367605                    0.996912       3.678347      10.578127       0.467901       1.358605      -0.690703       0.021608       0.000495      -0.029782       0.036798      -0.007210      -0.006392      -0.002813       0.016260       0.005715      -0.013492       0.000997       0.012495              1.731424       1.689992       0.119692      -0.391011       1.428003      -0.134998       2.076279          -0.000190
           89              H       1.642716       7.656515       0.508808       0.109781       0.985131 0.72058164E+01  0.68550613E+02                                 1.604483                            1.548374      -0.688023       2.550642                    0.999888       3.292875       8.918417       0.516034       1.247671      -0.717242       0.037269      -0.014936      -0.003873       0.040337      -0.011258      -0.005438      -0.006617       0.024847       0.003145      -0.020400       0.003633       0.016767              1.608914       2.000759      -0.207237       0.038176       1.436506      -0.041776       1.389477          -0.000030
           90              H       0.353705       7.432044       2.406028       0.105023       0.962151 0.71377474E+01  0.69158456E+02                                 1.691920                            1.625795      -1.214247       2.294368                    0.995507       3.818984      11.168437       0.455219       1.388678      -0.683997       0.010008      -0.015456       0.028501       0.033932      -0.003379      -0.001666      -0.008228       0.001722       0.033631      -0.011724      -0.002729       0.014453              1.710426       1.612589      -0.134934       0.227320       1.522747      -0.334390       1.995941           0.000029
           91              H       8.393211      12.071119       2.387738       0.110031       1.120049 0.82754083E+01  0.81562858E+02                                 1.749146                            1.661323      -1.008149       2.397499                    0.998654       3.448033       9.530355       0.496882       1.250691      -0.716234      -0.013474      -0.024262      -0.045976       0.053702       0.003786       0.003110       0.002032      -0.021467       0.063597      -0.022153       0.000479       0.021675              1.757124       1.499769       0.118294       0.184221       1.683020       0.319801       2.088585           0.000103
           92              H      10.715035       0.855712       5.354119       0.134650       0.892642 0.62831991E+01  0.58406138E+02                                 1.562064                            1.492754      -0.841166       2.493029                    0.999560       3.325754       9.232908       0.495452       1.329924      -0.698086       0.011894       0.029898       0.028672       0.043098       0.010997       0.003627      -0.001092      -0.023654       0.049793      -0.024793       0.007841       0.016952              1.574156       1.400235       0.207364       0.103611       1.853842       0.338209       1.468392          -0.000217
           93              H       8.787035      12.298312       6.270306       0.122188       0.997091 0.71056742E+01  0.67726950E+02                                 1.651620                            1.565465      -0.799943       2.509251                    0.999699       3.320946       9.163399       0.496863       1.293341      -0.706993       0.001644      -0.010445       0.044805       0.046036       0.006731       0.005250       0.002170      -0.019294       0.049020      -0.020457       0.002677       0.017780              1.671380       1.432382       0.010746      -0.106101       1.438738      -0.234235       2.143020          -0.000031
           94              H      11.282796       1.590346       2.706990       0.125886       0.944439 0.70429359E+01  0.67997588E+02                                 1.685234                            1.622083      -1.191928       2.321743                    0.994391       3.686211      10.753516       0.452838       1.400953      -0.682639       0.026357       0.024160       0.008150       0.036671       0.007834       0.002000      -0.003190       0.003873       0.015200      -0.011453       0.005300       0.006153              1.714420       2.133239       0.285676       0.092387       1.644403      -0.026307       1.365617          -0.000107
           95              H      10.505806       0.737355       1.642817       0.121405       1.043850 0.81087745E+01  0.79730927E+02                                 1.697979                            1.661530      -0.792158       2.502676                    0.998879       3.442580       9.588509       0.487913       1.276710      -0.710628      -0.001875      -0.007105      -0.031903       0.032739       0.005321      -0.004830       0.002945      -0.011377       0.026627      -0.013612       0.003230       0.010382              1.701319       1.454154      -0.052435      -0.041092       1.510067       0.135294       2.139735          -0.000010
           96              H       7.916602       0.835306       1.809094       0.111210       1.013988 0.75874643E+01  0.73441057E+02                                 1.660714                            1.607893      -0.804555       2.494174                    0.999346       3.429897       9.505874       0.495239       1.277759      -0.709852      -0.007496      -0.030574      -0.017497       0.036015      -0.001435       0.005587       0.011316       0.000317      -0.029197      -0.017337       0.006030       0.011307              1.664795       1.440680       0.090537       0.039515       2.071087       0.250077       1.482619           0.000005
           97              H       6.127255       2.256958       2.003638       0.114403       1.005759 0.74612410E+01  0.72026567E+02                                 1.662390                            1.603300      -0.814091       2.493807                    0.999253       3.418214       9.507982       0.491105       1.291962      -0.706817      -0.031583      -0.009210      -0.015710       0.036457      -0.003979       0.008171       0.010698       0.007658      -0.032149      -0.019760       0.007645       0.012115              1.669473       2.042624       0.231656       0.149117       1.527238       0.075967       1.438558          -0.000039
           98              H       8.506454       5.017276       3.609874       0.102553       1.040252 0.77628535E+01  0.76515603E+02                                 1.754076                            1.673131      -1.284580       2.258311                    0.994074       3.848569      11.210094       0.459523       1.352290      -0.691206       0.009254       0.030707       0.012093       0.034276       0.000286       0.003262       0.007485      -0.006882      -0.026803      -0.012430       0.001463       0.010967              1.779149       1.570930       0.056744       0.051299       2.264270       0.409074       1.502247           0.000051
           99              H      10.294395       3.582019       3.446922       0.119105       0.911215 0.65688195E+01  0.62382072E+02                                 1.640655                            1.567456      -1.184976       2.321547                    0.995347       3.668150      10.644812       0.459832       1.402602      -0.681811       0.030822       0.011476       0.012411       0.035153      -0.002076       0.007072       0.003696       0.001465      -0.035785      -0.015161       0.005895       0.009266              1.660152       2.062169       0.243502       0.197802       1.517114       0.111036       1.401172           0.000052
          100              H       5.154855       4.192854       3.180879       0.120097       0.984070 0.74526786E+01  0.72876311E+02                                 1.721705                            1.660063      -1.167925       2.326474                    0.993879       3.739106      10.927668       0.451714       1.386654      -0.685347      -0.025753      -0.021856       0.006220       0.034345       0.009580      -0.003143       0.008751       0.000658       0.007760      -0.015092       0.004008       0.011085              1.749244       2.086957       0.299443      -0.236705       1.734156      -0.090288       1.426621          -0.000116
          101              H       5.760166       5.056728       2.021928       0.147650       0.940747 0.71536241E+01  0.68998149E+02                                 1.658493                            1.619607      -1.021314       2.416164                    0.996541       3.463163       9.938001       0.461818       1.375068      -0.689188      -0.002632       0.009400      -0.036171       0.037465       0.004497       0.005538      -0.004707      -0.017189       0.011895      -0.014088       0.003906       0.010182              1.664165       1.436045      -0.103176       0.091237       1.511261      -0.148182       2.045189          -0.000035
          102              H       6.593338       7.339534       2.608886       0.113529       1.145995 0.86413692E+01  0.87268424E+02                                 1.861936                            1.761872      -1.306189       2.260766                    0.995523       3.768672      11.020383       0.450230       1.347093      -0.693617       0.008481       0.018377      -0.044539       0.048922       0.003517      -0.001690       0.005405      -0.019681       0.023780      -0.014726       0.002287       0.012438              1.870314       1.475680       0.026999      -0.104301       1.822025      -0.415115       2.313236           0.000148
          103              H       6.409314       7.296001       6.503093       0.114514       1.016474 0.71337081E+01  0.67536426E+02                                 1.621912                            1.528251      -0.807945       2.496008                    0.999671       3.258706       8.737650       0.526960       1.227738      -0.721818       0.000926       0.012861       0.043112       0.044999       0.005592      -0.002942      -0.003102      -0.025311       0.054909      -0.023110       0.003782       0.019327              1.652380       1.386674      -0.010379       0.015675       1.468151       0.321955       2.102314          -0.000044
          104              H       5.855124       5.047205       5.729905       0.129401       0.962925 0.67948502E+01  0.64224749E+02                                 1.626199                            1.539171      -0.868808       2.475760                    0.999439       3.355545       9.305394       0.495631       1.307449      -0.703096      -0.007964      -0.030031       0.030593       0.043603       0.008510      -0.001954      -0.000757      -0.028793       0.057612      -0.026388       0.006995       0.019392              1.645081       1.390608       0.176869      -0.110837       1.958092      -0.400331       1.586543          -0.000225
          105              C       3.622729       0.941828       3.228102       0.001623      28.852356 0.37965227E+03  0.86997145E+04                                 8.374907                            6.653204      -0.033395       1.988503                    0.999000      28.043651      81.767032       0.611336       0.437227      -1.042675      -0.011466       0.045544       0.036748       0.059633       0.048471      -0.003892      -0.024888      -0.003705       0.084179      -0.064892       0.011961       0.052931              9.297435       8.900154      -3.028471       1.207377      10.821419       2.522374       8.170733          -0.002384
          106              C       4.122906       2.114521       5.129147       0.000616      29.742584 0.38610566E+03  0.88899310E+04                                 8.573939                            6.729634      -0.050596       1.982332                    0.998715      28.196330      82.559533       0.604792       0.439853      -1.040532      -0.042556      -0.022030      -0.036690       0.060353       0.038747      -0.037800       0.003238      -0.031209       0.057280      -0.064953       0.015348       0.049605              9.619367      10.768126      -2.208589       4.002109       8.593521       1.007284       9.496453          -0.003356
          107              C       5.195770       1.286561       5.431937       0.050460      36.474279 0.41989217E+03  0.97388003E+04                                 9.593652                            6.848115       0.028747       2.019105                    0.999357      26.619483      74.814165       0.630526       0.418828      -1.067840       0.012734      -0.018268       0.005849       0.023024      -0.004274      -0.005242       0.005035       0.025383       0.024918      -0.018218       0.003194       0.015024             11.757705      11.044383      -0.945968       5.992779       9.570375       3.080475      14.658358           0.002355
          108              C       5.402099       0.196991       4.590409      -0.158968      34.617698 0.47445190E+03  0.11463198E+05                                 9.448808                            7.424432      -0.120963       1.938838                    0.998293      30.246665      89.737926       0.581871       0.435678      -1.046505      -0.005507       0.002093      -0.001360       0.006046       0.006313      -0.026857      -0.021808       0.022948      -0.058011      -0.040560      -0.000091       0.040651             10.830671       8.316329      -0.162873       3.510111      11.021136       4.567798      13.154549          -0.005977
          109              C       4.622837      -0.001088       3.463550       0.051622      36.693233 0.42676570E+03  0.99420009E+04                                 9.645896                            6.926475       0.074672       2.036597                    0.999619      26.624725      75.080930       0.623671       0.421567      -1.065724       0.012557      -0.017419       0.009674       0.023551      -0.004059       0.000865       0.003443       0.016600      -0.016573      -0.009582      -0.002420       0.012002             11.708154       8.686717      -1.934694       1.914271      14.344472       5.757786      12.093274           0.002485
          110              C       3.517168      12.438028       2.555345       0.066189      35.271337 0.41810644E+03  0.96978517E+04                                 9.389817                            6.859735       0.011252       2.014847                    0.999442      26.646130      75.163839       0.625689       0.422045      -1.064612       0.001997      -0.008840       0.009057       0.012813      -0.008113       0.010063       0.018740      -0.026621       0.019832      -0.026828      -0.000313       0.027141             11.150569       9.677863      -1.537292       0.797349      13.344268       6.208306      10.429576           0.000206
          111              C       2.460923      12.024865       1.747239      -0.153930      32.702598 0.45305879E+03  0.10800115E+05                                 8.949786                            7.158848       0.051277       1.982761                    0.999600      30.167141      88.348740       0.605716       0.424193      -1.055534       0.011471      -0.025689      -0.003840       0.028395      -0.018470       0.001879      -0.015719       0.019376      -0.040334      -0.027147      -0.002812       0.029959              9.836137       8.974408      -0.267896       1.526903      10.328874       4.967841      10.205130           0.000222
          112              C       4.697972      11.699585       2.506626      -0.166830      35.444060 0.49176348E+03  0.12001996E+05                                 9.540211                            7.553445      -0.179237       1.906341                    0.998966      31.082371      93.027955       0.576825       0.435076      -1.045680      -0.014079      -0.025484      -0.001485       0.029152       0.025000       0.009988      -0.019152       0.010319       0.087613      -0.046099       0.010244       0.035855             10.556222      10.759015      -2.861772       0.261555      12.087898       4.347721       8.821752           0.000492
          113              C       4.825380      10.589064       1.672913      -0.015139      35.134715 0.44570601E+03  0.10485091E+05                                 9.271678                            7.023748       0.058360       2.021148                    0.999407      27.396317      77.357728       0.627280       0.415069      -1.071042      -0.036685       0.029677       0.003574       0.047321       0.005774      -0.002151      -0.002350      -0.006936       0.076569      -0.019508      -0.006328       0.025837             10.555062      12.800811      -3.022748       1.804327      10.242500       3.156604       8.621874          -0.001700
          114              C       3.761438      10.229093       0.868465      -0.112190      30.510440 0.44831562E+03  0.10698552E+05                                 8.634476                            7.204212      -0.169447       1.916998                    0.999326      30.131645      89.367950       0.591214       0.434131      -1.045558      -0.000743       0.023943       0.005803       0.024647       0.009905      -0.009941       0.006920      -0.041598       0.040060      -0.032487       0.011814       0.020673              9.148595      11.263634      -1.275620       2.063029       7.770093       2.261570       8.412059          -0.000232
          115              C       2.585859      10.940600       0.917849      -0.082712      30.091828 0.42245931E+03  0.99050362E+04                                 8.493021                            6.932966       0.053340       1.997393                    0.999647      29.058240      84.646196       0.612280       0.426663      -1.053058       0.019805       0.010136       0.020483       0.030241      -0.000744       0.011765       0.008489       0.039201       0.004756      -0.023818      -0.001192       0.025010              9.164247       9.620515      -0.684690       1.513323       8.975332       3.548415       8.896893          -0.000300
          116              C       6.101696       9.792395       1.616212       0.576091      24.091295 0.26120660E+03  0.54687793E+04                                 7.616424                            5.725491      -0.147388       1.999665                    0.999176      22.862578      64.386591       0.621623       0.470622      -1.020399       0.066584      -0.022951       0.007155       0.070791       0.054359      -0.027433      -0.062128      -0.044779      -0.008655      -0.063128      -0.039752       0.102880              8.576080       9.888214      -2.210940       1.994578       7.101586       1.881485       8.738442          -0.002720
          117              C       6.049894       1.531575       6.620818       0.069181      35.308665 0.42421353E+03  0.98833269E+04                                 9.430548                            6.921571      -0.100044       1.976644                    0.999288      26.814415      76.009784       0.620771       0.423503      -1.062825      -0.004609      -0.008751       0.006064       0.011601      -0.006785       0.017240       0.012613       0.009562       0.028039      -0.024795       0.001014       0.023781             11.363826      11.209371      -0.395898       4.290588       6.741226       3.377469      16.140882          -0.000003
          118              C       5.567508       2.207846       7.736370      -0.180227      36.216997 0.48332811E+03  0.11730418E+05                                 9.653634                            7.449714      -0.098837       1.927558                    0.999397      31.074679      92.364628       0.586093       0.430594      -1.049712       0.011557      -0.012133       0.017838       0.024474      -0.001394      -0.002015      -0.023011       0.021233      -0.114598      -0.047709       0.017895       0.029813             11.197809       8.862670      -0.733334       2.052636       7.202418       4.087800      17.528340           0.000366
          119              C       6.352359       2.376540       8.868716      -0.015231      36.608330 0.44102229E+03  0.10350027E+05                                 9.563423                            6.983178      -0.017630       1.997368                    0.999312      27.384490      77.292139       0.629431       0.414645      -1.071059       0.007337      -0.030444      -0.037223       0.048644      -0.002453       0.007003      -0.005488       0.003880      -0.006974      -0.008682      -0.001696       0.010378             11.556863      10.206565      -1.975620      -0.829123       7.575858       4.840881      16.888166          -0.001592
          120              C       7.633751       1.855630       8.891663      -0.110166      30.550876 0.45011554E+03  0.10737521E+05                                 8.660073                            7.226043      -0.086455       1.951396                    0.998969      29.712871      87.715357       0.590225       0.435019      -1.046459      -0.009191      -0.012822      -0.017393       0.023482       0.014947       0.015718      -0.013848       0.003955      -0.001380      -0.029692       0.012594       0.017098              9.335559       9.728036      -1.266657      -0.301970       6.699405       2.755106      11.579237           0.000355
          121              C       8.137711       1.198541       7.787916      -0.073926      28.923000 0.42062228E+03  0.98547558E+04                                 8.315984                            6.965556      -0.022092       1.981625                    0.998557      28.814120      84.002626       0.604369       0.432564      -1.049072      -0.025214       0.003727       0.005517       0.026078      -0.003900       0.011015      -0.003919       0.030162      -0.050860      -0.020361      -0.006671       0.027032              8.916357       9.067401      -0.704653       0.686831       6.329460       2.544050      11.352210          -0.000298
          122              C       7.358611       1.052975       6.657066      -0.132012      31.086458 0.46904517E+03  0.11317076E+05                                 8.792712                            7.396324      -0.167981       1.921159                    0.998472      30.342292      90.401210       0.580414       0.437369      -1.043927      -0.001722       0.003106       0.026718       0.026953       0.010417      -0.011105       0.009460      -0.043607       0.044983      -0.035057       0.010926       0.024131              9.416083      10.755578      -0.899301       2.104143       6.059779       1.935900      11.432890           0.001324
          123              C       5.787028       3.030364      10.086862       0.545554      23.960132 0.26781819E+03  0.56489449E+04                                 7.700133                            5.799144      -0.112065       2.008084                    0.999352      23.227859      65.909217       0.616680       0.470890      -1.019064      -0.026528       0.022200       0.049428       0.060330       0.060641      -0.000793      -0.023120      -0.053101      -0.160407      -0.062287      -0.033291       0.095578              9.117935       7.997562      -2.373391      -1.918437       6.805165       3.444686      12.551076           0.002184
          124              C       2.491951       5.587297       5.069786       0.063527      24.239689 0.32960970E+03  0.72595848E+04                                 7.308376                            6.100324       0.419493       2.145379                    0.999643      26.390922      74.390372       0.656836       0.423387      -1.055607      -0.011928      -0.002385      -0.044150       0.045795      -0.005158      -0.011925      -0.022293      -0.006497       0.036418      -0.026466      -0.002937       0.029404              7.806774       5.010599       1.914717      -0.474159      10.302392       0.080245       8.107333          -0.001976
          125              C       3.073609       6.916440       3.443597      -0.117941      26.939415 0.41025252E+03  0.95079018E+04                                 7.794542                            6.773721       0.432846       2.128618                    0.998702      28.432562      81.204121       0.630141       0.419406      -1.062109       0.000577       0.016983       0.049682       0.052508       0.023158      -0.013528      -0.003368      -0.043047       0.135979      -0.055505       0.007157       0.048348              8.136240       5.667538       1.910729      -0.305865      10.399911       0.071298       8.341270           0.001468
          126              C       2.707705       5.721980       2.945265      -0.041086      26.958235 0.39342862E+03  0.90739541E+04                                 7.905338                            6.714431       0.189898       2.047888                    0.999353      28.489829      82.676533       0.618005       0.429718      -1.049756      -0.022344      -0.052112       0.037485       0.067971       0.007411      -0.013955      -0.010889      -0.011712       0.080262      -0.024395      -0.010007       0.034402              8.346734       5.682410       1.620689       0.389567       9.518928       1.153322       9.838865          -0.000542
          127              C       3.098092       7.912277       5.778126      -0.170231      28.707511 0.41198476E+03  0.96058313E+04                                 8.261594                            6.803341      -0.248738       1.923705                    0.997182      28.992280      84.415013       0.623531       0.421303      -1.055641      -0.042363      -0.021872      -0.056335       0.073802       0.037017      -0.006144       0.020538      -0.062450       0.098556      -0.066936       0.017535       0.049402              9.190048       8.995650      -1.785046      -0.107006      10.668810       2.753206       7.905685           0.000581
          128              C       1.931961       8.865940       5.691662       0.099553      29.356757 0.40474726E+03  0.93175786E+04                                 8.354638                            6.786185       0.044631       2.033616                    0.999513      26.034011      73.302365       0.623574       0.426676      -1.061086       0.025091      -0.019327       0.001530       0.031708      -0.040477       0.003268      -0.001406       0.030899      -0.083249      -0.029715      -0.027628       0.057343              9.118192      10.821651      -2.470902      -1.196369      11.362382      -0.871645       5.170544          -0.000063
          129              C       0.676878       8.480937       6.128970      -0.146699      29.269409 0.44497093E+03  0.10556225E+05                                 8.280377                            7.099144       0.100788       2.005502                    0.999368      29.760403      86.855177       0.607880       0.424729      -1.055544      -0.027068       0.022947       0.003792       0.035688       0.003539      -0.009880      -0.013075      -0.042884       0.009943      -0.026400      -0.001845       0.028246              8.619881      11.037671      -1.541697      -0.804088       9.279191      -1.194789       5.542780           0.000092
          130              C      -0.393518       9.331208       6.015902      -0.137244      29.928585 0.44143763E+03  0.10468474E+05                                 8.476094                            7.123769      -0.051174       1.963797                    0.998304      29.655340      86.990820       0.599115       0.431104      -1.049920       0.025344      -0.010561       0.022821       0.035702      -0.001022      -0.016840       0.001625       0.037762      -0.012637      -0.017058      -0.012420       0.029478              9.004107      10.001199      -1.582287       0.005981      11.240498      -2.130212       5.770623           0.000038
          131              C      -0.234940      10.586887       5.469183       0.117919      30.083387 0.39666490E+03  0.90935595E+04                                 8.548341                            6.748787       0.064645       2.044932                    0.999580      25.820552      72.758302       0.620493       0.430585      -1.057741      -0.027141       0.022977       0.014518       0.038410      -0.036836       0.000181      -0.002621       0.025569      -0.063977      -0.028877      -0.020816       0.049693              9.597743      11.462961      -2.774584       0.028572      11.851826      -2.672824       5.478443           0.000099
          132              C       1.021743      10.969169       5.058146      -0.157539      30.952265 0.44775849E+03  0.10644428E+05                                 8.581864                            7.094185       0.094834       1.997815                    0.999616      30.068225      87.992447       0.611273       0.421495      -1.057019       0.035661      -0.026506       0.009455       0.045427       0.005164      -0.002796       0.000094      -0.041224      -0.006575      -0.020576      -0.001772       0.022347              9.130452      11.787686      -1.757234      -0.485312      10.298631      -2.108406       5.305038          -0.000006
          133              C       2.095467      10.112096       5.161238      -0.142645      30.535996 0.43988774E+03  0.10408770E+05                                 8.531541                            7.060660       0.178642       2.037104                    0.999005      29.474014      85.991327       0.609072       0.424991      -1.055070      -0.032930       0.025981      -0.003788       0.042116       0.005839      -0.009781       0.011851       0.028462       0.007454      -0.023931       0.005049       0.018882              9.089484      10.437658      -1.402049      -0.428374      11.529921      -1.951799       5.300873           0.000000
          134              C      12.012785      11.505179       5.405665      -0.167189      28.860205 0.40616819E+03  0.94472148E+04                                 8.336084                            6.782682      -0.257220       1.930381                    0.996243      28.719329      83.825728       0.619983       0.424745      -1.052313       0.049793       0.021518      -0.041776       0.068466       0.040496      -0.006017      -0.047914      -0.062533       0.052081      -0.063856      -0.014086       0.077942              9.434518       9.304068      -2.376755       0.865429      11.524325      -2.728195       7.475162           0.000523
          135              C       0.397852       0.255761       4.826024       0.083127      23.566576 0.32212345E+03  0.70822446E+04                                 7.286223                            6.096599       0.232281       2.097969                    0.998623      26.212617      74.790395       0.643833       0.432697      -1.045705       0.002651       0.005918      -0.042036       0.042533      -0.015196       0.009610       0.010509       0.012794       0.025867      -0.026462       0.010947       0.015515              7.812238       4.556871       1.184503       0.187036      10.702487       0.083390       8.177357          -0.001873
          136              C       0.297459       0.223111       2.699341      -0.059176      27.654528 0.40325751E+03  0.93432864E+04                                 7.974084                            6.750158       0.155034       2.024265                    0.999732      28.943261      83.747319       0.623896       0.423718      -1.055134       0.013461       0.057746       0.042431       0.072912       0.008307       0.006517       0.008249      -0.033567       0.120733      -0.039108      -0.003442       0.042550              8.456601       5.541528       1.161931       0.190388      10.087162      -1.742568       9.741114           0.000413
          137              C      12.143800      12.582642       3.116031      -0.129799      27.771263 0.41733138E+03  0.97160792E+04                                 7.939030                            6.814406       0.407494       2.109605                    0.999386      28.943482      82.925915       0.630507       0.417260      -1.063180      -0.000358      -0.018229       0.046754       0.050183       0.014639       0.008433       0.005766      -0.072970       0.171693      -0.068341       0.009605       0.058736              8.327722       5.374984       1.443201       0.559872      11.056394       0.123179       8.551790           0.000903
          138              C       2.455492       5.860336      11.541952       0.001623      28.852317 0.37965168E+03  0.86996964E+04                                 8.374899                            6.653199      -0.033386       1.988506                    0.999000      28.043606      81.766846       0.611336       0.437227      -1.042675       0.011465      -0.045544       0.036748       0.059633       0.048472       0.003892       0.024887      -0.003707       0.084178      -0.064894       0.011962       0.052932              9.297426       8.900146      -3.028472      -1.207372      10.821412      -2.522370       8.170721           0.002614
          139              C       1.955315       4.687643      13.442997       0.000617      29.742556 0.38610511E+03  0.88899143E+04                                 8.573931                            6.729627      -0.050587       1.982336                    0.998715      28.196299      82.559392       0.604792       0.439853      -1.040533       0.042554       0.022030      -0.036691       0.060352       0.038747       0.037800      -0.003240      -0.031208       0.057287      -0.064954       0.015350       0.049604              9.619358      10.768124      -2.208591      -4.002111       8.593503      -1.007274       9.496447           0.003525
          140              C       0.882451       5.515602      13.745787       0.050463      36.474269 0.41989163E+03  0.97387854E+04                                 9.593655                            6.848113       0.028738       2.019103                    0.999357      26.619464      74.814125       0.630525       0.418828      -1.067840      -0.012734       0.018268       0.005850       0.023023      -0.004275       0.005244      -0.005034       0.025382       0.024916      -0.018217       0.003192       0.015025             11.757715      11.044390      -0.945964      -5.992791       9.570374      -3.080478      14.658381          -0.002254
          141              C       0.676123       6.605173      12.904259      -0.158965      34.617695 0.47445168E+03  0.11463193E+05                                 9.448811                            7.424433      -0.120972       1.938835                    0.998293      30.246667      89.737976       0.581871       0.435678      -1.046505       0.005506      -0.002093      -0.001360       0.006045       0.006315       0.026858       0.021807       0.022951      -0.058005      -0.040558      -0.000096       0.040654             10.830679       8.316338      -0.162874      -3.510119      11.021137      -4.567800      13.154563           0.006128
          142              C       1.455385       6.803252      11.777400       0.051624      36.693170 0.42676450E+03  0.99419670E+04                                 9.645890                            6.926468       0.074666       2.036596                    0.999619      26.624694      75.080846       0.623671       0.421567      -1.065724      -0.012556       0.017419       0.009673       0.023551      -0.004058      -0.000864      -0.003442       0.016603      -0.016576      -0.009582      -0.002422       0.012003             11.708149       8.686709      -1.934694      -1.914268      14.344461      -5.757787      12.093276          -0.002386
          143              C       1.280096       7.968462      10.869195       0.066187      35.271376 0.41810695E+03  0.96978661E+04                                 9.389822                            6.859738       0.011253       2.014847                    0.999442      26.646150      75.163897       0.625689       0.422045      -1.064613      -0.001997       0.008840       0.009057       0.012812      -0.008113      -0.010063      -0.018741      -0.026621       0.019828      -0.026828      -0.000314       0.027142             11.150576       9.677860      -1.537294      -0.797344      13.344278      -6.208317      10.429591          -0.000259
          144              C       2.336342       8.381626      10.061089      -0.153930      32.702591 0.45305891E+03  0.10800118E+05                                 8.949785                            7.158849       0.051276       1.982761                    0.999600      30.167138      88.348724       0.605716       0.424192      -1.055534      -0.011470       0.025689      -0.003840       0.028395      -0.018470      -0.001880       0.015719       0.019376      -0.040333      -0.027146      -0.002813       0.029959              9.836135       8.974399      -0.267895      -1.526902      10.328873      -4.967842      10.205134          -0.000074
          145              C       0.099293       8.706905      10.820476      -0.166829      35.444022 0.49176285E+03  0.12001974E+05                                 9.540197                            7.553435      -0.179223       1.906345                    0.998966      31.082340      93.027778       0.576826       0.435075      -1.045681       0.014079       0.025484      -0.001486       0.029153       0.025000      -0.009989       0.019152       0.010318       0.087610      -0.046099       0.010245       0.035855             10.556204      10.758994      -2.861765      -0.261554      12.087876      -4.347715       8.821744          -0.000080
          146              C      -0.028115       9.817427       9.986763      -0.015139      35.134663 0.44570576E+03  0.10485082E+05                                 9.271664                            7.023744       0.058369       2.021150                    0.999407      27.396303      77.357636       0.627281       0.415069      -1.071042       0.036685      -0.029677       0.003572       0.047321       0.005773       0.002152       0.002349      -0.006936       0.076573      -0.019509      -0.006330       0.025838             10.555039      12.800771      -3.022733      -1.804319      10.242481      -3.156602       8.621865          -0.001624
          147              C       1.035826      10.177397       9.182315      -0.112187      30.510352 0.44831411E+03  0.10698507E+05                                 8.634461                            7.204202      -0.169446       1.916999                    0.999326      30.131577      89.367705       0.591214       0.434131      -1.045558       0.000743      -0.023943       0.005802       0.024647       0.009905       0.009941      -0.006920      -0.041596       0.040063      -0.032486       0.011815       0.020672              9.148578      11.263607      -1.275613      -2.063025       7.770078      -2.261567       8.412048          -0.000627
          148              C       2.211406       9.465891       9.231699      -0.082709      30.091734 0.42245782E+03  0.99049935E+04                                 8.493009                            6.932958       0.053332       1.997392                    0.999647      29.058181      84.646012       0.612280       0.426663      -1.053057      -0.019805      -0.010136       0.020482       0.030240      -0.000744      -0.011765      -0.008488       0.039200       0.004759      -0.023817      -0.001191       0.025009              9.164232       9.620497      -0.684685      -1.513321       8.975316      -3.548410       8.896884          -0.000167
          149              C      12.132968      10.614096       9.930062       0.576085      24.091411 0.26120829E+03  0.54688200E+04                                 7.616435                            5.725501      -0.147363       1.999672                    0.999177      22.862608      64.386575       0.621624       0.470621      -1.020400      -0.066583       0.022950       0.007155       0.070790       0.054358       0.027430       0.062128      -0.044780      -0.008644      -0.063130      -0.039749       0.102878              8.576090       9.888220      -2.210934      -1.994591       7.101582      -1.881488       8.738467          -0.002749
          150              C       0.028328       5.270588      14.934668       0.069180      35.308707 0.42421371E+03  0.98833320E+04                                 9.430552                            6.921569      -0.100037       1.976646                    0.999288      26.814432      76.009827       0.620771       0.423502      -1.062825       0.004608       0.008751       0.006064       0.011601      -0.006784      -0.017241      -0.012613       0.009563       0.028040      -0.024796       0.001012       0.023783             11.363837      11.209366      -0.395897      -4.290589       6.741232      -3.377481      16.140912           0.000041
          151              C       0.510713       4.594317      16.050220      -0.180228      36.217112 0.48332925E+03  0.11730457E+05                                 9.653666                            7.449731      -0.098858       1.927552                    0.999397      31.074735      92.364949       0.586091       0.430595      -1.049711      -0.011557       0.012132       0.017839       0.024474      -0.001393       0.002017       0.023012       0.021230      -0.114599      -0.047709       0.017897       0.029812             11.197856       8.862696      -0.733335      -2.052644       7.202443      -4.087826      17.528428          -0.000329
          152              C      -0.274137       4.425624       0.554866      -0.015229      36.608357 0.44102202E+03  0.10350023E+05                                 9.563438                            6.983182      -0.017646       1.997364                    0.999312      27.384495      77.292242       0.629430       0.414646      -1.071058      -0.007336       0.030443      -0.037222       0.048642      -0.002452      -0.007003       0.005490       0.003881      -0.006977      -0.008685      -0.001694       0.010379             11.556887      10.206585      -1.975626       0.829127       7.575871      -4.840895      16.888204           0.001669
          153              C      11.881871       4.946533       0.577813      -0.110165      30.550831 0.45011482E+03  0.10737500E+05                                 8.660067                            7.226040      -0.086454       1.951397                    0.998969      29.712826      87.715209       0.590225       0.435019      -1.046459       0.009191       0.012822      -0.017392       0.023481       0.014947      -0.015717       0.013849       0.003953      -0.001377      -0.029693       0.012596       0.017096              9.335553       9.728046      -1.266661       0.301970       6.699399      -2.755097      11.579213          -0.000243
          154              C      11.377910       5.603622      16.101766      -0.073926      28.922980 0.42062213E+03  0.98547516E+04                                 8.315981                            6.965555      -0.022089       1.981626                    0.998557      28.814114      84.002604       0.604369       0.432564      -1.049072       0.025214      -0.003727       0.005517       0.026078      -0.003900      -0.011015       0.003920       0.030161      -0.050860      -0.020361      -0.006670       0.027032              8.916352       9.067404      -0.704655      -0.686828       6.329459      -2.544046      11.352193           0.000336
          155              C      12.157011       5.749189      14.970916      -0.132015      31.086559 0.46904726E+03  0.11317139E+05                                 8.792728                            7.396338      -0.167974       1.921159                    0.998472      30.342370      90.401486       0.580414       0.437369      -1.043928       0.001722      -0.003107       0.026718       0.026954       0.010416       0.011105      -0.009461      -0.043605       0.044984      -0.035056       0.010925       0.024132              9.416100      10.755601      -0.899303      -2.104145       6.059790      -1.935904      11.432909          -0.001225
          156              C       0.291194       3.771800       1.773012       0.545551      23.960300 0.26782026E+03  0.56490005E+04                                 7.700169                            5.799167      -0.112066       2.008082                    0.999352      23.227966      65.909621       0.616679       0.470890      -1.019063       0.026529      -0.022199       0.049429       0.060331       0.060641       0.000796       0.023118      -0.053099      -0.160401      -0.062284      -0.033294       0.095577              9.117983       7.997597      -2.373401       1.918450       6.805200      -3.444714      12.551152          -0.001907
          157              C       3.586270       1.214866      13.383636       0.063530      24.239640 0.32960897E+03  0.72595622E+04                                 7.308361                            6.100314       0.419513       2.145386                    0.999643      26.390865      74.390099       0.656838       0.423386      -1.055607       0.011928       0.002383      -0.044151       0.045796      -0.005159       0.011925       0.022293      -0.006494       0.036426      -0.026468      -0.002937       0.029405              7.806757       5.010589       1.914713       0.474154      10.302373      -0.080244       8.107311           0.002141
          158              C       1.723656      13.490051      11.757447      -0.117940      26.939398 0.41025198E+03  0.95078854E+04                                 7.794540                            6.773718       0.432846       2.128619                    0.998702      28.432529      81.203992       0.630141       0.419406      -1.062109      -0.000575      -0.016983       0.049682       0.052508       0.023158       0.013528       0.003368      -0.043049       0.135980      -0.055505       0.007157       0.048348              8.136239       5.667534       1.910728       0.305864      10.399914      -0.071298       8.341268          -0.001376
          159              C       3.370516       1.080184      11.259115      -0.041085      26.958198 0.39342804E+03  0.90739364E+04                                 7.905329                            6.714426       0.189902       2.047890                    0.999353      28.489805      82.676413       0.618005       0.429718      -1.049756       0.022345       0.052110       0.037486       0.067970       0.007409       0.013956       0.010890      -0.011708       0.080271      -0.024394      -0.010011       0.034404              8.346723       5.682405       1.620686      -0.389560       9.518919      -1.153309       9.838846           0.000636
          160              C       1.699173      12.494214      14.091976      -0.170232      28.707520 0.41198479E+03  0.96058306E+04                                 8.261593                            6.803340      -0.248736       1.923706                    0.997182      28.992260      84.414904       0.623531       0.421303      -1.055641       0.042364       0.021872      -0.056335       0.073802       0.037017       0.006143      -0.020538      -0.062451       0.098560      -0.066937       0.017534       0.049403              9.190046       8.995641      -1.785044       0.107004      10.668810      -2.753211       7.905687          -0.000513
          161              C       2.865304      11.540551      14.005512       0.099552      29.356730 0.40474699E+03  0.93175691E+04                                 8.354629                            6.786180       0.044635       2.033618                    0.999513      26.033988      73.302249       0.623575       0.426676      -1.061086      -0.025091       0.019327       0.001530       0.031709      -0.040477      -0.003268       0.001406       0.030900      -0.083249      -0.029715      -0.027628       0.057343              9.118180      10.821639      -2.470897       1.196370      11.362360       0.871642       5.170541           0.000077
          162              C       4.120387      11.925553      14.442820      -0.146698      29.269282 0.44496856E+03  0.10556152E+05                                 8.280351                            7.099124       0.100799       2.005506                    0.999368      29.760297      86.854736       0.607881       0.424729      -1.055544       0.027069      -0.022947       0.003792       0.035688       0.003539       0.009880       0.013075      -0.042883       0.009947      -0.026400      -0.001844       0.028245              8.619851      11.037637      -1.541689       0.804087       9.279151       1.194783       5.542766          -0.000023
          163              C       5.190783      11.075283      14.329752      -0.137244      29.928473 0.44143588E+03  0.10468421E+05                                 8.476073                            7.123757      -0.051172       1.963799                    0.998304      29.655264      86.990517       0.599116       0.431104      -1.049920      -0.025344       0.010561       0.022822       0.035702      -0.001022       0.016840      -0.001626       0.037761      -0.012633      -0.017058      -0.012420       0.029477              9.004081      10.001173      -1.582280      -0.005978      11.240458       2.130201       5.770613           0.000032
          164              C       5.032205       9.819603      13.783033       0.117919      30.083352 0.39666450E+03  0.90935471E+04                                 8.548333                            6.748783       0.064646       2.044933                    0.999580      25.820525      72.758190       0.620493       0.430585      -1.057741       0.027141      -0.022977       0.014518       0.038411      -0.036835      -0.000181       0.002621       0.025569      -0.063977      -0.028877      -0.020816       0.049693              9.597732      11.462958      -2.774583      -0.028571      11.851800       2.672815       5.478438          -0.000110
          165              C       3.775522       9.437322      13.371996      -0.157540      30.952245 0.44775810E+03  0.10644415E+05                                 8.581859                            7.094181       0.094841       1.997818                    0.999616      30.068198      87.992330       0.611273       0.421495      -1.057019      -0.035661       0.026506       0.009455       0.045427       0.005164       0.002796      -0.000094      -0.041225      -0.006574      -0.020576      -0.001772       0.022348              9.130445      11.787689      -1.757234       0.485313      10.298612       2.108399       5.305035           0.000029
          166              C       2.701798      10.294394      13.475088      -0.142646      30.536028 0.43988840E+03  0.10408790E+05                                 8.531548                            7.060666       0.178640       2.037103                    0.999005      29.474038      85.991432       0.609071       0.424991      -1.055070       0.032931      -0.025981      -0.003788       0.042117       0.005838       0.009780      -0.011851       0.028461       0.007457      -0.023931       0.005050       0.018881              9.089490      10.437677      -1.402051       0.428376      11.529915       1.951796       5.300878          -0.000088
          167              C       6.221880       8.901311      13.719515      -0.167190      28.860205 0.40616817E+03  0.94472142E+04                                 8.336084                            6.782682      -0.257222       1.930381                    0.996243      28.719332      83.825735       0.619983       0.424745      -1.052313      -0.049793      -0.021518      -0.041776       0.068466       0.040496       0.006018       0.047914      -0.062534       0.052083      -0.063857      -0.014086       0.077943              9.434517       9.304068      -2.376746      -0.865430      11.524318       2.728195       7.475165          -0.000440
          168              C       5.680369       6.546402      13.139874       0.083128      23.566606 0.32212403E+03  0.70822607E+04                                 7.286228                            6.096604       0.232283       2.097968                    0.998624      26.212659      74.790538       0.643833       0.432697      -1.045705      -0.002651      -0.005916      -0.042037       0.042534      -0.015197      -0.009610      -0.010509       0.012797       0.025874      -0.026464       0.010948       0.015516              7.812243       4.556874       1.184505      -0.187035      10.702489      -0.083387       8.177365           0.001992
          169              C       5.780763       6.579053      11.013191      -0.059177      27.654531 0.40325766E+03  0.93432889E+04                                 7.974081                            6.750158       0.155048       2.024269                    0.999732      28.943253      83.747239       0.623896       0.423718      -1.055134      -0.013461      -0.057744       0.042432       0.072911       0.008305      -0.006518      -0.008249      -0.033566       0.120742      -0.039109      -0.003444       0.042553              8.456596       5.541527       1.161933      -0.190388      10.087161       1.742560       9.741099          -0.000334
          170              C       6.090865       7.823848      11.429881      -0.129798      27.771241 0.41733074E+03  0.97160597E+04                                 7.939025                            6.814401       0.407497       2.109606                    0.999386      28.943445      82.925766       0.630507       0.417260      -1.063181       0.000357       0.018228       0.046754       0.050183       0.014639      -0.008433      -0.005767      -0.072971       0.171697      -0.068343       0.009605       0.058738              8.327718       5.374979       1.443202      -0.559872      11.056389      -0.123183       8.551785          -0.000770
          171              C       8.533714      12.662499      13.399598       0.001622      28.852297 0.37965151E+03  0.86996890E+04                                 8.374889                            6.653192      -0.033371       1.988511                    0.999000      28.043579      81.766671       0.611338       0.437226      -1.042676       0.011466      -0.045543      -0.036747       0.059632       0.048469      -0.003892      -0.024886      -0.003706       0.084174      -0.064889       0.011961       0.052928              9.297412       8.900133      -3.028467       1.207370      10.821392       2.522367       8.170712           0.002540
          172              C       8.033537      11.489806      11.498553       0.000617      29.742468 0.38610402E+03  0.88898789E+04                                 8.573906                            6.729611      -0.050568       1.982343                    0.998715      28.196217      82.558987       0.604794       0.439852      -1.040534       0.042554       0.022030       0.036689       0.060351       0.038745      -0.037798       0.003240      -0.031206       0.057286      -0.064951       0.015349       0.049602              9.619327      10.768082      -2.208580       4.002092       8.593480       1.007276       9.496418           0.003483
          173              C       6.960673      12.317766      11.195763       0.050462      36.474225 0.41989159E+03  0.97387838E+04                                 9.593648                            6.848114       0.028739       2.019103                    0.999357      26.619455      74.814085       0.630525       0.418828      -1.067840      -0.012734       0.018268      -0.005850       0.023024      -0.004276      -0.005244       0.005034       0.025382       0.024917      -0.018218       0.003192       0.015026             11.757699      11.044365      -0.945964       5.992769       9.570373       3.080481      14.658359          -0.002239
          174              C       6.754344      13.407336      12.037291      -0.158967      34.617687 0.47445158E+03  0.11463189E+05                                 9.448807                            7.424430      -0.120969       1.938837                    0.998293      30.246662      89.737930       0.581871       0.435678      -1.046505       0.005506      -0.002093       0.001360       0.006045       0.006315      -0.026858      -0.021807       0.022951      -0.058005      -0.040558      -0.000095       0.040654             10.830672       8.316327      -0.162870       3.510114      11.021130       4.567799      13.154559           0.006038
          175              C       8.814563       0.001088      13.164150       0.051623      36.693195 0.42676533E+03  0.99419909E+04                                 9.645895                            6.926476       0.074664       2.036595                    0.999619      26.624710      75.080904       0.623670       0.421567      -1.065724      -0.012556       0.017419      -0.009673       0.023551      -0.004058       0.000865       0.003442       0.016603      -0.016575      -0.009581      -0.002422       0.012003             11.708151       8.686714      -1.934682       1.914279      14.344454       5.757784      12.093285          -0.002363
          176              C       8.639275       1.166299      14.072355       0.066187      35.271340 0.41810671E+03  0.96978592E+04                                 9.389817                            6.859737       0.011253       2.014848                    0.999442      26.646137      75.163857       0.625689       0.422045      -1.064612      -0.001997       0.008840      -0.009057       0.012812      -0.008113       0.010062       0.018741      -0.026621       0.019829      -0.026827      -0.000314       0.027141             11.150567       9.677860      -1.537283       0.797355      13.344256       6.208305      10.429584          -0.000265
          177              C       9.695520       1.579462      14.880461      -0.153929      32.702555 0.45305814E+03  0.10800095E+05                                 8.949779                            7.158843       0.051277       1.982762                    0.999600      30.167115      88.348644       0.605717       0.424193      -1.055534      -0.011470       0.025689       0.003840       0.028394      -0.018469       0.001880      -0.015720       0.019376      -0.040333      -0.027146      -0.002813       0.029959              9.836128       8.974401      -0.267893       1.526905      10.328858       4.967834      10.205126          -0.000068
          178              C       7.458471       1.904742      14.121074      -0.166829      35.443973 0.49176225E+03  0.12001956E+05                                 9.540192                            7.553434      -0.179228       1.906344                    0.998966      31.082319      93.027716       0.576825       0.435076      -1.045680       0.014079       0.025485       0.001486       0.029153       0.025000       0.009988      -0.019152       0.010319       0.087612      -0.046100       0.010245       0.035855             10.556197      10.758989      -2.861760       0.261557      12.087862       4.347709       8.821739          -0.000071
          179              C       7.331063       3.015263      14.954787      -0.015141      35.134670 0.44570583E+03  0.10485083E+05                                 9.271662                            7.023742       0.058374       2.021152                    0.999407      27.396305      77.357616       0.627281       0.415069      -1.071043       0.036686      -0.029677      -0.003573       0.047322       0.005773      -0.002151      -0.002349      -0.006936       0.076571      -0.019508      -0.006329       0.025837             10.555037      12.800775      -3.022731       1.804324      10.242474       3.156598       8.621863          -0.001624
          180              C       8.395005       3.375234      15.759235      -0.112187      30.510353 0.44831420E+03  0.10698509E+05                                 8.634459                            7.204200      -0.169442       1.917001                    0.999326      30.131579      89.367689       0.591214       0.434131      -1.045558       0.000744      -0.023943      -0.005802       0.024647       0.009906      -0.009941       0.006920      -0.041596       0.040063      -0.032487       0.011814       0.020672              9.148575      11.263603      -1.275614       2.063021       7.770078       2.261567       8.412046          -0.000612
          181              C       9.570584       2.663727      15.709851      -0.082707      30.091730 0.42245773E+03  0.99049903E+04                                 8.493006                            6.932956       0.053335       1.997393                    0.999647      29.058169      84.645958       0.612280       0.426663      -1.053057      -0.019805      -0.010136      -0.020482       0.030240      -0.000744       0.011765       0.008489       0.039200       0.004758      -0.023817      -0.001191       0.025009              9.164230       9.620495      -0.684686       1.513320       8.975314       3.548408       8.896881          -0.000181
          182              C       6.054747       3.811932      15.011488       0.576088      24.091288 0.26120673E+03  0.54687787E+04                                 7.616407                            5.725482      -0.147354       1.999677                    0.999177      22.862527      64.386274       0.621626       0.470621      -1.020400      -0.066585       0.022949      -0.007156       0.070791       0.054359      -0.027430      -0.062127      -0.044781      -0.008651      -0.063129      -0.039750       0.102879              8.576059       9.888188      -2.210929       1.994577       7.101562       1.881481       8.738426          -0.002746
          183              C       6.106549      12.072752      10.006882       0.069180      35.308641 0.42421328E+03  0.98833186E+04                                 9.430540                            6.921566      -0.100038       1.976647                    0.999288      26.814405      76.009719       0.620772       0.423502      -1.062825       0.004609       0.008751      -0.006064       0.011602      -0.006784       0.017240       0.012614       0.009563       0.028038      -0.024796       0.001013       0.023782             11.363817      11.209351      -0.395896       4.290575       6.741224       3.377473      16.140877          -0.000508
          184              C       6.588935      11.396481       8.891330      -0.180228      36.216978 0.48332771E+03  0.11730406E+05                                 9.653635                            7.449714      -0.098841       1.927557                    0.999397      31.074649      92.364538       0.586092       0.430595      -1.049712      -0.011556       0.012132      -0.017839       0.024474      -0.001394      -0.002017      -0.023010       0.021229      -0.114597      -0.047708       0.017897       0.029811             11.197815       8.862663      -0.733334       2.052625       7.202425       4.087813      17.528358          -0.000026
          185              C       5.804084      11.227787       7.758984      -0.015227      36.608214 0.44102032E+03  0.10349971E+05                                 9.563412                            6.983168      -0.017635       1.997368                    0.999312      27.384415      77.291921       0.629431       0.414646      -1.071058      -0.007336       0.030442       0.037221       0.048641      -0.002452       0.007004      -0.005489       0.003880      -0.006978      -0.008685      -0.001695       0.010380             11.556853      10.206550      -1.975622      -0.829136       7.575856       4.840885      16.888151          -0.001466
          186              C       4.522692      11.748697       7.736037      -0.110164      30.550746 0.45011333E+03  0.10737454E+05                                 8.660050                            7.226028      -0.086449       1.951399                    0.998969      29.712755      87.714915       0.590226       0.435019      -1.046459       0.009191       0.012823       0.017391       0.023481       0.014947       0.015716      -0.013849       0.003952      -0.001375      -0.029692       0.012596       0.017096              9.335533       9.728011      -1.266658      -0.301980       6.699392       2.755099      11.579198          -0.000064
          187              C       4.018732      12.405786       8.839784      -0.073926      28.922968 0.42062181E+03  0.98547416E+04                                 8.315978                            6.965553      -0.022091       1.981625                    0.998557      28.814093      84.002520       0.604369       0.432564      -1.049072       0.025214      -0.003727      -0.005517       0.026078      -0.003900       0.011015      -0.003920       0.030161      -0.050858      -0.020361      -0.006671       0.027031              8.916350       9.067396      -0.704652       0.686828       6.329457       2.544046      11.352196          -0.000217
          188              C       4.797832      12.551352       9.970634      -0.132013      31.086474 0.46904564E+03  0.11317089E+05                                 8.792713                            7.396326      -0.167975       1.921160                    0.998472      30.342302      90.401225       0.580414       0.437369      -1.043927       0.001723      -0.003106      -0.026718       0.026953       0.010417      -0.011105       0.009461      -0.043607       0.044983      -0.035057       0.010926       0.024131              9.416082      10.755576      -0.899299       2.104141       6.059780       1.935900      11.432890           0.000801
          189              C       6.369415      10.573963       6.540838       0.545551      23.960221 0.26781938E+03  0.56489783E+04                                 7.700154                            5.799159      -0.112075       2.008079                    0.999352      23.227964      65.909639       0.616679       0.470890      -1.019063       0.026527      -0.022200      -0.049428       0.060329       0.060641      -0.000793      -0.023120      -0.053101      -0.160407      -0.062287      -0.033291       0.095578              9.117961       7.997583      -2.373396      -1.918443       6.805188       3.444699      12.551112           0.002190
          190              C       9.664492       8.017030      11.557914       0.063527      24.239675 0.32960945E+03  0.72595728E+04                                 7.308358                            6.100311       0.419530       2.145390                    0.999643      26.390873      74.390032       0.656839       0.423385      -1.055609       0.011928       0.002383       0.044149       0.045795      -0.005158      -0.011924      -0.022293      -0.006497       0.036425      -0.026466      -0.002938       0.029405              7.806754       5.010585       1.914711      -0.474156      10.302362       0.080249       8.107315           0.002138
          191              C       9.082834       6.687887      13.184103      -0.117942      26.939436 0.41025317E+03  0.95079211E+04                                 7.794550                            6.773731       0.432837       2.128616                    0.998702      28.432581      81.204215       0.630140       0.419407      -1.062108      -0.000575      -0.016984      -0.049682       0.052508       0.023158      -0.013528      -0.003368      -0.043048       0.135982      -0.055505       0.007157       0.048349              8.136246       5.667544       1.910725      -0.305862      10.399912       0.071302       8.341283          -0.001377
          192              C       9.448738       7.882347      13.682435      -0.041086      26.958276 0.39342932E+03  0.90739708E+04                                 7.905337                            6.714430       0.189914       2.047893                    0.999353      28.489824      82.676414       0.618006       0.429717      -1.049757       0.022345       0.052110      -0.037485       0.067970       0.007410      -0.013956      -0.010889      -0.011712       0.080268      -0.024396      -0.010008       0.034404              8.346733       5.682409       1.620688       0.389564       9.518930       1.153316       9.838860           0.000641
          193              C       9.058351       5.692050      10.849574      -0.170232      28.707479 0.41198435E+03  0.96058167E+04                                 8.261584                            6.803335      -0.248731       1.923708                    0.997182      28.992230      84.414772       0.623531       0.421303      -1.055641       0.042364       0.021872       0.056335       0.073802       0.037017      -0.006143       0.020538      -0.062451       0.098559      -0.066937       0.017535       0.049403              9.190034       8.995635      -1.785042      -0.107005      10.668790       2.753202       7.905676          -0.000509
          194              C      10.224482       4.738387      10.936038       0.099552      29.356713 0.40474672E+03  0.93175618E+04                                 8.354626                            6.786179       0.044635       2.033618                    0.999513      26.033984      73.302239       0.623575       0.426676      -1.061086      -0.025091       0.019327      -0.001530       0.031709      -0.040477       0.003268      -0.001406       0.030900      -0.083249      -0.029715      -0.027628       0.057343              9.118175      10.821629      -2.470890      -1.196368      11.362358      -0.871645       5.170540           0.000076
          195              C      11.479565       5.123390      10.498730      -0.146698      29.269306 0.44496916E+03  0.10556170E+05                                 8.280356                            7.099129       0.100799       2.005506                    0.999368      29.760313      86.854798       0.607880       0.424729      -1.055544       0.027069      -0.022947      -0.003792       0.035688       0.003539      -0.009880      -0.013075      -0.042884       0.009946      -0.026400      -0.001845       0.028245              8.619856      11.037637      -1.541685      -0.804086       9.279160      -1.194785       5.542770          -0.000037
          196              C      12.549961       4.273119      10.611798      -0.137244      29.928501 0.44143633E+03  0.10468434E+05                                 8.476076                            7.123759      -0.051168       1.963800                    0.998304      29.655268      86.990515       0.599116       0.431104      -1.049920      -0.025343       0.010561      -0.022821       0.035702      -0.001022      -0.016840       0.001625       0.037762      -0.012635      -0.017058      -0.012420       0.029478              9.004085      10.001171      -1.582277       0.005980      11.240468      -2.130205       5.770616           0.000027
          197              C      12.391383       3.017440      11.158517       0.117919      30.083326 0.39666412E+03  0.90935361E+04                                 8.548328                            6.748780       0.064648       2.044933                    0.999580      25.820516      72.758154       0.620494       0.430585      -1.057741       0.027142      -0.022977      -0.014518       0.038411      -0.036835       0.000181      -0.002621       0.025569      -0.063977      -0.028877      -0.020816       0.049693              9.597725      11.462940      -2.774574       0.028572      11.851798      -2.672818       5.478437          -0.000097
          198              C      11.134700       2.635158      11.569554      -0.157539      30.952222 0.44775786E+03  0.10644408E+05                                 8.581855                            7.094179       0.094840       1.997818                    0.999616      30.068190      87.992305       0.611273       0.421495      -1.057019      -0.035661       0.026506      -0.009455       0.045427       0.005164      -0.002795       0.000094      -0.041225      -0.006574      -0.020576      -0.001772       0.022348              9.130441      11.787676      -1.757233      -0.485310      10.298612      -2.108401       5.305034           0.000026
          199              C      10.060976       3.492231      11.466462      -0.142646      30.535994 0.43988780E+03  0.10408772E+05                                 8.531541                            7.060661       0.178642       2.037104                    0.999005      29.474020      85.991355       0.609072       0.424991      -1.055070       0.032931      -0.025981       0.003788       0.042117       0.005838      -0.009780       0.011851       0.028462       0.007456      -0.023931       0.005050       0.018881              9.089482      10.437660      -1.402044      -0.428374      11.529911      -1.951797       5.300875          -0.000085
          200              C       0.143658       2.099148      11.222035      -0.167190      28.860176 0.40616774E+03  0.94472000E+04                                 8.336075                            6.782676      -0.257215       1.930383                    0.996243      28.719292      83.825548       0.619984       0.424745      -1.052313      -0.049793      -0.021517       0.041776       0.068466       0.040496      -0.006017      -0.047914      -0.062534       0.052082      -0.063856      -0.014086       0.077942              9.434505       9.304053      -2.376746       0.865427      11.524308      -2.728192       7.475155          -0.000401
          201              C      11.758591      13.348566      11.801676       0.083127      23.566687 0.32212512E+03  0.70822905E+04                                 7.286244                            6.096612       0.232280       2.097967                    0.998624      26.212700      74.790678       0.643833       0.432697      -1.045705      -0.002651      -0.005916       0.042036       0.042533      -0.015197       0.009611       0.010510       0.012795       0.025871      -0.026464       0.010948       0.015516              7.812262       4.556879       1.184506       0.187037      10.702518       0.083391       8.177388           0.001995
          202              C      11.858984      13.381216      13.928359      -0.059179      27.654635 0.40325945E+03  0.93433403E+04                                 7.974098                            6.750170       0.155050       2.024268                    0.999732      28.943323      83.747473       0.623896       0.423717      -1.055134      -0.013461      -0.057744      -0.042431       0.072910       0.008306       0.006517       0.008249      -0.033568       0.120739      -0.039109      -0.003443       0.042552              8.456615       5.541534       1.161934       0.190390      10.087180      -1.742563       9.741132          -0.000330
          203              C       0.012643       1.021685      13.511669      -0.129801      27.771315 0.41733246E+03  0.97161118E+04                                 7.939043                            6.814418       0.407487       2.109602                    0.999386      28.943527      82.926111       0.630506       0.417260      -1.063180       0.000357       0.018228      -0.046754       0.050183       0.014639       0.008433       0.005767      -0.072971       0.171698      -0.068343       0.009605       0.058738              8.327735       5.374991       1.443201       0.559874      11.056404       0.123181       8.551810          -0.000766
          204              C       9.700951       7.743991       5.085748       0.001624      28.852351 0.37965223E+03  0.86997156E+04                                 8.374914                            6.653210      -0.033405       1.988500                    0.998999      28.043649      81.767102       0.611335       0.437228      -1.042674      -0.011466       0.045544      -0.036749       0.059634       0.048472       0.003892       0.024888      -0.003707       0.084179      -0.064894       0.011961       0.052932              9.297443       8.900166      -3.028475      -1.207376      10.821431      -2.522374       8.170732           0.002550
          205              C      10.201128       8.916684       3.184703       0.000617      29.742558 0.38610526E+03  0.88899201E+04                                 8.573937                            6.729633      -0.050598       1.982332                    0.998715      28.196312      82.559492       0.604791       0.439854      -1.040532      -0.042555      -0.022031       0.036689       0.060352       0.038748       0.037801      -0.003239      -0.031210       0.057287      -0.064956       0.015349       0.049606              9.619363      10.768132      -2.208591      -4.002109       8.593513      -1.007277       9.496445           0.003536
          206              C      11.273992       8.088725       2.881913       0.050461      36.474156 0.41989032E+03  0.97387462E+04                                 9.593632                            6.848101       0.028752       2.019108                    0.999357      26.619415      74.813922       0.630526       0.418828      -1.067840       0.012733      -0.018268      -0.005850       0.023024      -0.004275       0.005243      -0.005035       0.025383       0.024918      -0.018218       0.003193       0.015025             11.757682      11.044371      -0.945965      -5.992776       9.570346      -3.080460      14.658328          -0.002251
          207              C      11.480320       6.999154       3.723441      -0.158970      34.617685 0.47445193E+03  0.11463199E+05                                 9.448809                            7.424436      -0.120970       1.938837                    0.998293      30.246646      89.737870       0.581871       0.435678      -1.046505      -0.005507       0.002093       0.001360       0.006046       0.006314       0.026858       0.021808       0.022949      -0.058010      -0.040560      -0.000093       0.040653             10.830672       8.316337      -0.162872      -3.510116      11.021130      -4.567793      13.154549           0.006161
          208              C      10.701058       6.801075       4.850300       0.051623      36.693153 0.42676438E+03  0.99419632E+04                                 9.645884                            6.926465       0.074670       2.036597                    0.999619      26.624691      75.080823       0.623671       0.421567      -1.065724       0.012556      -0.017419      -0.009674       0.023551      -0.004058      -0.000864      -0.003442       0.016602      -0.016573      -0.009581      -0.002421       0.012002             11.708139       8.686708      -1.934703      -1.914259      14.344459      -5.757777      12.093251          -0.002365
          209              C      10.876347       5.635865       5.758505       0.066188      35.271349 0.41810656E+03  0.96978548E+04                                 9.389818                            6.859736       0.011255       2.014848                    0.999442      26.646135      75.163848       0.625689       0.422045      -1.064612       0.001997      -0.008840      -0.009057       0.012813      -0.008114      -0.010063      -0.018741      -0.026621       0.019832      -0.026828      -0.000314       0.027141             11.150570       9.677859      -1.537299      -0.797339      13.344276      -6.208309      10.429575          -0.000196
          210              C       9.820101       5.222701       6.566611      -0.153929      32.702558 0.45305837E+03  0.10800101E+05                                 8.949778                            7.158844       0.051279       1.982762                    0.999600      30.167114      88.348626       0.605717       0.424192      -1.055534       0.011470      -0.025690       0.003839       0.028395      -0.018470      -0.001879       0.015719       0.019376      -0.040334      -0.027146      -0.002812       0.029959              9.836127       8.974393      -0.267897      -1.526897      10.328868      -4.967837      10.205118          -0.000211
          211              C      12.057150       4.897422       5.807224      -0.166831      35.444082 0.49176384E+03  0.12002006E+05                                 9.540212                            7.553446      -0.179233       1.906342                    0.998966      31.082372      93.027936       0.576825       0.435076      -1.045680      -0.014079      -0.025484       0.001486       0.029153       0.024999      -0.009988       0.019152       0.010319       0.087612      -0.046098       0.010243       0.035855             10.556223      10.759016      -2.861773      -0.261553      12.087899      -4.347721       8.821752          -0.000466
          212              C      12.184558       3.786900       6.640937      -0.015138      35.134628 0.44570493E+03  0.10485059E+05                                 9.271664                            7.023742       0.058365       2.021150                    0.999407      27.396276      77.357583       0.627280       0.415070      -1.071042      -0.036685       0.029677      -0.003574       0.047321       0.005774       0.002150       0.002350      -0.006938       0.076572      -0.019509      -0.006328       0.025838             10.555043      12.800782      -3.022735      -1.804321      10.242483      -3.156601       8.621862           0.001768
          213              C      11.120617       3.426930       7.445385      -0.112190      30.510417 0.44831522E+03  0.10698541E+05                                 8.634474                            7.204211      -0.169450       1.916998                    0.999326      30.131621      89.367882       0.591214       0.434131      -1.045557      -0.000743       0.023942      -0.005802       0.024647       0.009905       0.009941      -0.006920      -0.041597       0.040060      -0.032486       0.011815       0.020672              9.148593      11.263632      -1.275615      -2.063030       7.770089      -2.261570       8.412058           0.000258
          214              C       9.945037       4.138436       7.396001      -0.082711      30.091789 0.42245874E+03  0.99050197E+04                                 8.493015                            6.932962       0.053338       1.997393                    0.999647      29.058221      84.646132       0.612280       0.426663      -1.053058       0.019805       0.010136      -0.020483       0.030241      -0.000744      -0.011765      -0.008489       0.039201       0.004756      -0.023818      -0.001192       0.025009              9.164239       9.620507      -0.684685      -1.513322       8.975324      -3.548412       8.896886           0.000316
          215              C       0.023475       2.990231       6.697638       0.576085      24.091397 0.26120797E+03  0.54688127E+04                                 7.616433                            5.725498      -0.147370       1.999670                    0.999176      22.862623      64.386651       0.621624       0.470621      -1.020400       0.066582      -0.022952      -0.007156       0.070789       0.054358       0.027431       0.062128      -0.044782      -0.008646      -0.063129      -0.039751       0.102879              8.576090       9.888223      -2.210934      -1.994588       7.101584      -1.881490       8.738462           0.002941
          216              C      12.128115       8.333739       1.693032       0.069182      35.308602 0.42421253E+03  0.98832967E+04                                 9.430534                            6.921561      -0.100037       1.976647                    0.999288      26.814376      76.009617       0.620772       0.423502      -1.062825      -0.004610      -0.008751      -0.006064       0.011602      -0.006785      -0.017240      -0.012613       0.009563       0.028036      -0.024796       0.001014       0.023781             11.363810      11.209351      -0.395895      -4.290587       6.741216      -3.377463      16.140864          -0.000494
          217              C      11.645730       9.010010       0.577480      -0.180226      36.216986 0.48332774E+03  0.11730407E+05                                 9.653633                            7.449712      -0.098838       1.927558                    0.999397      31.074653      92.364536       0.586093       0.430595      -1.049712       0.011556      -0.012133      -0.017837       0.024473      -0.001394       0.002014       0.023011       0.021232      -0.114598      -0.047709       0.017896       0.029813             11.197808       8.862669      -0.733330      -2.052646       7.202414      -4.087796      17.528340          -0.000014
          218              C      12.430580       9.178703      16.072834      -0.015230      36.608340 0.44102241E+03  0.10350032E+05                                 9.563429                            6.983181      -0.017638       1.997366                    0.999312      27.384504      77.292218       0.629431       0.414646      -1.071058       0.007337      -0.030442       0.037223       0.048643      -0.002452      -0.007003       0.005488       0.003878      -0.006978      -0.008683      -0.001694       0.010378             11.556867      10.206572      -1.975618       0.829116       7.575859      -4.840878      16.888170          -0.001462
          219              C       0.274572       8.657794      16.049887      -0.110165      30.550836 0.45011504E+03  0.10737507E+05                                 8.660068                            7.226042      -0.086459       1.951395                    0.998969      29.712846      87.715291       0.590225       0.435019      -1.046459      -0.009190      -0.012823       0.017393       0.023482       0.014947      -0.015717       0.013849       0.003954      -0.001385      -0.029693       0.012595       0.017098              9.335553       9.728043      -1.266658       0.301965       6.699399      -2.755096      11.579217          -0.000035
          220              C       0.778533       8.000705       0.525934      -0.073926      28.922944 0.42062170E+03  0.98547397E+04                                 8.315979                            6.965556      -0.022099       1.981623                    0.998557      28.814086      84.002532       0.604368       0.432565      -1.049071      -0.025214       0.003727      -0.005518       0.026078      -0.003899      -0.011015       0.003920       0.030161      -0.050859      -0.020361      -0.006670       0.027031              8.916349       9.067397      -0.704653      -0.686827       6.329458      -2.544045      11.352192          -0.000227
          221              C      -0.000568       7.855138       1.656784      -0.132010      31.086386 0.46904417E+03  0.11317046E+05                                 8.792701                            7.396318      -0.167982       1.921159                    0.998472      30.342239      90.401020       0.580414       0.437370      -1.043927      -0.001722       0.003105      -0.026718       0.026953       0.010418       0.011105      -0.009460      -0.043608       0.044982      -0.035058       0.010927       0.024131              9.416069      10.755566      -0.899300      -2.104140       6.059772      -1.935894      11.432870           0.000749
          222              C      11.865249       9.832527      14.854688       0.545552      23.960192 0.26781894E+03  0.56489634E+04                                 7.700144                            5.799151      -0.112065       2.008084                    0.999352      23.227846      65.909147       0.616680       0.470889      -1.019064      -0.026527       0.022200      -0.049428       0.060330       0.060641       0.000795       0.023118      -0.053100      -0.160400      -0.062283      -0.033293       0.095577              9.117949       7.997572      -2.373396       1.918441       6.805176      -3.444697      12.551098           0.002186
          223              C       8.570173      12.389461       3.244064       0.063529      24.239726 0.32961031E+03  0.72596031E+04                                 7.308389                            6.100335       0.419480       2.145374                    0.999643      26.390962      74.390565       0.656835       0.423387      -1.055606      -0.011929      -0.002384       0.044150       0.045795      -0.005159       0.011925       0.022294      -0.006494       0.036418      -0.026469      -0.002936       0.029404              7.806790       5.010609       1.914724       0.474157      10.302422      -0.080242       8.107340           0.002119
          224              C      10.432787       0.114276       4.870253      -0.117944      26.939457 0.41025300E+03  0.95079168E+04                                 7.794552                            6.773727       0.432836       2.128615                    0.998702      28.432593      81.204264       0.630141       0.419406      -1.062109       0.000575       0.016983      -0.049683       0.052508       0.023158       0.013528       0.003369      -0.043047       0.135979      -0.055505       0.007157       0.048348              8.136253       5.667543       1.910733       0.305864      10.399932      -0.071302       8.341284          -0.001413
          225              C       8.785927      12.524143       5.368585      -0.041083      26.958290 0.39342950E+03  0.90739836E+04                                 7.905359                            6.714447       0.189877       2.047881                    0.999353      28.489908      82.676924       0.618002       0.429719      -1.049754      -0.022345      -0.052112      -0.037486       0.067972       0.007409       0.013955       0.010888      -0.011709       0.080264      -0.024393      -0.010009       0.034401              8.346758       5.682426       1.620691      -0.389565       9.518952      -1.153327       9.838895           0.000622
          226              C      10.457270       1.110113       2.535724      -0.170232      28.707524 0.41198450E+03  0.96058236E+04                                 8.261595                            6.803337      -0.248740       1.923704                    0.997182      28.992281      84.415008       0.623531       0.421303      -1.055641      -0.042364      -0.021873       0.056335       0.073802       0.037017       0.006143      -0.020538      -0.062450       0.098557      -0.066936       0.017535       0.049402              9.190052       8.995643      -1.785041       0.107002      10.668822      -2.753218       7.905693          -0.000560
          227              C       9.291139       2.063776       2.622188       0.099552      29.356772 0.40474750E+03  0.93175856E+04                                 8.354642                            6.786188       0.044632       2.033616                    0.999513      26.034013      73.302377       0.623574       0.426677      -1.061086       0.025090      -0.019327      -0.001530       0.031708      -0.040477      -0.003268       0.001406       0.030899      -0.083250      -0.029715      -0.027628       0.057343              9.118197      10.821658      -2.470908       1.196372      11.362388       0.871641       5.170546           0.000067
          228              C       8.036056       1.678774       2.184880      -0.146698      29.269365 0.44496996E+03  0.10556196E+05                                 8.280369                            7.099136       0.100789       2.005502                    0.999368      29.760373      86.855060       0.607880       0.424729      -1.055544      -0.027068       0.022947      -0.003791       0.035688       0.003539       0.009880       0.013075      -0.042884       0.009942      -0.026400      -0.001845       0.028245              8.619872      11.037663      -1.541698       0.804088       9.279179       1.194787       5.542774          -0.000080
          229              C       6.965660       2.529044       2.297948      -0.137244      29.928555 0.44143711E+03  0.10468459E+05                                 8.476088                            7.123765      -0.051174       1.963797                    0.998304      29.655329      86.990774       0.599115       0.431104      -1.049920       0.025344      -0.010562      -0.022820       0.035702      -0.001021       0.016840      -0.001625       0.037762      -0.012637      -0.017058      -0.012420       0.029478              9.004101      10.001196      -1.582288      -0.005980      11.240489       2.130208       5.770620          -0.000035
          230              C       7.124238       3.784724       2.844667       0.117919      30.083385 0.39666483E+03  0.90935571E+04                                 8.548340                            6.748787       0.064649       2.044933                    0.999580      25.820540      72.758252       0.620493       0.430585      -1.057741      -0.027141       0.022977      -0.014518       0.038410      -0.036836      -0.000181       0.002621       0.025568      -0.063977      -0.028877      -0.020816       0.049693              9.597744      11.462962      -2.774592      -0.028574      11.851829       2.672823       5.478441          -0.000108
          231              C       8.380921       4.167005       3.255704      -0.157538      30.952246 0.44775802E+03  0.10644413E+05                                 8.581859                            7.094180       0.094839       1.997817                    0.999616      30.068199      87.992338       0.611273       0.421495      -1.057019       0.035660      -0.026506      -0.009455       0.045427       0.005164       0.002795      -0.000094      -0.041224      -0.006576      -0.020576      -0.001772       0.022348              9.130447      11.787686      -1.757239       0.485311      10.298622       2.108401       5.305032           0.000010
          232              C       9.454645       3.309933       3.152612      -0.142646      30.536054 0.43988874E+03  0.10408801E+05                                 8.531554                            7.060669       0.178638       2.037102                    0.999005      29.474054      85.991500       0.609071       0.424991      -1.055070      -0.032931       0.025982       0.003788       0.042117       0.005839       0.009781      -0.011850       0.028461       0.007454      -0.023931       0.005049       0.018881              9.089498      10.437684      -1.402055       0.428375      11.529932       1.951798       5.300878          -0.000000
          233              C       5.934563       4.703016       2.908185      -0.167190      28.860211 0.40616810E+03  0.94472112E+04                                 8.336082                            6.782679      -0.257217       1.930382                    0.996243      28.719325      83.825687       0.619984       0.424745      -1.052313       0.049793       0.021518       0.041776       0.068466       0.040495       0.006016       0.047913      -0.062533       0.052081      -0.063856      -0.014085       0.077941              9.434518       9.304061      -2.376751      -0.865429      11.524333       2.728202       7.475161          -0.000540
          234              C       6.476074       7.057925       3.487826       0.083128      23.566691 0.32212538E+03  0.70823032E+04                                 7.286260                            6.096627       0.232244       2.097955                    0.998624      26.212774      74.791113       0.643830       0.432699      -1.045703       0.002651       0.005917       0.042037       0.042534      -0.015198      -0.009610      -0.010511       0.012798       0.025866      -0.026466       0.010951       0.015515              7.812279       4.556893       1.184509      -0.187038      10.702541      -0.083396       8.177403           0.002006
          235              C       6.375680       7.025274       5.614509      -0.059174      27.654630 0.40325921E+03  0.93433399E+04                                 7.974114                            6.750181       0.155014       2.024256                    0.999732      28.943373      83.747836       0.623893       0.423719      -1.055133       0.013461       0.057746      -0.042432       0.072913       0.008305      -0.006516      -0.008247      -0.033563       0.120733      -0.039105      -0.003443       0.042549              8.456634       5.541548       1.161938      -0.190388      10.087207       1.742581       9.741148          -0.000343
          236              C       6.065578       5.780479       5.197819      -0.129803      27.771352 0.41733255E+03  0.97161148E+04                                 7.939048                            6.814416       0.407487       2.109602                    0.999386      28.943547      82.926186       0.630506       0.417260      -1.063180      -0.000357      -0.018228      -0.046755       0.050184       0.014639      -0.008433      -0.005768      -0.072971       0.171693      -0.068342       0.009605       0.058736              8.327744       5.374994       1.443210      -0.559875      11.056433      -0.123185       8.551805          -0.000866
          237              N       3.340224       1.947051       4.060484      -0.209740      38.241532 0.52713351E+03  0.12789904E+05                                 9.499241                            7.435327      -0.019836       2.007974                    0.999410      28.149466      77.862839       0.641872       0.393288      -1.097625       0.117303      -0.107016       0.032849       0.162147       0.055841      -0.012033       0.032568      -0.007317       0.209224      -0.096694       0.017161       0.079533             10.937152      12.038812      -2.367309       2.894585      10.944744       2.669929       9.827899           0.033298
          238              N       2.332172       4.886674       3.968367      -0.287454      39.274214 0.59532093E+03  0.14913085E+05                                 9.700160                            7.917550      -0.024375       1.983103                    0.999530      29.865935      84.359405       0.619196       0.394877      -1.094849       0.035457       0.140409      -0.013742       0.145467      -0.008712      -0.013689      -0.019842       0.062726       0.253843      -0.077738      -0.010910       0.088648             10.903483       7.576829       3.675777       0.013229      15.722995       0.598091       9.410626           0.027768
          239              N       2.946844       6.827059       4.797590       0.069274      27.374074 0.34894020E+03  0.76110434E+04                                 7.557886                            5.956212       0.058165       2.101013                    0.998947      23.090772      59.896196       0.736533       0.381259      -1.109910      -0.011827       0.044985      -0.006204       0.046926       0.052078      -0.018106       0.039293      -0.146508       0.152744      -0.120476       0.028483       0.091993              8.581468       4.756933       1.190024      -0.038573      12.156811       3.827858       8.830659           0.000236
          240              N      12.202659      12.618285       4.475512       0.081084      27.153253 0.34435961E+03  0.74936100E+04                                 7.534553                            5.927321       0.027095       2.094993                    0.998710      22.930822      59.600026       0.735684       0.382592      -1.107869       0.009136      -0.041923       0.000222       0.042907       0.036180       0.011971      -0.034473      -0.151527       0.146772      -0.110835       0.024392       0.086443              8.616853       4.674213       0.640408       0.224869      12.843743      -3.493743       8.332601           0.000755
          241              N       0.557682       1.031480       3.774820      -0.293183      38.102855 0.59677133E+03  0.14970230E+05                                 9.538500                            7.948042      -0.046004       1.976868                    0.999392      29.967984      84.923441       0.615095       0.396957      -1.092556      -0.037323      -0.134497      -0.025487       0.141888      -0.008630       0.004456       0.000772       0.055292       0.257151      -0.071833      -0.014081       0.085914             10.675185       7.152767       2.846339       0.195569      15.850977      -1.199075       9.021810           0.027508
          242              N       2.737997       4.855112      12.374334      -0.209747      38.241767 0.52713745E+03  0.12790026E+05                                 9.499283                            7.435357      -0.019855       2.007967                    0.999410      28.149577      77.863265       0.641871       0.393288      -1.097625      -0.117305       0.107015       0.032848       0.162147       0.055838       0.012032      -0.032568      -0.007318       0.209227      -0.096692       0.017158       0.079534             10.937203      12.038886      -2.367335      -2.894602      10.944791      -2.669927       9.827932          -0.031921
          243              N       3.746050       1.915489      12.282217      -0.287461      39.274496 0.59532610E+03  0.14913243E+05                                 9.700191                            7.917574      -0.024362       1.983105                    0.999530      29.866082      84.359852       0.619196       0.394876      -1.094850      -0.035457      -0.140413      -0.013740       0.145471      -0.008711       0.013691       0.019844       0.062723       0.253839      -0.077736      -0.010911       0.088647             10.903520       7.576856       3.675797      -0.013227      15.723056      -0.598081       9.410646          -0.026532
          244              N       3.131377      -0.024896      13.111440       0.069281      27.373909 0.34893756E+03  0.76109668E+04                                 7.557840                            5.956178       0.058186       2.101021                    0.998947      23.090670      59.895737       0.736538       0.381258      -1.109912       0.011828      -0.044985      -0.006204       0.046926       0.052078       0.018105      -0.039293      -0.146509       0.152746      -0.120476       0.028483       0.091994              8.581413       4.756904       1.190015       0.038571      12.156727      -3.827832       8.830607          -0.000176
          245              N       6.032006       7.788205      12.789362       0.081088      27.153177 0.34435844E+03  0.74935755E+04                                 7.534530                            5.927305       0.027104       2.094997                    0.998710      22.930770      59.599788       0.735686       0.382591      -1.107870      -0.009137       0.041922       0.000221       0.042907       0.036180      -0.011971       0.034473      -0.151527       0.146774      -0.110836       0.024392       0.086444              8.616824       4.674199       0.640411      -0.224866      12.843698       3.493727       8.332576          -0.000710
          246              N       5.520539       5.770683      12.088670      -0.293190      38.103240 0.59677855E+03  0.14970454E+05                                 9.538549                            7.948078      -0.045993       1.976867                    0.999392      29.968189      84.924105       0.615095       0.396956      -1.092557       0.037324       0.134502      -0.025487       0.141892      -0.008629      -0.004455      -0.000771       0.055295       0.257149      -0.071834      -0.014080       0.085913             10.675241       7.152805       2.846363      -0.195571      15.851076       1.199081       9.021842          -0.026316
          247              N       8.816219      11.657276      12.567216      -0.209722      38.240761 0.52712089E+03  0.12789521E+05                                 9.499122                            7.435243      -0.019887       2.007965                    0.999410      28.149100      77.861581       0.641875       0.393289      -1.097625      -0.117299       0.107012      -0.032847       0.162140       0.055832      -0.012029       0.032569      -0.007317       0.209223      -0.096685       0.017151       0.079533             10.937005      12.038636      -2.367264       2.894540      10.944593       2.669897       9.827786          -0.031900
          248              N       9.824271       8.717653      12.659333      -0.287433      39.273395 0.59530611E+03  0.14912611E+05                                 9.700003                            7.917432      -0.024330       1.983123                    0.999530      29.865546      84.357836       0.619203       0.394875      -1.094851      -0.035454      -0.140406       0.013742       0.145464      -0.008708      -0.013691      -0.019842       0.062714       0.253834      -0.077730      -0.010915       0.088645             10.903293       7.576701       3.675693       0.013223      15.722685       0.598072       9.410494          -0.026535
          249              N       9.209599       6.777268      11.830110       0.069275      27.374022 0.34893967E+03  0.76110272E+04                                 7.557870                            5.956204       0.058168       2.101014                    0.998947      23.090749      59.896071       0.736535       0.381259      -1.109910       0.011828      -0.044985       0.006204       0.046926       0.052078      -0.018105       0.039292      -0.146508       0.152746      -0.120476       0.028483       0.091993              8.581444       4.756924       1.190018      -0.038574      12.156766       3.827841       8.830642          -0.000179
          250              N      -0.046216       0.986042      12.152188       0.081084      27.153287 0.34436018E+03  0.74936261E+04                                 7.534560                            5.927327       0.027088       2.094990                    0.998710      22.930849      59.600128       0.735683       0.382592      -1.107869      -0.009136       0.041922      -0.000221       0.042907       0.036180       0.011971      -0.034473      -0.151527       0.146773      -0.110836       0.024392       0.086444              8.616858       4.674216       0.640407       0.224871      12.843748      -3.493739       8.332610          -0.000713
          251              N      11.598761      12.572847      12.852880      -0.293166      38.102415 0.59676283E+03  0.14969953E+05                                 9.538393                            7.947956      -0.045953       1.976885                    0.999392      29.967792      84.922536       0.615102       0.396954      -1.092559       0.037322       0.134496       0.025487       0.141886      -0.008628       0.004454       0.000771       0.055289       0.257145      -0.071831      -0.014082       0.085912             10.675055       7.152678       2.846292       0.195565      15.850756      -1.199058       9.021730          -0.026319
          252              N       9.418446       8.749215       4.253366      -0.209751      38.242107 0.52714318E+03  0.12790201E+05                                 9.499343                            7.435403      -0.019888       2.007954                    0.999410      28.149730      77.863836       0.641868       0.393289      -1.097624       0.117307      -0.107019      -0.032848       0.162151       0.055838       0.012031      -0.032568      -0.007316       0.209233      -0.096693       0.017157       0.079536             10.937277      12.038977      -2.367356      -2.894619      10.944870      -2.669945       9.827983          -0.031910
          253              N       8.410393      11.688838       4.345483      -0.287468      39.274942 0.59533390E+03  0.14913479E+05                                 9.700234                            7.917604      -0.024255       1.983133                    0.999530      29.866289      84.360390       0.619198       0.394874      -1.094852       0.035457       0.140415       0.013741       0.145473      -0.008712       0.013690       0.019844       0.062730       0.253845      -0.077741      -0.010908       0.088649             10.903575       7.576893       3.675825      -0.013228      15.723148      -0.598090       9.410686          -0.026550
          254              N      10.306023       0.024896       3.516260       0.069271      27.374163 0.34894097E+03  0.76110669E+04                                 7.557910                            5.956224       0.058155       2.101009                    0.998947      23.090814      59.896396       0.736531       0.381260      -1.109909      -0.011828       0.044985       0.006205       0.046926       0.052078       0.018105      -0.039293      -0.146508       0.152745      -0.120476       0.028482       0.091994              8.581501       4.756945       1.190028       0.038569      12.156865      -3.827888       8.830691          -0.000189
          255              N       6.124437       5.816122       3.838338       0.081082      27.153322 0.34436030E+03  0.74936316E+04                                 7.534574                            5.927333       0.027087       2.094990                    0.998710      22.930861      59.600229       0.735682       0.382593      -1.107868       0.009136      -0.041922      -0.000221       0.042907       0.036180      -0.011971       0.034474      -0.151527       0.146771      -0.110835       0.024391       0.086444              8.616881       4.674224       0.640414      -0.224870      12.843796       3.493755       8.332623          -0.000711
          256              N       6.635904       7.833644       4.539030      -0.293200      38.103898 0.59679096E+03  0.14970833E+05                                 9.538615                            7.948129      -0.045874       1.976896                    0.999393      29.968536      84.925089       0.615097       0.396953      -1.092560      -0.037325      -0.134505       0.025487       0.141896      -0.008633      -0.004454      -0.000771       0.055307       0.257154      -0.071842      -0.014073       0.085915             10.675323       7.152854       2.846389      -0.195573      15.851215       1.199094       9.021901          -0.026339
          257              O       4.680192       3.651129      10.018189      -0.553607      33.052525 0.52396052E+03  0.12515940E+05                                 8.145327                            7.070069       0.347520       2.156586                    0.996748      27.713266      72.634956       0.716739       0.357750      -1.139890       0.021103      -0.016895       0.025155       0.036926      -0.012380      -0.025781       0.008426       0.006641      -0.194158      -0.071236       0.020271       0.050965              8.872626      10.270349      -3.067574      -1.742788       8.163941       1.690959       8.183588          -0.041023
          258              O       6.384425       2.927923      11.182793      -0.543194      35.608099 0.59996283E+03  0.14801089E+05                                 8.564210                            7.606286       0.379528       2.170724                    0.996354      27.764195      73.561757       0.686570       0.361620      -1.138668      -0.020433       0.006928      -0.010509       0.023998       0.029372       0.021848      -0.016923      -0.020844       0.102418      -0.056635       0.014051       0.042584              9.201838       8.530813      -0.645412       1.225718       6.802579       1.151059      12.272123          -0.037469
          259              O       6.225073       8.967292       0.691213      -0.580323      31.487061 0.47591492E+03  0.11048405E+05                                 7.681206                            6.592755       0.853760       2.301152                    0.999470      27.648224      70.396447       0.770371       0.342480      -1.157581      -0.001367       0.023044       0.021332       0.031432       0.059879      -0.032489       0.002592      -0.131323       0.164420      -0.121805       0.051706       0.070099              8.255033       5.829731      -1.147523      -0.606974       7.855982       3.282608      11.079385          -0.010679
          260              O       6.990786       9.997140       2.491661      -0.582944      44.671889 0.64311454E+03  0.16219256E+05                                10.050095                            7.960252      -0.038343       2.020966                    0.995163      28.991524      78.861159       0.657305       0.369485      -1.127272      -0.025993      -0.009381      -0.030160       0.040906       0.046938       0.038777      -0.022608      -0.007604       0.098681      -0.080594       0.027169       0.053425             11.181133      13.043230       0.484235       6.262548       7.604418       0.668612      12.895752          -0.054107
          261              O       1.398030       3.151034       1.704339      -0.553612      33.053013 0.52397015E+03  0.12516230E+05                                 8.145413                            7.070138       0.347488       2.156572                    0.996748      27.713475      72.635743       0.716735       0.357751      -1.139890      -0.021104       0.016898       0.025160       0.036932      -0.012379       0.025784      -0.008428       0.006639      -0.194166      -0.071240       0.020274       0.050966              8.872725      10.270454      -3.067611       1.742821       8.164034      -1.690991       8.183688           0.042769
          262              O      -0.306204       3.874240       2.868943      -0.543184      35.607788 0.59995603E+03  0.14800872E+05                                 8.564144                            7.606228       0.379562       2.170737                    0.996353      27.764082      73.561237       0.686574       0.361618      -1.138669       0.020438      -0.006930      -0.010507       0.024003       0.029368      -0.021846       0.016919      -0.020847       0.102420      -0.056630       0.014047       0.042583              9.201764       8.530750      -0.645397      -1.225727       6.802524      -1.151043      12.272018           0.039093
          263              O      12.009591      11.439198       9.005063      -0.580308      31.486785 0.47591003E+03  0.11048263E+05                                 7.681159                            6.592720       0.853762       2.301153                    0.999470      27.648129      70.396105       0.770373       0.342480      -1.157581       0.001370      -0.023044       0.021328       0.031429       0.059878       0.032488      -0.002592      -0.131325       0.164421      -0.121806       0.051706       0.070100              8.254979       5.829697      -1.147517       0.606977       7.855931      -3.282579      11.079308          -0.010670
          264              O      11.243879      10.409351      10.805511      -0.582911      44.669931 0.64308084E+03  0.16218192E+05                                10.049801                            7.960037      -0.038360       2.020974                    0.995162      28.990832      78.858730       0.657315       0.369484      -1.127272       0.025996       0.009384      -0.030151       0.040902       0.046936      -0.038781       0.022608      -0.007604       0.098683      -0.080594       0.027166       0.053429             11.180792      13.042819       0.484229      -6.262332       7.604195      -0.668596      12.895361          -0.054115
          265              O       7.476251       9.953198       6.609511      -0.553621      33.053284 0.52397533E+03  0.12516386E+05                                 8.145463                            7.070177       0.347502       2.156574                    0.996748      27.713594      72.636160       0.716732       0.357751      -1.139889      -0.021100       0.016896      -0.025155       0.036925      -0.012381      -0.025784       0.008422       0.006644      -0.194163      -0.071238       0.020271       0.050966              8.872782      10.270521      -3.067632      -1.742829       8.164083       1.691003       8.183741          -0.041015
          266              O       5.772018      10.676404       5.444907      -0.543195      35.608394 0.59996925E+03  0.14801289E+05                                 8.564265                            7.606334       0.379518       2.170719                    0.996353      27.764321      73.562236       0.686566       0.361620      -1.138667       0.020431      -0.006924       0.010511       0.023997       0.029367       0.021847      -0.016924      -0.020839       0.102410      -0.056629       0.014046       0.042583              9.201897       8.530870      -0.645414       1.225733       6.802624       1.151065      12.272195          -0.037476
          267              O       5.931370       4.637035      15.936487      -0.580307      31.486471 0.47590407E+03  0.11048090E+05                                 7.681114                            6.592683       0.853762       2.301158                    0.999470      27.647939      70.395497       0.770375       0.342481      -1.157581       0.001368      -0.023042      -0.021327       0.031427       0.059878      -0.032488       0.002590      -0.131323       0.164420      -0.121804       0.051703       0.070101              8.254929       5.829664      -1.147505      -0.606968       7.855889       3.282561      11.079236          -0.010669
          268              O       5.165657       3.607187      14.136039      -0.582934      44.670940 0.64309868E+03  0.16218755E+05                                10.049955                            7.960153      -0.038360       2.020968                    0.995163      28.991192      78.859995       0.657309       0.369485      -1.127272       0.025996       0.009379       0.030156       0.040904       0.046937       0.038782      -0.022610      -0.007613       0.098671      -0.080596       0.027170       0.053426             11.180969      13.043040       0.484228       6.262442       7.604309       0.668600      12.895558          -0.054103
          269              O      10.758413      10.453293      14.923361      -0.553593      33.052014 0.52395074E+03  0.12515647E+05                                 8.145240                            7.070000       0.347518       2.156590                    0.996748      27.713032      72.634154       0.716743       0.357750      -1.139891       0.021100      -0.016896      -0.025162       0.036930      -0.012381       0.025787      -0.008426       0.006646      -0.194151      -0.071236       0.020269       0.050967              8.872525      10.270235      -3.067535       1.742759       8.163856      -1.690932       8.183484          -0.041012
          270              O      12.462647       9.730087      13.758757      -0.543175      35.607450 0.59994900E+03  0.14800663E+05                                 8.564112                            7.606201       0.379497       2.170721                    0.996353      27.763874      73.560707       0.686573       0.361620      -1.138667      -0.020438       0.006929       0.010507       0.024003       0.029369      -0.021842       0.016920      -0.020841       0.102430      -0.056630       0.014045       0.042585              9.201729       8.530713      -0.645399      -1.225711       6.802502      -1.151042      12.271972          -0.037467
          271              O       0.146852       2.165129       7.622637      -0.580322      31.487032 0.47591450E+03  0.11048393E+05                                 7.681196                            6.592748       0.853755       2.301148                    0.999470      27.648261      70.396523       0.770372       0.342480      -1.157581      -0.001369       0.023044      -0.021329       0.031430       0.059875       0.032489      -0.002593      -0.131327       0.164433      -0.121806       0.051708       0.070099              8.255020       5.829725      -1.147522       0.606977       7.855969      -3.282602      11.079365           0.011102
          272              O       0.912564       3.194976       5.822189      -0.582923      44.670728 0.64309417E+03  0.16218609E+05                                10.049911                            7.960114      -0.038343       2.020974                    0.995162      28.991119      78.859647       0.657312       0.369484      -1.127273      -0.025996      -0.009380       0.030153       0.040902       0.046937      -0.038781       0.022609      -0.007617       0.098666      -0.080595       0.027171       0.053424             11.180922      13.042975       0.484235      -6.262418       7.604278      -0.668607      12.895512           0.056422

******************************************************
Auxiliary information for the entire system
The total spin magnetic moment of the unit cell is   -6.000050
The total net atomic charge of the unit cell is   -0.000005
Accuracy of reproducing the electrostatic potential in the unit cell:
  The inner radius (bohr) =    5.0000
  The outer radius (bohr) =   12.0000
  Valid grid points have density less than (e/(bohr^3)) =    0.0001
  The number of valid grid points were=          760
  The rms potential error without charges in kcal/mol is=      6.42609
  The rms potential error with partial charges in kcal/mol is=      0.94109
  The RRMSE value at monopole order=      0.14645
  The rms potential error with partial charges and cloud penetration in kcal/mol is=      0.93084
  The RRMSE value at monopole order with cloud penetration is=      0.14485
  The rms potential error with partial charges and atomic dipoles in kcal/mol is=      1.02293
  The RRMSE value at dipole order=      0.15918
  The rms potential error with partial charges, atomic dipoles and cloud penetration in kcal/mol is=      1.01213
  The RRMSE value at dipole order with cloud penetration=      0.15750

******************************************************
The electron densities and ab initio electrostatic potential were computed in VASP using the PBE functional and
projector augmented wave method. See the main text of the journal article for a description of computational details.
The atomic charges, dipoles, and quadrupoles were computed with the DDEC6 method as described in
(a) T. A. Manz and N. Gabaldon Limas, RSC Adv. 6 (2016) 47771-47801 DOI: 10.1039/c6ra04656h
(b) N. Gabaldon Limas and T. A. Manz, RSC Adv. 8 (2018) 2678-2707 DOI: 10.1039/c7ra11829e.
For each atom in the material, the electron cloud parameters were fit to the spherically averaged atom-in-material
electron density using radial positions for which this density was between 10^-4 and 10^-2 electrons per cubic bohr.
The polarizabilities, dispersion coefficients, and quantum Drude oscillator (QDO) parameters were fit using the MCLF method.
The magnetic structure of the system was optimized in VASP from the default ferromagnetic initial guess using spin polarization.
The atomic spin moments (ASMs) were computed on this optimized magnetic structure using the DDEC6 partition as inputs
to the method of T. A. Manz and D. S. Sholl, J. Chem. Theory Comput. 7 (2011) 4146-4164 DOI: 10.1021/ct200539n.
The RMSE and RRMSE were computed using a uniform grid with Ewald summation.
