# Supplementary material for: A collection of forcefield precursors for metal–organic frameworks
Source: RSC Adv. 2019 Nov 13;9(63):36492–507. doi: 10.1039/c9ra07327b (PMC9075174; doi:10.1039/c9ra07327b)
Supplement: RA-009-C9RA07327B-s4591 [file RA-009-C9RA07327B-s4591.xyz]

  162
jmolscript: load "" {1 1 1} spacegroup "x,y,z" unitcell [{      8.198400     0.000000     0.000000 }, {      0.000000    24.094000     0.000000 }, {      0.000000     0.000000    11.307000 }]
Ni     7.455133    19.636610     5.321074     0.767412
Ni     0.743267     4.457390     5.321074     0.767460
Ni     3.355933    16.504390     5.985926     0.767503
Ni     4.842467     7.589610     5.985926     0.767382
H      3.281820    19.728167     8.399970     0.102459
H      3.085878    21.561721     9.776032     0.105726
H      5.386349    23.662717     7.236480     0.133731
H      5.839720    18.552380     2.964695     0.096524
H      5.802828    18.513830     0.689727     0.119333
H      0.743595    20.995512     0.690858     0.129118
H      0.693585    20.956961     2.976002     0.108000
H      6.730067    17.805466     9.970513     0.123003
H      6.819429    17.778963     7.681976     0.101421
H      0.077885    21.393063     7.614134     0.109059
H      0.010658    21.518351     9.889102     0.124967
H      4.916580     4.365833     8.399970     0.102436
H      5.112522     2.532279     9.776032     0.105720
H      2.812051     0.431283     7.236480     0.133765
H      2.358680     5.541620     2.964695     0.096542
H      2.395572     5.580170     0.689727     0.119355
H      7.454805     3.098488     0.690858     0.129163
H      7.504815     3.137039     2.976002     0.108070
H      1.468333     6.288534     9.970513     0.123035
H      1.378971     6.315037     7.681976     0.101448
H      8.120515     2.700937     7.614134     0.109106
H     -0.010658     2.575649     9.889102     0.125007
H      7.381020    16.412833     2.907030     0.102461
H      7.185078    14.579279     1.530968     0.105723
H      1.287149    12.478283     4.070520     0.133735
H      1.740520    17.588620     8.342305     0.096535
H      1.703628    17.627170    10.617273     0.119343
H      4.842795    15.145488    10.616142     0.129121
H      4.792785    15.184039     8.330998     0.107995
H      2.630867    18.335534     1.336487     0.123015
H      2.720229    18.362037     3.625024     0.101435
H      4.177085    14.747937     3.692866     0.109062
H      4.109858    14.622649     1.417898     0.124972
H      0.817380     7.681167     2.907030     0.102436
H      1.013322     9.514721     1.530968     0.105722
H      6.911251    11.615717     4.070520     0.133761
H      6.457880     6.505380     8.342305     0.096534
H      6.494772     6.466830    10.617273     0.119349
H      3.355605     8.948512    10.616142     0.129160
H      3.405615     8.909961     8.330998     0.108075
H      5.567533     5.758466     1.336487     0.123026
H      5.478171     5.731963     3.625024     0.101437
H      4.021315     9.346063     3.692866     0.109103
H      4.088542     9.471351     1.417898     0.125003
C      5.072350    21.756882     6.639470    -0.001287
C      4.427136    20.572421     6.978680    -0.072570
C      3.699118    20.522787     8.160262    -0.095146
C      3.576142    21.619305     8.987934    -0.186480
C      4.199220    22.822801     8.629502     0.101757
C      4.953473    22.872916     7.467143    -0.173337
C      5.823324    21.949634     5.327858     0.583749
C      4.491903    19.336399     6.112564     0.583230
C      5.376511     0.002409    10.394525     0.706419
C      6.479196    19.044379     2.499978     0.112825
C      6.452141    19.010889     1.131831    -0.188380
C      7.400696    19.725999     0.402529     0.106747
C      0.108219    20.477491     1.129569    -0.182432
C      0.067227    20.453397     2.507893     0.101761
C      7.439228    19.682630    10.222659     0.104885
C      7.038326    18.555030     9.513710    -0.194248
C      7.094895    18.543947     8.131994     0.107684
C      7.949169    20.667833     8.094681     0.102280
C      7.913096    20.745898     9.463959    -0.169694
C      3.126050     2.337118     6.639470    -0.001307
C      3.771264     3.521579     6.978680    -0.072594
C      4.499282     3.571213     8.160262    -0.095174
C      4.622258     2.474695     8.987934    -0.186499
C      3.999180     1.271199     8.629502     0.101785
C      3.244927     1.221084     7.467143    -0.173324
C      2.375076     2.144366     5.327858     0.583763
C      3.706497     4.757601     6.112564     0.583206
C      2.821889    -0.002409    10.394525     0.706419
C      1.719204     5.049621     2.499978     0.112865
C      1.746259     5.083111     1.131831    -0.188351
C      0.797704     4.368001     0.402529     0.106765
C      8.090181     3.616509     1.129569    -0.182396
C      8.131173     3.640603     2.507893     0.101789
C      0.759172     4.411370    10.222659     0.104898
C      1.160074     5.538970     9.513710    -0.194243
C      1.103505     5.550053     8.131994     0.107710
C      0.249231     3.426167     8.094681     0.102310
C      0.285304     3.348102     9.463959    -0.169661
C      0.973150    14.384118     4.667530    -0.001303
C      0.327936    15.568579     4.328320    -0.072582
C      7.798318    15.618213     3.146738    -0.095144
C      7.675342    14.521695     2.319066    -0.186476
C      0.100020    13.318199     2.677498     0.101762
C      0.854273    13.268084     3.839857    -0.173336
C      1.724124    14.191366     5.979142     0.583759
C      0.392703    16.804601     5.194436     0.583218
C      1.277311    12.044591     0.912475     0.706419
C      2.379996    17.096621     8.807022     0.112839
C      2.352941    17.130111    10.175169    -0.188367
C      3.301496    16.415001    10.904471     0.106755
C      4.207419    15.663509    10.177431    -0.182418
C      4.166427    15.687603     8.799107     0.101777
C      3.340028    16.458370     1.084341     0.104894
C      2.939126    17.585970     1.793290    -0.194231
C      2.995695    17.597053     3.175006     0.107706
C      3.849969    15.473167     3.212319     0.102290
C      3.813896    15.395102     1.843041    -0.169682
C      7.225250     9.709882     4.667530    -0.001295
C      7.870464     8.525421     4.328320    -0.072588
C      0.400082     8.475787     3.146738    -0.095174
C      0.523058     9.572305     2.319066    -0.186499
C      8.098380    10.775801     2.677498     0.101783
C      7.344127    10.825916     3.839857    -0.173326
C      6.474276     9.902634     5.979142     0.583754
C      7.805697     7.289399     5.194436     0.583217
C      6.921089    12.049409     0.912475     0.706419
C      5.818404     6.997379     8.807022     0.112855
C      5.845459     6.963889    10.175169    -0.188363
C      4.896904     7.678999    10.904471     0.106761
C      3.990981     8.430491    10.177431    -0.182406
C      4.031973     8.406397     8.799107     0.101775
C      4.858372     7.635630     1.084341     0.104891
C      5.259274     6.508030     1.793290    -0.194256
C      5.202705     6.496947     3.175006     0.107694
C      4.348431     8.620833     3.212319     0.102302
C      4.384504     8.698898     1.843041    -0.169670
C      4.099200     0.000000     9.513710    -0.314138
C      0.000000    12.047000     1.793290    -0.314138
N      7.372001    19.742142     3.206665    -0.185483
N      7.528591    19.581435     7.419653    -0.220976
N      0.826399     4.351858     3.206665    -0.185455
N      0.669809     4.512565     7.419653    -0.220942
N      3.272801    16.398858     8.100335    -0.185479
N      3.429391    16.559565     3.887347    -0.220969
N      4.925599     7.695142     8.100335    -0.185454
N      4.769009     7.534435     3.887347    -0.220944
O      5.190407    22.424768     4.388247    -0.507427
O      7.067841    21.665807     5.324466    -0.608682
O      5.448657    19.150875     5.331250    -0.520206
O      3.522852    18.537442     6.239203    -0.547343
O      3.007993     1.669232     4.388247    -0.507349
O      1.130559     2.428193     5.324466    -0.608656
O      2.749743     4.943125     5.331250    -0.520194
O      4.675548     5.556558     6.239203    -0.547335
O      1.091207    13.716232     6.918753    -0.507385
O      2.968641    14.475193     5.982534    -0.608652
O      1.349457    16.990125     5.975750    -0.520175
O      7.622052    17.603558     5.067797    -0.547315
O      7.107193    10.377768     6.918753    -0.507370
O      5.229759     9.618807     5.982534    -0.608671
O      6.848943     7.103875     5.975750    -0.520207
O      0.576348     6.490442     5.067797    -0.547351
F      5.538019    22.897974    10.989273    -0.219355
F      6.464438     0.247927     9.688968    -0.193511
F      5.325681     0.898465     0.079149    -0.208865
F      2.660381     1.196026    10.989273    -0.219387
F      1.733962    23.846073     9.688968    -0.193500
F      2.872719    23.195535     0.079149    -0.208833
F      1.438819    13.243026     0.317727    -0.219369
F      2.365238    11.799073     1.618032    -0.193514
F      1.226481    11.148535    11.227851    -0.208862
F      6.759581    10.850974     0.317727    -0.219383
F      5.833162    12.294927     1.618032    -0.193505
F      6.971919    12.945465    11.227851    -0.208844

The following XYZ coordinates are in angstroms. Other properties are in atomic units.
The sperically averaged electron density of each atom fit to a function of the form exp(a - br)
eigen_1, eigen_2 and eigen_3 are the three eigenvalues of traceless quadrupole moment tensor
  atom number  atomic symbol              X              Y              Z     net charge C6 coefficient C8 coefficient C10 coefficient fluctuating dipole atomic polarizability isotropic forcefield polarizability              a              b squared Pearson coefficient          <r^3>          <r^4>         wp_QDO          m_QDO          q_QDO       dipole_x       dipole_y       dipole_z         dipole            Qxy            Qxz            Qyz     Q(x^2-y^2)  Q(3z^2 - R^2)        eigen_1        eigen_2        eigen_3 static polarizability      alpha(xx)      alpha(xy)      alpha(xz)      alpha(yy)      alpha(yz)      alpha(zz) atomic spin moment
            1             Ni       7.455133      19.636610       5.321074       0.767412     107.532223 0.21363200E+04  0.69143373E+05                                16.860808                           13.788836       0.861223       2.142548                    0.994740      46.054746     120.272316       0.567024       0.333749      -1.216398       0.038621       0.013970      -0.024682       0.047916       0.104152       0.000888       0.011895       0.151182      -0.603648      -0.201903      -0.027486       0.229389             20.252581      16.232092      -5.427968      -2.255057      17.996026       2.669388      26.529625           1.766256
            2             Ni       0.743267       4.457390       5.321074       0.767460     107.531031 0.21362980E+04  0.69142210E+05                                16.860322                           13.788467       0.861229       2.142552                    0.994740      46.055467     120.272264       0.567052       0.333735      -1.216416      -0.038587      -0.013956      -0.024682       0.047885       0.104137      -0.000882      -0.011899       0.151042      -0.603445      -0.201836      -0.027466       0.229302             20.251950      16.231677      -5.427749       2.255013      17.995480      -2.669299      26.528694           1.766201
            3             Ni       3.355933      16.504390       5.985926       0.767503     107.525057 0.21361563E+04  0.69136412E+05                                16.859695                           13.788004       0.861253       2.142576                    0.994739      46.054106     120.267276       0.567063       0.333734      -1.216417       0.038612      -0.013961       0.024684       0.047907      -0.104147      -0.000881       0.011891       0.151097      -0.603567      -0.201875      -0.027471       0.229347             20.251137      16.230958       5.427529       2.254854      17.994881       2.669166      26.527572           1.765805
            4             Ni       4.842467       7.589610       5.985926       0.767382     107.536984 0.21364331E+04  0.69148014E+05                                16.861327                           13.789220       0.861121       2.142507                    0.994741      46.055774     120.276219       0.567015       0.333750      -1.216396      -0.038598       0.013967       0.024678       0.047894      -0.104153       0.000889      -0.011892       0.151094      -0.603531      -0.201863      -0.027482       0.229345             20.253255      16.232698       5.428147      -2.255201      17.996510      -2.669502      26.530557           1.765935
            5              H       3.281820      19.728167       8.399970       0.102459       1.006241 0.72501973E+01  0.70296665E+02                                 1.724434                            1.621894      -1.212574       2.293615                    0.995605       3.777385      10.935155       0.464296       1.360587      -0.689714      -0.017700      -0.028321       0.007158       0.034156       0.005491      -0.009556       0.000861      -0.006811       0.005747      -0.012911       0.003057       0.009854              1.778336       1.598264       0.401315      -0.148339       2.259961      -0.144796       1.476783           0.000029
            6              H       3.085878      21.561721       9.776032       0.105726       1.133885 0.86218097E+01  0.86580053E+02                                 1.811016                            1.728049      -1.226423       2.285283                    0.995717       3.754612      10.767870       0.469615       1.298808      -0.703546      -0.017396      -0.009380       0.030336       0.036206       0.007643      -0.009925      -0.005281      -0.015109       0.009559      -0.015572      -0.000438       0.016010              1.833001       1.781792       0.045651      -0.462708       1.678033       0.041390       2.039177          -0.000017
            7              H       5.386349      23.662717       7.236480       0.133731       1.012785 0.76419249E+01  0.74408197E+02                                 1.694381                            1.641312      -1.037037       2.403786                    0.997837       3.396927       9.571108       0.475858       1.321937      -0.700936       0.019674       0.031518      -0.018062       0.041312       0.012738      -0.011184      -0.005200      -0.005207      -0.001651      -0.015450      -0.004207       0.019657              1.718635       1.524978       0.199055      -0.099610       2.189809      -0.032062       1.441118           0.000017
            8              H       5.839720      18.552380       2.964695       0.096524       1.039597 0.73410389E+01  0.71538373E+02                                 1.777407                            1.643105      -1.223906       2.294259                    0.994726       3.805740      11.115535       0.455743       1.379127      -0.686049      -0.029818      -0.022835       0.024675       0.044938       0.011683      -0.001309      -0.002872      -0.004855      -0.002196      -0.011627      -0.001353       0.012980              1.852159       1.977679       0.376115      -0.418705       1.656569      -0.281231       1.922229           0.000289
            9              H       5.802828      18.513830       0.689727       0.119333       0.993424 0.72762267E+01  0.70081102E+02                                 1.662060                            1.591082      -1.122587       2.347696                    0.996341       3.557097      10.013193       0.487417       1.304699      -0.702267      -0.023767      -0.014935      -0.016726       0.032676       0.007103       0.003657      -0.000030       0.003770       0.015377      -0.010254       0.002260       0.007995              1.671779       1.814922       0.354307       0.223678       1.518949       0.148606       1.681467           0.000233
           10              H       0.743595      20.995512       0.690858       0.129118       0.985100 0.69037949E+01  0.65261892E+02                                 1.629046                            1.531285      -0.912039       2.454753                    0.998987       3.318664       9.088230       0.508720       1.273665      -0.710452       0.023343       0.024241      -0.014511       0.036648       0.011115      -0.000330       0.002339       0.009960       0.014700      -0.014863       0.004929       0.009934              1.672084       1.720487       0.337596      -0.295192       1.581486      -0.290179       1.714278           0.000248
           11              H       0.693585      20.956961       2.976002       0.108000       1.089024 0.77688115E+01  0.74613383E+02                                 1.668417                            1.570486      -0.796768       2.509669                    0.999600       3.164555       8.354409       0.535672       1.190542      -0.732468       0.032033       0.034637       0.021788       0.051966       0.017397       0.004145       0.001273       0.008435       0.006370      -0.019080       0.001198       0.017882              1.691744       1.759633       0.313903       0.283671       1.594529       0.254065       1.721069           0.000635
           12              H       6.730067      17.805466       9.970513       0.123003       1.033939 0.76408904E+01  0.73970353E+02                                 1.667577                            1.601397      -1.057157       2.378114                    0.997630       3.423292       9.439209       0.502698       1.258593      -0.713673      -0.008610      -0.028150       0.016048       0.033528       0.002075      -0.001197      -0.001956      -0.026271       0.019042      -0.016520       0.005495       0.011025              1.678666       1.496925       0.251365      -0.162172       1.821933      -0.322201       1.717141           0.000278
           13              H       6.819429      17.778963       7.681976       0.101421       1.066129 0.78341428E+01  0.76734485E+02                                 1.746947                            1.655362      -0.940844       2.437945                    0.998010       3.505098       9.896633       0.476740       1.311673      -0.702491      -0.011984      -0.041835      -0.024269       0.049828       0.006324       0.002628       0.003694      -0.028023      -0.001621      -0.015328      -0.001329       0.016657              1.779398       1.551383       0.214358       0.131342       1.961345       0.427179       1.825466           0.000320
           14              H       0.077885      21.393063       7.614134       0.109059       1.076231 0.79199455E+01  0.77511706E+02                                 1.737209                            1.649233      -0.974158       2.426025                    0.998379       3.421534       9.545785       0.485946       1.287873      -0.708216       0.018531       0.042702      -0.023542       0.052164       0.013234      -0.009464      -0.001386      -0.026333      -0.006915      -0.021196       0.000252       0.020943              1.763999       1.596801       0.263034      -0.117966       1.956530      -0.369170       1.738667           0.000312
           15              H       0.010658      21.518351       9.889102       0.124967       1.017541 0.75303688E+01  0.73658491E+02                                 1.739831                            1.659119      -1.200372       2.319623                    0.994923       3.640002      10.560459       0.456804       1.370787      -0.688895       0.009171       0.030079       0.014077       0.034453       0.006957      -0.000389       0.000663      -0.017726       0.023443      -0.015189       0.007043       0.008146              1.757643       1.562649       0.253312       0.113975       2.039260       0.247690       1.671018           0.000250
           16              H       4.916580       4.365833       8.399970       0.102436       1.006305 0.72507850E+01  0.70303824E+02                                 1.724508                            1.621959      -1.212641       2.293570                    0.995604       3.777569      10.935820       0.464286       1.360586      -0.689714       0.017700       0.028319       0.007156       0.034154       0.005491       0.009558      -0.000862      -0.006813       0.005748      -0.012913       0.003059       0.009854              1.778414       1.598328       0.401340       0.148348       2.260071       0.144802       1.476842           0.000020
           17              H       5.112522       2.532279       9.776032       0.105720       1.133969 0.86226328E+01  0.86590451E+02                                 1.811103                            1.728129      -1.226556       2.285210                    0.995716       3.754804      10.768580       0.469605       1.298804      -0.703546       0.017394       0.009374       0.030334       0.036202       0.007644       0.009924       0.005280      -0.015110       0.009556      -0.015572      -0.000437       0.016009              1.833090       1.781874       0.045653       0.462740       1.678116      -0.041398       2.039279          -0.000026
           18              H       2.812051       0.431283       7.236480       0.133765       1.012675 0.76408547E+01  0.74395126E+02                                 1.694258                            1.641197      -1.036977       2.403835                    0.997838       3.396681       9.570225       0.475875       1.321938      -0.700936      -0.019673      -0.031525      -0.018062       0.041317       0.012742       0.011184       0.005202      -0.005204      -0.001648      -0.015451      -0.004209       0.019660              1.718508       1.524877       0.199035       0.099598       2.189626       0.032063       1.441022           0.000019
           19              H       2.358680       5.541620       2.964695       0.096542       1.039568 0.73407954E+01  0.71535487E+02                                 1.777381                            1.643084      -1.223922       2.294259                    0.994726       3.805682      11.115366       0.455743       1.379137      -0.686047       0.029818       0.022839       0.024677       0.044941       0.011683       0.001309       0.002874      -0.004855      -0.002197      -0.011627      -0.001354       0.012981              1.852131       1.977649       0.376105       0.418697       1.656546       0.281225       1.922199           0.000283
           20              H       2.395572       5.580170       0.689727       0.119355       0.993416 0.72761673E+01  0.70080527E+02                                 1.662060                            1.591083      -1.122582       2.347701                    0.996341       3.557097      10.013258       0.487413       1.304711      -0.702264       0.023766       0.014936      -0.016726       0.032675       0.007102      -0.003658       0.000031       0.003768       0.015378      -0.010254       0.002260       0.007994              1.671780       1.814924       0.354307      -0.223679       1.518948      -0.148606       1.681467           0.000227
           21              H       7.454805       3.098488       0.690858       0.129163       0.985034 0.69032110E+01  0.65254967E+02                                 1.628969                            1.531215      -0.911985       2.454791                    0.998988       3.318511       9.087701       0.508734       1.273657      -0.710453      -0.023343      -0.024246      -0.014511       0.036652       0.011114       0.000330      -0.002340       0.009955       0.014697      -0.014860       0.004928       0.009933              1.672002       1.720405       0.337573       0.295172       1.581414       0.290158       1.714187           0.000242
           22              H       7.504815       3.137039       2.976002       0.108070       1.088888 0.77675922E+01  0.74598588E+02                                 1.668257                            1.570345      -0.796683       2.509726                    0.999600       3.164316       8.353548       0.535707       1.190515      -0.732474      -0.032034      -0.034641       0.021788       0.051970       0.017397      -0.004146      -0.001274       0.008430       0.006358      -0.019078       0.001194       0.017884              1.691578       1.759459       0.313857      -0.283629       1.594381      -0.254028       1.720894           0.000623
           23              H       1.468333       6.288534       9.970513       0.123035       1.033937 0.76409005E+01  0.73970611E+02                                 1.667580                            1.601401      -1.057135       2.378124                    0.997630       3.423311       9.439328       0.502695       1.258597      -0.713671       0.008610       0.028148       0.016047       0.033526       0.002074       0.001196       0.001956      -0.026270       0.019044      -0.016519       0.005495       0.011025              1.678669       1.496929       0.251364       0.162172       1.821933       0.322201       1.717145           0.000271
           24              H       1.378971       6.315037       7.681976       0.101448       1.066093 0.78338266E+01  0.76730682E+02                                 1.746912                            1.655331      -0.940840       2.437955                    0.998011       3.505032       9.896430       0.476743       1.311677      -0.702490       0.011986       0.041835      -0.024272       0.049829       0.006324      -0.002629      -0.003696      -0.028021      -0.001622      -0.015327      -0.001330       0.016657              1.779361       1.551355       0.214350      -0.131338       1.961300      -0.427165       1.825429           0.000314
           25              H       8.120515       2.700937       7.614134       0.109106       1.076106 0.79187941E+01  0.77497672E+02                                 1.737083                            1.649120      -0.974033       2.426105                    0.998380       3.421280       9.544927       0.485959       1.287883      -0.708214      -0.018533      -0.042709      -0.023542       0.052171       0.013234       0.009465       0.001389      -0.026336      -0.006925      -0.021196       0.000249       0.020947              1.763869       1.596690       0.263006       0.117954       1.956381       0.369129       1.738536           0.000307
           26              H      -0.010658       2.575649       9.889102       0.125007       1.017464 0.75296578E+01  0.73649866E+02                                 1.739751                            1.659046      -1.200359       2.319648                    0.994924       3.639819      10.559840       0.456811       1.370796      -0.688894      -0.009171      -0.030084       0.014076       0.034457       0.006956       0.000389      -0.000664      -0.017725       0.023444      -0.015189       0.007042       0.008147              1.757561       1.562584       0.253295      -0.113967       2.039163      -0.247674       1.670937           0.000247
           27              H       7.381020      16.412833       2.907030       0.102461       1.006228 0.72500727E+01  0.70295170E+02                                 1.724422                            1.621883      -1.212573       2.293619                    0.995605       3.777353      10.935048       0.464296       1.360591      -0.689714      -0.017700       0.028322      -0.007158       0.034156      -0.005491       0.009556       0.000861      -0.006811       0.005748      -0.012910       0.003057       0.009854              1.778322       1.598252      -0.401312       0.148337       2.259943      -0.144795       1.476772           0.000036
           28              H       7.185078      14.579279       1.530968       0.105723       1.133870 0.86216592E+01  0.86578146E+02                                 1.811001                            1.728035      -1.226414       2.285290                    0.995718       3.754573      10.767726       0.469616       1.298810      -0.703545      -0.017395       0.009380      -0.030337       0.036206      -0.007643       0.009924      -0.005282      -0.015109       0.009560      -0.015571      -0.000439       0.016010              1.832985       1.781776      -0.045651       0.462703       1.678019       0.041389       2.039160          -0.000002
           29              H       1.287149      12.478283       4.070520       0.133735       1.012776 0.76418366E+01  0.74407098E+02                                 1.694369                            1.641300      -1.037024       2.403793                    0.997837       3.396905       9.571020       0.475861       1.321934      -0.700937       0.019673      -0.031519       0.018061       0.041312      -0.012739       0.011184      -0.005200      -0.005206      -0.001651      -0.015450      -0.004207       0.019657              1.718623       1.524968      -0.199053       0.099609       2.189792      -0.032062       1.441108           0.000044
           30              H       1.740520      17.588620       8.342305       0.096535       1.039576 0.73408549E+01  0.71536124E+02                                 1.777382                            1.643084      -1.223897       2.294267                    0.994726       3.805685      11.115335       0.455746       1.379127      -0.686049      -0.029820       0.022837      -0.024674       0.044940      -0.011683       0.001310      -0.002873      -0.004855      -0.002197      -0.011627      -0.001354       0.012981              1.852132       1.977651      -0.376107       0.418696       1.656548      -0.281225       1.922197           0.000290
           31              H       1.703628      17.627170      10.617273       0.119343       0.993398 0.72759811E+01  0.70078139E+02                                 1.662031                            1.591056      -1.122569       2.347711                    0.996341       3.557030      10.012959       0.487421       1.304700      -0.702267      -0.023767       0.014936       0.016727       0.032676      -0.007102      -0.003657      -0.000030       0.003769       0.015377      -0.010254       0.002259       0.007995              1.671750       1.814891      -0.354299      -0.223674       1.518924       0.148603       1.681436           0.000234
           32              H       4.842795      15.145488      10.616142       0.129121       0.985071 0.69035369E+01  0.65258798E+02                                 1.629013                            1.531255      -0.912007       2.454773                    0.998988       3.318590       9.087961       0.508726       1.273663      -0.710453       0.023344      -0.024241       0.014512       0.036649      -0.011115       0.000330       0.002339       0.009959       0.014699      -0.014862       0.004928       0.009934              1.672049       1.720452      -0.337586       0.295184       1.581456      -0.290171       1.714239           0.000266
           33              H       4.792785      15.184039       8.330998       0.107995       1.089010 0.77686737E+01  0.74611680E+02                                 1.668401                            1.570471      -0.796764       2.509674                    0.999600       3.164518       8.354272       0.535675       1.190541      -0.732469       0.032035      -0.034638      -0.021787       0.051968      -0.017397      -0.004145       0.001274       0.008435       0.006365      -0.019080       0.001196       0.017883              1.691727       1.759617      -0.313900      -0.283668       1.594515       0.254063       1.721049           0.000670
           34              H       2.630867      18.335534       1.336487       0.123015       1.033913 0.76406482E+01  0.73967460E+02                                 1.667553                            1.601374      -1.057127       2.378133                    0.997630       3.423238       9.439041       0.502700       1.258598      -0.713672      -0.008610       0.028151      -0.016048       0.033528      -0.002075       0.001197      -0.001956      -0.026270       0.019041      -0.016519       0.005494       0.011025              1.678642       1.496906      -0.251361       0.162169       1.821907      -0.322195       1.717114           0.000272
           35              H       2.720229      18.362037       3.625024       0.101435       1.066095 0.78338268E+01  0.76730604E+02                                 1.746909                            1.655327      -0.940825       2.437960                    0.998011       3.505026       9.896374       0.476745       1.311671      -0.702491      -0.011984       0.041838       0.024269       0.049830      -0.006324      -0.002629       0.003695      -0.028023      -0.001624      -0.015328      -0.001330       0.016658              1.779358       1.551352      -0.214352      -0.131338       1.961301       0.427165       1.825422           0.000317
           36              H       4.177085      14.747937       3.692866       0.109062       1.076205 0.79197012E+01  0.77508705E+02                                 1.737183                            1.649209      -0.974121       2.426047                    0.998379       3.421476       9.545581       0.485949       1.287875      -0.708215       0.018532      -0.042704       0.023541       0.052166      -0.013234       0.009464      -0.001388      -0.026334      -0.006917      -0.021196       0.000251       0.020945              1.763972       1.596777      -0.263029       0.117964       1.956500      -0.369162       1.738638           0.000340
           37              H       4.109858      14.622649       1.417898       0.124972       1.017514 0.75301119E+01  0.73655327E+02                                 1.739801                            1.659091      -1.200351       2.319639                    0.994924       3.639928      10.560187       0.456807       1.370788      -0.688895       0.009171      -0.030080      -0.014077       0.034454      -0.006956       0.000389       0.000664      -0.017726       0.023442      -0.015189       0.007042       0.008147              1.757612       1.562624      -0.253306      -0.113973       2.039225       0.247686       1.670987           0.000265
           38              H       0.817380       7.681167       2.907030       0.102436       1.006312 0.72508486E+01  0.70304574E+02                                 1.724513                            1.621964      -1.212630       2.293574                    0.995604       3.777582      10.935857       0.464287       1.360582      -0.689715       0.017700      -0.028318      -0.007156       0.034153      -0.005492      -0.009558      -0.000862      -0.006813       0.005748      -0.012913       0.003059       0.009855              1.778419       1.598333      -0.401341      -0.148349       2.260077       0.144802       1.476846           0.000029
           39              H       1.013322       9.514721       1.530968       0.105722       1.133976 0.86227055E+01  0.86591395E+02                                 1.811112                            1.728137      -1.226565       2.285205                    0.995716       3.754825      10.768666       0.469603       1.298805      -0.703545       0.017394      -0.009373      -0.030334       0.036201      -0.007644      -0.009924       0.005280      -0.015110       0.009556      -0.015572      -0.000437       0.016009              1.833099       1.781884      -0.045653      -0.462744       1.678125      -0.041398       2.039290          -0.000007
           40              H       6.911251      11.615717       4.070520       0.133761       1.012684 0.76409489E+01  0.74396309E+02                                 1.694272                            1.641211      -1.036995       2.403826                    0.997838       3.396703       9.570319       0.475871       1.321943      -0.700935      -0.019673       0.031525       0.018062       0.041317      -0.012741      -0.011184       0.005202      -0.005205      -0.001648      -0.015451      -0.004209       0.019660              1.718523       1.524889      -0.199037      -0.099599       2.189646       0.032063       1.441033           0.000046
           41              H       6.457880       6.505380       8.342305       0.096534       1.039603 0.73410966E+01  0.71539140E+02                                 1.777417                            1.643114      -1.223931       2.294247                    0.994726       3.805765      11.115656       0.455741       1.379131      -0.686048       0.029815      -0.022837      -0.024677       0.044938      -0.011683      -0.001309       0.002873      -0.004855      -0.002195      -0.011628      -0.001353       0.012980              1.852170       1.977690      -0.376116      -0.418710       1.656577       0.281234       1.922244           0.000283
           42              H       6.494772       6.466830      10.617273       0.119349       0.993449 0.72764764E+01  0.70084205E+02                                 1.662090                            1.591111      -1.122596       2.347687                    0.996341       3.557176      10.013511       0.487412       1.304701      -0.702266       0.023765      -0.014935       0.016726       0.032673      -0.007103       0.003657       0.000032       0.003769       0.015379      -0.010255       0.002261       0.007994              1.671810       1.814956      -0.354315       0.223683       1.518974      -0.148608       1.681500           0.000228
           43              H       3.355605       8.948512      10.616142       0.129160       0.985063 0.69034698E+01  0.65258044E+02                                 1.628999                            1.531243      -0.912017       2.454771                    0.998988       3.318583       9.087951       0.508730       1.273655      -0.710453      -0.023342       0.024246       0.014511       0.036650      -0.011114      -0.000330      -0.002340       0.009955       0.014698      -0.014861       0.004928       0.009933              1.672035       1.720438      -0.337582      -0.295179       1.581443       0.290166       1.714223           0.000263
           44              H       3.405615       8.909961       8.330998       0.108075       1.088913 0.77678245E+01  0.74601401E+02                                 1.668280                            1.570366      -0.796692       2.509716                    0.999600       3.164370       8.353732       0.535704       1.190512      -0.732474      -0.032031       0.034640      -0.021788       0.051968      -0.017397       0.004146      -0.001273       0.008430       0.006363      -0.019079       0.001196       0.017883              1.691603       1.759484      -0.313862       0.283634       1.594402      -0.254032       1.720922           0.000663
           45              H       5.567533       5.758466       1.336487       0.123026       1.033974 0.76412414E+01  0.73974661E+02                                 1.667609                            1.601428      -1.057166       2.378101                    0.997630       3.423386       9.439551       0.502695       1.258584      -0.713674       0.008610      -0.028147      -0.016046       0.033524      -0.002075      -0.001196       0.001955      -0.026272       0.019045      -0.016520       0.005496       0.011025              1.678699       1.496954      -0.251370      -0.162176       1.821965       0.322207       1.717178           0.000263
           46              H       5.478171       5.731963       3.625024       0.101437       1.066133 0.78341984E+01  0.76735226E+02                                 1.746954                            1.655368      -0.940857       2.437939                    0.998010       3.505115       9.896719       0.476738       1.311674      -0.702490       0.011984      -0.041833       0.024272       0.049827      -0.006324       0.002628      -0.003695      -0.028021      -0.001619      -0.015327      -0.001329       0.016656              1.779405       1.551389      -0.214357       0.131342       1.961348      -0.427181       1.825477           0.000307
           47              H       4.021315       9.346063       3.692866       0.109103       1.076136 0.79190625E+01  0.77500916E+02                                 1.737108                            1.649142      -0.974064       2.426085                    0.998380       3.421339       9.545114       0.485959       1.287874      -0.708215      -0.018532       0.042706       0.023543       0.052168      -0.013234      -0.009465       0.001388      -0.026335      -0.006922      -0.021196       0.000250       0.020946              1.763895       1.596712      -0.263011      -0.117957       1.956409       0.369138       1.738563           0.000336
           48              H       4.088542       9.471351       1.417898       0.125003       1.017485 0.75298556E+01  0.73652293E+02                                 1.739774                            1.659067      -1.200372       2.319637                    0.994923       3.639876      10.560045       0.456808       1.370794      -0.688894      -0.009170       0.030084      -0.014076       0.034456      -0.006956      -0.000389      -0.000664      -0.017726       0.023445      -0.015189       0.007042       0.008147              1.757584       1.562603      -0.253299       0.113969       2.039189      -0.247677       1.670960           0.000264
           49              C       5.072350      21.756882       6.639470      -0.001287      37.071120 0.46844678E+03  0.11191532E+05                                 9.741522                            7.298493      -0.207614       1.933714                    0.998840      27.913947      80.212245       0.601228       0.426420      -1.060656      -0.036711       0.018109       0.036115       0.054589      -0.016895       0.031315      -0.012686       0.051831      -0.080169      -0.040516      -0.017199       0.057715             11.407590       7.745385       0.256554      -3.889124      14.333242       3.201581      12.144142           0.000516
           50              C       4.427136      20.572421       6.978680      -0.072570      37.407931 0.48185909E+03  0.11594049E+05                                 9.811279                            7.379646      -0.064269       1.975902                    0.999050      28.589646      82.459200       0.600632       0.423821      -1.062228      -0.024338       0.035866       0.020779       0.048068      -0.003749       0.015614      -0.000891       0.031386      -0.018496      -0.014216      -0.012433       0.026649             11.689877       7.730212       1.053852      -2.925549      16.022090       4.318977      11.317328           0.002970
           51              C       3.699118      20.522787       8.160262      -0.095146      33.269890 0.44311210E+03  0.10528031E+05                                 9.129072                            7.117253      -0.010204       1.966096                    0.999761      29.835248      87.870703       0.601354       0.428689      -1.050407       0.004372       0.033604      -0.012544       0.036135       0.013322       0.013083      -0.017239       0.004831      -0.011960      -0.029721       0.013832       0.015890             10.358431       7.223622       0.577027      -2.905293      13.621985       3.281177      10.229686           0.000662
           52              C       3.576142      21.619305       8.987934      -0.186480      35.577032 0.47858201E+03  0.11591339E+05                                 9.518509                            7.367282      -0.045587       1.942198                    0.999446      31.221713      92.829833       0.594620       0.425294      -1.052538       0.010305      -0.023620      -0.021409       0.033503       0.003940      -0.008860      -0.019091       0.013022       0.093782      -0.028325      -0.010978       0.039303             10.928614       7.147468       1.155506      -2.387375      16.419937       2.952135       9.218437          -0.000480
           53              C       4.199220      22.822801       8.629502       0.101757      35.399878 0.45674339E+03  0.10902651E+05                                 9.729327                            7.329037      -0.471892       1.849880                    0.998616      27.868674      81.492393       0.581826       0.441014      -1.046028      -0.009606       0.043326       0.016254       0.047261      -0.008882       0.008401       0.039685      -0.080075       0.007369      -0.047174      -0.017191       0.064365             11.786615       7.119084       0.332541      -2.509399      18.392806       3.560921       9.847956           0.000737
           54              C       4.953473      22.872916       7.467143      -0.173337      34.697125 0.46643580E+03  0.11231077E+05                                 9.431503                            7.334163      -0.118316       1.936556                    0.998104      30.534056      90.685213       0.588215       0.432455      -1.047566      -0.012324      -0.015151      -0.035248       0.040297       0.012894       0.015114      -0.029767       0.022206      -0.053082      -0.046642       0.020621       0.026021             10.916775       7.006679      -1.268591      -3.154701      15.014374       4.685202      10.729273          -0.000152
           55              C       5.823324      21.949634       5.327858       0.583749      22.289874 0.27045646E+03  0.57262751E+04                                 7.356313                            5.912894      -0.352379       1.937551                    0.998365      23.074236      65.886026       0.596756       0.484768      -1.010332       0.058298       0.027951      -0.035592       0.073802       0.059080      -0.004041       0.067193      -0.151192      -0.173803      -0.097209      -0.047137       0.144347              7.968010       8.800663      -2.006790      -0.980639       5.701489      -1.028092       9.401877           0.000668
           56              C       4.491903      19.336399       6.112564       0.583230      25.245774 0.25473439E+03  0.53244487E+04                                 7.977860                            5.707903      -0.068475       2.029719                    0.999439      22.932119      65.509453       0.610973       0.479620      -1.010902      -0.016605      -0.044064      -0.048429       0.067548      -0.039624       0.046826      -0.061808       0.020523       0.125613      -0.070083      -0.037893       0.107976              9.618886      10.347920       1.968666      -2.298583      10.533456       3.153234       7.975284           0.000577
           57              C       5.376511       0.002409      10.394525       0.706419      20.391275 0.28950790E+03  0.62110273E+04                                 7.035539                            6.172994      -0.389698       1.927689                    0.999486      22.253921      63.169259       0.578416       0.493586      -1.009647       0.062696      -0.001002       0.035879       0.072243      -0.000293      -0.021564      -0.003077      -0.043578       0.032615      -0.036993       0.015089       0.021903              7.474367       7.733217      -0.211133       1.084428       7.749892      -0.140473       6.939993           0.000030
           58              C       6.479196      19.044379       2.499978       0.112825      26.584927 0.33467494E+03  0.74290419E+04                                 8.012509                            6.291524       0.006804       2.030534                    0.999014      26.015767      74.591258       0.622124       0.443527      -1.039237       0.031897       0.045646       0.014762       0.057609      -0.027506      -0.008984      -0.007520      -0.036650      -0.105331      -0.040446      -0.010229       0.050675              9.081907       7.403643       2.175652      -0.539043       6.089309      -0.527316      13.752770          -0.003278
           59              C       6.452141      19.010889       1.131831      -0.188380      33.244216 0.43630333E+03  0.10258962E+05                                 8.947333                            6.935035       0.282756       2.064788                    0.999737      29.404850      84.334615       0.630160       0.413371      -1.066954      -0.005110       0.019932       0.002121       0.020686      -0.004457       0.016128       0.012469      -0.023168      -0.042167      -0.029477       0.006607       0.022870             10.276333       8.209134       2.518778      -1.514395       6.525004      -1.665742      16.094861           0.001966
           60              C       7.400696      19.725999       0.402529       0.106747      34.658096 0.40666567E+03  0.93564503E+04                                 9.342585                            6.787002      -0.018205       2.011197                    0.999295      26.025378      72.840368       0.626733       0.424766      -1.064135      -0.014096       0.014416       0.006866       0.021300      -0.004141       0.000354       0.001743      -0.033317       0.010657      -0.018956       0.003330       0.015625             11.317016       7.853785       2.159401      -1.049181       6.531565      -1.020880      19.565698          -0.005145
           61              C       0.108219      20.477491       1.129569      -0.182432      32.310886 0.43308718E+03  0.10157185E+05                                 8.785055                            6.935110       0.328827       2.083443                    0.999762      29.152767      83.307493       0.627112       0.416450      -1.065745      -0.019410       0.025021       0.012825       0.034165       0.008416      -0.009077      -0.006190       0.006721      -0.059907      -0.022850       0.000923       0.021928              9.831808       7.711153       2.172662      -0.138576       6.540016      -0.449536      15.244255           0.002301
           62              C       0.067227      20.453397       2.507893       0.101761      25.652707 0.31725523E+03  0.68958447E+04                                 7.594136                            5.971639       0.353494       2.134437                    0.999753      25.377564      70.221021       0.668525       0.421512      -1.060643      -0.054606       0.001389      -0.000576       0.054627      -0.008655       0.007333       0.009022      -0.002297      -0.151973      -0.052600       0.018490       0.034109              8.512168       7.091875       2.072015      -1.077596       5.857820      -0.638010      12.586811          -0.001739
           63              C       7.439228      19.682630      10.222659       0.104885      33.631271 0.40870516E+03  0.94264305E+04                                 9.182921                            6.827227       0.006760       2.021121                    0.999347      26.100845      73.427930       0.620954       0.427671      -1.061051      -0.014391       0.008074      -0.005455       0.017380       0.002499      -0.003178       0.002963       0.023283      -0.000772      -0.012669      -0.000014       0.012684             10.931602       5.553072       1.392046      -0.562704       8.611455      -0.795632      18.630280          -0.004958
           64              C       7.038326      18.555030       9.513710      -0.194248      31.350329 0.45278992E+03  0.10755967E+05                                 8.620598                            7.111200       0.252074       2.054224                    0.999513      29.753831      86.038022       0.615649       0.418813      -1.062465       0.000870       0.008630      -0.009901       0.013163      -0.008805      -0.011413      -0.014778      -0.013832      -0.049233      -0.028717       0.006776       0.021942              9.338006       5.665308       1.440958       0.128745       8.182503       0.516827      14.166206           0.001940
           65              C       7.094895      18.543947       8.131994       0.107684      24.475185 0.33593923E+03  0.74584153E+04                                 7.529487                            6.280401       0.061367       2.044580                    0.999175      26.103312      74.661516       0.626578       0.440297      -1.041937       0.018584       0.038950      -0.008902       0.044065      -0.017665       0.010338       0.014311       0.010791      -0.122173      -0.047087       0.008254       0.038833              8.146850       5.112381       1.137525       0.030859       7.542048       0.197410      11.786120          -0.003391
           66              C       7.949169      20.667833       8.094681       0.102280      24.743348 0.33791468E+03  0.75012366E+04                                 7.525137                            6.259334       0.107428       2.053476                    0.999700      26.122810      74.321691       0.634600       0.434791      -1.046897      -0.027850      -0.036624      -0.005705       0.046363      -0.011021      -0.009481      -0.008697       0.019737      -0.154239      -0.053843       0.013045       0.040798              8.104133       5.376899       1.547320       0.389542       7.983128       0.411608      10.952371          -0.002398
           67              C       7.913096      20.745898       9.463959      -0.169694      31.227449 0.44539547E+03  0.10558670E+05                                 8.674338                            7.092218       0.174843       2.040508                    0.998856      29.409980      85.532746       0.610089       0.423496      -1.057326      -0.018219       0.000506      -0.009692       0.020643      -0.003523       0.008103       0.008753       0.007488      -0.058430      -0.024241       0.008587       0.015654              9.509945       5.804792       1.629338      -0.511145       8.987240      -1.128745      13.737803           0.001981
           68              C       3.126050       2.337118       6.639470      -0.001307      37.071074 0.46844851E+03  0.11191565E+05                                 9.741439                            7.298456      -0.207478       1.933754                    0.998840      27.914005      80.211934       0.601237       0.426414      -1.060662       0.036729      -0.018119       0.036102       0.054596      -0.016891      -0.031300       0.012695       0.051826      -0.080179      -0.040515      -0.017190       0.057705             11.407465       7.745330       0.256574       3.889066      14.333124      -3.201510      12.143940           0.000514
           69              C       3.771264       3.521579       6.978680      -0.072594      37.409339 0.48187803E+03  0.11594636E+05                                 9.811550                            7.379807      -0.064295       1.975883                    0.999050      28.590369      82.462149       0.600623       0.423823      -1.062225       0.024355      -0.035871       0.020778       0.048079      -0.003751      -0.015608       0.000886       0.031359      -0.018515      -0.014218      -0.012417       0.026635             11.690242       7.730418       1.053837       2.925657      16.022606      -4.319215      11.317702           0.002957
           70              C       4.499282       3.571213       8.160262      -0.095174      33.271149 0.44312992E+03  0.10528572E+05                                 9.129286                            7.117376      -0.010212       1.966077                    0.999761      29.836168      87.874226       0.601351       0.428687      -1.050407      -0.004366      -0.033607      -0.012558       0.036142       0.013327      -0.013079       0.017242       0.004811      -0.011970      -0.029723       0.013822       0.015901             10.358708       7.223764       0.577020       2.905372      13.622402      -3.281337      10.229957           0.000645
           71              C       4.622258       2.474695       8.987934      -0.186499      35.578134 0.47859744E+03  0.11591830E+05                                 9.518738                            7.367419      -0.045682       1.942159                    0.999446      31.222485      92.833197       0.594611       0.425296      -1.052535      -0.010296       0.023607      -0.021412       0.033493       0.003933       0.008854       0.019079       0.013014       0.093801      -0.028317      -0.010982       0.039299             10.928909       7.147606       1.155495       2.387443      16.420432      -2.952296       9.218689          -0.000497
           72              C       3.999180       1.271199       8.629502       0.101785      35.399223 0.45673300E+03  0.10902372E+05                                 9.729343                            7.329054      -0.472038       1.849841                    0.998615      27.868435      81.492355       0.581812       0.441026      -1.046018       0.009619      -0.043332       0.016244       0.047265      -0.008880      -0.008411      -0.039668      -0.080048       0.007382      -0.047168      -0.017172       0.064340             11.786642       7.119073       0.332555       2.509363      18.392924      -3.560913       9.847930           0.000735
           73              C       3.244927       1.221084       7.467143      -0.173324      34.696435 0.46642686E+03  0.11230796E+05                                 9.431386                            7.334107      -0.118302       1.936569                    0.998104      30.533470      90.682912       0.588216       0.432456      -1.047567       0.012347       0.015137      -0.035259       0.040309       0.012896      -0.015120       0.029761       0.022209      -0.053066      -0.046638       0.020615       0.026023             10.916614       7.006599      -1.268577       3.154637      15.014148      -4.685095      10.729094          -0.000154
           74              C       2.375076       2.144366       5.327858       0.583763      22.289602 0.27045324E+03  0.57261679E+04                                 7.356192                            5.912822      -0.352272       1.937590                    0.998365      23.073676      65.883376       0.596768       0.484762      -1.010339      -0.058310      -0.027975      -0.035584       0.073817       0.059086       0.004041      -0.067184      -0.151198      -0.173905      -0.097219      -0.047141       0.144360              7.967865       8.800522      -2.006727       0.980624       5.701389       1.028090       9.401683           0.000650
           75              C       3.706497       4.757601       6.112564       0.583206      25.246261 0.25473893E+03  0.53245739E+04                                 7.977982                            5.707964      -0.068512       2.029701                    0.999439      22.932453      65.510860       0.610968       0.479621      -1.010899       0.016595       0.044069      -0.048434       0.067553      -0.039627      -0.046815       0.061807       0.020523       0.125613      -0.070086      -0.037882       0.107969              9.619060      10.348088       1.968676       2.298629      10.533647      -3.153340       7.975446           0.000555
           76              C       2.821889      -0.002409      10.394525       0.706419      20.391419 0.28951037E+03  0.62110923E+04                                 7.035566                            6.173016      -0.389718       1.927681                    0.999486      22.253992      63.169474       0.578416       0.493585      -1.009648      -0.062694       0.001000       0.035881       0.072242      -0.000286       0.021561       0.003087      -0.043586       0.032593      -0.036992       0.015085       0.021907              7.474398       7.733271      -0.211118      -1.084448       7.749928       0.140513       6.939995           0.000030
           77              C       1.719204       5.049621       2.499978       0.112865      26.584386 0.33466753E+03  0.74288374E+04                                 8.012423                            6.291471       0.006764       2.030531                    0.999013      26.015372      74.589966       0.622124       0.443529      -1.039235      -0.031904      -0.045633       0.014761       0.057604      -0.027508       0.008979       0.007521      -0.036656      -0.105328      -0.040443      -0.010235       0.050678              9.081803       7.403554       2.175602       0.539024       6.089235       0.527320      13.752620          -0.003291
           78              C       1.746259       5.083111       1.131831      -0.188351      33.243817 0.43629800E+03  0.10258805E+05                                 8.947268                            6.934995       0.282795       2.064807                    0.999737      29.404593      84.333745       0.630162       0.413371      -1.066953       0.005109      -0.019927       0.002121       0.020681      -0.004461      -0.016129      -0.012460      -0.023179      -0.042166      -0.029477       0.006608       0.022869             10.276253       8.209079       2.518748       1.514376       6.524952       1.665737      16.094727           0.001948
           79              C       0.797704       4.368001       0.402529       0.106765      34.658018 0.40666626E+03  0.93564685E+04                                 9.342578                            6.787016      -0.018184       2.011205                    0.999296      26.025353      72.840343       0.626731       0.424767      -1.064134       0.014100      -0.014421       0.006866       0.021305      -0.004140      -0.000357      -0.001743      -0.033323       0.010643      -0.018956       0.003326       0.015630             11.316986       7.853782       2.159387       1.049197       6.531557       1.020888      19.565618          -0.005157
           80              C       8.090181       3.616509       1.129569      -0.182396      32.309852 0.43307308E+03  0.10156756E+05                                 8.784839                            6.934983       0.328916       2.083482                    0.999762      29.152122      83.304817       0.627121       0.416448      -1.065748       0.019417      -0.025035       0.012831       0.034182       0.008412       0.009072       0.006186       0.006691      -0.059919      -0.022851       0.000934       0.021917              9.831531       7.710993       2.172607       0.138576       6.539887       0.449530      15.243711           0.002286
           81              C       8.131173       3.640603       2.507893       0.101789      25.652126 0.31724893E+03  0.68956561E+04                                 7.593980                            5.971559       0.353622       2.134486                    0.999753      25.377096      70.218882       0.668535       0.421509      -1.060648       0.054608      -0.001395      -0.000581       0.054629      -0.008658      -0.007333      -0.009015      -0.002329      -0.151997      -0.052606       0.018488       0.034118              8.511970       7.091715       2.071941       1.077605       5.857711       0.638035      12.586484          -0.001753
           82              C       0.759172       4.411370      10.222659       0.104898      33.631146 0.40870550E+03  0.94264424E+04                                 9.182900                            6.827234       0.006785       2.021131                    0.999347      26.100839      73.427979       0.620952       0.427672      -1.061050       0.014400      -0.008076      -0.005457       0.017388       0.002498       0.003178      -0.002964       0.023281      -0.000773      -0.012668      -0.000014       0.012683             10.931547       5.553072       1.392035       0.562708       8.611422       0.795616      18.630146          -0.004968
           83              C       1.160074       5.538970       9.513710      -0.194243      31.350633 0.45279688E+03  0.10756181E+05                                 8.620670                            7.111269       0.252056       2.054217                    0.999513      29.754060      86.039073       0.615644       0.418815      -1.062463      -0.000860      -0.008635      -0.009905       0.013168      -0.008809       0.011411       0.014775      -0.013822      -0.049235      -0.028715       0.006777       0.021938              9.338077       5.665367       1.440959      -0.128744       8.182537      -0.516828      14.166326           0.001926
           84              C       1.103505       5.550053       8.131994       0.107710      24.474872 0.33593492E+03  0.74583029E+04                                 7.529469                            6.280400       0.061302       2.044568                    0.999175      26.103062      74.660947       0.626571       0.440302      -1.041932      -0.018576      -0.038953      -0.008902       0.044064      -0.017668      -0.010337      -0.014311       0.010811      -0.122174      -0.047088       0.008249       0.038839              8.146826       5.112382       1.137505      -0.030848       7.541982      -0.197404      11.786113          -0.003399
           85              C       0.249231       3.426167       8.094681       0.102310      24.742635 0.33790515E+03  0.75009633E+04                                 7.525001                            6.259260       0.107457       2.053501                    0.999700      26.122130      74.319161       0.634602       0.434793      -1.046897       0.027850       0.036620      -0.005698       0.046359      -0.011022       0.009482       0.008689       0.019739      -0.154265      -0.053849       0.013045       0.040804              8.103963       5.376829       1.547281      -0.389536       7.982967      -0.411629      10.952091          -0.002406
           86              C       0.285304       3.348102       9.463959      -0.169661      31.226471 0.44538132E+03  0.10558246E+05                                 8.674181                            7.092132       0.174804       2.040511                    0.998855      29.409255      85.530158       0.610089       0.423499      -1.057324       0.018226      -0.000513      -0.009701       0.020653      -0.003526      -0.008096      -0.008745       0.007499      -0.058449      -0.024240       0.008579       0.015661              9.509742       5.804725       1.629312       0.511147       8.987095       1.128721      13.737406           0.001971
           87              C       0.973150      14.384118       4.667530      -0.001303      37.071209 0.46844883E+03  0.11191584E+05                                 9.741496                            7.298480      -0.207569       1.933726                    0.998840      27.914026      80.212242       0.601233       0.426416      -1.060659      -0.036717      -0.018114      -0.036111       0.054591       0.016890      -0.031311      -0.012686       0.051833      -0.080158      -0.040512      -0.017198       0.057710             11.407551       7.745353      -0.256568       3.889078      14.333264       3.201573      12.144036           0.000541
           88              C       0.327936      15.568579       4.328320      -0.072582      37.408413 0.48186622E+03  0.11594268E+05                                 9.811369                            7.379707      -0.064277       1.975895                    0.999050      28.589896      82.460181       0.600629       0.423822      -1.062227      -0.024346      -0.035868      -0.020780       0.048074       0.003749      -0.015616      -0.000894       0.031378      -0.018500      -0.014215      -0.012433       0.026648             11.689994       7.730267      -1.053867       2.925554      16.022308       4.319044      11.317406           0.002986
           89              C       7.798318      15.618213       3.146738      -0.095144      33.269628 0.44310823E+03  0.10527915E+05                                 9.129032                            7.117228      -0.010220       1.966093                    0.999761      29.835073      87.870078       0.601354       0.428690      -1.050406       0.004371      -0.033603       0.012546       0.036134      -0.013320      -0.013084      -0.017240       0.004828      -0.011949      -0.029721       0.013834       0.015887             10.358382       7.223583      -0.577029       2.905269      13.621940       3.281155      10.229623           0.000687
           90              C       7.675342      14.521695       2.319066      -0.186476      35.576613 0.47857531E+03  0.11591131E+05                                 9.518429                            7.367225      -0.045576       1.942205                    0.999446      31.221418      92.828620       0.594623       0.425294      -1.052539       0.010304       0.023620       0.021406       0.033501      -0.003938       0.008856      -0.019092       0.013021       0.093787      -0.028327      -0.010977       0.039303             10.928522       7.147401      -1.155495       2.387346      16.419811       2.952107       9.218353          -0.000433
           91              C       0.100020      13.318199       2.677498       0.101762      35.399693 0.45674094E+03  0.10902578E+05                                 9.729301                            7.329023      -0.471912       1.849876                    0.998615      27.868557      81.492003       0.581826       0.441015      -1.046028      -0.009606      -0.043328      -0.016253       0.047262       0.008882      -0.008403       0.039682      -0.080070       0.007372      -0.047173      -0.017188       0.064361             11.786582       7.119058      -0.332539       2.509380      18.392777       3.560908       9.847912           0.000754
           92              C       0.854273      13.268084       3.839857      -0.173336      34.697078 0.46643514E+03  0.11231055E+05                                 9.431492                            7.334159      -0.118308       1.936558                    0.998104      30.534007      90.684986       0.588215       0.432455      -1.047567      -0.012327       0.015150       0.035247       0.040297      -0.012896      -0.015117      -0.029765       0.022208      -0.053082      -0.046641       0.020617       0.026024             10.916761       7.006663       1.268585       3.154677      15.014397       4.685190      10.729224          -0.000101
           93              C       1.724124      14.191366       5.979142       0.583759      22.289819 0.27045626E+03  0.57262606E+04                                 7.356276                            5.912878      -0.352335       1.937567                    0.998365      23.074022      65.885004       0.596760       0.484766      -1.010335       0.058302      -0.027957       0.035590       0.073806      -0.059085       0.004036       0.067195      -0.151179      -0.173828      -0.097211      -0.047138       0.144349              7.967960       8.800616       2.006767       0.980634       5.701453      -1.028086       9.401811           0.000695
           94              C       0.392703      16.804601       5.194436       0.583218      25.245937 0.25473616E+03  0.53244912E+04                                 7.977875                            5.707910      -0.068466       2.029721                    0.999439      22.932153      65.509428       0.610975       0.479617      -1.010903      -0.016597       0.044065       0.048433       0.067550       0.039629      -0.046821      -0.061804       0.020513       0.125625      -0.070082      -0.037892       0.107974              9.618910      10.347923      -1.968683       2.298572      10.533514       3.153255       7.975292           0.000584
           95              C       1.277311      12.044591       0.912475       0.706419      20.391234 0.28950707E+03  0.62110047E+04                                 7.035529                            6.172985      -0.389697       1.927690                    0.999486      22.253883      63.169110       0.578417       0.493586      -1.009647       0.062696       0.001001      -0.035880       0.072243       0.000292       0.021563      -0.003078      -0.043577       0.032613      -0.036992       0.015088       0.021903              7.474357       7.733208       0.211131      -1.084424       7.749883      -0.140475       6.939981           0.000051
           96              C       2.379996      17.096621       8.807022       0.112839      26.584600 0.33467101E+03  0.74289289E+04                                 8.012438                            6.291486       0.006796       2.030534                    0.999014      26.015538      74.590347       0.622126       0.443527      -1.039237       0.031899      -0.045642      -0.014758       0.057607       0.027507       0.008980      -0.007519      -0.036648      -0.105349      -0.040447      -0.010230       0.050678              9.081805       7.403588      -2.175630       0.539021       6.089263      -0.527309      13.752566          -0.003258
           97              C       2.352941      17.130111      10.175169      -0.188367      33.243537 0.43629390E+03  0.10258680E+05                                 8.947219                            6.934968       0.282768       2.064799                    0.999737      29.404413      84.332992       0.630163       0.413372      -1.066953      -0.005113      -0.019930      -0.002122       0.020685       0.004464      -0.016126       0.012465      -0.023171      -0.042174      -0.029477       0.006608       0.022869             10.276177       8.209038      -2.518743       1.514361       6.524930      -1.665714      16.094562           0.001980
           98              C       3.301496      16.415001      10.904471       0.106755      34.657444 0.40665880E+03  0.93562486E+04                                 9.342474                            6.786952      -0.018186       2.011208                    0.999296      26.025067      72.839220       0.626735       0.424767      -1.064135      -0.014095      -0.014416      -0.006862       0.021297       0.004146      -0.000354       0.001743      -0.033315       0.010638      -0.018953       0.003324       0.015628             11.316838       7.853704      -2.159375       1.049162       6.531499      -1.020864      19.565311          -0.005107
           99              C       4.207419      15.663509      10.177431      -0.182418      32.309983 0.43307418E+03  0.10156794E+05                                 8.784881                            6.935001       0.328863       2.083463                    0.999762      29.152202      83.305245       0.627119       0.416449      -1.065747      -0.019405      -0.025021      -0.012826       0.034163      -0.008409       0.009074      -0.006188       0.006719      -0.059913      -0.022851       0.000930       0.021921              9.831583       7.711009      -2.172617       0.138563       6.539908      -0.449522      15.243832           0.002347
          100              C       4.166427      15.687603       8.799107       0.101777      25.652114 0.31724737E+03  0.68956258E+04                                 7.594009                            5.971561       0.353533       2.134457                    0.999753      25.377174      70.219516       0.668531       0.421511      -1.060645      -0.054602      -0.001386       0.000579       0.054623       0.008656      -0.007331       0.009020      -0.002298      -0.151992      -0.052605       0.018492       0.034113              8.512003       7.091766      -2.071984       1.077554       5.857743      -0.637992      12.586498          -0.001680
          101              C       3.340028      16.458370       1.084341       0.104894      33.630652 0.40869836E+03  0.94262317E+04                                 9.182817                            6.827180       0.006773       2.021130                    0.999347      26.100541      73.426838       0.620955       0.427672      -1.061050      -0.014390      -0.008073       0.005451       0.017377      -0.002494       0.003178       0.002963       0.023289      -0.000792      -0.012668      -0.000021       0.012689             10.931437       5.553020      -1.392029       0.562695       8.611376      -0.795622      18.629916          -0.004915
          102              C       2.939126      17.585970       1.793290      -0.194231      31.349639 0.45277919E+03  0.10755644E+05                                 8.620483                            7.111128       0.252078       2.054233                    0.999513      29.753337      86.036232       0.615651       0.418815      -1.062465       0.000871      -0.008625       0.009902       0.013161       0.008810       0.011411      -0.014774      -0.013816      -0.049241      -0.028716       0.006779       0.021936              9.337859       5.665249      -1.440941      -0.128737       8.182408       0.516809      14.165919           0.001943
          103              C       2.995695      17.597053       3.175006       0.107706      24.474713 0.33593238E+03  0.74582231E+04                                 7.529402                            6.280350       0.061356       2.044585                    0.999175      26.102922      74.660132       0.626578       0.440298      -1.041936       0.018587      -0.038948       0.008899       0.044064       0.017666      -0.010336       0.014308       0.010798      -0.122190      -0.047090       0.008252       0.038838              8.146740       5.112338      -1.137510      -0.030853       7.541967       0.197401      11.785915          -0.003378
          104              C       3.849969      15.473167       3.212319       0.102290      24.743046 0.33791048E+03  0.75011160E+04                                 7.525069                            6.259294       0.107448       2.053487                    0.999700      26.122560      74.320706       0.634602       0.434791      -1.046898      -0.027845       0.036625       0.005701       0.046360       0.011020       0.009481      -0.008695       0.019732      -0.154255      -0.053847       0.013049       0.040799              8.104044       5.376858      -1.547304      -0.389533       7.983070       0.411606      10.952203          -0.002350
          105              C       3.813896      15.395102       1.843041      -0.169682      31.226847 0.44538614E+03  0.10558387E+05                                 8.674226                            7.092147       0.174851       2.040517                    0.998856      29.409542      85.531051       0.610092       0.423497      -1.057326      -0.018217      -0.000508       0.009693       0.020641       0.003527      -0.008100       0.008751       0.007495      -0.058433      -0.024240       0.008582       0.015658              9.509800       5.804726      -1.629315       0.511136       8.987143      -1.128720      13.737531           0.002013
          106              C       7.225250       9.709882       4.667530      -0.001295      37.071091 0.46844799E+03  0.11191560E+05                                 9.741479                            7.298477      -0.207527       1.933739                    0.998840      27.913992      80.212163       0.601233       0.426417      -1.060659       0.036720       0.018113      -0.036108       0.054592       0.016895       0.031303       0.012694       0.051824      -0.080188      -0.040518      -0.017190       0.057708             11.407521       7.745368      -0.256562      -3.889111      14.333141      -3.201528      12.144054           0.000537
          107              C       7.870464       8.525421       4.328320      -0.072588      37.409124 0.48187480E+03  0.11594537E+05                                 9.811510                            7.379780      -0.064296       1.975885                    0.999050      28.590258      82.461728       0.600624       0.423822      -1.062225       0.024346       0.035869      -0.020778       0.048074       0.003749       0.015606       0.000883       0.031368      -0.018515      -0.014219      -0.012417       0.026636             11.690191       7.730399      -1.053826      -2.925663      16.022494      -4.319181      11.317679           0.002977
          108              C       0.400082       8.475787       3.146738      -0.095174      33.271267 0.44313173E+03  0.10528625E+05                                 9.129300                            7.117385      -0.010198       1.966080                    0.999761      29.836250      87.874496       0.601351       0.428686      -1.050408      -0.004368       0.033608       0.012556       0.036142      -0.013330       0.013078       0.017240       0.004816      -0.011978      -0.029723       0.013821       0.015903             10.358725       7.223785      -0.577014      -2.905388      13.622398      -3.281345      10.229992           0.000672
          109              C       0.523058       9.572305       2.319066      -0.186499      35.578289 0.47860006E+03  0.11591913E+05                                 9.518775                            7.367447      -0.045699       1.942152                    0.999445      31.222601      92.833745       0.594609       0.425297      -1.052534      -0.010297      -0.023607       0.021412       0.033493      -0.003934      -0.008856       0.019077       0.013016       0.093794      -0.028316      -0.010980       0.039296             10.928950       7.147644      -1.155498      -2.387463      16.420468      -2.952307       9.218738          -0.000446
          110              C       8.098380      10.775801       2.677498       0.101783      35.399294 0.45673398E+03  0.10902401E+05                                 9.729351                            7.329058      -0.472022       1.849845                    0.998615      27.868481      81.492501       0.581812       0.441026      -1.046018       0.009617       0.043330      -0.016246       0.047264       0.008881       0.008410      -0.039669      -0.080049       0.007376      -0.047167      -0.017174       0.064341             11.786651       7.119086      -0.332554      -2.509378      18.392910      -3.560919       9.847958           0.000753
          111              C       7.344127      10.825916       3.839857      -0.173326      34.696504 0.46642767E+03  0.11230823E+05                                 9.431402                            7.334113      -0.118316       1.936564                    0.998104      30.533527      90.683176       0.588216       0.432456      -1.047566       0.012341      -0.015138       0.035257       0.040306      -0.012894       0.015118       0.029763       0.022209      -0.053069      -0.046638       0.020617       0.026021             10.916636       7.006615       1.268584      -3.154659      15.014149      -4.685114      10.729144          -0.000102
          112              C       6.474276       9.902634       5.979142       0.583754      22.289750 0.27045495E+03  0.57262218E+04                                 7.356248                            5.912854      -0.352323       1.937571                    0.998365      23.073922      65.884504       0.596763       0.484764      -1.010337      -0.058306       0.027970       0.035587       0.073813      -0.059082      -0.004044      -0.067183      -0.151213      -0.173880      -0.097216      -0.047142       0.144358              7.967935       8.800592       2.006755      -0.980637       5.701438       1.028097       9.401774           0.000682
          113              C       7.805697       7.289399       5.194436       0.583217      25.246250 0.25473890E+03  0.53245750E+04                                 7.977983                            5.707966      -0.068515       2.029699                    0.999439      22.932493      65.511059       0.610967       0.479622      -1.010899       0.016603      -0.044068       0.048429       0.067551       0.039622       0.046819       0.061810       0.020537       0.125602      -0.070089      -0.037881       0.107970              9.619058      10.348103      -1.968665      -2.298642      10.533618      -3.153330       7.975453           0.000572
          114              C       6.921089      12.049409       0.912475       0.706419      20.391366 0.28950946E+03  0.62110670E+04                                 7.035552                            6.173005      -0.389710       1.927684                    0.999486      22.253947      63.169293       0.578417       0.493585      -1.009648      -0.062694      -0.001001      -0.035881       0.072242       0.000287      -0.021561       0.003085      -0.043584       0.032592      -0.036991       0.015085       0.021906              7.474382       7.733250       0.211120       1.084444       7.749913       0.140510       6.939983           0.000051
          115              C       5.818404       6.997379       8.807022       0.112855      26.584801 0.33467256E+03  0.74289800E+04                                 8.012498                            6.291509       0.006774       2.030528                    0.999013      26.015678      74.591092       0.622123       0.443528      -1.039236      -0.031904       0.045635      -0.014764       0.057605       0.027506      -0.008983       0.007524      -0.036659      -0.105307      -0.040441      -0.010232       0.050673              9.081912       7.403617      -2.175628      -0.539050       6.089287       0.527333      13.752831          -0.003280
          116              C       5.845459       6.963889      10.175169      -0.188363      33.244727 0.43631087E+03  0.10259190E+05                                 8.947430                            6.935095       0.282773       2.064791                    0.999737      29.405169      84.335932       0.630157       0.413371      -1.066953       0.005106       0.019931      -0.002120       0.020683       0.004454       0.016132      -0.012463      -0.023178      -0.042156      -0.029477       0.006607       0.022870             10.276467       8.209213      -2.518794      -1.514426       6.525058       1.665783      16.095130           0.001960
          117              C       4.896904       7.678999      10.904471       0.106761      34.658615 0.40667218E+03  0.93566454E+04                                 9.342691                            6.787065      -0.018217       2.011190                    0.999296      26.025632      72.841453       0.626729       0.424767      -1.064133       0.014102       0.014423      -0.006869       0.021309       0.004137       0.000357      -0.001743      -0.033327       0.010659      -0.018960       0.003331       0.015629             11.317167       7.853864      -2.159415      -1.049217       6.531626       1.020904      19.566010          -0.005143
          118              C       3.990981       8.430491      10.177431      -0.182406      32.310705 0.43308531E+03  0.10157124E+05                                 8.785005                            6.935086       0.328881       2.083463                    0.999762      29.152658      83.306954       0.627115       0.416449      -1.065747       0.019424       0.025037      -0.012831       0.034187      -0.008418      -0.009075       0.006188       0.006691      -0.059914      -0.022851       0.000928       0.021923              9.831743       7.711129      -2.172652      -0.138584       6.539992       0.449540      15.244108           0.002335
          119              C       4.031973       8.406397       8.799107       0.101775      25.652738 0.31725708E+03  0.68958823E+04                                 7.594104                            5.971635       0.353589       2.134468                    0.999753      25.377515      70.220452       0.668530       0.421509      -1.060647       0.054612       0.001399       0.000579       0.054633       0.008657       0.007335      -0.009016      -0.002329      -0.151973      -0.052599       0.018486       0.034113              8.512130       7.091823      -2.071976      -1.077638       5.857788       0.638049      12.586778          -0.001700
          120              C       4.858372       7.635630       1.084341       0.104891      33.631754 0.40871202E+03  0.94266351E+04                                 9.183008                            6.827284       0.006759       2.021118                    0.999347      26.101136      73.429094       0.620951       0.427671      -1.061050       0.014402       0.008077       0.005460       0.017391      -0.002501      -0.003178      -0.002965       0.023275      -0.000754      -0.012669      -0.000008       0.012678             10.931718       5.553127      -1.392053      -0.562719       8.611507       0.795626      18.630521          -0.004953
          121              C       5.259274       6.508030       1.793290      -0.194256      31.351453 0.45280976E+03  0.10756569E+05                                 8.620811                            7.111361       0.252050       2.054205                    0.999513      29.754648      86.041236       0.615641       0.418814      -1.062464      -0.000861       0.008639       0.009905       0.013171       0.008804      -0.011413       0.014779      -0.013838      -0.049225      -0.028716       0.006773       0.021943              9.338253       5.665441      -1.440980       0.128752       8.182654      -0.516851      14.166664           0.001920
          122              C       5.202705       6.496947       3.175006       0.107694      24.475333 0.33594141E+03  0.74584830E+04                                 7.529541                            6.280439       0.061323       2.044567                    0.999175      26.103437      74.662202       0.626573       0.440299      -1.041934      -0.018575       0.038954       0.008905       0.044065       0.017668       0.010337      -0.014315       0.010803      -0.122154      -0.047085       0.008250       0.038835              8.146922       5.112415      -1.137519       0.030854       7.542051      -0.197415      11.786299          -0.003403
          123              C       4.348431       8.620833       3.212319       0.102302      24.742893 0.33790856E+03  0.75010591E+04                                 7.525046                            6.259284       0.107455       2.053496                    0.999700      26.122338      74.319888       0.634602       0.434792      -1.046898       0.027854      -0.036618       0.005701       0.046360       0.011022      -0.009482       0.008690       0.019741      -0.154245      -0.053843       0.013042       0.040802              8.104027       5.376855      -1.547293       0.389539       7.983005      -0.411624      10.952220          -0.002369
          124              C       4.384504       8.698898       1.843041      -0.169670      31.227053 0.44539039E+03  0.10558521E+05                                 8.674292                            7.092203       0.174796       2.040502                    0.998855      29.409667      85.531761       0.610086       0.423499      -1.057324       0.018229       0.000512       0.009700       0.020656       0.003522       0.008098      -0.008748       0.007491      -0.058445      -0.024240       0.008585       0.015656              9.509884       5.804791      -1.629335      -0.511160       8.987193       1.128753      13.737670           0.002001
          125              C       4.099200       0.000000       9.513710      -0.314138      38.313230 0.52561066E+03  0.12993947E+05                                11.061738                            8.580133      -0.530906       1.816444                    0.995651      32.122486      95.569124       0.471709       0.525237      -1.001379       0.000001       0.000001      -0.086295       0.086295       0.013435      -0.000004      -0.000009      -0.087561       0.047173      -0.053657       0.015724       0.037933             13.342948      11.254035      -2.214188      -0.000024      17.662834       0.000045      11.111974           0.000028
          126              C       0.000000      12.047000       1.793290      -0.314138      38.313223 0.52561075E+03  0.12993948E+05                                11.061731                            8.580130      -0.530905       1.816445                    0.995651      32.122457      95.569009       0.471709       0.525236      -1.001380       0.000001      -0.000002       0.086295       0.086295      -0.013434       0.000004      -0.000008      -0.087562       0.047172      -0.053658       0.015724       0.037934             13.342938      11.254027       2.214188       0.000018      17.662818       0.000033      11.111969           0.000043
          127              N       7.372001      19.742142       3.206665      -0.185483      35.613415 0.50617712E+03  0.12138929E+05                                 9.104578                            7.326511       0.046605       2.050550                    0.999143      27.163675      74.326609       0.642251       0.397670      -1.096264      -0.032805       0.018702      -0.139397       0.144421       0.021409      -0.014318      -0.001470      -0.004120      -0.239105      -0.081431       0.019251       0.062181             10.384030       8.772319       2.562884      -1.481022       7.461148      -0.596842      14.918623           0.032922
          128              N       7.528591      19.581435       7.419653      -0.220976      34.425820 0.53897038E+03  0.13146524E+05                                 8.852650                            7.542270      -0.031405       2.004131                    0.999419      28.247427      78.275135       0.634439       0.395795      -1.096165      -0.015599       0.006372       0.147201       0.148162       0.018615       0.017009      -0.004881      -0.039170      -0.239075      -0.082949       0.016062       0.066888              9.645329       6.335486       1.490105       0.734836      10.042690       0.631953      12.557810           0.033367
          129              N       0.826399       4.351858       3.206665      -0.185455      35.613424 0.50617892E+03  0.12138985E+05                                 9.104590                            7.326538       0.046466       2.050506                    0.999143      27.163675      74.326688       0.642248       0.397672      -1.096263       0.032798      -0.018693      -0.139397       0.144418       0.021416       0.014319       0.001476      -0.004126      -0.239103      -0.081431       0.019243       0.062188             10.384036       8.772293       2.562846       1.480994       7.461141       0.596854      14.918673           0.032925
          130              N       0.669809       4.512565       7.419653      -0.220942      34.425318 0.53896297E+03  0.13146299E+05                                 8.852579                            7.542235      -0.031515       2.004102                    0.999419      28.247149      78.274251       0.634438       0.395797      -1.096163       0.015602      -0.006371       0.147199       0.148160       0.018619      -0.017010       0.004878      -0.039167      -0.239077      -0.082950       0.016059       0.066890              9.645237       6.335458       1.490073      -0.734807      10.042552      -0.631943      12.557701           0.033373
          131              N       3.272801      16.398858       8.100335      -0.185479      35.613449 0.50617969E+03  0.12138995E+05                                 9.104552                            7.326512       0.046584       2.050543                    0.999143      27.163711      74.326499       0.642254       0.397668      -1.096267      -0.032801      -0.018696       0.139398       0.144420      -0.021411       0.014315      -0.001473      -0.004120      -0.239094      -0.081427       0.019247       0.062180             10.383971       8.772299      -2.562877       1.480990       7.461141      -0.596845      14.918472           0.032946
          132              N       3.429391      16.559565       3.887347      -0.220969      34.425867 0.53897300E+03  0.13146599E+05                                 8.852648                            7.542286      -0.031454       2.004116                    0.999419      28.247453      78.275132       0.634438       0.395795      -1.096165      -0.015592      -0.006367      -0.147202       0.148162      -0.018617      -0.017009      -0.004879      -0.039172      -0.239064      -0.082945       0.016057       0.066888              9.645307       6.335494      -1.490096      -0.734827      10.042693       0.631963      12.557735           0.033393
          133              N       4.925599       7.695142       8.100335      -0.185454      35.613304 0.50617483E+03  0.12138876E+05                                 9.104614                            7.326536       0.046475       2.050510                    0.999143      27.163590      74.326707       0.642244       0.397675      -1.096260       0.032800       0.018698       0.139389       0.144412      -0.021415      -0.014319       0.001474      -0.004129      -0.239103      -0.081431       0.019244       0.062186             10.384091       8.772315      -2.562857      -1.481018       7.461151       0.596852      14.918806           0.032909
          134              N       4.769009       7.534435       3.887347      -0.220944      34.425045 0.53895599E+03  0.13146093E+05                                 8.852555                            7.542199      -0.031470       2.004117                    0.999419      28.246985      78.273824       0.634437       0.395798      -1.096162       0.015606       0.006373      -0.147190       0.148152      -0.018616       0.017009       0.004879      -0.039167      -0.239076      -0.082949       0.016061       0.066888              9.645228       6.335432      -1.490077       0.734807      10.042523      -0.631929      12.557728           0.033356
          135              O       5.190407      22.424768       4.388247      -0.507427      27.733160 0.43114211E+03  0.98067377E+04                                 7.098719                            6.339244       0.639750       2.243473                    0.998823      27.057707      69.154507       0.770400       0.349531      -1.146774       0.030989       0.009927       0.011538       0.034526       0.008439       0.091910       0.019979      -0.137737      -0.089390      -0.134801       0.040976       0.093824              7.284087       6.059741      -1.566878       1.910980       6.414383      -2.165153       9.378137           0.020133
          136              O       7.067841      21.665807       5.324466      -0.608682      33.715716 0.55653217E+03  0.13511555E+05                                 8.194315                            7.256183       0.432914       2.155394                    0.998725      28.965092      76.824277       0.711105       0.354779      -1.140949      -0.031903       0.040064      -0.016366       0.053766      -0.031432       0.027554       0.027006      -0.020645      -0.311802      -0.114974       0.029728       0.085246              8.677517      11.351379      -2.722436      -0.947070       8.032080       0.392622       6.649092           0.041777
          137              O       5.448657      19.150875       5.331250      -0.520206      44.220082 0.63515879E+03  0.15992046E+05                                10.171395                            7.996846      -0.162648       1.993449                    0.995838      28.356965      77.437494       0.644315       0.377560      -1.119568      -0.007650       0.014332       0.003104       0.016540      -0.033568      -0.015066      -0.038552       0.121087       0.025009      -0.090508       0.024911       0.065598             12.072053      17.026155      -1.200670      -6.168376       7.427736       1.952318      11.762268           0.057893
          138              O       3.522852      18.537442       6.239203      -0.547343      46.877042 0.61938500E+03  0.15463642E+05                                10.471735                            7.795998       0.100113       2.066832                    0.997489      28.522511      77.014549       0.666716       0.367971      -1.129234       0.004717       0.013992      -0.020552       0.025306       0.047285       0.019539      -0.032314      -0.005674      -0.025482      -0.066347       0.012618       0.053729             12.714460      14.521711       8.332306       0.361143      15.717478       1.775699       7.904191           0.047640
          139              O       3.007993       1.669232       4.388247      -0.507349      27.729473 0.43107001E+03  0.98046598E+04                                 7.098002                            6.338639       0.639976       2.243576                    0.998823      27.056173      69.148403       0.770453       0.349523      -1.146784      -0.030972      -0.009988       0.011555       0.034533       0.008451      -0.091922      -0.019956      -0.137770      -0.089464      -0.134824       0.040986       0.093838              7.283341       6.059144      -1.566673      -1.910754       6.413754       2.164883       9.377125           0.020150
          140              O       1.130559       2.428193       5.324466      -0.608656      33.713645 0.55649039E+03  0.13510260E+05                                 8.193913                            7.255859       0.433058       2.155451                    0.998725      28.964394      76.821126       0.711130       0.354774      -1.140956       0.031905      -0.040112      -0.016357       0.053800      -0.031407      -0.027546      -0.026999      -0.020717      -0.311913      -0.115000       0.029746       0.085253              8.677070      11.350786      -2.722207       0.947037       8.031666      -0.392603       6.648758           0.041806
          141              O       2.749743       4.943125       5.331250      -0.520194      44.220783 0.63516695E+03  0.15992317E+05                                10.171546                            7.996924      -0.162717       1.993426                    0.995837      28.357107      77.438272       0.644308       0.377563      -1.119565       0.007669      -0.014319       0.003122       0.016541      -0.033553       0.015062       0.038531       0.121082       0.024963      -0.090481       0.024884       0.065596             12.072282      17.026535      -1.200748       6.168539       7.427839      -1.952386      11.762472           0.057931
          142              O       4.675548       5.556558       6.239203      -0.547335      46.877288 0.61938512E+03  0.15463673E+05                                10.471851                            7.796054       0.100057       2.066816                    0.997489      28.522379      77.014720       0.666706       0.367977      -1.129228      -0.004712      -0.013980      -0.020541       0.025290       0.047290      -0.019533       0.032310      -0.005668      -0.025437      -0.066346       0.012619       0.053727             12.714635      14.521920       8.332453      -0.361183      15.717677      -1.775778       7.904307           0.047636
          143              O       1.091207      13.716232       6.918753      -0.507385      27.731169 0.43110328E+03  0.98056205E+04                                 7.098339                            6.338924       0.639822       2.243512                    0.998823      27.056857      69.151208       0.770427       0.349527      -1.146779       0.030975      -0.009930      -0.011536       0.034513      -0.008451      -0.091918       0.019978      -0.137737      -0.089404      -0.134809       0.040976       0.093833              7.283690       6.059425       1.566767      -1.910862       6.414044      -2.165004       9.377600           0.020279
          144              O       2.968641      14.475193       5.982534      -0.608652      33.714518 0.55650803E+03  0.13510814E+05                                 8.194114                            7.256022       0.432891       2.155397                    0.998724      28.964574      76.822301       0.711114       0.354778      -1.140951      -0.031898      -0.040085       0.016361       0.053777       0.031421      -0.027550       0.027004      -0.020660      -0.311849      -0.114984       0.029738       0.085246              8.677292      11.351078       2.722329       0.947055       8.031874       0.392614       6.648925           0.041881
          145              O       1.349457      16.990125       5.975750      -0.520175      44.219336 0.63514598E+03  0.15991638E+05                                10.171288                            7.996771      -0.162668       1.993447                    0.995837      28.356674      77.436420       0.644317       0.377561      -1.119568      -0.007669      -0.014318      -0.003112       0.016538       0.033554       0.015057      -0.038535       0.121082       0.024978      -0.090484       0.024891       0.065593             12.071913      17.025943       1.200673       6.168285       7.427674       1.952308      11.762123           0.057948
          146              O       7.622052      17.603558       5.067797      -0.547315      46.875646 0.61936259E+03  0.15462944E+05                                10.471545                            7.795866       0.100135       2.066846                    0.997489      28.522015      77.012894       0.666721       0.367972      -1.129233       0.004710      -0.013978       0.020545       0.025292      -0.047291      -0.019534      -0.032318      -0.005656      -0.025431      -0.066352       0.012625       0.053728             12.714224      14.521412      -8.332142      -0.361144      15.717201       1.775665       7.904060           0.047668
          147              O       7.107193      10.377768       6.918753      -0.507370      27.731099 0.43110180E+03  0.98055746E+04                                 7.098308                            6.338897       0.639903       2.243538                    0.998823      27.056898      69.151178       0.770432       0.349525      -1.146781      -0.030987       0.009983      -0.011555       0.034546      -0.008445       0.091915      -0.019955      -0.137766      -0.089447      -0.134815       0.040985       0.093830              7.283660       6.059396       1.566761       1.910849       6.414025       2.165002       9.377560           0.020262
          148              O       5.229759       9.618807       5.982534      -0.608671      33.714295 0.55650318E+03  0.13510657E+05                                 8.194034                            7.255953       0.433060       2.155446                    0.998725      28.964622      76.822137       0.711123       0.354775      -1.140954       0.031911       0.040084       0.016359       0.053784       0.031420       0.027550      -0.027001      -0.020710      -0.311883      -0.114994       0.029735       0.085259              8.677207      11.350973       2.722279      -0.947046       8.031788      -0.392609       6.648860           0.041863
          149              O       6.848943       7.103875       5.975750      -0.520207      44.221225 0.63517428E+03  0.15992551E+05                                10.171608                            7.996965      -0.162709       1.993426                    0.995838      28.357278      77.438913       0.644306       0.377562      -1.119565       0.007651       0.014332      -0.003117       0.016543       0.033567      -0.015068       0.038545       0.121087       0.024993      -0.090502       0.024902       0.065600             12.072366      17.026658       1.200750      -6.168602       7.427871      -1.952392      11.762570           0.057917
          150              O       0.576348       6.490442       5.067797      -0.547351      46.878389 0.61940271E+03  0.15464218E+05                                10.471992                            7.796152       0.100053       2.066810                    0.997489      28.522782      77.016008       0.666703       0.367975      -1.129229      -0.004712       0.013998       0.020542       0.025301      -0.047285       0.019538       0.032310      -0.005674      -0.025478      -0.066344       0.012616       0.053728             12.714809      14.522145      -8.332575       0.361184      15.717882      -1.775803       7.904400           0.047654
          151              F       5.538019      22.897974      10.989273      -0.219355      15.148366 0.21645459E+03  0.40907606E+04                                 4.685901                            4.426283       0.884778       2.514401                    0.999152      19.233636      42.942829       0.954830       0.339424      -1.170353      -0.010717       0.003624       0.004850       0.012309      -0.012341       0.003388      -0.058222      -0.119015      -0.065808      -0.052154      -0.047514       0.099668              4.846813       3.864456      -0.924552       0.603837       6.433362      -1.451750       4.242623          -0.000036
          152              F       6.464438       0.247927       9.688968      -0.193511      14.084549 0.19983126E+03  0.36922396E+04                                 4.381459                            4.211417       1.109430       2.609944                    0.999488      18.600235      40.713174       0.995991       0.332831      -1.179184      -0.016872      -0.004160      -0.004318       0.017906       0.022317      -0.065438      -0.015426       0.084806      -0.004328      -0.048427      -0.046912       0.095339              4.434374       5.890363       0.529442      -0.702367       3.957580      -0.190042       3.455179          -0.000042
          153              F       5.325681       0.898465       0.079149      -0.208865      13.410983 0.18534733E+03  0.33689905E+04                                 4.266886                            4.053089       1.000639       2.563927                    0.999285      18.782818      41.102772       1.013854       0.332367      -1.176731      -0.012367      -0.008362       0.006359       0.016226      -0.008868      -0.006777       0.065216      -0.076804       0.115554      -0.058682      -0.036860       0.095542              4.336550       3.443570       0.152228       0.304402       4.713122       1.337085       4.852958          -0.000033
          154              F       2.660381       1.196026      10.989273      -0.219387      15.149401 0.21647356E+03  0.40912115E+04                                 4.686113                            4.426475       0.884773       2.514370                    0.999152      19.234376      42.945060       0.954809       0.339424      -1.170353       0.010729      -0.003648       0.004847       0.012325      -0.012338      -0.003390       0.058218      -0.119003      -0.065808      -0.052146      -0.047513       0.099659              4.847036       3.864629      -0.924608      -0.603884       6.433662       1.451840       4.242819          -0.000052
          155              F       1.733962      23.846073       9.688968      -0.193500      14.084394 0.19982820E+03  0.36921685E+04                                 4.381425                            4.211383       1.109422       2.609945                    0.999488      18.600138      40.712863       0.995996       0.332831      -1.179185       0.016869       0.004124      -0.004314       0.017893       0.022330       0.065438       0.015430       0.084806      -0.004330      -0.048430      -0.046913       0.095344              4.434342       5.890319       0.529467       0.702360       3.957558       0.190050       3.455149          -0.000040
          156              F       2.872719      23.195535       0.079149      -0.208833      13.409894 0.18532800E+03  0.33685476E+04                                 4.266635                            4.052861       1.000708       2.563976                    0.999285      18.782148      41.100593       1.013890       0.332364      -1.176734       0.012360       0.008333       0.006360       0.016207      -0.008864       0.006778      -0.065226      -0.076818       0.115538      -0.058685      -0.036868       0.095552              4.336292       3.443386       0.152222      -0.304371       4.712849      -1.336988       4.852640          -0.000016
          157              F       1.438819      13.243026       0.317727      -0.219369      15.148369 0.21645461E+03  0.40907610E+04                                 4.685902                            4.426283       0.884787       2.514403                    0.999152      19.233660      42.942887       0.954830       0.339424      -1.170353      -0.010717      -0.003625      -0.004851       0.012310       0.012340      -0.003388      -0.058223      -0.119014      -0.065810      -0.052153      -0.047515       0.099668              4.846815       3.864455       0.924551      -0.603836       6.433367      -1.451751       4.242622           0.000023
          158              F       2.365238      11.799073       1.618032      -0.193514      14.084564 0.19983150E+03  0.36922454E+04                                 4.381465                            4.211422       1.109429       2.609944                    0.999488      18.600231      40.713179       0.995989       0.332832      -1.179184      -0.016870       0.004158       0.004317       0.017903      -0.022318       0.065437      -0.015427       0.084807      -0.004329      -0.048426      -0.046913       0.095339              4.434381       5.890374      -0.529446       0.702369       3.957585      -0.190043       3.455183           0.000015
          159              F       1.226481      11.148535      11.227851      -0.208862      13.410983 0.18534733E+03  0.33689905E+04                                 4.266887                            4.053090       1.000639       2.563927                    0.999285      18.782807      41.102749       1.013853       0.332367      -1.176731      -0.012365       0.008361      -0.006358       0.016225       0.008867       0.006777       0.065216      -0.076804       0.115553      -0.058681      -0.036860       0.095541              4.336551       3.443573      -0.152229      -0.304402       4.713122       1.337085       4.852960           0.000046
          160              F       6.759581      10.850974       0.317727      -0.219383      15.149407 0.21647371E+03  0.40912151E+04                                 4.686117                            4.426479       0.884764       2.514368                    0.999152      19.234349      42.945007       0.954808       0.339424      -1.170352       0.010726       0.003647      -0.004846       0.012322       0.012339       0.003391       0.058218      -0.119003      -0.065809      -0.052146      -0.047514       0.099660              4.847040       3.864632       0.924611       0.603886       6.433666       1.451841       4.242823           0.000018
          161              F       5.833162      12.294927       1.618032      -0.193505      14.084362 0.19982765E+03  0.36921556E+04                                 4.381418                            4.211376       1.109437       2.609950                    0.999488      18.600125      40.712814       0.995997       0.332831      -1.179185       0.016868      -0.004127       0.004314       0.017893      -0.022329      -0.065438       0.015429       0.084806      -0.004330      -0.048430      -0.046913       0.095343              4.434333       5.890304      -0.529463      -0.702358       3.957551       0.190049       3.455145           0.000016
          162              F       6.971919      12.945465      11.227851      -0.208844      13.409912 0.18532833E+03  0.33685551E+04                                 4.266639                            4.052865       1.000702       2.563972                    0.999285      18.782169      41.100655       1.013889       0.332364      -1.176734       0.012360      -0.008334      -0.006361       0.016207       0.008864      -0.006778      -0.065227      -0.076817       0.115537      -0.058684      -0.036868       0.095552              4.336296       3.443387      -0.152221       0.304371       4.712856      -1.336991       4.852645           0.000051

******************************************************
Auxiliary information for the entire system
The total spin magnetic moment of the unit cell is   7.982196
The total net atomic charge of the unit cell is   0.000002
Accuracy of reproducing the electrostatic potential in the unit cell:
  The inner radius (bohr) =    5.0000
  The outer radius (bohr) =   12.0000
  Valid grid points have density less than (e/(bohr^3)) =    0.0001
  The number of valid grid points were=        14900
  The rms potential error without charges in kcal/mol is=     10.44959
  The rms potential error with partial charges in kcal/mol is=      1.37769
  The RRMSE value at monopole order=      0.13184
  The rms potential error with partial charges and cloud penetration in kcal/mol is=      1.37180
  The RRMSE value at monopole order with cloud penetration is=      0.13128
  The rms potential error with partial charges and atomic dipoles in kcal/mol is=      1.70392
  The RRMSE value at dipole order=      0.16306
  The rms potential error with partial charges, atomic dipoles and cloud penetration in kcal/mol is=      1.68247
  The RRMSE value at dipole order with cloud penetration=      0.16101

******************************************************
The electron densities and ab initio electrostatic potential were computed in VASP using the PBE functional and
projector augmented wave method. See the main text of the journal article for a description of computational details.
The atomic charges, dipoles, and quadrupoles were computed with the DDEC6 method as described in
(a) T. A. Manz and N. Gabaldon Limas, RSC Adv. 6 (2016) 47771-47801 DOI: 10.1039/c6ra04656h
(b) N. Gabaldon Limas and T. A. Manz, RSC Adv. 8 (2018) 2678-2707 DOI: 10.1039/c7ra11829e.
For each atom in the material, the electron cloud parameters were fit to the spherically averaged atom-in-material
electron density using radial positions for which this density was between 10^-4 and 10^-2 electrons per cubic bohr.
The polarizabilities, dispersion coefficients, and quantum Drude oscillator (QDO) parameters were fit using the MCLF method.
The magnetic structure of the system was optimized in VASP from the default ferromagnetic initial guess using spin polarization.
The atomic spin moments (ASMs) were computed on this optimized magnetic structure using the DDEC6 partition as inputs
to the method of T. A. Manz and D. S. Sholl, J. Chem. Theory Comput. 7 (2011) 4146-4164 DOI: 10.1021/ct200539n.
The RMSE and RRMSE were computed using a uniform grid with Ewald summation.
