# Supplementary material for: A collection of forcefield precursors for metal–organic frameworks
Source: RSC Adv. 2019 Nov 13;9(63):36492–507. doi: 10.1039/c9ra07327b (PMC9075174; doi:10.1039/c9ra07327b)
Supplement: RA-009-C9RA07327B-s4592 [file RA-009-C9RA07327B-s4592.xyz]

  148
jmolscript: load "" {1 1 1} spacegroup "x,y,z" unitcell [{      7.868000     0.000000     0.000000 }, {     -1.771742    10.990103     0.000000 }, {      0.000000     0.000000    22.300000 }]
Ce     1.704910     7.949911    16.070272     1.928714
Ce     0.457348     3.040192     4.920272     1.929045
Ce     4.391348     3.040192     6.229728     1.928927
Ce     5.638910     7.949911    17.379728     1.928980
H      1.509425     2.189229    15.431600     0.111658
H      1.858452     1.263862    14.214020     0.112317
H      6.062281    10.893390    15.077030     0.156411
H      0.276023     0.645119    16.419490     0.150845
H      5.780365     2.388149    10.298140     0.111328
H      6.946875     1.340793    10.376190     0.112927
H     -0.379972     4.099308    10.061760     0.151942
H      0.652246     2.933258     9.861060     0.142984
H      6.086837     5.289537    15.306720     0.096773
H      5.397439     5.612646    13.937500     0.099244
H      3.876039     4.000397    14.419180     0.145232
H      4.512238     3.904784    15.846380     0.151707
H      0.652833     8.800874     4.281600     0.111656
H      0.303806     9.726241     3.064020     0.112361
H      3.967977     0.096713     3.927030     0.156429
H      1.886235    10.344984     5.269490     0.150857
H      4.249893     8.601954    21.448140     0.111375
H      3.083383     9.649310    21.526190     0.112966
H      2.542230     6.890795    21.211760     0.151979
H      1.510012     8.056845    21.011060     0.143048
H      3.943421     5.700566     4.156720     0.096804
H      4.632819     5.377457     2.787500     0.099268
H      6.154219     6.989706     3.269180     0.145273
H      5.518020     7.085319     4.696380     0.151706
H      4.586833     8.800874     6.868400     0.111654
H      4.237806     9.726241     8.085980     0.112359
H      0.033977     0.096713     7.222970     0.156415
H      5.820235    10.344984     5.880510     0.150837
H      0.315893     8.601954    12.001860     0.111365
H     -0.850617     9.649310    11.923810     0.112951
H      6.476230     6.890795    12.238240     0.151965
H      5.444012     8.056845    12.438940     0.143022
H      0.009421     5.700566     6.993280     0.096804
H      0.698819     5.377457     8.362500     0.099268
H      2.220219     6.989706     7.880820     0.145257
H      1.584020     7.085319     6.453620     0.151714
H      5.443425     2.189229    18.018400     0.111635
H      5.792452     1.263862    19.235980     0.112285
H      2.128281    10.893390    18.372970     0.156399
H      4.210023     0.645119    17.030510     0.150828
H      1.846365     2.388149     0.851860     0.111291
H      3.012875     1.340793     0.773810     0.112910
H      3.554028     4.099308     1.088240     0.151937
H      4.586246     2.933258     1.288940     0.142946
H      2.152837     5.289537    18.143280     0.096773
H      1.463439     5.612646    19.512500     0.099235
H     -0.057961     4.000397    19.030820     0.145222
H      0.578238     3.904784    17.603620     0.151703
C     -0.018876     1.893595    12.686470     0.559898
C      6.066772     3.495952    12.572740     0.536145
C      7.055912     2.938754    14.713540     0.560682
C      1.145910     1.535317    14.813890    -0.037957
C      0.666749     0.339594    15.585470    -0.372394
C     -0.038137    10.319707    15.897670     0.699736
C      6.705383     2.262862    10.561280    -0.034975
C     -0.276546     3.189328     9.742870    -0.368964
C      7.234904     3.126684     8.275530     0.720535
C      5.552000     4.912576    14.590890    -0.020467
C      4.340401     4.507041    15.103790    -0.366875
C      3.431424     5.601655    15.583240     0.719170
C      2.181134     9.096508     1.536470     0.559925
C      3.963486     7.494151     1.422740     0.536168
C      2.974346     8.051349     3.563540     0.560714
C      1.016348     9.454786     3.663890    -0.037974
C      1.495509    10.650509     4.435470    -0.372362
C      2.200395     0.670396     4.747670     0.699769
C      3.324875     8.727241    21.711280    -0.034979
C      2.438804     7.800775    20.892870    -0.368997
C      2.795354     7.863419    19.425530     0.720464
C      4.478258     6.077527     3.440890    -0.020462
C      5.689857     6.483062     3.953790    -0.366836
C      6.598834     5.388448     4.433240     0.719258
C      6.115134     9.096508     9.613530     0.559907
C      0.029486     7.494151     9.727260     0.536153
C     -0.959654     8.051349     7.586460     0.560702
C      4.950348     9.454786     7.486110    -0.037962
C      5.429509    10.650509     6.714530    -0.372344
C      6.134395     0.670396     6.402330     0.699878
C     -0.609125     8.727241    11.738720    -0.034980
C      6.372804     7.800775    12.557130    -0.368987
C     -1.138646     7.863419    14.024470     0.720472
C      0.544258     6.077527     7.709110    -0.020437
C      1.755857     6.483062     7.196210    -0.366830
C      2.664834     5.388448     6.716760     0.719231
C      3.915124     1.893595    20.763530     0.559867
C      2.132772     3.495952    20.877260     0.536111
C      3.121912     2.938754    18.736460     0.560669
C      5.079910     1.535317    18.636110    -0.037942
C      4.600749     0.339594    17.864530    -0.372395
C      3.895863    10.319707    17.552330     0.699769
C      2.771383     2.262862     0.588720    -0.034967
C      3.657454     3.189328     1.407130    -0.368959
C      3.300904     3.126684     2.874470     0.720515
C      1.618000     4.912576    18.859110    -0.020465
C      0.406401     4.507041    18.346210    -0.366850
C     -0.502576     5.601655    17.866760     0.719183
N      0.072280     2.152961    14.037850    -0.237593
N      6.841387     2.522229    12.004090    -0.219280
N      6.324469     3.795982    13.937500    -0.248095
N      2.089978     8.837142     2.887850    -0.237582
N      3.188871     8.467874     0.854090    -0.219256
N      3.705789     7.194121     2.787500    -0.248089
N      6.023978     8.837142     8.262150    -0.237583
N     -0.745129     8.467874    10.295910    -0.219263
N     -0.228211     7.194121     8.362500    -0.248096
N      4.006280     2.152961    19.412150    -0.237591
N      2.907387     2.522229    21.445910    -0.219280
N      2.390469     3.795982    19.512500    -0.248096
O      5.317334     4.181734    11.908200    -0.472291
O      7.063216     3.039862    15.917740    -0.474946
O      0.754193     1.153961    12.120050    -0.483708
O      1.052446    10.324103    15.286650    -0.581400
O     -0.297525     9.415221    16.771830    -0.728230
O      0.308159     2.929961     7.455782    -0.658257
O      6.029483     3.312417     7.972250    -0.654185
O      3.847875     6.522626    16.365970    -0.726596
O      2.255789     5.592863    15.210830    -0.582330
O      4.712924     6.808369     0.758200    -0.472180
O      2.967042     7.950241     4.767740    -0.474938
O      1.408065     9.836142     0.970050    -0.483608
O      1.109812     0.666000     4.136650    -0.581340
O      2.459783     1.574882     5.621830    -0.728308
O      1.854099     8.060142    18.605782    -0.658049
O      4.000775     7.677686    19.122250    -0.654204
O      6.182383     4.467477     5.215970    -0.726629
O     -0.093531     5.397240     4.060830    -0.582463
O      0.778924     6.808369    10.391800    -0.472219
O     -0.966958     7.950241     6.382260    -0.474954
O      5.342065     9.836142    10.179950    -0.483641
O      5.043812     0.666000     7.013350    -0.581602
O      6.393783     1.574882     5.528170    -0.728575
O      5.788099     8.060142    14.844218    -0.658087
O      0.066775     7.677686    14.327750    -0.654214
O      2.248383     4.467477     5.934030    -0.726900
O      3.840469     5.397240     7.089170    -0.582270
O      1.383334     4.181734    21.541800    -0.472334
O      3.129216     3.039862    17.532260    -0.474988
O      4.688193     1.153961    21.329950    -0.483756
O      4.986446    10.324103    18.163350    -0.581490
O      3.636475     9.415221    16.678170    -0.728286
O      4.242159     2.929961     3.694218    -0.657955
O      2.095483     3.312417     3.177750    -0.654404
O     -0.086125     6.522626    17.084030    -0.726582
O      6.189789     5.592863    18.239170    -0.582373

The following XYZ coordinates are in angstroms. Other properties are in atomic units.
The sperically averaged electron density of each atom fit to a function of the form exp(a - br)
eigen_1, eigen_2 and eigen_3 are the three eigenvalues of traceless quadrupole moment tensor
  atom number  atomic symbol              X              Y              Z     net charge C6 coefficient C8 coefficient C10 coefficient fluctuating dipole atomic polarizability isotropic forcefield polarizability              a              b squared Pearson coefficient          <r^3>          <r^4>         wp_QDO          m_QDO          q_QDO       dipole_x       dipole_y       dipole_z         dipole            Qxy            Qxz            Qyz     Q(x^2-y^2)  Q(3z^2 - R^2)        eigen_1        eigen_2        eigen_3 static polarizability      alpha(xx)      alpha(xy)      alpha(xz)      alpha(yy)      alpha(yz)      alpha(zz) atomic spin moment
            1             Ce       1.704910       7.949911      16.070272       1.928714     216.734720 0.60911906E+04  0.24910712E+06                                24.289680                           21.516402       1.507199       2.097074                    0.997790      98.451976     263.753146       0.525477       0.285015      -1.301286      -0.019122      -0.003537      -0.004192       0.019893       0.074213      -0.131094      -0.009104       0.044810       0.319882      -0.156528      -0.037621       0.194149             27.202168      35.127373      -2.970877       6.192368      26.466858       0.073436      20.012273           1.019240
            2             Ce       0.457348       3.040192       4.920272       1.929045     216.811366 0.60936145E+04  0.24919271E+06                                24.269411                           21.498317       1.512951       2.098510                    0.997777      98.598216     264.005111       0.526600       0.284423      -1.302163       0.019591       0.003408      -0.003329       0.020162       0.069294       0.131893       0.018340       0.051275       0.306892      -0.146927      -0.048392       0.195319             27.179330      35.096245      -2.967164      -6.186951      26.445427      -0.073693      19.996319           1.020412
            3             Ce       4.391348       3.040192       6.229728       1.928927     216.812086 0.60936662E+04  0.24919464E+06                                24.269110                           21.498045       1.513879       2.098726                    0.997781      98.600841     264.009581       0.526618       0.284414      -1.302178       0.020447       0.005066       0.002152       0.021174       0.079639      -0.125962       0.001026       0.040950       0.331241      -0.164600      -0.024717       0.189317             27.179106      35.096901      -2.968566       6.187294      26.445315       0.073474      19.995103           1.020516
            4             Ce       5.638910       7.949911      17.379728       1.928980     216.683588 0.60893770E+04  0.24900792E+06                                24.282051                           21.509854       1.508948       2.097580                    0.997788      98.460387     263.739956       0.525693       0.284927      -1.301421      -0.019068      -0.003932       0.003577       0.019795       0.076039       0.129901       0.006454       0.050507       0.315989      -0.157953      -0.034797       0.192750             27.193429      35.115605      -2.969959      -6.190226      26.458517      -0.073443      20.006165           1.019298
            5              H       1.509425       2.189229      15.431600       0.111658       0.940935 0.69130357E+01  0.65970040E+02                                 1.638060                            1.572935      -0.925977       2.437178                    0.997387       3.569574      10.118678       0.478238       1.342098      -0.694851       0.016817       0.021707       0.026653       0.038267       0.003050       0.009237      -0.001764      -0.012516      -0.005059      -0.013560       0.005715       0.007845              1.674634       1.552305       0.247280       0.271017       1.787911       0.367278       1.683686          -0.000048
            6              H       1.858452       1.263862      14.214020       0.112317       1.167344 0.93164341E+01  0.94216616E+02                                 1.774788                            1.736388      -1.068024       2.359255                    0.997335       3.563054       9.849772       0.499060       1.213599      -0.724460       0.029839      -0.014030      -0.018421       0.037770      -0.000878      -0.008106      -0.005136       0.013000      -0.017706      -0.012330      -0.000705       0.013036              1.776328       1.920181      -0.186539      -0.239558       1.611536       0.076884       1.797268          -0.000037
            7              H       6.062281      10.893390      15.077030       0.156411       0.957216 0.75632690E+01  0.73535404E+02                                 1.643494                            1.638418      -0.837552       2.496720                    0.998486       3.379440       9.550212       0.473313       1.330978      -0.698950      -0.019139      -0.005948      -0.018194       0.027069       0.004920       0.006435       0.003405       0.010835       0.006587      -0.008519      -0.003207       0.011726              1.639862       1.670839       0.211483       0.216411       1.684934       0.127817       1.563813          -0.000000
            8              H       0.276023       0.645119      16.419490       0.150845       0.953862 0.74322935E+01  0.72150683E+02                                 1.648036                            1.629297      -1.083396       2.371808                    0.997669       3.503406       9.984657       0.471063       1.339396      -0.695880      -0.003778       0.013050       0.023255       0.026933       0.000857       0.000110       0.005388       0.005020       0.033084      -0.009540      -0.002913       0.012453              1.648650       1.541746      -0.085042      -0.280043       1.555349       0.130690       1.848855          -0.000029
            9              H       5.780365       2.388149      10.298140       0.111328       1.210218 0.97717835E+01  0.99783058E+02                                 1.809164                            1.772403      -1.030327       2.381499                    0.997265       3.532246       9.740242       0.497555       1.205542      -0.727299      -0.034936       0.003898      -0.014601       0.038064       0.008296       0.001893      -0.002704       0.022746      -0.003974      -0.014192      -0.000606       0.014798              1.809000       2.126068      -0.084009       0.225036       1.505977      -0.003714       1.794957          -0.000102
           10              H       6.946875       1.340793      10.376190       0.112927       1.005187 0.74106771E+01  0.71476577E+02                                 1.662948                            1.589845      -0.972364       2.409458                    0.997423       3.561418       9.929063       0.496498       1.279037      -0.708005       0.010088      -0.035604      -0.013085       0.039251       0.001196      -0.009183       0.002663      -0.011277       0.025776      -0.014010       0.001279       0.012731              1.698449       1.327118      -0.204539      -0.015986       2.241959       0.210831       1.526272          -0.000031
           11              H      -0.379972       4.099308      10.061760       0.151942       0.947466 0.72808946E+01  0.70516363E+02                                 1.659854                            1.627526      -1.047318       2.394616                    0.996459       3.519319      10.110835       0.463552       1.364276      -0.690739      -0.005655       0.020888       0.012675       0.025079      -0.004158       0.002385       0.000993      -0.009914      -0.002774      -0.007089       0.000154       0.006935              1.667422       1.301379      -0.010518      -0.088742       2.106114       0.127848       1.594774           0.000007
           12              H       0.652246       2.933258       9.861060       0.142984       1.036658 0.82454123E+01  0.80839791E+02                                 1.649299                            1.644477      -0.896736       2.460662                    0.998751       3.283033       8.922258       0.507948       1.229913      -0.722387       0.023324      -0.009991       0.003081       0.025560      -0.000688      -0.001500       0.002042       0.010824      -0.013287      -0.005994      -0.001897       0.007891              1.632368       1.908785      -0.152090       0.051838       1.466233      -0.092539       1.522085          -0.000129
           13              H       6.086837       5.289537      15.306720       0.096773       0.966831 0.74286872E+01  0.72877992E+02                                 1.721375                            1.671979      -1.269415       2.266571                    0.992298       3.955721      11.733860       0.442426       1.411176      -0.679590       0.013690       0.012204       0.032005       0.036888       0.002238       0.000245       0.008209       0.018993       0.004563      -0.014623       0.005309       0.009314              1.750244       1.751128       0.192680       0.340022       1.655079       0.243564       1.844524          -0.000011
           14              H       5.397439       5.612646      13.937500       0.099244       1.076063 0.82950064E+01  0.83011656E+02                                 1.805269                            1.732664      -1.166588       2.318802                    0.993946       3.814052      11.143380       0.450963       1.357198      -0.691543      -0.019686       0.030032      -0.021606       0.041908      -0.010925      -0.001056      -0.011343       0.001527      -0.024869      -0.017431       0.000150       0.017281              1.845397       1.480717       0.023907      -0.062848       2.145619      -0.476445       1.909857          -0.000003
           15              H       3.876039       4.000397      14.419180       0.145232       1.005329 0.78194347E+01  0.76472980E+02                                 1.684737                            1.654447      -0.896064       2.466382                    0.998470       3.390614       9.532833       0.477103       1.312689      -0.703103      -0.008660      -0.009558      -0.020727       0.024412       0.004566       0.003435       0.005061      -0.001033      -0.006427      -0.005685      -0.003301       0.008985              1.689387       1.737881       0.221062       0.168070       1.592255       0.270430       1.738026          -0.000075
           16              H       4.512238       3.904784      15.846380       0.151707       0.964014 0.73705009E+01  0.71985882E+02                                 1.706455                            1.655695      -1.295105       2.271004                    0.994567       3.724270      10.933541       0.449636       1.394745      -0.683280       0.010700      -0.012648       0.015071       0.022396       0.000903       0.002328      -0.000107      -0.008687       0.006435      -0.006160       0.002770       0.003391              1.734207       1.532183      -0.025965      -0.065847       1.719628      -0.452470       1.950812          -0.000002
           17              H       0.652833       8.800874       4.281600       0.111656       0.940993 0.69135833E+01  0.65976437E+02                                 1.638104                            1.572978      -0.926007       2.437145                    0.997387       3.569720      10.119114       0.478242       1.342064      -0.694857      -0.016814      -0.021704       0.026650       0.038262       0.003048      -0.009238       0.001766      -0.012522      -0.005064      -0.013562       0.005716       0.007846              1.674681       1.552348       0.247291      -0.271025       1.787969      -0.367288       1.683725          -0.000063
           18              H       0.303806       9.726241       3.064020       0.112361       1.167215 0.93150970E+01  0.94199441E+02                                 1.774626                            1.736238      -1.067922       2.359307                    0.997337       3.562858       9.848946       0.499095       1.213563      -0.724467      -0.029838       0.014036      -0.018423       0.037772      -0.000881       0.008109       0.005130       0.013003      -0.017713      -0.012330      -0.000709       0.013039              1.776167       1.919989      -0.186515       0.239523       1.611404      -0.076880       1.797107          -0.000040
           19              H       3.967977       0.096713       3.927030       0.156429       0.957036 0.75614031E+01  0.73512522E+02                                 1.643279                            1.638210      -0.837363       2.496831                    0.998488       3.379056       9.548732       0.473346       1.330969      -0.698953       0.019143       0.005956      -0.018194       0.027073       0.004925      -0.006432      -0.003404       0.010844       0.006588      -0.008525      -0.003202       0.011727              1.639648       1.670622       0.211442      -0.216368       1.684704      -0.127795       1.563618          -0.000013
           20              H       1.886235      10.344984       5.269490       0.150857       0.953802 0.74317154E+01  0.72143813E+02                                 1.647982                            1.629247      -1.083369       2.371837                    0.997667       3.503307       9.984353       0.471064       1.339418      -0.695875       0.003784      -0.013034       0.023262       0.026932       0.000863      -0.000105      -0.005375       0.005023       0.033101      -0.009540      -0.002912       0.012452              1.648598       1.541706      -0.085040       0.280036       1.555305      -0.130679       1.848784          -0.000078
           21              H       4.249893       8.601954      21.448140       0.111375       1.209991 0.97693822E+01  0.99751893E+02                                 1.808898                            1.772154      -1.030144       2.381596                    0.997268       3.531851       9.738664       0.497605       1.205499      -0.727309       0.034939      -0.003895      -0.014610       0.038070       0.008293      -0.001897       0.002702       0.022763      -0.003991      -0.014194      -0.000613       0.014807              1.808730       2.125728      -0.083992      -0.224978       1.505788       0.003713       1.794675          -0.000022
           22              H       3.083383       9.649310      21.526190       0.112966       1.005099 0.74099210E+01  0.71468124E+02                                 1.662919                            1.589818      -0.972345       2.409497                    0.997423       3.561301       9.928957       0.496472       1.279124      -0.707986      -0.010089       0.035607      -0.013095       0.039257       0.001194       0.009182      -0.002662      -0.011270       0.025780      -0.014007       0.001275       0.012732              1.698420       1.327095      -0.204523       0.015984       2.241915      -0.210826       1.526249           0.000004
           23              H       2.542230       6.890795      21.211760       0.151979       0.947450 0.72807796E+01  0.70515323E+02                                 1.659864                            1.627535      -1.047411       2.394585                    0.996458       3.519333      10.111045       0.463539       1.364313      -0.690731       0.005656      -0.020894       0.012665       0.025079      -0.004160      -0.002382      -0.000992      -0.009915      -0.002779      -0.007087       0.000150       0.006937              1.667432       1.301386      -0.010514       0.088743       2.106125      -0.127837       1.594785           0.000028
           24              H       1.510012       8.056845      21.011060       0.143048       1.036664 0.82454268E+01  0.80839483E+02                                 1.649241                            1.644423      -0.896697       2.460668                    0.998751       3.283030       8.922050       0.507985       1.229830      -0.722404      -0.023321       0.009989       0.003076       0.025556      -0.000687       0.001495      -0.002037       0.010826      -0.013329      -0.005996      -0.001901       0.007897              1.632309       1.908698      -0.152079      -0.051832       1.466195       0.092535       1.522035          -0.000054
           25              H       3.943421       5.700566       4.156720       0.096804       0.966602 0.74264448E+01  0.72850481E+02                                 1.721115                            1.671740      -1.269165       2.266722                    0.992299       3.955188      11.731828       0.442453       1.411198      -0.679587      -0.013702      -0.012213       0.032010       0.036899       0.002247      -0.000250      -0.008217       0.019011       0.004557      -0.014636       0.005307       0.009329              1.749976       1.750866       0.192637      -0.339944       1.654831      -0.243501       1.844232          -0.000030
           26              H       4.632819       5.377457       2.787500       0.099268       1.075955 0.82939989E+01  0.82999138E+02                                 1.805159                            1.732568      -1.166566       2.318828                    0.993947       3.813843      11.142643       0.450971       1.357213      -0.691541       0.019685      -0.030034      -0.021609       0.041911      -0.010926       0.001055       0.011344       0.001539      -0.024864      -0.017432       0.000151       0.017281              1.845283       1.480641       0.023907       0.062845       2.145482       0.476395       1.909726          -0.000006
           27              H       6.154219       6.989706       3.269180       0.145273       1.005251 0.78185983E+01  0.76462330E+02                                 1.684607                            1.654324      -0.895903       2.466462                    0.998472       3.390397       9.531896       0.477138       1.312633      -0.703114       0.008666       0.009548      -0.020729       0.024412       0.004558      -0.003438      -0.005059      -0.001019      -0.006440      -0.005687      -0.003292       0.008979              1.689257       1.737736       0.221033      -0.168051       1.592139      -0.270400       1.737895          -0.000077
           28              H       5.518020       7.085319       4.696380       0.151706       0.964064 0.73709458E+01  0.71990895E+02                                 1.706465                            1.655705      -1.295082       2.271000                    0.994567       3.724324      10.933543       0.449653       1.394678      -0.683292      -0.010700       0.012643       0.015069       0.022392       0.000902      -0.002326       0.000107      -0.008686       0.006433      -0.006159       0.002769       0.003390              1.734219       1.532192      -0.025973       0.065840       1.719651       0.452477       1.950815          -0.000022
           29              H       4.586833       8.800874       6.868400       0.111654       0.941020 0.69138336E+01  0.65979574E+02                                 1.638148                            1.573016      -0.926073       2.437114                    0.997385       3.569807      10.119494       0.478230       1.342081      -0.694853      -0.016814      -0.021703      -0.026649       0.038261       0.003047       0.009238      -0.001766      -0.012523      -0.005061      -0.013562       0.005716       0.007846              1.674728       1.552390       0.247307       0.271041       1.788024       0.367305       1.683771          -0.000095
           30              H       4.237806       9.726241       8.085980       0.112359       1.167135 0.93142651E+01  0.94189013E+02                                 1.774572                            1.736185      -1.067811       2.359384                    0.997337       3.562627       9.848232       0.499091       1.213597      -0.724461      -0.029847       0.014050       0.018418       0.037781      -0.000898      -0.008105      -0.005134       0.012991      -0.017743      -0.012340      -0.000691       0.013031              1.776112       1.919928      -0.186507      -0.239518       1.611354       0.076879       1.797054          -0.000085
           31              H       0.033977       0.096713       7.222970       0.156415       0.957156 0.75626892E+01  0.73528632E+02                                 1.643452                            1.638377      -0.837542       2.496739                    0.998485       3.379394       9.550125       0.473307       1.331014      -0.698943       0.019140       0.005956       0.018203       0.027077       0.004921       0.006441       0.003419       0.010851       0.006568      -0.008525      -0.003215       0.011740              1.639823       1.670802       0.211477       0.216406       1.684890       0.127813       1.563777          -0.000037
           32              H       5.820235      10.344984       5.880510       0.150837       0.953900 0.74327022E+01  0.72155774E+02                                 1.648081                            1.629342      -1.083393       2.371793                    0.997669       3.503597       9.985338       0.471056       1.339395      -0.695878       0.003771      -0.013042      -0.023252       0.026925       0.000848       0.000118       0.005383       0.005020       0.033083      -0.009535      -0.002915       0.012451              1.648698       1.541794      -0.085049      -0.280060       1.555398       0.130694       1.848902          -0.000063
           33              H       0.315893       8.601954      12.001860       0.111365       1.210136 0.97709178E+01  0.99771783E+02                                 1.809060                            1.772306      -1.030331       2.381506                    0.997265       3.532095       9.739635       0.497577       1.205518      -0.727305       0.034936      -0.003896       0.014608       0.038067       0.008297       0.001892      -0.002703       0.022751      -0.003979      -0.014193      -0.000609       0.014802              1.808894       2.125935      -0.084001       0.225010       1.505905      -0.003712       1.794844          -0.000089
           34              H      -0.850617       9.649310      11.923810       0.112951       1.005143 0.74103119E+01  0.71472642E+02                                 1.662946                            1.589843      -0.972358       2.409480                    0.997423       3.561380       9.929141       0.496477       1.279096      -0.707992      -0.010089       0.035605       0.013093       0.039255       0.001195      -0.009183       0.002663      -0.011273       0.025776      -0.014008       0.001276       0.012731              1.698448       1.327115      -0.204532      -0.015985       2.241957       0.210831       1.526271          -0.000019
           35              H       6.476230       6.890795      12.238240       0.151965       0.947456 0.72808301E+01  0.70515932E+02                                 1.659873                            1.627543      -1.047378       2.394597                    0.996458       3.519349      10.111098       0.463537       1.364316      -0.690730       0.005655      -0.020893      -0.012667       0.025079      -0.004158       0.002383       0.000992      -0.009916      -0.002776      -0.007088       0.000152       0.006935              1.667441       1.301392      -0.010518      -0.088744       2.106141       0.127840       1.594790           0.000014
           36              H       5.444012       8.056845      12.438940       0.143022       1.036730 0.82461841E+01  0.80849396E+02                                 1.649373                            1.644550      -0.896740       2.460650                    0.998751       3.283179       8.922820       0.507937       1.229907      -0.722387      -0.023321       0.009988      -0.003078       0.025556      -0.000685      -0.001494       0.002037       0.010821      -0.013316      -0.005993      -0.001899       0.007892              1.632440       1.908867      -0.152097       0.051839       1.466299      -0.092547       1.522154          -0.000092
           37              H       0.009421       5.700566       6.993280       0.096804       0.966591 0.74263277E+01  0.72848915E+02                                 1.721095                            1.671722      -1.269100       2.266754                    0.992300       3.955075      11.731391       0.442458       1.411190      -0.679589      -0.013691      -0.012218      -0.032009       0.036896       0.002235       0.000244       0.008213       0.018990       0.004555      -0.014624       0.005311       0.009313              1.749955       1.750843       0.192631       0.339935       1.654813       0.243498       1.844210          -0.000036
           38              H       0.698819       5.377457       8.362500       0.099268       1.075870 0.82931586E+01  0.82988559E+02                                 1.805067                            1.732485      -1.166426       2.318905                    0.993948       3.813633      11.141854       0.450980       1.357221      -0.691540       0.019687      -0.030040       0.021603       0.041913      -0.010930      -0.001056      -0.011337       0.001527      -0.024870      -0.017429       0.000145       0.017284              1.845186       1.480573       0.023901      -0.062836       2.145360      -0.476358       1.909626          -0.000022
           39              H       2.220219       6.989706       7.880820       0.145257       1.005255 0.78186573E+01  0.76463241E+02                                 1.684633                            1.654348      -0.895971       2.466434                    0.998471       3.390435       9.532101       0.477126       1.312661      -0.703109       0.008662       0.009552       0.020733       0.024416       0.004564       0.003441       0.005060      -0.001025      -0.006423      -0.005684      -0.003301       0.008985              1.689283       1.737758       0.221039       0.168054       1.592165       0.270411       1.737924          -0.000120
           40              H       1.584020       7.085319       6.453620       0.151714       0.964020 0.73705246E+01  0.71985791E+02                                 1.706423                            1.655666      -1.294969       2.271060                    0.994568       3.724202      10.933129       0.449655       1.394692      -0.683290      -0.010702       0.012639      -0.015073       0.022394       0.000904       0.002329      -0.000102      -0.008688       0.006452      -0.006164       0.002772       0.003391              1.734176       1.532156      -0.025975      -0.065833       1.719609      -0.452460       1.950762          -0.000033
           41              H       5.443425       2.189229      18.018400       0.111635       0.940967 0.69132948E+01  0.65972868E+02                                 1.638071                            1.572945      -0.925916       2.437193                    0.997387       3.569598      10.118642       0.478247       1.342064      -0.694858       0.016816       0.021706      -0.026648       0.038263       0.003049      -0.009237       0.001766      -0.012518      -0.005062      -0.013560       0.005715       0.007845              1.674647       1.552314       0.247287      -0.271023       1.787928      -0.367287       1.683699          -0.000033
           42              H       5.792452       1.263862      19.235980       0.112285       1.167285 0.93158449E+01  0.94209477E+02                                 1.774772                            1.736372      -1.067958       2.359301                    0.997336       3.562931       9.849476       0.499044       1.213653      -0.724449       0.029845      -0.014033       0.018423       0.037777      -0.000884       0.008104       0.005139       0.012998      -0.017719      -0.012336      -0.000698       0.013034              1.776313       1.920164      -0.186538       0.239563       1.611517      -0.076885       1.797258          -0.000014
           43              H       2.128281      10.893390      18.372970       0.156399       0.957252 0.75636506E+01  0.73540181E+02                                 1.643547                            1.638470      -0.837636       2.496679                    0.998486       3.379534       9.550606       0.473300       1.330996      -0.698946      -0.019140      -0.005946       0.018197       0.027070       0.004917      -0.006437      -0.003408       0.010841       0.006583      -0.008520      -0.003210       0.011729              1.639916       1.670892       0.211493      -0.216425       1.684991      -0.127825       1.563866           0.000007
           44              H       4.210023       0.645119      17.030510       0.150828       0.953966 0.74333492E+01  0.72163557E+02                                 1.648151                            1.629408      -1.083533       2.371721                    0.997669       3.503684       9.985659       0.471049       1.339388      -0.695880      -0.003775       0.013052      -0.023248       0.026927       0.000854      -0.000114      -0.005389       0.005021       0.033072      -0.009539      -0.002911       0.012450              1.648767       1.541850      -0.085053       0.280074       1.555457      -0.130703       1.848993          -0.000033
           45              H       1.846365       2.388149       0.851860       0.111291       1.210320 0.97730466E+01  0.99801287E+02                                 1.809450                            1.772670      -1.030241       2.381560                    0.997265       3.532471       9.741794       0.497442       1.205750      -0.727253      -0.034940       0.003903       0.014606       0.038071       0.008290      -0.001893       0.002712       0.022738      -0.003943      -0.014193      -0.000593       0.014786              1.809290       2.126437      -0.084029      -0.225096       1.506182       0.003716       1.795251          -0.000056
           46              H       3.012875       1.340793       0.773810       0.112910       1.005208 0.74109023E+01  0.71479709E+02                                 1.663016                            1.589905      -0.972298       2.409484                    0.997423       3.561515       9.929589       0.496469       1.279095      -0.707993       0.010087      -0.035603       0.013082       0.039249       0.001195       0.009183      -0.002662      -0.011282       0.025769      -0.014011       0.001282       0.012729              1.698521       1.327166      -0.204560       0.015988       2.242073      -0.210843       1.526324           0.000001
           47              H       3.554028       4.099308       1.088240       0.151937       0.947466 0.72808795E+01  0.70516186E+02                                 1.659858                            1.627527      -1.047267       2.394637                    0.996460       3.519310      10.110809       0.463551       1.364282      -0.690738      -0.005656       0.020887      -0.012677       0.025079      -0.004156      -0.002392      -0.000993      -0.009912      -0.002772      -0.007091       0.000160       0.006932              1.667428       1.301383      -0.010530       0.088745       2.106131      -0.127850       1.594769           0.000024
           48              H       4.586246       2.933258       1.288940       0.142946       1.036904 0.82481920E+01  0.80875746E+02                                 1.649729                            1.644893      -0.896883       2.460588                    0.998750       3.283586       8.924922       0.507807       1.230120      -0.722340       0.023322      -0.009991      -0.003094       0.025560      -0.000686       0.001487      -0.002040       0.010814      -0.013297      -0.005991      -0.001892       0.007884              1.632793       1.909330      -0.152149      -0.051864       1.466576       0.092581       1.522473          -0.000071
           49              H       2.152837       5.289537      18.143280       0.096773       0.966820 0.74285786E+01  0.72876620E+02                                 1.721360                            1.671966      -1.269397       2.266580                    0.992298       3.955680      11.733692       0.442429       1.411173      -0.679590       0.013692       0.012204      -0.032005       0.036888       0.002236      -0.000245      -0.008209       0.018993       0.004554      -0.014622       0.005307       0.009315              1.750228       1.751111       0.192676      -0.340019       1.655061      -0.243560       1.844511          -0.000011
           50              H       1.463439       5.612646      19.512500       0.099235       1.076099 0.82953491E+01  0.83015880E+02                                 1.805302                            1.732694      -1.166597       2.318792                    0.993946       3.814115      11.143590       0.450961       1.357189      -0.691545      -0.019684       0.030029       0.021606       0.041905      -0.010924       0.001057       0.011344       0.001530      -0.024872      -0.017433       0.000152       0.017281              1.845432       1.480740       0.023907       0.062849       2.145662       0.476459       1.909894           0.000007
           51              H      -0.057961       4.000397      19.030820       0.145222       1.005214 0.78182733E+01  0.76458765E+02                                 1.684623                            1.654339      -0.895965       2.466451                    0.998471       3.390358       9.531928       0.477112       1.312711      -0.703100      -0.008662      -0.009562       0.020734       0.024421       0.004564      -0.003437      -0.005064      -0.001032      -0.006428      -0.005688      -0.003299       0.008986              1.689272       1.737756       0.221041      -0.168056       1.592150      -0.270404       1.737909          -0.000052
           52              H       0.578238       3.904784      17.603620       0.151703       0.964017 0.73704992E+01  0.71985634E+02                                 1.706437                            1.655678      -1.295037       2.271033                    0.994567       3.724221      10.933267       0.449646       1.394717      -0.683285       0.010702      -0.012650      -0.015066       0.022395       0.000903      -0.002328       0.000108      -0.008689       0.006433      -0.006161       0.002769       0.003392              1.734189       1.532166      -0.025965       0.065846       1.719614       0.452467       1.950788          -0.000005
           53              C      -0.018876       1.893595      12.686470       0.559898      22.663086 0.24476465E+03  0.49946526E+04                                 7.192471                            5.447650       0.360169       2.182649                    0.999698      21.455846      57.846704       0.660159       0.454675      -1.038971       0.013779      -0.005812      -0.007324       0.016652       0.052572       0.014106      -0.024210      -0.033558      -0.030092      -0.062885       0.000782       0.062103              8.180474       6.508475      -2.716783       1.188716       6.471840       0.402057      11.561107          -0.000055
           54              C       6.066772       3.495952      12.572740       0.536145      22.912189 0.26028414E+03  0.53892499E+04                                 7.225163                            5.604623       0.320170       2.159807                    0.999797      21.978840      59.532495       0.653656       0.452560      -1.041023      -0.008541       0.009432      -0.006826       0.014440       0.049347      -0.029889       0.009026      -0.000428      -0.025572      -0.060301       0.002996       0.057305              8.116557       6.222311      -2.764076      -0.151312       7.070299       1.642562      11.057061          -0.000050
           55              C       7.055912       2.938754      14.713540       0.560682      21.584611 0.23709420E+03  0.48135214E+04                                 6.982557                            5.372840       0.360853       2.182711                    0.999659      21.533766      58.452580       0.660763       0.456581      -1.034920       0.007222       0.003106       0.020499       0.021955       0.032691       0.009847       0.006179      -0.003731      -0.173902      -0.059168      -0.003610       0.062778              7.869002       6.990149      -3.512379       0.063290       7.388263       0.300519       9.228595          -0.000011
           56              C       1.145910       1.535317      14.813890      -0.037957      25.364033 0.36760117E+03  0.83641740E+04                                 7.768593                            6.520422      -0.337340       1.902236                    0.999125      27.823380      81.099826       0.620661       0.433716      -1.043746      -0.103011      -0.032778      -0.006454       0.108293      -0.013992       0.043699      -0.056483       0.014899      -0.043156      -0.071749      -0.004690       0.076439              8.674985       7.863033      -1.295954       1.677910      10.076095      -2.302475       8.085826          -0.000079
           57              C       0.666749       0.339594      15.585470      -0.372394      30.275238 0.47414324E+03  0.11428747E+05                                 8.515954                            7.216977      -0.230408       1.913963                    0.996464      30.934657      91.015573       0.616857       0.411938      -1.063600       0.040831       0.065807      -0.045467       0.089805       0.028278       0.005097      -0.013606       0.004049       0.041147      -0.038685       0.013550       0.025135              9.575557       7.954958      -2.016019       0.669251      13.159746      -3.108286       7.611966          -0.000146
           58              C      -0.038137      10.319707      15.897670       0.699736      19.234251 0.23498534E+03  0.48096333E+04                                 6.806965                            5.567216      -0.043162       2.065076                    0.999749      21.316671      60.098602       0.605018       0.494614      -1.003970       0.017764      -0.010632       0.028562       0.035276       0.047059       0.037359       0.053832      -0.045168       0.153062      -0.077807      -0.027655       0.105462              7.546723       8.066385      -1.955262      -0.051736       9.080392      -2.413278       5.493392           0.000097
           59              C       6.705383       2.262862      10.561280      -0.034975      26.037477 0.36978991E+03  0.84265610E+04                                 7.944951                            6.560856      -0.312824       1.910145                    0.998930      27.881231      81.332022       0.615763       0.436513      -1.042059       0.064885       0.070913       0.053437       0.109974       0.040511      -0.011898       0.006474      -0.002435       0.207297      -0.076251       0.005777       0.070474              9.102185       5.990550       0.261124      -0.407213       7.251540      -0.406187      14.064464          -0.000059
           60              C      -0.276546       3.189328       9.742870      -0.368964      30.261181 0.47338466E+03  0.11393662E+05                                 8.506571                            7.199997      -0.176969       1.928697                    0.996777      30.916330      90.576600       0.619691       0.410659      -1.065571      -0.049214      -0.053817       0.045293       0.085847       0.013624      -0.016213      -0.008316       0.011324      -0.039562      -0.021218      -0.007897       0.029115              9.602956       6.412159       0.754903      -0.713460       7.569454      -1.926934      14.827257          -0.000800
           61              C       7.234904       3.126684       8.275530       0.720535      19.002886 0.22427282E+03  0.45418469E+04                                 6.745078                            5.445315      -0.200308       2.019472                    0.999310      21.035113      59.190805       0.610028       0.495793      -1.002332      -0.014182      -0.004347      -0.033524       0.036659       0.012044      -0.006997      -0.017558      -0.141611      -0.173138      -0.061371      -0.041349       0.102720              7.524192       7.607056      -0.240449      -0.145699       4.268024       0.006851      10.697495           0.000618
           62              C       5.552000       4.912576      14.590890      -0.020467      25.334767 0.36126329E+03  0.82478072E+04                                 7.909383                            6.551111      -0.473710       1.854467                    0.998626      28.537966      85.453941       0.602218       0.445489      -1.028798      -0.028894      -0.113416      -0.014548       0.117940      -0.044481      -0.028490       0.028585       0.005851      -0.068839      -0.040136      -0.032872       0.073008              8.957827      10.239117      -1.082010      -2.602076       8.846461       1.067797       7.787902          -0.000008
           63              C       4.340401       4.507041      15.103790      -0.366875      29.251974 0.42927666E+03  0.10138054E+05                                 8.349868                            6.873725      -0.347898       1.881821                    0.996031      30.654180      90.573304       0.628363       0.412742      -1.058390       0.060428       0.037453      -0.030937       0.077533       0.019329       0.005770       0.005042       0.017788      -0.022275      -0.017708      -0.008967       0.026675              9.510030      12.457588      -1.471059      -3.446026       8.153242       0.843805       7.919260          -0.000312
           64              C       3.431424       5.601655      15.583240       0.719170      19.689717 0.22154351E+03  0.44702194E+04                                 6.897234                            5.406873      -0.102704       2.051639                    0.999600      20.892406      58.568834       0.613439       0.494840      -1.003407      -0.003364       0.017013       0.027929       0.032875       0.041792      -0.027452      -0.059563      -0.018198       0.171421      -0.074324      -0.029445       0.103769              7.835252      10.329153      -1.718947      -0.356442       7.712102       2.265882       5.464502           0.000465
           65              C       2.181134       9.096508       1.536470       0.559925      22.663106 0.24476640E+03  0.49946848E+04                                 7.192411                            5.447627       0.360232       2.182671                    0.999698      21.455807      57.846104       0.660170       0.454668      -1.038978      -0.013765       0.005821      -0.007320       0.016642       0.052573      -0.014108       0.024204      -0.033584      -0.030056      -0.062888       0.000787       0.062101              8.180391       6.508393      -2.716754      -1.188679       6.471821      -0.402058      11.560960          -0.000044
           66              C       3.963486       7.494151       1.422740       0.536168      22.912446 0.26028927E+03  0.53893615E+04                                 7.225115                            5.604608       0.320244       2.159827                    0.999797      21.978912      59.531952       0.653671       0.452549      -1.041034       0.008521      -0.009447      -0.006829       0.014439       0.049350       0.029882      -0.009025      -0.000448      -0.025535      -0.060301       0.003001       0.057299              8.116488       6.222286      -2.764069       0.151350       7.070292      -1.642573      11.056886          -0.000032
           67              C       2.974346       8.051349       3.563540       0.560714      21.584288 0.23709181E+03  0.48134475E+04                                 6.982396                            5.372745       0.360917       2.182729                    0.999659      21.533688      58.451682       0.660783       0.456570      -1.034930      -0.007229      -0.003111       0.020504       0.021963       0.032695      -0.009848      -0.006181      -0.003747      -0.173892      -0.059165      -0.003616       0.062781              7.868815       6.990009      -3.512303      -0.063275       7.388166      -0.300533       9.228269          -0.000037
           68              C       1.016348       9.454786       3.663890      -0.037974      25.365111 0.36761809E+03  0.83646267E+04                                 7.768715                            6.520505      -0.337291       1.902234                    0.999125      27.823845      81.100614       0.620668       0.433707      -1.043755       0.103017       0.032781      -0.006457       0.108299      -0.013994      -0.043703       0.056469       0.014879      -0.043174      -0.071739      -0.004694       0.076433              8.675173       7.863084      -1.296065      -1.678005      10.076552       2.302604       8.085883          -0.000099
           69              C       1.495509      10.650509       4.435470      -0.372362      30.274576 0.47412061E+03  0.11428024E+05                                 8.515775                            7.216754      -0.230314       1.914011                    0.996464      30.933292      91.009770       0.616876       0.411933      -1.063608      -0.040817      -0.065779      -0.045461       0.089775       0.028295      -0.005071       0.013630       0.004042       0.041207      -0.038709       0.013531       0.025178              9.575477       7.954799      -2.016227      -0.669235      13.159925       3.108388       7.611708          -0.000192
           70              C       2.200395       0.670396       4.747670       0.699769      19.232048 0.23495445E+03  0.48089242E+04                                 6.806716                            5.567034      -0.043326       2.065056                    0.999748      21.316840      60.101912       0.604988       0.494647      -1.003936      -0.017757       0.010663       0.028540       0.035264       0.047027      -0.037345      -0.053855      -0.045193       0.153038      -0.077779      -0.027681       0.105461              7.546444       8.066189      -1.955139       0.051793       9.080040       2.413012       5.493101           0.000087
           71              C       3.324875       8.727241      21.711280      -0.034979      26.038224 0.36980399E+03  0.84269677E+04                                 7.945184                            6.561053      -0.312928       1.910116                    0.998929      27.881434      81.333210       0.615743       0.436523      -1.042053      -0.064884      -0.070910       0.053419       0.109963       0.040509       0.011893      -0.006485      -0.002429       0.207372      -0.076262       0.005764       0.070498              9.102447       5.990589       0.261191       0.407332       7.251851       0.406219      14.064900           0.000020
           72              C       2.438804       7.800775      20.892870      -0.368997      30.262897 0.47342215E+03  0.11394823E+05                                 8.506997                            7.200373      -0.177113       1.928634                    0.996776      30.917770      90.582699       0.619661       0.410670      -1.065561       0.049229       0.053818       0.045277       0.085848       0.013639       0.016209       0.008340       0.011272      -0.039687      -0.021253      -0.007882       0.029135              9.603417       6.412317       0.754997       0.713506       7.569992       1.927170      14.827943          -0.000730
           73              C       2.795354       7.863419      19.425530       0.720464      19.005088 0.22430658E+03  0.45426643E+04                                 6.745524                            5.445681      -0.200402       2.019402                    0.999310      21.035665      59.191650       0.610020       0.495785      -1.002344       0.014185       0.004340      -0.033497       0.036634       0.012052       0.006999       0.017555      -0.141690      -0.173140      -0.061375      -0.041384       0.102759              7.524672       7.607449      -0.240475       0.145720       4.268264      -0.006866      10.698304           0.000645
           74              C       4.478258       6.077527       3.440890      -0.020462      25.334691 0.36126240E+03  0.82477470E+04                                 7.909335                            6.551095      -0.473635       1.854502                    0.998626      28.537072      85.449877       0.602223       0.445488      -1.028803       0.028885       0.113408      -0.014544       0.117929      -0.044469       0.028488      -0.028597       0.005910      -0.068868      -0.040156      -0.032851       0.073007              8.957820      10.239269      -1.082146       2.602174       8.846452      -1.067842       7.787739          -0.000028
           75              C       5.689857       6.483062       3.953790      -0.366836      29.251074 0.42925537E+03  0.10137406E+05                                 8.349667                            6.873522      -0.347796       1.881864                    0.996031      30.653220      90.569244       0.628378       0.412738      -1.058395      -0.060414      -0.037477      -0.030943       0.077536       0.019321      -0.005793      -0.005031       0.017851      -0.022271      -0.017710      -0.008975       0.026685              9.509876      12.457455      -1.471309       3.445915       8.153219      -0.843860       7.918954          -0.000344
           76              C       6.598834       5.388448       4.433240       0.719258      19.689584 0.22153892E+03  0.44701986E+04                                 6.897657                            5.407129      -0.103100       2.051524                    0.999601      20.893586      58.576670       0.613359       0.494897      -1.003357       0.003366      -0.016991       0.027918       0.032855       0.041837       0.027471       0.059532      -0.018148       0.171595      -0.074381      -0.029410       0.103791              7.835816      10.330135      -1.719091       0.356454       7.712563      -2.265960       5.464751           0.000439
           77              C       6.115134       9.096508       9.613530       0.559907      22.663033 0.24476548E+03  0.49946594E+04                                 7.192391                            5.447615       0.360209       2.182663                    0.999698      21.455752      57.845839       0.660171       0.454667      -1.038979      -0.013773       0.005814       0.007322       0.016647       0.052575       0.014105      -0.024207      -0.033580      -0.030059      -0.062889       0.000785       0.062104              8.180367       6.508381      -2.716740       1.188692       6.471787       0.402037      11.560934          -0.000092
           78              C       0.029486       7.494151       9.727260       0.536153      22.912316 0.26028709E+03  0.53893106E+04                                 7.225113                            5.604602       0.320219       2.159820                    0.999797      21.978880      59.532038       0.653668       0.452552      -1.041031       0.008522      -0.009445       0.006829       0.014438       0.049352      -0.029883       0.009026      -0.000435      -0.025538      -0.060302       0.003000       0.057302              8.116490       6.222281      -2.764062      -0.151332       7.070281       1.642558      11.056909          -0.000095
           79              C      -0.959654       8.051349       7.586460       0.560702      21.584502 0.23709439E+03  0.48135175E+04                                 6.982475                            5.372801       0.360894       2.182721                    0.999659      21.533793      58.452259       0.660775       0.456574      -1.034926      -0.007230      -0.003110      -0.020504       0.021963       0.032694       0.009846       0.006177      -0.003746      -0.173882      -0.059162      -0.003616       0.062777              7.868908       6.990089      -3.512347       0.063301       7.388247       0.300503       9.228387          -0.000072
           80              C       4.950348       9.454786       7.486110      -0.037962      25.364168 0.36760099E+03  0.83641374E+04                                 7.768526                            6.520351      -0.337269       1.902256                    0.999125      27.823052      81.097721       0.620676       0.433707      -1.043756       0.103000       0.032795       0.006459       0.108288      -0.014033       0.043704      -0.056471       0.014874      -0.043233      -0.071735      -0.004722       0.076457              8.674963       7.862890      -1.295946       1.677950      10.076332      -2.302503       8.085666          -0.000145
           81              C       5.429509      10.650509       6.714530      -0.372344      30.274569 0.47412143E+03  0.11428115E+05                                 8.515902                            7.216853      -0.230622       1.913910                    0.996463      30.933947      91.013723       0.616856       0.411943      -1.063595      -0.040861      -0.065773       0.045472       0.089797       0.028249       0.005102      -0.013601       0.004075       0.041250      -0.038673       0.013569       0.025104              9.575609       7.955052      -2.016212       0.669257      13.160022      -3.108292       7.611753          -0.000200
           82              C       6.134395       0.670396       6.402330       0.699878      19.233546 0.23497501E+03  0.48094885E+04                                 6.807359                            5.567500      -0.043695       2.064909                    0.999749      21.318011      60.107670       0.604921       0.494686      -1.003908      -0.017761       0.010596      -0.028566       0.035267       0.047125       0.037436       0.053877      -0.045110       0.153512      -0.077929      -0.027690       0.105619              7.547199       8.067051      -1.955423      -0.051750       9.080979      -2.413321       5.493566           0.000075
           83              C      -0.609125       8.727241      11.738720      -0.034980      26.038101 0.36980212E+03  0.84269291E+04                                 7.945174                            6.561044      -0.312929       1.910114                    0.998929      27.881644      81.334299       0.615741       0.436524      -1.042050      -0.064888      -0.070913      -0.053422       0.109968       0.040510      -0.011895       0.006483      -0.002436       0.207362      -0.076262       0.005767       0.070495              9.102424       5.990660       0.261186      -0.407306       7.251819      -0.406201      14.064794          -0.000048
           84              C       6.372804       7.800775      12.557130      -0.368987      30.262302 0.47341177E+03  0.11394530E+05                                 8.506907                            7.200307      -0.177096       1.928645                    0.996776      30.917575      90.582463       0.619662       0.410671      -1.065558       0.049228       0.053814      -0.045283       0.085848       0.013643      -0.016205      -0.008338       0.011281      -0.039647      -0.021238      -0.007895       0.029133              9.603295       6.412351       0.754983      -0.713486       7.569900      -1.927119      14.827634          -0.000774
           85              C      -1.138646       7.863419      14.024470       0.720472      19.005207 0.22430848E+03  0.45427112E+04                                 6.745540                            5.445695      -0.200511       2.019364                    0.999310      21.035758      59.191918       0.610020       0.495784      -1.002345       0.014191       0.004340       0.033495       0.036635       0.012053      -0.007006      -0.017555      -0.141674      -0.173156      -0.061383      -0.041372       0.102755              7.524691       7.607485      -0.240472      -0.145664       4.268266       0.006859      10.698323           0.000634
           86              C       0.544258       6.077527       7.709110      -0.020437      25.333470 0.36124021E+03  0.82471111E+04                                 7.909138                            6.550940      -0.473574       1.854540                    0.998625      28.535882      85.445549       0.602224       0.445495      -1.028800       0.028900       0.113390       0.014537       0.117915      -0.044490      -0.028501       0.028614       0.005837      -0.068875      -0.040166      -0.032872       0.073038              8.957605      10.238977      -1.082234      -2.602136       8.846267       1.067895       7.787571          -0.000052
           87              C       1.755857       6.483062       7.196210      -0.366830      29.250697 0.42924700E+03  0.10137151E+05                                 8.349571                            6.873437      -0.347731       1.881890                    0.996031      30.652816      90.567563       0.628385       0.412736      -1.058397      -0.060442      -0.037492       0.030931       0.077561       0.019338       0.005802       0.005048       0.017767      -0.022162      -0.017726      -0.008949       0.026676              9.509768      12.457085      -1.471419      -3.445835       8.153328       0.844018       7.918892          -0.000386
           88              C       2.664834       5.388448       6.716760       0.719231      19.690960 0.22155878E+03  0.44706735E+04                                 6.897541                            5.407042      -0.104083       2.051138                    0.999598      20.895370      58.581046       0.613423       0.494836      -1.003393       0.003327      -0.016981      -0.027916       0.032845       0.041828      -0.027467      -0.059534      -0.017960       0.171682      -0.074392      -0.029396       0.103788              7.835678      10.329972      -1.719085      -0.356463       7.712436       2.265821       5.464626           0.000403
           89              C       3.915124       1.893595      20.763530       0.559867      22.662743 0.24476012E+03  0.49945380E+04                                 7.192409                            5.447607       0.360183       2.182656                    0.999698      21.455675      57.846145       0.660160       0.454676      -1.038971       0.013783      -0.005805       0.007322       0.016652       0.052576      -0.014101       0.024213      -0.033543      -0.030095      -0.062885       0.000779       0.062106              8.180403       6.508419      -2.716749      -1.188709       6.471774      -0.402055      11.561015          -0.000020
           90              C       2.132772       3.495952      20.877260       0.536111      22.911917 0.26028061E+03  0.53891606E+04                                 7.225132                            5.604607       0.320198       2.159820                    0.999797      21.978662      59.531996       0.653653       0.452564      -1.041021      -0.008552       0.009419       0.006821       0.014436       0.049354       0.029888      -0.009026      -0.000412      -0.025578      -0.060304       0.002991       0.057313              8.116517       6.222264      -2.764046       0.151297       7.070261      -1.642560      11.057025          -0.000020
           91              C       3.121912       2.938754      18.736460       0.560669      21.584410 0.23709181E+03  0.48134578E+04                                 6.982505                            5.372808       0.360845       2.182708                    0.999659      21.533641      58.452021       0.660767       0.456580      -1.034922       0.007220       0.003105      -0.020500       0.021955       0.032696      -0.009848      -0.006180      -0.003728      -0.173903      -0.059169      -0.003614       0.062783              7.868934       6.990058      -3.512315      -0.063300       7.388181      -0.300509       9.228562           0.000001
           92              C       5.079910       1.535317      18.636110      -0.037942      25.362886 0.36758146E+03  0.83635932E+04                                 7.768294                            6.520196      -0.337256       1.902275                    0.999125      27.822410      81.095718       0.620680       0.433710      -1.043753      -0.103003      -0.032777       0.006460       0.108285      -0.014001      -0.043693       0.056487       0.014900      -0.043193      -0.071752      -0.004691       0.076442              8.674625       7.862692      -1.295804      -1.677780      10.075641       2.302313       8.085542          -0.000054
           93              C       4.600749       0.339594      17.864530      -0.372395      30.275248 0.47414438E+03  0.11428803E+05                                 8.515976                            7.217000      -0.230503       1.913930                    0.996464      30.934992      91.017244       0.616853       0.411940      -1.063597       0.040839       0.065803       0.045474       0.089810       0.028259      -0.005102       0.013601       0.004070       0.041124      -0.038665       0.013552       0.025113              9.575563       7.954980      -2.015987      -0.669220      13.159701       3.108230       7.612008          -0.000143
           94              C       3.895863      10.319707      17.552330       0.699769      19.234563 0.23498969E+03  0.48097586E+04                                 6.807131                            5.567339      -0.043217       2.065054                    0.999749      21.316995      60.100309       0.604998       0.494627      -1.003960       0.017765      -0.010624      -0.028548       0.035263       0.047094      -0.037376      -0.053838      -0.045170       0.153154      -0.077854      -0.027647       0.105502              7.546907       8.066600      -1.955296       0.051758       9.080611       2.413344       5.493511           0.000108
           95              C       2.771383       2.262862       0.588720      -0.034967      26.036304 0.36977143E+03  0.84260670E+04                                 7.944758                            6.560713      -0.312743       1.910189                    0.998930      27.880725      81.331217       0.615764       0.436516      -1.042054       0.064880       0.070919      -0.053435       0.109974       0.040501       0.011884      -0.006456      -0.002430       0.207314      -0.076240       0.005764       0.070476              9.101925       5.990574       0.261101       0.407118       7.251374       0.406169      14.063828           0.000009
           96              C       3.657454       3.189328       1.407130      -0.368959      30.260264 0.47337079E+03  0.11393291E+05                                 8.506408                            7.199889      -0.176932       1.928714                    0.996777      30.916381      90.577813       0.619693       0.410659      -1.065566      -0.049247      -0.053811      -0.045309       0.085871       0.013622       0.016146       0.008328       0.011333      -0.039574      -0.021173      -0.007906       0.029080              9.602709       6.412305       0.754845       0.713217       7.569311       1.926883      14.826510          -0.000757
           97              C       3.300904       3.126684       2.874470       0.720515      19.003342 0.22428116E+03  0.45420506E+04                                 6.745151                            5.445404      -0.200364       2.019442                    0.999310      21.035336      59.191344       0.610026       0.495791      -1.002334      -0.014221      -0.004332       0.033517       0.036666       0.012027       0.007028       0.017551      -0.141635      -0.173121      -0.061384      -0.041341       0.102725              7.524252       7.607011      -0.240450       0.145568       4.268054      -0.006838      10.697691           0.000626
           98              C       1.618000       4.912576      18.859110      -0.020465      25.334450 0.36125817E+03  0.82476474E+04                                 7.909271                            6.551034      -0.473652       1.854489                    0.998626      28.537594      85.452137       0.602227       0.445485      -1.028802      -0.028896      -0.113421       0.014551       0.117945      -0.044473       0.028487      -0.028587       0.005856      -0.068850      -0.040140      -0.032861       0.073002              8.957682      10.238889      -1.082002       2.602013       8.846331      -1.067760       7.787825           0.000000
           99              C       0.406401       4.507041      18.346210      -0.366850      29.251074 0.42926020E+03  0.10137542E+05                                 8.349647                            6.873564      -0.347812       1.881862                    0.996030      30.653218      90.569139       0.628376       0.412738      -1.058395       0.060428       0.037448       0.030948       0.077535       0.019321      -0.005780      -0.005045       0.017785      -0.022303      -0.017695      -0.008981       0.026676              9.509754      12.457186      -1.471015       3.445913       8.153023      -0.843743       7.919053          -0.000296
          100              C      -0.502576       5.601655      17.866760       0.719183      19.690423 0.22155328E+03  0.44704613E+04                                 6.897301                            5.406921      -0.102945       2.051542                    0.999600      20.893070      58.570790       0.613449       0.494827      -1.003415      -0.003356       0.017006      -0.027918       0.032862       0.041816       0.027452       0.059535      -0.018155       0.171470      -0.074348      -0.029410       0.103759              7.835319      10.329268      -1.718895       0.356411       7.712138      -2.265886       5.464550           0.000457
          101              N       0.072280       2.152961      14.037850      -0.237593      35.983905 0.42432363E+03  0.96785472E+04                                 8.864832                            6.466176       0.059737       2.071423                    0.999151      25.601574      66.988902       0.726715       0.369512      -1.123317       0.078494      -0.042420       0.053609       0.104089      -0.061065       0.024553      -0.002950       0.036907       0.089634      -0.080146       0.016984       0.063162             10.527489       9.222014      -4.401094       1.657799       8.799129       0.093455      13.561324          -0.000045
          102              N       6.841387       2.522229      12.004090      -0.219280      34.796665 0.40584256E+03  0.91539392E+04                                 8.698730                            6.322951       0.101592       2.088972                    0.999240      25.288855      65.787578       0.735093       0.369414      -1.123463       0.002682      -0.001014      -0.109428       0.109466      -0.040276       0.018312       0.024187       0.008946       0.151353      -0.073150       0.015166       0.057984             10.431133       7.529139      -3.267326       0.721757       7.944898       1.232031      15.819361          -0.000069
          103              N       6.324469       3.795982      13.937500      -0.248095      36.628914 0.45104417E+03  0.10442103E+05                                 9.031083                            6.701659       0.106325       2.085472                    0.999149      25.910594      68.213687       0.708533       0.373402      -1.120830      -0.060224       0.068222       0.046536       0.102209      -0.070522       0.004549       0.027317      -0.030143       0.094734      -0.091457       0.024707       0.066751             10.703227       8.806549      -4.858732      -0.242536      10.497862       1.899680      12.805271          -0.000021
          104              N       2.089978       8.837142       2.887850      -0.237582      35.983761 0.42432317E+03  0.96785165E+04                                 8.864741                            6.466126       0.059733       2.071416                    0.999151      25.601634      66.988588       0.726727       0.369507      -1.123323      -0.078491       0.042426       0.053605       0.104088      -0.061066      -0.024560       0.002947       0.036890       0.089627      -0.080145       0.016981       0.063163             10.527379       9.221901      -4.401056      -1.657785       8.799128      -0.093436      13.561107          -0.000056
          105              N       3.188871       8.467874       0.854090      -0.219256      34.796255 0.40583988E+03  0.91538533E+04                                 8.698613                            6.322899       0.101633       2.088983                    0.999240      25.288835      65.787192       0.735102       0.369410      -1.123467      -0.002686       0.001016      -0.109436       0.109474      -0.040276      -0.018314      -0.024186       0.008922       0.151317      -0.073143       0.015170       0.057973             10.430964       7.529002      -3.267257      -0.721641       7.944820      -1.232034      15.819071          -0.000049
          106              N       3.705789       7.194121       2.787500      -0.248089      36.628307 0.45103898E+03  0.10441924E+05                                 9.030886                            6.701554       0.106350       2.085476                    0.999149      25.910518      68.212670       0.708552       0.373395      -1.120839       0.060210      -0.068235       0.046525       0.102204      -0.070521      -0.004547      -0.027319      -0.030152       0.094735      -0.091458       0.024705       0.066753             10.702984       8.806429      -4.858655       0.242566      10.497718      -1.899648      12.804804          -0.000036
          107              N       6.023978       8.837142       8.262150      -0.237583      35.983391 0.42431914E+03  0.96783962E+04                                 8.864671                            6.466091       0.059780       2.071434                    0.999151      25.601449      66.987887       0.726730       0.369507      -1.123324      -0.078493       0.042421      -0.053602       0.104086      -0.061066       0.024556      -0.002950       0.036892       0.089626      -0.080143       0.016981       0.063163             10.527290       9.221816      -4.400998       1.657797       8.799047       0.093395      13.561006          -0.000082
          108              N      -0.745129       8.467874      10.295910      -0.219263      34.796130 0.40583807E+03  0.91538000E+04                                 8.698586                            6.322879       0.101627       2.088982                    0.999240      25.288779      65.786947       0.735105       0.369410      -1.123468      -0.002688       0.001010       0.109437       0.109475      -0.040276       0.018314       0.024187       0.008931       0.151316      -0.073144       0.015170       0.057973             10.430935       7.528983      -3.267241       0.721681       7.944784       1.232023      15.819038          -0.000099
          109              N      -0.228211       7.194121       8.362500      -0.248096      36.628524 0.45104036E+03  0.10441968E+05                                 9.030944                            6.701578       0.106377       2.085487                    0.999149      25.910500      68.212743       0.708548       0.373396      -1.120838       0.060209      -0.068233      -0.046523       0.102203      -0.070526       0.004544       0.027319      -0.030145       0.094735      -0.091461       0.024704       0.066757             10.703075       8.806499      -4.858698      -0.242550      10.497783       1.899639      12.804942          -0.000075
          110              N       4.006280       2.152961      19.412150      -0.237591      35.982851 0.42431079E+03  0.96781638E+04                                 8.864625                            6.466055       0.059790       2.071447                    0.999151      25.601132      66.987036       0.726727       0.369510      -1.123321       0.078496      -0.042417      -0.053604       0.104087      -0.061063      -0.024551       0.002952       0.036915       0.089627      -0.080143       0.016982       0.063161             10.527220       9.221722      -4.400911      -1.657717       8.798867      -0.093508      13.561071          -0.000024
          111              N       2.907387       2.522229      21.445910      -0.219280      34.795904 0.40583353E+03  0.91536810E+04                                 8.698613                            6.322888       0.101619       2.088990                    0.999240      25.288487      65.786339       0.735096       0.369415      -1.123463       0.002677      -0.001018       0.109426       0.109463      -0.040277      -0.018310      -0.024187       0.008963       0.151360      -0.073152       0.015167       0.057985             10.430976       7.529046      -3.267273      -0.721812       7.944785      -1.232007      15.819097          -0.000031
          112              N       2.390469       3.795982      19.512500      -0.248096      36.627986 0.45103175E+03  0.10441728E+05                                 9.030896                            6.701541       0.106370       2.085492                    0.999149      25.910230      68.212104       0.708545       0.373399      -1.120834      -0.060228       0.068216      -0.046534       0.102207      -0.070522      -0.004551      -0.027323      -0.030140       0.094724      -0.091457       0.024703       0.066754             10.702981       8.806298      -4.858562       0.242468      10.497602      -1.899602      12.805044          -0.000004
          113              O       5.317334       4.181734      11.908200      -0.472291      22.325987 0.33473410E+03  0.71129598E+04                                 5.992437                            5.487212       1.075916       2.429230                    0.999592      24.906111      60.573853       0.854517       0.337314      -1.162557       0.022777      -0.006096       0.004863       0.024075       0.015236       0.008697      -0.050425       0.018271      -0.096347      -0.069319       0.024481       0.044838              6.100085       5.830479      -1.748944       1.259063       5.763220      -1.024523       6.706555          -0.000208
          114              O       7.063216       3.039862      15.917740      -0.474946      27.938578 0.42370918E+03  0.95150255E+04                                 7.065310                            6.257769       1.186445       2.495184                    0.997242      24.707658      61.035065       0.786976       0.346579      -1.158971       0.010020       0.018961      -0.019619       0.029066       0.060306      -0.010231       0.002528      -0.010427       0.085905      -0.075670       0.028060       0.047611              7.469868       5.429046      -0.506142       0.153604       5.778237       0.872667      11.202321          -0.000071
          115              O       0.754193       1.153961      12.120050      -0.483708      23.587796 0.34073289E+03  0.72682909E+04                                 6.252218                            5.537977       1.125008       2.449058                    0.999447      24.894451      60.543047       0.850684       0.337536      -1.163064      -0.020268       0.007025       0.003544       0.021742       0.012073      -0.042448       0.013271      -0.053943      -0.144774      -0.076124       0.022200       0.053924              6.542196       5.718852      -2.317128      -1.047340       7.252213       1.717205       6.655524          -0.000120
          116              O       1.052446      10.324103      15.286650      -0.581400      26.163401 0.43769248E+03  0.99620082E+04                                 6.780544                            6.344138       0.956787       2.371188                    0.998570      26.723491      67.624775       0.780406       0.344832      -1.154279      -0.006663       0.053236      -0.015702       0.055902       0.028253      -0.008101       0.057231       0.081332       0.035596      -0.088183       0.035944       0.052239              6.923843       9.342541      -0.353486      -0.754696       6.038686      -0.290368       5.390303          -0.002148
          117              O      -0.297525       9.415221      16.771830      -0.728230      42.331113 0.72364710E+03  0.18761556E+05                                 9.673544                            8.374044       0.030742       2.015267                    0.995698      30.844288      84.551255       0.650113       0.363392      -1.134081       0.011223       0.072042       0.016918       0.074848       0.028891       0.021275      -0.015944      -0.087773       0.142671      -0.081188       0.025753       0.055435             10.610177       9.144025       0.944670      -0.612664      13.586564      -4.296920       9.099943          -0.003738
          118              O       0.308159       2.929961       7.455782      -0.658257      36.824550 0.61365052E+03  0.15211139E+05                                 8.686780                            7.633736       0.415530       2.161756                    0.996483      28.945755      76.657250       0.693875       0.356110      -1.144042      -0.001848      -0.004347       0.046391       0.046631       0.013188      -0.065118       0.005712      -0.068059      -0.120295      -0.094554       0.037010       0.057544              9.374644      10.035261      -0.069775      -4.521317       6.931127       0.751508      11.157545          -0.003629
          119              O       6.029483       3.312417       7.972250      -0.654185      36.947171 0.61124819E+03  0.15164522E+05                                 8.763221                            7.664871       0.301928       2.132730                    0.995812      28.841526      76.872902       0.684970       0.360432      -1.138507       0.052606       0.027780       0.046209       0.075329      -0.002767       0.030868      -0.015997      -0.058746      -0.181833      -0.074832       0.012226       0.062606              9.438331      12.851526      -0.696317       3.963348       6.227406      -0.408967       9.236062          -0.003694
          120              O       3.847875       6.522626      16.365970      -0.726596      46.086239 0.79121121E+03  0.20932440E+05                                10.189235                            8.767426       0.031509       2.023663                    0.993946      30.680606      84.380578       0.635471       0.364320      -1.135725       0.012458      -0.072761      -0.005309       0.074011       0.029125      -0.010558      -0.011469      -0.090481       0.127947      -0.075538       0.022846       0.052692             11.134492      10.515801       1.759706       0.780952      13.333302       4.438368       9.554373          -0.003673
          121              O       2.255789       5.592863      15.210830      -0.582330      29.536342 0.44390679E+03  0.10127362E+05                                 7.388726                            6.377011       1.073949       2.412426                    0.998536      26.567084      67.053853       0.781498       0.343537      -1.156707      -0.011494      -0.061907      -0.006839       0.063335       0.020768      -0.000052      -0.071570       0.095703       0.014851      -0.101413       0.038530       0.062883              8.080376      13.031504      -0.471729       1.410255       5.842958       0.302615       5.366667          -0.003331
          122              O       4.712924       6.808369       0.758200      -0.472180      22.322408 0.33466584E+03  0.71111247E+04                                 5.991701                            5.486570       1.076207       2.429358                    0.999592      24.904518      60.567730       0.854589       0.337304      -1.162569      -0.022796       0.006060       0.004821       0.024075       0.015235      -0.008713       0.050438       0.018256      -0.096342      -0.069332       0.024489       0.044844              6.099322       5.829802      -1.748688      -1.258874       5.762559       1.024392       6.705605          -0.000069
          123              O       2.967042       7.950241       4.767740      -0.474938      27.939561 0.42373220E+03  0.95156733E+04                                 7.065472                            6.257940       1.186318       2.495128                    0.997242      24.708217      61.036901       0.786965       0.346579      -1.158971      -0.010025      -0.018973      -0.019634       0.029085       0.060314       0.010239      -0.002539      -0.010447       0.085884      -0.075678       0.028058       0.047620              7.470016       5.429185      -0.506152      -0.153573       5.778511      -0.872742      11.202353          -0.000175
          124              O       1.408065       9.836142       0.970050      -0.483608      23.585335 0.34068817E+03  0.72670898E+04                                 6.251764                            5.537598       1.125030       2.449097                    0.999447      24.893146      60.538606       0.850718       0.337534      -1.163067       0.020280      -0.006983       0.003506       0.021733       0.012067       0.042461      -0.013280      -0.053945      -0.144743      -0.076131       0.022213       0.053918              6.541718       5.718439      -2.316929       1.047257       7.251727      -1.717063       6.654987          -0.000016
          125              O       1.109812       0.666000       4.136650      -0.581340      26.170991 0.43785726E+03  0.99668281E+04                                 6.782403                            6.345796       0.955839       2.370884                    0.998566      26.725373      67.636078       0.780209       0.344882      -1.154222       0.006651      -0.053163      -0.015694       0.055829       0.028272       0.008103      -0.057157       0.081304       0.035400      -0.088112       0.035920       0.052191              6.925808       9.345320      -0.353453       0.754953       6.040440       0.290628       5.391665          -0.002175
          126              O       2.459783       1.574882       5.621830      -0.728308      42.364167 0.72435507E+03  0.18785002E+05                                 9.679579                            8.379025       0.028652       2.014433                    0.995702      30.855839      84.601726       0.649800       0.363468      -1.133991      -0.011218      -0.072031       0.016868       0.074825       0.028826      -0.021297       0.015753      -0.087703       0.142607      -0.081101       0.025806       0.055294             10.617063       9.150458       0.945378       0.613161      13.595681       4.299791       9.105050          -0.003821
          127              O       1.854099       8.060142      18.605782      -0.658049      36.804548 0.61323037E+03  0.15197978E+05                                 8.683372                            7.630882       0.415238       2.161830                    0.996465      28.937611      76.626393       0.694044       0.356088      -1.144070       0.001924       0.004384       0.046307       0.046554       0.013228       0.065185      -0.005905      -0.068115      -0.119852      -0.094605       0.037133       0.057471              9.370810      10.030630      -0.069859       4.519096       6.928704      -0.751298      11.153097          -0.003493
          128              O       4.000775       7.677686      19.122250      -0.654204      36.934219 0.61099060E+03  0.15156299E+05                                 8.760504                            7.662663       0.303003       2.133112                    0.995816      28.837919      76.854729       0.685159       0.360376      -1.138569      -0.052637      -0.027791       0.046231       0.075368      -0.002707      -0.030801       0.015971      -0.058873      -0.181950      -0.074824       0.012165       0.062659              9.435224      12.847012      -0.696046      -3.961818       6.225714       0.408837       9.232947          -0.003557
          129              O       6.182383       4.467477       5.215970      -0.726629      46.103474 0.79156955E+03  0.20944568E+05                                10.192273                            8.769847       0.031233       2.023478                    0.993955      30.686695      84.406296       0.635327       0.364356      -1.135682      -0.012425       0.072740      -0.005280       0.073982       0.029047       0.010600       0.011520      -0.090333       0.127832      -0.075418       0.022721       0.052697             11.138012      10.519642       1.760548      -0.781377      13.337457      -4.439926       9.556936          -0.003681
          130              O      -0.093531       5.397240       4.060830      -0.582463      29.550068 0.44415910E+03  0.10134621E+05                                 7.391125                            6.378884       1.073853       2.412216                    0.998548      26.573518      67.076450       0.781367       0.343544      -1.156694       0.011546       0.062055      -0.006896       0.063496       0.020890       0.000041       0.071517       0.095945       0.015402      -0.101477       0.038535       0.062942              8.083196      13.036529      -0.471900      -1.410822       5.844841      -0.302848       5.368219          -0.003377
          131              O       0.778924       6.808369      10.391800      -0.472219      22.323737 0.33469125E+03  0.71118100E+04                                 5.991991                            5.486824       1.076107       2.429316                    0.999592      24.905025      60.569876       0.854558       0.337310      -1.162563      -0.022791       0.006075      -0.004824       0.024075       0.015237       0.008709      -0.050435       0.018267      -0.096350      -0.069332       0.024489       0.044843              6.099622       5.830075      -1.748795       1.258939       5.762829      -1.024439       6.705961          -0.000225
          132              O      -0.966958       7.950241       6.382260      -0.474954      27.939180 0.42372425E+03  0.95154402E+04                                 7.065363                            6.257843       1.186546       2.495201                    0.997244      24.708185      61.036434       0.786979       0.346575      -1.158975      -0.010025      -0.018967       0.019638       0.029084       0.060305      -0.010236       0.002536      -0.010450       0.085902      -0.075671       0.028062       0.047609              7.469901       5.429119      -0.506147       0.153589       5.778393       0.872689      11.202192          -0.000136
          133              O       5.342065       9.836142      10.179950      -0.483641      23.585350 0.34068878E+03  0.72671019E+04                                 6.251731                            5.537576       1.125028       2.449087                    0.999447      24.893385      60.539070       0.850726       0.337530      -1.163071       0.020277      -0.007003      -0.003510       0.021738       0.012070      -0.042461       0.013275      -0.053947      -0.144745      -0.076131       0.022211       0.053920              6.541675       5.718419      -2.316908      -1.047244       7.251660       1.717030       6.654948          -0.000148
          134              O       5.043812       0.666000       7.013350      -0.581602      26.176569 0.43797335E+03  0.99699867E+04                                 6.782493                            6.345864       0.957321       2.371037                    0.998601      26.732711      67.653195       0.780358       0.344798      -1.154309       0.006702      -0.053416       0.015729       0.056086       0.028513      -0.008009       0.057164       0.081619       0.036531      -0.088339       0.035887       0.052452              6.925910       9.345583      -0.353579      -0.754916       6.040484      -0.290603       5.391663          -0.002305
          135              O       6.393783       1.574882       5.528170      -0.728575      42.359344 0.72425109E+03  0.18781032E+05                                 9.677117                            8.376981       0.034007       2.015965                    0.995765      30.858152      84.596378       0.650068       0.363343      -1.134125      -0.011388      -0.072179      -0.017101       0.075046       0.028821       0.021373      -0.015834      -0.087942       0.143458      -0.081355       0.025754       0.055601             10.614255       9.147980       0.945215      -0.613004      13.591888      -4.298611       9.102897          -0.003778
          136              O       5.788099       8.060142      14.844218      -0.658087      36.804886 0.61323786E+03  0.15198193E+05                                 8.683386                            7.630904       0.415779       2.161993                    0.996470      28.937879      76.626898       0.694047       0.356086      -1.144074       0.001888       0.004399      -0.046316       0.046562       0.013226      -0.065183       0.005950      -0.068064      -0.119920      -0.094607       0.037159       0.057448              9.370822      10.030686      -0.069868      -4.519075       6.928706       0.751303      11.153073          -0.003488
          137              O       0.066775       7.677686      14.327750      -0.654214      36.934347 0.61099204E+03  0.15156334E+05                                 8.760487                            7.662634       0.303151       2.133161                    0.995816      28.837854      76.854398       0.685166       0.360373      -1.138572      -0.052630      -0.027775      -0.046283       0.075389      -0.002674       0.030787      -0.015961      -0.058861      -0.182193      -0.074878       0.012198       0.062680              9.435215      12.846987      -0.696028       3.961849       6.225699      -0.408844       9.232958          -0.003616
          138              O       2.248383       4.467477       5.934030      -0.726900      46.136498 0.79227708E+03  0.20968314E+05                                10.197473                            8.774065       0.030229       2.022930                    0.993971      30.699421      84.455934       0.635132       0.364381      -1.135644      -0.012624       0.072843       0.005191       0.074111       0.029277      -0.010732      -0.011391      -0.090332       0.127824      -0.075558       0.022881       0.052677             11.143934      10.525661       1.761409       0.781674      13.344659       4.442329       9.561482          -0.003679
          139              O       3.840469       5.397240       7.089170      -0.582270      29.548454 0.44411997E+03  0.10133626E+05                                 7.391488                            6.379145       1.071484       2.411606                    0.998531      26.569753      67.069211       0.781242       0.343602      -1.156631       0.011536       0.061857       0.006822       0.063292       0.020634      -0.000087      -0.071430       0.095758       0.015016      -0.101276       0.038528       0.062748              8.083615      13.037214      -0.471703       1.411059       5.845148       0.302916       5.368482          -0.003447
          140              O       1.383334       4.181734      21.541800      -0.472334      22.326528 0.33474464E+03  0.71132416E+04                                 5.992546                            5.487313       1.075983       2.429247                    0.999592      24.906305      60.574626       0.854506       0.337316      -1.162555       0.022761      -0.006122      -0.004865       0.024067       0.015247      -0.008699       0.050419       0.018280      -0.096342      -0.069317       0.024480       0.044837              6.100195       5.830572      -1.748981      -1.259075       5.763325       1.024521       6.706688          -0.000086
          141              O       3.129216       3.039862      17.532260      -0.474988      27.939394 0.42372492E+03  0.95154675E+04                                 7.065445                            6.257880       1.186498       2.495188                    0.997243      24.708100      61.036448       0.786970       0.346579      -1.158971       0.010021       0.018963       0.019630       0.029075       0.060309       0.010231      -0.002533      -0.010431       0.085901      -0.075673       0.028061       0.047612              7.470019       5.429144      -0.506155      -0.153626       5.778353      -0.872678      11.202561          -0.000089
          142              O       4.688193       1.153961      21.329950      -0.483756      23.589219 0.34075855E+03  0.72689870E+04                                 6.252546                            5.538257       1.124991       2.449053                    0.999447      24.894692      60.544575       0.850645       0.337544      -1.163055      -0.020253       0.007044      -0.003543       0.021734       0.012082       0.042445      -0.013268      -0.053950      -0.144784      -0.076125       0.022194       0.053932              6.542544       5.719138      -2.317270       1.047381       7.252592      -1.717281       6.655904          -0.000008
          143              O       4.986446      10.324103      18.163350      -0.581490      26.165298 0.43773176E+03  0.99630724E+04                                 6.780566                            6.344151       0.957445       2.371289                    0.998582      26.726092      67.630746       0.780460       0.344802      -1.154310      -0.006681       0.053352       0.015724       0.056021       0.028365       0.008085      -0.057210       0.081459       0.035841      -0.088257       0.035944       0.052313              6.923867       9.342617      -0.353479       0.754721       6.038672       0.290369       5.390311          -0.002120
          144              O       3.636475       9.415221      16.678170      -0.728286      42.331618 0.72365647E+03  0.18761742E+05                                 9.673264                            8.373796       0.031903       2.015591                    0.995712      30.845266      84.552076       0.650162       0.363365      -1.134109       0.011260       0.072069      -0.016945       0.074886       0.028854      -0.021305       0.015922      -0.087786       0.142911      -0.081216       0.025724       0.055492             10.609862       9.143726       0.944718       0.612665      13.586147       4.296819       9.099713          -0.003756
          145              O       4.242159       2.929961       3.694218      -0.657955      36.808523 0.61331737E+03  0.15200819E+05                                 8.684485                            7.631870       0.414635       2.161664                    0.996460      28.937831      76.631088       0.693931       0.356130      -1.144026      -0.001916      -0.004439      -0.046230       0.046482       0.013172       0.065215      -0.005987      -0.067987      -0.119417      -0.094557       0.037257       0.057300              9.372030      10.032349      -0.069882       4.519730       6.929411      -0.751391      11.154331          -0.003587
          146              O       2.095483       3.312417       3.177750      -0.654404      36.957959 0.61147622E+03  0.15171503E+05                                 8.764385                            7.665867       0.303568       2.133077                    0.995836      28.848117      76.892307       0.684988       0.360391      -1.138546       0.052715       0.027757      -0.046359       0.075488      -0.002610      -0.030637       0.015873      -0.059290      -0.181783      -0.074684       0.011912       0.062772              9.439607      12.852844      -0.696379      -3.964143       6.228190       0.409074       9.237787          -0.003659
          147              O      -0.086125       6.522626      17.084030      -0.726582      46.088336 0.79125393E+03  0.20933936E+05                                10.189708                            8.767796       0.030916       2.023477                    0.993940      30.681219      84.384097       0.635440       0.364331      -1.135712       0.012475      -0.072778       0.005309       0.074030       0.029095       0.010610       0.011445      -0.090390       0.127717      -0.075452       0.022820       0.052632             11.135026      10.516352       1.759971      -0.781071      13.333936      -4.438601       9.554791          -0.003683
          148              O       6.189789       5.592863      18.239170      -0.582373      29.539096 0.44395722E+03  0.10128817E+05                                 7.389219                            6.377404       1.073644       2.412289                    0.998538      26.568472      67.058735       0.781467       0.343541      -1.156702      -0.011526      -0.061968       0.006861       0.063403       0.020770       0.000051       0.071532       0.095782       0.014918      -0.101406       0.038541       0.062865              8.080933      13.032459      -0.471705      -1.410399       5.843334      -0.302662       5.367008          -0.003231

******************************************************
Auxiliary information for the entire system
The total spin magnetic moment of the unit cell is   3.993619
The total net atomic charge of the unit cell is   -0.000004
Accuracy of reproducing the electrostatic potential in the unit cell:
  The inner radius (bohr) =    5.0000
  The outer radius (bohr) =   12.0000
  Valid grid points have density less than (e/(bohr^3)) =    0.0001
  The number of valid grid points were=        21979
  The rms potential error without charges in kcal/mol is=      7.20409
  The rms potential error with partial charges in kcal/mol is=      0.55932
  The RRMSE value at monopole order=      0.07764
  The rms potential error with partial charges and cloud penetration in kcal/mol is=      0.56869
  The RRMSE value at monopole order with cloud penetration is=      0.07894
  The rms potential error with partial charges and atomic dipoles in kcal/mol is=      0.35599
  The RRMSE value at dipole order=      0.04942
  The rms potential error with partial charges, atomic dipoles and cloud penetration in kcal/mol is=      0.34068
  The RRMSE value at dipole order with cloud penetration=      0.04729

******************************************************
The electron densities and ab initio electrostatic potential were computed in VASP using the PBE functional and
projector augmented wave method. See the main text of the journal article for a description of computational details.
The atomic charges, dipoles, and quadrupoles were computed with the DDEC6 method as described in
(a) T. A. Manz and N. Gabaldon Limas, RSC Adv. 6 (2016) 47771-47801 DOI: 10.1039/c6ra04656h
(b) N. Gabaldon Limas and T. A. Manz, RSC Adv. 8 (2018) 2678-2707 DOI: 10.1039/c7ra11829e.
For each atom in the material, the electron cloud parameters were fit to the spherically averaged atom-in-material
electron density using radial positions for which this density was between 10^-4 and 10^-2 electrons per cubic bohr.
The polarizabilities, dispersion coefficients, and quantum Drude oscillator (QDO) parameters were fit using the MCLF method.
The magnetic structure of the system was optimized in VASP from the default ferromagnetic initial guess using spin polarization.
The atomic spin moments (ASMs) were computed on this optimized magnetic structure using the DDEC6 partition as inputs
to the method of T. A. Manz and D. S. Sholl, J. Chem. Theory Comput. 7 (2011) 4146-4164 DOI: 10.1021/ct200539n.
The RMSE and RRMSE were computed using a uniform grid with Ewald summation.
