# Supplementary material for: A collection of forcefield precursors for metal–organic frameworks
Source: RSC Adv. 2019 Nov 13;9(63):36492–507. doi: 10.1039/c9ra07327b (PMC9075174; doi:10.1039/c9ra07327b)
Supplement: RA-009-C9RA07327B-s4593 [file RA-009-C9RA07327B-s4593.xyz]

  148
jmolscript: load "" {1 1 1} spacegroup "x,y,z" unitcell [{      7.644000     0.000000     0.000000 }, {     -1.710870    11.015935     0.000000 }, {      0.000000     0.000000    22.262000 }]
Gd     4.169805     2.933874    17.338091     2.045544
Gd     5.585325     8.082061     6.207091     2.045543
Gd     1.763325     8.082061     4.923909     2.045544
Gd     0.347805     2.933874    16.054909     2.045544
H      2.883010     1.350554    11.923527     0.108704
H      1.699854     2.378340    11.985861     0.111962
H      3.351762     4.105639    12.293076     0.151734
H      4.412997     2.962185    12.477851     0.143702
H      1.439347     5.689730     8.339345     0.104580
H      2.315916     5.331713     7.074864     0.103902
H      0.115224     4.091318     7.564628     0.158918
H      0.884915     4.298418     6.228908     0.143629
H      5.677584     1.262426     8.163475     0.112109
H      5.390804     2.223016     6.956875     0.111591
H      4.189730     0.718239     5.874942     0.152219
H      2.110009    10.954246     7.179495     0.158294
H     -0.771880     9.665381     0.792527     0.108704
H      0.411276     8.637595     0.854861     0.111962
H      6.403368     6.910296     1.162076     0.151734
H      5.342133     8.053750     1.346851     0.143702
H      0.671783     5.326205    19.470345     0.104580
H     -0.204786     5.684222    18.205864     0.103902
H      1.995906     6.924617    18.695628     0.158918
H      1.226215     6.717517    17.359908     0.143629
H      4.077546     9.753509    19.294475     0.112109
H      4.364326     8.792919    18.087875     0.111591
H      5.565400    10.297696    17.005942     0.152219
H      0.001121     0.061689    18.310495     0.158294
H      3.050120     9.665381    10.338473     0.108703
H      4.233276     8.637595    10.276139     0.111962
H      2.581368     6.910296     9.968924     0.151734
H      1.520133     8.053750     9.784149     0.143702
H      4.493783     5.326205    13.922655     0.104580
H      3.617214     5.684222    15.187136     0.103902
H      5.817906     6.924617    14.697372     0.158918
H      5.048215     6.717517    16.033092     0.143629
H      0.255546     9.753509    14.098525     0.112109
H      0.542326     8.792919    15.305125     0.111591
H      1.743400    10.297696    16.387058     0.152219
H      3.823121     0.061689    15.082505     0.158294
H      6.705010     1.350554    21.469473     0.108703
H      5.521854     2.378340    21.407139     0.111962
H     -0.470238     4.105639    21.099924     0.151734
H      0.590997     2.962185    20.915149     0.143702
H      5.261347     5.689730     2.791655     0.104580
H      6.137916     5.331713     4.056136     0.103902
H      3.937224     4.091318     3.566372     0.158918
H      4.706915     4.298418     4.902092     0.143629
H      1.855584     1.262426     2.967525     0.112108
H      1.568804     2.223016     4.174125     0.111591
H      0.367730     0.718239     5.256058     0.152219
H     -1.711991    10.954246     3.951505     0.158294
C      3.823531     1.914570     9.643898     0.567152
C      1.936931     3.425956     9.744077     0.572417
C      3.032283     2.919223     7.611378     0.577438
C      2.632543     2.269283    11.740979    -0.038310
C      3.475761     3.189113    12.586935    -0.377059
C      3.093100     3.069039    14.045096     0.736052
C      1.613442     5.016657     7.664807     0.000844
C      0.600315     4.747868     7.041471    -0.368660
C     -0.382841     5.792179     6.634076     0.727830
C      4.994394     1.556552     7.540139    -0.041896
C      4.545036     0.384456     6.711993    -0.366738
C      3.891425    10.395738     6.409230     0.717046
C      5.931599     9.101365    20.774898     0.567152
C      0.174199     7.589979    20.875077     0.572417
C     -0.921153     8.096712    18.742378     0.577438
C     -0.521413     8.746652     0.609979    -0.038310
C      6.279369     7.826822     1.455935    -0.377059
C     -0.981970     7.946896     2.914096     0.736052
C      0.497688     5.999278    18.795807     0.000844
C      1.510815     6.268067    18.172471    -0.368660
C      2.493971     5.223756    17.765076     0.727830
C      4.760736     9.459383    18.671139    -0.041896
C      5.210094    10.631479    17.842993    -0.366738
C      5.863705     0.620197    17.540230     0.717047
C      2.109599     9.101365    12.618102     0.567152
C      3.996199     7.589979    12.517923     0.572417
C      2.900847     8.096712    14.650622     0.577438
C      3.300587     8.746652    10.521021    -0.038310
C      2.457369     7.826822     9.675065    -0.377060
C      2.840030     7.946896     8.216904     0.736052
C      4.319688     5.999278    14.597193     0.000844
C      5.332815     6.268067    15.220529    -0.368660
C      6.315971     5.223756    15.627924     0.727830
C      0.938736     9.459383    14.721861    -0.041896
C      1.388094    10.631479    15.550007    -0.366738
C      2.041705     0.620197    15.852770     0.717046
C      0.001531     1.914570     1.487102     0.567152
C      5.758931     3.425956     1.386923     0.572417
C      6.854283     2.919223     3.519622     0.577438
C      6.454543     2.269283    21.652021    -0.038310
C     -0.346239     3.189113    20.806065    -0.377059
C      6.915100     3.069039    19.347904     0.736052
C      5.435442     5.016657     3.466193     0.000844
C      4.422315     4.747868     4.089529    -0.368659
C      3.439159     5.792179     4.496924     0.727830
C      1.172394     1.556552     3.590861    -0.041896
C      0.723036     0.384456     4.419007    -0.366738
C      0.069425    10.395738     4.721770     0.717046
N      2.787762     2.534767    10.318437    -0.224428
N      2.030260     3.514083     8.377191    -0.324672
N      3.895361     2.165733     8.288143    -0.229707
N     -0.676632     8.481168    21.449437    -0.224428
N      0.080870     7.501852    19.508191    -0.324672
N      5.859769     8.850202    19.419143    -0.229707
N      3.145368     8.481168    11.943563    -0.224428
N      3.902870     7.501852    13.884809    -0.324672
N      2.037769     8.850202    13.973857    -0.229707
N      6.609762     2.534767     0.812563    -0.224428
N      5.852260     3.514083     2.753809    -0.324672
N      0.073361     2.165733     2.842857    -0.229707
O      3.044382     3.038195     6.404777    -0.475526
O      4.603748     1.207346    10.211579    -0.472490
O      1.122587     4.042848    10.382997    -0.489212
O      4.015608     2.872956    14.893278    -0.688137
O      1.887658     3.206739    14.323371    -0.673283
O      6.089880     5.759131     7.030340    -0.592912
O     -0.010846     6.724127     5.857132    -0.767837
O      3.645957     9.485822     5.529881    -0.777618
O      4.983855    10.380316     6.999173    -0.597180
O     -0.933252     7.977740    17.535777    -0.475526
O      5.151382     9.808589    21.342579    -0.472491
O      0.988543     6.973087    21.513997    -0.489212
O      5.739522     8.142979     3.762278    -0.688138
O      0.223472     7.809196     3.192371    -0.673283
O      3.665250     5.256804    18.161340    -0.592912
O      2.121976     4.291808    16.988132    -0.767837
O      6.109173     1.530113    16.660881    -0.777617
O      4.771275     0.635619    18.130173    -0.597180
O      2.888748     7.977740    15.857223    -0.475526
O      1.329382     9.808589    12.050421    -0.472490
O      4.810543     6.973087    11.879003    -0.489211
O      1.917522     8.142979     7.368722    -0.688137
O      4.045472     7.809196     7.938629    -0.673283
O     -0.156750     5.256804    15.231660    -0.592912
O      5.943976     4.291808    16.404868    -0.767837
O      2.287173     1.530113    16.732119    -0.777617
O      0.949275     0.635619    15.262827    -0.597180
O      6.866382     3.038195     4.726223    -0.475526
O      0.781748     1.207346     0.919421    -0.472490
O      4.944587     4.042848     0.748003    -0.489212
O      0.193608     2.872956    18.499722    -0.688138
O      5.709658     3.206739    19.069629    -0.673283
O      2.267880     5.759131     4.100660    -0.592912
O      3.811154     6.724127     5.273868    -0.767837
O     -0.176043     9.485822     5.601119    -0.777617
O      1.161855    10.380316     4.131827    -0.597181

The following XYZ coordinates are in angstroms. Other properties are in atomic units.
The sperically averaged electron density of each atom fit to a function of the form exp(a - br)
eigen_1, eigen_2 and eigen_3 are the three eigenvalues of traceless quadrupole moment tensor
  atom number  atomic symbol              X              Y              Z     net charge C6 coefficient C8 coefficient C10 coefficient fluctuating dipole atomic polarizability isotropic forcefield polarizability              a              b squared Pearson coefficient          <r^3>          <r^4>         wp_QDO          m_QDO          q_QDO       dipole_x       dipole_y       dipole_z         dipole            Qxy            Qxz            Qyz     Q(x^2-y^2)  Q(3z^2 - R^2)        eigen_1        eigen_2        eigen_3 static polarizability      alpha(xx)      alpha(xy)      alpha(xz)      alpha(yy)      alpha(yz)      alpha(zz) atomic spin moment
            1             Gd       4.169805       2.933874      17.338091       2.045544     141.926037 0.34554965E+04  0.12168279E+06                                18.241430                           16.122663       1.906532       2.330334                    0.997238      78.385632     189.917276       0.616585       0.282094      -1.314948       0.002473      -0.005707       0.015122       0.016351       0.059496      -0.158680      -0.015245       0.084926       0.313803      -0.152221      -0.070798       0.223019             20.467603      26.363073      -2.277443       4.764985      19.837251       0.031456      15.202486           0.000012
            2             Gd       5.585325       8.082061       6.207091       2.045543     141.926058 0.34554971E+04  0.12168282E+06                                18.241433                           16.122665       1.906531       2.330334                    0.997238      78.385634     189.917289       0.616585       0.282094      -1.314948      -0.002473       0.005707       0.015122       0.016351       0.059496       0.158680       0.015245       0.084926       0.313803      -0.152221      -0.070798       0.223019             20.467606      26.363078      -2.277444      -4.764986      19.837253      -0.031456      15.202488           0.000012
            3             Gd       1.763325       8.082061       4.923909       2.045544     141.926037 0.34554965E+04  0.12168279E+06                                18.241431                           16.122664       1.906532       2.330334                    0.997238      78.385630     189.917272       0.616585       0.282094      -1.314948      -0.002473       0.005707      -0.015122       0.016351       0.059496      -0.158680      -0.015245       0.084926       0.313803      -0.152221      -0.070798       0.223019             20.467604      26.363074      -2.277443       4.764985      19.837251       0.031456      15.202486           0.000012
            4             Gd       0.347805       2.933874      16.054909       2.045544     141.926046 0.34554968E+04  0.12168280E+06                                18.241431                           16.122664       1.906532       2.330334                    0.997238      78.385633     189.917281       0.616585       0.282094      -1.314948       0.002473      -0.005707      -0.015122       0.016351       0.059496       0.158680       0.015245       0.084926       0.313803      -0.152221      -0.070798       0.223019             20.467604      26.363074      -2.277443      -4.764985      19.837252      -0.031456      15.202487           0.000012
            5              H       2.883010       1.350554      11.923527       0.108704       1.003580 0.74505373E+01  0.71912014E+02                                 1.657752                            1.591615      -0.956564       2.415259                    0.997530       3.559258       9.906093       0.497706       1.275027      -0.709009       0.010048      -0.034281       0.012304       0.037783       0.000805       0.009329      -0.003248      -0.010923       0.026545      -0.014005       0.000704       0.013301              1.686271       1.328646      -0.207700       0.015779       2.204641      -0.200078       1.525525          -0.000001
            6              H       1.699854       2.378340      11.985861       0.111962       1.186831 0.95456404E+01  0.96970080E+02                                 1.788847                            1.753555      -1.028321       2.381553                    0.997399       3.530661       9.732024       0.499124       1.207995      -0.726441      -0.035853       0.003882       0.014063       0.038708       0.009112      -0.002212       0.003542       0.020632      -0.001716      -0.014670       0.000573       0.014098              1.788624       2.108529      -0.074135      -0.201652       1.475908      -0.004639       1.781435           0.000001
            7              H       3.351762       4.105639      12.293076       0.151734       0.963581 0.74562248E+01  0.72494984E+02                                 1.668332                            1.639219      -1.000134       2.416901                    0.996808       3.483047       9.958423       0.466155       1.351408      -0.693813      -0.007083       0.019544      -0.012656       0.024338      -0.005030      -0.002735      -0.000936      -0.011231      -0.008502      -0.007802      -0.001155       0.008957              1.672377       1.314136      -0.013399       0.089609       2.106822      -0.108145       1.596173          -0.000001
            8              H       4.412997       2.962185      12.477851       0.143702       1.033430 0.82278379E+01  0.80805579E+02                                 1.659995                            1.654037      -0.903282       2.457928                    0.998542       3.311085       9.072446       0.500166       1.246913      -0.718299       0.022888      -0.010150      -0.002736       0.025187      -0.000932       0.001691      -0.002260       0.011292      -0.012816      -0.006218      -0.001931       0.008149              1.642978       1.939800      -0.128103      -0.047054       1.455692       0.092499       1.533441          -0.000003
            9              H       1.439347       5.689730       8.339345       0.104580       1.048198 0.79892270E+01  0.79168186E+02                                 1.774054                            1.701335      -1.139673       2.338179                    0.994582       3.719585      10.797879       0.454940       1.358646      -0.691675      -0.025887       0.031270       0.013152       0.042672      -0.007854      -0.001231       0.008321      -0.001773      -0.017328      -0.011371      -0.002142       0.013513              1.808327       1.427362       0.060050       0.072524       2.030444       0.517159       1.967176          -0.000001
           10              H       2.315916       5.331713       7.074864       0.103902       0.970423 0.74147640E+01  0.72535058E+02                                 1.715602                            1.663638      -1.220236       2.298634                    0.993520       3.817595      11.220798       0.447305       1.399754      -0.682589       0.013966       0.014465      -0.035539       0.040832       0.003089      -0.001691      -0.005869       0.019461       0.000314      -0.012712       0.001846       0.010866              1.746416       2.001219       0.245575      -0.375522       1.597486      -0.135237       1.640544          -0.000000
           11              H       0.115224       4.091318       7.564628       0.158918       0.978704 0.74375150E+01  0.72486791E+02                                 1.712708                            1.656984      -1.089321       2.387173                    0.996306       3.472731      10.039644       0.453978       1.384331      -0.687566      -0.003375      -0.015645       0.021291       0.026636       0.009476      -0.003787      -0.003379      -0.005545      -0.004831      -0.009226      -0.003219       0.012445              1.737862       1.815409       0.296265      -0.085867       1.797782      -0.298995       1.600396           0.000000
           12              H       0.884915       4.298418       6.228908       0.143629       0.992392 0.77369650E+01  0.76784106E+02                                 1.759708                            1.710200      -1.531892       2.156363                    0.992479       3.938350      11.803295       0.435363       1.417602      -0.677878       0.019796      -0.004110      -0.012461       0.023749       0.001037      -0.002765      -0.000849      -0.004090       0.016628      -0.005641      -0.000757       0.006398              1.788297       1.604740      -0.075425      -0.008376       1.664237       0.370407       2.095914          -0.000001
           13              H       5.677584       1.262426       8.163475       0.112109       1.139611 0.90291611E+01  0.90621580E+02                                 1.747612                            1.710102      -1.040271       2.371805                    0.997657       3.539632       9.755840       0.502451       1.214585      -0.724134       0.029716      -0.014511       0.018961       0.038120      -0.002015       0.008467       0.003866       0.010622      -0.018027      -0.011912      -0.000334       0.012246              1.748373       1.851957      -0.188731       0.236710       1.586433      -0.089511       1.806730           0.000001
           14              H       5.390804       2.223016       6.956875       0.111591       0.952618 0.70129490E+01  0.67047105E+02                                 1.641462                            1.576352      -0.894738       2.450938                    0.997776       3.543640       9.997384       0.482159       1.328730      -0.697806       0.018825       0.022210      -0.025731       0.038856       0.004033      -0.010101       0.002434      -0.011272      -0.008133      -0.014614       0.006160       0.008454              1.677602       1.567556       0.269883      -0.273513       1.807900      -0.354232       1.657349          -0.000001
           15              H       4.189730       0.718239       5.874942       0.152219       0.928235 0.72019380E+01  0.69408816E+02                                 1.622842                            1.607603      -1.017637       2.404727                    0.997864       3.473230       9.882550       0.472282       1.345673      -0.694641      -0.004761       0.013154      -0.024991       0.028639       0.000533      -0.000223      -0.005241       0.004853       0.034023      -0.009455      -0.003217       0.012672              1.622222       1.499104      -0.084173       0.244829       1.546247      -0.144863       1.821314          -0.000000
           16              H       2.110009      10.954246       7.179495       0.158294       0.937537 0.73791392E+01  0.71335375E+02                                 1.623801                            1.620785      -0.826793       2.503875                    0.998549       3.356460       9.471546       0.474603       1.334986      -0.698122      -0.020392      -0.006334       0.016817       0.027181       0.004969      -0.006257      -0.003436       0.011362       0.003835      -0.008349      -0.003366       0.011715              1.619288       1.681949       0.217331      -0.199337       1.661479      -0.106439       1.514436          -0.000003
           17              H      -0.771880       9.665381       0.792527       0.108704       1.003580 0.74505379E+01  0.71912020E+02                                 1.657751                            1.591614      -0.956564       2.415259                    0.997530       3.559258       9.906092       0.497706       1.275027      -0.709009      -0.010048       0.034281       0.012304       0.037783       0.000805      -0.009329       0.003248      -0.010923       0.026545      -0.014005       0.000704       0.013301              1.686270       1.328646      -0.207700      -0.015779       2.204640       0.200078       1.525525          -0.000001
           18              H       0.411276       8.637595       0.854861       0.111962       1.186830 0.95456330E+01  0.96969982E+02                                 1.788846                            1.753554      -1.028320       2.381553                    0.997399       3.530660       9.732019       0.499124       1.207994      -0.726442       0.035853      -0.003882       0.014063       0.038708       0.009112       0.002212      -0.003542       0.020632      -0.001716      -0.014670       0.000573       0.014098              1.788623       2.108527      -0.074135       0.201652       1.475907       0.004639       1.781434           0.000001
           19              H       6.403368       6.910296       1.162076       0.151734       0.963581 0.74562254E+01  0.72494989E+02                                 1.668332                            1.639219      -1.000134       2.416901                    0.996808       3.483047       9.958422       0.466156       1.351407      -0.693813       0.007083      -0.019544      -0.012656       0.024338      -0.005030       0.002735       0.000936      -0.011231      -0.008502      -0.007802      -0.001155       0.008957              1.672377       1.314136      -0.013399      -0.089609       2.106821       0.108145       1.596173          -0.000001
           20              H       5.342133       8.053750       1.346851       0.143702       1.033429 0.82278324E+01  0.80805515E+02                                 1.659994                            1.654037      -0.903282       2.457928                    0.998542       3.311084       9.072444       0.500166       1.246913      -0.718299      -0.022888       0.010150      -0.002736       0.025187      -0.000932      -0.001691       0.002260       0.011292      -0.012816      -0.006218      -0.001931       0.008149              1.642977       1.939800      -0.128103       0.047054       1.455692      -0.092499       1.533441          -0.000003
           21              H       0.671783       5.326205      19.470345       0.104580       1.048197 0.79892223E+01  0.79168133E+02                                 1.774054                            1.701335      -1.139673       2.338179                    0.994582       3.719584      10.797878       0.454940       1.358647      -0.691675       0.025887      -0.031270       0.013152       0.042672      -0.007854       0.001231      -0.008321      -0.001773      -0.017328      -0.011371      -0.002142       0.013513              1.808327       1.427362       0.060050      -0.072524       2.030444      -0.517159       1.967176          -0.000001
           22              H      -0.204786       5.684222      18.205864       0.103902       0.970422 0.74147622E+01  0.72535040E+02                                 1.715602                            1.663638      -1.220236       2.298634                    0.993520       3.817595      11.220800       0.447305       1.399754      -0.682589      -0.013966      -0.014465      -0.035539       0.040832       0.003089       0.001691       0.005869       0.019461       0.000314      -0.012712       0.001846       0.010866              1.746416       2.001219       0.245576       0.375522       1.597486       0.135237       1.640544          -0.000000
           23              H       1.995906       6.924617      18.695628       0.158918       0.978704 0.74375156E+01  0.72486796E+02                                 1.712708                            1.656984      -1.089321       2.387173                    0.996306       3.472731      10.039643       0.453978       1.384331      -0.687566       0.003375       0.015645       0.021291       0.026636       0.009476       0.003787       0.003379      -0.005545      -0.004831      -0.009226      -0.003219       0.012445              1.737862       1.815409       0.296265       0.085867       1.797781       0.298995       1.600396           0.000000
           24              H       1.226215       6.717517      17.359908       0.143629       0.992392 0.77369641E+01  0.76784096E+02                                 1.759708                            1.710200      -1.531892       2.156363                    0.992479       3.938350      11.803296       0.435363       1.417602      -0.677878      -0.019796       0.004110      -0.012461       0.023749       0.001037       0.002765       0.000849      -0.004090       0.016628      -0.005641      -0.000757       0.006398              1.788297       1.604740      -0.075425       0.008376       1.664237      -0.370407       2.095914          -0.000001
           25              H       4.077546       9.753509      19.294475       0.112109       1.139611 0.90291636E+01  0.90621615E+02                                 1.747613                            1.710103      -1.040272       2.371805                    0.997657       3.539632       9.755842       0.502451       1.214585      -0.724134      -0.029716       0.014511       0.018961       0.038120      -0.002015      -0.008467      -0.003866       0.010622      -0.018027      -0.011912      -0.000334       0.012246              1.748374       1.851958      -0.188731      -0.236710       1.586433       0.089511       1.806730           0.000001
           26              H       4.364326       8.792919      18.087875       0.111591       0.952618 0.70129490E+01  0.67047105E+02                                 1.641462                            1.576352      -0.894738       2.450938                    0.997776       3.543640       9.997384       0.482159       1.328730      -0.697806      -0.018825      -0.022210      -0.025731       0.038856       0.004033       0.010101      -0.002434      -0.011272      -0.008133      -0.014614       0.006160       0.008454              1.677602       1.567556       0.269883       0.273513       1.807900       0.354232       1.657349          -0.000001
           27              H       5.565400      10.297696      17.005942       0.152219       0.928235 0.72019416E+01  0.69408857E+02                                 1.622843                            1.607603      -1.017637       2.404727                    0.997864       3.473231       9.882552       0.472282       1.345672      -0.694641       0.004761      -0.013154      -0.024991       0.028639       0.000533       0.000223       0.005241       0.004853       0.034023      -0.009454      -0.003217       0.012672              1.622222       1.499104      -0.084174      -0.244829       1.546247       0.144863       1.821314          -0.000001
           28              H       0.001121       0.061689      18.310495       0.158294       0.937537 0.73791350E+01  0.71335325E+02                                 1.623801                            1.620785      -0.826793       2.503875                    0.998549       3.356459       9.471543       0.474603       1.334986      -0.698122       0.020393       0.006334       0.016817       0.027181       0.004969       0.006257       0.003436       0.011362       0.003835      -0.008349      -0.003366       0.011715              1.619288       1.681949       0.217331       0.199337       1.661479       0.106439       1.514436          -0.000003
           29              H       3.050120       9.665381      10.338473       0.108703       1.003579 0.74505356E+01  0.71912000E+02                                 1.657752                            1.591615      -0.956565       2.415259                    0.997530       3.559258       9.906096       0.497705       1.275029      -0.709008      -0.010048       0.034281      -0.012304       0.037783       0.000805       0.009329      -0.003248      -0.010923       0.026545      -0.014005       0.000704       0.013301              1.686271       1.328646      -0.207701       0.015779       2.204642      -0.200078       1.525526          -0.000001
           30              H       4.233276       8.637595      10.276139       0.111962       1.186831 0.95456463E+01  0.96970154E+02                                 1.788848                            1.753555      -1.028321       2.381553                    0.997399       3.530662       9.732027       0.499124       1.207994      -0.726441       0.035853      -0.003882      -0.014063       0.038708       0.009112      -0.002212       0.003542       0.020632      -0.001716      -0.014670       0.000573       0.014098              1.788624       2.108529      -0.074135      -0.201652       1.475908      -0.004639       1.781435           0.000001
           31              H       2.581368       6.910296       9.968924       0.151734       0.963581 0.74562242E+01  0.72494979E+02                                 1.668332                            1.639219      -1.000134       2.416900                    0.996808       3.483047       9.958424       0.466155       1.351408      -0.693813       0.007083      -0.019544       0.012656       0.024338      -0.005030      -0.002735      -0.000936      -0.011231      -0.008502      -0.007802      -0.001155       0.008957              1.672377       1.314137      -0.013399       0.089609       2.106822      -0.108145       1.596173          -0.000001
           32              H       1.520133       8.053750       9.784149       0.143702       1.033429 0.82278323E+01  0.80805510E+02                                 1.659994                            1.654036      -0.903281       2.457929                    0.998542       3.311084       9.072442       0.500166       1.246912      -0.718299      -0.022888       0.010150       0.002736       0.025187      -0.000932       0.001691      -0.002260       0.011292      -0.012816      -0.006218      -0.001931       0.008149              1.642977       1.939799      -0.128102      -0.047054       1.455691       0.092499       1.533441          -0.000003
           33              H       4.493783       5.326205      13.922655       0.104580       1.048198 0.79892276E+01  0.79168196E+02                                 1.774054                            1.701335      -1.139674       2.338178                    0.994582       3.719585      10.797880       0.454940       1.358646      -0.691675       0.025887      -0.031270      -0.013152       0.042672      -0.007854      -0.001230       0.008321      -0.001773      -0.017328      -0.011371      -0.002142       0.013513              1.808328       1.427362       0.060050       0.072524       2.030444       0.517159       1.967176          -0.000001
           34              H       3.617214       5.684222      15.187136       0.103902       0.970423 0.74147640E+01  0.72535058E+02                                 1.715602                            1.663638      -1.220236       2.298634                    0.993520       3.817595      11.220798       0.447305       1.399754      -0.682589      -0.013966      -0.014465       0.035539       0.040832       0.003089      -0.001691      -0.005869       0.019461       0.000314      -0.012712       0.001846       0.010866              1.746416       2.001219       0.245575      -0.375522       1.597486      -0.135237       1.640544          -0.000000
           35              H       5.817906       6.924617      14.697372       0.158918       0.978704 0.74375150E+01  0.72486791E+02                                 1.712708                            1.656984      -1.089321       2.387173                    0.996306       3.472731      10.039644       0.453978       1.384331      -0.687566       0.003375       0.015645      -0.021291       0.026636       0.009476      -0.003787      -0.003379      -0.005545      -0.004831      -0.009226      -0.003219       0.012445              1.737862       1.815409       0.296265      -0.085867       1.797782      -0.298995       1.600396           0.000000
           36              H       5.048215       6.717517      16.033092       0.143629       0.992393 0.77369695E+01  0.76784158E+02                                 1.759708                            1.710200      -1.531892       2.156363                    0.992479       3.938351      11.803297       0.435363       1.417601      -0.677878      -0.019796       0.004110       0.012461       0.023750       0.001037      -0.002765      -0.000849      -0.004090       0.016628      -0.005641      -0.000757       0.006398              1.788297       1.604740      -0.075425      -0.008376       1.664237       0.370407       2.095915          -0.000001
           37              H       0.255546       9.753509      14.098525       0.112109       1.139611 0.90291622E+01  0.90621599E+02                                 1.747613                            1.710103      -1.040271       2.371805                    0.997657       3.539632       9.755843       0.502451       1.214586      -0.724134      -0.029716       0.014511      -0.018961       0.038120      -0.002015       0.008467       0.003866       0.010622      -0.018027      -0.011912      -0.000334       0.012246              1.748374       1.851958      -0.188731       0.236710       1.586434      -0.089511       1.806730           0.000001
           38              H       0.542326       8.792919      15.305125       0.111591       0.952618 0.70129490E+01  0.67047105E+02                                 1.641462                            1.576352      -0.894738       2.450938                    0.997776       3.543640       9.997384       0.482159       1.328730      -0.697806      -0.018825      -0.022210       0.025731       0.038856       0.004033      -0.010101       0.002434      -0.011272      -0.008133      -0.014614       0.006160       0.008454              1.677602       1.567556       0.269883      -0.273513       1.807900      -0.354232       1.657349          -0.000001
           39              H       1.743400      10.297696      16.387058       0.152219       0.928235 0.72019386E+01  0.69408821E+02                                 1.622842                            1.607603      -1.017637       2.404727                    0.997864       3.473230       9.882549       0.472282       1.345672      -0.694641       0.004761      -0.013154       0.024991       0.028639       0.000533      -0.000223      -0.005241       0.004853       0.034023      -0.009454      -0.003217       0.012672              1.622221       1.499104      -0.084173       0.244829       1.546247      -0.144863       1.821314          -0.000001
           40              H       3.823121       0.061689      15.082505       0.158294       0.937537 0.73791383E+01  0.71335362E+02                                 1.623801                            1.620785      -0.826794       2.503875                    0.998549       3.356460       9.471545       0.474603       1.334985      -0.698122       0.020392       0.006334      -0.016817       0.027181       0.004969      -0.006257      -0.003436       0.011362       0.003835      -0.008349      -0.003366       0.011715              1.619288       1.681949       0.217331      -0.199337       1.661479      -0.106439       1.514436          -0.000003
           41              H       6.705010       1.350554      21.469473       0.108703       1.003580 0.74505408E+01  0.71912056E+02                                 1.657752                            1.591615      -0.956565       2.415259                    0.997530       3.559259       9.906096       0.497706       1.275027      -0.709008       0.010048      -0.034281      -0.012304       0.037783       0.000805      -0.009329       0.003248      -0.010923       0.026545      -0.014005       0.000704       0.013301              1.686271       1.328646      -0.207701      -0.015779       2.204642       0.200078       1.525526          -0.000001
           42              H       5.521854       2.378340      21.407139       0.111962       1.186831 0.95456404E+01  0.96970077E+02                                 1.788847                            1.753555      -1.028321       2.381553                    0.997399       3.530661       9.732023       0.499124       1.207994      -0.726442      -0.035853       0.003882      -0.014063       0.038708       0.009112       0.002212      -0.003542       0.020632      -0.001716      -0.014670       0.000573       0.014098              1.788623       2.108528      -0.074135       0.201652       1.475907       0.004639       1.781434           0.000001
           43              H      -0.470238       4.105639      21.099924       0.151734       0.963581 0.74562242E+01  0.72494979E+02                                 1.668332                            1.639219      -1.000135       2.416900                    0.996808       3.483047       9.958424       0.466155       1.351408      -0.693813      -0.007083       0.019544       0.012656       0.024338      -0.005030       0.002735       0.000936      -0.011231      -0.008502      -0.007802      -0.001155       0.008957              1.672377       1.314137      -0.013399      -0.089609       2.106822       0.108145       1.596173          -0.000001
           44              H       0.590997       2.962185      20.915149       0.143702       1.033430 0.82278365E+01  0.80805558E+02                                 1.659994                            1.654036      -0.903282       2.457928                    0.998542       3.311085       9.072444       0.500167       1.246912      -0.718299       0.022888      -0.010150       0.002736       0.025187      -0.000932      -0.001691       0.002260       0.011292      -0.012816      -0.006218      -0.001931       0.008149              1.642977       1.939799      -0.128102       0.047054       1.455692      -0.092499       1.533441          -0.000003
           45              H       5.261347       5.689730       2.791655       0.104580       1.048198 0.79892276E+01  0.79168196E+02                                 1.774054                            1.701335      -1.139674       2.338178                    0.994582       3.719585      10.797880       0.454940       1.358646      -0.691675      -0.025887       0.031270      -0.013152       0.042672      -0.007854       0.001231      -0.008321      -0.001773      -0.017328      -0.011371      -0.002142       0.013513              1.808328       1.427362       0.060050      -0.072524       2.030444      -0.517159       1.967176          -0.000001
           46              H       6.137916       5.331713       4.056136       0.103902       0.970423 0.74147631E+01  0.72535049E+02                                 1.715602                            1.663638      -1.220236       2.298634                    0.993520       3.817595      11.220799       0.447305       1.399754      -0.682589       0.013966       0.014465       0.035539       0.040832       0.003089       0.001691       0.005869       0.019461       0.000314      -0.012712       0.001846       0.010866              1.746416       2.001219       0.245576       0.375522       1.597486       0.135237       1.640544          -0.000000
           47              H       3.937224       4.091318       3.566372       0.158918       0.978703 0.74375114E+01  0.72486751E+02                                 1.712708                            1.656984      -1.089320       2.387173                    0.996306       3.472730      10.039642       0.453978       1.384332      -0.687566      -0.003375      -0.015645      -0.021291       0.026636       0.009476       0.003787       0.003379      -0.005545      -0.004831      -0.009226      -0.003219       0.012445              1.737862       1.815409       0.296265       0.085867       1.797782       0.298995       1.600396           0.000000
           48              H       4.706915       4.298418       4.902092       0.143629       0.992393 0.77369695E+01  0.76784158E+02                                 1.759708                            1.710200      -1.531893       2.156363                    0.992479       3.938351      11.803297       0.435363       1.417601      -0.677878       0.019796      -0.004110       0.012461       0.023750       0.001037       0.002765       0.000849      -0.004090       0.016628      -0.005641      -0.000757       0.006398              1.788297       1.604740      -0.075425       0.008376       1.664237      -0.370407       2.095915          -0.000001
           49              H       1.855584       1.262426       2.967525       0.112108       1.139612 0.90291678E+01  0.90621667E+02                                 1.747614                            1.710103      -1.040272       2.371805                    0.997657       3.539633       9.755845       0.502451       1.214586      -0.724134       0.029716      -0.014511      -0.018961       0.038120      -0.002015      -0.008467      -0.003866       0.010622      -0.018027      -0.011912      -0.000334       0.012246              1.748374       1.851959      -0.188731      -0.236710       1.586434       0.089511       1.806731           0.000001
           50              H       1.568804       2.223016       4.174125       0.111591       0.952618 0.70129498E+01  0.67047113E+02                                 1.641462                            1.576351      -0.894738       2.450938                    0.997776       3.543640       9.997383       0.482159       1.328730      -0.697806       0.018825       0.022210       0.025731       0.038856       0.004033       0.010101      -0.002434      -0.011272      -0.008133      -0.014614       0.006160       0.008454              1.677602       1.567556       0.269883       0.273513       1.807900       0.354232       1.657349          -0.000001
           51              H       0.367730       0.718239       5.256058       0.152219       0.928235 0.72019336E+01  0.69408765E+02                                 1.622842                            1.607603      -1.017637       2.404727                    0.997864       3.473229       9.882547       0.472282       1.345673      -0.694641      -0.004761       0.013154       0.024991       0.028639       0.000533       0.000223       0.005241       0.004853       0.034023      -0.009454      -0.003217       0.012672              1.622221       1.499103      -0.084173      -0.244829       1.546246       0.144862       1.821314          -0.000001
           52              H      -1.711991      10.954246       3.951505       0.158294       0.937537 0.73791387E+01  0.71335365E+02                                 1.623801                            1.620785      -0.826794       2.503875                    0.998549       3.356460       9.471544       0.474603       1.334985      -0.698122      -0.020393      -0.006334      -0.016817       0.027181       0.004969       0.006257       0.003436       0.011362       0.003835      -0.008349      -0.003366       0.011715              1.619288       1.681949       0.217331       0.199337       1.661479       0.106439       1.514436          -0.000003
           53              C       3.823531       1.914570       9.643898       0.567152      22.084611 0.23993225E+03  0.48684192E+04                                 7.064001                            5.392502       0.413256       2.204649                    0.999609      21.208521      56.893172       0.664176       0.454489      -1.039777       0.013496      -0.010524       0.006263       0.018224       0.053800      -0.012209       0.025146      -0.027527      -0.025695      -0.063051       0.000886       0.062165              7.985991       6.564449      -2.609262      -1.113930       6.079192      -0.393227      11.314331           0.000006
           54              C       1.936931       3.425956       9.744077       0.572417      22.019035 0.24184089E+03  0.49269079E+04                                 7.047527                            5.418936       0.282781       2.153176                    0.999654      21.554385      58.324251       0.660286       0.455333      -1.037179      -0.019423       0.001420       0.000960       0.019498       0.055160       0.024211      -0.011103      -0.017791      -0.032358      -0.063132       0.001082       0.062049              7.909394       6.396067      -2.615261       0.060509       6.294688      -1.277317      11.037427           0.000006
           55              C       3.032283       2.919223       7.611378       0.577438      21.281054 0.23528294E+03  0.47683181E+04                                 6.911109                            5.358823       0.331276       2.174870                    0.999728      21.400037      58.066852       0.660316       0.457699      -1.034133      -0.003374       0.003282      -0.017836       0.018447       0.030827      -0.003225       0.007417      -0.022156      -0.181286      -0.061382      -0.001735       0.063116              7.738269       7.201694      -3.291895      -0.083753       6.793186      -0.786330       9.219928           0.000002
           56              C       2.632543       2.269283      11.740979      -0.038310      25.966799 0.36301212E+03  0.82339111E+04                                 7.914492                            6.482544      -0.289213       1.916897                    0.999152      27.804024      80.918228       0.622042       0.434111      -1.043502       0.062911       0.075886      -0.046723       0.109085       0.037476       0.013414      -0.004777      -0.007991       0.193069      -0.071150       0.005034       0.066116              9.128925       5.953004       0.233031       0.474028       7.022120       0.514739      14.411651           0.000003
           57              C       3.475761       3.189113      12.586935      -0.377059      30.560638 0.47392313E+03  0.11410009E+05                                 8.550380                            7.189317      -0.173670       1.927622                    0.996921      31.024574      90.910988       0.622056       0.408977      -1.066651      -0.049387      -0.056008      -0.050606       0.090205       0.005766       0.015256       0.006658       0.012472      -0.035625      -0.019946      -0.002540       0.022486              9.701038       6.489160       0.816563       0.652186       7.469182       1.873558      15.144771          -0.000001
           58              C       3.093100       3.069039      14.045096       0.736052      18.746001 0.21826994E+03  0.43962757E+04                                 6.713920                            5.390229      -0.270556       2.000500                    0.999122      20.893967      58.890482       0.609205       0.499174      -0.999293      -0.016334      -0.009052       0.032668       0.037629       0.005600       0.011272       0.022662      -0.145246      -0.165891      -0.064209      -0.039640       0.103849              7.528109       7.598875      -0.120346       0.070944       4.167205      -0.164703      10.818246           0.000002
           59              C       1.613442       5.016657       7.664807       0.000844      22.850460 0.32811857E+03  0.73138144E+04                                 7.360975                            6.232582      -0.296529       1.918918                    0.997303      27.789537      82.251188       0.618951       0.443952      -1.029577      -0.049735      -0.104664      -0.002673       0.115910      -0.052033       0.002877      -0.062757      -0.091999      -0.054470      -0.075576      -0.031013       0.106589              8.158668       9.091715      -0.035198       2.220587       7.975789      -0.358685       7.408499          -0.000002
           60              C       0.600315       4.747868       7.041471      -0.368660      27.509460 0.36762592E+03  0.84151288E+04                                 8.084766                            6.394426      -0.511760       1.833709                    0.996088      30.420053      90.692392       0.641539       0.417089      -1.047703       0.058629       0.047260       0.037004       0.083906       0.008254      -0.025972      -0.013317      -0.021429       0.009619      -0.031712      -0.001124       0.032835              9.384283      11.976786      -1.887666       3.783368       8.139821      -1.237472       8.036243          -0.000003
           61              C      -0.382841       5.792179       6.634076       0.727830      19.713435 0.21604503E+03  0.43399656E+04                                 6.959719                            5.372959      -0.056818       2.072474                    0.999692      20.757321      58.411933       0.608485       0.501088      -0.998421      -0.006960       0.010513      -0.030248       0.032771       0.046995       0.033936       0.061483      -0.015977       0.189071      -0.081157      -0.031832       0.112989              8.008742      10.703285      -2.073195       0.537573       7.908529      -2.318210       5.414411          -0.000000
           62              C       4.994394       1.556552       7.540139      -0.041896      25.258242 0.36718167E+03  0.83428494E+04                                 7.725305                            6.502575      -0.295628       1.916415                    0.999109      27.686888      80.349131       0.624240       0.431838      -1.046056      -0.104253      -0.032235      -0.000561       0.109124      -0.014040      -0.041068       0.056511       0.022615      -0.049851      -0.072449      -0.002188       0.074637              8.603005       7.832289      -1.340833      -1.665219       9.855641       2.334187       8.121087           0.000001
           63              C       4.545036       0.384456       6.711993      -0.366738      29.954448 0.46604549E+03  0.11178970E+05                                 8.443113                            7.147347      -0.223431       1.921826                    0.996328      30.581146      89.591169       0.621212       0.411048      -1.064777       0.039860       0.068872       0.045484       0.091657       0.028731      -0.004200       0.013697       0.007153       0.047797      -0.039994       0.014144       0.025850              9.494129       7.935139      -2.125344      -0.738071      12.926751       3.164683       7.620495          -0.000004
           64              C       3.891425      10.395738       6.409230       0.717046      18.845083 0.22859382E+03  0.46552151E+04                                 6.755004                            5.517028      -0.115031       2.043985                    0.999708      21.211729      60.010909       0.602357       0.499318      -0.999758       0.016425      -0.009298      -0.027086       0.033013       0.050046      -0.037958      -0.055212      -0.044268       0.156602      -0.080853      -0.027577       0.108430              7.501762       8.125081      -2.078424      -0.013637       9.003052       2.332814       5.377151           0.000003
           65              C       5.931599       9.101365      20.774898       0.567152      22.084611 0.23993224E+03  0.48684192E+04                                 7.064002                            5.392503       0.413256       2.204649                    0.999609      21.208521      56.893176       0.664176       0.454489      -1.039777      -0.013496       0.010524       0.006263       0.018224       0.053800       0.012209      -0.025146      -0.027527      -0.025695      -0.063051       0.000886       0.062165              7.985991       6.564450      -2.609262       1.113930       6.079192       0.393227      11.314332           0.000007
           66              C       0.174199       7.589979      20.875077       0.572417      22.019035 0.24184089E+03  0.49269079E+04                                 7.047527                            5.418936       0.282780       2.153176                    0.999654      21.554385      58.324252       0.660286       0.455333      -1.037179       0.019423      -0.001420       0.000960       0.019498       0.055160      -0.024211       0.011103      -0.017791      -0.032358      -0.063132       0.001082       0.062049              7.909394       6.396067      -2.615261      -0.060509       6.294688       1.277317      11.037427           0.000007
           67              C      -0.921153       8.096712      18.742378       0.577438      21.281054 0.23528294E+03  0.47683180E+04                                 6.911109                            5.358822       0.331276       2.174870                    0.999728      21.400037      58.066849       0.660316       0.457699      -1.034133       0.003374      -0.003282      -0.017836       0.018447       0.030827       0.003225      -0.007417      -0.022156      -0.181286      -0.061382      -0.001735       0.063116              7.738269       7.201694      -3.291895       0.083753       6.793185       0.786330       9.219927           0.000003
           68              C      -0.521413       8.746652       0.609979      -0.038310      25.966802 0.36301216E+03  0.82339125E+04                                 7.914493                            6.482545      -0.289213       1.916897                    0.999152      27.804025      80.918233       0.622042       0.434111      -1.043502      -0.062911      -0.075886      -0.046723       0.109085       0.037476      -0.013414       0.004777      -0.007991       0.193069      -0.071150       0.005034       0.066116              9.128926       5.953004       0.233031      -0.474028       7.022121      -0.514739      14.411654           0.000003
           69              C       6.279369       7.826822       1.455935      -0.377059      30.560637 0.47392312E+03  0.11410009E+05                                 8.550381                            7.189317      -0.173671       1.927622                    0.996921      31.024573      90.910987       0.622056       0.408977      -1.066651       0.049387       0.056008      -0.050606       0.090205       0.005766      -0.015256      -0.006658       0.012472      -0.035625      -0.019946      -0.002540       0.022486              9.701038       6.489160       0.816563      -0.652185       7.469182      -1.873558      15.144772          -0.000001
           70              C      -0.981970       7.946896       2.914096       0.736052      18.746001 0.21826994E+03  0.43962757E+04                                 6.713920                            5.390229      -0.270556       2.000500                    0.999122      20.893967      58.890482       0.609205       0.499174      -0.999293       0.016334       0.009052       0.032668       0.037629       0.005600      -0.011272      -0.022662      -0.145246      -0.165891      -0.064209      -0.039640       0.103849              7.528109       7.598875      -0.120346      -0.070944       4.167205       0.164703      10.818247           0.000002
           71              C       0.497688       5.999278      18.795807       0.000844      22.850458 0.32811855E+03  0.73138139E+04                                 7.360974                            6.232581      -0.296529       1.918918                    0.997303      27.789535      82.251180       0.618951       0.443952      -1.029577       0.049735       0.104664      -0.002673       0.115910      -0.052033      -0.002877       0.062757      -0.091999      -0.054470      -0.075576      -0.031013       0.106589              8.158667       9.091715      -0.035198      -2.220586       7.975788       0.358685       7.408499          -0.000002
           72              C       1.510815       6.268067      18.172471      -0.368660      27.509458 0.36762590E+03  0.84151280E+04                                 8.084765                            6.394425      -0.511760       1.833710                    0.996088      30.420051      90.692383       0.641539       0.417088      -1.047703      -0.058629      -0.047260       0.037004       0.083906       0.008254       0.025972       0.013317      -0.021429       0.009619      -0.031712      -0.001124       0.032835              9.384282      11.976785      -1.887666      -3.783367       8.139820       1.237472       8.036242          -0.000003
           73              C       2.493971       5.223756      17.765076       0.727830      19.713435 0.21604503E+03  0.43399654E+04                                 6.959718                            5.372959      -0.056818       2.072475                    0.999692      20.757320      58.411927       0.608485       0.501088      -0.998421       0.006960      -0.010513      -0.030248       0.032771       0.046995      -0.033936      -0.061483      -0.015977       0.189071      -0.081157      -0.031832       0.112989              8.008741      10.703284      -2.073195      -0.537573       7.908528       2.318209       5.414410          -0.000000
           74              C       4.760736       9.459383      18.671139      -0.041896      25.258239 0.36718164E+03  0.83428483E+04                                 7.725305                            6.502575      -0.295628       1.916415                    0.999109      27.686887      80.349128       0.624240       0.431838      -1.046056       0.104253       0.032235      -0.000560       0.109124      -0.014039       0.041068      -0.056511       0.022615      -0.049851      -0.072449      -0.002188       0.074637              8.603005       7.832288      -1.340833       1.665219       9.855640      -2.334186       8.121086           0.000002
           75              C       5.210094      10.631479      17.842993      -0.366738      29.954453 0.46604559E+03  0.11178973E+05                                 8.443114                            7.147348      -0.223432       1.921826                    0.996328      30.581149      89.591178       0.621212       0.411048      -1.064777      -0.039860      -0.068872       0.045484       0.091657       0.028731       0.004200      -0.013697       0.007153       0.047797      -0.039994       0.014144       0.025850              9.494129       7.935139      -2.125344       0.738071      12.926753      -3.164684       7.620496          -0.000004
           76              C       5.863705       0.620197      17.540230       0.717047      18.845086 0.22859386E+03  0.46552162E+04                                 6.755005                            5.517028      -0.115031       2.043985                    0.999708      21.211731      60.010915       0.602357       0.499318      -0.999758      -0.016425       0.009298      -0.027085       0.033013       0.050046       0.037958       0.055212      -0.044268       0.156602      -0.080853      -0.027577       0.108430              7.501762       8.125082      -2.078424       0.013637       9.003053      -2.332815       5.377151           0.000003
           77              C       2.109599       9.101365      12.618102       0.567152      22.084611 0.23993225E+03  0.48684193E+04                                 7.064002                            5.392502       0.413257       2.204649                    0.999609      21.208521      56.893173       0.664176       0.454489      -1.039777      -0.013496       0.010524      -0.006263       0.018224       0.053800      -0.012209       0.025146      -0.027527      -0.025694      -0.063051       0.000886       0.062165              7.985991       6.564449      -2.609262      -1.113930       6.079192      -0.393227      11.314331           0.000006
           78              C       3.996199       7.589979      12.517923       0.572417      22.019040 0.24184096E+03  0.49269096E+04                                 7.047528                            5.418937       0.282780       2.153176                    0.999654      21.554388      58.324264       0.660286       0.455333      -1.037179       0.019423      -0.001420      -0.000960       0.019498       0.055160       0.024211      -0.011103      -0.017791      -0.032358      -0.063132       0.001082       0.062049              7.909396       6.396068      -2.615261       0.060509       6.294689      -1.277318      11.037430           0.000007
           79              C       2.900847       8.096712      14.650622       0.577438      21.281055 0.23528296E+03  0.47683185E+04                                 6.911110                            5.358823       0.331276       2.174870                    0.999728      21.400038      58.066856       0.660316       0.457699      -1.034133       0.003374      -0.003282       0.017836       0.018447       0.030827      -0.003225       0.007417      -0.022156      -0.181286      -0.061382      -0.001735       0.063116              7.738270       7.201695      -3.291895      -0.083753       6.793186      -0.786330       9.219928           0.000002
           80              C       3.300587       8.746652      10.521021      -0.038310      25.966790 0.36301196E+03  0.82339067E+04                                 7.914490                            6.482543      -0.289213       1.916897                    0.999152      27.804018      80.918209       0.622042       0.434111      -1.043502      -0.062911      -0.075886       0.046723       0.109085       0.037476       0.013414      -0.004777      -0.007991       0.193069      -0.071150       0.005034       0.066116              9.128923       5.953003       0.233031       0.474027       7.022119       0.514738      14.411647           0.000003
           81              C       2.457369       7.826822       9.675065      -0.377060      30.560641 0.47392319E+03  0.11410011E+05                                 8.550381                            7.189318      -0.173671       1.927622                    0.996921      31.024575      90.910990       0.622056       0.408977      -1.066651       0.049387       0.056008       0.050606       0.090205       0.005766       0.015256       0.006658       0.012472      -0.035625      -0.019946      -0.002540       0.022486              9.701039       6.489160       0.816563       0.652186       7.469183       1.873558      15.144773          -0.000001
           82              C       2.840030       7.946896       8.216904       0.736052      18.746000 0.21826993E+03  0.43962755E+04                                 6.713920                            5.390229      -0.270556       2.000500                    0.999122      20.893967      58.890484       0.609205       0.499174      -0.999293       0.016334       0.009052      -0.032668       0.037629       0.005600       0.011272       0.022662      -0.145246      -0.165891      -0.064209      -0.039640       0.103849              7.528109       7.598875      -0.120346       0.070944       4.167205      -0.164703      10.818247           0.000002
           83              C       4.319688       5.999278      14.597193       0.000844      22.850457 0.32811852E+03  0.73138130E+04                                 7.360975                            6.232581      -0.296529       1.918918                    0.997303      27.789535      82.251183       0.618951       0.443952      -1.029577       0.049735       0.104664       0.002673       0.115910      -0.052033       0.002877      -0.062757      -0.091999      -0.054470      -0.075576      -0.031013       0.106589              8.158668       9.091715      -0.035198       2.220586       7.975789      -0.358685       7.408499          -0.000002
           84              C       5.332815       6.268067      15.220529      -0.368660      27.509459 0.36762592E+03  0.84151287E+04                                 8.084765                            6.394425      -0.511760       1.833709                    0.996088      30.420053      90.692390       0.641539       0.417088      -1.047703      -0.058629      -0.047261      -0.037004       0.083906       0.008254      -0.025972      -0.013317      -0.021429       0.009619      -0.031712      -0.001124       0.032835              9.384283      11.976785      -1.887666       3.783368       8.139820      -1.237472       8.036242          -0.000003
           85              C       6.315971       5.223756      15.627924       0.727830      19.713437 0.21604505E+03  0.43399661E+04                                 6.959719                            5.372959      -0.056818       2.072474                    0.999692      20.757322      58.411934       0.608485       0.501088      -0.998421       0.006960      -0.010513       0.030248       0.032771       0.046995       0.033936       0.061483      -0.015977       0.189071      -0.081157      -0.031832       0.112989              8.008741      10.703285      -2.073195       0.537573       7.908529      -2.318209       5.414411          -0.000000
           86              C       0.938736       9.459383      14.721861      -0.041896      25.258242 0.36718169E+03  0.83428499E+04                                 7.725305                            6.502575      -0.295628       1.916415                    0.999109      27.686889      80.349134       0.624240       0.431838      -1.046056       0.104253       0.032235       0.000561       0.109124      -0.014039      -0.041068       0.056511       0.022615      -0.049851      -0.072449      -0.002188       0.074637              8.603005       7.832289      -1.340833      -1.665219       9.855640       2.334186       8.121086           0.000001
           87              C       1.388094      10.631479      15.550007      -0.366738      29.954449 0.46604551E+03  0.11178970E+05                                 8.443113                            7.147347      -0.223431       1.921826                    0.996328      30.581146      89.591166       0.621212       0.411048      -1.064777      -0.039860      -0.068872      -0.045484       0.091657       0.028731      -0.004200       0.013697       0.007153       0.047797      -0.039994       0.014144       0.025850              9.494128       7.935139      -2.125344      -0.738071      12.926751       3.164683       7.620495          -0.000003
           88              C       2.041705       0.620197      15.852770       0.717046      18.845085 0.22859386E+03  0.46552161E+04                                 6.755004                            5.517028      -0.115031       2.043985                    0.999708      21.211731      60.010914       0.602357       0.499318      -0.999758      -0.016425       0.009298       0.027085       0.033013       0.050046      -0.037958      -0.055212      -0.044268       0.156602      -0.080853      -0.027577       0.108430              7.501762       8.125081      -2.078424      -0.013637       9.003053       2.332815       5.377151           0.000003
           89              C       0.001531       1.914570       1.487102       0.567152      22.084610 0.23993225E+03  0.48684192E+04                                 7.064001                            5.392502       0.413257       2.204649                    0.999609      21.208521      56.893172       0.664176       0.454489      -1.039777       0.013496      -0.010524      -0.006263       0.018224       0.053800       0.012209      -0.025146      -0.027527      -0.025695      -0.063051       0.000886       0.062165              7.985990       6.564449      -2.609262       1.113930       6.079191       0.393227      11.314331           0.000006
           90              C       5.758931       3.425956       1.386923       0.572417      22.019038 0.24184093E+03  0.49269090E+04                                 7.047528                            5.418936       0.282781       2.153176                    0.999654      21.554387      58.324259       0.660286       0.455333      -1.037179      -0.019423       0.001420      -0.000960       0.019498       0.055160      -0.024211       0.011103      -0.017791      -0.032358      -0.063132       0.001082       0.062049              7.909395       6.396068      -2.615261      -0.060509       6.294688       1.277318      11.037429           0.000006
           91              C       6.854283       2.919223       3.519622       0.577438      21.281054 0.23528294E+03  0.47683180E+04                                 6.911109                            5.358823       0.331276       2.174870                    0.999728      21.400037      58.066851       0.660316       0.457699      -1.034133      -0.003374       0.003282       0.017836       0.018447       0.030827       0.003225      -0.007417      -0.022156      -0.181286      -0.061382      -0.001735       0.063116              7.738269       7.201694      -3.291895       0.083753       6.793186       0.786330       9.219928           0.000002
           92              C       6.454543       2.269283      21.652021      -0.038310      25.966792 0.36301199E+03  0.82339076E+04                                 7.914491                            6.482543      -0.289213       1.916897                    0.999152      27.804019      80.918209       0.622042       0.434111      -1.043502       0.062911       0.075886       0.046723       0.109085       0.037476      -0.013414       0.004777      -0.007991       0.193069      -0.071150       0.005034       0.066115              9.128923       5.953003       0.233031      -0.474027       7.022120      -0.514738      14.411647           0.000004
           93              C      -0.346239       3.189113      20.806065      -0.377059      30.560639 0.47392315E+03  0.11410010E+05                                 8.550380                            7.189317      -0.173671       1.927622                    0.996921      31.024574      90.910987       0.622056       0.408977      -1.066651      -0.049387      -0.056008       0.050606       0.090205       0.005766      -0.015256      -0.006658       0.012472      -0.035625      -0.019946      -0.002540       0.022486              9.701038       6.489160       0.816563      -0.652186       7.469182      -1.873558      15.144772          -0.000001
           94              C       6.915100       3.069039      19.347904       0.736052      18.746000 0.21826994E+03  0.43962757E+04                                 6.713919                            5.390229      -0.270556       2.000500                    0.999122      20.893967      58.890482       0.609205       0.499174      -0.999293      -0.016334      -0.009052      -0.032668       0.037629       0.005600      -0.011272      -0.022662      -0.145246      -0.165891      -0.064209      -0.039640       0.103849              7.528109       7.598875      -0.120346      -0.070944       4.167205       0.164703      10.818246           0.000002
           95              C       5.435442       5.016657       3.466193       0.000844      22.850457 0.32811853E+03  0.73138133E+04                                 7.360975                            6.232581      -0.296529       1.918918                    0.997303      27.789535      82.251182       0.618951       0.443952      -1.029577      -0.049735      -0.104664       0.002673       0.115910      -0.052033      -0.002877       0.062757      -0.091999      -0.054470      -0.075576      -0.031013       0.106589              8.158667       9.091715      -0.035198      -2.220586       7.975789       0.358685       7.408499          -0.000002
           96              C       4.422315       4.747868       4.089529      -0.368659      27.509457 0.36762588E+03  0.84151275E+04                                 8.084765                            6.394425      -0.511760       1.833710                    0.996088      30.420050      90.692379       0.641539       0.417088      -1.047703       0.058629       0.047261      -0.037004       0.083906       0.008254       0.025972       0.013317      -0.021429       0.009619      -0.031712      -0.001124       0.032835              9.384282      11.976784      -1.887665      -3.783367       8.139820       1.237472       8.036242          -0.000003
           97              C       3.439159       5.792179       4.496924       0.727830      19.713439 0.21604508E+03  0.43399667E+04                                 6.959719                            5.372960      -0.056818       2.072474                    0.999692      20.757323      58.411937       0.608485       0.501088      -0.998421      -0.006960       0.010513       0.030248       0.032771       0.046995      -0.033936      -0.061483      -0.015977       0.189071      -0.081157      -0.031832       0.112989              8.008742      10.703286      -2.073195      -0.537573       7.908529       2.318210       5.414411          -0.000000
           98              C       1.172394       1.556552       3.590861      -0.041896      25.258232 0.36718151E+03  0.83428446E+04                                 7.725303                            6.502573      -0.295628       1.916415                    0.999109      27.686882      80.349107       0.624240       0.431838      -1.046056      -0.104253      -0.032235       0.000561       0.109124      -0.014040       0.041068      -0.056511       0.022615      -0.049851      -0.072449      -0.002188       0.074637              8.603003       7.832287      -1.340833       1.665218       9.855637      -2.334185       8.121084           0.000001
           99              C       0.723036       0.384456       4.419007      -0.366738      29.954452 0.46604557E+03  0.11178972E+05                                 8.443114                            7.147348      -0.223431       1.921826                    0.996328      30.581147      89.591168       0.621212       0.411048      -1.064777       0.039860       0.068872      -0.045484       0.091657       0.028731       0.004200      -0.013697       0.007153       0.047797      -0.039994       0.014144       0.025850              9.494129       7.935139      -2.125344       0.738071      12.926752      -3.164683       7.620496          -0.000004
          100              C       0.069425      10.395738       4.721770       0.717046      18.845085 0.22859385E+03  0.46552158E+04                                 6.755004                            5.517028      -0.115031       2.043985                    0.999708      21.211731      60.010915       0.602357       0.499318      -0.999758       0.016425      -0.009298       0.027086       0.033013       0.050046       0.037958       0.055212      -0.044268       0.156602      -0.080853      -0.027577       0.108430              7.501762       8.125081      -2.078424       0.013637       9.003053      -2.332815       5.377151           0.000003
          101              N       2.787762       2.534767      10.318437      -0.224428      34.857937 0.40588801E+03  0.91514244E+04                                 8.705518                            6.319215       0.152062       2.107969                    0.999338      25.189868      65.428695       0.736330       0.368936      -1.124293      -0.005021      -0.016217       0.106105       0.107454      -0.037635      -0.012384      -0.019070       0.025347       0.172028      -0.072361       0.011019       0.061342             10.458598       7.837765      -3.184502      -0.609976       7.389249      -1.201787      16.148779           0.000005
          102              N       2.030260       3.514083       8.377191      -0.324672      38.171459 0.49914057E+03  0.11822198E+05                                 9.223946                            7.038970      -0.051745       2.018173                    0.998234      26.950292      71.176349       0.694711       0.372243      -1.124532      -0.008662       0.069879      -0.020395       0.073308      -0.086912      -0.012867      -0.041832      -0.057207       0.087200      -0.114743       0.025022       0.089721             10.801305       8.466979      -3.860464      -0.232790       9.447036      -2.118259      14.489899           0.000003
          103              N       3.895361       2.165733       8.288143      -0.229707      34.445726 0.40544185E+03  0.91421410E+04                                 8.587570                            6.310255       0.158732       2.109121                    0.999354      25.229294      65.610960       0.737548       0.368296      -1.124377       0.078268      -0.047231      -0.043553       0.101260      -0.051422      -0.027527       0.007304       0.043807       0.064669      -0.067668       0.004691       0.062978             10.117962       9.087826      -4.179116      -1.383652       8.178591      -0.215866      13.087469           0.000000
          104              N      -0.676632       8.481168      21.449437      -0.224428      34.857933 0.40588796E+03  0.91514228E+04                                 8.705518                            6.319215       0.152062       2.107969                    0.999338      25.189866      65.428690       0.736330       0.368936      -1.124293       0.005021       0.016217       0.106104       0.107454      -0.037635       0.012383       0.019070       0.025347       0.172028      -0.072361       0.011019       0.061342             10.458597       7.837765      -3.184502       0.609976       7.389249       1.201787      16.148778           0.000005
          105              N       0.080870       7.501852      19.508191      -0.324672      38.171462 0.49914061E+03  0.11822199E+05                                 9.223946                            7.038970      -0.051745       2.018173                    0.998234      26.950293      71.176353       0.694711       0.372243      -1.124532       0.008662      -0.069879      -0.020395       0.073308      -0.086912       0.012867       0.041832      -0.057207       0.087200      -0.114743       0.025022       0.089721             10.801305       8.466980      -3.860464       0.232790       9.447036       2.118259      14.489900           0.000002
          106              N       5.859769       8.850202      19.419143      -0.229707      34.445725 0.40544183E+03  0.91421406E+04                                 8.587570                            6.310255       0.158732       2.109121                    0.999354      25.229293      65.610959       0.737548       0.368296      -1.124377      -0.078268       0.047231      -0.043553       0.101260      -0.051422       0.027527      -0.007304       0.043807       0.064669      -0.067668       0.004691       0.062978             10.117963       9.087827      -4.179117       1.383652       8.178592       0.215866      13.087469           0.000001
          107              N       3.145368       8.481168      11.943563      -0.224428      34.857933 0.40588796E+03  0.91514228E+04                                 8.705518                            6.319215       0.152062       2.107970                    0.999338      25.189866      65.428688       0.736330       0.368936      -1.124293       0.005021       0.016217      -0.106104       0.107454      -0.037635      -0.012383      -0.019070       0.025347       0.172028      -0.072361       0.011019       0.061342             10.458597       7.837764      -3.184501      -0.609976       7.389249      -1.201787      16.148777           0.000005
          108              N       3.902870       7.501852      13.884809      -0.324672      38.171462 0.49914061E+03  0.11822199E+05                                 9.223946                            7.038970      -0.051745       2.018173                    0.998234      26.950293      71.176353       0.694711       0.372243      -1.124532       0.008662      -0.069879       0.020395       0.073308      -0.086912      -0.012867      -0.041832      -0.057207       0.087200      -0.114743       0.025022       0.089721             10.801305       8.466980      -3.860464      -0.232790       9.447036      -2.118259      14.489900           0.000003
          109              N       2.037769       8.850202      13.973857      -0.229707      34.445726 0.40544186E+03  0.91421412E+04                                 8.587570                            6.310255       0.158732       2.109121                    0.999354      25.229294      65.610962       0.737548       0.368296      -1.124377      -0.078268       0.047231       0.043553       0.101260      -0.051422      -0.027527       0.007304       0.043807       0.064669      -0.067668       0.004691       0.062978             10.117963       9.087827      -4.179117      -1.383652       8.178592      -0.215866      13.087469           0.000001
          110              N       6.609762       2.534767       0.812563      -0.224428      34.857928 0.40588790E+03  0.91514212E+04                                 8.705517                            6.319214       0.152062       2.107970                    0.999338      25.189864      65.428682       0.736330       0.368936      -1.124293      -0.005021      -0.016217      -0.106104       0.107454      -0.037635       0.012383       0.019070       0.025347       0.172028      -0.072361       0.011019       0.061342             10.458596       7.837764      -3.184501       0.609976       7.389248       1.201787      16.148776           0.000005
          111              N       5.852260       3.514083       2.753809      -0.324672      38.171459 0.49914056E+03  0.11822198E+05                                 9.223946                            7.038970      -0.051745       2.018173                    0.998234      26.950292      71.176348       0.694711       0.372243      -1.124532      -0.008662       0.069879       0.020395       0.073308      -0.086912       0.012867       0.041832      -0.057207       0.087200      -0.114743       0.025022       0.089721             10.801304       8.466979      -3.860464       0.232790       9.447035       2.118259      14.489898           0.000003
          112              N       0.073361       2.165733       2.842857      -0.229707      34.445726 0.40544186E+03  0.91421413E+04                                 8.587570                            6.310255       0.158732       2.109122                    0.999354      25.229294      65.610961       0.737548       0.368296      -1.124377       0.078268      -0.047231       0.043553       0.101260      -0.051422       0.027527      -0.007304       0.043807       0.064670      -0.067668       0.004691       0.062978             10.117962       9.087827      -4.179117       1.383652       8.178592       0.215866      13.087469           0.000001
          113              O       3.044382       3.038195       6.404777      -0.475526      27.827338 0.41944448E+03  0.93912867E+04                                 7.032592                            6.215456       1.224130       2.509396                    0.997231      24.639287      60.687522       0.792050       0.345384      -1.160488      -0.007123       0.002609       0.017356       0.018941       0.051109       0.010313      -0.006096      -0.050848       0.089098      -0.073325       0.031086       0.042239              7.456015       5.424310      -0.615817      -0.147297       6.027140      -1.066636      10.916595          -0.000004
          114              O       4.603748       1.207346      10.211579      -0.472490      22.809270 0.32883958E+03  0.69522671E+04                                 6.097129                            5.436159       1.136498       2.458533                    0.999472      24.603731      59.561372       0.859671       0.337001      -1.163574      -0.015742       0.008945      -0.003304       0.018405       0.018945       0.039910      -0.006913      -0.052396      -0.139316      -0.072187       0.016218       0.055969              6.323607       5.749694      -2.195357       1.060541       6.721632      -1.554488       6.499495           0.000003
          115              O       1.122587       4.042848      10.382997      -0.489212      22.685957 0.33460561E+03  0.71077908E+04                                 6.042964                            5.472159       1.082753       2.426580                    0.999728      25.026010      60.805935       0.859190       0.335595      -1.164331       0.007732      -0.018629      -0.006550       0.021206       0.021326      -0.022492       0.039029      -0.001057      -0.103343      -0.066165       0.023547       0.042618              6.163342       6.356052      -1.824917      -1.520678       5.511926       0.926117       6.622047           0.000005
          116              O       4.015608       2.872956      14.893278      -0.688137      38.743284 0.65489461E+03  0.16504178E+05                                 9.005197                            7.904202       0.382202       2.142412                    0.996517      29.555685      78.993240       0.679372       0.357747      -1.142417      -0.006912      -0.007607      -0.054759       0.055715       0.011132       0.064660      -0.000042      -0.074655      -0.149021      -0.098645       0.033488       0.065157              9.743806      10.411899       0.004329       4.715772       7.014281      -0.750656      11.805238          -0.000001
          117              O       1.887658       3.206739      14.323371      -0.673283      37.718752 0.62174088E+03  0.15504474E+05                                 8.908877                            7.747731       0.249401       2.110534                    0.996003      29.177328      78.196582       0.678403       0.362052      -1.136214       0.060113       0.027858      -0.050422       0.083259      -0.002672      -0.017982       0.018996      -0.083263      -0.173540      -0.066279      -0.007352       0.073631              9.645976      13.246193      -0.528013      -4.066962       6.147036       0.307922       9.544699           0.000002
          118              O       6.089880       5.759131       7.030340      -0.592912      29.978647 0.45344122E+03  0.10399165E+05                                 7.465026                            6.446998       1.071970       2.407925                    0.998486      26.774486      67.736882       0.776968       0.343736      -1.156631      -0.016496      -0.072489       0.011173       0.075177       0.026426      -0.005173       0.072775       0.117698       0.045544      -0.113009       0.047620       0.065389              8.160048      13.138948      -0.412133      -1.368717       5.934554      -0.320265       5.406641          -0.000006
          119              O      -0.010846       6.724127       5.857132      -0.767837      49.026546 0.84772868E+03  0.22843164E+05                                10.646162                            9.093907      -0.153869       1.954898                    0.996087      31.689652      88.278041       0.621343       0.365827      -1.133298       0.015236      -0.083760       0.001292       0.085144       0.028327       0.023889       0.016961      -0.106989       0.145383      -0.087525       0.020559       0.066966             11.742145      11.004907       1.509926      -0.681021      14.326698      -4.846833       9.894831           0.000000
          120              O       3.645957       9.485822       5.529881      -0.777618      45.223441 0.78822421E+03  0.20875317E+05                                10.101706                            8.733574      -0.103318       1.960609                    0.997176      31.928527      88.433319       0.637320       0.362882      -1.134582       0.011416       0.084779      -0.019103       0.087651       0.027146      -0.028971       0.015204      -0.111793       0.164327      -0.096183       0.032480       0.063703             11.116422       9.781904       0.941367       0.617110      14.216999       4.409289       9.350364          -0.000001
          121              O       4.983855      10.380316       6.999173      -0.597180      26.641392 0.44728060E+03  0.10238266E+05                                 6.867684                            6.416626       0.955011       2.365790                    0.998783      26.954217      68.462371       0.775167       0.345195      -1.153668      -0.004515       0.064407       0.019436       0.067427       0.032933       0.004060      -0.062960       0.090260       0.046157      -0.097233       0.034883       0.062349              7.027486       9.556064      -0.358108       0.750417       6.101163       0.330613       5.425231          -0.000002
          122              O      -0.933252       7.977740      17.535777      -0.475526      27.827339 0.41944450E+03  0.93912871E+04                                 7.032592                            6.215456       1.224129       2.509396                    0.997231      24.639287      60.687522       0.792050       0.345384      -1.160488       0.007123      -0.002609       0.017356       0.018941       0.051109      -0.010313       0.006096      -0.050848       0.089098      -0.073325       0.031086       0.042239              7.456015       5.424310      -0.615817       0.147297       6.027141       1.066636      10.916595          -0.000003
          123              O       5.151382       9.808589      21.342579      -0.472491      22.809278 0.32883973E+03  0.69522711E+04                                 6.097131                            5.436160       1.136497       2.458533                    0.999472      24.603736      59.561388       0.859671       0.337001      -1.163574       0.015742      -0.008945      -0.003304       0.018405       0.018944      -0.039910       0.006913      -0.052396      -0.139316      -0.072187       0.016218       0.055969              6.323609       5.749695      -2.195358      -1.060541       6.721634       1.554488       6.499497           0.000003
          124              O       0.988543       6.973087      21.513997      -0.489212      22.685958 0.33460562E+03  0.71077912E+04                                 6.042964                            5.472159       1.082752       2.426580                    0.999728      25.026011      60.805937       0.859190       0.335595      -1.164331      -0.007732       0.018628      -0.006550       0.021206       0.021326       0.022492      -0.039029      -0.001057      -0.103343      -0.066165       0.023547       0.042618              6.163342       6.356052      -1.824917       1.520678       5.511926      -0.926117       6.622047           0.000005
          125              O       5.739522       8.142979       3.762278      -0.688138      38.743285 0.65489463E+03  0.16504179E+05                                 9.005197                            7.904203       0.382202       2.142412                    0.996517      29.555685      78.993241       0.679372       0.357747      -1.142417       0.006912       0.007607      -0.054759       0.055715       0.011132      -0.064660       0.000042      -0.074655      -0.149021      -0.098645       0.033488       0.065157              9.743807      10.411900       0.004329      -4.715772       7.014281       0.750656      11.805239          -0.000001
          126              O       0.223472       7.809196       3.192371      -0.673283      37.718754 0.62174091E+03  0.15504474E+05                                 8.908877                            7.747731       0.249402       2.110534                    0.996003      29.177329      78.196585       0.678403       0.362052      -1.136214      -0.060113      -0.027858      -0.050422       0.083259      -0.002672       0.017982      -0.018996      -0.083263      -0.173540      -0.066279      -0.007352       0.073631              9.645976      13.246193      -0.528013       4.066962       6.147036      -0.307922       9.544699           0.000002
          127              O       3.665250       5.256804      18.161340      -0.592912      29.978642 0.45344112E+03  0.10399162E+05                                 7.465026                            6.446997       1.071971       2.407925                    0.998486      26.774483      67.736873       0.776968       0.343736      -1.156631       0.016496       0.072489       0.011173       0.075177       0.026426       0.005173      -0.072775       0.117698       0.045544      -0.113009       0.047620       0.065389              8.160047      13.138946      -0.412133       1.368717       5.934554       0.320265       5.406641          -0.000006
          128              O       2.121976       4.291808      16.988132      -0.767837      49.026545 0.84772867E+03  0.22843164E+05                                10.646162                            9.093907      -0.153869       1.954898                    0.996087      31.689652      88.278039       0.621343       0.365827      -1.133298      -0.015236       0.083760       0.001292       0.085144       0.028327      -0.023889      -0.016961      -0.106989       0.145383      -0.087525       0.020559       0.066966             11.742145      11.004906       1.509926       0.681021      14.326697       4.846833       9.894831           0.000000
          129              O       6.109173       1.530113      16.660881      -0.777617      45.223442 0.78822422E+03  0.20875317E+05                                10.101706                            8.733574      -0.103318       1.960609                    0.997176      31.928528      88.433321       0.637320       0.362882      -1.134582      -0.011416      -0.084779      -0.019103       0.087651       0.027146       0.028971      -0.015204      -0.111793       0.164327      -0.096183       0.032480       0.063703             11.116422       9.781904       0.941367      -0.617110      14.216999      -4.409289       9.350364          -0.000001
          130              O       4.771275       0.635619      18.130173      -0.597180      26.641391 0.44728058E+03  0.10238266E+05                                 6.867684                            6.416625       0.955010       2.365790                    0.998783      26.954218      68.462372       0.775167       0.345195      -1.153668       0.004515      -0.064407       0.019436       0.067427       0.032933      -0.004060       0.062960       0.090260       0.046157      -0.097233       0.034883       0.062349              7.027485       9.556063      -0.358108      -0.750417       6.101162      -0.330613       5.425230          -0.000002
          131              O       2.888748       7.977740      15.857223      -0.475526      27.827341 0.41944453E+03  0.93912882E+04                                 7.032593                            6.215456       1.224129       2.509396                    0.997231      24.639288      60.687526       0.792050       0.345384      -1.160488       0.007123      -0.002609      -0.017356       0.018941       0.051109       0.010313      -0.006096      -0.050848       0.089098      -0.073325       0.031086       0.042239              7.456016       5.424310      -0.615817      -0.147297       6.027141      -1.066636      10.916595          -0.000004
          132              O       1.329382       9.808589      12.050421      -0.472490      22.809267 0.32883953E+03  0.69522657E+04                                 6.097129                            5.436159       1.136497       2.458533                    0.999472      24.603728      59.561364       0.859671       0.337001      -1.163574       0.015742      -0.008945       0.003304       0.018405       0.018944       0.039910      -0.006913      -0.052396      -0.139316      -0.072187       0.016218       0.055969              6.323607       5.749694      -2.195357       1.060541       6.721631      -1.554488       6.499495           0.000003
          133              O       4.810543       6.973087      11.879003      -0.489211      22.685952 0.33460551E+03  0.71077883E+04                                 6.042963                            5.472158       1.082753       2.426580                    0.999728      25.026008      60.805927       0.859190       0.335595      -1.164331      -0.007732       0.018628       0.006550       0.021206       0.021326      -0.022492       0.039029      -0.001057      -0.103344      -0.066165       0.023547       0.042618              6.163341       6.356051      -1.824916      -1.520678       5.511925       0.926117       6.622046           0.000005
          134              O       1.917522       8.142979       7.368722      -0.688137      38.743284 0.65489462E+03  0.16504178E+05                                 9.005197                            7.904203       0.382201       2.142412                    0.996517      29.555684      78.993240       0.679372       0.357747      -1.142417       0.006912       0.007607       0.054759       0.055715       0.011132       0.064660      -0.000042      -0.074655      -0.149021      -0.098645       0.033488       0.065157              9.743807      10.411900       0.004329       4.715773       7.014281      -0.750656      11.805239          -0.000001
          135              O       4.045472       7.809196       7.938629      -0.673283      37.718753 0.62174090E+03  0.15504474E+05                                 8.908877                            7.747731       0.249402       2.110534                    0.996003      29.177328      78.196583       0.678403       0.362052      -1.136214      -0.060113      -0.027858       0.050422       0.083259      -0.002672      -0.017982       0.018996      -0.083263      -0.173540      -0.066279      -0.007352       0.073631              9.645976      13.246193      -0.528013      -4.066962       6.147036       0.307922       9.544699           0.000002
          136              O      -0.156750       5.256804      15.231660      -0.592912      29.978650 0.45344128E+03  0.10399167E+05                                 7.465027                            6.446999       1.071970       2.407925                    0.998486      26.774486      67.736886       0.776968       0.343736      -1.156631       0.016496       0.072489      -0.011173       0.075177       0.026426      -0.005173       0.072775       0.117698       0.045544      -0.113010       0.047620       0.065389              8.160049      13.138950      -0.412133      -1.368717       5.934555      -0.320265       5.406642          -0.000006
          137              O       5.943976       4.291808      16.404868      -0.767837      49.026543 0.84772861E+03  0.22843162E+05                                10.646161                            9.093907      -0.153869       1.954898                    0.996087      31.689651      88.278036       0.621343       0.365827      -1.133298      -0.015236       0.083760      -0.001292       0.085144       0.028327       0.023889       0.016961      -0.106989       0.145383      -0.087525       0.020559       0.066966             11.742145      11.004906       1.509926      -0.681021      14.326697      -4.846833       9.894831           0.000000
          138              O       2.287173       1.530113      16.732119      -0.777617      45.223437 0.78822413E+03  0.20875314E+05                                10.101706                            8.733573      -0.103317       1.960609                    0.997176      31.928526      88.433315       0.637320       0.362882      -1.134582      -0.011416      -0.084779       0.019103       0.087651       0.027146      -0.028971       0.015204      -0.111793       0.164327      -0.096183       0.032480       0.063703             11.116422       9.781903       0.941367       0.617110      14.216998       4.409289       9.350364          -0.000001
          139              O       0.949275       0.635619      15.262827      -0.597180      26.641396 0.44728069E+03  0.10238269E+05                                 6.867684                            6.416626       0.955010       2.365790                    0.998783      26.954220      68.462380       0.775167       0.345195      -1.153668       0.004515      -0.064407      -0.019436       0.067427       0.032933       0.004060      -0.062960       0.090260       0.046157      -0.097233       0.034883       0.062349              7.027486       9.556065      -0.358108       0.750417       6.101163       0.330613       5.425231          -0.000002
          140              O       6.866382       3.038195       4.726223      -0.475526      27.827340 0.41944451E+03  0.93912874E+04                                 7.032592                            6.215456       1.224130       2.509396                    0.997231      24.639288      60.687524       0.792050       0.345384      -1.160488      -0.007123       0.002609      -0.017356       0.018941       0.051109      -0.010313       0.006096      -0.050848       0.089098      -0.073325       0.031086       0.042239              7.456015       5.424310      -0.615817       0.147297       6.027140       1.066636      10.916595          -0.000004
          141              O       0.781748       1.207346       0.919421      -0.472490      22.809272 0.32883961E+03  0.69522680E+04                                 6.097129                            5.436159       1.136497       2.458533                    0.999472      24.603732      59.561375       0.859671       0.337001      -1.163574      -0.015742       0.008945       0.003304       0.018405       0.018944      -0.039910       0.006913      -0.052396      -0.139316      -0.072187       0.016218       0.055969              6.323607       5.749694      -2.195357      -1.060541       6.721632       1.554488       6.499496           0.000003
          142              O       4.944587       4.042848       0.748003      -0.489212      22.685955 0.33460557E+03  0.71077899E+04                                 6.042964                            5.472159       1.082752       2.426580                    0.999728      25.026008      60.805930       0.859190       0.335595      -1.164331       0.007732      -0.018628       0.006550       0.021206       0.021326       0.022492      -0.039030      -0.001057      -0.103343      -0.066165       0.023547       0.042618              6.163342       6.356052      -1.824917       1.520678       5.511926      -0.926117       6.622047           0.000005
          143              O       0.193608       2.872956      18.499722      -0.688138      38.743287 0.65489468E+03  0.16504180E+05                                 9.005197                            7.904203       0.382202       2.142412                    0.996517      29.555686      78.993245       0.679372       0.357747      -1.142417      -0.006912      -0.007607       0.054759       0.055715       0.011132      -0.064660       0.000042      -0.074655      -0.149021      -0.098644       0.033488       0.065157              9.743807      10.411900       0.004329      -4.715773       7.014281       0.750656      11.805240          -0.000001
          144              O       5.709658       3.206739      19.069629      -0.673283      37.718752 0.62174087E+03  0.15504473E+05                                 8.908876                            7.747730       0.249402       2.110534                    0.996003      29.177329      78.196582       0.678403       0.362052      -1.136214       0.060113       0.027858       0.050422       0.083259      -0.002672       0.017982      -0.018996      -0.083263      -0.173540      -0.066279      -0.007352       0.073631              9.645975      13.246192      -0.528013       4.066961       6.147035      -0.307922       9.544698           0.000002
          145              O       2.267880       5.759131       4.100660      -0.592912      29.978646 0.45344119E+03  0.10399164E+05                                 7.465026                            6.446998       1.071970       2.407925                    0.998486      26.774485      67.736880       0.776968       0.343736      -1.156631      -0.016496      -0.072489      -0.011173       0.075177       0.026426       0.005173      -0.072775       0.117698       0.045544      -0.113009       0.047620       0.065389              8.160048      13.138948      -0.412133       1.368717       5.934554       0.320265       5.406641          -0.000006
          146              O       3.811154       6.724127       5.273868      -0.767837      49.026542 0.84772860E+03  0.22843161E+05                                10.646161                            9.093907      -0.153869       1.954898                    0.996087      31.689651      88.278035       0.621343       0.365827      -1.133298       0.015236      -0.083760      -0.001292       0.085144       0.028327      -0.023889      -0.016961      -0.106989       0.145383      -0.087525       0.020559       0.066966             11.742144      11.004906       1.509926       0.681021      14.326696       4.846833       9.894831           0.000000
          147              O      -0.176043       9.485822       5.601119      -0.777617      45.223441 0.78822421E+03  0.20875317E+05                                10.101707                            8.733574      -0.103318       1.960609                    0.997176      31.928527      88.433320       0.637320       0.362882      -1.134582       0.011416       0.084779       0.019103       0.087651       0.027146       0.028971      -0.015204      -0.111793       0.164327      -0.096183       0.032480       0.063703             11.116422       9.781904       0.941368      -0.617110      14.216999      -4.409289       9.350364          -0.000001
          148              O       1.161855      10.380316       4.131827      -0.597181      26.641399 0.44728077E+03  0.10238271E+05                                 6.867685                            6.416627       0.955010       2.365789                    0.998783      26.954222      68.462387       0.775167       0.345195      -1.153668      -0.004515       0.064407      -0.019436       0.067427       0.032933      -0.004060       0.062960       0.090260       0.046156      -0.097233       0.034883       0.062349              7.027487       9.556066      -0.358108      -0.750417       6.101164      -0.330613       5.425232          -0.000002

******************************************************
Auxiliary information for the entire system
The total spin magnetic moment of the unit cell is   0.000095
The total net atomic charge of the unit cell is   0.000005
Accuracy of reproducing the electrostatic potential in the unit cell:
  The inner radius (bohr) =    5.0000
  The outer radius (bohr) =   12.0000
  Valid grid points have density less than (e/(bohr^3)) =    0.0001
  The number of valid grid points were=        14642
  The rms potential error without charges in kcal/mol is=      7.06397
  The rms potential error with partial charges in kcal/mol is=      0.56735
  The RRMSE value at monopole order=      0.08032
  The rms potential error with partial charges and cloud penetration in kcal/mol is=      0.58046
  The RRMSE value at monopole order with cloud penetration is=      0.08217
  The rms potential error with partial charges and atomic dipoles in kcal/mol is=      0.39122
  The RRMSE value at dipole order=      0.05538
  The rms potential error with partial charges, atomic dipoles and cloud penetration in kcal/mol is=      0.38513
  The RRMSE value at dipole order with cloud penetration=      0.05452

******************************************************
The electron densities and ab initio electrostatic potential were computed in VASP using the PBE functional and
projector augmented wave method. See the main text of the journal article for a description of computational details.
The atomic charges, dipoles, and quadrupoles were computed with the DDEC6 method as described in
(a) T. A. Manz and N. Gabaldon Limas, RSC Adv. 6 (2016) 47771-47801 DOI: 10.1039/c6ra04656h
(b) N. Gabaldon Limas and T. A. Manz, RSC Adv. 8 (2018) 2678-2707 DOI: 10.1039/c7ra11829e.
For each atom in the material, the electron cloud parameters were fit to the spherically averaged atom-in-material
electron density using radial positions for which this density was between 10^-4 and 10^-2 electrons per cubic bohr.
The polarizabilities, dispersion coefficients, and quantum Drude oscillator (QDO) parameters were fit using the MCLF method.
The magnetic structure of the system was optimized in VASP from the default ferromagnetic initial guess using spin polarization.
The atomic spin moments (ASMs) were computed on this optimized magnetic structure using the DDEC6 partition as inputs
to the method of T. A. Manz and D. S. Sholl, J. Chem. Theory Comput. 7 (2011) 4146-4164 DOI: 10.1021/ct200539n.
The RMSE and RRMSE were computed using a uniform grid with Ewald summation.
