# Supplementary material for: A collection of forcefield precursors for metal–organic frameworks
Source: RSC Adv. 2019 Nov 13;9(63):36492–507. doi: 10.1039/c9ra07327b (PMC9075174; doi:10.1039/c9ra07327b)
Supplement: RA-009-C9RA07327B-s4594 [file RA-009-C9RA07327B-s4594.xyz]

  178
jmolscript: load "" {1 1 1} spacegroup "x,y,z" unitcell [{     13.513600     0.000000     0.000000 }, {     -6.756800    11.703121     0.000000 }, {      0.000000     0.000000    14.795000 }]
La     6.756800     3.901118     4.926735     1.837397
La     0.000000     7.802003     2.470765     1.837398
La     0.000000     7.802003     9.868265     1.837397
La     6.756800     3.901118    12.324235     1.837396
Cu     6.756800     0.000000     7.397500     0.763196
Cu     3.378400     5.851561     7.397500     0.763193
Cu    -3.378400     5.851561     7.397500     0.763191
Cu     6.756800     0.000000     0.000000     0.763195
Cu    -3.378400     5.851561     0.000000     0.763187
Cu     3.378400     5.851561     0.000000     0.763192
H      9.862901     1.637267     7.912366     0.132504
H      9.892631     0.490361     6.731725     0.158072
H      8.524379     2.207209     9.196572     0.155509
H      8.596677     0.804004    10.150849     0.147969
H      2.154068    11.412884     8.544112     0.261462
H      3.243264     2.342965     7.912366     0.132508
H      2.235149     2.890671     6.731725     0.158074
H      4.406109     3.217188     9.196572     0.155513
H      3.154750     3.856178    10.150849     0.147969
H      2.050013     4.131202     8.544112     0.261462
H      7.164235     7.722890     7.912366     0.132508
H      8.142620     8.322089     6.731725     0.158076
H      7.339912     6.278724     9.196572     0.155512
H      8.518973     7.042938    10.150849     0.147970
H     -4.204081     7.862157     8.544112     0.261464
H      3.106101    10.065854    14.280134     0.132505
H      3.135831    11.212760     0.665775     0.158073
H      1.767579     9.495912    12.995928     0.155509
H      1.839877    10.899117    12.041650     0.147969
H      8.910868     0.290237    13.648388     0.261463
H     -3.513536     9.360156    14.280134     0.132508
H     -4.521651     8.812450     0.665775     0.158073
H     -2.350691     8.485933    12.995928     0.155514
H     -3.602050     7.846943    12.041650     0.147969
H      8.806813     7.571919    13.648388     0.261463
H      0.407435     3.980231    14.280134     0.132508
H      1.385820     3.381032     0.665775     0.158077
H      0.583112     5.424397    12.995928     0.155511
H      1.762173     4.660183    12.041650     0.147970
H      2.552719     3.840964    13.648388     0.261464
H     -3.106101    10.065854     6.882634     0.132504
H     -3.135831    11.212760     8.063275     0.158073
H     -1.767579     9.495912     5.598428     0.155509
H     -1.839877    10.899117     4.644151     0.147969
H      4.602732     0.290237     6.250888     0.261463
H      3.513536     9.360156     6.882634     0.132508
H      4.521651     8.812450     8.063275     0.158075
H      2.350691     8.485933     5.598428     0.155513
H      3.602050     7.846943     4.644151     0.147969
H      4.706787     7.571919     6.250888     0.261462
H     -0.407435     3.980231     6.882634     0.132508
H     -1.385820     3.381032     8.063275     0.158077
H     -0.583112     5.424397     5.598428     0.155512
H     -1.762173     4.660183     4.644151     0.147970
H     10.960881     3.840964     6.250888     0.261464
H      3.650699     1.637267     0.514866     0.132505
H      3.620969     0.490361    14.129225     0.158074
H      4.989221     2.207209     1.799072     0.155509
H      4.916923     0.804004     2.753350     0.147969
H     -2.154068    11.412884     1.146613     0.261463
H     10.270336     2.342965     0.514866     0.132508
H     11.278451     2.890671    14.129225     0.158074
H      9.107491     3.217188     1.799072     0.155514
H     10.358850     3.856178     2.753350     0.147970
H     -2.050013     4.131202     1.146613     0.261463
H      6.349365     7.722890     0.514866     0.132508
H      5.370980     8.322089    14.129225     0.158077
H      6.173688     6.278724     1.799072     0.155511
H      4.994627     7.042938     2.753350     0.147970
H      4.204081     7.862157     1.146613     0.261464
C      8.601406     2.108902     6.440264     0.635629
C      9.402087     1.108286     7.271743    -0.245180
C      8.238566     1.321282     9.434772    -0.254522
C      6.743286     1.406715     9.742507     0.668550
C      4.282460     3.199633     6.440264     0.635628
C      3.015560     3.006532     7.271743    -0.245179
C      3.781781     3.907672     9.434772    -0.254522
C      4.603408     5.159906     9.742507     0.668570
C      7.386534     6.394585     6.440264     0.635629
C      7.852753     7.588304     7.271743    -0.245179
C      8.250053     6.474167     9.434772    -0.254524
C      8.923706     5.136500     9.742507     0.668562
C      1.844606     9.594219     0.957236     0.635629
C      2.645287    10.594835     0.125757    -0.245180
C      1.481766    10.381839    12.757728    -0.254522
C     -0.013514    10.296406    12.449993     0.668550
C     -2.474340     8.503488     0.957236     0.635628
C     -3.741240     8.696589     0.125757    -0.245179
C     -2.975019     7.795449    12.757728    -0.254522
C     -2.153392     6.543215    12.449993     0.668569
C      0.629734     5.308536     0.957236     0.635630
C      1.095953     4.114817     0.125757    -0.245179
C      1.493253     5.228954    12.757728    -0.254524
C      2.166906     6.566621    12.449993     0.668562
C     -1.844606     9.594219     8.354736     0.635629
C     -2.645287    10.594835     7.523257    -0.245180
C     -1.481766    10.381839     5.360228    -0.254522
C      0.013514    10.296406     5.052493     0.668550
C      2.474340     8.503488     8.354736     0.635628
C      3.741240     8.696589     7.523257    -0.245179
C      2.975019     7.795449     5.360228    -0.254522
C      2.153392     6.543215     5.052493     0.668570
C     -0.629734     5.308536     8.354736     0.635629
C     -1.095953     4.114817     7.523257    -0.245179
C     -1.493253     5.228954     5.360228    -0.254524
C     -2.166906     6.566621     5.052493     0.668562
C      4.912194     2.108902    13.837763     0.635629
C      4.111513     1.108286    14.669242    -0.245180
C      5.275034     1.321282     2.037272    -0.254522
C      6.770314     1.406715     2.345007     0.668550
C      9.231140     3.199633    13.837763     0.635628
C     10.498040     3.006532    14.669242    -0.245179
C      9.731819     3.907672     2.037272    -0.254522
C      8.910192     5.159906     2.345007     0.668569
C      6.127066     6.394585    13.837763     0.635630
C      5.660847     7.588304    14.669242    -0.245179
C      5.263547     6.474167     2.037272    -0.254524
C      4.589894     5.136500     2.345007     0.668562
N      8.520325     0.454081     8.268925    -0.298614
N      2.889883     4.097263     8.268925    -0.298612
N      8.860192     7.151777     8.268925    -0.298613
N      1.763525    11.249040    13.923575    -0.298614
N     -3.866917     7.605858    13.923575    -0.298614
N      2.103392     4.551344    13.923575    -0.298614
N     -1.763525    11.249040     6.526075    -0.298614
N      3.866917     7.605858     6.526075    -0.298612
N     -2.103392     4.551344     6.526075    -0.298613
N      4.993275     0.454081     0.871426    -0.298614
N     10.623717     4.097263     0.871426    -0.298614
N      4.653408     7.151777     0.871426    -0.298614
O      7.353425     2.154545     6.617803    -0.625505
O      9.187897     2.815771     5.592510    -0.592426
O      5.937200     0.822729     8.977606    -0.527245
O      6.406122     2.060920    10.742649    -0.610268
O      4.945978     4.257595     6.617803    -0.625514
O      4.601381     2.338284     5.592510    -0.592415
O      4.500704     6.149990     8.977606    -0.527242
O      5.338548     5.124797    10.742649    -0.610311
O      7.970997     5.290981     6.617803    -0.625504
O      6.481123     6.549067     5.592510    -0.592419
O      9.832495     4.730402     8.977606    -0.527240
O      8.525730     4.517405    10.742649    -0.610294
O      0.596625     9.548576     0.779696    -0.625506
O      2.431097     8.887350     1.804990    -0.592427
O     -0.819600    10.880392    13.214894    -0.527246
O     -0.350678     9.642201    11.449851    -0.610268
O     -1.810822     7.445526     0.779696    -0.625513
O     -2.155419     9.364837     1.804990    -0.592415
O     -2.256096     5.553131    13.214894    -0.527240
O     -1.418252     6.578324    11.449851    -0.610311
O      1.214197     6.412140     0.779696    -0.625505
O     -0.275677     5.154054     1.804990    -0.592419
O      3.075695     6.972719    13.214894    -0.527240
O      1.768930     7.185716    11.449851    -0.610295
O     -0.596625     9.548576     8.177196    -0.625505
O     -2.431097     8.887350     9.202490    -0.592427
O      0.819600    10.880392     5.817394    -0.527246
O      0.350678     9.642201     4.052350    -0.610268
O      1.810822     7.445526     8.177196    -0.625514
O      2.155419     9.364837     9.202490    -0.592415
O      2.256096     5.553131     5.817394    -0.527242
O      1.418252     6.578324     4.052350    -0.610311
O     -1.214197     6.412140     8.177196    -0.625504
O      0.275677     5.154054     9.202490    -0.592419
O     -3.075695     6.972719     5.817394    -0.527240
O     -1.768930     7.185716     4.052350    -0.610294
O      6.160175     2.154545    14.015303    -0.625505
O      4.325703     2.815771    12.990010    -0.592426
O      7.576400     0.822729     1.580106    -0.527246
O      7.107478     2.060920     3.345150    -0.610268
O      8.567622     4.257595    14.015303    -0.625513
O      8.912219     2.338284    12.990010    -0.592415
O      9.012896     6.149990     1.580106    -0.527240
O      8.175052     5.124797     3.345150    -0.610311
O      5.542603     5.290981    14.015303    -0.625505
O      7.032477     6.549067    12.990010    -0.592419
O      3.681105     4.730402     1.580106    -0.527240
O      4.987870     4.517405     3.345150    -0.610294

The following XYZ coordinates are in angstroms. Other properties are in atomic units.
The sperically averaged electron density of each atom fit to a function of the form exp(a - br)
eigen_1, eigen_2 and eigen_3 are the three eigenvalues of traceless quadrupole moment tensor
  atom number  atomic symbol              X              Y              Z     net charge C6 coefficient C8 coefficient C10 coefficient fluctuating dipole atomic polarizability isotropic forcefield polarizability              a              b squared Pearson coefficient          <r^3>          <r^4>         wp_QDO          m_QDO          q_QDO       dipole_x       dipole_y       dipole_z         dipole            Qxy            Qxz            Qyz     Q(x^2-y^2)  Q(3z^2 - R^2)        eigen_1        eigen_2        eigen_3 static polarizability      alpha(xx)      alpha(xy)      alpha(xz)      alpha(yy)      alpha(yz)      alpha(zz) atomic spin moment
            1             La       6.756800       3.901118       4.926735       1.837397     224.223302 0.65093097E+04  0.27447705E+06                                28.331375                           25.409600       1.092964       1.922896                    0.999939     109.256394     311.114614       0.390520       0.371956      -1.200571       0.000005       0.000053       0.006621       0.006621       0.000017      -0.000009      -0.000055       0.000079      -0.027217      -0.009073       0.004493       0.004580             31.613822      27.034496       0.000487       0.000035      27.033690       0.000083      40.773280           0.004838
            2             La       0.000000       7.802003       2.470765       1.837398     224.223222 0.65093080E+04  0.27447695E+06                                28.331365                           25.409593       1.092965       1.922896                    0.999939     109.256343     311.114409       0.390520       0.371956      -1.200571       0.000005      -0.000054      -0.006619       0.006620      -0.000017       0.000009      -0.000054       0.000079      -0.027214      -0.009072       0.004493       0.004579             31.613808      27.034482      -0.000491      -0.000032      27.033679       0.000073      40.773263           0.004834
            3             La       0.000000       7.802003       9.868265       1.837397     224.223239 0.65093079E+04  0.27447695E+06                                28.331369                           25.409595       1.092964       1.922896                    0.999939     109.256366     311.114507       0.390520       0.371956      -1.200571      -0.000004      -0.000054      -0.006620       0.006620       0.000017      -0.000009      -0.000055       0.000079      -0.027216      -0.009072       0.004493       0.004579             31.613815      27.034486       0.000487       0.000036      27.033675       0.000081      40.773285           0.004833
            4             La       6.756800       3.901118      12.324235       1.837396     224.223302 0.65093112E+04  0.27447713E+06                                28.331375                           25.409602       1.092963       1.922896                    0.999939     109.256408     311.114663       0.390520       0.371956      -1.200571      -0.000005       0.000054       0.006619       0.006620      -0.000017       0.000009      -0.000054       0.000079      -0.027217      -0.009073       0.004493       0.004579             31.613820      27.034490      -0.000492      -0.000031      27.033691       0.000073      40.773278           0.004825
            5             Cu       6.756800       0.000000       7.397500       0.763196      57.104681 0.11381054E+04  0.31616711E+05                                12.562900                           11.449654       1.419325       2.379149                    0.995091      41.355760     101.590576       0.510433       0.431950      -1.135145      -0.000000      -0.000000      -0.000000       0.000000      -0.011639      -0.084622       0.037944      -0.014139       0.072820      -0.087483      -0.015318       0.102801             14.019263      11.005652       3.971256       1.132219      16.387248       4.150185      14.664889           0.741277
            6             Cu       3.378400       5.851561       7.397500       0.763193      57.104934 0.11381116E+04  0.31616938E+05                                12.562980                           11.449723       1.419271       2.379133                    0.995091      41.355749     101.590787       0.510428       0.431953      -1.135143      -0.000000       0.000000       0.000000       0.000000      -0.000302       0.075169       0.054314       0.027231       0.072816      -0.087483      -0.015317       0.102799             14.019375      11.602781      -4.315973       3.028064      15.790254      -3.055614      14.665089           0.741259
            7             Cu      -3.378400       5.851561       7.397500       0.763191      57.105126 0.11381128E+04  0.31616967E+05                                12.562957                           11.449682       1.419334       2.379150                    0.995091      41.355935     101.591082       0.510433       0.431949      -1.135145       0.000000       0.000000       0.000000       0.000000       0.011939       0.009447      -0.092258      -0.013099       0.072822      -0.087480      -0.015324       0.102804             14.019369      18.481237       0.344751      -4.160171       8.911866      -1.094556      14.665003           0.741277
            8             Cu       6.756800       0.000000       0.000000       0.763195      57.104867 0.11381103E+04  0.31616881E+05                                12.562934                           11.449685       1.419326       2.379149                    0.995091      41.355844     101.590868       0.510431       0.431950      -1.135145       0.000000      -0.000000       0.000000       0.000000       0.011636       0.084623       0.037945      -0.014138       0.072824      -0.087485      -0.015317       0.102801             14.019302      11.005662      -3.971249      -1.132218      16.387298       4.150200      14.664946           0.741275
            9             Cu      -3.378400       5.851561       0.000000       0.763187      57.105151 0.11381170E+04  0.31617122E+05                                12.562994                           11.449736       1.419291       2.379136                    0.995091      41.355876     101.591128       0.510429       0.431952      -1.135143       0.000000       0.000000       0.000000       0.000000       0.000301      -0.075174       0.054314       0.027231       0.072819      -0.087485      -0.015320       0.102804             14.019391      11.602776       4.315971      -3.028064      15.790297      -3.055625      14.665098           0.741265
           10             Cu       3.378400       5.851561       0.000000       0.763192      57.105086 0.11381115E+04  0.31616921E+05                                12.562954                           11.449676       1.419331       2.379150                    0.995091      41.355907     101.590989       0.510433       0.431949      -1.135145      -0.000000       0.000000       0.000000       0.000000      -0.011941      -0.009446      -0.092258      -0.013101       0.072821      -0.087480      -0.015325       0.102805             14.019368      18.481252      -0.344760       4.160171       8.911856      -1.094556      14.664997           0.741278
           11              H       9.862901       1.637267       7.912366       0.132504       0.990115 0.74892671E+01  0.72036283E+02                                 1.618532                            1.579412      -0.827489       2.486419                    0.999141       3.353422       9.173510       0.509813       1.249059      -0.716062      -0.002363       0.011530       0.034494       0.036447       0.003387       0.004982      -0.000254      -0.008980       0.024360      -0.010907       0.001361       0.009546              1.631965       1.581491       0.305911       0.117851       1.677101       0.212664       1.637303           0.001663
           12              H       9.892631       0.490361       6.731725       0.158072       1.054651 0.77941559E+01  0.75132867E+02                                 1.657511                            1.591718      -0.848674       2.501975                    0.999429       3.112195       8.308762       0.521256       1.218974      -0.726074       0.009041      -0.021466      -0.022716       0.032535      -0.002396      -0.011997       0.001906      -0.007561       0.016944      -0.014024       0.000378       0.013646              1.670435       1.549428      -0.266194      -0.233290       1.866529       0.294564       1.595349          -0.000014
           13              H       8.524379       2.207209       9.196572       0.155509       0.922063 0.69355702E+01  0.66999404E+02                                 1.684475                            1.631731      -1.375809       2.250702                    0.993124       3.674204      10.877260       0.440424       1.439614      -0.675023       0.001158       0.027322      -0.021051       0.034511      -0.005788      -0.003319      -0.006455      -0.018748       0.001010      -0.013175      -0.000042       0.013217              1.713081       1.425500       0.254353      -0.134669       2.205850      -0.109787       1.507894           0.000127
           14              H       8.596677       0.804004      10.150849       0.147969       0.934291 0.68174728E+01  0.64300411E+02                                 1.594465                            1.537529      -0.706982       2.565349                    0.999887       3.198847       8.775569       0.499414       1.300333      -0.706155       0.006327      -0.031677       0.016905       0.036458      -0.005629      -0.001897      -0.005609      -0.012484       0.007118      -0.010784       0.000627       0.010157              1.624082       1.319991      -0.133970       0.155991       1.572152      -0.326882       1.980102           0.000626
           15              H       2.154068      11.412884       8.544112       0.261462       0.633356 0.41595003E+01  0.35410528E+02                                 1.325638                            1.275517      -0.938947       2.509108                    0.999889       2.897534       8.089794       0.490515       1.466772      -0.670929       0.019789      -0.022055       0.012005       0.031971      -0.004429      -0.009486       0.001916       0.002669       0.026069      -0.010396      -0.004321       0.014718              1.365201       1.121149      -0.174530       0.003811       1.781396      -0.124471       1.193059           0.000924
           16              H       3.243264       2.342965       7.912366       0.132508       0.990080 0.74889066E+01  0.72031821E+02                                 1.618483                            1.579366      -0.827464       2.486436                    0.999141       3.353337       9.173161       0.509826       1.249046      -0.716065       0.011167      -0.003720       0.034494       0.036447      -0.005582      -0.002711      -0.004188      -0.001377       0.024360      -0.010906       0.001361       0.009546              1.631915       1.388232      -0.194345       0.125240       1.870260      -0.208384       1.637253           0.001663
           17              H       2.235149       2.890671       6.731725       0.158074       1.054603 0.77936971E+01  0.75127205E+02                                 1.657449                            1.591662      -0.848642       2.501991                    0.999430       3.112114       8.308429       0.521270       1.218961      -0.726078      -0.023111       0.002902      -0.022716       0.032535      -0.002075       0.007649       0.009437       0.007930       0.016942      -0.014023       0.000376       0.013647              1.670372       2.017701      -0.004211       0.371723       1.398126       0.054750       1.595290          -0.000014
           18              H       4.406109       3.217188       9.196572       0.155513       0.922050 0.69354495E+01  0.66997976E+02                                 1.684463                            1.631720      -1.375806       2.250706                    0.993124       3.674166      10.877142       0.440424       1.439620      -0.675022       0.023083      -0.014664      -0.021051       0.034511      -0.005223      -0.003931       0.006102       0.019400       0.001010      -0.013175      -0.000042       0.013217              1.713070       1.790472      -0.465072      -0.027745       1.840851       0.171520       1.507886           0.000127
           19              H       3.154750       3.856178      10.150849       0.147969       0.934281 0.68173802E+01  0.64299298E+02                                 1.594453                            1.537519      -0.706980       2.565350                    0.999887       3.198816       8.775458       0.499416       1.300333      -0.706155      -0.030596       0.010357       0.016904       0.036458      -0.002590      -0.003908       0.004448       0.015992       0.007117      -0.010784       0.000627       0.010157              1.624069       1.625122      -0.042203      -0.361079       1.267002       0.028349       1.980085           0.000626
           20              H       2.050013       4.131202       8.544112       0.261462       0.633371 0.41596030E+01  0.35411431E+02                                 1.325626                            1.275505      -0.938943       2.509110                    0.999889       2.897542       8.089678       0.490536       1.466709      -0.670940      -0.028995      -0.006111       0.012005       0.031971       0.003371       0.006402       0.007257       0.006336       0.026068      -0.010396      -0.004321       0.014717              1.365189       1.767466      -0.198627      -0.109699       1.135052       0.058934       1.193049           0.000924
           21              H       7.164235       7.722890       7.912366       0.132508       0.990083 0.74889346E+01  0.72032172E+02                                 1.618487                            1.579370      -0.827455       2.486439                    0.999141       3.353340       9.173180       0.509824       1.249048      -0.716064      -0.008805      -0.007810       0.034494       0.036447       0.002194      -0.002271       0.004442       0.010356       0.024360      -0.010906       0.001360       0.009546              1.631919       1.918066      -0.111551      -0.243088       1.340434      -0.004269       1.637259           0.001663
           22              H       8.142620       8.322089       6.731725       0.158076       1.054612 0.77937870E+01  0.75128351E+02                                 1.657465                            1.591676      -0.848650       2.501990                    0.999430       3.112130       8.308510       0.521265       1.218967      -0.726076       0.014069       0.018563      -0.022716       0.032535       0.004471       0.004348      -0.011343      -0.000369       0.016944      -0.014024       0.000377       0.013647              1.670388       1.556680       0.270394      -0.138449       1.859179      -0.349301       1.595305          -0.000014
           23              H       7.339912       6.278724       9.196572       0.155512       0.922057 0.69355161E+01  0.66998751E+02                                 1.684469                            1.631724      -1.375806       2.250705                    0.993124       3.674184      10.877190       0.440425       1.439614      -0.675023      -0.024241      -0.012659      -0.021051       0.034511       0.011012       0.007250       0.000354      -0.000653       0.001009      -0.013175      -0.000042       0.013217              1.713075       2.231030       0.210724       0.162413       1.400306      -0.061732       1.507890           0.000127
           24              H       8.518973       7.042938      10.150849       0.147970       0.934289 0.68174516E+01  0.64300157E+02                                 1.594463                            1.537527      -0.706986       2.565348                    0.999887       3.198836       8.775533       0.499415       1.300334      -0.706155       0.024269       0.021319       0.016904       0.036458       0.008220       0.005806       0.001161      -0.003507       0.007118      -0.010783       0.000626       0.010157              1.624079       1.393087       0.176174       0.205093       1.499051       0.298533       1.980100           0.000626
           25              H      -4.204081       7.862157       8.544112       0.261464       0.633373 0.41596281E+01  0.35411786E+02                                 1.325642                            1.275521      -0.938958       2.509104                    0.999889       2.897563       8.089819       0.490525       1.466735      -0.670935       0.009205       0.028165       0.012004       0.031971       0.001058       0.003084      -0.009173      -0.009005       0.026069      -0.010396      -0.004322       0.014718              1.365206       1.465190       0.373164       0.105890       1.437364       0.065536       1.193062           0.000925
           26              H       3.106101      10.065854      14.280134       0.132505       0.990100 0.74891074E+01  0.72034254E+02                                 1.618505                            1.579387      -0.827473       2.486427                    0.999141       3.353381       9.173321       0.509822       1.249046      -0.716064      -0.002363      -0.011530      -0.034494       0.036447      -0.003387      -0.004982      -0.000254      -0.008979       0.024360      -0.010907       0.001360       0.009546              1.631938       1.581465      -0.305903      -0.117848       1.677072       0.212658       1.637276           0.001663
           27              H       3.135831      11.212760       0.665775       0.158073       1.054638 0.77940401E+01  0.75131450E+02                                 1.657496                            1.591705      -0.848659       2.501983                    0.999430       3.112176       8.308687       0.521259       1.218972      -0.726075       0.009041       0.021466       0.022716       0.032535       0.002396       0.011997       0.001906      -0.007560       0.016943      -0.014023       0.000377       0.013646              1.670420       1.549415       0.266191       0.233287       1.866511       0.294559       1.595334          -0.000014
           28              H       1.767579       9.495912      12.995928       0.155509       0.922065 0.69355882E+01  0.66999616E+02                                 1.684476                            1.631732      -1.375809       2.250702                    0.993124       3.674206      10.877266       0.440424       1.439613      -0.675023       0.001158      -0.027322       0.021051       0.034511       0.005788       0.003319      -0.006455      -0.018747       0.001010      -0.013175      -0.000042       0.013217              1.713083       1.425501      -0.254354       0.134669       2.205852      -0.109787       1.507896           0.000127
           29              H       1.839877      10.899117      12.041650       0.147969       0.934293 0.68174948E+01  0.64300677E+02                                 1.594468                            1.537533      -0.706983       2.565348                    0.999887       3.198850       8.775584       0.499414       1.300334      -0.706155       0.006327       0.031676      -0.016904       0.036458       0.005629       0.001897      -0.005609      -0.012484       0.007118      -0.010784       0.000627       0.010157              1.624085       1.319993       0.133971      -0.155991       1.572155      -0.326883       1.980107           0.000626
           30              H       8.910868       0.290237      13.648388       0.261463       0.633373 0.41596299E+01  0.35411799E+02                                 1.325641                            1.275520      -0.938951       2.509107                    0.999889       2.897566       8.089822       0.490526       1.466733      -0.670936       0.019789       0.022055      -0.012005       0.031971       0.004429       0.009486       0.001916       0.002669       0.026069      -0.010396      -0.004321       0.014718              1.365205       1.121151       0.174532      -0.003811       1.781402      -0.124471       1.193062           0.000924
           31              H      -3.513536       9.360156      14.280134       0.132508       0.990100 0.74891133E+01  0.72034459E+02                                 1.618518                            1.579399      -0.827478       2.486428                    0.999141       3.353389       9.173408       0.509814       1.249063      -0.716061       0.011167       0.003720      -0.034494       0.036447       0.005582       0.002711      -0.004187      -0.001378       0.024359      -0.010907       0.001361       0.009546              1.631951       1.388260       0.194353      -0.125245       1.870304      -0.208391       1.637289           0.001663
           32              H      -4.521651       8.812450       0.665775       0.158073       1.054640 0.77940544E+01  0.75131599E+02                                 1.657496                            1.591704      -0.848671       2.501977                    0.999429       3.112176       8.308679       0.521260       1.218969      -0.726075      -0.023110      -0.002903       0.022716       0.032535       0.002076      -0.007649       0.009437       0.007930       0.016944      -0.014024       0.000377       0.013647              1.670420       2.017765       0.004211      -0.371740       1.398161       0.054752       1.595334          -0.000014
           33              H      -2.350691       8.485933      12.995928       0.155514       0.922053 0.69354744E+01  0.66998255E+02                                 1.684464                            1.631720      -1.375807       2.250706                    0.993124       3.674173      10.877154       0.440425       1.439616      -0.675023       0.023083       0.014664       0.021051       0.034511       0.005224       0.003931       0.006102       0.019400       0.001010      -0.013176      -0.000042       0.013217              1.713070       1.790472       0.465072       0.027745       1.840851       0.171521       1.507886           0.000127
           34              H      -3.602050       7.846943      12.041650       0.147969       0.934288 0.68174374E+01  0.64299960E+02                                 1.594458                            1.537523      -0.706978       2.565351                    0.999887       3.198834       8.775510       0.499417       1.300329      -0.706156      -0.030596      -0.010357      -0.016904       0.036458       0.002591       0.003908       0.004448       0.015992       0.007118      -0.010784       0.000627       0.010157              1.624075       1.625126       0.042203       0.361081       1.267005       0.028349       1.980093           0.000625
           35              H       8.806813       7.571919      13.648388       0.261463       0.633352 0.41594660E+01  0.35410153E+02                                 1.325631                            1.275511      -0.938940       2.509112                    0.999889       2.897521       8.089741       0.490517       1.466770      -0.670930      -0.028995       0.006111      -0.012005       0.031971      -0.003371      -0.006402       0.007257       0.006336       0.026068      -0.010396      -0.004321       0.014717              1.365194       1.767472       0.198629       0.109700       1.135057       0.058935       1.193054           0.000924
           36              H       0.407435       3.980231      14.280134       0.132508       0.990080 0.74889072E+01  0.72031805E+02                                 1.618481                            1.579364      -0.827457       2.486438                    0.999141       3.353334       9.173142       0.509827       1.249043      -0.716065      -0.008804       0.007810      -0.034494       0.036447      -0.002195       0.002271       0.004442       0.010355       0.024360      -0.010906       0.001360       0.009546              1.631913       1.918057       0.111551       0.243086       1.340429      -0.004269       1.637251           0.001663
           37              H       1.385820       3.381032       0.665775       0.158077       1.054586 0.77935432E+01  0.75125350E+02                                 1.657433                            1.591647      -0.848636       2.501996                    0.999430       3.112087       8.308336       0.521272       1.218961      -0.726078       0.014069      -0.018564       0.022716       0.032536      -0.004471      -0.004348      -0.011343      -0.000371       0.016943      -0.014023       0.000376       0.013647              1.670355       1.556651      -0.270386       0.138445       1.859140      -0.349291       1.595275          -0.000014
           38              H       0.583112       5.424397      12.995928       0.155511       0.922053 0.69354777E+01  0.66998313E+02                                 1.684467                            1.631723      -1.375806       2.250705                    0.993124       3.674177      10.877178       0.440424       1.439620      -0.675022      -0.024241       0.012659       0.021051       0.034511      -0.011012      -0.007250       0.000353      -0.000653       0.001009      -0.013175      -0.000042       0.013218              1.713073       2.231026      -0.210723      -0.162413       1.400304      -0.061732       1.507888           0.000127
           39              H       1.762173       4.660183      12.041650       0.147970       0.934283 0.68173948E+01  0.64299489E+02                                 1.594457                            1.537522      -0.706987       2.565347                    0.999887       3.198818       8.775475       0.499415       1.300336      -0.706155       0.024269      -0.021319      -0.016904       0.036458      -0.008219      -0.005806       0.001161      -0.003508       0.007117      -0.010783       0.000626       0.010157              1.624073       1.393083      -0.176173      -0.205091       1.499045       0.298531       1.980092           0.000626
           40              H       2.552719       3.840964      13.648388       0.261464       0.633375 0.41596377E+01  0.35411820E+02                                 1.325633                            1.275513      -0.938957       2.509105                    0.999889       2.897553       8.089734       0.490533       1.466714      -0.670939       0.009205      -0.028165      -0.012005       0.031971      -0.001058      -0.003084      -0.009173      -0.009005       0.026069      -0.010396      -0.004322       0.014718              1.365197       1.465181      -0.373160      -0.105889       1.437355       0.065536       1.193055           0.000924
           41              H      -3.106101      10.065854       6.882634       0.132504       0.990115 0.74892685E+01  0.72036303E+02                                 1.618532                            1.579412      -0.827489       2.486420                    0.999141       3.353423       9.173514       0.509813       1.249059      -0.716062       0.002363      -0.011530      -0.034494       0.036447       0.003387       0.004982      -0.000254      -0.008980       0.024360      -0.010907       0.001361       0.009546              1.631965       1.581491       0.305911       0.117851       1.677101       0.212664       1.637303           0.001663
           42              H      -3.135831      11.212760       8.063275       0.158073       1.054651 0.77941624E+01  0.75132953E+02                                 1.657512                            1.591719      -0.848674       2.501975                    0.999429       3.112196       8.308769       0.521255       1.218975      -0.726074      -0.009040       0.021466       0.022716       0.032535      -0.002396      -0.011997       0.001906      -0.007562       0.016944      -0.014024       0.000378       0.013646              1.670437       1.549429      -0.266195      -0.233290       1.866531       0.294565       1.595350          -0.000014
           43              H      -1.767579       9.495912       5.598428       0.155509       0.922063 0.69355702E+01  0.66999404E+02                                 1.684475                            1.631731      -1.375809       2.250702                    0.993124       3.674204      10.877260       0.440424       1.439614      -0.675023      -0.001157      -0.027322       0.021051       0.034511      -0.005788      -0.003319      -0.006455      -0.018748       0.001010      -0.013175      -0.000042       0.013217              1.713081       1.425500       0.254353      -0.134669       2.205850      -0.109787       1.507894           0.000127
           44              H      -1.839877      10.899117       4.644151       0.147969       0.934292 0.68174761E+01  0.64300446E+02                                 1.594465                            1.537529      -0.706982       2.565349                    0.999887       3.198848       8.775570       0.499415       1.300333      -0.706155      -0.006327       0.031677      -0.016905       0.036458      -0.005629      -0.001897      -0.005609      -0.012484       0.007118      -0.010784       0.000627       0.010157              1.624082       1.319991      -0.133970       0.155991       1.572151      -0.326882       1.980102           0.000626
           45              H       4.602732       0.290237       6.250888       0.261463       0.633356 0.41594979E+01  0.35410502E+02                                 1.325637                            1.275517      -0.938947       2.509109                    0.999889       2.897533       8.089791       0.490515       1.466772      -0.670929      -0.019789       0.022055      -0.012005       0.031971      -0.004429      -0.009486       0.001916       0.002669       0.026069      -0.010396      -0.004321       0.014718              1.365201       1.121148      -0.174530       0.003811       1.781395      -0.124471       1.193059           0.000924
           46              H       3.513536       9.360156       6.882634       0.132508       0.990080 0.74889066E+01  0.72031821E+02                                 1.618483                            1.579366      -0.827464       2.486435                    0.999141       3.353337       9.173161       0.509826       1.249046      -0.716065      -0.011167       0.003720      -0.034494       0.036447      -0.005582      -0.002711      -0.004188      -0.001377       0.024360      -0.010906       0.001361       0.009546              1.631915       1.388232      -0.194345       0.125240       1.870259      -0.208384       1.637253           0.001663
           47              H       4.521651       8.812450       8.063275       0.158075       1.054603 0.77936995E+01  0.75127234E+02                                 1.657449                            1.591662      -0.848642       2.501991                    0.999430       3.112115       8.308432       0.521270       1.218960      -0.726078       0.023111      -0.002902       0.022716       0.032535      -0.002075       0.007649       0.009437       0.007930       0.016942      -0.014023       0.000376       0.013647              1.670372       2.017701      -0.004211       0.371723       1.398126       0.054750       1.595290          -0.000014
           48              H       2.350691       8.485933       5.598428       0.155513       0.922050 0.69354491E+01  0.66997970E+02                                 1.684463                            1.631720      -1.375806       2.250706                    0.993124       3.674166      10.877141       0.440424       1.439620      -0.675022      -0.023083       0.014664       0.021051       0.034511      -0.005223      -0.003931       0.006102       0.019400       0.001010      -0.013175      -0.000042       0.013217              1.713069       1.790472      -0.465072      -0.027745       1.840851       0.171520       1.507886           0.000127
           49              H       3.602050       7.846943       4.644151       0.147969       0.934281 0.68173792E+01  0.64299293E+02                                 1.594454                            1.537519      -0.706980       2.565350                    0.999887       3.198816       8.775461       0.499416       1.300334      -0.706155       0.030596      -0.010357      -0.016904       0.036458      -0.002590      -0.003908       0.004448       0.015992       0.007117      -0.010784       0.000627       0.010157              1.624070       1.625122      -0.042203      -0.361079       1.267002       0.028349       1.980085           0.000626
           50              H       4.706787       7.571919       6.250888       0.261462       0.633371 0.41596018E+01  0.35411421E+02                                 1.325626                            1.275506      -0.938943       2.509110                    0.999889       2.897542       8.089680       0.490535       1.466710      -0.670940       0.028995       0.006111      -0.012005       0.031971       0.003371       0.006402       0.007257       0.006336       0.026068      -0.010396      -0.004321       0.014717              1.365189       1.767466      -0.198627      -0.109699       1.135052       0.058934       1.193049           0.000924
           51              H      -0.407435       3.980231       6.882634       0.132508       0.990082 0.74889278E+01  0.72032088E+02                                 1.618486                            1.579370      -0.827455       2.486439                    0.999141       3.353338       9.173173       0.509824       1.249048      -0.716064       0.008805       0.007810      -0.034494       0.036447       0.002194      -0.002271       0.004442       0.010356       0.024360      -0.010906       0.001360       0.009546              1.631919       1.918065      -0.111551      -0.243088       1.340433      -0.004269       1.637258           0.001663
           52              H      -1.385820       3.381032       8.063275       0.158077       1.054611 0.77937728E+01  0.75128169E+02                                 1.657462                            1.591673      -0.848650       2.501990                    0.999430       3.112128       8.308498       0.521266       1.218965      -0.726076      -0.014069      -0.018563       0.022716       0.032535       0.004471       0.004348      -0.011343      -0.000369       0.016944      -0.014024       0.000377       0.013647              1.670385       1.556678       0.270393      -0.138448       1.859176      -0.349300       1.595302          -0.000014
           53              H      -0.583112       5.424397       5.598428       0.155512       0.922057 0.69355108E+01  0.66998690E+02                                 1.684468                            1.631724      -1.375806       2.250705                    0.993124       3.674183      10.877188       0.440425       1.439615      -0.675023       0.024241       0.012659       0.021051       0.034511       0.011012       0.007250       0.000354      -0.000653       0.001009      -0.013175      -0.000042       0.013217              1.713075       2.231029       0.210724       0.162413       1.400306      -0.061732       1.507889           0.000127
           54              H      -1.762173       4.660183       4.644151       0.147970       0.934290 0.68174562E+01  0.64300206E+02                                 1.594463                            1.537527      -0.706986       2.565348                    0.999887       3.198837       8.775534       0.499415       1.300333      -0.706155      -0.024269      -0.021319      -0.016904       0.036458       0.008220       0.005806       0.001161      -0.003507       0.007118      -0.010783       0.000626       0.010157              1.624079       1.393087       0.176174       0.205093       1.499051       0.298533       1.980100           0.000626
           55              H      10.960881       3.840964       6.250888       0.261464       0.633373 0.41596296E+01  0.35411801E+02                                 1.325642                            1.275521      -0.938958       2.509104                    0.999889       2.897563       8.089818       0.490525       1.466735      -0.670935      -0.009205      -0.028165      -0.012004       0.031971       0.001058       0.003084      -0.009173      -0.009005       0.026069      -0.010396      -0.004322       0.014718              1.365206       1.465191       0.373164       0.105890       1.437364       0.065536       1.193063           0.000925
           56              H       3.650699       1.637267       0.514866       0.132505       0.990100 0.74891067E+01  0.72034239E+02                                 1.618505                            1.579387      -0.827473       2.486427                    0.999141       3.353380       9.173315       0.509822       1.249046      -0.716065       0.002363       0.011530       0.034494       0.036447      -0.003387      -0.004982      -0.000254      -0.008979       0.024360      -0.010907       0.001360       0.009546              1.631937       1.581464      -0.305902      -0.117847       1.677071       0.212658       1.637276           0.001663
           57              H       3.620969       0.490361      14.129225       0.158074       1.054638 0.77940346E+01  0.75131386E+02                                 1.657495                            1.591704      -0.848659       2.501983                    0.999430       3.112176       8.308687       0.521259       1.218972      -0.726075      -0.009041      -0.021466      -0.022716       0.032535       0.002396       0.011997       0.001906      -0.007560       0.016943      -0.014023       0.000377       0.013646              1.670419       1.549414       0.266191       0.233286       1.866511       0.294559       1.595333          -0.000014
           58              H       4.989221       2.207209       1.799072       0.155509       0.922065 0.69355875E+01  0.66999610E+02                                 1.684477                            1.631732      -1.375809       2.250702                    0.993124       3.674206      10.877267       0.440424       1.439613      -0.675023      -0.001158       0.027322      -0.021051       0.034511       0.005788       0.003319      -0.006455      -0.018747       0.001010      -0.013175      -0.000042       0.013217              1.713083       1.425502      -0.254354       0.134669       2.205853      -0.109787       1.507895           0.000127
           59              H       4.916923       0.804004       2.753350       0.147969       0.934294 0.68174958E+01  0.64300683E+02                                 1.594468                            1.537532      -0.706984       2.565348                    0.999887       3.198850       8.775581       0.499414       1.300333      -0.706155      -0.006327      -0.031676       0.016904       0.036458       0.005629       0.001897      -0.005609      -0.012484       0.007118      -0.010784       0.000627       0.010157              1.624084       1.319993       0.133971      -0.155991       1.572154      -0.326882       1.980106           0.000626
           60              H      -2.154068      11.412884       1.146613       0.261463       0.633373 0.41596305E+01  0.35411804E+02                                 1.325641                            1.275520      -0.938951       2.509107                    0.999889       2.897566       8.089821       0.490526       1.466732      -0.670936      -0.019789      -0.022055       0.012005       0.031971       0.004429       0.009486       0.001916       0.002669       0.026069      -0.010396      -0.004322       0.014718              1.365205       1.121151       0.174532      -0.003811       1.781402      -0.124471       1.193062           0.000924
           61              H      10.270336       2.342965       0.514866       0.132508       0.990099 0.74891085E+01  0.72034395E+02                                 1.618517                            1.579398      -0.827477       2.486429                    0.999141       3.353387       9.173399       0.509814       1.249063      -0.716061      -0.011167      -0.003720       0.034494       0.036447       0.005582       0.002711      -0.004187      -0.001378       0.024359      -0.010907       0.001361       0.009546              1.631950       1.388259       0.194352      -0.125245       1.870302      -0.208391       1.637289           0.001663
           62              H      11.278451       2.890671      14.129225       0.158074       1.054639 0.77940415E+01  0.75131447E+02                                 1.657495                            1.591703      -0.848671       2.501977                    0.999429       3.112174       8.308674       0.521260       1.218970      -0.726075       0.023110       0.002903      -0.022716       0.032535       0.002076      -0.007649       0.009437       0.007930       0.016944      -0.014024       0.000377       0.013647              1.670419       2.017764       0.004211      -0.371739       1.398160       0.054752       1.595333          -0.000014
           63              H       9.107491       3.217188       1.799072       0.155514       0.922053 0.69354749E+01  0.66998263E+02                                 1.684464                            1.631721      -1.375807       2.250706                    0.993124       3.674173      10.877155       0.440425       1.439616      -0.675023      -0.023083      -0.014664      -0.021051       0.034511       0.005224       0.003931       0.006102       0.019400       0.001010      -0.013176      -0.000042       0.013217              1.713070       1.790473       0.465072       0.027745       1.840852       0.171521       1.507886           0.000127
           64              H      10.358850       3.856178       2.753350       0.147970       0.934287 0.68174300E+01  0.64299874E+02                                 1.594457                            1.537522      -0.706978       2.565351                    0.999887       3.198832       8.775504       0.499417       1.300329      -0.706156       0.030596       0.010357       0.016904       0.036458       0.002591       0.003908       0.004448       0.015992       0.007118      -0.010784       0.000627       0.010157              1.624074       1.625125       0.042203       0.361080       1.267004       0.028349       1.980092           0.000625
           65              H      -2.050013       4.131202       1.146613       0.261463       0.633352 0.41594639E+01  0.35410129E+02                                 1.325630                            1.275510      -0.938940       2.509112                    0.999889       2.897520       8.089736       0.490517       1.466769      -0.670930       0.028995      -0.006111       0.012005       0.031971      -0.003371      -0.006402       0.007257       0.006336       0.026068      -0.010396      -0.004321       0.014717              1.365194       1.767471       0.198628       0.109699       1.135057       0.058935       1.193053           0.000924
           66              H       6.349365       7.722890       0.514866       0.132508       0.990080 0.74889057E+01  0.72031788E+02                                 1.618480                            1.579364      -0.827457       2.486438                    0.999141       3.353333       9.173139       0.509827       1.249043      -0.716065       0.008804      -0.007810       0.034494       0.036447      -0.002195       0.002271       0.004442       0.010355       0.024360      -0.010906       0.001360       0.009546              1.631912       1.918056       0.111551       0.243085       1.340429      -0.004269       1.637252           0.001663
           67              H       5.370980       8.322089      14.129225       0.158077       1.054587 0.77935460E+01  0.75125393E+02                                 1.657434                            1.591648      -0.848636       2.501997                    0.999430       3.112088       8.308343       0.521272       1.218962      -0.726077      -0.014069       0.018564      -0.022716       0.032536      -0.004471      -0.004348      -0.011343      -0.000371       0.016943      -0.014023       0.000376       0.013647              1.670357       1.556653      -0.270386       0.138445       1.859142      -0.349291       1.595275          -0.000014
           68              H       6.173688       6.278724       1.799072       0.155511       0.922053 0.69354778E+01  0.66998315E+02                                 1.684467                            1.631723      -1.375806       2.250705                    0.993124       3.674177      10.877178       0.440424       1.439620      -0.675022       0.024241      -0.012659      -0.021051       0.034511      -0.011012      -0.007250       0.000353      -0.000653       0.001009      -0.013175      -0.000042       0.013218              1.713073       2.231027      -0.210724      -0.162413       1.400305      -0.061732       1.507888           0.000127
           69              H       4.994627       7.042938       2.753350       0.147970       0.934282 0.68173906E+01  0.64299442E+02                                 1.594457                            1.537522      -0.706987       2.565347                    0.999887       3.198817       8.775473       0.499415       1.300336      -0.706155      -0.024269       0.021319       0.016904       0.036458      -0.008219      -0.005806       0.001161      -0.003508       0.007117      -0.010783       0.000626       0.010157              1.624073       1.393083      -0.176173      -0.205091       1.499045       0.298531       1.980092           0.000626
           70              H       4.204081       7.862157       1.146613       0.261464       0.633375 0.41596373E+01  0.35411815E+02                                 1.325633                            1.275513      -0.938957       2.509105                    0.999889       2.897553       8.089733       0.490533       1.466714      -0.670939      -0.009205       0.028165       0.012005       0.031971      -0.001058      -0.003084      -0.009173      -0.009005       0.026069      -0.010396      -0.004322       0.014718              1.365197       1.465180      -0.373160      -0.105888       1.437355       0.065535       1.193055           0.000924
           71              C       8.601406       2.108902       6.440264       0.635629      20.090118 0.24693516E+03  0.51241649E+04                                 6.966737                            5.697513      -0.162575       2.016533                    0.999366      22.192821      63.277272       0.598752       0.492968      -1.003458      -0.026446       0.017965      -0.007012       0.032730       0.012150       0.009130       0.079110      -0.071088       0.097203      -0.056077      -0.050584       0.106661              7.689061       7.508090       0.836992      -0.598711       8.143397      -3.678612       7.415697           0.001612
           72              C       9.402087       1.108286       7.271743      -0.245180      25.345564 0.39967737E+03  0.92343107E+04                                 7.507347                            6.628123       0.028654       2.004969                    0.998494      29.295358      84.485327       0.643144       0.412195      -1.063053      -0.067925      -0.068953       0.042416       0.105676       0.034834      -0.055074      -0.026927      -0.020268       0.076037      -0.063269      -0.018902       0.082171              7.956987       6.567355       0.044761      -0.512945       8.905436      -1.396650       8.398170           0.001138
           73              C       8.238566       1.321282       9.434772      -0.254522      25.763166 0.42534933E+03  0.10002000E+05                                 7.664625                            6.888322      -0.187031       1.937741                    0.997077      29.775262      87.208520       0.622662       0.418324      -1.056977       0.032181      -0.056359      -0.077625       0.101181      -0.030387      -0.026624       0.026491      -0.078616       0.134984      -0.074730       0.002592       0.072137              8.065915       6.795515      -0.314636      -1.507557       8.098210       0.628880       9.304020           0.000724
           74              C       6.743286       1.406715       9.742507       0.668550      20.031116 0.22910486E+03  0.46464491E+04                                 6.844354                            5.436598       0.074484       2.105077                    0.999682      21.126718      58.743291       0.624263       0.483784      -1.012412      -0.055980       0.002679       0.025481       0.061565      -0.008759       0.001542      -0.086524      -0.085934      -0.039526      -0.074222      -0.036442       0.110665              7.617608       6.734324      -0.049817      -0.501786       6.631509       3.702110       9.486989           0.001853
           75              C       4.282460       3.199633       6.440264       0.635628      20.090046 0.24693411E+03  0.51241357E+04                                 6.966705                            5.697490      -0.162537       2.016547                    0.999367      22.192771      63.276995       0.598755       0.492966      -1.003459       0.028784       0.013920      -0.007007       0.032732      -0.036857       0.063947      -0.047462       0.014501       0.097197      -0.056077      -0.050585       0.106662              7.689020       7.259661      -0.693547      -2.886384       8.391745       2.357759       7.415655           0.001612
           76              C       3.015560       3.006532       7.271743      -0.245179      25.345420 0.39967453E+03  0.92342149E+04                                 7.507303                            6.628095       0.028689       2.004982                    0.998494      29.295097      84.484028       0.643147       0.412195      -1.063055      -0.025754       0.093296       0.042416       0.105672      -0.026189       0.004217       0.061161      -0.050203       0.076026      -0.063265      -0.018906       0.082172              7.956939       8.282093      -1.034779      -0.953087       7.190600       1.142544       8.398123           0.001139
           77              C       3.781781       3.907672       9.434772      -0.254522      25.762913 0.42534341E+03  0.10001836E+05                                 7.664640                            6.888332      -0.187037       1.937741                    0.997077      29.774986      87.207887       0.622653       0.418331      -1.056971      -0.064899       0.000307      -0.077625       0.101181      -0.018843       0.036255       0.009812       0.091943       0.134982      -0.074728       0.002590       0.072138              8.065942       8.045046      -0.406756       1.298439       6.848704       0.991155       9.304077           0.000724
           78              C       4.603408       5.159906       9.742507       0.668570      20.030566 0.22909544E+03  0.46462053E+04                                 6.844197                            5.436461       0.074454       2.105074                    0.999682      21.126268      58.741495       0.624276       0.483779      -1.012415       0.030319       0.047140       0.025487       0.061571      -0.032833      -0.075702       0.041927       0.058138      -0.039527      -0.074222      -0.036444       0.110665              7.617450       6.700214       0.069424       3.456946       6.665321      -1.416470       9.486816           0.001853
           79              C       7.386534       6.394585       6.440264       0.635629      20.089791 0.24693076E+03  0.51240520E+04                                 6.966655                            5.697454      -0.162646       2.016516                    0.999366      22.192693      63.276825       0.598756       0.492967      -1.003458      -0.002338      -0.031886      -0.007012       0.032731       0.024704      -0.073073      -0.031646       0.056581       0.097193      -0.056072      -0.050583       0.106655              7.688971       8.709285      -0.143377       3.485072       6.941982       1.320829       7.415646           0.001612
           80              C       7.852753       7.588304       7.271743      -0.245179      25.345375 0.39967335E+03  0.92341823E+04                                 7.507293                            6.628083       0.028687       2.004983                    0.998494      29.295081      84.483999       0.643148       0.412194      -1.063055       0.093675      -0.024344       0.042417       0.105673      -0.008645       0.050859      -0.034231       0.070466       0.076034      -0.063267      -0.018907       0.082174              7.956932       8.359599       0.990033       1.466011       7.113077       0.254133       8.398121           0.001139
           81              C       8.250053       6.474167       9.434772      -0.254524      25.762893 0.42534283E+03  0.10001802E+05                                 7.664560                            6.888262      -0.186962       1.937764                    0.997077      29.775007      87.207382       0.622667       0.418323      -1.056978       0.032716       0.056051      -0.077626       0.101182       0.049234      -0.009631      -0.036302      -0.013326       0.134974      -0.074726       0.002591       0.072136              8.065854       7.499982       0.721415       0.209143       7.393599      -1.620014       9.303983           0.000725
           82              C       8.923706       5.136500       9.742507       0.668562      20.030647 0.22909733E+03  0.46462527E+04                                 6.844207                            5.436478       0.074469       2.105077                    0.999682      21.126372      58.741822       0.624276       0.483778      -1.012416       0.025666      -0.049826       0.025483       0.061569       0.041591       0.074161       0.044596       0.027796      -0.039534      -0.074223      -0.036442       0.110665              7.617454       6.613948      -0.019618      -2.955187       6.751591      -2.285533       9.486823           0.001854
           83              C       1.844606       9.594219       0.957236       0.635629      20.090139 0.24693543E+03  0.51241706E+04                                 6.966733                            5.697511      -0.162579       2.016531                    0.999366      22.192816      63.277198       0.598753       0.492967      -1.003458      -0.026445      -0.017965       0.007012       0.032730      -0.012150      -0.009130       0.079110      -0.071087       0.097203      -0.056077      -0.050584       0.106661              7.689057       7.508084      -0.836995       0.598718       8.143394      -3.678608       7.415692           0.001612
           84              C       2.645287      10.594835       0.125757      -0.245180      25.345529 0.39967672E+03  0.92342865E+04                                 7.507333                            6.628116       0.028666       2.004973                    0.998494      29.295299      84.484953       0.643145       0.412195      -1.063054      -0.067924       0.068952      -0.042416       0.105675      -0.034835       0.055074      -0.026927      -0.020261       0.076034      -0.063267      -0.018904       0.082171              7.956970       6.567344      -0.044757       0.512946       8.905418      -1.396657       8.398150           0.001138
           85              C       1.481766      10.381839      12.757728      -0.254522      25.763112 0.42534810E+03  0.10001969E+05                                 7.664639                            6.888335      -0.187029       1.937741                    0.997077      29.775226      87.208550       0.622658       0.418326      -1.056975       0.032181       0.056359       0.077625       0.101181       0.030386       0.026624       0.026492      -0.078615       0.134983      -0.074728       0.002591       0.072137              8.065930       6.795527       0.314638       1.507556       8.098229       0.628885       9.304036           0.000724
           86              C      -0.013514      10.296406      12.449993       0.668550      20.031094 0.22910454E+03  0.46464417E+04                                 6.844352                            5.436597       0.074483       2.105076                    0.999682      21.126707      58.743283       0.624263       0.483784      -1.012411      -0.055980      -0.002679      -0.025481       0.061565       0.008759      -0.001542      -0.086524      -0.085934      -0.039527      -0.074222      -0.036442       0.110665              7.617606       6.734323       0.049820       0.501786       6.631507       3.702108       9.486987           0.001853
           87              C      -2.474340       8.503488       0.957236       0.635628      20.090046 0.24693409E+03  0.51241370E+04                                 6.966715                            5.697496      -0.162537       2.016547                    0.999367      22.192789      63.277132       0.598754       0.492968      -1.003458       0.028784      -0.013920       0.007007       0.032732       0.036857      -0.063947      -0.047462       0.014500       0.097197      -0.056077      -0.050585       0.106662              7.689035       7.259683       0.693548       2.886397       8.391752       2.357762       7.415669           0.001612
           88              C      -3.741240       8.696589       0.125757      -0.245179      25.345482 0.39967554E+03  0.92342539E+04                                 7.507327                            6.628107       0.028664       2.004974                    0.998494      29.295226      84.484763       0.643145       0.412195      -1.063054      -0.025752      -0.093298      -0.042416       0.105673       0.026193      -0.004217       0.061161      -0.050203       0.076031      -0.063269      -0.018904       0.082173              7.956968       8.282129       1.034783       0.953070       7.190620       1.142540       8.398155           0.001138
           89              C      -2.975019       7.795449      12.757728      -0.254522      25.763109 0.42534726E+03  0.10001936E+05                                 7.664617                            6.888309      -0.187032       1.937743                    0.997077      29.775132      87.207988       0.622663       0.418324      -1.056977      -0.064899      -0.000307       0.077625       0.101181       0.018844      -0.036255       0.009812       0.091943       0.134985      -0.074729       0.002590       0.072139              8.065919       8.045018       0.406753      -1.298432       6.848681       0.991158       9.304060           0.000724
           90              C      -2.153392       6.543215      12.449993       0.668569      20.030598 0.22909585E+03  0.46462157E+04                                 6.844204                            5.436465       0.074450       2.105072                    0.999682      21.126296      58.741584       0.624276       0.483779      -1.012415       0.030319      -0.047140      -0.025487       0.061571       0.032832       0.075702       0.041927       0.058138      -0.039526      -0.074221      -0.036444       0.110665              7.617460       6.700220      -0.069424      -3.456952       6.665328      -1.416471       9.486831           0.001853
           91              C       0.629734       5.308536       0.957236       0.635630      20.089778 0.24693061E+03  0.51240481E+04                                 6.966650                            5.697451      -0.162645       2.016517                    0.999366      22.192684      63.276785       0.598757       0.492967      -1.003458      -0.002339       0.031886       0.007012       0.032732      -0.024705       0.073074      -0.031646       0.056582       0.097193      -0.056073      -0.050583       0.106656              7.688965       8.709283       0.143383      -3.485071       6.941969       1.320821       7.415643           0.001612
           92              C       1.095953       4.114817       0.125757      -0.245179      25.345349 0.39967307E+03  0.92341703E+04                                 7.507284                            6.628080       0.028698       2.004986                    0.998494      29.295021      84.483687       0.643149       0.412194      -1.063056       0.093675       0.024343      -0.042417       0.105673       0.008644      -0.050859      -0.034232       0.070461       0.076031      -0.063265      -0.018907       0.082172              7.956920       8.359594      -0.990025      -1.466015       7.113059       0.254142       8.398108           0.001139
           93              C       1.493253       5.228954      12.757728      -0.254524      25.762795 0.42534111E+03  0.10001759E+05                                 7.664579                            6.888281      -0.186969       1.937761                    0.997077      29.774910      87.207314       0.622661       0.418327      -1.056975       0.032717      -0.056051       0.077626       0.101183      -0.049234       0.009630      -0.036301      -0.013329       0.134973      -0.074727       0.002592       0.072135              8.065873       7.500001      -0.721413      -0.209140       7.393613      -1.620021       9.304006           0.000724
           94              C       2.166906       6.566621      12.449993       0.668562      20.030653 0.22909746E+03  0.46462552E+04                                 6.844204                            5.436476       0.074473       2.105078                    0.999682      21.126372      58.741796       0.624277       0.483778      -1.012416       0.025666       0.049826      -0.025483       0.061569      -0.041591      -0.074161       0.044596       0.027796      -0.039534      -0.074223      -0.036442       0.110665              7.617450       6.613949       0.019618       2.955185       6.751586      -2.285531       9.486815           0.001854
           95              C      -1.844606       9.594219       8.354736       0.635629      20.090121 0.24693519E+03  0.51241658E+04                                 6.966738                            5.697513      -0.162575       2.016533                    0.999366      22.192823      63.277283       0.598752       0.492968      -1.003458       0.026446      -0.017965       0.007012       0.032731       0.012150       0.009130       0.079110      -0.071088       0.097203      -0.056077      -0.050584       0.106661              7.689062       7.508090       0.836993      -0.598714       8.143399      -3.678613       7.415698           0.001612
           96              C      -2.645287      10.594835       7.523257      -0.245180      25.345568 0.39967746E+03  0.92343137E+04                                 7.507348                            6.628125       0.028654       2.004968                    0.998494      29.295363      84.485356       0.643144       0.412195      -1.063053       0.067925       0.068953      -0.042416       0.105676       0.034834      -0.055074      -0.026927      -0.020268       0.076036      -0.063269      -0.018902       0.082171              7.956989       6.567357       0.044761      -0.512945       8.905439      -1.396650       8.398171           0.001138
           97              C      -1.481766      10.381839       5.360228      -0.254522      25.763165 0.42534932E+03  0.10002000E+05                                 7.664624                            6.888322      -0.187031       1.937741                    0.997077      29.775262      87.208518       0.622662       0.418324      -1.056977      -0.032181       0.056359       0.077625       0.101181      -0.030387      -0.026624       0.026491      -0.078616       0.134985      -0.074730       0.002592       0.072138              8.065915       6.795515      -0.314635      -1.507557       8.098209       0.628879       9.304020           0.000724
           98              C       0.013514      10.296406       5.052493       0.668550      20.031121 0.22910498E+03  0.46464522E+04                                 6.844355                            5.436599       0.074485       2.105077                    0.999682      21.126716      58.743285       0.624263       0.483784      -1.012412       0.055980      -0.002679      -0.025481       0.061565      -0.008759       0.001542      -0.086524      -0.085934      -0.039526      -0.074222      -0.036442       0.110665              7.617609       6.734326      -0.049816      -0.501786       6.631509       3.702110       9.486994           0.001853
           99              C       2.474340       8.503488       8.354736       0.635628      20.090049 0.24693415E+03  0.51241366E+04                                 6.966705                            5.697490      -0.162537       2.016547                    0.999367      22.192772      63.276999       0.598755       0.492966      -1.003459      -0.028784      -0.013920       0.007007       0.032732      -0.036857       0.063947      -0.047462       0.014501       0.097197      -0.056077      -0.050585       0.106662              7.689021       7.259661      -0.693548      -2.886383       8.391746       2.357763       7.415657           0.001612
          100              C       3.741240       8.696589       7.523257      -0.245179      25.345422 0.39967459E+03  0.92342169E+04                                 7.507304                            6.628096       0.028688       2.004982                    0.998494      29.295100      84.484043       0.643147       0.412195      -1.063055       0.025754      -0.093296      -0.042416       0.105672      -0.026189       0.004217       0.061161      -0.050203       0.076026      -0.063265      -0.018906       0.082172              7.956940       8.282094      -1.034779      -0.953087       7.190601       1.142545       8.398124           0.001139
          101              C       2.975019       7.795449       5.360228      -0.254522      25.762915 0.42534346E+03  0.10001837E+05                                 7.664641                            6.888332      -0.187037       1.937741                    0.997077      29.774988      87.207897       0.622653       0.418331      -1.056971       0.064899      -0.000307       0.077625       0.101181      -0.018843       0.036255       0.009812       0.091943       0.134982      -0.074728       0.002590       0.072138              8.065943       8.045046      -0.406757       1.298439       6.848704       0.991155       9.304079           0.000724
          102              C       2.153392       6.543215       5.052493       0.668570      20.030574 0.22909561E+03  0.46462093E+04                                 6.844199                            5.436462       0.074454       2.105074                    0.999682      21.126268      58.741493       0.624276       0.483779      -1.012415      -0.030319      -0.047140      -0.025487       0.061571      -0.032833      -0.075702       0.041927       0.058138      -0.039527      -0.074222      -0.036444       0.110665              7.617452       6.700214       0.069424       3.456946       6.665322      -1.416470       9.486821           0.001853
          103              C      -0.629734       5.308536       8.354736       0.635629      20.089792 0.24693076E+03  0.51240522E+04                                 6.966655                            5.697454      -0.162647       2.016516                    0.999366      22.192691      63.276816       0.598756       0.492967      -1.003458       0.002339       0.031886       0.007012       0.032731       0.024704      -0.073073      -0.031646       0.056581       0.097193      -0.056072      -0.050583       0.106655              7.688971       8.709286      -0.143378       3.485074       6.941980       1.320826       7.415647           0.001612
          104              C      -1.095953       4.114817       7.523257      -0.245179      25.345376 0.39967338E+03  0.92341830E+04                                 7.507293                            6.628083       0.028687       2.004983                    0.998494      29.295079      84.483982       0.643148       0.412194      -1.063055      -0.093675       0.024344      -0.042417       0.105673      -0.008645       0.050859      -0.034232       0.070465       0.076033      -0.063266      -0.018907       0.082174              7.956931       8.359598       0.990032       1.466011       7.113076       0.254133       8.398120           0.001138
          105              C      -1.493253       5.228954       5.360228      -0.254524      25.762893 0.42534287E+03  0.10001803E+05                                 7.664560                            6.888262      -0.186963       1.937764                    0.997077      29.775009      87.207390       0.622667       0.418323      -1.056978      -0.032716      -0.056051       0.077626       0.101182       0.049234      -0.009631      -0.036302      -0.013326       0.134974      -0.074726       0.002591       0.072136              8.065854       7.499982       0.721414       0.209143       7.393598      -1.620013       9.303983           0.000724
          106              C      -2.166906       6.566621       5.052493       0.668562      20.030654 0.22909746E+03  0.46462560E+04                                 6.844210                            5.436480       0.074469       2.105076                    0.999682      21.126371      58.741822       0.624276       0.483779      -1.012416      -0.025666       0.049826      -0.025483       0.061569       0.041591       0.074161       0.044596       0.027796      -0.039534      -0.074223      -0.036442       0.110665              7.617457       6.613951      -0.019619      -2.955188       6.751592      -2.285533       9.486829           0.001854
          107              C       4.912194       2.108902      13.837763       0.635629      20.090133 0.24693529E+03  0.51241669E+04                                 6.966732                            5.697509      -0.162580       2.016531                    0.999366      22.192816      63.277197       0.598753       0.492967      -1.003458       0.026445       0.017965      -0.007012       0.032730      -0.012150      -0.009130       0.079110      -0.071087       0.097203      -0.056077      -0.050584       0.106661              7.689055       7.508085      -0.836996       0.598717       8.143392      -3.678606       7.415687           0.001612
          108              C       4.111513       1.108286      14.669242      -0.245180      25.345550 0.39967721E+03  0.92343004E+04                                 7.507338                            6.628121       0.028666       2.004973                    0.998494      29.295304      84.484972       0.643145       0.412195      -1.063054       0.067924      -0.068952       0.042416       0.105675      -0.034835       0.055074      -0.026927      -0.020261       0.076034      -0.063267      -0.018904       0.082171              7.956975       6.567346      -0.044752       0.512943       8.905422      -1.396660       8.398157           0.001139
          109              C       5.275034       1.321282       2.037272      -0.254522      25.763105 0.42534788E+03  0.10001962E+05                                 7.664637                            6.888332      -0.187029       1.937741                    0.997077      29.775225      87.208541       0.622659       0.418326      -1.056975      -0.032181      -0.056359      -0.077625       0.101181       0.030386       0.026624       0.026492      -0.078615       0.134983      -0.074728       0.002591       0.072137              8.065928       6.795524       0.314638       1.507556       8.098230       0.628887       9.304031           0.000724
          110              C       6.770314       1.406715       2.345007       0.668550      20.031105 0.22910472E+03  0.46464460E+04                                 6.844355                            5.436599       0.074483       2.105076                    0.999682      21.126707      58.743281       0.624263       0.483784      -1.012411       0.055980       0.002679       0.025481       0.061565       0.008759      -0.001542      -0.086524      -0.085934      -0.039526      -0.074222      -0.036442       0.110665              7.617609       6.734325       0.049819       0.501786       6.631508       3.702110       9.486992           0.001853
          111              C       9.231140       3.199633      13.837763       0.635628      20.090041 0.24693396E+03  0.51241338E+04                                 6.966714                            5.697495      -0.162537       2.016547                    0.999367      22.192790      63.277134       0.598754       0.492968      -1.003458      -0.028784       0.013920      -0.007007       0.032732       0.036857      -0.063947      -0.047462       0.014500       0.097197      -0.056077      -0.050585       0.106662              7.689033       7.259680       0.693547       2.886395       8.391753       2.357761       7.415665           0.001612
          112              C      10.498040       3.006532      14.669242      -0.245179      25.345502 0.39967602E+03  0.92342674E+04                                 7.507331                            6.628111       0.028664       2.004974                    0.998494      29.295229      84.484771       0.643145       0.412195      -1.063054       0.025753       0.093298       0.042416       0.105673       0.026193      -0.004217       0.061161      -0.050203       0.076031      -0.063269      -0.018904       0.082173              7.956972       8.282136       1.034782       0.953073       7.190618       1.142538       8.398162           0.001138
          113              C       9.731819       3.907672       2.037272      -0.254522      25.763103 0.42534707E+03  0.10001931E+05                                 7.664616                            6.888307      -0.187032       1.937743                    0.997077      29.775131      87.207984       0.622663       0.418324      -1.056977       0.064899       0.000307      -0.077625       0.101181       0.018844      -0.036255       0.009812       0.091943       0.134985      -0.074729       0.002590       0.072139              8.065918       8.045019       0.406754      -1.298433       6.848680       0.991157       9.304055           0.000724
          114              C       8.910192       5.159906       2.345007       0.668569      20.030611 0.22909605E+03  0.46462206E+04                                 6.844207                            5.436467       0.074450       2.105072                    0.999682      21.126297      58.741586       0.624276       0.483779      -1.012415      -0.030319       0.047140       0.025487       0.061571       0.032833       0.075702       0.041927       0.058138      -0.039526      -0.074221      -0.036444       0.110665              7.617463       6.700222      -0.069424      -3.456953       6.665331      -1.416473       9.486837           0.001853
          115              C       6.127066       6.394585      13.837763       0.635630      20.089772 0.24693046E+03  0.51240444E+04                                 6.966649                            5.697450      -0.162645       2.016517                    0.999366      22.192685      63.276791       0.598757       0.492967      -1.003458       0.002339      -0.031886      -0.007012       0.032732      -0.024705       0.073074      -0.031646       0.056581       0.097193      -0.056072      -0.050583       0.106656              7.688963       8.709283       0.143385      -3.485069       6.941969       1.320820       7.415638           0.001612
          116              C       5.660847       7.588304      14.669242      -0.245179      25.345362 0.39967340E+03  0.92341799E+04                                 7.507288                            6.628083       0.028698       2.004987                    0.998494      29.295021      84.483696       0.643148       0.412194      -1.063056      -0.093675      -0.024343       0.042417       0.105673       0.008644      -0.050859      -0.034231       0.070461       0.076031      -0.063265      -0.018907       0.082172              7.956924       8.359593      -0.990028      -1.466015       7.113065       0.254145       8.398114           0.001139
          117              C       5.263547       6.474167       2.037272      -0.254524      25.762792 0.42534095E+03  0.10001755E+05                                 7.664578                            6.888279      -0.186969       1.937761                    0.997077      29.774911      87.207317       0.622661       0.418327      -1.056975      -0.032717       0.056051      -0.077626       0.101183      -0.049234       0.009630      -0.036301      -0.013329       0.134973      -0.074727       0.002592       0.072135              8.065873       7.500002      -0.721415      -0.209138       7.393612      -1.620022       9.304003           0.000724
          118              C       4.589894       5.136500       2.345007       0.668562      20.030663 0.22909763E+03  0.46462596E+04                                 6.844207                            5.436478       0.074474       2.105078                    0.999682      21.126372      58.741797       0.624277       0.483778      -1.012416      -0.025666      -0.049826       0.025483       0.061569      -0.041591      -0.074161       0.044596       0.027796      -0.039534      -0.074223      -0.036442       0.110665              7.617453       6.613950       0.019618       2.955186       6.751588      -2.285532       9.486820           0.001854
          119              N       8.520325       0.454081       8.268925      -0.298614      31.041936 0.51400351E+03  0.12519599E+05                                 8.526332                            7.486220      -0.517005       1.852730                    0.998933      29.005947      83.102050       0.615023       0.408875      -1.076014       0.085684       0.143264       0.034097       0.170379      -0.024227      -0.081992      -0.002353      -0.050814       0.192395      -0.104057      -0.002050       0.106107              9.293335       6.910688       0.381977      -1.576745      10.463370      -0.111126      10.505948           0.059064
          120              N       2.889883       4.097263       8.268925      -0.298612      31.042624 0.51401650E+03  0.12519935E+05                                 8.526255                            7.486152      -0.516987       1.852737                    0.998933      29.006251      83.101670       0.615049       0.408857      -1.076031       0.081228      -0.145839       0.034097       0.170381      -0.009887       0.038957       0.072180       0.067369       0.192390      -0.104052      -0.002051       0.106103              9.293255       9.244343      -1.729327       0.692125       8.129552       1.421034      10.505871           0.059068
          121              N       8.860192       7.151777       8.268925      -0.298613      31.042728 0.51401892E+03  0.12520020E+05                                 8.526306                            7.486195      -0.517020       1.852726                    0.998933      29.006350      83.102304       0.615043       0.408860      -1.076028      -0.166913       0.002574       0.034098       0.170380       0.034114       0.043031      -0.069832      -0.016554       0.192394      -0.104054      -0.002053       0.106108              9.293314       9.905951       1.347393       0.884597       7.468045      -1.309913      10.505946           0.059064
          122              N       1.763525      11.249040      13.923575      -0.298614      31.042686 0.51401846E+03  0.12520007E+05                                 8.526296                            7.486188      -0.517010       1.852729                    0.998933      29.006369      83.102379       0.615044       0.408859      -1.076028       0.085684      -0.143265      -0.034097       0.170379       0.024227       0.081992      -0.002353      -0.050814       0.192394      -0.104057      -0.002050       0.106107              9.293294       6.910652      -0.381958       1.576730      10.463331      -0.111121      10.505899           0.059064
          123              N      -3.866917       7.605858      13.923575      -0.298614      31.041925 0.51400270E+03  0.12519569E+05                                 8.526318                            7.486204      -0.516988       1.852736                    0.998933      29.005886      83.101713       0.615025       0.408874      -1.076015       0.081228       0.145839      -0.034097       0.170381       0.009888      -0.038958       0.072181       0.067372       0.192392      -0.104055      -0.002050       0.106105              9.293327       9.244393       1.729340      -0.692128       8.129631       1.421058      10.505957           0.059067
          124              N       2.103392       4.551344      13.923575      -0.298614      31.042773 0.51401980E+03  0.12520040E+05                                 8.526296                            7.486188      -0.517013       1.852728                    0.998933      29.006363      83.102187       0.615046       0.408858      -1.076029      -0.166914      -0.002575      -0.034098       0.170380      -0.034114      -0.043032      -0.069832      -0.016556       0.192394      -0.104054      -0.002054       0.106107              9.293301       9.905944      -1.347393      -0.884593       7.468033      -1.309909      10.505926           0.059064
          125              N      -1.763525      11.249040       6.526075      -0.298614      31.041934 0.51400347E+03  0.12519598E+05                                 8.526332                            7.486219      -0.517005       1.852731                    0.998933      29.005945      83.102042       0.615023       0.408875      -1.076014      -0.085684      -0.143264      -0.034097       0.170379      -0.024227      -0.081992      -0.002353      -0.050814       0.192395      -0.104057      -0.002050       0.106107              9.293335       6.910688       0.381978      -1.576745      10.463369      -0.111127      10.505948           0.059064
          126              N       3.866917       7.605858       6.526075      -0.298612      31.042626 0.51401656E+03  0.12519936E+05                                 8.526256                            7.486153      -0.516987       1.852736                    0.998933      29.006255      83.101690       0.615049       0.408857      -1.076031      -0.081228       0.145839      -0.034097       0.170381      -0.009887       0.038957       0.072180       0.067369       0.192390      -0.104052      -0.002051       0.106103              9.293256       9.244343      -1.729327       0.692124       8.129553       1.421033      10.505872           0.059068
          127              N      -2.103392       4.551344       6.526075      -0.298613      31.042734 0.51401907E+03  0.12520025E+05                                 8.526307                            7.486196      -0.517021       1.852726                    0.998933      29.006354      83.102320       0.615043       0.408860      -1.076028       0.166913      -0.002574      -0.034097       0.170380       0.034114       0.043031      -0.069832      -0.016554       0.192394      -0.104054      -0.002053       0.106108              9.293315       9.905952       1.347393       0.884598       7.468046      -1.309913      10.505947           0.059064
          128              N       4.993275       0.454081       0.871426      -0.298614      31.042691 0.51401861E+03  0.12520012E+05                                 8.526298                            7.486190      -0.517011       1.852729                    0.998933      29.006369      83.102380       0.615044       0.408860      -1.076028      -0.085684       0.143265       0.034097       0.170379       0.024227       0.081992      -0.002353      -0.050814       0.192394      -0.104057      -0.002050       0.106107              9.293295       6.910650      -0.381953       1.576730      10.463330      -0.111113      10.505905           0.059064
          129              N      10.623717       4.097263       0.871426      -0.298614      31.041931 0.51400283E+03  0.12519573E+05                                 8.526318                            7.486205      -0.516988       1.852736                    0.998933      29.005882      83.101693       0.615025       0.408874      -1.076015      -0.081228      -0.145839       0.034097       0.170381       0.009888      -0.038958       0.072181       0.067372       0.192392      -0.104055      -0.002050       0.106105              9.293327       9.244396       1.729339      -0.692135       8.129624       1.421055      10.505962           0.059066
          130              N       4.653408       7.151777       0.871426      -0.298614      31.042781 0.51401999E+03  0.12520046E+05                                 8.526298                            7.486189      -0.517013       1.852728                    0.998933      29.006365      83.102197       0.615046       0.408858      -1.076029       0.166914       0.002575       0.034098       0.170381      -0.034114      -0.043032      -0.069832      -0.016556       0.192394      -0.104054      -0.002054       0.106108              9.293303       9.905940      -1.347396      -0.884585       7.468035      -1.309913      10.505934           0.059064
          131              O       7.353425       2.154545       6.617803      -0.625505      36.700410 0.67952354E+03  0.17335710E+05                                 8.781428                            8.152181      -0.037764       2.027649                    0.993567      29.058694      78.913171       0.654628       0.366754      -1.131928       0.014775      -0.009988       0.023943       0.029854      -0.004900      -0.005956       0.061481       0.070397      -0.020935      -0.082056       0.032969       0.049088              9.163536      10.982932       0.186419      -0.419341       9.012365      -2.178163       7.495310          -0.001411
          132              O       9.187897       2.815771       5.592510      -0.592426      33.725375 0.51059332E+03  0.12102062E+05                                 8.226691                            6.954174       0.583842       2.243068                    0.994815      27.582630      71.701100       0.727570       0.355179      -1.143460      -0.001667      -0.004536       0.011809       0.012760       0.072421      -0.019704       0.007134      -0.097457       0.085714      -0.104802       0.031591       0.073211              9.170569       8.378728       3.441896      -1.884628       9.801386      -3.484918       9.331594           0.000777
          133              O       5.937200       0.822729       8.977606      -0.527245      32.313268 0.50576054E+03  0.11957855E+05                                 7.977924                            6.931125       0.587891       2.252401                    0.997640      26.802677      69.564655       0.727284       0.356200      -1.142754       0.011997      -0.001957       0.012023       0.017097       0.027179       0.035203       0.010349      -0.098168       0.117156      -0.083898       0.023004       0.060894              8.688825       6.675902       1.523258       1.868391       8.992606       4.038278      10.397968           0.051868
          134              O       6.406122       2.060920      10.742649      -0.610268      40.798222 0.57963557E+03  0.14174843E+05                                 9.371276                            7.452005       0.322575       2.157606                    0.994207      27.891491      73.540647       0.697141       0.359271      -1.140691      -0.023602      -0.058196      -0.029833       0.069525      -0.012978      -0.012291      -0.015836      -0.112888       0.128151      -0.080884       0.025672       0.055212             10.791856       6.319044      -1.490767      -1.901034      10.603358       5.873809      15.453166           0.008675
          135              O       4.945978       4.257595       6.617803      -0.625514      36.700795 0.67953035E+03  0.17335939E+05                                 8.781510                            8.152233      -0.037796       2.027636                    0.993568      29.058834      78.913854       0.654624       0.366755      -1.131926      -0.016043      -0.007809       0.023942       0.029859       0.032933       0.056218      -0.025589      -0.026723      -0.020888      -0.082056       0.032975       0.049080              9.163643       9.343695       0.760140      -1.676784      10.651754       1.452194       7.495480          -0.001410
          136              O       4.601381       2.338284       5.592510      -0.592415      33.725279 0.51059119E+03  0.12102004E+05                                 8.226695                            6.954177       0.583754       2.243044                    0.994814      27.582534      71.700928       0.727566       0.355181      -1.143458      -0.003090       0.003705       0.011810       0.012757      -0.078407       0.016036       0.013496      -0.076709       0.085723      -0.104802       0.031596       0.073206              9.170567       6.464888      -2.336936      -2.075664      11.715243       3.374562       9.331570           0.000777
          137              O       4.500704       6.149990       8.977606      -0.527242      32.313006 0.50575271E+03  0.11957617E+05                                 7.977879                            6.931066       0.587912       2.252411                    0.997640      26.802479      69.563874       0.727288       0.356199      -1.142755      -0.007691      -0.009408       0.012022       0.017094      -0.056098      -0.008638      -0.035658       0.002010       0.117160      -0.083897       0.023004       0.060893              8.688809       7.094237      -1.764799       2.563088       8.574183      -3.637222      10.398008           0.051869
          138              O       5.338548       5.124797      10.742649      -0.610311      40.802390 0.57969775E+03  0.14176786E+05                                 9.371992                            7.452477       0.322188       2.157469                    0.994203      27.892641      73.545479       0.697106       0.359278      -1.140683      -0.038611       0.049553      -0.029859       0.069555      -0.042385      -0.007603       0.018579       0.078897       0.128090      -0.080860       0.025625       0.055235             10.792773      10.824195      -1.109919       6.038069       6.099475      -1.290766      15.454648           0.008674
          139              O       7.970997       5.290981       6.617803      -0.625504      36.702057 0.67956282E+03  0.17337043E+05                                 8.781877                            8.152563      -0.038236       2.027502                    0.993563      29.059221      78.916558       0.654592       0.366767      -1.131912       0.001266       0.017795       0.023940       0.029856      -0.028040      -0.050264      -0.035892      -0.043688      -0.020870      -0.082053       0.032971       0.049082              9.164050       9.666989      -0.946431       2.096284      10.329275       0.726074       7.495886          -0.001411
          140              O       6.481123       6.549067       5.592510      -0.592419      33.725564 0.51059808E+03  0.12102215E+05                                 8.226755                            6.954234       0.583594       2.242991                    0.994815      27.582634      71.701452       0.727562       0.355182      -1.143457       0.004753       0.000830       0.011815       0.012762       0.005995       0.003675      -0.020647       0.174148       0.085681      -0.104793       0.031585       0.073208              9.170639      12.426560      -1.104984       3.960333       5.753710       0.110347       9.331646           0.000776
          141              O       9.832495       4.730402       8.977606      -0.527240      32.313133 0.50575493E+03  0.11957685E+05                                 7.977907                            6.931087       0.587905       2.252409                    0.997640      26.802503      69.564020       0.727286       0.356200      -1.142754      -0.004304       0.011363       0.012022       0.017093       0.028919      -0.026561       0.025311       0.096156       0.117156      -0.083896       0.023005       0.060891              8.688839       9.732605       0.241550      -4.431482       5.935883      -0.401074      10.398029           0.051868
          142              O       8.525730       4.517405      10.742649      -0.610294      40.801821 0.57969261E+03  0.14176638E+05                                 9.371942                            7.452475       0.322017       2.157421                    0.994202      27.892454      73.545090       0.697102       0.359281      -1.140679       0.062215       0.008650      -0.029854       0.069547       0.055371       0.019882      -0.002725       0.033953       0.128106      -0.080877       0.025653       0.055224             10.792685       8.241896       2.600733      -4.136859       8.681636      -4.583564      15.454523           0.008674
          143              O       0.596625       9.548576       0.779696      -0.625506      36.700474 0.67952531E+03  0.17335767E+05                                 8.781443                            8.152195      -0.037767       2.027648                    0.993567      29.058722      78.913298       0.654627       0.366754      -1.131927       0.014775       0.009988      -0.023943       0.029855       0.004901       0.005955       0.061481       0.070397      -0.020935      -0.082056       0.032968       0.049088              9.163551      10.982942      -0.186415       0.419344       9.012385      -2.178168       7.495325          -0.001410
          144              O       2.431097       8.887350       1.804990      -0.592427      33.725159 0.51058906E+03  0.12101932E+05                                 8.226641                            6.954134       0.583842       2.243068                    0.994815      27.582590      71.700835       0.727574       0.355178      -1.143461      -0.001667       0.004536      -0.011809       0.012759      -0.072420       0.019705       0.007134      -0.097455       0.085713      -0.104801       0.031591       0.073210              9.170511       8.378677      -3.441871       1.884619       9.801322      -3.484893       9.331535           0.000776
          145              O      -0.819600      10.880392      13.214894      -0.527246      32.313339 0.50576205E+03  0.11957901E+05                                 7.977940                            6.931139       0.587889       2.252400                    0.997640      26.802702      69.564779       0.727282       0.356200      -1.142754       0.011998       0.001957      -0.012023       0.017098      -0.027179      -0.035203       0.010349      -0.098169       0.117156      -0.083898       0.023003       0.060895              8.688843       6.675914      -1.523255      -1.868393       8.992624       4.038286      10.397992           0.051869
          146              O      -0.350678       9.642201      11.449851      -0.610268      40.798233 0.57963557E+03  0.14174843E+05                                 9.371277                            7.452005       0.322580       2.157608                    0.994207      27.891487      73.540635       0.697141       0.359271      -1.140691      -0.023602       0.058196       0.029833       0.069526       0.012978       0.012291      -0.015836      -0.112888       0.128151      -0.080883       0.025671       0.055212             10.791858       6.319045       1.490771       1.901037      10.603360       5.873811      15.453168           0.008675
          147              O      -1.810822       7.445526       0.779696      -0.625513      36.700728 0.67952861E+03  0.17335881E+05                                 8.781494                            8.152218      -0.037789       2.027639                    0.993568      29.058805      78.913719       0.654625       0.366754      -1.131927      -0.016043       0.007808      -0.023942       0.029859      -0.032933      -0.056218      -0.025589      -0.026723      -0.020888      -0.082056       0.032975       0.049081              9.163627       9.343677      -0.760144       1.676778      10.651738       1.452194       7.495465          -0.001410
          148              O      -2.155419       9.364837       1.804990      -0.592415      33.725493 0.51059526E+03  0.12102128E+05                                 8.226738                            6.954212       0.583749       2.243042                    0.994814      27.582589      71.701199       0.727563       0.355181      -1.143457      -0.003089      -0.003705      -0.011810       0.012758       0.078409      -0.016035       0.013496      -0.076710       0.085722      -0.104803       0.031595       0.073208              9.170618       6.464926       2.336957       2.075685      11.715305       3.374584       9.331624           0.000776
          149              O      -2.256096       5.553131      13.214894      -0.527240      32.313030 0.50575303E+03  0.11957627E+05                                 7.977883                            6.931068       0.587911       2.252411                    0.997640      26.802476      69.563871       0.727288       0.356199      -1.142755      -0.007692       0.009409      -0.012021       0.017094       0.056099       0.008639      -0.035658       0.002010       0.117160      -0.083899       0.023006       0.060893              8.688814       7.094236       1.764800      -2.563090       8.574192      -3.637227      10.398015           0.051870
          150              O      -1.418252       6.578324      11.449851      -0.610311      40.802506 0.57969969E+03  0.14176846E+05                                 9.372013                            7.452491       0.322184       2.157467                    0.994203      27.892678      73.545629       0.697105       0.359278      -1.140682      -0.038611      -0.049553       0.029859       0.069555       0.042386       0.007603       0.018580       0.078899       0.128092      -0.080862       0.025625       0.055237             10.792799      10.824217       1.109922      -6.038086       6.099487      -1.290772      15.454692           0.008674
          151              O       1.214197       6.412140       0.779696      -0.625505      36.702087 0.67956362E+03  0.17337069E+05                                 8.781884                            8.152569      -0.038240       2.027501                    0.993563      29.059232      78.916609       0.654592       0.366767      -1.131912       0.001266      -0.017795      -0.023940       0.029856       0.028040       0.050264      -0.035892      -0.043688      -0.020870      -0.082053       0.032971       0.049082              9.164058       9.667006       0.946431      -2.096290      10.329274       0.726070       7.495894          -0.001410
          152              O      -0.275677       5.154054       1.804990      -0.592419      33.725594 0.51059869E+03  0.12102234E+05                                 8.226765                            6.954242       0.583600       2.242994                    0.994815      27.582630      71.701481       0.727560       0.355182      -1.143456       0.004753      -0.000830      -0.011815       0.012763      -0.005995      -0.003675      -0.020646       0.174149       0.085683      -0.104794       0.031586       0.073208              9.170651      12.426577       1.104991      -3.960335       5.753718       0.110344       9.331656           0.000776
          153              O       3.075695       6.972719      13.214894      -0.527240      32.313062 0.50575352E+03  0.11957642E+05                                 7.977891                            6.931074       0.587908       2.252410                    0.997640      26.802493      69.563945       0.727287       0.356200      -1.142755      -0.004304      -0.011363      -0.012021       0.017092      -0.028918       0.026561       0.025310       0.096154       0.117155      -0.083894       0.023004       0.060890              8.688821       9.732591      -0.241550       4.431470       5.935870      -0.401074      10.398003           0.051868
          154              O       1.768930       7.185716      11.449851      -0.610295      40.801796 0.57969236E+03  0.14176629E+05                                 9.371936                            7.452471       0.322016       2.157421                    0.994202      27.892461      73.545089       0.697102       0.359281      -1.140680       0.062215      -0.008649       0.029854       0.069547      -0.055370      -0.019882      -0.002725       0.033952       0.128105      -0.080876       0.025653       0.055223             10.792675       8.241892      -2.600731       4.136854       8.681630      -4.583558      15.454503           0.008674
          155              O      -0.596625       9.548576       8.177196      -0.625505      36.700417 0.67952372E+03  0.17335715E+05                                 8.781429                            8.152182      -0.037764       2.027649                    0.993567      29.058696      78.913177       0.654628       0.366754      -1.131928      -0.014775       0.009987      -0.023943       0.029854      -0.004900      -0.005956       0.061481       0.070398      -0.020935      -0.082057       0.032969       0.049088              9.163537      10.982932       0.186419      -0.419345       9.012367      -2.178163       7.495312          -0.001410
          156              O      -2.431097       8.887350       9.202490      -0.592427      33.725399 0.51059374E+03  0.12102075E+05                                 8.226695                            6.954178       0.583842       2.243068                    0.994815      27.582637      71.701130       0.727569       0.355179      -1.143460       0.001667       0.004536      -0.011809       0.012760       0.072421      -0.019704       0.007134      -0.097457       0.085714      -0.104802       0.031591       0.073211              9.170575       8.378732       3.441898      -1.884629       9.801391      -3.484921       9.331601           0.000776
          157              O       0.819600      10.880392       5.817394      -0.527246      32.313263 0.50576049E+03  0.11957853E+05                                 7.977923                            6.931125       0.587891       2.252401                    0.997640      26.802676      69.564652       0.727284       0.356200      -1.142754      -0.011997       0.001957      -0.012023       0.017097       0.027179       0.035203       0.010349      -0.098168       0.117156      -0.083898       0.023004       0.060894              8.688824       6.675902       1.523257       1.868391       8.992604       4.038276      10.397966           0.051868
          158              O       0.350678       9.642201       4.052350      -0.610268      40.798243 0.57963611E+03  0.14174859E+05                                 9.371279                            7.452008       0.322575       2.157606                    0.994207      27.891495      73.540660       0.697140       0.359271      -1.140691       0.023602       0.058196       0.029833       0.069525      -0.012978      -0.012291      -0.015836      -0.112888       0.128151      -0.080884       0.025672       0.055212             10.791860       6.319045      -1.490766      -1.901034      10.603360       5.873809      15.453175           0.008675
          159              O       1.810822       7.445526       8.177196      -0.625514      36.700791 0.67953028E+03  0.17335936E+05                                 8.781509                            8.152232      -0.037796       2.027637                    0.993568      29.058831      78.913843       0.654624       0.366755      -1.131926       0.016042       0.007809      -0.023942       0.029859       0.032933       0.056218      -0.025589      -0.026723      -0.020888      -0.082056       0.032975       0.049080              9.163643       9.343695       0.760138      -1.676783      10.651753       1.452198       7.495481          -0.001410
          160              O       2.155419       9.364837       9.202490      -0.592415      33.725298 0.51059149E+03  0.12102014E+05                                 8.226698                            6.954179       0.583754       2.243044                    0.994814      27.582540      71.700951       0.727566       0.355181      -1.143458       0.003090      -0.003705      -0.011810       0.012757      -0.078407       0.016036       0.013496      -0.076709       0.085723      -0.104802       0.031596       0.073206              9.170571       6.464890      -2.336938      -2.075665      11.715247       3.374565       9.331575           0.000777
          161              O       2.256096       5.553131       5.817394      -0.527242      32.312997 0.50575266E+03  0.11957616E+05                                 7.977878                            6.931066       0.587912       2.252412                    0.997640      26.802478      69.563871       0.727288       0.356199      -1.142755       0.007691       0.009408      -0.012022       0.017094      -0.056098      -0.008638      -0.035658       0.002010       0.117160      -0.083897       0.023004       0.060893              8.688807       7.094235      -1.764796       2.563085       8.574181      -3.637219      10.398004           0.051869
          162              O       1.418252       6.578324       4.052350      -0.610311      40.802409 0.57969827E+03  0.14176801E+05                                 9.371995                            7.452480       0.322188       2.157469                    0.994203      27.892645      73.545491       0.697106       0.359278      -1.140683       0.038612      -0.049553       0.029859       0.069555      -0.042385      -0.007603       0.018579       0.078897       0.128089      -0.080860       0.025625       0.055235             10.792776      10.824196      -1.109919       6.038069       6.099476      -1.290766      15.454656           0.008674
          163              O      -1.214197       6.412140       8.177196      -0.625504      36.702055 0.67956278E+03  0.17337041E+05                                 8.781876                            8.152562      -0.038236       2.027502                    0.993563      29.059218      78.916546       0.654592       0.366767      -1.131912      -0.001266      -0.017795      -0.023940       0.029856      -0.028040      -0.050264      -0.035892      -0.043688      -0.020870      -0.082053       0.032971       0.049082              9.164050       9.666990      -0.946431       2.096286      10.329272       0.726070       7.495887          -0.001411
          164              O       0.275677       5.154054       9.202490      -0.592419      33.725562 0.51059800E+03  0.12102212E+05                                 8.226754                            6.954233       0.583595       2.242992                    0.994815      27.582634      71.701449       0.727562       0.355182      -1.143457      -0.004753      -0.000830      -0.011815       0.012762       0.005995       0.003675      -0.020647       0.174148       0.085681      -0.104793       0.031585       0.073208              9.170638      12.426558      -1.104984       3.960334       5.753709       0.110346       9.331647           0.000777
          165              O      -3.075695       6.972719       5.817394      -0.527240      32.313135 0.50575496E+03  0.11957686E+05                                 7.977907                            6.931087       0.587905       2.252409                    0.997640      26.802505      69.564026       0.727286       0.356200      -1.142754       0.004304      -0.011363      -0.012022       0.017093       0.028919      -0.026561       0.025311       0.096156       0.117156      -0.083896       0.023005       0.060891              8.688839       9.732605       0.241549      -4.431482       5.935883      -0.401074      10.398030           0.051868
          166              O      -1.768930       7.185716       4.052350      -0.610294      40.801843 0.57969315E+03  0.14176654E+05                                 9.371946                            7.452479       0.322017       2.157421                    0.994202      27.892457      73.545102       0.697101       0.359281      -1.140679      -0.062215      -0.008650       0.029854       0.069547       0.055371       0.019883      -0.002725       0.033953       0.128106      -0.080877       0.025653       0.055224             10.792689       8.241899       2.600733      -4.136861       8.681637      -4.583565      15.454533           0.008674
          167              O       6.160175       2.154545      14.015303      -0.625505      36.700479 0.67952528E+03  0.17335766E+05                                 8.781443                            8.152194      -0.037766       2.027648                    0.993567      29.058722      78.913295       0.654627       0.366754      -1.131927      -0.014775      -0.009988       0.023943       0.029855       0.004901       0.005955       0.061481       0.070397      -0.020935      -0.082056       0.032968       0.049088              9.163551      10.982944      -0.186416       0.419344       9.012385      -2.178169       7.495324          -0.001410
          168              O       4.325703       2.815771      12.990010      -0.592426      33.725140 0.51058856E+03  0.12101918E+05                                 8.226638                            6.954130       0.583842       2.243068                    0.994815      27.582584      71.700816       0.727574       0.355178      -1.143461       0.001667      -0.004536       0.011809       0.012759      -0.072419       0.019705       0.007134      -0.097455       0.085713      -0.104801       0.031591       0.073209              9.170508       8.378675      -3.441871       1.884618       9.801320      -3.484891       9.331528           0.000776
          169              O       7.576400       0.822729       1.580106      -0.527246      32.313341 0.50576213E+03  0.11957903E+05                                 7.977940                            6.931140       0.587889       2.252400                    0.997640      26.802704      69.564787       0.727282       0.356200      -1.142753      -0.011998      -0.001957       0.012023       0.017098      -0.027179      -0.035203       0.010349      -0.098168       0.117156      -0.083898       0.023003       0.060895              8.688843       6.675914      -1.523254      -1.868394       8.992623       4.038286      10.397993           0.051869
          170              O       7.107478       2.060920       3.345150      -0.610268      40.798243 0.57963584E+03  0.14174851E+05                                 9.371279                            7.452006       0.322580       2.157608                    0.994207      27.891485      73.540628       0.697141       0.359271      -1.140691       0.023602      -0.058196      -0.029833       0.069525       0.012978       0.012291      -0.015836      -0.112888       0.128151      -0.080884       0.025671       0.055212             10.791860       6.319045       1.490770       1.901036      10.603361       5.873811      15.453174           0.008675
          171              O       8.567622       4.257595      14.015303      -0.625513      36.700731 0.67952855E+03  0.17335879E+05                                 8.781494                            8.152217      -0.037788       2.027639                    0.993568      29.058804      78.913713       0.654625       0.366754      -1.131927       0.016043      -0.007808       0.023942       0.029859      -0.032933      -0.056219      -0.025589      -0.026723      -0.020888      -0.082056       0.032975       0.049081              9.163627       9.343675      -0.760145       1.676777      10.651742       1.452194       7.495464          -0.001410
          172              O       8.912219       2.338284      12.990010      -0.592415      33.725479 0.51059488E+03  0.12102117E+05                                 8.226736                            6.954209       0.583749       2.243042                    0.994814      27.582587      71.701191       0.727564       0.355181      -1.143457       0.003090       0.003705       0.011810       0.012758       0.078408      -0.016035       0.013496      -0.076710       0.085722      -0.104803       0.031595       0.073208              9.170616       6.464925       2.336957       2.075684      11.715305       3.374583       9.331618           0.000776
          173              O       9.012896       6.149990       1.580106      -0.527240      32.313026 0.50575293E+03  0.11957624E+05                                 7.977883                            6.931068       0.587911       2.252411                    0.997640      26.802474      69.563864       0.727288       0.356199      -1.142755       0.007692      -0.009408       0.012021       0.017094       0.056099       0.008639      -0.035658       0.002010       0.117160      -0.083899       0.023006       0.060893              8.688814       7.094235       1.764800      -2.563090       8.574192      -3.637228      10.398015           0.051870
          174              O       8.175052       5.124797       3.345150      -0.610311      40.802511 0.57969989E+03  0.14176851E+05                                 9.372014                            7.452492       0.322185       2.157467                    0.994203      27.892674      73.545615       0.697105       0.359278      -1.140682       0.038611       0.049553      -0.029859       0.069555       0.042386       0.007603       0.018580       0.078899       0.128092      -0.080862       0.025625       0.055237             10.792800      10.824216       1.109923      -6.038086       6.099488      -1.290772      15.454697           0.008674
          175              O       5.542603       5.290981      14.015303      -0.625505      36.702091 0.67956358E+03  0.17337068E+05                                 8.781884                            8.152568      -0.038240       2.027501                    0.993563      29.059232      78.916605       0.654592       0.366767      -1.131912      -0.001266       0.017795       0.023940       0.029856       0.028040       0.050264      -0.035892      -0.043688      -0.020870      -0.082053       0.032971       0.049082              9.164058       9.667006       0.946433      -2.096290      10.329275       0.726070       7.495893          -0.001411
          176              O       7.032477       6.549067      12.990010      -0.592419      33.725592 0.51059851E+03  0.12102230E+05                                 8.226766                            6.954242       0.583600       2.242994                    0.994815      27.582628      71.701483       0.727560       0.355182      -1.143456      -0.004753       0.000830       0.011815       0.012763      -0.005995      -0.003675      -0.020646       0.174149       0.085683      -0.104794       0.031586       0.073208              9.170651      12.426582       1.104992      -3.960335       5.753718       0.110344       9.331653           0.000777
          177              O       3.681105       4.730402       1.580106      -0.527240      32.313050 0.50575339E+03  0.11957638E+05                                 7.977889                            6.931073       0.587909       2.252410                    0.997640      26.802490      69.563933       0.727287       0.356200      -1.142755       0.004304       0.011363       0.012021       0.017092      -0.028918       0.026561       0.025310       0.096155       0.117155      -0.083894       0.023004       0.060890              8.688818       9.732586      -0.241549       4.431468       5.935870      -0.401072      10.397998           0.051868
          178              O       4.987870       4.517405       3.345150      -0.610294      40.801801 0.57969258E+03  0.14176636E+05                                 9.371936                            7.452472       0.322016       2.157421                    0.994202      27.892459      73.545079       0.697102       0.359281      -1.140680      -0.062215       0.008649      -0.029854       0.069547      -0.055370      -0.019883      -0.002725       0.033952       0.128105      -0.080876       0.025653       0.055223             10.792676       8.241892      -2.600731       4.136854       8.681628      -4.583557      15.454507           0.008674

******************************************************
Auxiliary information for the entire system
The total spin magnetic moment of the unit cell is   5.998498
The total net atomic charge of the unit cell is   -0.000004
Accuracy of reproducing the electrostatic potential in the unit cell:
  The inner radius (bohr) =    5.0000
  The outer radius (bohr) =   12.0000
  Valid grid points have density less than (e/(bohr^3)) =    0.0001
  The number of valid grid points were=        65666
  The rms potential error without charges in kcal/mol is=      6.86120
  The rms potential error with partial charges in kcal/mol is=      0.79266
  The RRMSE value at monopole order=      0.11553
  The rms potential error with partial charges and cloud penetration in kcal/mol is=      0.78609
  The RRMSE value at monopole order with cloud penetration is=      0.11457
  The rms potential error with partial charges and atomic dipoles in kcal/mol is=      0.56180
  The RRMSE value at dipole order=      0.08188
  The rms potential error with partial charges, atomic dipoles and cloud penetration in kcal/mol is=      0.55255
  The RRMSE value at dipole order with cloud penetration=      0.08053

******************************************************
The electron densities and ab initio electrostatic potential were computed in VASP using the PBE functional and
projector augmented wave method. See the main text of the journal article for a description of computational details.
The atomic charges, dipoles, and quadrupoles were computed with the DDEC6 method as described in
(a) T. A. Manz and N. Gabaldon Limas, RSC Adv. 6 (2016) 47771-47801 DOI: 10.1039/c6ra04656h
(b) N. Gabaldon Limas and T. A. Manz, RSC Adv. 8 (2018) 2678-2707 DOI: 10.1039/c7ra11829e.
For each atom in the material, the electron cloud parameters were fit to the spherically averaged atom-in-material
electron density using radial positions for which this density was between 10^-4 and 10^-2 electrons per cubic bohr.
The polarizabilities, dispersion coefficients, and quantum Drude oscillator (QDO) parameters were fit using the MCLF method.
The magnetic structure of the system was optimized in VASP from the default ferromagnetic initial guess using spin polarization.
The atomic spin moments (ASMs) were computed on this optimized magnetic structure using the DDEC6 partition as inputs
to the method of T. A. Manz and D. S. Sholl, J. Chem. Theory Comput. 7 (2011) 4146-4164 DOI: 10.1021/ct200539n.
The RMSE and RRMSE were computed using a uniform grid with Ewald summation.
