# Supplementary material for: A collection of forcefield precursors for metal–organic frameworks
Source: RSC Adv. 2019 Nov 13;9(63):36492–507. doi: 10.1039/c9ra07327b (PMC9075174; doi:10.1039/c9ra07327b)
Supplement: RA-009-C9RA07327B-s4595 [file RA-009-C9RA07327B-s4595.xyz]

  178
jmolscript: load "" {1 1 1} spacegroup "x,y,z" unitcell [{     13.504500     0.000000     0.000000 }, {     -6.752250    11.695240     0.000000 }, {      0.000000     0.000000    14.836000 }]
La     0.000000     7.796749    12.349486     1.835146
La     6.752250     3.898491     9.904514     1.835144
La     6.752250     3.898491     2.486514     1.835146
La     0.000000     7.796749     4.931486     1.835145
Cu     6.752250     0.000000     0.000000     0.762487
Cu     3.376125     5.847620     0.000000     0.762479
Cu    -3.376125     5.847620     0.000000     0.762475
Cu     6.752250     0.000000     7.418000     0.762483
Cu    -3.376125     5.847620     7.418000     0.762476
Cu     3.376125     5.847620     7.418000     0.762476
H     -3.135070    11.193514    14.160962     0.161853
H     -3.058769    10.020482     0.507391     0.133719
H     -1.848766    10.899964     2.755045     0.148951
H     -1.780568     9.497704     1.792189     0.156500
H      4.603684     0.278347     1.142372     0.262332
H      4.509153     8.813533    14.160962     0.161855
H      3.455126     9.333971     0.507391     0.133723
H      3.611779     7.846337     2.755045     0.148951
H      2.363288     8.488405     1.792189     0.156504
H      4.691463     7.569159     1.142372     0.262328
H     -1.374083     3.383433    14.160962     0.161857
H     -0.396357     4.036027     0.507391     0.133722
H     -1.763012     4.644180     2.755045     0.148951
H     -0.582719     5.404370     1.792189     0.156501
H     10.961603     3.847734     1.142372     0.262334
H      3.617180     0.501726     8.093038     0.161854
H      3.693481     1.674758     6.910609     0.133719
H      4.903484     0.795276     4.662955     0.148951
H      4.971682     2.197536     5.625811     0.156499
H     -2.148566    11.416893     6.275628     0.262331
H     11.261403     2.881707     8.093038     0.161854
H     10.207376     2.361269     6.910609     0.133722
H     10.364029     3.848903     4.662955     0.148951
H      9.115538     3.206835     5.625811     0.156505
H     -2.060787     4.126081     6.275628     0.262328
H      5.378167     8.311807     8.093038     0.161857
H      6.355893     7.659213     6.910609     0.133722
H      4.989238     7.051060     4.662955     0.148951
H      6.169531     6.290870     5.625811     0.156500
H      4.209353     7.847506     6.275628     0.262333
H      9.887320     0.501726     0.675038     0.161854
H      9.811019     1.674758    14.328609     0.133719
H      8.601016     0.795276    12.080955     0.148950
H      8.532818     2.197536    13.043811     0.156500
H      2.148566    11.416893    13.693628     0.262332
H      2.243097     2.881707     0.675038     0.161856
H      3.297124     2.361269    14.328609     0.133723
H      3.140471     3.848903    12.080955     0.148951
H      4.388962     3.206835    13.043811     0.156504
H      2.060787     4.126081    13.693628     0.262328
H      8.126333     8.311807     0.675038     0.161857
H      7.148607     7.659213    14.328609     0.133723
H      8.515262     7.051060    12.080955     0.148951
H      7.334969     6.290870    13.043811     0.156501
H     -4.209353     7.847506    13.693628     0.262334
H      3.135070    11.193514     6.742962     0.161855
H      3.058769    10.020482     7.925391     0.133719
H      1.848766    10.899964    10.173045     0.148951
H      1.780568     9.497704     9.210189     0.156499
H      8.900816     0.278347     8.560372     0.262332
H     -4.509153     8.813533     6.742962     0.161855
H     -3.455126     9.333971     7.925391     0.133723
H     -3.611779     7.846337    10.173045     0.148951
H     -2.363287     8.488405     9.210189     0.156505
H      8.813037     7.569159     8.560372     0.262328
H      1.374083     3.383433     6.742962     0.161858
H      0.396357     4.036027     7.925391     0.133723
H      1.763012     4.644180    10.173045     0.148951
H      0.582719     5.404370     9.210189     0.156500
H      2.542897     3.847734     8.560372     0.262333
C     -1.846740     9.595944    13.867209     0.635822
C     -2.640130    10.581853    14.708410    -0.250305
C     -1.494948    10.376017     2.041434    -0.250263
C     -0.002701    10.282455     2.342604     0.669931
C      2.481452     8.496592    13.867209     0.635816
C      3.731969     8.690733    14.708410    -0.250303
C      2.981118     7.801895     2.041434    -0.250264
C      2.153968     6.556352     2.342604     0.669920
C     -0.634712     5.297944    13.867209     0.635809
C     -1.091839     4.117894    14.708410    -0.250307
C     -1.486170     5.212568     2.041434    -0.250268
C     -2.151267     6.551673     2.342604     0.669925
C      4.905510     2.099296     8.386791     0.635822
C      4.112120     1.113387     7.545590    -0.250305
C      5.257302     1.319223     5.376566    -0.250263
C      6.749549     1.412785     5.075396     0.669931
C      9.233702     3.198648     8.386791     0.635816
C     10.484219     3.004507     7.545590    -0.250304
C      9.733368     3.893345     5.376566    -0.250265
C      8.906218     5.138888     5.075396     0.669919
C      6.117538     6.397296     8.386791     0.635808
C      5.660411     7.577346     7.545590    -0.250308
C      5.266080     6.482672     5.376566    -0.250269
C      4.600983     5.143567     5.075396     0.669925
C      8.598990     2.099296     0.968791     0.635822
C      9.392380     1.113387     0.127590    -0.250305
C      8.247198     1.319223    12.794566    -0.250263
C      6.754951     1.412785    12.493396     0.669931
C      4.270798     3.198648     0.968791     0.635816
C      3.020281     3.004507     0.127590    -0.250303
C      3.771132     3.893345    12.794566    -0.250264
C      4.598282     5.138888    12.493396     0.669920
C      7.386961     6.397296     0.968791     0.635809
C      7.844089     7.577346     0.127590    -0.250308
C      8.238420     6.482672    12.794566    -0.250268
C      8.903517     5.143567    12.493396     0.669925
C      1.846740     9.595944     6.449209     0.635822
C      2.640130    10.581853     7.290410    -0.250305
C      1.494948    10.376017     9.459434    -0.250263
C      0.002701    10.282455     9.760604     0.669931
C     -2.481452     8.496592     6.449209     0.635816
C     -3.731969     8.690733     7.290410    -0.250304
C     -2.981118     7.801895     9.459434    -0.250265
C     -2.153968     6.556352     9.760604     0.669919
C      0.634712     5.297944     6.449209     0.635809
C      1.091839     4.117894     7.290410    -0.250308
C      1.486170     5.212568     9.459434    -0.250269
C      2.151267     6.551673     9.760604     0.669925
N     -1.761662    11.228600     0.864939    -0.298643
N      3.852834     7.606584     0.864939    -0.298647
N     -2.091172     4.555296     0.864939    -0.298643
N      4.990588     0.466640     6.553061    -0.298642
N     10.605084     4.088656     6.553061    -0.298644
N      4.661078     7.139944     6.553061    -0.298642
N      8.513912     0.466640    13.971061    -0.298643
N      2.899416     4.088656    13.971061    -0.298647
N      8.843422     7.139944    13.971061    -0.298643
N      1.761662    11.228600     8.282939    -0.298642
N     -3.852834     7.606584     8.282939    -0.298644
N      2.091172     4.555296     8.282939    -0.298641
O     -2.430810     8.872009    13.030459    -0.592435
O     -0.590147     9.550333    14.039307    -0.628966
O      0.349767     9.636878     3.341067    -0.610316
O      0.817022    10.857861     1.577067    -0.531193
O      2.146540     9.364379    13.030459    -0.592422
O      1.813654     7.431155    14.039307    -0.628950
O      1.418648     6.573894     3.341067    -0.610263
O      2.242422     5.558748     1.577067    -0.531196
O      0.284270     5.154092    13.030459    -0.592393
O     -1.223508     6.408992    14.039307    -0.628925
O     -1.768414     7.179708     3.341067    -0.610275
O     -3.059444     6.973872     1.577067    -0.531192
O      4.321440     2.823231     9.223541    -0.592436
O      6.162103     2.144907     8.214693    -0.628965
O      7.102017     2.058362     4.076933    -0.610316
O      7.569272     0.837379     5.840933    -0.531193
O      8.898790     2.330861     9.223541    -0.592422
O      8.565904     4.264085     8.214693    -0.628948
O      8.170898     5.121346     4.076933    -0.610262
O      8.994672     6.136492     5.840933    -0.531194
O      7.036520     6.541148     9.223541    -0.592393
O      5.528742     5.286248     8.214693    -0.628926
O      4.983836     4.515532     4.076933    -0.610275
O      3.692806     4.721368     5.840933    -0.531192
O      9.183060     2.823231     1.805541    -0.592436
O      7.342397     2.144907     0.796693    -0.628966
O      6.402483     2.058362    11.494933    -0.610316
O      5.935228     0.837379    13.258933    -0.531193
O      4.605710     2.330861     1.805541    -0.592422
O      4.938596     4.264085     0.796693    -0.628950
O      5.333602     5.121346    11.494933    -0.610263
O      4.509828     6.136492    13.258933    -0.531196
O      6.467980     6.541148     1.805541    -0.592393
O      7.975758     5.286248     0.796693    -0.628925
O      8.520664     4.515532    11.494933    -0.610275
O      9.811694     4.721368    13.258933    -0.531192
O      2.430810     8.872009     5.612459    -0.592436
O      0.590147     9.550333     6.621307    -0.628965
O     -0.349767     9.636878    10.759067    -0.610316
O     -0.817022    10.857861     8.995067    -0.531193
O     -2.146540     9.364379     5.612459    -0.592422
O     -1.813654     7.431155     6.621307    -0.628948
O     -1.418648     6.573894    10.759067    -0.610262
O     -2.242422     5.558748     8.995067    -0.531194
O     -0.284270     5.154092     5.612459    -0.592393
O      1.223508     6.408992     6.621307    -0.628926
O      1.768414     7.179708    10.759067    -0.610275
O      3.059444     6.973872     8.995067    -0.531192

The following XYZ coordinates are in angstroms. Other properties are in atomic units.
The sperically averaged electron density of each atom fit to a function of the form exp(a - br)
eigen_1, eigen_2 and eigen_3 are the three eigenvalues of traceless quadrupole moment tensor
  atom number  atomic symbol              X              Y              Z     net charge C6 coefficient C8 coefficient C10 coefficient fluctuating dipole atomic polarizability isotropic forcefield polarizability              a              b squared Pearson coefficient          <r^3>          <r^4>         wp_QDO          m_QDO          q_QDO       dipole_x       dipole_y       dipole_z         dipole            Qxy            Qxz            Qyz     Q(x^2-y^2)  Q(3z^2 - R^2)        eigen_1        eigen_2        eigen_3 static polarizability      alpha(xx)      alpha(xy)      alpha(xz)      alpha(yy)      alpha(yz)      alpha(zz) atomic spin moment
            1             La       0.000000       7.796749      12.349486       1.835146     225.938215 0.65797907E+04  0.27814339E+06                                28.456369                           25.530491       1.088021       1.921090                    0.999922     109.395641     311.704378       0.390042       0.371482      -1.201186       0.000004       0.000143       0.010015       0.010016      -0.000024      -0.000000      -0.000063       0.000053      -0.033513      -0.011171       0.005550       0.005621             31.759141      27.042888       0.000343       0.000074      27.042379      -0.000165      41.192156           0.004992
            2             La       6.752250       3.898491       9.904514       1.835144     225.938371 0.65797965E+04  0.27814371E+06                                28.456384                           25.530505       1.088021       1.921090                    0.999922     109.395716     311.704670       0.390042       0.371482      -1.201186       0.000004      -0.000144      -0.010015       0.010016       0.000025       0.000000      -0.000063       0.000052      -0.033512      -0.011171       0.005549       0.005621             31.759158      27.042897      -0.000350      -0.000075      27.042398      -0.000155      41.192180           0.004985
            3             La       6.752250       3.898491       2.486514       1.835146     225.938202 0.65797905E+04  0.27814339E+06                                28.456371                           25.530493       1.088021       1.921090                    0.999922     109.395648     311.704428       0.390042       0.371482      -1.201186      -0.000004      -0.000143      -0.010015       0.010016      -0.000025      -0.000001      -0.000063       0.000052      -0.033513      -0.011171       0.005550       0.005621             31.759143      27.042889       0.000344       0.000073      27.042382      -0.000166      41.192159           0.004988
            4             La       0.000000       7.796749       4.931486       1.835145     225.938347 0.65797955E+04  0.27814366E+06                                28.456381                           25.530502       1.088022       1.921090                    0.999922     109.395701     311.704609       0.390042       0.371482      -1.201186      -0.000003       0.000144       0.010016       0.010017       0.000026       0.000000      -0.000063       0.000052      -0.033513      -0.011171       0.005549       0.005622             31.759155      27.042894      -0.000351      -0.000074      27.042394      -0.000156      41.192177           0.004984
            5             Cu       6.752250       0.000000       0.000000       0.762487      57.160872 0.11393299E+04  0.31659382E+05                                12.574021                           11.458089       1.412715       2.377199                    0.995156      41.362263     101.621977       0.510090       0.432122      -1.135027       0.000000       0.000000       0.000000       0.000000      -0.014097       0.084072      -0.036282      -0.010144       0.070045      -0.084980      -0.017525       0.102504             14.040361      11.014844       4.028898      -1.117235      16.562055      -4.120481      14.544184           0.740298
            6             Cu       3.376125       5.847620       0.000000       0.762479      57.161676 0.11393499E+04  0.31660090E+05                                12.574152                           11.458202       1.412700       2.377190                    0.995156      41.362637     101.623257       0.510087       0.432123      -1.135026       0.000000      -0.000000       0.000000       0.000000       0.002658      -0.073469      -0.054666       0.029478       0.070049      -0.084984      -0.017529       0.102513             14.040523      11.686272      -4.416481      -3.009931      15.890826       3.027897      14.544471           0.740305
            7             Cu      -3.376125       5.847620       0.000000       0.762475      57.161520 0.11393483E+04  0.31660035E+05                                12.574128                           11.458196       1.412706       2.377192                    0.995156      41.362605     101.623187       0.510087       0.432123      -1.135026      -0.000000      -0.000000       0.000000       0.000000       0.011437      -0.010610       0.090953      -0.019350       0.070043      -0.084978      -0.017530       0.102508             14.040472      18.664423       0.387594       4.127130       8.912617       1.092689      14.544375           0.740298
            8             Cu       6.752250       0.000000       7.418000       0.762483      57.161057 0.11393347E+04  0.31659560E+05                                12.574073                           11.458136       1.412695       2.377193                    0.995156      41.362310     101.622272       0.510087       0.432124      -1.135025      -0.000000       0.000000       0.000000       0.000000       0.014094      -0.084072      -0.036280      -0.010145       0.070047      -0.084979      -0.017522       0.102502             14.040421      11.014872      -4.028899       1.117235      16.562131      -4.120501      14.544261           0.740292
            9             Cu      -3.376125       5.847620       7.418000       0.762476      57.161522 0.11393466E+04  0.31659987E+05                                12.574160                           11.458212       1.412652       2.377176                    0.995156      41.362499     101.623047       0.510084       0.432125      -1.135024      -0.000000       0.000000       0.000000       0.000000      -0.002658       0.073463      -0.054667       0.029482       0.070043      -0.084981      -0.017527       0.102509             14.040529      11.686260       4.416474       3.009927      15.890857       3.027903      14.544471           0.740293
           10             Cu       3.376125       5.847620       7.418000       0.762476      57.161319 0.11393432E+04  0.31659869E+05                                12.574133                           11.458198       1.412660       2.377180                    0.995156      41.362442     101.622862       0.510085       0.432125      -1.135024       0.000000      -0.000000       0.000000       0.000000      -0.011441       0.010612       0.090949      -0.019352       0.070038      -0.084977      -0.017528       0.102504             14.040479      18.664449      -0.387601      -4.127130       8.912613       1.092689      14.544377           0.740296
           11              H      -3.135070      11.193514      14.160962       0.161853       1.064515 0.78685665E+01  0.76076154E+02                                 1.673650                            1.604167      -0.868639       2.495670                    0.999304       3.109416       8.330001       0.516557       1.226407      -0.724537      -0.007427       0.020850      -0.024439       0.032972      -0.002244       0.012438      -0.002843      -0.008452       0.019126      -0.014756       0.000107       0.014649              1.687384       1.571468      -0.276785       0.244524       1.879115      -0.296947       1.611568           0.000015
           12              H      -3.058769      10.020482       0.507391       0.133719       0.980133 0.73863136E+01  0.70900647E+02                                 1.614104                            1.573189      -0.911225       2.447439                    0.998419       3.375339       9.266667       0.507830       1.256508      -0.713989       0.005845      -0.014312       0.033692       0.037070       0.003257      -0.004353      -0.000194      -0.010790       0.021874      -0.010898       0.002366       0.008532              1.629326       1.549396       0.299251      -0.096829       1.694751      -0.217342       1.643832           0.001605
           13              H      -1.848766      10.899964       2.755045       0.148951       0.932855 0.67795089E+01  0.63821826E+02                                 1.590112                            1.531201      -0.709323       2.564602                    0.999893       3.182601       8.708802       0.501693       1.296873      -0.706972      -0.005222       0.031848       0.016924       0.036442      -0.005455       0.002011       0.005817      -0.013169       0.007782      -0.011053       0.000585       0.010468              1.620681       1.314568      -0.134626      -0.156358       1.570695       0.331712       1.976781           0.000620
           14              H      -1.780568       9.497704       1.792189       0.156500       0.910258 0.68132302E+01  0.65512134E+02                                 1.668918                            1.616476      -1.355375       2.261086                    0.993521       3.645274      10.759437       0.442916       1.438191      -0.675326      -0.000314      -0.026278      -0.021940       0.034235      -0.006016       0.003199       0.006874      -0.018220       0.002960      -0.013365       0.000092       0.013273              1.697063       1.415410       0.251006       0.142010       2.171825       0.110774       1.503954           0.000138
           15              H       4.603684       0.278347       1.142372       0.262332       0.628195 0.41172529E+01  0.34962561E+02                                 1.318988                            1.269483      -0.936532       2.511179                    0.999933       2.885277       8.046197       0.491398       1.467836      -0.670788      -0.019683       0.021234       0.013138       0.031795      -0.004160       0.009735      -0.001914       0.002288       0.025822      -0.010321      -0.004469       0.014790              1.358375       1.113461      -0.171033      -0.004209       1.771890       0.123018       1.189774           0.000849
           16              H       4.509153       8.813533      14.160962       0.161855       1.064468 0.78681184E+01  0.76070649E+02                                 1.673594                            1.604116      -0.868596       2.495692                    0.999304       3.109338       8.329696       0.516568       1.226400      -0.724539       0.021771      -0.003991      -0.024439       0.032972      -0.002536      -0.008682      -0.009350       0.008112       0.019123      -0.014755       0.000106       0.014649              1.687326       2.041829       0.005178      -0.379405       1.408635      -0.063288       1.611515           0.000015
           17              H       3.455126       9.333971       0.507391       0.133723       0.980102 0.73859982E+01  0.70896722E+02                                 1.614058                            1.573145      -0.911203       2.447453                    0.998419       3.375260       9.266331       0.507843       1.256492      -0.713993      -0.015317       0.002095       0.033692       0.037070      -0.006300       0.002009       0.003867      -0.000246       0.021874      -0.010897       0.002365       0.008532              1.629279       1.399215      -0.212556      -0.139802       1.844838       0.192519       1.643783           0.001605
           18              H       3.611779       7.846337       2.755045       0.148951       0.932857 0.67795344E+01  0.63822129E+02                                 1.590114                            1.531204      -0.709329       2.564599                    0.999893       3.182606       8.708821       0.501692       1.296873      -0.706972       0.030193      -0.011400       0.016923       0.036441      -0.002974       0.004033      -0.004649       0.016032       0.007781      -0.011051       0.000584       0.010468              1.620684       1.623256      -0.043593       0.365449       1.262012      -0.030445       1.976784           0.000620
           19              H       2.363288       8.488405       1.792189       0.156504       0.910238 0.68130490E+01  0.65509984E+02                                 1.668899                            1.616458      -1.355367       2.261093                    0.993521       3.645229      10.759286       0.442916       1.438198      -0.675325      -0.022601       0.013412      -0.021939       0.034235      -0.004881       0.004354      -0.006206       0.019531       0.002960      -0.013364       0.000091       0.013273              1.697043       1.765322      -0.453032       0.024929       1.821869      -0.178369       1.503938           0.000138
           20              H       4.691463       7.569159       1.142372       0.262328       0.628228 0.41175051E+01  0.34965049E+02                                 1.318999                            1.269493      -0.936535       2.511172                    0.999933       2.885335       8.046257       0.491415       1.467769      -0.670799       0.028229       0.006431       0.013137       0.031794       0.003072      -0.006526      -0.007473       0.006060       0.025824      -0.010320      -0.004470       0.014791              1.358387       1.755419      -0.199594       0.108642       1.129958      -0.057865       1.189784           0.000849
           21              H      -1.374083       3.383433      14.160962       0.161857       1.064487 0.78683054E+01  0.76072994E+02                                 1.673621                            1.604141      -0.868616       2.495684                    0.999304       3.109371       8.329844       0.516561       1.226408      -0.724537      -0.014343      -0.016859      -0.024438       0.032972       0.004780      -0.003757       0.012194       0.000339       0.019124      -0.014755       0.000106       0.014649              1.687354       1.562474       0.271599       0.134897       1.888048       0.360227       1.611540           0.000015
           22              H      -0.396357       4.036027       0.507391       0.133722       0.980105 0.73860346E+01  0.70897186E+02                                 1.614064                            1.573152      -0.911198       2.447455                    0.998419       3.375269       9.266375       0.507840       1.256496      -0.713992       0.009472       0.012217       0.033693       0.037070       0.003043       0.002346      -0.003674       0.011035       0.021873      -0.010897       0.002365       0.008532              1.629286       1.917519      -0.086682       0.236629       1.326547       0.024813       1.643791           0.001605
           23              H      -1.763012       4.644180       2.755045       0.148951       0.932865 0.67796127E+01  0.63823090E+02                                 1.590127                            1.531215      -0.709335       2.564597                    0.999893       3.182629       8.708917       0.501689       1.296877      -0.706971      -0.024970      -0.020448       0.016922       0.036442       0.008430      -0.006043      -0.001167      -0.002865       0.007779      -0.011052       0.000584       0.010468              1.620697       1.390086       0.178222      -0.209094       1.495203      -0.301269       1.976802           0.000620
           24              H      -0.582719       5.404370       1.792189       0.156501       0.910259 0.68132440E+01  0.65512316E+02                                 1.668921                            1.616478      -1.355384       2.261081                    0.993521       3.645282      10.759474       0.442915       1.438193      -0.675326       0.022915       0.012866      -0.021940       0.034234       0.010897      -0.007553      -0.000667      -0.001312       0.002957      -0.013364       0.000091       0.013273              1.697066       2.200103       0.202036      -0.166939       1.387138       0.067597       1.503957           0.000138
           25              H      10.961603       3.847734       1.142372       0.262334       0.628208 0.41173528E+01  0.34963538E+02                                 1.318990                            1.269484      -0.936546       2.511174                    0.999933       2.885306       8.046230       0.491407       1.467803      -0.670793      -0.008547      -0.027664       0.013138       0.031795       0.001089      -0.003209       0.009388      -0.008349       0.025823      -0.010321      -0.004469       0.014790              1.358377       1.459165       0.370626      -0.104432       1.426190      -0.065154       1.189775           0.000849
           26              H       3.617180       0.501726       8.093038       0.161854       1.064501 0.78684311E+01  0.76074490E+02                                 1.673632                            1.604151      -0.868619       2.495680                    0.999304       3.109394       8.329913       0.516561       1.226404      -0.724538      -0.007428      -0.020850       0.024439       0.032972       0.002243      -0.012439      -0.002843      -0.008450       0.019126      -0.014756       0.000107       0.014649              1.687366       1.571453       0.276780      -0.244520       1.879094      -0.296942       1.611551           0.000015
           27              H       3.693481       1.674758       6.910609       0.133719       0.980120 0.73861718E+01  0.70898822E+02                                 1.614078                            1.573165      -0.911209       2.447447                    0.998419       3.375299       9.266474       0.507839       1.256494      -0.713992       0.005845       0.014312      -0.033692       0.037070      -0.003257       0.004354      -0.000194      -0.010789       0.021873      -0.010897       0.002365       0.008532              1.629300       1.549371      -0.299243       0.096827       1.694722      -0.217337       1.643806           0.001605
           28              H       4.903484       0.795276       4.662955       0.148951       0.932859 0.67795449E+01  0.63822237E+02                                 1.590115                            1.531204      -0.709324       2.564601                    0.999893       3.182608       8.708820       0.501693       1.296870      -0.706973      -0.005222      -0.031848      -0.016924       0.036442       0.005455      -0.002011       0.005817      -0.013169       0.007782      -0.011053       0.000585       0.010468              1.620684       1.314570       0.134627       0.156359       1.570698       0.331712       1.976784           0.000620
           29              H       4.971682       2.197536       5.625811       0.156499       0.910259 0.68132419E+01  0.65512274E+02                                 1.668920                            1.616477      -1.355372       2.261086                    0.993521       3.645275      10.759442       0.442915       1.438191      -0.675326      -0.000314       0.026278       0.021940       0.034234       0.006016      -0.003198       0.006874      -0.018219       0.002960      -0.013365       0.000092       0.013273              1.697065       1.415411      -0.251007      -0.142010       2.171829       0.110775       1.503956           0.000138
           30              H      -2.148566      11.416893       6.275628       0.262331       0.628211 0.41173716E+01  0.34963718E+02                                 1.318991                            1.269485      -0.936536       2.511177                    0.999933       2.885306       8.046218       0.491408       1.467799      -0.670794      -0.019683      -0.021234      -0.013138       0.031796       0.004160      -0.009735      -0.001914       0.002287       0.025822      -0.010321      -0.004469       0.014790              1.358378       1.113464       0.171035       0.004209       1.771896       0.123019       1.189776           0.000849
           31              H      11.261403       2.881707       8.093038       0.161854       1.064507 0.78684923E+01  0.76075243E+02                                 1.673641                            1.604159      -0.868631       2.495674                    0.999304       3.109402       8.329948       0.516559       1.226406      -0.724537       0.021770       0.003992       0.024439       0.032972       0.002538       0.008682      -0.009351       0.008112       0.019126      -0.014756       0.000107       0.014649              1.687375       2.041893      -0.005178       0.379422       1.408671      -0.063291       1.611560           0.000015
           32              H      10.207376       2.361269       6.910609       0.133722       0.980118 0.73861657E+01  0.70898879E+02                                 1.614089                            1.573175      -0.911217       2.447446                    0.998419       3.375305       9.266553       0.507832       1.256510      -0.713988      -0.015318      -0.002095      -0.033692       0.037070       0.006301      -0.002009       0.003867      -0.000247       0.021874      -0.010898       0.002366       0.008532              1.629311       1.399241       0.212564       0.139807       1.844876       0.192525       1.643816           0.001605
           33              H      10.364029       3.848903       4.662955       0.148951       0.932858 0.67795429E+01  0.63822260E+02                                 1.590118                            1.531208      -0.709328       2.564600                    0.999893       3.182612       8.708855       0.501690       1.296878      -0.706971       0.030193       0.011400      -0.016923       0.036441       0.002974      -0.004032      -0.004649       0.016032       0.007782      -0.011052       0.000584       0.010468              1.620688       1.623259       0.043593      -0.365451       1.262014      -0.030445       1.976790           0.000620
           34              H       9.115538       3.206835       5.625811       0.156505       0.910238 0.68130433E+01  0.65509915E+02                                 1.668898                            1.616457      -1.355370       2.261092                    0.993521       3.645229      10.759285       0.442916       1.438197      -0.675325      -0.022601      -0.013412       0.021939       0.034235       0.004881      -0.004354      -0.006206       0.019531       0.002960      -0.013364       0.000091       0.013273              1.697042       1.765321       0.453031      -0.024928       1.821868      -0.178369       1.503938           0.000138
           35              H      -2.060787       4.126081       6.275628       0.262328       0.628210 0.41173732E+01  0.34963810E+02                                 1.319003                            1.269497      -0.936531       2.511174                    0.999933       2.885312       8.046300       0.491398       1.467825      -0.670789       0.028229      -0.006431      -0.013137       0.031794      -0.003072       0.006526      -0.007473       0.006060       0.025823      -0.010320      -0.004470       0.014790              1.358391       1.755424       0.199595      -0.108643       1.129962      -0.057865       1.189787           0.000849
           36              H       5.378167       8.311807       8.093038       0.161857       1.064461 0.78680579E+01  0.76069942E+02                                 1.673589                            1.604112      -0.868599       2.495692                    0.999304       3.109328       8.329671       0.516568       1.226403      -0.724538      -0.014342       0.016859       0.024438       0.032972      -0.004780       0.003756       0.012194       0.000337       0.019122      -0.014755       0.000106       0.014649              1.687322       1.562445      -0.271591      -0.134893       1.888009       0.360216       1.611510           0.000015
           37              H       6.355893       7.659213       6.910609       0.133722       0.980103 0.73860086E+01  0.70896847E+02                                 1.614059                            1.573147      -0.911203       2.447452                    0.998419       3.375263       9.266341       0.507843       1.256492      -0.713992       0.009472      -0.012217      -0.033693       0.037070      -0.003043      -0.002345      -0.003674       0.011034       0.021873      -0.010897       0.002365       0.008532              1.629280       1.917512       0.086683      -0.236627       1.326543       0.024812       1.643785           0.001605
           38              H       4.989238       7.051060       4.662955       0.148951       0.932860 0.67795648E+01  0.63822505E+02                                 1.590120                            1.531209      -0.709334       2.564597                    0.999893       3.182615       8.708860       0.501690       1.296875      -0.706972      -0.024970       0.020448      -0.016922       0.036442      -0.008429       0.006043      -0.001167      -0.002867       0.007778      -0.011052       0.000584       0.010468              1.620689       1.390080      -0.178220       0.209093       1.495196      -0.301267       1.976791           0.000620
           39              H       6.169531       6.290870       5.625811       0.156500       0.910260 0.68132522E+01  0.65512423E+02                                 1.668923                            1.616480      -1.355386       2.261079                    0.993521       3.645285      10.759489       0.442914       1.438194      -0.675326       0.022915      -0.012866       0.021940       0.034234      -0.010897       0.007553      -0.000667      -0.001312       0.002957      -0.013365       0.000091       0.013273              1.697068       2.200106      -0.202035       0.166939       1.387139       0.067597       1.503959           0.000138
           40              H       4.209353       7.847506       6.275628       0.262333       0.628211 0.41173682E+01  0.34963632E+02                                 1.318982                            1.269477      -0.936542       2.511175                    0.999933       2.885298       8.046151       0.491414       1.467782      -0.670797      -0.008547       0.027664      -0.013138       0.031795      -0.001088       0.003209       0.009388      -0.008349       0.025823      -0.010320      -0.004469       0.014790              1.358369       1.459156      -0.370623       0.104431       1.426182      -0.065153       1.189769           0.000849
           41              H       9.887320       0.501726       0.675038       0.161854       1.064514 0.78685564E+01  0.76076023E+02                                 1.673648                            1.604165      -0.868638       2.495670                    0.999304       3.109415       8.329993       0.516558       1.226406      -0.724537       0.007427      -0.020850       0.024439       0.032972      -0.002244       0.012438      -0.002843      -0.008452       0.019126      -0.014756       0.000107       0.014649              1.687382       1.571466      -0.276784       0.244524       1.879112      -0.296946       1.611566           0.000015
           42              H       9.811019       1.674758      14.328609       0.133719       0.980133 0.73863096E+01  0.70900592E+02                                 1.614103                            1.573188      -0.911225       2.447439                    0.998419       3.375338       9.266660       0.507831       1.256507      -0.713989      -0.005845       0.014312      -0.033692       0.037070       0.003257      -0.004353      -0.000194      -0.010790       0.021874      -0.010898       0.002366       0.008532              1.629325       1.549395       0.299251      -0.096829       1.694750      -0.217342       1.643831           0.001605
           43              H       8.601016       0.795276      12.080955       0.148950       0.932855 0.67795087E+01  0.63821822E+02                                 1.590112                            1.531201      -0.709323       2.564602                    0.999893       3.182601       8.708801       0.501692       1.296873      -0.706972       0.005222      -0.031848      -0.016924       0.036442      -0.005455       0.002011       0.005817      -0.013169       0.007782      -0.011053       0.000585       0.010468              1.620681       1.314568      -0.134626      -0.156358       1.570695       0.331712       1.976781           0.000620
           44              H       8.532818       2.197536      13.043811       0.156500       0.910258 0.68132302E+01  0.65512134E+02                                 1.668918                            1.616476      -1.355375       2.261086                    0.993521       3.645274      10.759437       0.442916       1.438191      -0.675326       0.000314       0.026278       0.021940       0.034235      -0.006016       0.003199       0.006874      -0.018220       0.002960      -0.013365       0.000092       0.013273              1.697063       1.415410       0.251006       0.142010       2.171825       0.110774       1.503954           0.000138
           45              H       2.148566      11.416893      13.693628       0.262332       0.628196 0.41172574E+01  0.34962606E+02                                 1.318988                            1.269483      -0.936532       2.511179                    0.999933       2.885278       8.046198       0.491398       1.467834      -0.670788       0.019683      -0.021234      -0.013138       0.031795      -0.004160       0.009735      -0.001914       0.002288       0.025822      -0.010321      -0.004469       0.014790              1.358375       1.113462      -0.171033      -0.004209       1.771890       0.123018       1.189774           0.000849
           46              H       2.243097       2.881707       0.675038       0.161856       1.064467 0.78681125E+01  0.76070577E+02                                 1.673593                            1.604115      -0.868595       2.495692                    0.999304       3.109337       8.329692       0.516569       1.226399      -0.724539      -0.021771       0.003991       0.024439       0.032972      -0.002536      -0.008682      -0.009350       0.008112       0.019123      -0.014755       0.000106       0.014649              1.687325       2.041828       0.005178      -0.379405       1.408634      -0.063288       1.611514           0.000015
           47              H       3.297124       2.361269      14.328609       0.133723       0.980102 0.73859970E+01  0.70896708E+02                                 1.614058                            1.573145      -0.911203       2.447453                    0.998419       3.375260       9.266331       0.507843       1.256492      -0.713993       0.015317      -0.002095      -0.033692       0.037070      -0.006300       0.002009       0.003867      -0.000246       0.021874      -0.010897       0.002365       0.008532              1.629279       1.399215      -0.212556      -0.139802       1.844838       0.192519       1.643783           0.001605
           48              H       3.140471       3.848903      12.080955       0.148951       0.932857 0.67795335E+01  0.63822116E+02                                 1.590114                            1.531204      -0.709329       2.564599                    0.999893       3.182606       8.708820       0.501692       1.296873      -0.706972      -0.030193       0.011400      -0.016923       0.036441      -0.002974       0.004033      -0.004649       0.016032       0.007781      -0.011051       0.000584       0.010468              1.620683       1.623255      -0.043593       0.365449       1.262012      -0.030445       1.976783           0.000620
           49              H       4.388962       3.206835      13.043811       0.156504       0.910238 0.68130462E+01  0.65509948E+02                                 1.668899                            1.616457      -1.355367       2.261093                    0.993521       3.645228      10.759281       0.442916       1.438197      -0.675325       0.022601      -0.013412       0.021939       0.034235      -0.004881       0.004354      -0.006206       0.019531       0.002960      -0.013364       0.000091       0.013273              1.697042       1.765321      -0.453031       0.024929       1.821868      -0.178369       1.503938           0.000138
           50              H       2.060787       4.126081      13.693628       0.262328       0.628228 0.41175057E+01  0.34965055E+02                                 1.318999                            1.269493      -0.936536       2.511172                    0.999933       2.885335       8.046256       0.491415       1.467769      -0.670799      -0.028229      -0.006431      -0.013137       0.031794       0.003072      -0.006526      -0.007473       0.006060       0.025824      -0.010320      -0.004470       0.014791              1.358387       1.755419      -0.199594       0.108642       1.129958      -0.057865       1.189784           0.000849
           51              H       8.126333       8.311807       0.675038       0.161857       1.064487 0.78683048E+01  0.76072991E+02                                 1.673621                            1.604141      -0.868615       2.495684                    0.999304       3.109371       8.329846       0.516561       1.226409      -0.724537       0.014343       0.016859       0.024438       0.032972       0.004780      -0.003757       0.012194       0.000339       0.019124      -0.014755       0.000106       0.014649              1.687354       1.562474       0.271599       0.134897       1.888048       0.360227       1.611540           0.000015
           52              H       7.148607       7.659213      14.328609       0.133723       0.980105 0.73860335E+01  0.70897176E+02                                 1.614064                            1.573152      -0.911197       2.447455                    0.998419       3.375269       9.266376       0.507840       1.256496      -0.713992      -0.009472      -0.012217      -0.033693       0.037070       0.003043       0.002346      -0.003674       0.011035       0.021873      -0.010897       0.002365       0.008532              1.629286       1.917519      -0.086682       0.236629       1.326547       0.024813       1.643791           0.001605
           53              H       8.515262       7.051060      12.080955       0.148951       0.932865 0.67796114E+01  0.63823076E+02                                 1.590127                            1.531215      -0.709334       2.564597                    0.999893       3.182629       8.708917       0.501689       1.296877      -0.706971       0.024970       0.020448      -0.016922       0.036442       0.008430      -0.006043      -0.001167      -0.002865       0.007779      -0.011052       0.000584       0.010468              1.620697       1.390086       0.178222      -0.209094       1.495203      -0.301269       1.976802           0.000620
           54              H       7.334969       6.290870      13.043811       0.156501       0.910260 0.68132496E+01  0.65512377E+02                                 1.668921                            1.616478      -1.355384       2.261081                    0.993521       3.645283      10.759474       0.442915       1.438191      -0.675326      -0.022915      -0.012866       0.021940       0.034234       0.010897      -0.007553      -0.000667      -0.001312       0.002957      -0.013364       0.000091       0.013273              1.697066       2.200103       0.202035      -0.166939       1.387138       0.067597       1.503957           0.000138
           55              H      -4.209353       7.847506      13.693628       0.262334       0.628208 0.41173515E+01  0.34963527E+02                                 1.318990                            1.269485      -0.936545       2.511174                    0.999933       2.885306       8.046232       0.491406       1.467804      -0.670793       0.008547       0.027664      -0.013138       0.031795       0.001089      -0.003209       0.009388      -0.008349       0.025823      -0.010321      -0.004469       0.014790              1.358377       1.459166       0.370626      -0.104432       1.426191      -0.065154       1.189775           0.000849
           56              H       3.135070      11.193514       6.742962       0.161855       1.064499 0.78684139E+01  0.76074279E+02                                 1.673630                            1.604149      -0.868618       2.495680                    0.999304       3.109391       8.329901       0.516561       1.226404      -0.724538       0.007428       0.020850      -0.024439       0.032972       0.002244      -0.012439      -0.002843      -0.008450       0.019126      -0.014756       0.000107       0.014649              1.687364       1.571451       0.276780      -0.244520       1.879091      -0.296941       1.611549           0.000015
           57              H       3.058769      10.020482       7.925391       0.133719       0.980119 0.73861683E+01  0.70898777E+02                                 1.614077                            1.573164      -0.911209       2.447447                    0.998419       3.375298       9.266469       0.507839       1.256493      -0.713992      -0.005845      -0.014312       0.033692       0.037070      -0.003257       0.004354      -0.000194      -0.010789       0.021873      -0.010897       0.002365       0.008532              1.629299       1.549371      -0.299243       0.096827       1.694722      -0.217337       1.643805           0.001605
           58              H       1.848766      10.899964      10.173045       0.148951       0.932858 0.67795410E+01  0.63822191E+02                                 1.590114                            1.531203      -0.709324       2.564601                    0.999893       3.182607       8.708817       0.501693       1.296871      -0.706973       0.005222       0.031848       0.016924       0.036442       0.005455      -0.002011       0.005817      -0.013169       0.007782      -0.011053       0.000585       0.010468              1.620684       1.314570       0.134627       0.156358       1.570697       0.331712       1.976784           0.000620
           59              H       1.780568       9.497704       9.210189       0.156499       0.910260 0.68132479E+01  0.65512341E+02                                 1.668920                            1.616477      -1.355372       2.261086                    0.993521       3.645276      10.759443       0.442915       1.438190      -0.675327       0.000314      -0.026278      -0.021939       0.034234       0.006016      -0.003198       0.006874      -0.018219       0.002960      -0.013364       0.000092       0.013273              1.697065       1.415411      -0.251007      -0.142010       2.171829       0.110775       1.503956           0.000138
           60              H       8.900816       0.278347       8.560372       0.262332       0.628211 0.41173698E+01  0.34963698E+02                                 1.318990                            1.269485      -0.936536       2.511177                    0.999933       2.885305       8.046214       0.491408       1.467798      -0.670794       0.019683       0.021234       0.013138       0.031796       0.004160      -0.009735      -0.001914       0.002287       0.025822      -0.010321      -0.004469       0.014790              1.358378       1.113463       0.171035       0.004209       1.771895       0.123018       1.189775           0.000849
           61              H      -4.509153       8.813533       6.742962       0.161855       1.064506 0.78684823E+01  0.76075129E+02                                 1.673640                            1.604158      -0.868630       2.495674                    0.999304       3.109400       8.329944       0.516559       1.226407      -0.724537      -0.021770      -0.003992      -0.024439       0.032972       0.002538       0.008682      -0.009351       0.008112       0.019125      -0.014756       0.000107       0.014649              1.687374       2.041892      -0.005178       0.379422       1.408670      -0.063291       1.611559           0.000015
           62              H      -3.455126       9.333971       7.925391       0.133723       0.980118 0.73861643E+01  0.70898866E+02                                 1.614089                            1.573175      -0.911217       2.447447                    0.998419       3.375305       9.266555       0.507831       1.256511      -0.713988       0.015318       0.002095       0.033692       0.037070       0.006301      -0.002009       0.003867      -0.000247       0.021874      -0.010898       0.002366       0.008532              1.629311       1.399241       0.212564       0.139807       1.844876       0.192525       1.643816           0.001605
           63              H      -3.611779       7.846337      10.173045       0.148951       0.932857 0.67795424E+01  0.63822256E+02                                 1.590119                            1.531208      -0.709328       2.564600                    0.999893       3.182612       8.708856       0.501690       1.296878      -0.706971      -0.030193      -0.011400       0.016923       0.036441       0.002974      -0.004032      -0.004649       0.016032       0.007782      -0.011052       0.000584       0.010468              1.620688       1.623260       0.043593      -0.365451       1.262015      -0.030445       1.976790           0.000620
           64              H      -2.363287       8.488405       9.210189       0.156505       0.910238 0.68130455E+01  0.65509941E+02                                 1.668898                            1.616457      -1.355370       2.261092                    0.993521       3.645229      10.759285       0.442916       1.438197      -0.675325       0.022601       0.013412      -0.021939       0.034235       0.004881      -0.004354      -0.006206       0.019531       0.002960      -0.013364       0.000091       0.013273              1.697042       1.765322       0.453031      -0.024928       1.821867      -0.178369       1.503938           0.000138
           65              H       8.813037       7.569159       8.560372       0.262328       0.628210 0.41173719E+01  0.34963799E+02                                 1.319003                            1.269497      -0.936531       2.511174                    0.999933       2.885312       8.046302       0.491398       1.467826      -0.670789      -0.028229       0.006431       0.013137       0.031794      -0.003072       0.006526      -0.007473       0.006060       0.025823      -0.010320      -0.004470       0.014790              1.358391       1.755425       0.199595      -0.108643       1.129962      -0.057865       1.189788           0.000849
           66              H       1.374083       3.383433       6.742962       0.161858       1.064460 0.78680507E+01  0.76069854E+02                                 1.673588                            1.604111      -0.868599       2.495692                    0.999304       3.109327       8.329667       0.516568       1.226402      -0.724538       0.014342      -0.016859      -0.024438       0.032972      -0.004780       0.003756       0.012194       0.000337       0.019122      -0.014755       0.000106       0.014649              1.687320       1.562444      -0.271590      -0.134893       1.888008       0.360216       1.611509           0.000015
           67              H       0.396357       4.036027       7.925391       0.133723       0.980103 0.73860086E+01  0.70896843E+02                                 1.614058                            1.573146      -0.911203       2.447452                    0.998419       3.375263       9.266339       0.507843       1.256492      -0.713993      -0.009472       0.012217       0.033693       0.037070      -0.003043      -0.002345      -0.003674       0.011034       0.021873      -0.010897       0.002365       0.008532              1.629279       1.917511       0.086683      -0.236627       1.326543       0.024812       1.643784           0.001605
           68              H       1.763012       4.644180      10.173045       0.148951       0.932860 0.67795618E+01  0.63822472E+02                                 1.590120                            1.531209      -0.709334       2.564597                    0.999893       3.182614       8.708858       0.501690       1.296876      -0.706972       0.024970      -0.020448       0.016922       0.036442      -0.008429       0.006043      -0.001167      -0.002867       0.007778      -0.011052       0.000584       0.010468              1.620689       1.390080      -0.178220       0.209093       1.495196      -0.301267       1.976791           0.000620
           69              H       0.582719       5.404370       9.210189       0.156500       0.910260 0.68132570E+01  0.65512475E+02                                 1.668923                            1.616480      -1.355387       2.261079                    0.993521       3.645286      10.759490       0.442914       1.438193      -0.675326      -0.022915       0.012866      -0.021940       0.034234      -0.010897       0.007553      -0.000667      -0.001312       0.002957      -0.013365       0.000091       0.013273              1.697068       2.200106      -0.202035       0.166939       1.387139       0.067597       1.503959           0.000138
           70              H       2.542897       3.847734       8.560372       0.262333       0.628212 0.41173685E+01  0.34963633E+02                                 1.318982                            1.269477      -0.936542       2.511175                    0.999933       2.885298       8.046149       0.491415       1.467781      -0.670797       0.008547      -0.027664       0.013138       0.031795      -0.001088       0.003209       0.009388      -0.008349       0.025823      -0.010320      -0.004469       0.014790              1.358369       1.459156      -0.370622       0.104431       1.426182      -0.065153       1.189768           0.000849
           71              C      -1.846740       9.595944      13.867209       0.635822      20.186315 0.24810328E+03  0.51531406E+04                                 6.984643                            5.705960      -0.143144       2.022179                    0.999439      22.196006      63.261626       0.599253       0.492103      -1.004160       0.025337      -0.019852      -0.007821       0.033125       0.010989      -0.009387      -0.079993      -0.068434       0.101760      -0.055869      -0.051442       0.107310              7.718547       7.489502       0.851711       0.545849       8.213773       3.731646       7.452366           0.001782
           72              C      -2.640130      10.581853      14.708410      -0.250305      25.261694 0.39508564E+03  0.91053479E+04                                 7.484996                            6.582382       0.032518       2.006452                    0.998498      29.292097      84.474762       0.646241       0.411250      -1.063259       0.067575       0.072220       0.044692       0.108534       0.034547       0.051740       0.025150      -0.031898       0.073409      -0.064699      -0.013115       0.077814              7.944887       6.468730       0.037230       0.608757       8.924071       1.354536       8.441859           0.001272
           73              C      -1.494948      10.376017       2.041434      -0.250263      25.507977 0.41872172E+03  0.98090907E+04                                 7.620100                            6.840461      -0.196065       1.938034                    0.996877      29.596874      86.566503       0.623916       0.419060      -1.056349      -0.031583       0.058700      -0.075516       0.100726      -0.028933       0.026240      -0.026803      -0.076686       0.132853      -0.072717       0.001442       0.071276              8.019829       6.753798      -0.303630       1.501646       7.992639      -0.568329       9.313050           0.000763
           74              C      -0.002701      10.282455       2.342604       0.669931      19.946678 0.22918384E+03  0.46478838E+04                                 6.828712                            5.437811       0.086537       2.109264                    0.999704      21.099907      58.644292       0.624222       0.483833      -1.012510       0.057023      -0.003499       0.024297       0.062082      -0.007823      -0.000575       0.084875      -0.088240      -0.041471      -0.072700      -0.037075       0.109775              7.588362       6.793225      -0.094971       0.557106       6.543752      -3.638579       9.428108           0.001629
           75              C       2.481452       8.496592      13.867209       0.635816      20.186505 0.24810605E+03  0.51532039E+04                                 6.984654                            5.705970      -0.143180       2.022166                    0.999439      22.195977      63.261239       0.599257       0.492099      -1.004163      -0.029865      -0.012015      -0.007813       0.033126      -0.035125      -0.064581       0.048125       0.015188       0.101741      -0.055865      -0.051440       0.107306              7.718557       7.295113      -0.739447       2.958774       8.408201      -2.338521       7.452357           0.001782
           76              C       3.731969       8.690733      14.708410      -0.250303      25.261540 0.39508262E+03  0.91052513E+04                                 7.484961                            6.582361       0.032549       2.006464                    0.998498      29.291848      84.473622       0.646242       0.411251      -1.063260       0.028759      -0.094627       0.044693       0.108530      -0.031081      -0.004089      -0.057385      -0.043889       0.073397      -0.064695      -0.013119       0.077814              7.944848       8.277939      -1.081806       0.868705       7.114785      -1.204475       8.441819           0.001272
           77              C       2.981118       7.801895       2.041434      -0.250264      25.507968 0.41872176E+03  0.98090972E+04                                 7.620124                            6.840485      -0.196087       1.938028                    0.996877      29.596885      86.566710       0.623912       0.419063      -1.056346       0.066630      -0.001993      -0.075519       0.100730      -0.018735      -0.036329      -0.009316       0.088449       0.132837      -0.072707       0.001438       0.071269              8.019856       7.945910      -0.384617      -1.243029       6.800573      -1.016284       9.313085           0.000763
           78              C       2.153968       6.556352       2.342604       0.669920      19.947098 0.22918828E+03  0.46479919E+04                                 6.828768                            5.437835       0.086518       2.109251                    0.999704      21.100093      58.644733       0.624226       0.483828      -1.012513      -0.031543      -0.047631       0.024292       0.062079      -0.034299       0.073785      -0.041936       0.057671      -0.041472      -0.072693      -0.037076       0.109769              7.588447       6.688450       0.155497      -3.429733       6.648637       1.336851       9.428254           0.001630
           79              C      -0.634712       5.297944      13.867209       0.635809      20.186410 0.24810483E+03  0.51531669E+04                                 6.984614                            5.705941      -0.143137       2.022185                    0.999438      22.195816      63.260493       0.599262       0.492097      -1.004166       0.004527       0.031875      -0.007818       0.033130       0.024142       0.073955       0.031850       0.053232       0.101739      -0.055842      -0.051444       0.107286              7.718517       8.770232      -0.112216      -3.504601       6.932974      -1.393144       7.452345           0.001782
           80              C      -1.091839       4.117894      14.708410      -0.250307      25.261693 0.39508561E+03  0.91053388E+04                                 7.484985                            6.582380       0.032533       2.006458                    0.998498      29.292006      84.474202       0.646242       0.411250      -1.063261      -0.096332       0.022407       0.044696       0.108535      -0.003465      -0.047649       0.032231       0.075776       0.073392      -0.064690      -0.013119       0.077809              7.944875       8.342461       1.044574      -1.477455       7.050315      -0.150084       8.441848           0.001272
           81              C      -1.486170       5.212568       2.041434      -0.250268      25.508132 0.41872532E+03  0.98092001E+04                                 7.620138                            6.840497      -0.196094       1.938024                    0.996877      29.597074      86.567309       0.623914       0.419061      -1.056348      -0.035043      -0.056706      -0.075519       0.100731       0.047669       0.010093       0.036124      -0.011777       0.132830      -0.072710       0.001440       0.071270              8.019868       7.420023       0.688265      -0.258619       7.326479       1.584624       9.313102           0.000763
           82              C      -2.151267       6.551673       2.342604       0.669925      19.946892 0.22918634E+03  0.46479433E+04                                 6.828738                            5.437826       0.086522       2.109256                    0.999704      21.099965      58.644354       0.624225       0.483830      -1.012512      -0.025478       0.051135       0.024294       0.062081       0.042122      -0.073211      -0.042932       0.030568      -0.041476      -0.072695      -0.037074       0.109769              7.588401       6.523903      -0.060527       2.872593       6.813114       2.301767       9.428186           0.001630
           83              C       4.905510       2.099296       8.386791       0.635822      20.186331 0.24810347E+03  0.51531439E+04                                 6.984638                            5.705957      -0.143150       2.022177                    0.999439      22.195996      63.261531       0.599254       0.492102      -1.004161       0.025337       0.019852       0.007821       0.033124      -0.010989       0.009387      -0.079993      -0.068433       0.101760      -0.055869      -0.051441       0.107310              7.718541       7.489497      -0.851714      -0.545853       8.213767       3.731641       7.452359           0.001782
           84              C       4.112120       1.113387       7.545590      -0.250305      25.261660 0.39508500E+03  0.91053232E+04                                 7.484979                            6.582373       0.032533       2.006457                    0.998498      29.292036      84.474350       0.646243       0.411250      -1.063260       0.067574      -0.072220      -0.044692       0.108533      -0.034548      -0.051740       0.025150      -0.031891       0.073406      -0.064697      -0.013117       0.077814              7.944866       6.468716      -0.037227      -0.608756       8.924047       1.354544       8.441836           0.001272
           85              C       5.257302       1.319223       5.376566      -0.250263      25.507984 0.41872168E+03  0.98090884E+04                                 7.620098                            6.840459      -0.196061       1.938036                    0.996878      29.596894      86.566524       0.623917       0.419060      -1.056349      -0.031583      -0.058699       0.075516       0.100726       0.028932      -0.026240      -0.026803      -0.076685       0.132852      -0.072716       0.001441       0.071275              8.019827       6.753795       0.303631      -1.501640       7.992644      -0.568329       9.313041           0.000763
           86              C       6.749549       1.412785       5.075396       0.669931      19.946675 0.22918377E+03  0.46478827E+04                                 6.828714                            5.437813       0.086537       2.109264                    0.999704      21.099906      58.644312       0.624222       0.483834      -1.012509       0.057022       0.003499      -0.024297       0.062082       0.007823       0.000575       0.084875      -0.088240      -0.041471      -0.072700      -0.037075       0.109775              7.588364       6.793227       0.094973      -0.557106       6.543755      -3.638581       9.428112           0.001630
           87              C       9.233702       3.198648       8.386791       0.635816      20.186504 0.24810600E+03  0.51532042E+04                                 6.984663                            5.705975      -0.143175       2.022168                    0.999439      22.195987      63.261333       0.599256       0.492100      -1.004163      -0.029865       0.012015       0.007814       0.033126       0.035125       0.064581       0.048125       0.015187       0.101740      -0.055865      -0.051440       0.107306              7.718568       7.295133       0.739445      -2.958786       8.408204      -2.338520       7.452368           0.001783
           88              C      10.484219       3.004507       7.545590      -0.250304      25.261634 0.39508423E+03  0.91053056E+04                                 7.484986                            6.582374       0.032525       2.006456                    0.998498      29.291993      84.474360       0.646241       0.411251      -1.063259       0.028758       0.094628      -0.044692       0.108531       0.031086       0.004089      -0.057385      -0.043890       0.073403      -0.064699      -0.013117       0.077816              7.944878       8.277977       1.081810      -0.868687       7.114804      -1.204472       8.441854           0.001271
           89              C       9.733368       3.893345       5.376566      -0.250265      25.508012 0.41872265E+03  0.98091191E+04                                 7.620112                            6.840473      -0.196081       1.938030                    0.996877      29.596905      86.566658       0.623915       0.419061      -1.056348       0.066629       0.001993       0.075518       0.100730       0.018736       0.036329      -0.009316       0.088450       0.132841      -0.072709       0.001438       0.071270              8.019844       7.945894       0.384613       1.243026       6.800560      -1.016289       9.313080           0.000763
           90              C       8.906218       5.138888       5.075396       0.669919      19.947099 0.22918828E+03  0.46479922E+04                                 6.828771                            5.437837       0.086515       2.109249                    0.999704      21.100093      58.644745       0.624226       0.483828      -1.012513      -0.031543       0.047631      -0.024292       0.062079       0.034299      -0.073786      -0.041935       0.057672      -0.041473      -0.072693      -0.037076       0.109769              7.588452       6.688452      -0.155498       3.429736       6.648642       1.336852       9.428261           0.001630
           91              C       6.117538       6.397296       8.386791       0.635808      20.186396 0.24810467E+03  0.51531625E+04                                 6.984609                            5.705939      -0.143134       2.022186                    0.999438      22.195806      63.260446       0.599262       0.492097      -1.004166       0.004527      -0.031875       0.007818       0.033131      -0.024143      -0.073955       0.031850       0.053233       0.101739      -0.055842      -0.051445       0.107286              7.718511       8.770228       0.112223       3.504597       6.932963      -1.393138       7.452342           0.001782
           92              C       5.660411       7.577346       7.545590      -0.250308      25.261636 0.39508474E+03  0.91053110E+04                                 7.484976                            6.582377       0.032546       2.006462                    0.998498      29.291916      84.473829       0.646242       0.411251      -1.063261      -0.096332      -0.022406      -0.044696       0.108534       0.003464       0.047649       0.032231       0.075772       0.073390      -0.064689      -0.013119       0.077808              7.944863       8.342456      -1.044566       1.477460       7.050297      -0.150094       8.441837           0.001272
           93              C       5.266080       6.482672       5.376566      -0.250269      25.508087 0.41872458E+03  0.98091830E+04                                 7.620152                            6.840511      -0.196103       1.938020                    0.996877      29.597031      86.567319       0.623910       0.419064      -1.056346      -0.035043       0.056706       0.075519       0.100731      -0.047669      -0.010092       0.036124      -0.011780       0.132829      -0.072710       0.001440       0.071270              8.019883       7.420041      -0.688264       0.258617       7.326490       1.584630       9.313117           0.000764
           94              C       4.600983       5.143567       5.075396       0.669925      19.946891 0.22918638E+03  0.46479437E+04                                 6.828734                            5.437824       0.086525       2.109257                    0.999704      21.099958      58.644302       0.624225       0.483830      -1.012512      -0.025478      -0.051135      -0.024294       0.062081      -0.042121       0.073211      -0.042932       0.030568      -0.041476      -0.072696      -0.037074       0.109769              7.588395       6.523901       0.060527      -2.872590       6.813107       2.301764       9.428177           0.001630
           95              C       8.598990       2.099296       0.968791       0.635822      20.186312 0.24810323E+03  0.51531394E+04                                 6.984643                            5.705959      -0.143144       2.022179                    0.999439      22.196003      63.261618       0.599253       0.492103      -1.004160      -0.025337       0.019852       0.007821       0.033125       0.010989      -0.009387      -0.079993      -0.068434       0.101760      -0.055869      -0.051442       0.107310              7.718547       7.489502       0.851712       0.545849       8.213773       3.731646       7.452366           0.001782
           96              C       9.392380       1.113387       0.127590      -0.250305      25.261697 0.39508571E+03  0.91053497E+04                                 7.484996                            6.582383       0.032518       2.006452                    0.998498      29.292097      84.474755       0.646241       0.411250      -1.063259      -0.067575      -0.072220      -0.044692       0.108534       0.034547       0.051740       0.025150      -0.031898       0.073409      -0.064699      -0.013115       0.077814              7.944887       6.468730       0.037231       0.608757       8.924072       1.354538       8.441860           0.001272
           97              C       8.247198       1.319223      12.794566      -0.250263      25.507976 0.41872169E+03  0.98090899E+04                                 7.620099                            6.840461      -0.196065       1.938034                    0.996877      29.596873      86.566497       0.623916       0.419060      -1.056349       0.031583      -0.058700       0.075516       0.100726      -0.028933       0.026240      -0.026803      -0.076686       0.132853      -0.072717       0.001442       0.071276              8.019828       6.753797      -0.303629       1.501646       7.992639      -0.568329       9.313049           0.000763
           98              C       6.754951       1.412785      12.493396       0.669931      19.946675 0.22918380E+03  0.46478829E+04                                 6.828712                            5.437811       0.086538       2.109264                    0.999704      21.099905      58.644286       0.624222       0.483833      -1.012510      -0.057023       0.003499      -0.024297       0.062082      -0.007823      -0.000575       0.084875      -0.088240      -0.041471      -0.072700      -0.037075       0.109775              7.588361       6.793225      -0.094970       0.557106       6.543752      -3.638578       9.428107           0.001629
           99              C       4.270798       3.198648       0.968791       0.635816      20.186504 0.24810603E+03  0.51532034E+04                                 6.984654                            5.705970      -0.143180       2.022166                    0.999439      22.195976      63.261236       0.599257       0.492099      -1.004163       0.029865       0.012015       0.007813       0.033126      -0.035125      -0.064581       0.048125       0.015188       0.101741      -0.055865      -0.051440       0.107306              7.718557       7.295112      -0.739447       2.958774       8.408201      -2.338521       7.452357           0.001782
          100              C       3.020281       3.004507       0.127590      -0.250303      25.261543 0.39508270E+03  0.91052535E+04                                 7.484961                            6.582362       0.032549       2.006464                    0.998498      29.291850      84.473628       0.646242       0.411251      -1.063260      -0.028759       0.094627      -0.044693       0.108530      -0.031081      -0.004089      -0.057385      -0.043889       0.073397      -0.064695      -0.013119       0.077814              7.944848       8.277939      -1.081806       0.868706       7.114786      -1.204475       8.441819           0.001272
          101              C       3.771132       3.893345      12.794566      -0.250264      25.507968 0.41872178E+03  0.98090977E+04                                 7.620125                            6.840486      -0.196087       1.938028                    0.996877      29.596885      86.566712       0.623912       0.419063      -1.056346      -0.066629       0.001993       0.075519       0.100730      -0.018735      -0.036329      -0.009316       0.088449       0.132838      -0.072707       0.001438       0.071269              8.019856       7.945910      -0.384616      -1.243029       6.800574      -1.016284       9.313085           0.000763
          102              C       4.598282       5.138888      12.493396       0.669920      19.947099 0.22918829E+03  0.46479921E+04                                 6.828768                            5.437836       0.086518       2.109251                    0.999704      21.100094      58.644739       0.624226       0.483828      -1.012513       0.031543       0.047631      -0.024292       0.062079      -0.034299       0.073785      -0.041936       0.057671      -0.041472      -0.072693      -0.037076       0.109769              7.588448       6.688451       0.155497      -3.429733       6.648638       1.336851       9.428254           0.001629
          103              C       7.386961       6.397296       0.968791       0.635809      20.186409 0.24810476E+03  0.51531654E+04                                 6.984614                            5.705941      -0.143137       2.022185                    0.999438      22.195815      63.260490       0.599262       0.492097      -1.004166      -0.004527      -0.031875       0.007818       0.033130       0.024142       0.073955       0.031850       0.053232       0.101739      -0.055842      -0.051444       0.107286              7.718517       8.770235      -0.112217      -3.504603       6.932970      -1.393142       7.452347           0.001782
          104              C       7.844089       7.577346       0.127590      -0.250308      25.261704 0.39508584E+03  0.91053456E+04                                 7.484989                            6.582383       0.032533       2.006458                    0.998498      29.292013      84.474237       0.646242       0.411250      -1.063260       0.096332      -0.022407      -0.044696       0.108534      -0.003465      -0.047649       0.032231       0.075776       0.073392      -0.064690      -0.013119       0.077809              7.944879       8.342467       1.044576      -1.477458       7.050316      -0.150084       8.441852           0.001272
          105              C       8.238420       6.482672      12.794566      -0.250268      25.508133 0.41872533E+03  0.98092003E+04                                 7.620138                            6.840497      -0.196094       1.938024                    0.996877      29.597075      86.567315       0.623913       0.419061      -1.056348       0.035043       0.056706       0.075519       0.100731       0.047669       0.010093       0.036124      -0.011777       0.132830      -0.072710       0.001440       0.071270              8.019869       7.420024       0.688265      -0.258619       7.326480       1.584625       9.313103           0.000763
          106              C       8.903517       5.143567      12.493396       0.669925      19.946892 0.22918634E+03  0.46479434E+04                                 6.828738                            5.437826       0.086521       2.109255                    0.999704      21.099965      58.644353       0.624225       0.483830      -1.012512       0.025478      -0.051135      -0.024294       0.062081       0.042122      -0.073211      -0.042932       0.030568      -0.041476      -0.072695      -0.037074       0.109769              7.588401       6.523902      -0.060527       2.872593       6.813114       2.301767       9.428185           0.001630
          107              C       1.846740       9.595944       6.449209       0.635822      20.186332 0.24810349E+03  0.51531446E+04                                 6.984639                            5.705957      -0.143150       2.022177                    0.999439      22.195998      63.261538       0.599254       0.492102      -1.004161      -0.025337      -0.019852      -0.007821       0.033124      -0.010989       0.009387      -0.079993      -0.068433       0.101760      -0.055868      -0.051441       0.107310              7.718541       7.489497      -0.851714      -0.545853       8.213767       3.731641       7.452360           0.001783
          108              C       2.640130      10.581853       7.290410      -0.250305      25.261667 0.39508516E+03  0.91053277E+04                                 7.484980                            6.582375       0.032532       2.006457                    0.998498      29.292039      84.474360       0.646242       0.411250      -1.063260      -0.067574       0.072220       0.044692       0.108533      -0.034548      -0.051740       0.025150      -0.031890       0.073406      -0.064697      -0.013117       0.077814              7.944868       6.468717      -0.037228      -0.608756       8.924049       1.354546       8.441838           0.001271
          109              C       1.494948      10.376017       9.459434      -0.250263      25.507982 0.41872164E+03  0.98090874E+04                                 7.620098                            6.840459      -0.196061       1.938036                    0.996878      29.596893      86.566520       0.623917       0.419060      -1.056349       0.031583       0.058699      -0.075516       0.100726       0.028932      -0.026240      -0.026803      -0.076685       0.132851      -0.072716       0.001441       0.071275              8.019826       6.753795       0.303631      -1.501640       7.992643      -0.568329       9.313041           0.000764
          110              C       0.002701      10.282455       9.760604       0.669931      19.946677 0.22918380E+03  0.46478833E+04                                 6.828714                            5.437813       0.086537       2.109264                    0.999704      21.099907      58.644313       0.624222       0.483833      -1.012509      -0.057022      -0.003499       0.024297       0.062082       0.007823       0.000575       0.084875      -0.088240      -0.041471      -0.072700      -0.037075       0.109775              7.588364       6.793227       0.094973      -0.557106       6.543754      -3.638581       9.428112           0.001630
          111              C      -2.481452       8.496592       6.449209       0.635816      20.186504 0.24810600E+03  0.51532043E+04                                 6.984663                            5.705975      -0.143175       2.022168                    0.999439      22.195988      63.261336       0.599256       0.492100      -1.004163       0.029865      -0.012015      -0.007814       0.033126       0.035125       0.064581       0.048125       0.015187       0.101740      -0.055865      -0.051440       0.107306              7.718568       7.295133       0.739445      -2.958786       8.408204      -2.338520       7.452368           0.001783
          112              C      -3.731969       8.690733       7.290410      -0.250304      25.261643 0.39508442E+03  0.91053113E+04                                 7.484988                            6.582376       0.032524       2.006456                    0.998498      29.291999      84.474388       0.646241       0.411251      -1.063259      -0.028758      -0.094628       0.044692       0.108531       0.031086       0.004089      -0.057385      -0.043890       0.073402      -0.064699      -0.013117       0.077816              7.944881       8.277979       1.081810      -0.868688       7.114807      -1.204473       8.441856           0.001272
          113              C      -2.981118       7.801895       9.459434      -0.250265      25.508026 0.41872294E+03  0.98091275E+04                                 7.620115                            6.840475      -0.196081       1.938030                    0.996877      29.596908      86.566671       0.623915       0.419061      -1.056348      -0.066629      -0.001993      -0.075518       0.100730       0.018736       0.036329      -0.009316       0.088450       0.132841      -0.072709       0.001438       0.071270              8.019847       7.945899       0.384613       1.243027       6.800561      -1.016288       9.313083           0.000763
          114              C      -2.153968       6.556352       9.760604       0.669919      19.947099 0.22918829E+03  0.46479923E+04                                 6.828772                            5.437837       0.086515       2.109249                    0.999704      21.100094      58.644750       0.624226       0.483828      -1.012513       0.031543      -0.047631       0.024292       0.062079       0.034299      -0.073786      -0.041935       0.057672      -0.041472      -0.072693      -0.037076       0.109769              7.588452       6.688452      -0.155498       3.429736       6.648642       1.336852       9.428262           0.001630
          115              C       0.634712       5.297944       6.449209       0.635809      20.186397 0.24810469E+03  0.51531630E+04                                 6.984609                            5.705938      -0.143134       2.022186                    0.999438      22.195807      63.260447       0.599262       0.492097      -1.004166      -0.004527       0.031875      -0.007818       0.033131      -0.024143      -0.073955       0.031850       0.053233       0.101739      -0.055842      -0.051445       0.107286              7.718510       8.770227       0.112223       3.504597       6.932962      -1.393138       7.452342           0.001783
          116              C       1.091839       4.117894       7.290410      -0.250308      25.261642 0.39508488E+03  0.91053151E+04                                 7.484978                            6.582379       0.032546       2.006462                    0.998498      29.291920      84.473848       0.646242       0.411251      -1.063260       0.096332       0.022406       0.044696       0.108534       0.003464       0.047649       0.032231       0.075772       0.073390      -0.064689      -0.013119       0.077808              7.944865       8.342458      -1.044566       1.477461       7.050299      -0.150095       8.441839           0.001272
          117              C       1.486170       5.212568       9.459434      -0.250269      25.508089 0.41872462E+03  0.98091841E+04                                 7.620152                            6.840511      -0.196103       1.938020                    0.996877      29.597033      86.567325       0.623910       0.419064      -1.056346       0.035043      -0.056706      -0.075519       0.100731      -0.047669      -0.010092       0.036124      -0.011780       0.132829      -0.072710       0.001440       0.071270              8.019883       7.420041      -0.688264       0.258617       7.326490       1.584629       9.313117           0.000764
          118              C       2.151267       6.551673       9.760604       0.669925      19.946892 0.22918639E+03  0.46479441E+04                                 6.828735                            5.437824       0.086525       2.109256                    0.999704      21.099959      58.644308       0.624225       0.483830      -1.012512       0.025478       0.051135       0.024294       0.062081      -0.042121       0.073211      -0.042932       0.030568      -0.041476      -0.072696      -0.037074       0.109769              7.588396       6.523902       0.060527      -2.872590       6.813108       2.301764       9.428178           0.001630
          119              N      -1.761662      11.228600       0.864939      -0.298643      31.033527 0.51175500E+03  0.12455217E+05                                 8.529970                            7.472788      -0.525666       1.850128                    0.998949      29.016309      83.187758       0.615010       0.409199      -1.075452      -0.087101      -0.146642       0.028665       0.172951      -0.022542       0.081460       0.000459      -0.053790       0.193009      -0.103792      -0.001884       0.105675              9.308914       6.891338       0.460661       1.584719      10.436540       0.164460      10.598864           0.058145
          120              N       3.852834       7.606584       0.864939      -0.298647      31.034391 0.51177196E+03  0.12455694E+05                                 8.529975                            7.472790      -0.525676       1.850122                    0.998949      29.016853      83.188664       0.615027       0.409186      -1.075464      -0.083447       0.148758       0.028665       0.172956      -0.012014      -0.040335      -0.070771       0.065936       0.193012      -0.103785      -0.001891       0.105676              9.308920       9.151312      -1.765443      -0.649944       8.176560      -1.454616      10.598888           0.058144
          121              N      -2.091172       4.555296       0.864939      -0.298643      31.034233 0.51176906E+03  0.12455609E+05                                 8.529959                            7.472778      -0.525684       1.850122                    0.998949      29.016732      83.188341       0.615026       0.409187      -1.075463       0.170547      -0.002114       0.028665       0.172952       0.034559      -0.041124       0.070318      -0.012152       0.193008      -0.103787      -0.001889       0.105676              9.308900       9.949147       1.304802      -0.934759       7.378690       1.290170      10.598862           0.058145
          122              N       4.990588       0.466640       6.553061      -0.298642      31.034124 0.51176677E+03  0.12455533E+05                                 8.529927                            7.472752      -0.525670       1.850127                    0.998949      29.016636      83.187874       0.615029       0.409186      -1.075464      -0.087101       0.146642      -0.028664       0.172951       0.022542      -0.081459       0.000459      -0.053790       0.193007      -0.103791      -0.001884       0.105675              9.308864       6.891296      -0.460641      -1.584703      10.436490       0.164453      10.598806           0.058145
          123              N      10.605084       4.088656       6.553061      -0.298644      31.033632 0.51175680E+03  0.12455278E+05                                 8.529998                            7.472808      -0.525676       1.850123                    0.998949      29.016425      83.188270       0.615008       0.409200      -1.075451      -0.083447      -0.148756      -0.028664       0.172955       0.012015       0.040336      -0.070771       0.065935       0.193012      -0.103785      -0.001891       0.105676              9.308948       9.151322       1.765445       0.649945       8.176598      -1.454635      10.598926           0.058146
          124              N       4.661078       7.139944       6.553061      -0.298642      31.034144 0.51176714E+03  0.12455546E+05                                 8.529937                            7.472761      -0.525680       1.850124                    0.998949      29.016664      83.188008       0.615028       0.409186      -1.075464       0.170547       0.002114      -0.028665       0.172952      -0.034558       0.041123       0.070317      -0.012154       0.193007      -0.103785      -0.001890       0.105675              9.308874       9.949127      -1.304801       0.934751       7.378668       1.290163      10.598827           0.058145
          125              N       8.513912       0.466640      13.971061      -0.298643      31.033526 0.51175499E+03  0.12455217E+05                                 8.529971                            7.472789      -0.525666       1.850128                    0.998949      29.016310      83.187762       0.615010       0.409199      -1.075452       0.087101       0.146642      -0.028665       0.172951      -0.022542       0.081460       0.000459      -0.053790       0.193009      -0.103792      -0.001884       0.105675              9.308914       6.891338       0.460660       1.584718      10.436541       0.164460      10.598864           0.058144
          126              N       2.899416       4.088656      13.971061      -0.298647      31.034393 0.51177201E+03  0.12455695E+05                                 8.529976                            7.472790      -0.525676       1.850122                    0.998949      29.016855      83.188672       0.615027       0.409186      -1.075464       0.083447      -0.148758      -0.028665       0.172956      -0.012014      -0.040335      -0.070771       0.065936       0.193012      -0.103785      -0.001891       0.105676              9.308921       9.151312      -1.765443      -0.649944       8.176561      -1.454617      10.598889           0.058144
          127              N       8.843422       7.139944      13.971061      -0.298643      31.034235 0.51176911E+03  0.12455610E+05                                 8.529960                            7.472779      -0.525683       1.850122                    0.998949      29.016734      83.188352       0.615026       0.409187      -1.075463      -0.170547       0.002113      -0.028665       0.172952       0.034559      -0.041124       0.070318      -0.012152       0.193009      -0.103787      -0.001889       0.105676              9.308901       9.949149       1.304802      -0.934759       7.378690       1.290170      10.598863           0.058145
          128              N       1.761662      11.228600       8.282939      -0.298642      31.034123 0.51176676E+03  0.12455533E+05                                 8.529927                            7.472752      -0.525670       1.850127                    0.998949      29.016635      83.187869       0.615029       0.409186      -1.075464       0.087101      -0.146642       0.028664       0.172951       0.022542      -0.081459       0.000459      -0.053790       0.193007      -0.103791      -0.001884       0.105675              9.308864       6.891296      -0.460641      -1.584702      10.436490       0.164453      10.598806           0.058145
          129              N      -3.852834       7.606584       8.282939      -0.298644      31.033635 0.51175683E+03  0.12455279E+05                                 8.529999                            7.472809      -0.525677       1.850123                    0.998949      29.016427      83.188282       0.615008       0.409200      -1.075451       0.083447       0.148756       0.028664       0.172955       0.012015       0.040336      -0.070771       0.065935       0.193012      -0.103785      -0.001891       0.105676              9.308949       9.151323       1.765446       0.649945       8.176599      -1.454636      10.598927           0.058146
          130              N       2.091172       4.555296       8.282939      -0.298641      31.034141 0.51176707E+03  0.12455544E+05                                 8.529936                            7.472760      -0.525680       1.850124                    0.998949      29.016662      83.188002       0.615028       0.409186      -1.075464      -0.170547      -0.002114       0.028665       0.172952      -0.034558       0.041123       0.070317      -0.012154       0.193007      -0.103785      -0.001890       0.105675              9.308874       9.949126      -1.304802       0.934751       7.378668       1.290163      10.598827           0.058145
          131              O      -2.430810       8.872009      13.030459      -0.592435      33.839163 0.51190743E+03  0.12140879E+05                                 8.248011                            6.964889       0.580201       2.241730                    0.994989      27.588194      71.735720       0.726740       0.355360      -1.143327       0.003285       0.001157       0.014011       0.014437       0.071721       0.018675      -0.006760      -0.101419       0.086068      -0.105081       0.031433       0.073649              9.204896       8.387841       3.476755       1.870453       9.926387       3.514604       9.300461           0.000769
          132              O      -0.590147       9.550333      14.039307      -0.628966      36.956850 0.68776118E+03  0.17594891E+05                                 8.821447                            8.198480      -0.030197       2.028294                    0.993648      29.154761      79.227072       0.653276       0.366488      -1.132384      -0.013692       0.009621       0.025008       0.030090      -0.005171       0.003911      -0.061006       0.075162      -0.023557      -0.083128       0.035270       0.047858              9.205342      11.038364       0.203879       0.375190       9.072442       2.205674       7.505219          -0.001350
          133              O       0.349767       9.636878       3.341067      -0.610316      40.480902 0.57556127E+03  0.14050234E+05                                 9.321294                            7.422379       0.338109       2.162372                    0.994242      27.862493      73.396019       0.699018       0.358943      -1.140966       0.025558       0.057909      -0.028955       0.069607      -0.014527       0.014199       0.016853      -0.113336       0.124637      -0.081439       0.025613       0.055826             10.725330       6.315562      -1.505805       1.937288      10.472666      -5.797988      15.387762           0.008909
          134              O       0.817022      10.857861       1.577067      -0.531193      32.278073 0.50862368E+03  0.12038372E+05                                 7.964061                            6.943253       0.610023       2.258422                    0.997682      26.852122      69.651483       0.728072       0.355435      -1.143763      -0.009148       0.001138       0.012243       0.015325       0.028615      -0.035985      -0.011225      -0.093603       0.118481      -0.082999       0.020683       0.062316              8.659042       6.692723       1.483202      -1.868099       8.943276      -3.991589      10.341126           0.052914
          135              O       2.146540       9.364379      13.030459      -0.592422      33.838432 0.51189400E+03  0.12140475E+05                                 8.247881                            6.964790       0.580267       2.241753                    0.994990      27.587926      71.734666       0.726747       0.355359      -1.143328      -0.000651      -0.003410       0.014011       0.014435      -0.079780      -0.015188      -0.012799      -0.073509       0.086074      -0.105085       0.031434       0.073650              9.204738       6.530662      -2.404522       2.108434      11.783267      -3.377073       9.300284           0.000769
          136              O       1.813654       7.431155      14.039307      -0.628950      36.954788 0.68770913E+03  0.17593193E+05                                 8.821056                            8.198117      -0.030095       2.028339                    0.993646      29.153827      79.223221       0.653298       0.366484      -1.132390       0.015173       0.007061       0.024996       0.030082       0.035132      -0.054753       0.027113      -0.028620      -0.023497      -0.083095       0.035264       0.047831              9.204932       9.386957       0.749386       1.722520      10.722909      -1.427606       7.504928          -0.001351
          137              O       1.418648       6.573894       3.341067      -0.610263      40.478908 0.57551599E+03  0.14048871E+05                                 9.321083                            7.422158       0.337709       2.162283                    0.994238      27.861222      73.392329       0.699017       0.358950      -1.140959       0.037349      -0.051058      -0.028940       0.069565      -0.041837       0.007447      -0.020682       0.081871       0.124658      -0.081468       0.025689       0.055779             10.725137      10.737243      -1.047171      -5.989828       6.050620       1.221292      15.387547           0.008908
          138              O       2.242422       5.558748       1.577067      -0.531196      32.278627 0.50863378E+03  0.12038680E+05                                 7.964175                            6.943341       0.609980       2.258405                    0.997682      26.852326      69.652373       0.728064       0.355437      -1.143761       0.005560       0.007351       0.012236       0.015319      -0.054835       0.008275       0.036776      -0.002769       0.118461      -0.082994       0.020683       0.062311              8.659185       7.096275      -1.716154      -2.522836       8.539955       3.613686      10.341326           0.052914
          139              O       0.284270       5.154092      13.030459      -0.592393      33.836422 0.51185739E+03  0.12139392E+05                                 8.247595                            6.964571       0.580093       2.241730                    0.994991      27.586878      71.731346       0.726753       0.355362      -1.143325      -0.002643       0.002294       0.014019       0.014449       0.008049      -0.003494       0.019526       0.174849       0.086002      -0.105022       0.031403       0.073618              9.204408      12.551965      -1.072117      -3.978685       5.761293      -0.137464       9.299965           0.000768
          140              O      -1.223508       6.408992      14.039307      -0.628925      36.954154 0.68769522E+03  0.17592768E+05                                 8.821017                            8.198086      -0.030211       2.028316                    0.993643      29.153432      79.222282       0.653293       0.366488      -1.132385      -0.001473      -0.016664       0.024984       0.030068      -0.029961       0.050835       0.033857      -0.046537      -0.023453      -0.083074       0.035249       0.047824              9.204894       9.739920      -0.953141      -2.097664      10.369819      -0.777926       7.504943          -0.001350
          141              O      -1.768414       7.179708       3.341067      -0.610275      40.478305 0.57551191E+03  0.14048723E+05                                 9.320911                            7.422070       0.338027       2.162373                    0.994241      27.861310      73.392023       0.699031       0.358944      -1.140966      -0.062902      -0.006821      -0.028943       0.069576       0.056339      -0.021648       0.003864       0.031553       0.124661      -0.081439       0.025642       0.055797             10.724897       8.129031       2.552838       4.052470       8.658479       4.576489      15.387182           0.008908
          142              O      -3.059444       6.973872       1.577067      -0.531192      32.278405 0.50863032E+03  0.12038577E+05                                 7.964137                            6.943319       0.609989       2.258410                    0.997682      26.852235      69.652070       0.728065       0.355438      -1.143761       0.003590      -0.008488       0.012238       0.015320       0.026221       0.027716      -0.025553       0.096356       0.118472      -0.082994       0.020679       0.062315              8.659129       9.665210       0.232920       4.390910       5.970941       0.377966      10.341235           0.052915
          143              O       4.321440       2.823231       9.223541      -0.592436      33.838968 0.51190358E+03  0.12140761E+05                                 8.247966                            6.964852       0.580198       2.241728                    0.994989      27.588160      71.735486       0.726744       0.355359      -1.143328       0.003285      -0.001157      -0.014010       0.014437      -0.071719      -0.018676      -0.006760      -0.101418       0.086066      -0.105079       0.031433       0.073647              9.204843       8.387794      -3.476731      -1.870444       9.926327       3.514580       9.300408           0.000769
          144              O       6.162103       2.144907       8.214693      -0.628965      36.956848 0.68776126E+03  0.17594894E+05                                 8.821450                            8.198484      -0.030201       2.028293                    0.993648      29.154757      79.227081       0.653276       0.366489      -1.132384      -0.013692      -0.009621      -0.025008       0.030090       0.005171      -0.003911      -0.061005       0.075161      -0.023558      -0.083127       0.035269       0.047858              9.205345      11.038363      -0.203876      -0.375190       9.072448       2.205676       7.505224          -0.001350
          145              O       7.102017       2.058362       4.076933      -0.610316      40.480867 0.57556048E+03  0.14050209E+05                                 9.321286                            7.422373       0.338119       2.162375                    0.994242      27.862477      73.395951       0.699018       0.358943      -1.140966       0.025558      -0.057909       0.028956       0.069607       0.014528      -0.014199       0.016853      -0.113336       0.124636      -0.081439       0.025613       0.055826             10.725321       6.315557       1.505805      -1.937288      10.472657      -5.797984      15.387748           0.008909
          146              O       7.569272       0.837379       5.840933      -0.531193      32.278107 0.50862443E+03  0.12038396E+05                                 7.964070                            6.943261       0.610023       2.258422                    0.997682      26.852131      69.651547       0.728071       0.355436      -1.143763      -0.009149      -0.001138      -0.012243       0.015326      -0.028614       0.035986      -0.011225      -0.093604       0.118481      -0.082999       0.020683       0.062316              8.659052       6.692729      -1.483197       1.868099       8.943284      -3.991593      10.341142           0.052915
          147              O       8.898790       2.330861       9.223541      -0.592422      33.838582 0.51189696E+03  0.12140565E+05                                 8.247912                            6.964815       0.580268       2.241753                    0.994990      27.587963      71.734854       0.726745       0.355359      -1.143327      -0.000652       0.003410      -0.014012       0.014435       0.079782       0.015187      -0.012799      -0.073510       0.086074      -0.105086       0.031434       0.073652              9.204774       6.530691       2.404538      -2.108451      11.783307      -3.377088       9.300325           0.000769
          148              O       8.565904       4.264085       8.214693      -0.628948      36.954621 0.68770490E+03  0.17593055E+05                                 8.821024                            8.198087      -0.030090       2.028342                    0.993646      29.153749      79.222908       0.653300       0.366483      -1.132390       0.015173      -0.007061      -0.024996       0.030081      -0.035131       0.054753       0.027113      -0.028621      -0.023500      -0.083095       0.035264       0.047830              9.204897       9.386920      -0.749393      -1.722509      10.722875      -1.427597       7.504898          -0.001350
          149              O       8.170898       5.121346       4.076933      -0.610262      40.478952 0.57551689E+03  0.14048900E+05                                 9.321094                            7.422167       0.337702       2.162280                    0.994238      27.861231      73.392388       0.699016       0.358951      -1.140959       0.037349       0.051057       0.028940       0.069565       0.041838      -0.007447      -0.020682       0.081872       0.124661      -0.081470       0.025690       0.055780             10.725151      10.737253       1.047172       5.989836       6.050627       1.221294      15.387572           0.008908
          150              O       8.994672       6.136492       5.840933      -0.531194      32.278547 0.50863207E+03  0.12038628E+05                                 7.964162                            6.943329       0.609982       2.258407                    0.997682      26.852272      69.652186       0.728064       0.355437      -1.143761       0.005560      -0.007351      -0.012236       0.015319       0.054837      -0.008275       0.036777      -0.002768       0.118463      -0.082996       0.020684       0.062312              8.659170       7.096257       1.716151       2.522830       8.539946       3.613684      10.341308           0.052914
          151              O       7.036520       6.541148       9.223541      -0.592393      33.836433 0.51185767E+03  0.12139402E+05                                 8.247603                            6.964578       0.580098       2.241732                    0.994991      27.586865      71.731348       0.726752       0.355363      -1.143325      -0.002643      -0.002294      -0.014019       0.014449      -0.008048       0.003493       0.019525       0.174850       0.086004      -0.105022       0.031404       0.073618              9.204417      12.551977       1.072124       3.978685       5.761299      -0.137462       9.299974           0.000769
          152              O       5.528742       5.286248       8.214693      -0.628926      36.954155 0.68769528E+03  0.17592770E+05                                 8.821020                            8.198088      -0.030218       2.028314                    0.993642      29.153429      79.222284       0.653292       0.366489      -1.132385      -0.001474       0.016664      -0.024984       0.030068       0.029962      -0.050835       0.033857      -0.046536      -0.023453      -0.083074       0.035250       0.047824              9.204897       9.739928       0.953142       2.097666      10.369815      -0.777925       7.504947          -0.001351
          153              O       4.983836       4.515532       4.076933      -0.610275      40.478262 0.57551142E+03  0.14048708E+05                                 9.320904                            7.422066       0.338023       2.162372                    0.994241      27.861306      73.391999       0.699031       0.358944      -1.140966      -0.062902       0.006822       0.028942       0.069576      -0.056337       0.021648       0.003864       0.031552       0.124659      -0.081437       0.025641       0.055796             10.724887       8.129026      -2.552835      -4.052464       8.658472       4.576482      15.387163           0.008909
          154              O       3.692806       4.721368       5.840933      -0.531192      32.278269 0.50862770E+03  0.12038498E+05                                 7.964111                            6.943297       0.609987       2.258410                    0.997682      26.852195      69.651887       0.728066       0.355437      -1.143761       0.003590       0.008487      -0.012238       0.015320      -0.026220      -0.027716      -0.025552       0.096354       0.118473      -0.082992       0.020677       0.062315              8.659098       9.665180      -0.232919      -4.390891       5.970921       0.377963      10.341194           0.052914
          155              O       9.183060       2.823231       1.805541      -0.592436      33.839154 0.51190728E+03  0.12140874E+05                                 8.248009                            6.964887       0.580201       2.241730                    0.994989      27.588193      71.735710       0.726740       0.355360      -1.143327      -0.003285      -0.001157      -0.014011       0.014437       0.071721       0.018675      -0.006760      -0.101419       0.086068      -0.105081       0.031433       0.073649              9.204894       8.387839       3.476754       1.870453       9.926384       3.514603       9.300459           0.000769
          156              O       7.342397       2.144907       0.796693      -0.628966      36.956838 0.68776091E+03  0.17594882E+05                                 8.821445                            8.198479      -0.030197       2.028294                    0.993648      29.154755      79.227052       0.653276       0.366488      -1.132384       0.013692      -0.009621      -0.025008       0.030090      -0.005171       0.003911      -0.061006       0.075162      -0.023557      -0.083128       0.035270       0.047858              9.205340      11.038362       0.203879       0.375190       9.072440       2.205673       7.505218          -0.001350
          157              O       6.402483       2.058362      11.494933      -0.610316      40.480899 0.57556122E+03  0.14050232E+05                                 9.321294                            7.422379       0.338110       2.162372                    0.994242      27.862492      73.396015       0.699018       0.358943      -1.140966      -0.025558      -0.057909       0.028955       0.069607      -0.014527       0.014199       0.016853      -0.113336       0.124637      -0.081439       0.025613       0.055826             10.725329       6.315561      -1.505804       1.937288      10.472666      -5.797988      15.387761           0.008909
          158              O       5.935228       0.837379      13.258933      -0.531193      32.278074 0.50862370E+03  0.12038373E+05                                 7.964061                            6.943254       0.610023       2.258422                    0.997682      26.852122      69.651484       0.728072       0.355435      -1.143763       0.009148      -0.001138      -0.012243       0.015325       0.028615      -0.035985      -0.011225      -0.093603       0.118481      -0.082999       0.020683       0.062316              8.659042       6.692724       1.483202      -1.868099       8.943277      -3.991589      10.341127           0.052915
          159              O       4.605710       2.330861       1.805541      -0.592422      33.838432 0.51189401E+03  0.12140475E+05                                 8.247881                            6.964790       0.580267       2.241753                    0.994990      27.587926      71.734666       0.726747       0.355359      -1.143328       0.000651       0.003410      -0.014011       0.014435      -0.079780      -0.015188      -0.012799      -0.073509       0.086074      -0.105085       0.031434       0.073650              9.204738       6.530662      -2.404522       2.108434      11.783267      -3.377073       9.300284           0.000769
          160              O       4.938596       4.264085       0.796693      -0.628950      36.954785 0.68770906E+03  0.17593191E+05                                 8.821055                            8.198116      -0.030095       2.028339                    0.993646      29.153826      79.223216       0.653298       0.366484      -1.132390      -0.015173      -0.007061      -0.024996       0.030082       0.035132      -0.054753       0.027113      -0.028620      -0.023497      -0.083095       0.035264       0.047831              9.204931       9.386957       0.749386       1.722520      10.722909      -1.427605       7.504928          -0.001351
          161              O       5.333602       5.121346      11.494933      -0.610263      40.478909 0.57551600E+03  0.14048872E+05                                 9.321083                            7.422158       0.337708       2.162282                    0.994238      27.861222      73.392329       0.699017       0.358950      -1.140959      -0.037349       0.051058       0.028940       0.069565      -0.041837       0.007447      -0.020682       0.081871       0.124658      -0.081469       0.025689       0.055779             10.725137      10.737243      -1.047171      -5.989828       6.050620       1.221293      15.387548           0.008908
          162              O       4.509828       6.136492      13.258933      -0.531196      32.278633 0.50863391E+03  0.12038683E+05                                 7.964177                            6.943342       0.609980       2.258405                    0.997682      26.852328      69.652383       0.728064       0.355437      -1.143761      -0.005560      -0.007351      -0.012236       0.015319      -0.054835       0.008275       0.036776      -0.002769       0.118461      -0.082994       0.020683       0.062311              8.659187       7.096276      -1.716155      -2.522836       8.539956       3.613687      10.341328           0.052913
          163              O       6.467980       6.541148       1.805541      -0.592393      33.836421 0.51185722E+03  0.12139387E+05                                 8.247595                            6.964570       0.580092       2.241730                    0.994991      27.586879      71.731354       0.726753       0.355362      -1.143325       0.002643      -0.002294      -0.014019       0.014449       0.008049      -0.003494       0.019525       0.174849       0.086002      -0.105022       0.031403       0.073618              9.204408      12.551963      -1.072117      -3.978686       5.761292      -0.137464       9.299968           0.000769
          164              O       7.975758       5.286248       0.796693      -0.628925      36.954161 0.68769544E+03  0.17592775E+05                                 8.821018                            8.198087      -0.030211       2.028316                    0.993643      29.153431      79.222277       0.653293       0.366488      -1.132385       0.001473       0.016664      -0.024984       0.030068      -0.029961       0.050835       0.033857      -0.046537      -0.023453      -0.083074       0.035249       0.047824              9.204895       9.739925      -0.953143      -2.097665      10.369817      -0.777926       7.504945          -0.001350
          165              O       8.520664       4.515532      11.494933      -0.610275      40.478298 0.57551179E+03  0.14048719E+05                                 9.320910                            7.422069       0.338027       2.162373                    0.994241      27.861307      73.392013       0.699031       0.358944      -1.140966       0.062902       0.006821       0.028943       0.069576       0.056339      -0.021648       0.003864       0.031553       0.124661      -0.081439       0.025642       0.055797             10.724896       8.129030       2.552838       4.052469       8.658478       4.576489      15.387181           0.008908
          166              O       9.811694       4.721368      13.258933      -0.531192      32.278410 0.50863042E+03  0.12038580E+05                                 7.964138                            6.943320       0.609988       2.258409                    0.997682      26.852237      69.652078       0.728065       0.355438      -1.143761      -0.003590       0.008488      -0.012238       0.015320       0.026221       0.027716      -0.025553       0.096356       0.118472      -0.082994       0.020679       0.062315              8.659130       9.665211       0.232921       4.390910       5.970941       0.377966      10.341236           0.052915
          167              O       2.430810       8.872009       5.612459      -0.592436      33.838971 0.51190364E+03  0.12140763E+05                                 8.247966                            6.964852       0.580197       2.241728                    0.994989      27.588162      71.735492       0.726744       0.355359      -1.143328      -0.003285       0.001157       0.014010       0.014437      -0.071719      -0.018676      -0.006760      -0.101417       0.086066      -0.105079       0.031433       0.073647              9.204844       8.387795      -3.476732      -1.870444       9.926327       3.514580       9.300409           0.000769
          168              O       0.590147       9.550333       6.621307      -0.628965      36.956855 0.68776144E+03  0.17594900E+05                                 8.821451                            8.198485      -0.030201       2.028293                    0.993648      29.154761      79.227093       0.653276       0.366489      -1.132384       0.013692       0.009621       0.025008       0.030090       0.005171      -0.003911      -0.061005       0.075161      -0.023558      -0.083127       0.035269       0.047858              9.205346      11.038364      -0.203876      -0.375190       9.072449       2.205676       7.505225          -0.001350
          169              O      -0.349767       9.636878      10.759067      -0.610316      40.480870 0.57556054E+03  0.14050211E+05                                 9.321287                            7.422373       0.338119       2.162375                    0.994242      27.862478      73.395956       0.699018       0.358943      -1.140966      -0.025558       0.057909      -0.028956       0.069607       0.014528      -0.014199       0.016853      -0.113336       0.124636      -0.081439       0.025613       0.055826             10.725322       6.315557       1.505805      -1.937288      10.472658      -5.797984      15.387750           0.008909
          170              O      -0.817022      10.857861       8.995067      -0.531193      32.278103 0.50862435E+03  0.12038393E+05                                 7.964069                            6.943261       0.610023       2.258422                    0.997682      26.852129      69.651539       0.728071       0.355436      -1.143763       0.009149       0.001139       0.012243       0.015326      -0.028614       0.035986      -0.011225      -0.093604       0.118481      -0.082999       0.020683       0.062316              8.659051       6.692728      -1.483197       1.868099       8.943284      -3.991592      10.341141           0.052915
          171              O      -2.146540       9.364379       5.612459      -0.592422      33.838590 0.51189711E+03  0.12140569E+05                                 8.247913                            6.964816       0.580268       2.241753                    0.994990      27.587966      71.734865       0.726745       0.355359      -1.143327       0.000652      -0.003410       0.014012       0.014435       0.079782       0.015187      -0.012799      -0.073510       0.086074      -0.105086       0.031434       0.073652              9.204776       6.530692       2.404538      -2.108452      11.783309      -3.377088       9.300326           0.000769
          172              O      -1.813654       7.431155       6.621307      -0.628948      36.954626 0.68770501E+03  0.17593059E+05                                 8.821024                            8.198088      -0.030090       2.028342                    0.993646      29.153752      79.222915       0.653300       0.366483      -1.132390      -0.015173       0.007061       0.024996       0.030081      -0.035131       0.054753       0.027113      -0.028621      -0.023500      -0.083095       0.035264       0.047830              9.204898       9.386920      -0.749393      -1.722509      10.722875      -1.427597       7.504898          -0.001350
          173              O      -1.418648       6.573894      10.759067      -0.610262      40.478958 0.57551699E+03  0.14048903E+05                                 9.321095                            7.422167       0.337702       2.162280                    0.994238      27.861233      73.392396       0.699016       0.358951      -1.140959      -0.037349      -0.051057      -0.028940       0.069565       0.041838      -0.007447      -0.020682       0.081872       0.124661      -0.081470       0.025690       0.055780             10.725152      10.737254       1.047172       5.989837       6.050627       1.221294      15.387574           0.008909
          174              O      -2.242422       5.558748       8.995067      -0.531194      32.278550 0.50863212E+03  0.12038630E+05                                 7.964162                            6.943329       0.609982       2.258406                    0.997682      26.852273      69.652190       0.728064       0.355437      -1.143761      -0.005560       0.007351       0.012236       0.015319       0.054837      -0.008275       0.036777      -0.002768       0.118463      -0.082996       0.020684       0.062312              8.659171       7.096257       1.716151       2.522830       8.539946       3.613684      10.341309           0.052914
          175              O      -0.284270       5.154092       5.612459      -0.592393      33.836432 0.51185765E+03  0.12139401E+05                                 8.247603                            6.964578       0.580098       2.241732                    0.994991      27.586865      71.731348       0.726752       0.355363      -1.143325       0.002643       0.002294       0.014019       0.014449      -0.008048       0.003493       0.019525       0.174850       0.086004      -0.105022       0.031404       0.073618              9.204417      12.551976       1.072124       3.978685       5.761299      -0.137462       9.299974           0.000769
          176              O       1.223508       6.408992       6.621307      -0.628926      36.954164 0.68769551E+03  0.17592778E+05                                 8.821022                            8.198090      -0.030218       2.028313                    0.993642      29.153433      79.222302       0.653292       0.366489      -1.132385       0.001474      -0.016664       0.024984       0.030068       0.029962      -0.050835       0.033857      -0.046536      -0.023453      -0.083074       0.035250       0.047824              9.204899       9.739931       0.953142       2.097666      10.369817      -0.777926       7.504949          -0.001351
          177              O       1.768414       7.179708      10.759067      -0.610275      40.478260 0.57551139E+03  0.14048707E+05                                 9.320903                            7.422065       0.338023       2.162372                    0.994241      27.861306      73.391996       0.699032       0.358944      -1.140966       0.062902      -0.006821      -0.028942       0.069576      -0.056337       0.021648       0.003864       0.031552       0.124658      -0.081437       0.025641       0.055796             10.724886       8.129025      -2.552835      -4.052463       8.658471       4.576482      15.387161           0.008909
          178              O       3.059444       6.973872       8.995067      -0.531192      32.278270 0.50862773E+03  0.12038499E+05                                 7.964111                            6.943298       0.609987       2.258409                    0.997682      26.852195      69.651889       0.728066       0.355437      -1.143761      -0.003590      -0.008487       0.012238       0.015320      -0.026220      -0.027716      -0.025552       0.096354       0.118473      -0.082992       0.020677       0.062315              8.659099       9.665181      -0.232919      -4.390891       5.970921       0.377963      10.341195           0.052914

******************************************************
Auxiliary information for the entire system
The total spin magnetic moment of the unit cell is   5.998466
The total net atomic charge of the unit cell is   0.000003
Accuracy of reproducing the electrostatic potential in the unit cell:
  The inner radius (bohr) =    5.0000
  The outer radius (bohr) =   12.0000
  Valid grid points have density less than (e/(bohr^3)) =    0.0001
  The number of valid grid points were=        66242
  The rms potential error without charges in kcal/mol is=      6.76944
  The rms potential error with partial charges in kcal/mol is=      0.85998
  The RRMSE value at monopole order=      0.12704
  The rms potential error with partial charges and cloud penetration in kcal/mol is=      0.85296
  The RRMSE value at monopole order with cloud penetration is=      0.12600
  The rms potential error with partial charges and atomic dipoles in kcal/mol is=      0.58622
  The RRMSE value at dipole order=      0.08660
  The rms potential error with partial charges, atomic dipoles and cloud penetration in kcal/mol is=      0.57705
  The RRMSE value at dipole order with cloud penetration=      0.08524

******************************************************
The electron densities and ab initio electrostatic potential were computed in VASP using the PBE functional and
projector augmented wave method. See the main text of the journal article for a description of computational details.
The atomic charges, dipoles, and quadrupoles were computed with the DDEC6 method as described in
(a) T. A. Manz and N. Gabaldon Limas, RSC Adv. 6 (2016) 47771-47801 DOI: 10.1039/c6ra04656h
(b) N. Gabaldon Limas and T. A. Manz, RSC Adv. 8 (2018) 2678-2707 DOI: 10.1039/c7ra11829e.
For each atom in the material, the electron cloud parameters were fit to the spherically averaged atom-in-material
electron density using radial positions for which this density was between 10^-4 and 10^-2 electrons per cubic bohr.
The polarizabilities, dispersion coefficients, and quantum Drude oscillator (QDO) parameters were fit using the MCLF method.
The magnetic structure of the system was optimized in VASP from the default ferromagnetic initial guess using spin polarization.
The atomic spin moments (ASMs) were computed on this optimized magnetic structure using the DDEC6 partition as inputs
to the method of T. A. Manz and D. S. Sholl, J. Chem. Theory Comput. 7 (2011) 4146-4164 DOI: 10.1021/ct200539n.
The RMSE and RRMSE were computed using a uniform grid with Ewald summation.
