# Supplementary material for: A collection of forcefield precursors for metal–organic frameworks
Source: RSC Adv. 2019 Nov 13;9(63):36492–507. doi: 10.1039/c9ra07327b (PMC9075174; doi:10.1039/c9ra07327b)
Supplement: RA-009-C9RA07327B-s4596 [file RA-009-C9RA07327B-s4596.xyz]

  178
jmolscript: load "" {1 1 1} spacegroup "x,y,z" unitcell [{     13.515600     0.000000     0.000000 }, {     -6.757800    11.704853     0.000000 }, {      0.000000     0.000000    14.872000 }]
La     6.757800     3.901696     4.934083     1.836946
La     0.000000     7.803157     2.501917     1.836947
La     0.000000     7.803157     9.937917     1.836945
La     6.757800     3.901696    12.370083     1.836947
Cu     6.757800     0.000000     7.436000     0.765069
Cu     3.378900     5.852427     7.436000     0.765069
Cu    -3.378900     5.852427     7.436000     0.765065
Cu     6.757800     0.000000     0.000000     0.765069
Cu    -3.378900     5.852427     0.000000     0.765068
Cu     3.378900     5.852427     0.000000     0.765066
H      9.923829     0.513843     6.799478     0.160529
H      2.145602    11.448517     8.566272     0.258309
H      9.811650     1.677305     7.963956     0.130721
H      8.526316     2.197001     9.213204     0.154373
H      8.597949     0.787737    10.190294     0.151566
H      2.240886     2.853643     6.799478     0.160531
H      2.084106     4.122449     8.566272     0.258309
H      3.304564     2.369062     7.963956     0.130725
H      4.397300     3.222346     9.213204     0.154376
H      3.141025     3.864942    10.190294     0.151567
H      8.108684     8.337367     6.799478     0.160533
H     -4.229707     7.838740     8.566272     0.258311
H      7.157186     7.658485     7.963956     0.130725
H      7.349783     6.285506     9.213204     0.154374
H      8.534426     7.052174    10.190294     0.151568
H      3.166029    11.191010     0.636522     0.160531
H      8.903401     0.256336    13.741728     0.258310
H      3.053850    10.027548    14.344044     0.130722
H      1.768516     9.507852    13.094796     0.154373
H      1.840149    10.917116    12.117706     0.151567
H     -4.516914     8.851210     0.636522     0.160531
H      8.841906     7.582404    13.741728     0.258310
H     -3.453236     9.335791    14.344044     0.130725
H     -2.360500     8.482507    13.094796     0.154377
H     -3.616775     7.839911    12.117706     0.151567
H      1.350884     3.367486     0.636522     0.160534
H      2.528093     3.866113    13.741728     0.258311
H      0.399386     4.046368    14.344044     0.130725
H      0.591983     5.419347    13.094796     0.154374
H      1.776626     4.652679    12.117706     0.151568
H     -3.166029    11.191010     8.072522     0.160530
H      4.612199     0.256336     6.305728     0.258309
H     -3.053850    10.027548     6.908044     0.130722
H     -1.768516     9.507852     5.658796     0.154373
H     -1.840149    10.917116     4.681706     0.151566
H      4.516914     8.851210     8.072522     0.160532
H      4.673694     7.582404     6.305728     0.258309
H      3.453236     9.335791     6.908044     0.130726
H      2.360500     8.482507     5.658796     0.154376
H      3.616775     7.839911     4.681706     0.151567
H     -1.350884     3.367486     8.072522     0.160534
H     10.987507     3.866113     6.305728     0.258311
H     -0.399386     4.046368     6.908044     0.130725
H     -0.591983     5.419347     5.658796     0.154374
H     -1.776626     4.652679     4.681706     0.151568
H      3.591771     0.513843    14.235478     0.160531
H     -2.145601    11.448517     1.130272     0.258310
H      3.703950     1.677305     0.527956     0.130722
H      4.989284     2.197001     1.777204     0.154373
H      4.917651     0.787737     2.754294     0.151567
H     11.274714     2.853643    14.235478     0.160531
H     -2.084106     4.122449     1.130272     0.258310
H     10.211036     2.369062     0.527956     0.130725
H      9.118300     3.222346     1.777204     0.154377
H     10.374575     3.864942     2.754294     0.151567
H      5.406916     8.337367    14.235478     0.160535
H      4.229707     7.838740     1.130272     0.258311
H      6.358414     7.658485     0.527956     0.130725
H      6.165817     6.285506     1.777204     0.154374
H      4.981174     7.052174     2.754294     0.151568
C      8.615519     2.108044     6.455935     0.642639
C      9.397397     1.128348     7.303639    -0.246059
C      8.248571     1.315625     9.467515    -0.255452
C      6.749015     1.417458     9.764955     0.666900
C      4.275660     3.189572     6.455935     0.642643
C      3.036280     3.002295     7.303639    -0.246058
C      3.772880     3.903568     9.467515    -0.255449
C      4.610847     5.151306     9.764955     0.666916
C      7.382221     6.407237     6.455935     0.642645
C      7.839724     7.574210     7.303639    -0.246057
C      8.251950     6.485659     9.467515    -0.255452
C      8.913538     5.136089     9.764955     0.666916
C      1.857719     9.596809     0.980065     0.642639
C      2.639597    10.576505     0.132361    -0.246058
C      1.490771    10.389228    12.840485    -0.255451
C     -0.008785    10.287395    12.543045     0.666900
C     -2.482140     8.515281     0.980065     0.642644
C     -3.721520     8.702558     0.132361    -0.246057
C     -2.984920     7.801285    12.840485    -0.255448
C     -2.146953     6.553547    12.543045     0.666917
C      0.624421     5.297616     0.980065     0.642645
C      1.081924     4.130643     0.132361    -0.246057
C      1.494150     5.219194    12.840485    -0.255452
C      2.155738     6.568764    12.543045     0.666917
C     -1.857719     9.596809     8.416065     0.642638
C     -2.639597    10.576505     7.568361    -0.246059
C     -1.490771    10.389228     5.404485    -0.255452
C      0.008785    10.287395     5.107045     0.666900
C      2.482140     8.515281     8.416065     0.642643
C      3.721520     8.702558     7.568361    -0.246058
C      2.984920     7.801285     5.404485    -0.255449
C      2.146953     6.553547     5.107045     0.666916
C     -0.624421     5.297616     8.416065     0.642645
C     -1.081924     4.130643     7.568361    -0.246057
C     -1.494150     5.219194     5.404485    -0.255453
C     -2.155738     6.568764     5.107045     0.666916
C      4.900081     2.108044    13.891935     0.642639
C      4.118203     1.128348    14.739639    -0.246058
C      5.267029     1.315625     2.031515    -0.255451
C      6.766585     1.417458     2.328955     0.666900
C      9.239940     3.189572    13.891935     0.642643
C     10.479320     3.002295    14.739639    -0.246058
C      9.742720     3.903568     2.031515    -0.255448
C      8.904753     5.151306     2.328955     0.666917
C      6.133379     6.407237    13.891935     0.642645
C      5.675876     7.574210    14.739639    -0.246057
C      5.263650     6.485659     2.031515    -0.255453
C      4.602062     5.136089     2.328955     0.666917
N      8.516855     0.485751     8.283704    -0.292826
N      2.920045     4.086164     8.283704    -0.292827
N      8.836499     7.132937     8.283704    -0.292828
N      1.759055    11.219102    14.024296    -0.292829
N     -3.837755     7.618689    14.024296    -0.292830
N      2.078699     4.571916    14.024296    -0.292828
N     -1.759055    11.219102     6.588296    -0.292826
N      3.837755     7.618689     6.588296    -0.292827
N     -2.078699     4.571916     6.588296    -0.292827
N      4.998745     0.485751     0.847704    -0.292829
N     10.595555     4.086164     0.847704    -0.292830
N      4.679101     7.132937     0.847704    -0.292827
O      7.347080     2.139647     6.618040    -0.638397
O      9.195338     2.822040     5.620129    -0.587581
O      5.935376     0.848602     9.006483    -0.522852
O      6.415855     2.071759    10.779226    -0.616714
O      4.937249     4.272271     6.618040    -0.638418
O      4.604089     2.330436     5.620129    -0.587567
O      4.525023     6.140366     9.006483    -0.522846
O      5.344068     5.112680    10.779226    -0.616763
O      7.989071     5.292935     6.618040    -0.638401
O      6.473972     6.552377     5.620129    -0.587580
O      9.813001     4.715885     9.006483    -0.522846
O      8.513476     4.520414    10.779226    -0.616755
O      0.589280     9.565206     0.817960    -0.638398
O      2.437538     8.882813     1.815871    -0.587582
O     -0.822424    10.856251    13.301517    -0.522853
O     -0.341945     9.633094    11.528774    -0.616714
O     -1.820551     7.432582     0.817960    -0.638418
O     -2.153711     9.374417     1.815871    -0.587567
O     -2.232777     5.564487    13.301517    -0.522846
O     -1.413732     6.592173    11.528774    -0.616763
O      1.231271     6.411918     0.817960    -0.638402
O     -0.283828     5.152476     1.815871    -0.587579
O      3.055201     6.988968    13.301517    -0.522846
O      1.755676     7.184439    11.528774    -0.616756
O     -0.589280     9.565206     8.253960    -0.638397
O     -2.437538     8.882813     9.251871    -0.587581
O      0.822424    10.856251     5.865517    -0.522852
O      0.341945     9.633094     4.092774    -0.616714
O      1.820551     7.432582     8.253960    -0.638417
O      2.153711     9.374417     9.251871    -0.587567
O      2.232777     5.564487     5.865517    -0.522846
O      1.413732     6.592173     4.092774    -0.616763
O     -1.231271     6.411918     8.253960    -0.638401
O      0.283828     5.152476     9.251871    -0.587580
O     -3.055201     6.988968     5.865517    -0.522846
O     -1.755676     7.184439     4.092774    -0.616755
O      6.168520     2.139647    14.054040    -0.638398
O      4.320262     2.822040    13.056129    -0.587582
O      7.580224     0.848602     1.570483    -0.522853
O      7.099745     2.071759     3.343226    -0.616714
O      8.578351     4.272271    14.054040    -0.638418
O      8.911511     2.330436    13.056129    -0.587567
O      8.990577     6.140366     1.570483    -0.522846
O      8.171532     5.112680     3.343226    -0.616763
O      5.526529     5.292935    14.054040    -0.638402
O      7.041628     6.552377    13.056129    -0.587579
O      3.702599     4.715885     1.570483    -0.522846
O      5.002124     4.520414     3.343226    -0.616756

The following XYZ coordinates are in angstroms. Other properties are in atomic units.
The sperically averaged electron density of each atom fit to a function of the form exp(a - br)
eigen_1, eigen_2 and eigen_3 are the three eigenvalues of traceless quadrupole moment tensor
  atom number  atomic symbol              X              Y              Z     net charge C6 coefficient C8 coefficient C10 coefficient fluctuating dipole atomic polarizability isotropic forcefield polarizability              a              b squared Pearson coefficient          <r^3>          <r^4>         wp_QDO          m_QDO          q_QDO       dipole_x       dipole_y       dipole_z         dipole            Qxy            Qxz            Qyz     Q(x^2-y^2)  Q(3z^2 - R^2)        eigen_1        eigen_2        eigen_3 static polarizability      alpha(xx)      alpha(xy)      alpha(xz)      alpha(yy)      alpha(yz)      alpha(zz) atomic spin moment
            1             La       6.757800       3.901696       4.934083       1.836946     227.060449 0.65627310E+04  0.27740742E+06                                28.614221                           25.558970       1.044090       1.908704                    0.999931     109.580783     312.831612       0.388185       0.373279      -1.199023      -0.000007       0.000098       0.003297       0.003298       0.000017       0.000009      -0.000003       0.000117      -0.038582      -0.012861       0.006369       0.006491             32.039026      27.130517       0.000379      -0.000194      27.129628       0.000053      41.856934           0.004725
            2             La       0.000000       7.803157       2.501917       1.836947     227.060352 0.65627278E+04  0.27740726E+06                                28.614213                           25.558963       1.044089       1.908704                    0.999931     109.580761     312.831525       0.388186       0.373279      -1.199023      -0.000006      -0.000100      -0.003297       0.003299      -0.000017      -0.000009      -0.000003       0.000118      -0.038577      -0.012859       0.006368       0.006491             32.039017      27.130515      -0.000380       0.000208      27.129618       0.000037      41.856916           0.004718
            3             La       0.000000       7.803157       9.937917       1.836945     227.060455 0.65627313E+04  0.27740746E+06                                28.614229                           25.558976       1.044087       1.908703                    0.999931     109.580819     312.831784       0.388185       0.373279      -1.199023       0.000006      -0.000099      -0.003296       0.003298       0.000017       0.000010      -0.000004       0.000117      -0.038581      -0.012860       0.006370       0.006491             32.039035      27.130524       0.000379      -0.000194      27.129633       0.000054      41.856948           0.004722
            4             La       6.757800       3.901696      12.370083       1.836947     227.060261 0.65627243E+04  0.27740707E+06                                28.614208                           25.558958       1.044088       1.908703                    0.999931     109.580716     312.831376       0.388186       0.373279      -1.199023       0.000006       0.000100       0.003298       0.003299      -0.000017      -0.000009      -0.000002       0.000118      -0.038579      -0.012860       0.006368       0.006491             32.039010      27.130509      -0.000380       0.000207      27.129613       0.000036      41.856909           0.004716
            5             Cu       6.757800       0.000000       7.436000       0.765069      57.091752 0.11325659E+04  0.31420701E+05                                12.559889                           11.417187       1.406046       2.377190                    0.995109      41.260499     101.249066       0.511526       0.431605      -1.135508      -0.000000       0.000000      -0.000000       0.000000      -0.013066      -0.082857       0.036402      -0.018081       0.071423      -0.086224      -0.014264       0.100489             14.052894      11.044987       4.100748       1.133253      16.684593       4.199835      14.429100           0.742027
            6             Cu       3.378900       5.852427       7.436000       0.765069      57.092028 0.11325707E+04  0.31420871E+05                                12.559942                           11.417219       1.406009       2.377178                    0.995109      41.260538     101.249247       0.511525       0.431605      -1.135508      -0.000000      -0.000000      -0.000000       0.000000      -0.001299       0.072955       0.053557       0.031671       0.071413      -0.086227      -0.014260       0.100487             14.052994      11.723491      -4.492481       3.070550      16.006223      -3.081321      14.429267           0.742029
            7             Cu      -3.378900       5.852427       7.436000       0.765065      57.092045 0.11325729E+04  0.31420934E+05                                12.559907                           11.417203       1.406072       2.377197                    0.995109      41.260661     101.249416       0.511527       0.431603      -1.135509      -0.000000       0.000000      -0.000000       0.000000       0.014363       0.009901      -0.089962      -0.013588       0.071417      -0.086228      -0.014263       0.100491             14.052923      18.826040       0.391692      -4.203739       8.903553      -1.118477      14.429175           0.742032
            8             Cu       6.757800       0.000000       0.000000       0.765069      57.092008 0.11325722E+04  0.31420906E+05                                12.559889                           11.417188       1.406102       2.377205                    0.995110      41.260702     101.249473       0.511528       0.431602      -1.135510      -0.000000       0.000000      -0.000000       0.000000       0.013063       0.082860       0.036409      -0.018076       0.071431      -0.086227      -0.014267       0.100494             14.052893      11.044975      -4.100728      -1.133248      16.684594       4.199839      14.429111           0.742037
            9             Cu      -3.378900       5.852427       0.000000       0.765068      57.092303 0.11325772E+04  0.31421073E+05                                12.559918                           11.417197       1.406100       2.377203                    0.995110      41.260805     101.249693       0.511529       0.431601      -1.135511      -0.000000      -0.000000      -0.000000       0.000000       0.001296      -0.072963       0.053555       0.031667       0.071419      -0.086230      -0.014266       0.100495             14.052965      11.723449       4.492461      -3.070539      16.006218      -3.081316      14.429227           0.742041
           10             Cu       3.378900       5.852427       0.000000       0.765066      57.092015 0.11325718E+04  0.31420903E+05                                12.559917                           11.417208       1.406048       2.377190                    0.995109      41.260604     101.249322       0.511526       0.431604      -1.135509      -0.000000      -0.000000      -0.000000       0.000000      -0.014365      -0.009902      -0.089960      -0.013591       0.071415      -0.086227      -0.014263       0.100490             14.052938      18.826081      -0.391700       4.203747       8.903553      -1.118478      14.429181           0.742030
           11              H       9.923829       0.513843       6.799478       0.160529       1.038885 0.76205976E+01  0.73067192E+02                                 1.645062                            1.577434      -0.840631       2.509356                    0.999478       3.075071       8.194922       0.521708       1.224461      -0.725063       0.009738      -0.022346      -0.021127       0.032257      -0.003206      -0.011684       0.001176      -0.006133       0.013543      -0.013376       0.000469       0.012907              1.658433       1.572141      -0.286449      -0.244368       1.845752       0.277344       1.557407           0.000030
           12              H       2.145602      11.448517       8.566272       0.258309       0.635205 0.41853958E+01  0.35692604E+02                                 1.329428                            1.280339      -0.944029       2.506501                    0.999887       2.910448       8.137561       0.489012       1.468739      -0.670586       0.020899      -0.022148       0.012827       0.033043      -0.004407      -0.009314       0.001365       0.003044       0.024709      -0.010307      -0.003877       0.014184              1.368766       1.121846      -0.170231       0.002912       1.782646      -0.124517       1.201807           0.000805
           13              H       9.811650       1.677305       7.963956       0.130721       1.004335 0.76364920E+01  0.73843799E+02                                 1.634072                            1.593901      -0.911165       2.442768                    0.998316       3.406518       9.357233       0.507722       1.247557      -0.715956      -0.005221       0.012092       0.034752       0.037164       0.002363       0.004697      -0.000372      -0.009332       0.023253      -0.010308       0.001293       0.009016              1.648927       1.567024       0.298784       0.090677       1.703483       0.224045       1.676272           0.001714
           14              H       8.526316       2.197001       9.213204       0.154373       0.919329 0.69153284E+01  0.66733183E+02                                 1.677989                            1.626599      -1.356161       2.257468                    0.993443       3.676935      10.867939       0.442382       1.434761      -0.675815      -0.000575       0.026859      -0.023504       0.035696      -0.006466      -0.003249      -0.006445      -0.019193       0.003135      -0.013892       0.000460       0.013432              1.705826       1.422738       0.243860      -0.146312       2.180870      -0.108007       1.513869           0.000143
           15              H       8.597949       0.787737      10.190294       0.151566       0.952770 0.69647717E+01  0.66081655E+02                                 1.620447                            1.558068      -0.749149       2.546512                    0.999590       3.213320       8.859029       0.493895       1.307066      -0.704817       0.004597      -0.031497       0.017234       0.036197      -0.005326      -0.002494      -0.005791      -0.013091       0.009888      -0.011443       0.001148       0.010294              1.653253       1.333863      -0.136384       0.158050       1.597460      -0.344871       2.028437           0.000633
           16              H       2.240886       2.853643       6.799478       0.160531       1.038837 0.76201302E+01  0.73061428E+02                                 1.644996                            1.577375      -0.840593       2.509376                    0.999479       3.074988       8.194570       0.521725       1.224443      -0.725068      -0.024222       0.002738      -0.021127       0.032258      -0.001051       0.006860       0.009530       0.008618       0.013540      -0.013374       0.000467       0.012907              1.658365       2.025330       0.024747       0.362348       1.392421       0.072953       1.557345           0.000030
           17              H       2.084106       4.122449       8.566272       0.258309       0.635200 0.41853482E+01  0.35692048E+02                                 1.329415                            1.280326      -0.944028       2.506502                    0.999887       2.910418       8.137424       0.489019       1.468726      -0.670588      -0.029631      -0.007025       0.012827       0.033043       0.003522       0.005839       0.007383       0.006112       0.024708      -0.010307      -0.003876       0.014183              1.368753       1.764851      -0.201016      -0.109289       1.139611       0.059736       1.201796           0.000805
           18              H       3.304564       2.369062       7.963956       0.130725       1.004299 0.76361236E+01  0.73839209E+02                                 1.634022                            1.593854      -0.911139       2.442784                    0.998317       3.406429       9.356867       0.507734       1.247543      -0.715960       0.013082      -0.001526       0.034752       0.037164      -0.005221      -0.002671      -0.003882       0.000574       0.023253      -0.010308       0.001292       0.009016              1.648875       1.410572      -0.208469       0.148682       1.859834      -0.190542       1.676219           0.001714
           19              H       4.397300       3.222346       9.213204       0.154376       0.919308 0.69151406E+01  0.66731009E+02                                 1.677975                            1.626587      -1.356163       2.257469                    0.993444       3.676891      10.867828       0.442379       1.434779      -0.675812       0.023548      -0.012931      -0.023505       0.035696      -0.005077      -0.003958       0.006037       0.020795       0.003135      -0.013892       0.000460       0.013432              1.705811       1.780131      -0.450203      -0.020381       1.823445       0.180712       1.513858           0.000143
           20              H       3.141025       3.864942      10.190294       0.151567       0.952751 0.69645947E+01  0.66079538E+02                                 1.620425                            1.558049      -0.749136       2.546518                    0.999590       3.213271       8.858857       0.493898       1.307067      -0.704817      -0.029576       0.011766       0.017234       0.036196      -0.003004      -0.003768       0.005055       0.015770       0.009887      -0.011442       0.001149       0.010293              1.653231       1.649653      -0.045948      -0.377683       1.281637       0.035560       2.028404           0.000633
           21              H       8.108684       8.337367       6.799478       0.160533       1.038854 0.76203019E+01  0.73063589E+02                                 1.645024                            1.577400      -0.840604       2.509372                    0.999478       3.075017       8.194714       0.521716       1.224455      -0.725065       0.014483       0.019608      -0.021126       0.032258       0.004258       0.004824      -0.010706      -0.002486       0.013542      -0.013375       0.000468       0.012907              1.658395       1.529242       0.261692      -0.117998       1.888571      -0.350289       1.557371           0.000030
           22              H      -4.229707       7.838740       8.566272       0.258311       0.635206 0.41854072E+01  0.35692712E+02                                 1.329428                            1.280338      -0.944040       2.506497                    0.999887       2.910452       8.137563       0.489014       1.468732      -0.670587       0.008731       0.029173       0.012827       0.033043       0.000885       0.003474      -0.008749      -0.009155       0.024710      -0.010307      -0.003878       0.014184              1.368766       1.470020       0.371251       0.106379       1.434471       0.064780       1.201806           0.000805
           23              H       7.157186       7.658485       7.963956       0.130725       1.004304 0.76361685E+01  0.73839735E+02                                 1.634026                            1.593858      -0.911126       2.442789                    0.998317       3.406436       9.356885       0.507735       1.247541      -0.715960      -0.007862      -0.010566       0.034752       0.037164       0.002859      -0.002026       0.004254       0.008757       0.023253      -0.010308       0.001291       0.009016              1.648879       1.928062      -0.090300      -0.239358       1.342350      -0.033492       1.676224           0.001714
           24              H       7.349783       6.285506       9.213204       0.154374       0.919323 0.69152708E+01  0.66732468E+02                                 1.677980                            1.626591      -1.356152       2.257473                    0.993444       3.676916      10.867859       0.442384       1.434759      -0.675815      -0.022973      -0.013928      -0.023504       0.035696       0.011543       0.007206       0.000409      -0.001604       0.003135      -0.013892       0.000460       0.013432              1.705816       2.202512       0.206349       0.166691       1.401075      -0.072706       1.513862           0.000143
           25              H       8.534426       7.052174      10.190294       0.151568       0.952762 0.69647000E+01  0.66080763E+02                                 1.620434                            1.558057      -0.749150       2.546512                    0.999590       3.213299       8.858939       0.493899       1.307060      -0.704819       0.024978       0.019731       0.017234       0.036197       0.008331       0.006262       0.000736      -0.002679       0.009887      -0.011442       0.001148       0.010294              1.653240       1.413439       0.182331       0.219639       1.517863       0.309306       2.028417           0.000632
           26              H       3.166029      11.191010       0.636522       0.160531       1.038874 0.76204935E+01  0.73065926E+02                                 1.645048                            1.577422      -0.840611       2.509367                    0.999478       3.075054       8.194855       0.521711       1.224458      -0.725064       0.009739       0.022346       0.021127       0.032258       0.003205       0.011684       0.001176      -0.006132       0.013542      -0.013375       0.000468       0.012907              1.658419       1.572128       0.286446       0.244365       1.845735       0.277340       1.557394           0.000030
           27              H       8.903401       0.256336      13.741728       0.258310       0.635209 0.41854309E+01  0.35692961E+02                                 1.329431                            1.280341      -0.944035       2.506499                    0.999887       2.910460       8.137589       0.489014       1.468731      -0.670587       0.020898       0.022148      -0.012827       0.033043       0.004407       0.009314       0.001365       0.003043       0.024710      -0.010307      -0.003877       0.014184              1.368769       1.121848       0.170232      -0.002912       1.782650      -0.124517       1.201809           0.000805
           28              H       3.053850      10.027548      14.344044       0.130722       1.004322 0.76363471E+01  0.73841918E+02                                 1.634046                            1.593877      -0.911148       2.442776                    0.998317       3.406479       9.357042       0.507731       1.247542      -0.715960      -0.005221      -0.012092      -0.034752       0.037164      -0.002362      -0.004697      -0.000372      -0.009331       0.023253      -0.010308       0.001292       0.009016              1.648899       1.566999      -0.298776      -0.090675       1.703454       0.224040       1.676245           0.001713
           29              H       1.768516       9.507852      13.094796       0.154373       0.919331 0.69153492E+01  0.66733408E+02                                 1.677989                            1.626599      -1.356159       2.257469                    0.993443       3.676936      10.867930       0.442383       1.434757      -0.675815      -0.000575      -0.026859       0.023504       0.035696       0.006466       0.003249      -0.006445      -0.019192       0.003135      -0.013892       0.000460       0.013432              1.705826       1.422738      -0.243860       0.146312       2.180871      -0.108007       1.513868           0.000142
           30              H       1.840149      10.917116      12.117706       0.151567       0.952769 0.69647645E+01  0.66081560E+02                                 1.620445                            1.558067      -0.749152       2.546510                    0.999590       3.213317       8.859015       0.493896       1.307064      -0.704818       0.004597       0.031497      -0.017234       0.036197       0.005326       0.002494      -0.005791      -0.013091       0.009888      -0.011442       0.001148       0.010294              1.653251       1.333862       0.136384      -0.158050       1.597459      -0.344870       2.028434           0.000632
           31              H      -4.516914       8.851210       0.636522       0.160531       1.038878 0.76205288E+01  0.73066338E+02                                 1.645052                            1.577425      -0.840628       2.509358                    0.999478       3.075056       8.194861       0.521711       1.224457      -0.725064      -0.024222      -0.002739       0.021127       0.032257       0.001053      -0.006860       0.009530       0.008619       0.013543      -0.013375       0.000468       0.012907              1.658423       2.025407      -0.024748      -0.362367       1.392464       0.072957       1.557397           0.000030
           32              H       8.841906       7.582404      13.741728       0.258310       0.635201 0.41853664E+01  0.35692285E+02                                 1.329423                            1.280334      -0.944027       2.506503                    0.999887       2.910435       8.137513       0.489014       1.468738      -0.670586      -0.029631       0.007025      -0.012827       0.033043      -0.003522      -0.005839       0.007383       0.006113       0.024708      -0.010307      -0.003876       0.014184              1.368761       1.764862       0.201018       0.109290       1.139618       0.059737       1.201804           0.000805
           33              H      -3.453236       9.335791      14.344044       0.130725       1.004319 0.76363295E+01  0.73841852E+02                                 1.634057                            1.593887      -0.911150       2.442778                    0.998316       3.406483       9.357120       0.507723       1.247560      -0.715956       0.013082       0.001525      -0.034752       0.037164       0.005222       0.002671      -0.003881       0.000573       0.023253      -0.010308       0.001292       0.009016              1.648911       1.410601       0.208477      -0.148687       1.859876      -0.190549       1.676256           0.001713
           34              H      -2.360500       8.482507      13.094796       0.154377       0.919317 0.69152183E+01  0.66731873E+02                                 1.677977                            1.626588      -1.356164       2.257469                    0.993443       3.676908      10.867849       0.442383       1.434765      -0.675814       0.023548       0.012932       0.023505       0.035696       0.005077       0.003958       0.006037       0.020795       0.003135      -0.013892       0.000460       0.013432              1.705813       1.780133       0.450204       0.020381       1.823446       0.180713       1.513860           0.000142
           35              H      -3.616775       7.839911      12.117706       0.151567       0.952761 0.69646857E+01  0.66080601E+02                                 1.620433                            1.558056      -0.749135       2.546519                    0.999590       3.213298       8.858938       0.493898       1.307062      -0.704818      -0.029576      -0.011766      -0.017234       0.036196       0.003005       0.003768       0.005055       0.015770       0.009888      -0.011442       0.001149       0.010294              1.653240       1.649660       0.045949       0.377687       1.281641       0.035560       2.028417           0.000632
           36              H       1.350884       3.367486       0.636522       0.160534       1.038824 0.76200156E+01  0.73060057E+02                                 1.644983                            1.577363      -0.840589       2.509379                    0.999479       3.074968       8.194502       0.521727       1.224443      -0.725068       0.014483      -0.019609       0.021126       0.032258      -0.004258      -0.004823      -0.010706      -0.002488       0.013540      -0.013375       0.000468       0.012907              1.658353       1.529205      -0.261681       0.117994       1.888520      -0.350275       1.557333           0.000030
           37              H       2.528093       3.866113      13.741728       0.258311       0.635202 0.41853655E+01  0.35692248E+02                                 1.329419                            1.280330      -0.944038       2.506497                    0.999887       2.910430       8.137475       0.489017       1.468729      -0.670588       0.008731      -0.029173      -0.012827       0.033043      -0.000885      -0.003474      -0.008749      -0.009156       0.024710      -0.010307      -0.003878       0.014184              1.368757       1.470010      -0.371247      -0.106377       1.434461       0.064779       1.201799           0.000805
           38              H       0.399386       4.046368      14.344044       0.130725       1.004300 0.76361220E+01  0.73839151E+02                                 1.634019                            1.593851      -0.911129       2.442788                    0.998317       3.406426       9.356840       0.507737       1.247538      -0.715961      -0.007861       0.010566      -0.034752       0.037164      -0.002859       0.002026       0.004254       0.008756       0.023254      -0.010308       0.001291       0.009016              1.648871       1.928053       0.090301       0.239355       1.342345      -0.033491       1.676216           0.001713
           39              H       0.591983       5.419347      13.094796       0.154374       0.919311 0.69151656E+01  0.66731289E+02                                 1.677976                            1.626588      -1.356150       2.257474                    0.993444       3.676896      10.867834       0.442380       1.434776      -0.675812      -0.022973       0.013928       0.023504       0.035696      -0.011544      -0.007206       0.000409      -0.001604       0.003135      -0.013892       0.000460       0.013432              1.705813       2.202506      -0.206347      -0.166690       1.401072      -0.072706       1.513859           0.000142
           40              H       1.776626       4.652679      12.117706       0.151568       0.952753 0.69646214E+01  0.66079859E+02                                 1.620428                            1.558052      -0.749148       2.546513                    0.999590       3.213277       8.858880       0.493897       1.307067      -0.704817       0.024978      -0.019731      -0.017234       0.036197      -0.008331      -0.006262       0.000736      -0.002681       0.009886      -0.011442       0.001148       0.010294              1.653234       1.413435      -0.182330      -0.219637       1.517858       0.309304       2.028408           0.000632
           41              H      -3.166029      11.191010       8.072522       0.160530       1.038884 0.76205843E+01  0.73067025E+02                                 1.645059                            1.577432      -0.840630       2.509357                    0.999478       3.075069       8.194912       0.521709       1.224459      -0.725064      -0.009738       0.022346       0.021127       0.032257      -0.003206      -0.011684       0.001176      -0.006133       0.013543      -0.013376       0.000469       0.012907              1.658431       1.572138      -0.286448      -0.244367       1.845749       0.277344       1.557404           0.000030
           42              H       4.612199       0.256336       6.305728       0.258309       0.635204 0.41853931E+01  0.35692578E+02                                 1.329428                            1.280339      -0.944029       2.506501                    0.999887       2.910448       8.137563       0.489012       1.468740      -0.670586      -0.020899       0.022148      -0.012827       0.033043      -0.004407      -0.009314       0.001365       0.003044       0.024709      -0.010307      -0.003877       0.014184              1.368766       1.121846      -0.170231       0.002912       1.782646      -0.124517       1.201807           0.000805
           43              H      -3.053850      10.027548       6.908044       0.130722       1.004336 0.76364935E+01  0.73843821E+02                                 1.634073                            1.593902      -0.911165       2.442768                    0.998316       3.406519       9.357238       0.507722       1.247557      -0.715956       0.005221      -0.012092      -0.034752       0.037164       0.002363       0.004697      -0.000372      -0.009332       0.023253      -0.010308       0.001293       0.009016              1.648927       1.567025       0.298784       0.090677       1.703483       0.224045       1.676272           0.001714
           44              H      -1.768516       9.507852       5.658796       0.154373       0.919329 0.69153297E+01  0.66733194E+02                                 1.677988                            1.626599      -1.356161       2.257468                    0.993443       3.676935      10.867936       0.442382       1.434761      -0.675815       0.000575      -0.026859       0.023504       0.035696      -0.006466      -0.003249      -0.006445      -0.019193       0.003135      -0.013892       0.000460       0.013432              1.705825       1.422738       0.243860      -0.146312       2.180870      -0.108007       1.513869           0.000143
           45              H      -1.840149      10.917116       4.681706       0.151566       0.952770 0.69647757E+01  0.66081702E+02                                 1.620447                            1.558069      -0.749149       2.546512                    0.999590       3.213321       8.859032       0.493895       1.307065      -0.704817      -0.004597       0.031497      -0.017234       0.036197      -0.005326      -0.002494      -0.005791      -0.013091       0.009888      -0.011443       0.001148       0.010294              1.653254       1.333863      -0.136384       0.158050       1.597461      -0.344871       2.028437           0.000633
           46              H       4.516914       8.851210       8.072522       0.160532       1.038835 0.76201172E+01  0.73061268E+02                                 1.644993                            1.577373      -0.840593       2.509376                    0.999479       3.074986       8.194561       0.521726       1.224442      -0.725068       0.024222      -0.002738       0.021127       0.032258      -0.001051       0.006860       0.009530       0.008618       0.013540      -0.013374       0.000467       0.012907              1.658363       2.025327       0.024747       0.362347       1.392420       0.072953       1.557343           0.000030
           47              H       4.673694       7.582404       6.305728       0.258309       0.635200 0.41853460E+01  0.35692027E+02                                 1.329415                            1.280326      -0.944028       2.506502                    0.999887       2.910418       8.137426       0.489018       1.468727      -0.670588       0.029631       0.007025      -0.012827       0.033043       0.003522       0.005839       0.007383       0.006112       0.024708      -0.010307      -0.003876       0.014183              1.368753       1.764851      -0.201016      -0.109289       1.139611       0.059736       1.201796           0.000805
           48              H       3.453236       9.335791       6.908044       0.130726       1.004299 0.76361258E+01  0.73839235E+02                                 1.634022                            1.593854      -0.911138       2.442785                    0.998317       3.406430       9.356870       0.507734       1.247543      -0.715960      -0.013082       0.001526      -0.034752       0.037164      -0.005221      -0.002671      -0.003882       0.000574       0.023253      -0.010308       0.001292       0.009016              1.648875       1.410572      -0.208469       0.148682       1.859834      -0.190542       1.676219           0.001714
           49              H       2.360500       8.482507       5.658796       0.154376       0.919308 0.69151398E+01  0.66731001E+02                                 1.677975                            1.626587      -1.356163       2.257469                    0.993444       3.676891      10.867829       0.442379       1.434779      -0.675811      -0.023548       0.012931       0.023505       0.035696      -0.005077      -0.003958       0.006037       0.020795       0.003135      -0.013892       0.000460       0.013432              1.705812       1.780131      -0.450203      -0.020381       1.823445       0.180712       1.513858           0.000143
           50              H       3.616775       7.839911       4.681706       0.151567       0.952751 0.69645931E+01  0.66079522E+02                                 1.620425                            1.558049      -0.749136       2.546518                    0.999590       3.213271       8.858858       0.493898       1.307067      -0.704817       0.029576      -0.011766      -0.017234       0.036196      -0.003004      -0.003768       0.005055       0.015770       0.009887      -0.011442       0.001149       0.010293              1.653231       1.649653      -0.045948      -0.377683       1.281637       0.035560       2.028404           0.000633
           51              H      -1.350884       3.367486       8.072522       0.160534       1.038851 0.76202723E+01  0.73063226E+02                                 1.645020                            1.577396      -0.840603       2.509373                    0.999478       3.075012       8.194693       0.521718       1.224453      -0.725065      -0.014483      -0.019608       0.021126       0.032258       0.004258       0.004824      -0.010706      -0.002486       0.013542      -0.013375       0.000468       0.012907              1.658390       1.529238       0.261691      -0.117997       1.888566      -0.350287       1.557367           0.000030
           52              H      10.987507       3.866113       6.305728       0.258311       0.635206 0.41854069E+01  0.35692711E+02                                 1.329428                            1.280338      -0.944040       2.506497                    0.999887       2.910452       8.137565       0.489014       1.468733      -0.670587      -0.008731      -0.029173      -0.012827       0.033043       0.000885       0.003474      -0.008749      -0.009155       0.024710      -0.010307      -0.003878       0.014184              1.368766       1.470021       0.371251       0.106379       1.434471       0.064780       1.201807           0.000805
           53              H      -0.399386       4.046368       6.908044       0.130725       1.004303 0.76361629E+01  0.73839669E+02                                 1.634025                            1.593857      -0.911126       2.442789                    0.998317       3.406435       9.356882       0.507735       1.247541      -0.715960       0.007862       0.010566      -0.034752       0.037164       0.002859      -0.002026       0.004254       0.008757       0.023253      -0.010308       0.001291       0.009016              1.648878       1.928061      -0.090300      -0.239357       1.342350      -0.033491       1.676224           0.001714
           54              H      -0.591983       5.419347       5.658796       0.154374       0.919322 0.69152668E+01  0.66732422E+02                                 1.677980                            1.626591      -1.356152       2.257473                    0.993444       3.676915      10.867857       0.442384       1.434760      -0.675815       0.022973       0.013928       0.023504       0.035696       0.011543       0.007206       0.000409      -0.001604       0.003135      -0.013892       0.000460       0.013432              1.705816       2.202512       0.206349       0.166691       1.401075      -0.072706       1.513862           0.000143
           55              H      -1.776626       4.652679       4.681706       0.151568       0.952762 0.69646993E+01  0.66080759E+02                                 1.620434                            1.558057      -0.749150       2.546512                    0.999590       3.213299       8.858941       0.493898       1.307061      -0.704818      -0.024978      -0.019731      -0.017234       0.036197       0.008331       0.006262       0.000736      -0.002679       0.009886      -0.011442       0.001148       0.010294              1.653240       1.413439       0.182331       0.219639       1.517863       0.309306       2.028418           0.000632
           56              H       3.591771       0.513843      14.235478       0.160531       1.038873 0.76204769E+01  0.73065722E+02                                 1.645046                            1.577420      -0.840610       2.509367                    0.999478       3.075051       8.194843       0.521712       1.224458      -0.725064      -0.009739      -0.022346      -0.021127       0.032257       0.003205       0.011684       0.001176      -0.006132       0.013542      -0.013375       0.000468       0.012907              1.658417       1.572126       0.286445       0.244364       1.845733       0.277340       1.557392           0.000030
           57              H      -2.145601      11.448517       1.130272       0.258310       0.635209 0.41854290E+01  0.35692945E+02                                 1.329431                            1.280341      -0.944035       2.506499                    0.999887       2.910460       8.137592       0.489014       1.468733      -0.670587      -0.020898      -0.022148       0.012827       0.033043       0.004407       0.009314       0.001365       0.003043       0.024710      -0.010307      -0.003877       0.014184              1.368770       1.121848       0.170232      -0.002912       1.782651      -0.124517       1.201810           0.000805
           58              H       3.703950       1.677305       0.527956       0.130722       1.004322 0.76363457E+01  0.73841909E+02                                 1.634047                            1.593877      -0.911147       2.442776                    0.998317       3.406479       9.357046       0.507730       1.247543      -0.715959       0.005221       0.012092       0.034752       0.037164      -0.002362      -0.004697      -0.000372      -0.009331       0.023253      -0.010308       0.001292       0.009016              1.648900       1.567000      -0.298776      -0.090675       1.703455       0.224040       1.676245           0.001713
           59              H       4.989284       2.197001       1.777204       0.154373       0.919331 0.69153444E+01  0.66733355E+02                                 1.677989                            1.626599      -1.356159       2.257469                    0.993443       3.676935      10.867929       0.442383       1.434758      -0.675815       0.000575       0.026859      -0.023504       0.035696       0.006466       0.003249      -0.006445      -0.019192       0.003135      -0.013892       0.000460       0.013432              1.705826       1.422738      -0.243860       0.146312       2.180871      -0.108007       1.513868           0.000143
           60              H       4.917651       0.787737       2.754294       0.151567       0.952769 0.69647642E+01  0.66081559E+02                                 1.620445                            1.558067      -0.749152       2.546510                    0.999590       3.213317       8.859016       0.493896       1.307064      -0.704818      -0.004597      -0.031497       0.017234       0.036197       0.005326       0.002494      -0.005791      -0.013091       0.009888      -0.011442       0.001148       0.010294              1.653252       1.333862       0.136384      -0.158050       1.597459      -0.344870       2.028434           0.000632
           61              H      11.274714       2.853643      14.235478       0.160531       1.038876 0.76205090E+01  0.73066086E+02                                 1.645048                            1.577422      -0.840628       2.509359                    0.999478       3.075053       8.194844       0.521713       1.224455      -0.725065       0.024222       0.002739      -0.021127       0.032257       0.001053      -0.006860       0.009530       0.008619       0.013543      -0.013375       0.000468       0.012907              1.658419       2.025402      -0.024748      -0.362366       1.392461       0.072956       1.557393           0.000030
           62              H      -2.084106       4.122449       1.130272       0.258310       0.635201 0.41853658E+01  0.35692280E+02                                 1.329423                            1.280334      -0.944027       2.506503                    0.999887       2.910435       8.137514       0.489013       1.468738      -0.670586       0.029631      -0.007025       0.012827       0.033043      -0.003522      -0.005839       0.007383       0.006113       0.024708      -0.010307      -0.003876       0.014184              1.368761       1.764862       0.201018       0.109290       1.139618       0.059737       1.201804           0.000805
           63              H      10.211036       2.369062       0.527956       0.130725       1.004319 0.76363278E+01  0.73841833E+02                                 1.634057                            1.593887      -0.911150       2.442779                    0.998316       3.406483       9.357121       0.507723       1.247560      -0.715956      -0.013082      -0.001525       0.034752       0.037164       0.005222       0.002671      -0.003881       0.000573       0.023253      -0.010308       0.001292       0.009016              1.648911       1.410601       0.208477      -0.148687       1.859877      -0.190549       1.676256           0.001713
           64              H       9.118300       3.222346       1.777204       0.154377       0.919317 0.69152183E+01  0.66731873E+02                                 1.677977                            1.626588      -1.356164       2.257469                    0.993443       3.676908      10.867849       0.442383       1.434765      -0.675814      -0.023548      -0.012932      -0.023505       0.035696       0.005077       0.003958       0.006037       0.020795       0.003135      -0.013892       0.000460       0.013432              1.705813       1.780133       0.450204       0.020381       1.823446       0.180713       1.513860           0.000142
           65              H      10.374575       3.864942       2.754294       0.151567       0.952761 0.69646884E+01  0.66080633E+02                                 1.620434                            1.558057      -0.749135       2.546519                    0.999590       3.213299       8.858941       0.493898       1.307062      -0.704818       0.029576       0.011766       0.017234       0.036196       0.003005       0.003768       0.005055       0.015770       0.009888      -0.011442       0.001149       0.010294              1.653240       1.649661       0.045949       0.377687       1.281642       0.035560       2.028417           0.000632
           66              H       5.406916       8.337367      14.235478       0.160535       1.038822 0.76199967E+01  0.73059822E+02                                 1.644980                            1.577360      -0.840588       2.509380                    0.999479       3.074965       8.194488       0.521728       1.224442      -0.725068      -0.014483       0.019609      -0.021126       0.032258      -0.004258      -0.004823      -0.010706      -0.002488       0.013540      -0.013375       0.000468       0.012907              1.658350       1.529202      -0.261680       0.117993       1.888516      -0.350274       1.557331           0.000030
           67              H       4.229707       7.838740       1.130272       0.258311       0.635202 0.41853678E+01  0.35692272E+02                                 1.329419                            1.280330      -0.944038       2.506497                    0.999887       2.910431       8.137478       0.489017       1.468729      -0.670588      -0.008731       0.029173       0.012827       0.033043      -0.000885      -0.003474      -0.008749      -0.009156       0.024710      -0.010307      -0.003878       0.014184              1.368757       1.470011      -0.371247      -0.106377       1.434461       0.064780       1.201799           0.000805
           68              H       6.358414       7.658485       0.527956       0.130725       1.004299 0.76361196E+01  0.73839129E+02                                 1.634019                            1.593851      -0.911129       2.442788                    0.998317       3.406426       9.356843       0.507736       1.247539      -0.715961       0.007862      -0.010566       0.034752       0.037164      -0.002859       0.002026       0.004254       0.008756       0.023254      -0.010308       0.001291       0.009016              1.648872       1.928053       0.090301       0.239355       1.342346      -0.033491       1.676216           0.001713
           69              H       6.165817       6.285506       1.777204       0.154374       0.919310 0.69151604E+01  0.66731228E+02                                 1.677976                            1.626588      -1.356150       2.257474                    0.993444       3.676895      10.867832       0.442380       1.434776      -0.675812       0.022973      -0.013928      -0.023504       0.035696      -0.011544      -0.007206       0.000409      -0.001604       0.003135      -0.013892       0.000460       0.013432              1.705812       2.202506      -0.206347      -0.166690       1.401072      -0.072706       1.513859           0.000142
           70              H       4.981174       7.052174       2.754294       0.151568       0.952753 0.69646201E+01  0.66079844E+02                                 1.620428                            1.558052      -0.749148       2.546513                    0.999590       3.213277       8.858880       0.493897       1.307067      -0.704817      -0.024978       0.019731       0.017234       0.036197      -0.008331      -0.006262       0.000736      -0.002681       0.009886      -0.011442       0.001148       0.010294              1.653234       1.413435      -0.182330      -0.219637       1.517858       0.309304       2.028408           0.000632
           71              C       8.615519       2.108044       6.455935       0.642639      20.184619 0.24648538E+03  0.51120577E+04                                 6.991670                            5.693575      -0.150783       2.020373                    0.999416      22.118569      63.030600       0.598813       0.493185      -1.003434      -0.027195       0.017916      -0.007802       0.033487       0.009490       0.008016       0.078089      -0.068581       0.093578      -0.054118      -0.050150       0.104268              7.737693       7.451711       0.894043      -0.540735       8.208851      -3.787458       7.552517           0.001811
           72              C       9.397397       1.128348       7.303639      -0.246059      25.202597 0.39212298E+03  0.90213473E+04                                 7.477256                            6.559920       0.029432       2.006720                    0.998501      29.201101      84.177694       0.646921       0.411534      -1.062927      -0.069213      -0.071551       0.042187       0.108118       0.033428      -0.053630      -0.022202      -0.022180       0.075802      -0.063304      -0.013986       0.077290              7.946576       6.525408      -0.017765      -0.599399       8.867960      -1.467385       8.446360           0.001590
           73              C       8.248571       1.315625       9.467515      -0.255452      25.805040 0.42445222E+03  0.99764823E+04                                 7.669831                            6.876985      -0.188198       1.937727                    0.996851      29.777321      87.219346       0.623676       0.417829      -1.057200       0.030068      -0.055199      -0.073251       0.096523      -0.028284      -0.027657       0.025821      -0.076389       0.128348      -0.072104       0.001935       0.070168              8.080336       6.763591      -0.333107      -1.539963       7.991912       0.552645       9.485505           0.000860
           74              C       6.749015       1.417458       9.764955       0.666900      20.108677 0.23111376E+03  0.46965420E+04                                 6.862963                            5.459920       0.079802       2.105660                    0.999718      21.168649      58.882075       0.623126       0.483702      -1.012646      -0.058962       0.002605       0.025808       0.064416      -0.007189      -0.000899      -0.085155      -0.090617      -0.038703      -0.072354      -0.038356       0.110710              7.634418       6.793441      -0.047125      -0.466743       6.606186       3.695281       9.503628           0.001903
           75              C       4.275660       3.189572       6.455935       0.642643      20.184407 0.24648261E+03  0.51119820E+04                                 6.991602                            5.693530      -0.150769       2.020381                    0.999415      22.118405      63.029875       0.598818       0.493183      -1.003436       0.029119       0.014594      -0.007796       0.033492      -0.034441       0.063618      -0.045987       0.017857       0.093576      -0.054115      -0.050152       0.104267              7.737610       7.245212      -0.774832      -3.009617       8.415183       2.361961       7.552437           0.001811
           76              C       3.036280       3.002295       7.303639      -0.246058      25.202417 0.39211961E+03  0.90212373E+04                                 7.477206                            6.559888       0.029465       2.006733                    0.998501      29.200781      84.176217       0.646924       0.411534      -1.062928      -0.027359       0.095711       0.042188       0.108116      -0.026313       0.007587       0.057547      -0.046812       0.075787      -0.063299      -0.013990       0.077289              7.946521       8.297637      -1.005446      -0.971114       7.095622       1.252778       8.446304           0.001590
           77              C       3.772880       3.903568       9.467515      -0.255449      25.804585 0.42444269E+03  0.99762222E+04                                 7.669849                            6.876999      -0.188213       1.937725                    0.996851      29.776838      87.218337       0.623661       0.417840      -1.057191      -0.062836       0.001557      -0.073250       0.096521      -0.018928       0.036190       0.011041       0.087185       0.128352      -0.072102       0.001932       0.070170              8.080365       7.973340      -0.365311       1.248628       6.782198       1.057339       9.485558           0.000860
           78              C       4.610847       5.151306       9.764955       0.666916      20.108312 0.23110672E+03  0.46963684E+04                                 6.862916                            5.459861       0.079816       2.105672                    0.999718      21.168367      58.881318       0.623124       0.483706      -1.012643       0.031744       0.049760       0.025813       0.064421      -0.035645      -0.073300       0.043358       0.057760      -0.038704      -0.072358      -0.038357       0.110715              7.634391       6.693781       0.104630       3.433586       6.705760      -1.443436       9.503632           0.001903
           79              C       7.382221       6.407237       6.455935       0.642645      20.184447 0.24648324E+03  0.51119989E+04                                 6.991630                            5.693550      -0.150751       2.020389                    0.999415      22.118372      63.029825       0.598815       0.493185      -1.003435      -0.001922      -0.032510      -0.007799       0.033488       0.024948      -0.071634      -0.032106       0.050724       0.093571      -0.054121      -0.050145       0.104266              7.737651       8.793741      -0.119145       3.550373       6.866709       1.425475       7.552503           0.001811
           80              C       7.839724       7.574210       7.303639      -0.246057      25.202403 0.39211876E+03  0.90212126E+04                                 7.477193                            6.559870       0.029462       2.006734                    0.998501      29.200812      84.176280       0.646926       0.411533      -1.062929       0.096569      -0.024162       0.042188       0.108117      -0.007114       0.046045      -0.035342       0.068985       0.075793      -0.063299      -0.013992       0.077291              7.946510       8.266846       1.023228       1.570490       7.126384       0.214616       8.446299           0.001589
           81              C       8.251950       6.485659       9.467515      -0.255452      25.804973 0.42445056E+03  0.99764305E+04                                 7.669818                            6.876974      -0.188185       1.937732                    0.996851      29.777213      87.218884       0.623676       0.417829      -1.057200       0.032767       0.053640      -0.073251       0.096523       0.047218      -0.008534      -0.036862      -0.010799       0.128343      -0.072102       0.001933       0.070169              8.080327       7.396332       0.698444       0.291362       7.359139      -1.609989       9.485510           0.000860
           82              C       8.913538       5.136089       9.764955       0.666916      20.108297 0.23110747E+03  0.46963858E+04                                 6.862908                            5.459868       0.079844       2.105681                    0.999718      21.168369      58.881274       0.623124       0.483706      -1.012643       0.027222      -0.052373       0.025812       0.064422       0.042833       0.074198       0.041799       0.032854      -0.038708      -0.072357      -0.038355       0.110712              7.634368       6.612150      -0.057518      -2.966841       6.787359      -2.251816       9.503596           0.001902
           83              C       1.857719       9.596809       0.980065       0.642639      20.184637 0.24648565E+03  0.51120632E+04                                 6.991666                            5.693573      -0.150791       2.020370                    0.999416      22.118568      63.030540       0.598814       0.493185      -1.003435      -0.027195      -0.017916       0.007802       0.033487      -0.009490      -0.008016       0.078089      -0.068580       0.093579      -0.054118      -0.050150       0.104268              7.737689       7.451707      -0.894045       0.540739       8.208849      -3.787454       7.552509           0.001811
           84              C       2.639597      10.576505       0.132361      -0.246058      25.202583 0.39212275E+03  0.90213343E+04                                 7.477238                            6.559909       0.029445       2.006724                    0.998501      29.201060      84.177345       0.646923       0.411533      -1.062928      -0.069212       0.071551      -0.042187       0.108118      -0.033429       0.053629      -0.022201      -0.022173       0.075799      -0.063302      -0.013988       0.077289              7.946555       6.525394       0.017769       0.599399       8.867938      -1.467390       8.446335           0.001590
           85              C       1.490771      10.389228      12.840485      -0.255451      25.805012 0.42445156E+03  0.99764637E+04                                 7.669830                            6.876985      -0.188195       1.937727                    0.996851      29.777309      87.219318       0.623675       0.417830      -1.057200       0.030068       0.055198       0.073252       0.096524       0.028283       0.027656       0.025821      -0.076388       0.128346      -0.072102       0.001935       0.070168              8.080335       6.763590       0.333110       1.539959       7.991918       0.552649       9.485496           0.000860
           86              C      -0.008785      10.287395      12.543045       0.666900      20.108673 0.23111368E+03  0.46965405E+04                                 6.862964                            5.459921       0.079807       2.105661                    0.999718      21.168653      58.882110       0.623125       0.483703      -1.012646      -0.058963      -0.002604      -0.025808       0.064416       0.007189       0.000899      -0.085154      -0.090617      -0.038703      -0.072354      -0.038356       0.110710              7.634420       6.793441       0.047128       0.466744       6.606188       3.695282       9.503631           0.001903
           87              C      -2.482140       8.515281       0.980065       0.642644      20.184405 0.24648252E+03  0.51119821E+04                                 6.991613                            5.693536      -0.150770       2.020381                    0.999415      22.118430      63.030053       0.598816       0.493184      -1.003435       0.029119      -0.014595       0.007797       0.033492       0.034441      -0.063618      -0.045987       0.017857       0.093577      -0.054115      -0.050152       0.104267              7.737625       7.245238       0.774832       3.009633       8.415187       2.361960       7.552450           0.001811
           88              C      -3.721520       8.702558       0.132361      -0.246057      25.202549 0.39212176E+03  0.90213093E+04                                 7.477244                            6.559909       0.029438       2.006724                    0.998501      29.200993      84.177241       0.646921       0.411534      -1.062927      -0.027358      -0.095713      -0.042188       0.108117       0.026317      -0.007587       0.057547      -0.046811       0.075792      -0.063303      -0.013988       0.077290              7.946565       8.297693       1.005451       0.971099       7.095652       1.252780       8.446351           0.001589
           89              C      -2.984920       7.801285      12.840485      -0.255448      25.804967 0.42445003E+03  0.99764167E+04                                 7.669824                            6.876974      -0.188212       1.937725                    0.996851      29.777178      87.218828       0.623675       0.417830      -1.057200      -0.062837      -0.001558       0.073250       0.096522       0.018929      -0.036190       0.011041       0.087186       0.128355      -0.072103       0.001933       0.070170              8.080340       7.973311       0.365308      -1.248618       6.782173       1.057343       9.485536           0.000860
           90              C      -2.146953       6.553547      12.543045       0.666917      20.108344 0.23110707E+03  0.46963777E+04                                 6.862924                            5.459867       0.079812       2.105670                    0.999718      21.168397      58.881430       0.623124       0.483707      -1.012643       0.031744      -0.049760      -0.025812       0.064421       0.035645       0.073300       0.043358       0.057761      -0.038704      -0.072358      -0.038357       0.110715              7.634402       6.693789      -0.104631      -3.433594       6.705768      -1.443438       9.503649           0.001903
           91              C       0.624421       5.297616       0.980065       0.642645      20.184428 0.24648302E+03  0.51119931E+04                                 6.991624                            5.693547      -0.150747       2.020390                    0.999415      22.118358      63.029764       0.598815       0.493185      -1.003435      -0.001922       0.032510       0.007799       0.033488      -0.024948       0.071635      -0.032106       0.050724       0.093571      -0.054122      -0.050145       0.104267              7.737643       8.793738       0.119153      -3.550369       6.866695       1.425467       7.552497           0.001811
           92              C       1.081924       4.130643       0.132361      -0.246057      25.202306 0.39211724E+03  0.90211662E+04                                 7.477179                            6.559864       0.029475       2.006738                    0.998501      29.200671      84.175740       0.646926       0.411533      -1.062929       0.096569       0.024161      -0.042188       0.108117       0.007113      -0.046045      -0.035342       0.068980       0.075791      -0.063298      -0.013992       0.077290              7.946493       8.266839      -1.023217      -1.570495       7.126357       0.214627       8.446281           0.001590
           93              C       1.494150       5.219194      12.840485      -0.255452      25.804641 0.42444441E+03  0.99762710E+04                                 7.669850                            6.877005      -0.188190       1.937730                    0.996851      29.776916      87.218560       0.623662       0.417839      -1.057192       0.032767      -0.053641       0.073251       0.096523      -0.047219       0.008533      -0.036862      -0.010802       0.128341      -0.072102       0.001934       0.070168              8.080360       7.396363      -0.698444      -0.291356       7.359168      -1.610001       9.485549           0.000860
           94              C       2.155738       6.568764      12.543045       0.666917      20.108274 0.23110722E+03  0.46963789E+04                                 6.862898                            5.459862       0.079842       2.105680                    0.999718      21.168346      58.881173       0.623125       0.483706      -1.012644       0.027222       0.052373      -0.025812       0.064422      -0.042833      -0.074198       0.041799       0.032854      -0.038708      -0.072358      -0.038354       0.110712              7.634357       6.612144       0.057518       2.966836       6.787349      -2.251811       9.503577           0.001903
           95              C      -1.857719       9.596809       8.416065       0.642638      20.184618 0.24648536E+03  0.51120571E+04                                 6.991669                            5.693575      -0.150783       2.020373                    0.999416      22.118567      63.030592       0.598813       0.493185      -1.003434       0.027195      -0.017916       0.007802       0.033487       0.009490       0.008016       0.078089      -0.068581       0.093578      -0.054118      -0.050150       0.104268              7.737693       7.451711       0.894043      -0.540735       8.208851      -3.787458       7.552517           0.001811
           96              C      -2.639597      10.576505       7.568361      -0.246059      25.202605 0.39212314E+03  0.90213521E+04                                 7.477258                            6.559922       0.029432       2.006720                    0.998501      29.201105      84.177712       0.646920       0.411534      -1.062926       0.069213       0.071551      -0.042186       0.108118       0.033429      -0.053630      -0.022202      -0.022180       0.075802      -0.063304      -0.013986       0.077290              7.946578       6.525410      -0.017763      -0.599399       8.867963      -1.467386       8.446363           0.001589
           97              C      -1.490771      10.389228       5.404485      -0.255452      25.805038 0.42445218E+03  0.99764811E+04                                 7.669831                            6.876985      -0.188197       1.937727                    0.996851      29.777320      87.219344       0.623676       0.417829      -1.057200      -0.030068       0.055199       0.073251       0.096523      -0.028284      -0.027657       0.025821      -0.076389       0.128348      -0.072104       0.001935       0.070168              8.080336       6.763590      -0.333107      -1.539963       7.991912       0.552645       9.485505           0.000860
           98              C       0.008785      10.287395       5.107045       0.666900      20.108677 0.23111377E+03  0.46965420E+04                                 6.862963                            5.459920       0.079802       2.105660                    0.999718      21.168649      58.882073       0.623126       0.483702      -1.012646       0.058963      -0.002605      -0.025808       0.064416      -0.007189      -0.000899      -0.085155      -0.090617      -0.038703      -0.072354      -0.038356       0.110710              7.634418       6.793441      -0.047125      -0.466743       6.606186       3.695281       9.503628           0.001903
           99              C       2.482140       8.515281       8.416065       0.642643      20.184408 0.24648262E+03  0.51119826E+04                                 6.991602                            5.693530      -0.150770       2.020381                    0.999415      22.118406      63.029881       0.598818       0.493183      -1.003436      -0.029119      -0.014594       0.007796       0.033492      -0.034441       0.063618      -0.045987       0.017857       0.093576      -0.054115      -0.050152       0.104267              7.737611       7.245212      -0.774832      -3.009618       8.415184       2.361961       7.552438           0.001811
          100              C       3.721520       8.702558       7.568361      -0.246058      25.202427 0.39211984E+03  0.90212440E+04                                 7.477209                            6.559891       0.029465       2.006733                    0.998501      29.200788      84.176249       0.646923       0.411534      -1.062928       0.027359      -0.095711      -0.042188       0.108116      -0.026313       0.007587       0.057547      -0.046812       0.075788      -0.063299      -0.013990       0.077289              7.946524       8.297639      -1.005447      -0.971116       7.095626       1.252780       8.446308           0.001590
          101              C       2.984920       7.801285       5.404485      -0.255449      25.804585 0.42444271E+03  0.99762227E+04                                 7.669849                            6.876999      -0.188213       1.937725                    0.996851      29.776838      87.218338       0.623661       0.417840      -1.057191       0.062836      -0.001557       0.073250       0.096521      -0.018928       0.036190       0.011041       0.087185       0.128352      -0.072102       0.001932       0.070170              8.080365       7.973340      -0.365311       1.248628       6.782198       1.057339       9.485559           0.000861
          102              C       2.146953       6.553547       5.107045       0.666916      20.108312 0.23110673E+03  0.46963686E+04                                 6.862915                            5.459861       0.079817       2.105672                    0.999718      21.168367      58.881313       0.623124       0.483706      -1.012643      -0.031744      -0.049760      -0.025813       0.064421      -0.035645      -0.073300       0.043358       0.057760      -0.038704      -0.072358      -0.038357       0.110715              7.634390       6.693780       0.104630       3.433586       6.705758      -1.443436       9.503631           0.001903
          103              C      -0.624421       5.297616       8.416065       0.642645      20.184450 0.24648328E+03  0.51120000E+04                                 6.991631                            5.693551      -0.150751       2.020389                    0.999415      22.118374      63.029833       0.598815       0.493185      -1.003435       0.001922       0.032510       0.007799       0.033488       0.024948      -0.071634      -0.032106       0.050724       0.093571      -0.054121      -0.050145       0.104266              7.737652       8.793743      -0.119145       3.550374       6.866709       1.425475       7.552504           0.001811
          104              C      -1.081924       4.130643       7.568361      -0.246057      25.202410 0.39211893E+03  0.90212173E+04                                 7.477194                            6.559872       0.029462       2.006734                    0.998501      29.200813      84.176278       0.646926       0.411533      -1.062929      -0.096569       0.024162      -0.042188       0.108117      -0.007114       0.046045      -0.035342       0.068985       0.075793      -0.063299      -0.013992       0.077291              7.946511       8.266848       1.023227       1.570492       7.126384       0.214618       8.446301           0.001590
          105              C      -1.494150       5.219194       5.404485      -0.255453      25.804974 0.42445060E+03  0.99764317E+04                                 7.669818                            6.876974      -0.188184       1.937732                    0.996851      29.777214      87.218888       0.623676       0.417829      -1.057200      -0.032767      -0.053640       0.073251       0.096523       0.047218      -0.008534      -0.036862      -0.010799       0.128343      -0.072102       0.001933       0.070169              8.080327       7.396332       0.698444       0.291362       7.359139      -1.609989       9.485510           0.000860
          106              C      -2.155738       6.568764       5.107045       0.666916      20.108296 0.23110744E+03  0.46963851E+04                                 6.862908                            5.459868       0.079845       2.105681                    0.999718      21.168367      58.881267       0.623124       0.483706      -1.012643      -0.027222       0.052373      -0.025812       0.064422       0.042833       0.074198       0.041799       0.032854      -0.038708      -0.072357      -0.038355       0.110712              7.634368       6.612150      -0.057518      -2.966841       6.787359      -2.251815       9.503596           0.001902
          107              C       4.900081       2.108044      13.891935       0.642639      20.184637 0.24648565E+03  0.51120632E+04                                 6.991666                            5.693574      -0.150792       2.020370                    0.999416      22.118568      63.030542       0.598814       0.493185      -1.003435       0.027195       0.017916      -0.007802       0.033487      -0.009490      -0.008016       0.078089      -0.068580       0.093579      -0.054118      -0.050150       0.104268              7.737689       7.451707      -0.894045       0.540739       8.208849      -3.787455       7.552510           0.001811
          108              C       4.118203       1.128348      14.739639      -0.246058      25.202592 0.39212294E+03  0.90213398E+04                                 7.477240                            6.559911       0.029445       2.006724                    0.998501      29.201065      84.177367       0.646923       0.411533      -1.062928       0.069212      -0.071551       0.042187       0.108118      -0.033429       0.053629      -0.022201      -0.022173       0.075799      -0.063302      -0.013988       0.077289              7.946558       6.525396       0.017768       0.599399       8.867940      -1.467392       8.446337           0.001589
          109              C       5.267029       1.315625       2.031515      -0.255451      25.805008 0.42445148E+03  0.99764614E+04                                 7.669829                            6.876984      -0.188195       1.937728                    0.996851      29.777305      87.219303       0.623675       0.417830      -1.057200      -0.030068      -0.055198      -0.073252       0.096524       0.028283       0.027656       0.025821      -0.076388       0.128346      -0.072102       0.001935       0.070167              8.080334       6.763589       0.333110       1.539959       7.991917       0.552648       9.485495           0.000860
          110              C       6.766585       1.417458       2.328955       0.666900      20.108672 0.23111367E+03  0.46965402E+04                                 6.862964                            5.459921       0.079807       2.105661                    0.999718      21.168652      58.882106       0.623125       0.483703      -1.012646       0.058963       0.002605       0.025808       0.064416       0.007189       0.000899      -0.085154      -0.090617      -0.038703      -0.072354      -0.038356       0.110710              7.634420       6.793441       0.047128       0.466744       6.606188       3.695282       9.503630           0.001903
          111              C       9.239940       3.189572      13.891935       0.642643      20.184403 0.24648248E+03  0.51119812E+04                                 6.991613                            5.693536      -0.150770       2.020381                    0.999415      22.118428      63.030047       0.598816       0.493184      -1.003435      -0.029119       0.014595      -0.007797       0.033492       0.034441      -0.063618      -0.045987       0.017857       0.093577      -0.054115      -0.050152       0.104267              7.737625       7.245237       0.774832       3.009633       8.415187       2.361960       7.552451           0.001811
          112              C      10.479320       3.002295      14.739639      -0.246058      25.202559 0.39212197E+03  0.90213151E+04                                 7.477246                            6.559911       0.029438       2.006723                    0.998501      29.200998      84.177255       0.646921       0.411534      -1.062927       0.027358       0.095713       0.042188       0.108117       0.026317      -0.007587       0.057547      -0.046812       0.075793      -0.063303      -0.013988       0.077290              7.946567       8.297694       1.005452       0.971101       7.095655       1.252780       8.446354           0.001590
          113              C       9.742720       3.903568       2.031515      -0.255448      25.804968 0.42445004E+03  0.99764172E+04                                 7.669824                            6.876974      -0.188211       1.937725                    0.996851      29.777179      87.218833       0.623675       0.417830      -1.057200       0.062836       0.001558      -0.073250       0.096522       0.018929      -0.036190       0.011041       0.087186       0.128355      -0.072103       0.001933       0.070170              8.080340       7.973312       0.365307      -1.248618       6.782174       1.057344       9.485536           0.000860
          114              C       8.904753       5.151306       2.328955       0.666917      20.108344 0.23110706E+03  0.46963773E+04                                 6.862924                            5.459866       0.079812       2.105671                    0.999718      21.168396      58.881424       0.623124       0.483707      -1.012643      -0.031744       0.049760       0.025812       0.064421       0.035645       0.073300       0.043358       0.057761      -0.038704      -0.072358      -0.038357       0.110715              7.634401       6.693788      -0.104631      -3.433593       6.705769      -1.443438       9.503648           0.001903
          115              C       6.133379       6.407237      13.891935       0.642645      20.184431 0.24648307E+03  0.51119944E+04                                 6.991625                            5.693548      -0.150748       2.020390                    0.999415      22.118361      63.029776       0.598815       0.493185      -1.003435       0.001922      -0.032510      -0.007799       0.033488      -0.024948       0.071635      -0.032106       0.050724       0.093571      -0.054121      -0.050145       0.104267              7.737644       8.793739       0.119153      -3.550369       6.866695       1.425467       7.552498           0.001811
          116              C       5.675876       7.574210      14.739639      -0.246057      25.202316 0.39211747E+03  0.90211730E+04                                 7.477181                            6.559867       0.029475       2.006738                    0.998501      29.200677      84.175763       0.646925       0.411533      -1.062929      -0.096569      -0.024161       0.042188       0.108117       0.007113      -0.046045      -0.035342       0.068981       0.075791      -0.063298      -0.013992       0.077290              7.946495       8.266844      -1.023216      -1.570497       7.126358       0.214629       8.446284           0.001590
          117              C       5.263650       6.485659       2.031515      -0.255453      25.804643 0.42444444E+03  0.99762719E+04                                 7.669850                            6.877006      -0.188190       1.937730                    0.996851      29.776916      87.218559       0.623662       0.417839      -1.057192      -0.032767       0.053641      -0.073251       0.096523      -0.047219       0.008533      -0.036862      -0.010802       0.128341      -0.072102       0.001934       0.070168              8.080360       7.396364      -0.698444      -0.291355       7.359168      -1.610001       9.485550           0.000860
          118              C       4.602062       5.136089       2.328955       0.666917      20.108272 0.23110720E+03  0.46963784E+04                                 6.862898                            5.459862       0.079842       2.105680                    0.999718      21.168345      58.881168       0.623125       0.483706      -1.012644      -0.027222      -0.052373       0.025812       0.064422      -0.042833      -0.074198       0.041799       0.032854      -0.038708      -0.072358      -0.038354       0.110712              7.634356       6.612144       0.057518       2.966835       6.787348      -2.251811       9.503576           0.001903
          119              N       8.516855       0.485751       8.283704      -0.292826      30.777378 0.50432241E+03  0.12238586E+05                                 8.490013                            7.419951      -0.537560       1.846661                    0.998996      28.987240      83.184704       0.616535       0.409379      -1.074536       0.086727       0.144768       0.033404       0.172033      -0.024016      -0.077808      -0.001726      -0.052352       0.187916      -0.100945      -0.000707       0.101652              9.274248       6.922858       0.555571      -1.622812      10.313199      -0.188281      10.586685           0.057870
          120              N       2.920045       4.086164       8.283704      -0.292827      30.777185 0.50431792E+03  0.12238442E+05                                 8.489965                            7.419909      -0.537540       1.846667                    0.998996      28.987047      83.183851       0.616539       0.409378      -1.074538       0.082010      -0.147495       0.033404       0.172035      -0.010659       0.037408       0.068243       0.067775       0.187911      -0.100941      -0.000707       0.101648              9.274202       8.984456      -1.745834       0.648347       8.251497       1.499516      10.586654           0.057871
          121              N       8.836499       7.132937       8.283704      -0.292828      30.777762 0.50432954E+03  0.12238778E+05                                 8.490000                            7.419938      -0.537566       1.846658                    0.998996      28.987405      83.184714       0.616545       0.409371      -1.074543      -0.168739       0.002726       0.033404       0.172035       0.034677       0.040397      -0.066521      -0.015423       0.187916      -0.100943      -0.000708       0.101652              9.274238       9.946713       1.190301       0.974453       7.289303      -1.311246      10.586697           0.057870
          122              N       1.759055      11.219102      14.024296      -0.292829      30.777789 0.50433075E+03  0.12238819E+05                                 8.490011                            7.419950      -0.537564       1.846658                    0.998996      28.987479      83.185046       0.616544       0.409372      -1.074543       0.086728      -0.144769      -0.033404       0.172034       0.024017       0.077809      -0.001726      -0.052353       0.187916      -0.100946      -0.000707       0.101652              9.274244       6.922849      -0.555557       1.622805      10.313203      -0.188276      10.586681           0.057869
          123              N      -3.837755       7.618689      14.024296      -0.292830      30.777505 0.50432429E+03  0.12238637E+05                                 8.490018                            7.419951      -0.537536       1.846667                    0.998996      28.987283      83.184715       0.616538       0.409377      -1.074538       0.082010       0.147496      -0.033404       0.172036       0.010660      -0.037409       0.068244       0.067778       0.187914      -0.100944      -0.000706       0.101650              9.274263       8.984493       1.745844      -0.648349       8.251567       1.499541      10.586729           0.057868
          124              N       2.078699       4.571916      14.024296      -0.292828      30.777295 0.50432035E+03  0.12238519E+05                                 8.489995                            7.419935      -0.537567       1.846658                    0.998996      28.987126      83.184225       0.616536       0.409378      -1.074537      -0.168739      -0.002726      -0.033405       0.172036      -0.034676      -0.040397      -0.066520      -0.015424       0.187915      -0.100942      -0.000709       0.101651              9.274232       9.946715      -1.190304      -0.974447       7.289296      -1.311242      10.586684           0.057870
          125              N      -1.759055      11.219102       6.588296      -0.292826      30.777373 0.50432227E+03  0.12238582E+05                                 8.490013                            7.419951      -0.537561       1.846661                    0.998996      28.987242      83.184719       0.616535       0.409379      -1.074536      -0.086727      -0.144768      -0.033404       0.172033      -0.024016      -0.077808      -0.001726      -0.052352       0.187916      -0.100945      -0.000707       0.101652              9.274248       6.922857       0.555573      -1.622812      10.313202      -0.188282      10.586685           0.057870
          126              N       3.837755       7.618689       6.588296      -0.292827      30.777179 0.50431782E+03  0.12238439E+05                                 8.489964                            7.419909      -0.537540       1.846667                    0.998996      28.987046      83.183853       0.616539       0.409378      -1.074538      -0.082010       0.147495      -0.033404       0.172035      -0.010659       0.037408       0.068243       0.067775       0.187911      -0.100941      -0.000707       0.101648              9.274202       8.984455      -1.745834       0.648346       8.251497       1.499514      10.586653           0.057871
          127              N      -2.078699       4.571916       6.588296      -0.292827      30.777763 0.50432958E+03  0.12238780E+05                                 8.490000                            7.419938      -0.537566       1.846658                    0.998996      28.987405      83.184715       0.616545       0.409371      -1.074543       0.168739      -0.002726      -0.033404       0.172035       0.034677       0.040397      -0.066521      -0.015422       0.187916      -0.100943      -0.000708       0.101652              9.274238       9.946713       1.190302       0.974454       7.289304      -1.311246      10.586696           0.057869
          128              N       4.998745       0.485751       0.847704      -0.292829      30.777792 0.50433081E+03  0.12238821E+05                                 8.490012                            7.419951      -0.537565       1.846658                    0.998996      28.987481      83.185058       0.616544       0.409372      -1.074543      -0.086728       0.144769       0.033404       0.172034       0.024017       0.077809      -0.001726      -0.052353       0.187916      -0.100946      -0.000706       0.101652              9.274245       6.922849      -0.555558       1.622805      10.313205      -0.188276      10.586682           0.057869
          129              N      10.595555       4.086164       0.847704      -0.292830      30.777507 0.50432432E+03  0.12238638E+05                                 8.490019                            7.419952      -0.537536       1.846667                    0.998996      28.987283      83.184720       0.616537       0.409377      -1.074538      -0.082010      -0.147496       0.033404       0.172036       0.010660      -0.037409       0.068244       0.067779       0.187914      -0.100944      -0.000706       0.101650              9.274264       8.984496       1.745845      -0.648349       8.251568       1.499542      10.586730           0.057868
          130              N       4.679101       7.132937       0.847704      -0.292827      30.777293 0.50432027E+03  0.12238517E+05                                 8.489994                            7.419934      -0.537567       1.846658                    0.998996      28.987126      83.184225       0.616536       0.409378      -1.074537       0.168739       0.002726       0.033405       0.172036      -0.034676      -0.040397      -0.066520      -0.015424       0.187915      -0.100942      -0.000709       0.101651              9.274231       9.946716      -1.190304      -0.974446       7.289295      -1.311241      10.586682           0.057870
          131              O       7.347080       2.139647       6.618040      -0.638397      37.349975 0.69798468E+03  0.17911222E+05                                 8.867686                            8.244338      -0.002023       2.035262                    0.993672      29.273898      79.510141       0.653627       0.365172      -1.134113       0.011453      -0.010699       0.025189       0.029667      -0.004555      -0.001624       0.059165       0.081992      -0.030667      -0.083643       0.035839       0.047804              9.256245      11.077631       0.247856      -0.325168       9.123658      -2.245437       7.567446          -0.001323
          132              O       9.195338       2.822040       5.620129      -0.587581      33.475086 0.50336069E+03  0.11891478E+05                                 8.191060                            6.908534       0.588400       2.246184                    0.995032      27.477218      71.374838       0.729165       0.355569      -1.142827      -0.005299      -0.001653       0.010332       0.011728       0.069870      -0.019140       0.010905      -0.104694       0.081430      -0.104550       0.030785       0.073765              9.140513       8.284319       3.416372      -1.881623       9.827256      -3.523712       9.309963           0.000900
          133              O       5.935376       0.848602       9.006483      -0.522852      31.872704 0.49902902E+03  0.11761738E+05                                 7.906891                            6.887734       0.581959       2.252764                    0.997495      26.707554      69.257093       0.728957       0.356499      -1.142272       0.010006      -0.001074       0.011948       0.015621       0.028457       0.032670       0.008199      -0.101120       0.109912      -0.083710       0.025986       0.057724              8.594083       6.680859       1.471906       1.873549       8.882930       3.956121      10.218460           0.051304
          134              O       6.415855       2.071759      10.779226      -0.616714      41.189099 0.58803376E+03  0.14427372E+05                                 9.424857                            7.497507       0.347176       2.162126                    0.994436      28.038465      73.971315       0.696399       0.358478      -1.141690      -0.022587      -0.056078      -0.029930       0.067459      -0.013190      -0.015065      -0.013363      -0.111893       0.134397      -0.082047       0.028144       0.053903             10.861670       6.328914      -1.452824      -1.864548      10.625609       5.912554      15.630487           0.009035
          135              O       4.937249       4.272271       6.618040      -0.638418      37.351456 0.69801892E+03  0.17912354E+05                                 8.867985                            8.244590      -0.002211       2.035198                    0.993672      29.274492      79.512817       0.653610       0.365176      -1.134107      -0.014984      -0.004579       0.025197       0.029671       0.037776       0.052041      -0.028172      -0.033080      -0.030682      -0.083627       0.035828       0.047799              9.256587       9.397898       0.722194      -1.782230      10.804036       1.404317       7.567826          -0.001323
          136              O       4.604089       2.330436       5.620129      -0.587567      33.474097 0.50334209E+03  0.11890921E+05                                 8.190882                            6.908391       0.588459       2.246209                    0.995033      27.476835      71.373323       0.729175       0.355567      -1.142829       0.001222       0.005409       0.010335       0.011729      -0.080268       0.019022       0.011122      -0.068684       0.081430      -0.104553       0.030787       0.073766              9.140303       6.482654      -2.376202      -2.110702      11.628528       3.391283       9.309726           0.000899
          137              O       4.525023       6.140366       9.006483      -0.522846      31.872462 0.49902135E+03  0.11761507E+05                                 7.906848                            6.887671       0.581976       2.252773                    0.997495      26.707364      69.256354       0.728963       0.356498      -1.142273      -0.005929      -0.008127       0.011949       0.015620      -0.058015      -0.009232      -0.032390       0.001274       0.109920      -0.083710       0.025986       0.057724              8.594070       7.057691      -1.689492       2.489360       8.506019      -3.600616      10.218499           0.051303
          138              O       5.344068       5.112680      10.779226      -0.616763      41.193331 0.58809730E+03  0.14429349E+05                                 9.425518                            7.497928       0.347037       2.162051                    0.994435      28.039867      73.976558       0.696376       0.358480      -1.141687      -0.037283       0.047624      -0.029957       0.067494      -0.041835      -0.004071       0.019761       0.078797       0.134320      -0.082027       0.028104       0.053923             10.862530      10.810432      -1.134249       6.053353       6.145269      -1.341741      15.631889           0.009035
          139              O       7.989071       5.292935       6.618040      -0.638401      37.349887 0.69798157E+03  0.17911133E+05                                 8.867690                            8.244330      -0.002209       2.035209                    0.993672      29.273846      79.510145       0.653625       0.365172      -1.134111       0.003535       0.015259       0.025199       0.029671      -0.033210      -0.050417      -0.030981      -0.048893      -0.030693      -0.083625       0.035825       0.047800              9.256269       9.826774      -0.969959       2.107267      10.374429       0.841202       7.567603          -0.001322
          140              O       6.473972       6.552377       5.620129      -0.587580      33.473630 0.50333540E+03  0.11890716E+05                                 8.190775                            6.908318       0.588485       2.246220                    0.995032      27.476753      71.372826       0.729184       0.355565      -1.142832       0.004069      -0.003745       0.010335       0.011722       0.010401       0.000125      -0.022038       0.173375       0.081440      -0.104560       0.030791       0.073768              9.140178      12.399677      -1.040061       3.992226       5.711242       0.132340       9.309616           0.000900
          141              O       9.813001       4.715885       9.006483      -0.522846      31.872368 0.49902043E+03  0.11761479E+05                                 7.906828                            6.887664       0.581990       2.252778                    0.997495      26.707353      69.256299       0.728963       0.356498      -1.142273      -0.004075       0.009197       0.011948       0.015619       0.029560      -0.023436       0.024191       0.099844       0.109920      -0.083710       0.025985       0.057725              8.594033       9.607045       0.217573      -4.362865       5.956625      -0.355508      10.218430           0.051304
          142              O       8.513476       4.520414      10.779226      -0.616755      41.191745 0.58807564E+03  0.14428674E+05                                 9.425261                            7.497780       0.347091       2.162082                    0.994438      28.039400      73.974775       0.696385       0.358479      -1.141688       0.059886       0.008472      -0.029956       0.067494       0.055033       0.019147      -0.006353       0.033070       0.134329      -0.082024       0.028101       0.053923             10.862183       8.293665       2.587038      -4.188502       8.661519      -4.571198      15.631365           0.009035
          143              O       0.589280       9.565206       0.817960      -0.638398      37.350094 0.69798768E+03  0.17911320E+05                                 8.867708                            8.244359      -0.002024       2.035261                    0.993672      29.273953      79.510362       0.653625       0.365172      -1.134112       0.011453       0.010699      -0.025189       0.029667       0.004556       0.001624       0.059165       0.081991      -0.030665      -0.083643       0.035840       0.047803              9.256268      11.077653      -0.247850       0.325167       9.123687      -2.245447       7.567466          -0.001322
          144              O       2.437538       8.882813       1.815871      -0.587582      33.474884 0.50335684E+03  0.11891361E+05                                 8.191011                            6.908494       0.588402       2.246184                    0.995032      27.477192      71.374610       0.729169       0.355568      -1.142829      -0.005299       0.001653      -0.010331       0.011728      -0.069868       0.019141       0.010905      -0.104692       0.081428      -0.104548       0.030785       0.073763              9.140456       8.284272      -3.416348       1.881614       9.827194      -3.523686       9.309903           0.000899
          145              O      -0.822424      10.856251      13.301517      -0.522853      31.872853 0.49903205E+03  0.11761828E+05                                 7.906919                            6.887757       0.581958       2.252762                    0.997495      26.707622      69.257355       0.728956       0.356499      -1.142272       0.010006       0.001074      -0.011948       0.015622      -0.028457      -0.032671       0.008199      -0.101120       0.109910      -0.083710       0.025986       0.057724              8.594114       6.680879      -1.471904      -1.873554       8.882963       3.956137      10.218501           0.051304
          146              O      -0.341945       9.633094      11.528774      -0.616714      41.189126 0.58803397E+03  0.14427379E+05                                 9.424861                            7.497509       0.347180       2.162128                    0.994436      28.038465      73.971322       0.696399       0.358478      -1.141690      -0.022587       0.056078       0.029930       0.067459       0.013190       0.015065      -0.013363      -0.111893       0.134398      -0.082048       0.028144       0.053903             10.861676       6.328916       1.452828       1.864551      10.625616       5.912561      15.630497           0.009036
          147              O      -1.820551       7.432582       0.817960      -0.638418      37.351524 0.69802061E+03  0.17912409E+05                                 8.867995                            8.244598      -0.002206       2.035198                    0.993672      29.274529      79.512949       0.653609       0.365176      -1.134107      -0.014983       0.004579      -0.025197       0.029671      -0.037777      -0.052042      -0.028172      -0.033079      -0.030681      -0.083628       0.035829       0.047800              9.256598       9.397912      -0.722198       1.782235      10.804051       1.404319       7.567833          -0.001322
          148              O      -2.153711       9.374417       1.815871      -0.587567      33.474306 0.50334591E+03  0.11891036E+05                                 8.190925                            6.908425       0.588452       2.246207                    0.995033      27.476876      71.373560       0.729172       0.355568      -1.142828       0.001223      -0.005410      -0.010335       0.011729       0.080270      -0.019021       0.011121      -0.068686       0.081430      -0.104555       0.030787       0.073769              9.140355       6.482694       2.376224       2.110724      11.628591       3.391306       9.309780           0.000900
          149              O      -2.232777       5.564487      13.301517      -0.522846      31.872578 0.49902355E+03  0.11761572E+05                                 7.906868                            6.887687       0.581980       2.252773                    0.997495      26.707406      69.256511       0.728962       0.356498      -1.142273      -0.005930       0.008126      -0.011948       0.015619       0.058017       0.009233      -0.032390       0.001273       0.109918      -0.083712       0.025988       0.057724              8.594092       7.057705       1.689498      -2.489369       8.506045      -3.600629      10.218527           0.051302
          150              O      -1.413732       6.592173      11.528774      -0.616763      41.193408 0.58809828E+03  0.14429380E+05                                 9.425529                            7.497934       0.347035       2.162050                    0.994435      28.039885      73.976631       0.696376       0.358480      -1.141686      -0.037282      -0.047624       0.029957       0.067494       0.041836       0.004071       0.019762       0.078799       0.134323      -0.082029       0.028105       0.053924             10.862545      10.810442       1.134251      -6.053364       6.145276      -1.341745      15.631917           0.009035
          151              O       1.231271       6.411918       0.817960      -0.638402      37.349891 0.69798152E+03  0.17911131E+05                                 8.867688                            8.244329      -0.002210       2.035209                    0.993672      29.273846      79.510132       0.653626       0.365172      -1.134111       0.003535      -0.015259      -0.025199       0.029671       0.033211       0.050416      -0.030981      -0.048893      -0.030693      -0.083625       0.035825       0.047800              9.256268       9.826783       0.969960      -2.107268      10.374419       0.841200       7.567601          -0.001322
          152              O      -0.283828       5.152476       1.815871      -0.587579      33.473660 0.50333604E+03  0.11890736E+05                                 8.190786                            6.908327       0.588487       2.246221                    0.995032      27.476749      71.372861       0.729183       0.355565      -1.142832       0.004069       0.003745      -0.010335       0.011722      -0.010401      -0.000124      -0.022038       0.173375       0.081441      -0.104560       0.030792       0.073768              9.140191      12.399697       1.040070      -3.992226       5.711251       0.132336       9.309625           0.000899
          153              O       3.055201       6.988968      13.301517      -0.522846      31.872300 0.49901908E+03  0.11761439E+05                                 7.906814                            6.887652       0.581988       2.252777                    0.997495      26.707340      69.256223       0.728964       0.356498      -1.142274      -0.004076      -0.009196      -0.011949       0.015619      -0.029559       0.023436       0.024191       0.099844       0.109920      -0.083709       0.025985       0.057724              8.594017       9.607031      -0.217573       4.362854       5.956613      -0.355508      10.218405           0.051305
          154              O       1.755676       7.184439      11.528774      -0.616756      41.191689 0.58807499E+03  0.14428654E+05                                 9.425251                            7.497774       0.347089       2.162081                    0.994437      28.039396      73.974740       0.696386       0.358479      -1.141688       0.059886      -0.008472       0.029956       0.067494      -0.055032      -0.019147      -0.006353       0.033070       0.134327      -0.082023       0.028101       0.053922             10.862170       8.293660      -2.587036       4.188495       8.661511      -4.571191      15.631339           0.009035
          155              O      -0.589280       9.565206       8.253960      -0.638397      37.349969 0.69798455E+03  0.17911217E+05                                 8.867685                            8.244338      -0.002024       2.035262                    0.993672      29.273895      79.510130       0.653627       0.365172      -1.134113      -0.011453       0.010699      -0.025189       0.029667      -0.004555      -0.001624       0.059165       0.081992      -0.030667      -0.083643       0.035839       0.047804              9.256244      11.077629       0.247856      -0.325168       9.123657      -2.245437       7.567445          -0.001322
          156              O      -2.437538       8.882813       9.251871      -0.587581      33.475063 0.50336025E+03  0.11891465E+05                                 8.191055                            6.908530       0.588401       2.246184                    0.995032      27.477210      71.374804       0.729165       0.355569      -1.142827       0.005299       0.001653      -0.010332       0.011728       0.069870      -0.019140       0.010905      -0.104693       0.081429      -0.104550       0.030785       0.073765              9.140508       8.284314       3.416369      -1.881622       9.827250      -3.523710       9.309959           0.000900
          157              O       0.822424      10.856251       5.865517      -0.522852      31.872706 0.49902907E+03  0.11761739E+05                                 7.906892                            6.887734       0.581959       2.252764                    0.997495      26.707555      69.257096       0.728957       0.356499      -1.142272      -0.010006       0.001074      -0.011948       0.015621       0.028457       0.032670       0.008199      -0.101120       0.109912      -0.083710       0.025986       0.057724              8.594084       6.680859       1.471907       1.873550       8.882931       3.956121      10.218461           0.051304
          158              O       0.341945       9.633094       4.092774      -0.616714      41.189095 0.58803368E+03  0.14427370E+05                                 9.424856                            7.497507       0.347175       2.162126                    0.994436      28.038462      73.971309       0.696399       0.358478      -1.141690       0.022587       0.056078       0.029930       0.067459      -0.013190      -0.015065      -0.013363      -0.111893       0.134398      -0.082047       0.028144       0.053903             10.861670       6.328914      -1.452824      -1.864548      10.625609       5.912554      15.630487           0.009035
          159              O       1.820551       7.432582       8.253960      -0.638417      37.351453 0.69801888E+03  0.17912353E+05                                 8.867984                            8.244589      -0.002211       2.035198                    0.993672      29.274492      79.512815       0.653610       0.365176      -1.134107       0.014984       0.004579      -0.025197       0.029671       0.037776       0.052041      -0.028172      -0.033080      -0.030682      -0.083627       0.035828       0.047799              9.256586       9.397898       0.722193      -1.782230      10.804034       1.404317       7.567826          -0.001323
          160              O       2.153711       9.374417       9.251871      -0.587567      33.474086 0.50334188E+03  0.11890914E+05                                 8.190879                            6.908389       0.588459       2.246209                    0.995033      27.476832      71.373308       0.729176       0.355567      -1.142829      -0.001222      -0.005409      -0.010335       0.011729      -0.080268       0.019022       0.011122      -0.068684       0.081430      -0.104553       0.030787       0.073767              9.140300       6.482653      -2.376201      -2.110702      11.628524       3.391282       9.309724           0.000899
          161              O       2.232777       5.564487       5.865517      -0.522846      31.872459 0.49902136E+03  0.11761507E+05                                 7.906847                            6.887671       0.581976       2.252773                    0.997495      26.707364      69.256354       0.728963       0.356498      -1.142273       0.005929       0.008127      -0.011949       0.015620      -0.058015      -0.009232      -0.032390       0.001274       0.109920      -0.083710       0.025986       0.057724              8.594068       7.057690      -1.689491       2.489359       8.506018      -3.600614      10.218497           0.051303
          162              O       1.413732       6.592173       4.092774      -0.616763      41.193322 0.58809714E+03  0.14429344E+05                                 9.425516                            7.497927       0.347037       2.162051                    0.994435      28.039864      73.976546       0.696376       0.358480      -1.141687       0.037283      -0.047624       0.029957       0.067494      -0.041835      -0.004071       0.019761       0.078797       0.134320      -0.082027       0.028104       0.053923             10.862528      10.810430      -1.134248       6.053352       6.145268      -1.341741      15.631886           0.009035
          163              O      -1.231271       6.411918       8.253960      -0.638401      37.349892 0.69798166E+03  0.17911136E+05                                 8.867691                            8.244331      -0.002209       2.035209                    0.993672      29.273848      79.510153       0.653625       0.365172      -1.134111      -0.003534      -0.015259      -0.025199       0.029671      -0.033210      -0.050417      -0.030981      -0.048893      -0.030693      -0.083625       0.035825       0.047800              9.256270       9.826776      -0.969959       2.107268      10.374429       0.841202       7.567604          -0.001323
          164              O       0.283828       5.152476       9.251871      -0.587580      33.473623 0.50333525E+03  0.11890711E+05                                 8.190772                            6.908316       0.588485       2.246220                    0.995032      27.476754      71.372820       0.729184       0.355564      -1.142832      -0.004069       0.003745      -0.010335       0.011722       0.010401       0.000125      -0.022038       0.173375       0.081440      -0.104560       0.030791       0.073768              9.140176      12.399673      -1.040061       3.992225       5.711240       0.132339       9.309614           0.000899
          165              O      -3.055201       6.988968       5.865517      -0.522846      31.872362 0.49902027E+03  0.11761474E+05                                 7.906827                            6.887663       0.581990       2.252778                    0.997495      26.707349      69.256286       0.728963       0.356498      -1.142273       0.004075      -0.009197      -0.011948       0.015619       0.029560      -0.023436       0.024191       0.099845       0.109920      -0.083710       0.025985       0.057725              8.594033       9.607044       0.217573      -4.362865       5.956623      -0.355508      10.218430           0.051304
          166              O      -1.755676       7.184439       4.092774      -0.616755      41.191736 0.58807546E+03  0.14428669E+05                                 9.425259                            7.497778       0.347092       2.162082                    0.994438      28.039396      73.974761       0.696385       0.358479      -1.141688      -0.059886      -0.008472       0.029956       0.067494       0.055033       0.019147      -0.006353       0.033070       0.134329      -0.082024       0.028101       0.053923             10.862181       8.293664       2.587038      -4.188501       8.661518      -4.571197      15.631363           0.009034
          167              O       6.168520       2.139647      14.054040      -0.638398      37.350092 0.69798766E+03  0.17911319E+05                                 8.867708                            8.244359      -0.002024       2.035261                    0.993672      29.273953      79.510359       0.653626       0.365172      -1.134112      -0.011453      -0.010699       0.025189       0.029667       0.004556       0.001624       0.059165       0.081991      -0.030665      -0.083643       0.035840       0.047803              9.256268      11.077651      -0.247850       0.325167       9.123686      -2.245446       7.567465          -0.001322
          168              O       4.320262       2.822040      13.056129      -0.587582      33.474877 0.50335670E+03  0.11891356E+05                                 8.191009                            6.908493       0.588402       2.246184                    0.995032      27.477192      71.374603       0.729170       0.355567      -1.142829       0.005299      -0.001653       0.010331       0.011728      -0.069868       0.019141       0.010905      -0.104692       0.081428      -0.104548       0.030785       0.073763              9.140454       8.284269      -3.416347       1.881614       9.827191      -3.523686       9.309902           0.000899
          169              O       7.580224       0.848602       1.570483      -0.522853      31.872844 0.49903186E+03  0.11761823E+05                                 7.906917                            6.887756       0.581958       2.252762                    0.997495      26.707618      69.257338       0.728956       0.356499      -1.142272      -0.010006      -0.001074       0.011948       0.015622      -0.028457      -0.032671       0.008199      -0.101120       0.109910      -0.083710       0.025986       0.057724              8.594112       6.680877      -1.471904      -1.873553       8.882960       3.956136      10.218498           0.051304
          170              O       7.099745       2.071759       3.343226      -0.616714      41.189129 0.58803403E+03  0.14427381E+05                                 9.424862                            7.497509       0.347180       2.162128                    0.994436      28.038466      73.971327       0.696399       0.358478      -1.141690       0.022587      -0.056078      -0.029931       0.067459       0.013190       0.015065      -0.013363      -0.111894       0.134398      -0.082048       0.028144       0.053903             10.861677       6.328917       1.452828       1.864551      10.625617       5.912562      15.630498           0.009035
          171              O       8.578351       4.272271      14.054040      -0.638418      37.351519 0.69802048E+03  0.17912405E+05                                 8.867994                            8.244597      -0.002206       2.035198                    0.993672      29.274526      79.512938       0.653609       0.365176      -1.134107       0.014983      -0.004579       0.025197       0.029671      -0.037777      -0.052042      -0.028172      -0.033079      -0.030681      -0.083628       0.035829       0.047800              9.256597       9.397910      -0.722199       1.782234      10.804050       1.404318       7.567832          -0.001322
          172              O       8.911511       2.330436      13.056129      -0.587567      33.474292 0.50334566E+03  0.11891029E+05                                 8.190922                            6.908423       0.588452       2.246206                    0.995033      27.476873      71.373544       0.729172       0.355568      -1.142828      -0.001223       0.005410       0.010335       0.011729       0.080270      -0.019021       0.011122      -0.068686       0.081430      -0.104555       0.030787       0.073768              9.140351       6.482691       2.376223       2.110723      11.628586       3.391304       9.309777           0.000899
          173              O       8.990577       6.140366       1.570483      -0.522846      31.872577 0.49902345E+03  0.11761569E+05                                 7.906867                            6.887687       0.581980       2.252774                    0.997495      26.707404      69.256503       0.728962       0.356498      -1.142273       0.005930      -0.008126       0.011948       0.015619       0.058017       0.009233      -0.032390       0.001273       0.109919      -0.083712       0.025988       0.057724              8.594093       7.057705       1.689499      -2.489370       8.506046      -3.600630      10.218528           0.051302
          174              O       8.171532       5.112680       3.343226      -0.616763      41.193413 0.58809837E+03  0.14429383E+05                                 9.425530                            7.497935       0.347035       2.162050                    0.994435      28.039887      73.976639       0.696376       0.358480      -1.141686       0.037282       0.047624      -0.029957       0.067494       0.041836       0.004071       0.019762       0.078799       0.134323      -0.082029       0.028105       0.053924             10.862546      10.810443       1.134251      -6.053365       6.145277      -1.341745      15.631919           0.009035
          175              O       5.526529       5.292935      14.054040      -0.638402      37.349894 0.69798161E+03  0.17911134E+05                                 8.867689                            8.244329      -0.002210       2.035209                    0.993672      29.273848      79.510139       0.653626       0.365172      -1.134111      -0.003535       0.015259       0.025199       0.029671       0.033211       0.050416      -0.030981      -0.048893      -0.030693      -0.083625       0.035825       0.047800              9.256268       9.826783       0.969959      -2.107268      10.374420       0.841200       7.567602          -0.001322
          176              O       7.041628       6.552377      13.056129      -0.587579      33.473657 0.50333598E+03  0.11890735E+05                                 8.190785                            6.908327       0.588487       2.246221                    0.995032      27.476750      71.372860       0.729183       0.355565      -1.142832      -0.004069      -0.003745       0.010335       0.011722      -0.010401      -0.000124      -0.022038       0.173375       0.081441      -0.104560       0.030792       0.073768              9.140190      12.399695       1.040070      -3.992226       5.711250       0.132336       9.309625           0.000899
          177              O       3.702599       4.715885       1.570483      -0.522846      31.872294 0.49901901E+03  0.11761436E+05                                 7.906812                            6.887652       0.581988       2.252777                    0.997495      26.707338      69.256214       0.728964       0.356498      -1.142274       0.004076       0.009196       0.011949       0.015619      -0.029559       0.023436       0.024191       0.099843       0.109920      -0.083709       0.025985       0.057724              8.594015       9.607030      -0.217572       4.362853       5.956613      -0.355507      10.218402           0.051305
          178              O       5.002124       4.520414       3.343226      -0.616756      41.191691 0.58807504E+03  0.14428655E+05                                 9.425251                            7.497774       0.347089       2.162081                    0.994437      28.039397      73.974744       0.696386       0.358479      -1.141688      -0.059886       0.008472      -0.029956       0.067494      -0.055032      -0.019147      -0.006353       0.033070       0.134327      -0.082023       0.028101       0.053922             10.862170       8.293660      -2.587036       4.188495       8.661511      -4.571191      15.631339           0.009035

******************************************************
Auxiliary information for the entire system
The total spin magnetic moment of the unit cell is   5.998340
The total net atomic charge of the unit cell is   -0.000003
Accuracy of reproducing the electrostatic potential in the unit cell:
  The inner radius (bohr) =    5.0000
  The outer radius (bohr) =   12.0000
  Valid grid points have density less than (e/(bohr^3)) =    0.0001
  The number of valid grid points were=        66866
  The rms potential error without charges in kcal/mol is=      7.10724
  The rms potential error with partial charges in kcal/mol is=      0.78655
  The RRMSE value at monopole order=      0.11067
  The rms potential error with partial charges and cloud penetration in kcal/mol is=      0.77880
  The RRMSE value at monopole order with cloud penetration is=      0.10958
  The rms potential error with partial charges and atomic dipoles in kcal/mol is=      0.56516
  The RRMSE value at dipole order=      0.07952
  The rms potential error with partial charges, atomic dipoles and cloud penetration in kcal/mol is=      0.55538
  The RRMSE value at dipole order with cloud penetration=      0.07814

******************************************************
The electron densities and ab initio electrostatic potential were computed in VASP using the PBE functional and
projector augmented wave method. See the main text of the journal article for a description of computational details.
The atomic charges, dipoles, and quadrupoles were computed with the DDEC6 method as described in
(a) T. A. Manz and N. Gabaldon Limas, RSC Adv. 6 (2016) 47771-47801 DOI: 10.1039/c6ra04656h
(b) N. Gabaldon Limas and T. A. Manz, RSC Adv. 8 (2018) 2678-2707 DOI: 10.1039/c7ra11829e.
For each atom in the material, the electron cloud parameters were fit to the spherically averaged atom-in-material
electron density using radial positions for which this density was between 10^-4 and 10^-2 electrons per cubic bohr.
The polarizabilities, dispersion coefficients, and quantum Drude oscillator (QDO) parameters were fit using the MCLF method.
The magnetic structure of the system was optimized in VASP from the default ferromagnetic initial guess using spin polarization.
The atomic spin moments (ASMs) were computed on this optimized magnetic structure using the DDEC6 partition as inputs
to the method of T. A. Manz and D. S. Sholl, J. Chem. Theory Comput. 7 (2011) 4146-4164 DOI: 10.1021/ct200539n.
The RMSE and RRMSE were computed using a uniform grid with Ewald summation.
