# Supplementary material for: A collection of forcefield precursors for metal–organic frameworks
Source: RSC Adv. 2019 Nov 13;9(63):36492–507. doi: 10.1039/c9ra07327b (PMC9075174; doi:10.1039/c9ra07327b)
Supplement: RA-009-C9RA07327B-s4597 [file RA-009-C9RA07327B-s4597.xyz]

  178
jmolscript: load "" {1 1 1} spacegroup "x,y,z" unitcell [{     13.503900     0.000000     0.000000 }, {     -6.751950    11.694720     0.000000 }, {      0.000000     0.000000    14.897000 }]
La     6.751950     3.898318     4.929417     1.839545
La     0.000000     7.796402     2.519083     1.839546
La     0.000000     7.796402     9.967583     1.839544
La     6.751950     3.898318    12.377917     1.839544
Cu     6.751950     0.000000     7.448500     0.763086
Cu     3.375975     5.847360     7.448500     0.763074
Cu    -3.375975     5.847360     7.448500     0.763075
Cu     6.751950     0.000000     0.000000     0.763081
Cu    -3.375975     5.847360     0.000000     0.763069
Cu     3.375975     5.847360     0.000000     0.763071
H      9.830164     1.671175     7.954998     0.133108
H      9.890932     0.497026     6.770687     0.160896
H      8.530414     2.210302     9.237630     0.153297
H      8.593882     0.792902    10.191038     0.151492
H      2.153872    11.423402     8.577693     0.262402
H      3.284148     2.345961     7.954998     0.133114
H      2.236921     2.880410     6.770687     0.160898
H      4.400921     3.202014     9.237630     0.153301
H      3.141682     3.855749    10.191038     0.151492
H      2.064071     4.117711     8.577693     0.262402
H      7.141538     7.677584     7.954998     0.133114
H      8.127997     8.317285     6.770687     0.160900
H      7.324515     6.282404     9.237630     0.153298
H      8.520286     7.046069    10.191038     0.151493
H     -4.217943     7.848327     8.577693     0.262403
H      3.078214    10.023545    14.390502     0.133109
H      3.138982    11.197694     0.677813     0.160897
H      1.778464     9.484418    13.107870     0.153297
H      1.841932    10.901818    12.154462     0.151492
H      8.905822     0.271318    13.767807     0.262402
H     -3.467802     9.348759    14.390502     0.133113
H     -4.515029     8.814310     0.677813     0.160897
H     -2.351029     8.492706    13.107870     0.153301
H     -3.610268     7.838971    12.154462     0.151493
H      8.816021     7.577009    13.767807     0.262403
H      0.389588     4.017136    14.390502     0.133114
H      1.376047     3.377435     0.677813     0.160901
H      0.572565     5.412316    13.107870     0.153298
H      1.768336     4.648651    12.154462     0.151493
H      2.534007     3.846393    13.767807     0.262404
H     -3.078214    10.023545     6.942002     0.133108
H     -3.138982    11.197694     8.126314     0.160897
H     -1.778464     9.484418     5.659370     0.153297
H     -1.841932    10.901818     4.705962     0.151492
H      4.598078     0.271318     6.319307     0.262402
H      3.467802     9.348759     6.942002     0.133114
H      4.515029     8.814310     8.126314     0.160899
H      2.351029     8.492706     5.659370     0.153301
H      3.610268     7.838971     4.705962     0.151492
H      4.687879     7.577009     6.319307     0.262402
H     -0.389588     4.017136     6.942002     0.133114
H     -1.376047     3.377435     8.126314     0.160901
H     -0.572565     5.412316     5.659370     0.153298
H     -1.768336     4.648651     4.705962     0.151493
H     10.969893     3.846393     6.319307     0.262403
H      3.673736     1.671175     0.506498     0.133109
H      3.612968     0.497026    14.219187     0.160898
H      4.973486     2.210302     1.789130     0.153297
H      4.910018     0.792902     2.742538     0.151492
H     -2.153872    11.423402     1.129193     0.262402
H     10.219752     2.345961     0.506498     0.133114
H     11.266979     2.880410    14.219187     0.160898
H      9.102979     3.202014     1.789130     0.153301
H     10.362218     3.855749     2.742538     0.151493
H     -2.064071     4.117711     1.129193     0.262403
H      6.362362     7.677584     0.506498     0.133114
H      5.375903     8.317285    14.219187     0.160902
H      6.179385     6.282404     1.789130     0.153298
H      4.983614     7.046069     2.742538     0.151493
H      4.217943     7.848327     1.129193     0.262404
C      8.602659     2.103880     6.462319     0.641966
C      9.398039     1.121524     7.314427    -0.250682
C      8.244806     1.320334     9.477471    -0.250393
C      6.754651     1.417400     9.785839     0.668749
C      4.272634     3.192659     6.462319     0.641962
C      3.024198     2.995018     7.314427    -0.250683
C      3.772990     3.894342     9.477471    -0.250393
C      4.602129     5.136321     9.785839     0.668733
C      7.380557     6.398181     6.462319     0.641960
C      7.833612     7.578179     7.314427    -0.250680
C      8.238054     6.480044     9.477471    -0.250397
C      8.899070     5.140999     9.785839     0.668733
C      1.850709     9.590840     0.986181     0.641967
C      2.646089    10.573196     0.134073    -0.250681
C      1.492856    10.374386    12.868029    -0.250392
C      0.002701    10.277320    12.559661     0.668749
C     -2.479316     8.502061     0.986181     0.641962
C     -3.727752     8.699702     0.134073    -0.250683
C     -2.978960     7.800378    12.868029    -0.250393
C     -2.149821     6.558399    12.559661     0.668734
C      0.628607     5.296539     0.986181     0.641961
C      1.081662     4.116541     0.134073    -0.250679
C      1.486104     5.214676    12.868029    -0.250396
C      2.147120     6.553721    12.559661     0.668733
C     -1.850709     9.590840     8.434681     0.641966
C     -2.646089    10.573196     7.582573    -0.250682
C     -1.492856    10.374386     5.419529    -0.250393
C     -0.002701    10.277320     5.111161     0.668749
C      2.479316     8.502061     8.434681     0.641963
C      3.727752     8.699702     7.582573    -0.250683
C      2.978960     7.800378     5.419529    -0.250393
C      2.149821     6.558399     5.111161     0.668733
C     -0.628607     5.296539     8.434681     0.641961
C     -1.081662     4.116541     7.582573    -0.250680
C     -1.486104     5.214676     5.419529    -0.250397
C     -2.147120     6.553721     5.111161     0.668733
C      4.901241     2.103880    13.910819     0.641967
C      4.105861     1.121524    14.762927    -0.250681
C      5.259094     1.320334     2.028971    -0.250392
C      6.749249     1.417400     2.337339     0.668749
C      9.231266     3.192659    13.910819     0.641963
C     10.479702     2.995018    14.762927    -0.250683
C      9.730910     3.894342     2.028971    -0.250393
C      8.901771     5.136321     2.337339     0.668734
C      6.123343     6.398181    13.910819     0.641961
C      5.670288     7.578179    14.762927    -0.250680
C      5.265846     6.480044     2.028971    -0.250396
C      4.604830     5.140999     2.337339     0.668733
N      8.516910     0.470128     8.302098    -0.298356
N      2.900638     4.083796     8.302098    -0.298357
N      8.838303     7.140796     8.302098    -0.298354
N      1.764960    11.224592    14.043402    -0.298356
N     -3.851312     7.610924    14.043402    -0.298358
N      2.086353     4.553924    14.043402    -0.298356
N     -1.764960    11.224592     6.594902    -0.298356
N      3.851312     7.610924     6.594902    -0.298357
N     -2.086353     4.553924     6.594902    -0.298354
N      4.986990     0.470128     0.853598    -0.298356
N     10.603262     4.083796     0.853598    -0.298357
N      4.665597     7.140796     0.853598    -0.298356
O      7.350173     2.140134     6.611289    -0.630427
O      9.198181     2.817258     5.625107    -0.596358
O      5.937665     0.865409     9.014175    -0.527863
O      6.413677     2.061779    10.791387    -0.612596
O      4.930274     4.259217     6.611289    -0.630407
O      4.592676     2.320232     5.625107    -0.596342
O      4.532584     6.119847     9.014175    -0.527862
O      5.330665     5.109423    10.791387    -0.612548
O      7.975403     5.295369     6.611289    -0.630404
O      6.464992     6.557230     5.625107    -0.596360
O      9.785601     4.709464     9.014175    -0.527858
O      8.511508     4.523518    10.791387    -0.612558
O      0.598223     9.554586     0.837211    -0.630428
O      2.446231     8.877462     1.823393    -0.596358
O     -0.814285    10.829311    13.331325    -0.527862
O     -0.338273     9.632941    11.554113    -0.612596
O     -1.821676     7.435503     0.837211    -0.630406
O     -2.159274     9.374488     1.823393    -0.596342
O     -2.219366     5.574873    13.331325    -0.527861
O     -1.421285     6.585297    11.554113    -0.612548
O      1.223453     6.399351     0.837211    -0.630405
O     -0.286958     5.137490     1.823393    -0.596359
O      3.033651     6.985256    13.331325    -0.527857
O      1.759558     7.171202    11.554113    -0.612558
O     -0.598223     9.554586     8.285711    -0.630427
O     -2.446231     8.877462     9.271893    -0.596358
O      0.814285    10.829311     5.882825    -0.527863
O      0.338273     9.632941     4.105613    -0.612596
O      1.821676     7.435503     8.285711    -0.630407
O      2.159274     9.374488     9.271893    -0.596342
O      2.219366     5.574873     5.882825    -0.527862
O      1.421285     6.585297     4.105613    -0.612548
O     -1.223453     6.399351     8.285711    -0.630404
O      0.286958     5.137490     9.271893    -0.596360
O     -3.033651     6.985256     5.882825    -0.527858
O     -1.759558     7.171202     4.105613    -0.612559
O      6.153727     2.140134    14.059789    -0.630427
O      4.305719     2.817258    13.073607    -0.596358
O      7.566235     0.865409     1.565675    -0.527862
O      7.090223     2.061779     3.342887    -0.612596
O      8.573626     4.259217    14.059789    -0.630406
O      8.911224     2.320232    13.073607    -0.596342
O      8.971316     6.119847     1.565675    -0.527861
O      8.173235     5.109423     3.342887    -0.612548
O      5.528497     5.295369    14.059789    -0.630405
O      7.038908     6.557230    13.073607    -0.596359
O      3.718299     4.709464     1.565675    -0.527857
O      4.992392     4.523518     3.342887    -0.612559

The following XYZ coordinates are in angstroms. Other properties are in atomic units.
The sperically averaged electron density of each atom fit to a function of the form exp(a - br)
eigen_1, eigen_2 and eigen_3 are the three eigenvalues of traceless quadrupole moment tensor
  atom number  atomic symbol              X              Y              Z     net charge C6 coefficient C8 coefficient C10 coefficient fluctuating dipole atomic polarizability isotropic forcefield polarizability              a              b squared Pearson coefficient          <r^3>          <r^4>         wp_QDO          m_QDO          q_QDO       dipole_x       dipole_y       dipole_z         dipole            Qxy            Qxz            Qyz     Q(x^2-y^2)  Q(3z^2 - R^2)        eigen_1        eigen_2        eigen_3 static polarizability      alpha(xx)      alpha(xy)      alpha(xz)      alpha(yy)      alpha(yz)      alpha(zz) atomic spin moment
            1             La       6.751950       3.898318       4.929417       1.839545     228.255662 0.66344750E+04  0.28097646E+06                                28.622110                           25.624959       1.065319       1.915345                    0.999951     109.331634     311.595950       0.389665       0.371151      -1.201708       0.000012      -0.000005       0.008863       0.008863      -0.000001       0.000016       0.000133      -0.000198      -0.026708      -0.008904       0.004352       0.004552             31.990705      27.088384       0.000221       0.000173      27.087875       0.000068      41.795856           0.004927
            2             La       0.000000       7.796402       2.519083       1.839546     228.255554 0.66344714E+04  0.28097626E+06                                28.622101                           25.624951       1.065318       1.915345                    0.999951     109.331590     311.595785       0.389665       0.371151      -1.201708       0.000012       0.000004      -0.008862       0.008862       0.000001      -0.000016       0.000133      -0.000200      -0.026710      -0.008905       0.004352       0.004553             31.990694      27.088376      -0.000227      -0.000174      27.087868       0.000067      41.795837           0.004921
            3             La       0.000000       7.796402       9.967583       1.839544     228.255685 0.66344761E+04  0.28097652E+06                                28.622115                           25.624963       1.065318       1.915344                    0.999951     109.331664     311.596074       0.389665       0.371151      -1.201707      -0.000013       0.000005      -0.008862       0.008862      -0.000000       0.000016       0.000133      -0.000199      -0.026711      -0.008905       0.004353       0.004552             31.990710      27.088388       0.000222       0.000174      27.087879       0.000068      41.795862           0.004911
            4             La       6.751950       3.898318      12.377917       1.839544     228.255631 0.66344749E+04  0.28097647E+06                                28.622116                           25.624965       1.065316       1.915344                    0.999951     109.331676     311.596150       0.389665       0.371152      -1.201707      -0.000013      -0.000003       0.008862       0.008862       0.000001      -0.000016       0.000134      -0.000200      -0.026711      -0.008905       0.004352       0.004553             31.990709      27.088390      -0.000228      -0.000173      27.087882       0.000069      41.795856           0.004915
            5             Cu       6.751950       0.000000       7.448500       0.763086      57.054914 0.11350989E+04  0.31504042E+05                                12.542567                           11.423214       1.433072       2.384077                    0.995335      41.297080     101.312319       0.511917       0.431096      -1.136006       0.000000       0.000000      -0.000000       0.000000      -0.014726      -0.081954       0.037533      -0.017821       0.072518      -0.085084      -0.016026       0.101110             14.005520      11.043103       4.022899       1.114747      16.516405       4.177534      14.457054           0.740962
            6             Cu       3.375975       5.847360       7.448500       0.763074      57.055804 0.11351234E+04  0.31504893E+05                                12.542688                           11.423334       1.433081       2.384074                    0.995335      41.297496     101.313637       0.511914       0.431096      -1.136006       0.000000      -0.000000      -0.000000       0.000000      -0.000346       0.073495       0.052202       0.034412       0.072529      -0.085083      -0.016039       0.101123             14.005650      11.664265      -4.381440       3.060570      15.895366      -3.054255      14.457319           0.740964
            7             Cu      -3.375975       5.847360       7.448500       0.763075      57.055452 0.11351122E+04  0.31504509E+05                                12.542649                           11.423289       1.433073       2.384074                    0.995335      41.297301     101.313063       0.511914       0.431097      -1.136005       0.000000       0.000000       0.000000       0.000000       0.015079       0.008468      -0.089744      -0.016600       0.072518      -0.085084      -0.016031       0.101115             14.005621      18.632002       0.358593      -4.175327       8.927581      -1.123384      14.457280           0.740953
            8             Cu       6.751950       0.000000       0.000000       0.763081      57.055243 0.11351073E+04  0.31504333E+05                                12.542605                           11.423249       1.433089       2.384080                    0.995335      41.297257     101.312823       0.511916       0.431096      -1.136006      -0.000000       0.000000       0.000000       0.000000       0.014723       0.081956       0.037537      -0.017819       0.072524      -0.085086      -0.016028       0.101113             14.005563      11.043121      -4.022895      -1.114746      16.516460       4.177548      14.457108           0.740960
            9             Cu      -3.375975       5.847360       0.000000       0.763069      57.056087 0.11351304E+04  0.31505133E+05                                12.542709                           11.423353       1.433113       2.384082                    0.995335      41.297675     101.314093       0.511915       0.431095      -1.136007       0.000000       0.000000       0.000000       0.000000       0.000344      -0.073499       0.052201       0.034410       0.072532      -0.085084      -0.016043       0.101127             14.005674      11.664269       4.381443      -3.060572      15.895419      -3.054264      14.457334           0.740973
           10             Cu       3.375975       5.847360       0.000000       0.763071      57.055861 0.11351216E+04  0.31504821E+05                                12.542672                           11.423303       1.433106       2.384083                    0.995335      41.297544     101.313605       0.511917       0.431094      -1.136007      -0.000000       0.000000       0.000000       0.000000      -0.015078      -0.008461      -0.089750      -0.016602       0.072523      -0.085086      -0.016036       0.101122             14.005653      18.632068      -0.358602       4.175341       8.927589      -1.123387      14.457304           0.740970
           11              H       9.830164       1.671175       7.954998       0.133108       0.988427 0.74636403E+01  0.71798113E+02                                 1.621019                            1.579686      -0.908736       2.448037                    0.998428       3.377962       9.270590       0.507834       1.253782      -0.714691      -0.004639       0.012864       0.034586       0.037191       0.003474       0.004527      -0.000313      -0.009951       0.022476      -0.010879       0.002161       0.008718              1.636322       1.566856       0.305773       0.103493       1.695930       0.218699       1.646179           0.001664
           12              H       9.890932       0.497026       6.770687       0.160896       1.078230 0.80147610E+01  0.77853836E+02                                 1.689191                            1.619724      -0.879878       2.489597                    0.999088       3.127717       8.401084       0.513682       1.227503      -0.724312       0.007046      -0.021453      -0.023633       0.032686      -0.002468      -0.011812       0.003007      -0.008176       0.018312      -0.014085      -0.000065       0.014151              1.703476       1.582273      -0.279471      -0.243783       1.906626       0.299519       1.621529           0.000003
           13              H       8.530414       2.210302       9.237630       0.153297       0.935112 0.70535039E+01  0.68386159E+02                                 1.696161                            1.641911      -1.365875       2.252551                    0.993143       3.692967      10.931562       0.440775       1.433262      -0.676168      -0.000285       0.028129      -0.021959       0.035686      -0.006246      -0.003478      -0.006139      -0.018704       0.001616      -0.013511       0.000466       0.013045              1.725435       1.437349       0.259433      -0.141558       2.223504      -0.105752       1.515453           0.000136
           14              H       8.593882       0.792902      10.191038       0.151492       0.937180 0.68430425E+01  0.64667729E+02                                 1.605691                            1.546855      -0.750157       2.548321                    0.999613       3.195880       8.805189       0.494295       1.311237      -0.703966       0.004871      -0.032679       0.015979       0.036701      -0.005260      -0.002365      -0.005624      -0.012213       0.008142      -0.010821       0.000953       0.009869              1.635978       1.327877      -0.137946       0.154041       1.588971      -0.334020       1.991086           0.000635
           15              H       2.153872      11.423402       8.577693       0.262402       0.622554 0.40720192E+01  0.34479961E+02                                 1.310538                            1.262147      -0.936284       2.511420                    0.999968       2.875429       8.004939       0.493069       1.467038      -0.670940       0.020646      -0.021173       0.012400       0.032067      -0.004351      -0.009583       0.002081       0.002425       0.024735      -0.010199      -0.004363       0.014562              1.349110       1.109698      -0.169431       0.002717       1.755217      -0.120452       1.182416           0.000863
           16              H       3.284148       2.345961       7.954998       0.133114       0.988387 0.74632379E+01  0.71793137E+02                                 1.620964                            1.579634      -0.908705       2.448055                    0.998429       3.377868       9.270203       0.507848       1.253768      -0.714694       0.013458      -0.002417       0.034587       0.037192      -0.006044      -0.002536      -0.003765      -0.001041       0.022477      -0.010878       0.002159       0.008719              1.636265       1.398810      -0.208765       0.137645       1.863864      -0.198967       1.646121           0.001664
           17              H       2.236921       2.880410       6.770687       0.160898       1.078180 0.80142746E+01  0.77847813E+02                                 1.689129                            1.619667      -0.879839       2.489616                    0.999089       3.127636       8.400755       0.513695       1.227492      -0.724315      -0.022102       0.004623      -0.023633       0.032686      -0.002305       0.008511       0.008726       0.008362       0.018308      -0.014084      -0.000067       0.014151              1.703412       2.067481      -0.000713       0.381260       1.421285       0.061360       1.621470           0.000002
           18              H       4.400921       3.202014       9.237630       0.153301       0.935100 0.70533939E+01  0.68384843E+02                                 1.696150                            1.641901      -1.365870       2.252556                    0.993143       3.692930      10.931442       0.440775       1.433266      -0.676168       0.024502      -0.013819      -0.021959       0.035686      -0.004976      -0.003577       0.006081       0.020171       0.001616      -0.013511       0.000466       0.013045              1.725423       1.802276      -0.470126      -0.020806       1.858551       0.175467       1.515443           0.000136
           19              H       3.141682       3.855749      10.191038       0.151492       0.937166 0.68429154E+01  0.64666237E+02                                 1.605678                            1.546843      -0.750157       2.548322                    0.999613       3.195847       8.805083       0.494296       1.311242      -0.703966      -0.030737       0.012120       0.015978       0.036701      -0.002657      -0.003689       0.004859       0.015217       0.008140      -0.010820       0.000952       0.009869              1.635965       1.643150      -0.044083      -0.366284       1.273678       0.033605       1.991066           0.000635
           20              H       2.064071       4.117711       8.577693       0.262402       0.622547 0.40719520E+01  0.34479195E+02                                 1.310520                            1.262130      -0.936281       2.511422                    0.999968       2.875397       8.004785       0.493077       1.467022      -0.670942      -0.028659      -0.007294       0.012400       0.032067       0.003226       0.006593       0.007258       0.006325       0.024735      -0.010199      -0.004363       0.014562              1.349091       1.740540      -0.194797      -0.105671       1.124331       0.057871       1.182401           0.000863
           21              H       7.141538       7.677584       7.954998       0.133114       0.988386 0.74632222E+01  0.71792962E+02                                 1.620964                            1.579634      -0.908687       2.448064                    0.998429       3.377863       9.270193       0.507847       1.253770      -0.714694      -0.008822      -0.010447       0.034587       0.037192       0.002571      -0.001993       0.004079       0.010989       0.022477      -0.010878       0.002159       0.008719              1.636265       1.928395      -0.096990      -0.241134       1.334277      -0.019721       1.646124           0.001664
           22              H       8.127997       8.317285       6.770687       0.160900       1.078194 0.80144155E+01  0.77849602E+02                                 1.689151                            1.619687      -0.879843       2.489617                    0.999089       3.127656       8.400859       0.513688       1.227501      -0.724313       0.015055       0.016829      -0.023633       0.032686       0.004773       0.003302      -0.011734      -0.000187       0.018310      -0.014085      -0.000066       0.014151              1.703435       1.583472       0.280174      -0.137494       1.905343      -0.360868       1.621491           0.000002
           23              H       7.324515       6.282404       9.237630       0.153298       0.935117 0.70535565E+01  0.68386781E+02                                 1.696166                            1.641915      -1.365881       2.252548                    0.993143       3.692971      10.931575       0.440775       1.433259      -0.676169      -0.024218      -0.014310      -0.021959       0.035686       0.011222       0.007055       0.000058      -0.001468       0.001615      -0.013510       0.000465       0.013045              1.725440       2.251647       0.210699       0.162364       1.409215      -0.069717       1.515458           0.000136
           24              H       8.520286       7.046069      10.191038       0.151493       0.937176 0.68430155E+01  0.64667445E+02                                 1.605690                            1.546855      -0.750171       2.548316                    0.999613       3.195876       8.805192       0.494293       1.311243      -0.703965       0.025866       0.020559       0.015978       0.036702       0.007918       0.006053       0.000765      -0.003005       0.008142      -0.010820       0.000952       0.009869              1.635978       1.404234       0.182030       0.212248       1.512615       0.300412       1.991084           0.000635
           25              H      -4.217943       7.848327       8.577693       0.262403       0.622555 0.40720255E+01  0.34480000E+02                                 1.310535                            1.262143      -0.936294       2.511416                    0.999967       2.875435       8.004933       0.493073       1.467026      -0.670941       0.008012       0.028466       0.012400       0.032067       0.001125       0.002989      -0.009340      -0.008750       0.024736      -0.010199      -0.004364       0.014563              1.349106       1.447100       0.364232       0.102955       1.417806       0.062579       1.182413           0.000863
           26              H       3.078214      10.023545      14.390502       0.133109       0.988411 0.74634736E+01  0.71795979E+02                                 1.620990                            1.579659      -0.908716       2.448046                    0.998428       3.377916       9.270375       0.507844       1.253767      -0.714694      -0.004639      -0.012864      -0.034586       0.037191      -0.003474      -0.004527      -0.000313      -0.009950       0.022476      -0.010878       0.002160       0.008718              1.636292       1.566828      -0.305764      -0.103490       1.695899       0.218693       1.646150           0.001664
           27              H       3.138982      11.197694       0.677813       0.160897       1.078218 0.80146408E+01  0.77852361E+02                                 1.689177                            1.619711      -0.879857       2.489607                    0.999089       3.127697       8.401008       0.513684       1.227502      -0.724313       0.007046       0.021452       0.023633       0.032686       0.002468       0.011812       0.003007      -0.008174       0.018311      -0.014085      -0.000066       0.014151              1.703461       1.582260       0.279468       0.243780       1.906608       0.299514       1.621515           0.000003
           28              H       1.778464       9.484418      13.107870       0.153297       0.935110 0.70534871E+01  0.68385949E+02                                 1.696159                            1.641909      -1.365869       2.252554                    0.993143       3.692959      10.931531       0.440776       1.433261      -0.676168      -0.000284      -0.028129       0.021959       0.035686       0.006246       0.003478      -0.006139      -0.018703       0.001616      -0.013510       0.000466       0.013045              1.725433       1.437347      -0.259433       0.141557       2.223501      -0.105752       1.515450           0.000136
           29              H       1.841932      10.901818      12.154462       0.151492       0.937180 0.68430460E+01  0.64667772E+02                                 1.605692                            1.546856      -0.750159       2.548320                    0.999613       3.195879       8.805188       0.494295       1.311238      -0.703966       0.004871       0.032679      -0.015979       0.036701       0.005260       0.002365      -0.005624      -0.012213       0.008142      -0.010821       0.000953       0.009869              1.635979       1.327878       0.137946      -0.154041       1.588972      -0.334020       1.991087           0.000635
           30              H       8.905822       0.271318      13.767807       0.262402       0.622560 0.40720656E+01  0.34480422E+02                                 1.310541                            1.262149      -0.936291       2.511417                    0.999967       2.875442       8.004960       0.493072       1.467026      -0.670942       0.020645       0.021173      -0.012400       0.032067       0.004351       0.009583       0.002081       0.002425       0.024735      -0.010199      -0.004363       0.014562              1.349113       1.109700       0.169432      -0.002717       1.755221      -0.120452       1.182418           0.000863
           31              H      -3.467802       9.348759      14.390502       0.133113       0.988406 0.74634309E+01  0.71795613E+02                                 1.620998                            1.579666      -0.908718       2.448049                    0.998428       3.377919       9.270448       0.507836       1.253786      -0.714690       0.013459       0.002417      -0.034587       0.037192       0.006045       0.002536      -0.003764      -0.001042       0.022477      -0.010878       0.002160       0.008719              1.636301       1.398838       0.208773      -0.137650       1.863907      -0.198973       1.646157           0.001664
           32              H      -4.515029       8.814310       0.677813       0.160897       1.078222 0.80146815E+01  0.77852846E+02                                 1.689180                            1.619714      -0.879875       2.489599                    0.999088       3.127705       8.401031       0.513684       1.227500      -0.724313      -0.022102      -0.004623       0.023633       0.032686       0.002306      -0.008511       0.008726       0.008363       0.018310      -0.014085      -0.000066       0.014151              1.703465       2.067551       0.000713      -0.381279       1.421324       0.061363       1.621518           0.000003
           33              H      -2.351029       8.492706      13.107870       0.153301       0.935102 0.70534154E+01  0.68385095E+02                                 1.696151                            1.641902      -1.365873       2.252555                    0.993143       3.692938      10.931464       0.440776       1.433264      -0.676168       0.024503       0.013819       0.021959       0.035687       0.004976       0.003577       0.006081       0.020171       0.001616      -0.013511       0.000466       0.013045              1.725425       1.802277       0.470127       0.020806       1.858552       0.175468       1.515445           0.000136
           34              H      -3.610268       7.838971      12.154462       0.151493       0.937173 0.68429855E+01  0.64667060E+02                                 1.605684                            1.546849      -0.750158       2.548322                    0.999613       3.195869       8.805152       0.494296       1.311238      -0.703966      -0.030737      -0.012120      -0.015978       0.036701       0.002658       0.003688       0.004859       0.015217       0.008141      -0.010820       0.000952       0.009869              1.635971       1.643156       0.044084       0.366287       1.273682       0.033606       1.991077           0.000635
           35              H       8.816021       7.577009      13.767807       0.262403       0.622548 0.40719642E+01  0.34479362E+02                                 1.310527                            1.262137      -0.936279       2.511423                    0.999968       2.875410       8.004858       0.493073       1.467033      -0.670940      -0.028659       0.007294      -0.012400       0.032067      -0.003226      -0.006594       0.007258       0.006325       0.024735      -0.010199      -0.004362       0.014562              1.349098       1.740550       0.194799       0.105672       1.124337       0.057872       1.182407           0.000863
           36              H       0.389588       4.017136      14.390502       0.133114       0.988384 0.74632035E+01  0.71792695E+02                                 1.620957                            1.579628      -0.908691       2.448061                    0.998429       3.377859       9.270159       0.507850       1.253764      -0.714695      -0.008822       0.010447      -0.034587       0.037192      -0.002571       0.001992       0.004079       0.010989       0.022477      -0.010878       0.002159       0.008719              1.636259       1.928387       0.096991       0.241131       1.334273      -0.019720       1.646117           0.001664
           37              H       1.376047       3.377435       0.677813       0.160901       1.078163 0.80141195E+01  0.77845921E+02                                 1.689112                            1.619652      -0.879829       2.489623                    0.999089       3.127606       8.400650       0.513697       1.227492      -0.724315       0.015055      -0.016830       0.023633       0.032686      -0.004773      -0.003302      -0.011734      -0.000189       0.018308      -0.014084      -0.000066       0.014151              1.703395       1.583436      -0.280164       0.137489       1.905295      -0.360855       1.621454           0.000002
           38              H       0.572565       5.412316      13.107870       0.153298       0.935114 0.70535317E+01  0.68386505E+02                                 1.696165                            1.641915      -1.365883       2.252546                    0.993143       3.692967      10.931573       0.440774       1.433263      -0.676168      -0.024218       0.014310       0.021959       0.035686      -0.011222      -0.007055       0.000058      -0.001468       0.001615      -0.013511       0.000465       0.013045              1.725439       2.251646      -0.210698      -0.162363       1.409215      -0.069717       1.515457           0.000136
           39              H       1.768336       4.648651      12.154462       0.151493       0.937167 0.68429360E+01  0.64666517E+02                                 1.605683                            1.546849      -0.750170       2.548317                    0.999613       3.195854       8.805124       0.494293       1.311247      -0.703965       0.025866      -0.020559      -0.015978       0.036702      -0.007917      -0.006053       0.000765      -0.003006       0.008141      -0.010820       0.000952       0.009869              1.635970       1.404228      -0.182029      -0.212246       1.512609       0.300409       1.991073           0.000635
           40              H       2.534007       3.846393      13.767807       0.262404       0.622549 0.40719752E+01  0.34479466E+02                                 1.310527                            1.262136      -0.936293       2.511416                    0.999967       2.875413       8.004858       0.493074       1.467028      -0.670941       0.008012      -0.028466      -0.012400       0.032067      -0.001125      -0.002989      -0.009340      -0.008750       0.024736      -0.010199      -0.004364       0.014563              1.349098       1.447091      -0.364229      -0.102954       1.417797       0.062578       1.182406           0.000863
           41              H      -3.078214      10.023545       6.942002       0.133108       0.988426 0.74636282E+01  0.71797959E+02                                 1.621017                            1.579684      -0.908734       2.448038                    0.998428       3.377959       9.270576       0.507835       1.253781      -0.714691       0.004639      -0.012864      -0.034586       0.037191       0.003474       0.004527      -0.000313      -0.009951       0.022476      -0.010879       0.002161       0.008718              1.636320       1.566854       0.305772       0.103493       1.695928       0.218698       1.646177           0.001664
           42              H      -3.138982      11.197694       8.126314       0.160897       1.078230 0.80147628E+01  0.77853858E+02                                 1.689191                            1.619724      -0.879878       2.489597                    0.999088       3.127717       8.401084       0.513682       1.227503      -0.724312      -0.007046       0.021453       0.023633       0.032686      -0.002468      -0.011812       0.003007      -0.008176       0.018312      -0.014085      -0.000065       0.014151              1.703476       1.582273      -0.279471      -0.243783       1.906626       0.299519       1.621529           0.000003
           43              H      -1.778464       9.484418       5.659370       0.153297       0.935112 0.70535052E+01  0.68386174E+02                                 1.696161                            1.641911      -1.365875       2.252551                    0.993143       3.692967      10.931562       0.440775       1.433261      -0.676168       0.000285      -0.028129       0.021959       0.035686      -0.006246      -0.003478      -0.006139      -0.018704       0.001616      -0.013511       0.000466       0.013045              1.725435       1.437349       0.259433      -0.141558       2.223504      -0.105752       1.515453           0.000136
           44              H      -1.841932      10.901818       4.705962       0.151492       0.937179 0.68430389E+01  0.64667684E+02                                 1.605690                            1.546855      -0.750157       2.548321                    0.999613       3.195879       8.805185       0.494295       1.311237      -0.703966      -0.004871       0.032679      -0.015979       0.036701      -0.005260      -0.002365      -0.005624      -0.012213       0.008142      -0.010821       0.000953       0.009869              1.635978       1.327877      -0.137946       0.154041       1.588971      -0.334020       1.991086           0.000635
           45              H       4.598078       0.271318       6.319307       0.262402       0.622554 0.40720176E+01  0.34479943E+02                                 1.310538                            1.262147      -0.936284       2.511420                    0.999968       2.875428       8.004935       0.493069       1.467038      -0.670940      -0.020646       0.021173      -0.012400       0.032067      -0.004351      -0.009583       0.002081       0.002425       0.024735      -0.010199      -0.004363       0.014562              1.349110       1.109697      -0.169431       0.002717       1.755216      -0.120452       1.182416           0.000863
           46              H       3.467802       9.348759       6.942002       0.133114       0.988386 0.74632282E+01  0.71793023E+02                                 1.620963                            1.579633      -0.908704       2.448055                    0.998429       3.377866       9.270197       0.507848       1.253768      -0.714694      -0.013458       0.002417      -0.034587       0.037192      -0.006044      -0.002536      -0.003765      -0.001041       0.022477      -0.010878       0.002159       0.008719              1.636264       1.398810      -0.208765       0.137644       1.863863      -0.198966       1.646121           0.001664
           47              H       4.515029       8.814310       8.126314       0.160899       1.078181 0.80142875E+01  0.77847986E+02                                 1.689132                            1.619670      -0.879839       2.489616                    0.999089       3.127637       8.400766       0.513694       1.227494      -0.724315       0.022102      -0.004623       0.023633       0.032686      -0.002305       0.008511       0.008726       0.008362       0.018308      -0.014084      -0.000067       0.014151              1.703415       2.067484      -0.000713       0.381261       1.421287       0.061360       1.621473           0.000002
           48              H       2.351029       8.492706       5.659370       0.153301       0.935100 0.70533930E+01  0.68384835E+02                                 1.696150                            1.641901      -1.365870       2.252556                    0.993143       3.692930      10.931443       0.440775       1.433267      -0.676168      -0.024502       0.013819       0.021959       0.035686      -0.004976      -0.003577       0.006081       0.020171       0.001616      -0.013511       0.000466       0.013045              1.725423       1.802276      -0.470126      -0.020806       1.858551       0.175467       1.515443           0.000136
           49              H       3.610268       7.838971       4.705962       0.151492       0.937166 0.68429157E+01  0.64666238E+02                                 1.605678                            1.546843      -0.750157       2.548322                    0.999613       3.195847       8.805082       0.494296       1.311242      -0.703966       0.030737      -0.012120      -0.015978       0.036701      -0.002657      -0.003689       0.004859       0.015217       0.008140      -0.010820       0.000952       0.009869              1.635964       1.643150      -0.044083      -0.366284       1.273677       0.033605       1.991066           0.000635
           50              H       4.687879       7.577009       6.319307       0.262402       0.622547 0.40719520E+01  0.34479195E+02                                 1.310520                            1.262130      -0.936281       2.511422                    0.999968       2.875397       8.004785       0.493077       1.467022      -0.670942       0.028659       0.007294      -0.012400       0.032067       0.003226       0.006594       0.007258       0.006325       0.024735      -0.010199      -0.004363       0.014562              1.349091       1.740540      -0.194797      -0.105671       1.124331       0.057871       1.182401           0.000863
           51              H      -0.389588       4.017136       6.942002       0.133114       0.988385 0.74632144E+01  0.71792865E+02                                 1.620963                            1.579633      -0.908686       2.448064                    0.998429       3.377861       9.270185       0.507847       1.253770      -0.714694       0.008822       0.010447      -0.034587       0.037192       0.002571      -0.001993       0.004079       0.010989       0.022477      -0.010878       0.002159       0.008719              1.636264       1.928393      -0.096990      -0.241133       1.334277      -0.019721       1.646123           0.001664
           52              H      -1.376047       3.377435       8.126314       0.160901       1.078195 0.80144215E+01  0.77849684E+02                                 1.689152                            1.619688      -0.879842       2.489617                    0.999089       3.127656       8.400863       0.513688       1.227501      -0.724313      -0.015055      -0.016829       0.023633       0.032686       0.004773       0.003302      -0.011734      -0.000187       0.018310      -0.014085      -0.000066       0.014151              1.703436       1.583473       0.280174      -0.137494       1.905344      -0.360869       1.621492           0.000002
           53              H      -0.572565       5.412316       5.659370       0.153298       0.935117 0.70535556E+01  0.68386773E+02                                 1.696166                            1.641915      -1.365881       2.252548                    0.993143       3.692971      10.931576       0.440775       1.433259      -0.676169       0.024218       0.014310       0.021959       0.035686       0.011222       0.007055       0.000058      -0.001468       0.001615      -0.013510       0.000465       0.013045              1.725440       2.251647       0.210699       0.162364       1.409215      -0.069717       1.515458           0.000136
           54              H      -1.768336       4.648651       4.705962       0.151493       0.937176 0.68430161E+01  0.64667448E+02                                 1.605690                            1.546855      -0.750171       2.548316                    0.999613       3.195876       8.805190       0.494294       1.311242      -0.703965      -0.025866      -0.020559      -0.015978       0.036702       0.007918       0.006053       0.000765      -0.003005       0.008142      -0.010820       0.000952       0.009869              1.635977       1.404233       0.182030       0.212248       1.512615       0.300411       1.991084           0.000635
           55              H      10.969893       3.846393       6.319307       0.262403       0.622555 0.40720255E+01  0.34480000E+02                                 1.310535                            1.262143      -0.936294       2.511416                    0.999967       2.875435       8.004933       0.493073       1.467026      -0.670941      -0.008012      -0.028466      -0.012400       0.032067       0.001125       0.002989      -0.009340      -0.008750       0.024736      -0.010199      -0.004364       0.014563              1.349106       1.447100       0.364232       0.102955       1.417806       0.062579       1.182413           0.000863
           56              H       3.673736       1.671175       0.506498       0.133109       0.988411 0.74634699E+01  0.71795925E+02                                 1.620989                            1.579658      -0.908716       2.448047                    0.998428       3.377915       9.270367       0.507844       1.253766      -0.714694       0.004639       0.012864       0.034586       0.037191      -0.003474      -0.004527      -0.000313      -0.009950       0.022476      -0.010878       0.002160       0.008718              1.636291       1.566827      -0.305763      -0.103490       1.695897       0.218693       1.646148           0.001664
           57              H       3.612968       0.497026      14.219187       0.160898       1.078217 0.80146334E+01  0.77852271E+02                                 1.689176                            1.619710      -0.879857       2.489608                    0.999089       3.127696       8.401004       0.513684       1.227501      -0.724313      -0.007046      -0.021452      -0.023633       0.032686       0.002468       0.011812       0.003007      -0.008174       0.018311      -0.014085      -0.000066       0.014151              1.703460       1.582259       0.279467       0.243780       1.906607       0.299514       1.621513           0.000003
           58              H       4.973486       2.210302       1.789130       0.153297       0.935110 0.70534880E+01  0.68385957E+02                                 1.696159                            1.641909      -1.365869       2.252554                    0.993143       3.692959      10.931530       0.440776       1.433261      -0.676169       0.000284       0.028129      -0.021959       0.035686       0.006246       0.003478      -0.006139      -0.018703       0.001616      -0.013510       0.000466       0.013045              1.725433       1.437347      -0.259433       0.141557       2.223501      -0.105752       1.515450           0.000136
           59              H       4.910018       0.792902       2.742538       0.151492       0.937180 0.68430476E+01  0.64667788E+02                                 1.605691                            1.546856      -0.750159       2.548320                    0.999613       3.195879       8.805187       0.494295       1.311237      -0.703966      -0.004871      -0.032679       0.015978       0.036701       0.005260       0.002365      -0.005624      -0.012213       0.008142      -0.010821       0.000953       0.009869              1.635979       1.327878       0.137946      -0.154041       1.588972      -0.334020       1.991087           0.000635
           60              H      -2.153872      11.423402       1.129193       0.262402       0.622560 0.40720669E+01  0.34480433E+02                                 1.310541                            1.262149      -0.936291       2.511417                    0.999967       2.875442       8.004958       0.493072       1.467025      -0.670942      -0.020645      -0.021173       0.012400       0.032067       0.004351       0.009583       0.002081       0.002425       0.024735      -0.010199      -0.004363       0.014562              1.349113       1.109699       0.169432      -0.002717       1.755221      -0.120452       1.182418           0.000863
           61              H      10.219752       2.345961       0.506498       0.133114       0.988405 0.74634270E+01  0.71795568E+02                                 1.620998                            1.579666      -0.908718       2.448049                    0.998428       3.377918       9.270446       0.507836       1.253786      -0.714690      -0.013459      -0.002417       0.034587       0.037192       0.006045       0.002536      -0.003764      -0.001042       0.022477      -0.010878       0.002160       0.008719              1.636300       1.398838       0.208773      -0.137650       1.863906      -0.198973       1.646157           0.001664
           62              H      11.266979       2.880410      14.219187       0.160898       1.078222 0.80146856E+01  0.77852914E+02                                 1.689182                            1.619716      -0.879874       2.489599                    0.999088       3.127705       8.401039       0.513683       1.227502      -0.724312       0.022102       0.004623      -0.023633       0.032686       0.002306      -0.008511       0.008726       0.008363       0.018310      -0.014085      -0.000066       0.014151              1.703467       2.067554       0.000713      -0.381279       1.421326       0.061363       1.621520           0.000003
           63              H       9.102979       3.202014       1.789130       0.153301       0.935102 0.70534167E+01  0.68385110E+02                                 1.696152                            1.641902      -1.365873       2.252555                    0.993143       3.692938      10.931464       0.440776       1.433264      -0.676168      -0.024503      -0.013819      -0.021959       0.035687       0.004976       0.003577       0.006081       0.020171       0.001616      -0.013511       0.000466       0.013045              1.725425       1.802277       0.470127       0.020806       1.858553       0.175468       1.515445           0.000136
           64              H      10.362218       3.855749       2.742538       0.151493       0.937173 0.68429849E+01  0.64667049E+02                                 1.605684                            1.546849      -0.750157       2.548322                    0.999613       3.195869       8.805150       0.494296       1.311238      -0.703966       0.030737       0.012120       0.015978       0.036701       0.002658       0.003688       0.004859       0.015217       0.008141      -0.010820       0.000952       0.009869              1.635971       1.643156       0.044084       0.366287       1.273681       0.033606       1.991076           0.000635
           65              H      -2.064071       4.117711       1.129193       0.262403       0.622547 0.40719603E+01  0.34479323E+02                                 1.310527                            1.262136      -0.936279       2.511423                    0.999968       2.875409       8.004856       0.493072       1.467034      -0.670940       0.028659      -0.007294       0.012400       0.032067      -0.003226      -0.006594       0.007258       0.006325       0.024735      -0.010199      -0.004362       0.014562              1.349098       1.740549       0.194799       0.105672       1.124337       0.057872       1.182407           0.000863
           66              H       6.362362       7.677584       0.506498       0.133114       0.988383 0.74631949E+01  0.71792588E+02                                 1.620956                            1.579627      -0.908690       2.448061                    0.998429       3.377857       9.270150       0.507850       1.253763      -0.714695       0.008822      -0.010447       0.034587       0.037192      -0.002571       0.001992       0.004079       0.010989       0.022477      -0.010878       0.002159       0.008719              1.636258       1.928385       0.096991       0.241131       1.334272      -0.019720       1.646115           0.001664
           67              H       5.375903       8.317285      14.219187       0.160902       1.078163 0.80141169E+01  0.77845892E+02                                 1.689111                            1.619651      -0.879828       2.489623                    0.999089       3.127606       8.400651       0.513697       1.227492      -0.724315      -0.015055       0.016830      -0.023633       0.032686      -0.004773      -0.003302      -0.011734      -0.000189       0.018308      -0.014084      -0.000066       0.014151              1.703394       1.583436      -0.280164       0.137489       1.905294      -0.360855       1.621453           0.000002
           68              H       6.179385       6.282404       1.789130       0.153298       0.935114 0.70535281E+01  0.68386461E+02                                 1.696165                            1.641914      -1.365883       2.252547                    0.993143       3.692966      10.931569       0.440774       1.433263      -0.676168       0.024218      -0.014310      -0.021959       0.035686      -0.011222      -0.007055       0.000058      -0.001468       0.001615      -0.013511       0.000465       0.013045              1.725439       2.251646      -0.210698      -0.162363       1.409214      -0.069717       1.515457           0.000136
           69              H       4.983614       7.046069       2.742538       0.151493       0.937167 0.68429367E+01  0.64666520E+02                                 1.605683                            1.546848      -0.750169       2.548317                    0.999613       3.195854       8.805122       0.494293       1.311246      -0.703965      -0.025866       0.020559       0.015978       0.036702      -0.007917      -0.006053       0.000765      -0.003006       0.008141      -0.010820       0.000952       0.009869              1.635970       1.404228      -0.182029      -0.212246       1.512608       0.300409       1.991073           0.000635
           70              H       4.217943       7.848327       1.129193       0.262404       0.622550 0.40719787E+01  0.34479500E+02                                 1.310527                            1.262136      -0.936293       2.511416                    0.999967       2.875414       8.004859       0.493075       1.467027      -0.670942      -0.008012       0.028466       0.012400       0.032067      -0.001125      -0.002989      -0.009340      -0.008750       0.024736      -0.010199      -0.004364       0.014563              1.349098       1.447091      -0.364229      -0.102954       1.417797       0.062578       1.182406           0.000863
           71              C       8.602659       2.103880       6.462319       0.641966      20.009307 0.24561555E+03  0.50902080E+04                                 6.952515                            5.685465      -0.144521       2.022126                    0.999324      22.122105      63.045033       0.598851       0.493523      -1.003127      -0.025898       0.018589      -0.009750       0.033337       0.010765       0.007346       0.079156      -0.069611       0.095765      -0.056061      -0.049778       0.105838              7.669991       7.531032       0.868510      -0.522199       8.080647      -3.663800       7.398293           0.001800
           72              C       9.398039       1.121524       7.314427      -0.250682      25.417361 0.39890399E+03  0.92109600E+04                                 7.503844                            6.604198       0.045824       2.009890                    0.998467      29.329477      84.527974       0.646944       0.410018      -1.064579      -0.065373      -0.067822       0.044755       0.104290       0.034341      -0.052036      -0.024009      -0.026498       0.073029      -0.063297      -0.013943       0.077240              7.963825       6.506534       0.063017      -0.576130       8.916467      -1.379205       8.468474           0.001338
           73              C       8.244806       1.320334       9.477471      -0.250393      25.627822 0.42051638E+03  0.98591014E+04                                 7.629779                            6.840179      -0.178302       1.942595                    0.996889      29.626753      86.615151       0.626136       0.417237      -1.057776       0.030371      -0.052529      -0.081174       0.101346      -0.026664      -0.027617       0.024884      -0.075889       0.130000      -0.071449       0.002373       0.069076              8.035053       6.776619      -0.326434      -1.534648       8.056209       0.608758       9.272333           0.000749
           74              C       6.754651       1.417400       9.785839       0.668749      19.868969 0.22734397E+03  0.46015333E+04                                 6.806500                            5.413403       0.085607       2.109263                    0.999746      21.071480      58.517972       0.626035       0.483380      -1.012693      -0.057950       0.001274       0.025815       0.063452      -0.007852      -0.001211      -0.085151      -0.092366      -0.043197      -0.073020      -0.038344       0.111364              7.565207       6.779863      -0.088023      -0.503503       6.471249       3.617161       9.444510           0.001643
           75              C       4.272634       3.192659       6.462319       0.641962      20.009616 0.24562031E+03  0.50903306E+04                                 6.952616                            5.685547      -0.144641       2.022087                    0.999324      22.122140      63.045250       0.598843       0.493528      -1.003124       0.029053       0.013132      -0.009745       0.033338      -0.035520       0.064874      -0.045940       0.016164       0.095750      -0.056054      -0.049778       0.105832              7.670101       7.191184      -0.672226      -2.911880       8.420739       2.284153       7.398379           0.001800
           76              C       3.024198       2.995018       7.314427      -0.250683      25.417230 0.39890204E+03  0.92108903E+04                                 7.503797                            6.604173       0.045845       2.009899                    0.998467      29.329248      84.526798       0.646947       0.410017      -1.064582      -0.026051       0.090524       0.044753       0.104289      -0.028642       0.005225       0.057077      -0.046227       0.073012      -0.063297      -0.013948       0.077245              7.963769       8.259337      -1.075028      -0.906369       7.163558       1.188544       8.468411           0.001338
           77              C       3.772990       3.894342       9.477471      -0.250393      25.627627 0.42051281E+03  0.98590086E+04                                 7.629804                            6.840206      -0.178305       1.942595                    0.996889      29.626558      86.614886       0.626126       0.417244      -1.057771      -0.060680      -0.000041      -0.081176       0.101349      -0.019525       0.035355       0.011470       0.084124       0.129987      -0.071441       0.002372       0.069069              8.035081       8.019040      -0.390863       1.294540       6.813839       1.024656       9.272365           0.000749
           78              C       4.602129       5.136321       9.785839       0.668733      19.869368 0.22734814E+03  0.46016312E+04                                 6.806535                            5.413413       0.085715       2.109292                    0.999746      21.071624      58.518142       0.626042       0.483373      -1.012699       0.030077       0.049547       0.025809       0.063448      -0.036072      -0.073133       0.043622       0.059786      -0.043200      -0.073016      -0.038346       0.111362              7.565267       6.624695       0.177631       3.384371       6.626484      -1.372555       9.444622           0.001643
           79              C       7.380557       6.398181       6.462319       0.641960      20.009523 0.24561885E+03  0.50902851E+04                                 6.952541                            5.685487      -0.144463       2.022142                    0.999325      22.122071      63.044647       0.598854       0.493520      -1.003130      -0.003153      -0.031719      -0.009744       0.033331       0.024753      -0.072223      -0.033222       0.053446       0.095752      -0.056067      -0.049769       0.105836              7.670023       8.695398      -0.196254       3.434052       6.916342       1.379704       7.398328           0.001800
           80              C       7.833612       7.578179       7.314427      -0.250680      25.417152 0.39889979E+03  0.92108234E+04                                 7.503774                            6.604146       0.045848       2.009903                    0.998467      29.329180      84.526473       0.646950       0.410016      -1.064583       0.091422      -0.022702       0.044753       0.104289      -0.005697       0.046819      -0.033062       0.072726       0.073016      -0.063297      -0.013950       0.077247              7.963749       8.368471       1.012019       1.482488       7.054376       0.190669       8.468401           0.001338
           81              C       8.238054       6.480044       9.477471      -0.250397      25.627927 0.42051843E+03  0.98591681E+04                                 7.629830                            6.840221      -0.178308       1.942591                    0.996889      29.626839      86.615679       0.626130       0.417241      -1.057773       0.030306       0.052571      -0.081177       0.101350       0.046190      -0.007742      -0.036352      -0.008242       0.129987      -0.071442       0.002374       0.069067              8.035115       7.453663       0.717316       0.240102       7.379269      -1.633458       9.272415           0.000749
           82              C       8.899070       5.140999       9.785839       0.668733      19.869169 0.22734571E+03  0.46015700E+04                                 6.806479                            5.413373       0.085739       2.109300                    0.999746      21.071590      58.517988       0.626046       0.483371      -1.012699       0.027871      -0.050823       0.025807       0.063449       0.043924       0.074347       0.041524       0.032578      -0.043202      -0.073019      -0.038344       0.111363              7.565199       6.472166      -0.089613      -2.880830       6.778900      -2.244611       9.444531           0.001643
           83              C       1.850709       9.590840       0.986181       0.641967      20.009322 0.24561578E+03  0.50902126E+04                                 6.952511                            5.685463      -0.144527       2.022124                    0.999324      22.122101      63.044966       0.598852       0.493522      -1.003127      -0.025898      -0.018589       0.009750       0.033337      -0.010765      -0.007346       0.079156      -0.069610       0.095764      -0.056061      -0.049777       0.105838              7.669986       7.531028      -0.868513       0.522204       8.080644      -3.663795       7.398286           0.001800
           84              C       2.646089      10.573196       0.134073      -0.250681      25.417334 0.39890353E+03  0.92109398E+04                                 7.503823                            6.604186       0.045837       2.009894                    0.998467      29.329420      84.527553       0.646946       0.410017      -1.064581      -0.065372       0.067822      -0.044756       0.104290      -0.034342       0.052035      -0.024009      -0.026491       0.073026      -0.063294      -0.013945       0.077239              7.963801       6.506517      -0.063012       0.576130       8.916440      -1.379212       8.468446           0.001337
           85              C       1.492856      10.374386      12.868029      -0.250392      25.627726 0.42051440E+03  0.98590474E+04                                 7.629782                            6.840182      -0.178298       1.942596                    0.996889      29.626678      86.615019       0.626133       0.417240      -1.057774       0.030371       0.052529       0.081175       0.101346       0.026663       0.027617       0.024884      -0.075887       0.129998      -0.071447       0.002372       0.069075              8.035056       6.776620       0.326437       1.534643       8.056217       0.608762       9.272331           0.000750
           86              C       0.002701      10.277320      12.559661       0.668749      19.868949 0.22734370E+03  0.46015269E+04                                 6.806498                            5.413402       0.085609       2.109264                    0.999746      21.071467      58.517948       0.626034       0.483380      -1.012693      -0.057949      -0.001274      -0.025815       0.063452       0.007852       0.001212      -0.085150      -0.092366      -0.043197      -0.073020      -0.038344       0.111364              7.565205       6.779860       0.088027       0.503502       6.471248       3.617160       9.444507           0.001643
           87              C      -2.479316       8.502061       0.986181       0.641962      20.009614 0.24562022E+03  0.50903299E+04                                 6.952625                            5.685552      -0.144638       2.022089                    0.999324      22.122156      63.045376       0.598842       0.493529      -1.003123       0.029053      -0.013132       0.009745       0.033339       0.035520      -0.064874      -0.045940       0.016163       0.095751      -0.056054      -0.049778       0.105832              7.670113       7.191206       0.672225       2.911893       8.420742       2.284152       7.398390           0.001800
           88              C      -3.727752       8.699702       0.134073      -0.250683      25.417343 0.39890383E+03  0.92109514E+04                                 7.503830                            6.604190       0.045820       2.009890                    0.998467      29.329430      84.527690       0.646945       0.410017      -1.064580      -0.026050      -0.090526      -0.044753       0.104290       0.028646      -0.005225       0.057077      -0.046227       0.073017      -0.063301      -0.013946       0.077246              7.963807       8.259384       1.075034       0.906353       7.163584       1.188543       8.468454           0.001337
           89              C      -2.978960       7.800378      12.868029      -0.250393      25.627868 0.42051742E+03  0.98591315E+04                                 7.629791                            6.840191      -0.178300       1.942596                    0.996889      29.626767      86.615206       0.626135       0.417238      -1.057776      -0.060680       0.000041       0.081177       0.101350       0.019526      -0.035355       0.011470       0.084124       0.129990      -0.071442       0.002372       0.069070              8.035069       8.019024       0.390859      -1.294536       6.813825       1.024661       9.272358           0.000749
           90              C      -2.149821       6.558399      12.559661       0.668734      19.869391 0.22734837E+03  0.46016373E+04                                 6.806541                            5.413416       0.085711       2.109290                    0.999746      21.071645      58.518219       0.626042       0.483373      -1.012698       0.030078      -0.049547      -0.025809       0.063448       0.036072       0.073133       0.043622       0.059787      -0.043199      -0.073016      -0.038347       0.111362              7.565275       6.624701      -0.177632      -3.384376       6.626491      -1.372556       9.444634           0.001643
           91              C       0.628607       5.296539       0.986181       0.641961      20.009507 0.24561869E+03  0.50902808E+04                                 6.952536                            5.685485      -0.144464       2.022142                    0.999325      22.122064      63.044617       0.598854       0.493520      -1.003130      -0.003153       0.031719       0.009744       0.033332      -0.024754       0.072223      -0.033223       0.053447       0.095753      -0.056067      -0.049769       0.105836              7.670017       8.695397       0.196260      -3.434049       6.916328       1.379698       7.398324           0.001799
           92              C       1.081662       4.116541       0.134073      -0.250679      25.417084 0.39889879E+03  0.92107925E+04                                 7.503765                            6.604144       0.045858       2.009906                    0.998467      29.329075      84.526072       0.646949       0.410017      -1.064582       0.091423       0.022702      -0.044753       0.104290       0.005696      -0.046818      -0.033063       0.072722       0.073014      -0.063296      -0.013949       0.077245              7.963739       8.368470      -1.012008      -1.482496       7.054357       0.190682       8.468389           0.001338
           93              C       1.486104       5.214676      12.868029      -0.250396      25.627804 0.42051631E+03  0.98591146E+04                                 7.629845                            6.840236      -0.178318       1.942588                    0.996889      29.626727      86.615581       0.626124       0.417244      -1.057770       0.030307      -0.052571       0.081178       0.101351      -0.046190       0.007741      -0.036351      -0.008244       0.129986      -0.071442       0.002375       0.069066              8.035130       7.453681      -0.717315      -0.240098       7.379280      -1.633463       9.272430           0.000749
           94              C       2.147120       6.553721      12.559661       0.668733      19.869174 0.22734579E+03  0.46015715E+04                                 6.806475                            5.413371       0.085740       2.109300                    0.999746      21.071590      58.517961       0.626047       0.483370      -1.012700       0.027871       0.050823      -0.025807       0.063449      -0.043924      -0.074347       0.041524       0.032578      -0.043201      -0.073019      -0.038344       0.111363              7.565194       6.472166       0.089612       2.880828       6.778893      -2.244610       9.444524           0.001643
           95              C      -1.850709       9.590840       8.434681       0.641966      20.009308 0.24561557E+03  0.50902086E+04                                 6.952515                            5.685465      -0.144522       2.022126                    0.999324      22.122107      63.045043       0.598851       0.493523      -1.003127       0.025898      -0.018589       0.009750       0.033337       0.010765       0.007346       0.079156      -0.069611       0.095764      -0.056061      -0.049778       0.105838              7.669992       7.531033       0.868510      -0.522200       8.080648      -3.663800       7.398294           0.001800
           96              C      -2.646089      10.573196       7.582573      -0.250682      25.417377 0.39890433E+03  0.92109697E+04                                 7.503847                            6.604202       0.045824       2.009890                    0.998467      29.329481      84.527989       0.646943       0.410018      -1.064579       0.065373       0.067822      -0.044756       0.104290       0.034341      -0.052035      -0.024009      -0.026498       0.073029      -0.063296      -0.013943       0.077240              7.963829       6.506536       0.063018      -0.576131       8.916469      -1.379207       8.468480           0.001338
           97              C      -1.492856      10.374386       5.419529      -0.250393      25.627824 0.42051640E+03  0.98591019E+04                                 7.629779                            6.840179      -0.178302       1.942595                    0.996889      29.626753      86.615150       0.626136       0.417237      -1.057776      -0.030371       0.052529       0.081174       0.101346      -0.026664      -0.027617       0.024884      -0.075889       0.130000      -0.071449       0.002373       0.069076              8.035054       6.776619      -0.326434      -1.534648       8.056209       0.608758       9.272334           0.000749
           98              C      -0.002701      10.277320       5.111161       0.668749      19.868967 0.22734395E+03  0.46015326E+04                                 6.806500                            5.413403       0.085607       2.109263                    0.999746      21.071478      58.517963       0.626035       0.483380      -1.012693       0.057950      -0.001274      -0.025815       0.063452      -0.007852      -0.001211      -0.085151      -0.092366      -0.043197      -0.073020      -0.038344       0.111364              7.565206       6.779862      -0.088023      -0.503503       6.471248       3.617161       9.444509           0.001643
           99              C       2.479316       8.502061       8.434681       0.641963      20.009616 0.24562031E+03  0.50903307E+04                                 6.952616                            5.685547      -0.144641       2.022087                    0.999324      22.122141      63.045254       0.598843       0.493528      -1.003124      -0.029053      -0.013132       0.009745       0.033338      -0.035520       0.064874      -0.045940       0.016164       0.095750      -0.056054      -0.049778       0.105832              7.670100       7.191184      -0.672226      -2.911880       8.420739       2.284153       7.398378           0.001800
          100              C       3.727752       8.699702       7.582573      -0.250683      25.417248 0.39890241E+03  0.92109011E+04                                 7.503801                            6.604176       0.045845       2.009899                    0.998467      29.329256      84.526834       0.646947       0.410017      -1.064582       0.026051      -0.090524      -0.044754       0.104289      -0.028642       0.005225       0.057077      -0.046227       0.073011      -0.063297      -0.013948       0.077245              7.963773       8.259339      -1.075029      -0.906369       7.163561       1.188546       8.468418           0.001338
          101              C       2.978960       7.800378       5.419529      -0.250393      25.627631 0.42051289E+03  0.98590109E+04                                 7.629805                            6.840206      -0.178305       1.942594                    0.996889      29.626561      86.614898       0.626126       0.417244      -1.057771       0.060680       0.000041       0.081176       0.101349      -0.019525       0.035355       0.011470       0.084123       0.129987      -0.071441       0.002372       0.069069              8.035082       8.019041      -0.390863       1.294541       6.813840       1.024657       9.272367           0.000750
          102              C       2.149821       6.558399       5.111161       0.668733      19.869370 0.22734818E+03  0.46016321E+04                                 6.806536                            5.413413       0.085715       2.109292                    0.999746      21.071626      58.518147       0.626042       0.483373      -1.012699      -0.030077      -0.049547      -0.025809       0.063448      -0.036072      -0.073133       0.043622       0.059786      -0.043200      -0.073016      -0.038346       0.111362              7.565268       6.624696       0.177631       3.384372       6.626484      -1.372555       9.444623           0.001643
          103              C      -0.628607       5.296539       8.434681       0.641961      20.009519 0.24561881E+03  0.50902841E+04                                 6.952540                            5.685487      -0.144463       2.022142                    0.999325      22.122069      63.044642       0.598854       0.493520      -1.003130       0.003153       0.031719       0.009744       0.033331       0.024753      -0.072223      -0.033222       0.053446       0.095752      -0.056067      -0.049769       0.105836              7.670022       8.695398      -0.196253       3.434051       6.916341       1.379704       7.398327           0.001800
          104              C      -1.081662       4.116541       7.582573      -0.250680      25.417169 0.39890013E+03  0.92108333E+04                                 7.503777                            6.604149       0.045848       2.009903                    0.998467      29.329186      84.526499       0.646950       0.410016      -1.064583      -0.091422       0.022702      -0.044753       0.104289      -0.005697       0.046819      -0.033062       0.072726       0.073016      -0.063297      -0.013950       0.077247              7.963753       8.368474       1.012019       1.482490       7.054378       0.190668       8.468407           0.001337
          105              C      -1.486104       5.214676       5.419529      -0.250397      25.627927 0.42051843E+03  0.98591681E+04                                 7.629830                            6.840221      -0.178308       1.942591                    0.996889      29.626839      86.615679       0.626130       0.417241      -1.057773      -0.030306      -0.052571       0.081177       0.101350       0.046189      -0.007742      -0.036352      -0.008242       0.129987      -0.071442       0.002374       0.069067              8.035116       7.453663       0.717316       0.240101       7.379269      -1.633458       9.272416           0.000750
          106              C      -2.147120       6.553721       5.111161       0.668733      19.869169 0.22734569E+03  0.46015697E+04                                 6.806479                            5.413373       0.085739       2.109300                    0.999746      21.071590      58.517990       0.626046       0.483371      -1.012699      -0.027872       0.050823      -0.025807       0.063449       0.043924       0.074347       0.041524       0.032578      -0.043202      -0.073019      -0.038344       0.111363              7.565199       6.472167      -0.089613      -2.880830       6.778900      -2.244612       9.444532           0.001643
          107              C       4.901241       2.103880      13.910819       0.641967      20.009316 0.24561569E+03  0.50902102E+04                                 6.952510                            5.685462      -0.144526       2.022124                    0.999324      22.122095      63.044943       0.598852       0.493522      -1.003127       0.025898       0.018589      -0.009749       0.033336      -0.010765      -0.007346       0.079156      -0.069610       0.095764      -0.056061      -0.049777       0.105838              7.669985       7.531027      -0.868513       0.522204       8.080643      -3.663794       7.398284           0.001799
          108              C       4.105861       1.121524      14.762927      -0.250681      25.417342 0.39890371E+03  0.92109448E+04                                 7.503825                            6.604187       0.045837       2.009894                    0.998467      29.329425      84.527567       0.646946       0.410017      -1.064581       0.065372      -0.067822       0.044756       0.104290      -0.034342       0.052035      -0.024009      -0.026491       0.073026      -0.063294      -0.013945       0.077239              7.963802       6.506518      -0.063013       0.576131       8.916442      -1.379213       8.468447           0.001338
          109              C       5.259094       1.320334       2.028971      -0.250392      25.627724 0.42051434E+03  0.98590456E+04                                 7.629781                            6.840182      -0.178298       1.942596                    0.996889      29.626676      86.615008       0.626133       0.417240      -1.057774      -0.030371      -0.052529      -0.081175       0.101346       0.026663       0.027617       0.024884      -0.075887       0.129998      -0.071447       0.002372       0.069075              8.035055       6.776620       0.326437       1.534643       8.056216       0.608762       9.272330           0.000749
          110              C       6.749249       1.417400       2.337339       0.668749      19.868946 0.22734366E+03  0.46015257E+04                                 6.806498                            5.413402       0.085610       2.109264                    0.999746      21.071464      58.517935       0.626034       0.483380      -1.012693       0.057949       0.001274       0.025815       0.063452       0.007852       0.001212      -0.085150      -0.092366      -0.043197      -0.073020      -0.038344       0.111364              7.565204       6.779859       0.088026       0.503502       6.471247       3.617160       9.444505           0.001643
          111              C       9.231266       3.192659      13.910819       0.641963      20.009614 0.24562021E+03  0.50903298E+04                                 6.952625                            5.685552      -0.144638       2.022089                    0.999324      22.122156      63.045378       0.598842       0.493529      -1.003123      -0.029052       0.013132      -0.009745       0.033339       0.035520      -0.064874      -0.045940       0.016163       0.095751      -0.056054      -0.049778       0.105832              7.670113       7.191206       0.672225       2.911893       8.420742       2.284151       7.398389           0.001800
          112              C      10.479702       2.995018      14.762927      -0.250683      25.417358 0.39890414E+03  0.92109607E+04                                 7.503833                            6.604193       0.045820       2.009890                    0.998467      29.329443      84.527747       0.646945       0.410017      -1.064580       0.026050       0.090526       0.044753       0.104290       0.028647      -0.005225       0.057077      -0.046227       0.073017      -0.063301      -0.013945       0.077247              7.963811       8.259388       1.075034       0.906353       7.163587       1.188544       8.468458           0.001337
          113              C       9.730910       3.894342       2.028971      -0.250393      25.627867 0.42051740E+03  0.98591308E+04                                 7.629791                            6.840191      -0.178300       1.942596                    0.996889      29.626766      86.615200       0.626135       0.417238      -1.057776       0.060680      -0.000041      -0.081177       0.101350       0.019526      -0.035355       0.011470       0.084124       0.129990      -0.071442       0.002372       0.069070              8.035069       8.019023       0.390859      -1.294537       6.813825       1.024661       9.272358           0.000749
          114              C       8.901771       5.136321       2.337339       0.668734      19.869390 0.22734836E+03  0.46016369E+04                                 6.806541                            5.413416       0.085711       2.109290                    0.999746      21.071644      58.518215       0.626042       0.483373      -1.012698      -0.030078       0.049547       0.025809       0.063448       0.036072       0.073133       0.043622       0.059787      -0.043199      -0.073016      -0.038347       0.111362              7.565275       6.624700      -0.177632      -3.384376       6.626491      -1.372556       9.444634           0.001643
          115              C       6.123343       6.398181      13.910819       0.641961      20.009509 0.24561872E+03  0.50902814E+04                                 6.952536                            5.685484      -0.144464       2.022142                    0.999325      22.122065      63.044618       0.598854       0.493520      -1.003130       0.003153      -0.031719      -0.009744       0.033332      -0.024754       0.072223      -0.033222       0.053447       0.095753      -0.056067      -0.049769       0.105836              7.670017       8.695398       0.196260      -3.434049       6.916328       1.379698       7.398324           0.001799
          116              C       5.670288       7.578179      14.762927      -0.250680      25.417091 0.39889894E+03  0.92107969E+04                                 7.503766                            6.604145       0.045858       2.009906                    0.998467      29.329080      84.526088       0.646949       0.410017      -1.064582      -0.091423      -0.022702       0.044753       0.104290       0.005696      -0.046818      -0.033062       0.072722       0.073013      -0.063296      -0.013949       0.077245              7.963740       8.368472      -1.012009      -1.482498       7.054359       0.190682       8.468390           0.001338
          117              C       5.265846       6.480044       2.028971      -0.250396      25.627800 0.42051622E+03  0.98591119E+04                                 7.629845                            6.840236      -0.178318       1.942588                    0.996889      29.626723      86.615568       0.626124       0.417245      -1.057770      -0.030307       0.052571      -0.081178       0.101351      -0.046190       0.007741      -0.036351      -0.008244       0.129986      -0.071442       0.002375       0.069066              8.035130       7.453680      -0.717315      -0.240097       7.379279      -1.633463       9.272430           0.000749
          118              C       4.604830       5.140999       2.337339       0.668733      19.869176 0.22734582E+03  0.46015722E+04                                 6.806475                            5.413371       0.085740       2.109300                    0.999746      21.071591      58.517961       0.626047       0.483370      -1.012700      -0.027871      -0.050823       0.025807       0.063449      -0.043924      -0.074347       0.041524       0.032578      -0.043201      -0.073019      -0.038344       0.111363              7.565194       6.472166       0.089612       2.880828       6.778893      -2.244610       9.444524           0.001643
          119              N       8.516910       0.470128       8.302098      -0.298356      31.034547 0.51181342E+03  0.12458927E+05                                 8.535322                            7.478191      -0.535555       1.846707                    0.998938      29.051488      83.338488       0.614079       0.409744      -1.074927       0.086508       0.144100       0.029860       0.170704      -0.022326      -0.079983      -0.000446      -0.051561       0.186719      -0.101311      -0.001956       0.103267              9.311698       6.947822       0.474458      -1.620852      10.418534      -0.127390      10.568739           0.058167
          120              N       2.900638       4.083796       8.302098      -0.298357      31.034493 0.51181243E+03  0.12458888E+05                                 8.535290                            7.478169      -0.535533       1.846713                    0.998938      29.051407      83.337992       0.614082       0.409742      -1.074929       0.081540      -0.146971       0.029861       0.170707      -0.011160       0.039606       0.069488       0.064450       0.186716      -0.101308      -0.001959       0.103266              9.311660       9.139930      -1.740076       0.700114       8.226339       1.467370      10.568711           0.058168
          121              N       8.838303       7.140796       8.302098      -0.298354      31.034875 0.51181968E+03  0.12459093E+05                                 8.535298                            7.478170      -0.535562       1.846705                    0.998938      29.051622      83.338376       0.614090       0.409737      -1.074934      -0.168050       0.002870       0.029860       0.170706       0.033487       0.040375      -0.069046      -0.012893       0.186718      -0.101308      -0.001960       0.103268              9.311676       9.961702       1.265660       0.920710       7.404602      -1.340001      10.568726           0.058169
          122              N       1.764960      11.224592      14.043402      -0.298356      31.034895 0.51182046E+03  0.12459117E+05                                 8.535297                            7.478171      -0.535559       1.846705                    0.998938      29.051675      83.338557       0.614090       0.409736      -1.074934       0.086508      -0.144100      -0.029860       0.170705       0.022326       0.079984      -0.000446      -0.051562       0.186719      -0.101312      -0.001955       0.103268              9.311669       6.947795      -0.474440       1.620840      10.418506      -0.127384      10.568706           0.058167
          123              N      -3.851312       7.610924      14.043402      -0.298358      31.034653 0.51181557E+03  0.12458988E+05                                 8.535325                            7.478195      -0.535531       1.846713                    0.998938      29.051534      83.338531       0.614081       0.409743      -1.074928       0.081540       0.146971      -0.029860       0.170707       0.011161      -0.039607       0.069489       0.064452       0.186718      -0.101310      -0.001957       0.103267              9.311701       9.139952       1.740082      -0.700116       8.226388       1.467392      10.568761           0.058167
          124              N       2.086353       4.553924      14.043402      -0.298356      31.034551 0.51181333E+03  0.12458918E+05                                 8.535310                            7.478181      -0.535554       1.846706                    0.998938      29.051436      83.338166       0.614081       0.409743      -1.074928      -0.168051      -0.002871      -0.029861       0.170707      -0.033487      -0.040376      -0.069046      -0.012895       0.186719      -0.101309      -0.001960       0.103269              9.311689       9.961726      -1.265664      -0.920705       7.404607      -1.339999      10.568734           0.058166
          125              N      -1.764960      11.224592       6.594902      -0.298356      31.034546 0.51181337E+03  0.12458926E+05                                 8.535321                            7.478190      -0.535555       1.846707                    0.998938      29.051486      83.338475       0.614079       0.409744      -1.074927      -0.086508      -0.144100      -0.029860       0.170704      -0.022326      -0.079984      -0.000446      -0.051561       0.186719      -0.101311      -0.001956       0.103267              9.311697       6.947821       0.474458      -1.620851      10.418533      -0.127390      10.568739           0.058167
          126              N       3.851312       7.610924       6.594902      -0.298357      31.034493 0.51181237E+03  0.12458886E+05                                 8.535290                            7.478168      -0.535533       1.846713                    0.998938      29.051406      83.337989       0.614082       0.409742      -1.074929      -0.081540       0.146971      -0.029861       0.170707      -0.011160       0.039607       0.069488       0.064450       0.186716      -0.101308      -0.001959       0.103266              9.311660       9.139930      -1.740076       0.700114       8.226338       1.467371      10.568712           0.058168
          127              N      -2.086353       4.553924       6.594902      -0.298354      31.034877 0.51181968E+03  0.12459094E+05                                 8.535299                            7.478170      -0.535562       1.846705                    0.998938      29.051623      83.338383       0.614090       0.409737      -1.074934       0.168050      -0.002870      -0.029860       0.170706       0.033487       0.040375      -0.069046      -0.012893       0.186718      -0.101308      -0.001960       0.103268              9.311677       9.961702       1.265660       0.920710       7.404602      -1.340002      10.568727           0.058169
          128              N       4.986990       0.470128       0.853598      -0.298356      31.034893 0.51182041E+03  0.12459116E+05                                 8.535297                            7.478171      -0.535560       1.846705                    0.998938      29.051674      83.338553       0.614090       0.409736      -1.074934      -0.086508       0.144100       0.029859       0.170705       0.022326       0.079984      -0.000446      -0.051562       0.186718      -0.101312      -0.001955       0.103267              9.311669       6.947795      -0.474440       1.620840      10.418505      -0.127384      10.568706           0.058167
          129              N      10.603262       4.083796       0.853598      -0.298357      31.034652 0.51181553E+03  0.12458986E+05                                 8.535324                            7.478194      -0.535531       1.846713                    0.998938      29.051532      83.338525       0.614081       0.409743      -1.074928      -0.081540      -0.146971       0.029860       0.170707       0.011161      -0.039607       0.069489       0.064452       0.186718      -0.101310      -0.001957       0.103267              9.311700       9.139951       1.740082      -0.700116       8.226388       1.467392      10.568761           0.058166
          130              N       4.665597       7.140796       0.853598      -0.298356      31.034559 0.51181347E+03  0.12458923E+05                                 8.535311                            7.478182      -0.535554       1.846706                    0.998938      29.051442      83.338188       0.614081       0.409743      -1.074928       0.168051       0.002871       0.029861       0.170707      -0.033487      -0.040376      -0.069046      -0.012895       0.186719      -0.101309      -0.001960       0.103269              9.311691       9.961728      -1.265664      -0.920705       7.404608      -1.339999      10.568736           0.058167
          131              O       7.350173       2.140134       6.611289      -0.630427      36.800451 0.68143951E+03  0.17394109E+05                                 8.790255                            8.157861      -0.016962       2.032624                    0.993636      29.116002      79.050045       0.655201       0.366232      -1.132507       0.013207      -0.010666       0.023656       0.029117      -0.004704      -0.002487       0.063401       0.073320      -0.024178      -0.084959       0.037264       0.047694              9.167799      11.075287       0.241808      -0.303643       8.954167      -2.190327       7.473944          -0.001391
          132              O       9.198181       2.817258       5.625107      -0.596358      33.720484 0.51096298E+03  0.12112678E+05                                 8.222527                            6.954432       0.599608       2.246945                    0.995157      27.628178      71.818463       0.727931       0.354948      -1.143678      -0.003558      -0.001433       0.011699       0.012312       0.073672      -0.023085       0.008309      -0.098845       0.079680      -0.106429       0.030723       0.075706              9.159637       8.405648       3.464640      -1.883123       9.816456      -3.457150       9.256807           0.000835
          133              O       5.937665       0.865409       9.014175      -0.527863      32.101241 0.50356867E+03  0.11891677E+05                                 7.938042                            6.912492       0.599732       2.256918                    0.997599      26.773413      69.419453       0.728920       0.355829      -1.143189       0.010312       0.000328       0.012467       0.016182       0.027529       0.035089       0.009070      -0.098739       0.109811      -0.083374       0.024361       0.059013              8.629854       6.719623       1.432896       1.908990       8.842802       3.963933      10.327135           0.052325
          134              O       6.413677       2.061779      10.791387      -0.612596      40.716761 0.57854621E+03  0.14141724E+05                                 9.356553                            7.442051       0.333896       2.160054                    0.994426      27.922378      73.608178       0.698013       0.358987      -1.140903      -0.023762      -0.057042      -0.031654       0.069429      -0.012540      -0.015683      -0.014655      -0.114355       0.131862      -0.082864       0.027780       0.055084             10.772873       6.307165      -1.465448      -1.901807      10.478553       5.832822      15.532902           0.008972
          135              O       4.930274       4.259217       6.611289      -0.630407      36.797683 0.68137080E+03  0.17391865E+05                                 8.789700                            8.157355      -0.016889       2.032666                    0.993642      29.114800      79.044893       0.655235       0.366224      -1.132517      -0.015830      -0.006124       0.023648       0.029109       0.034090       0.056124      -0.029536      -0.028485      -0.024155      -0.084921       0.037243       0.047678              9.167205       9.274435       0.797647      -1.744935      10.753676       1.357918       7.473503          -0.001391
          136              O       4.592676       2.320232       5.625107      -0.596342      33.718446 0.51092529E+03  0.12111536E+05                                 8.222124                            6.954114       0.599936       2.247056                    0.995162      27.627510      71.815500       0.727959       0.354942      -1.143685       0.000546       0.003786       0.011699       0.012309      -0.079641       0.018741       0.015840      -0.078188       0.079690      -0.106436       0.030727       0.075710              9.159165       6.462940      -2.343064      -2.052257      11.758226       3.359189       9.256329           0.000835
          137              O       4.532584       6.119847       9.014175      -0.527862      32.101604 0.50357535E+03  0.11891881E+05                                 7.938120                            6.912554       0.599685       2.256900                    0.997599      26.773565      69.420121       0.728914       0.355831      -1.143187      -0.004872      -0.009093       0.012461       0.016177      -0.056517      -0.009694      -0.034921       0.001684       0.109796      -0.083370       0.024363       0.059007              8.629949       7.071172      -1.635831       2.478415       8.491400      -3.635242      10.327274           0.052325
          138              O       5.330665       5.109423      10.791387      -0.612548      40.714670 0.57849977E+03  0.14140315E+05                                 9.356294                            7.441797       0.333657       2.160007                    0.994428      27.921181      73.604482       0.698018       0.358991      -1.140899      -0.037506       0.049067      -0.031653       0.069399      -0.043275      -0.004817       0.020874       0.078908       0.131894      -0.082887       0.027833       0.055054             10.772620      10.704566      -1.073518       6.002220       6.080705      -1.269415      15.532590           0.008971
          139              O       7.975403       5.295369       6.611289      -0.630404      36.797549 0.68136718E+03  0.17391758E+05                                 8.789709                            8.157357      -0.016919       2.032664                    0.993636      29.114677      79.044656       0.655232       0.366226      -1.132515       0.002628       0.016761       0.023662       0.029115      -0.029380      -0.053656      -0.033839      -0.044821      -0.024182      -0.084939       0.037253       0.047686              9.167227       9.693165      -1.039332       2.048565      10.334956       0.832166       7.473560          -0.001390
          140              O       6.464992       6.557230       5.625107      -0.596360      33.719358 0.51094423E+03  0.12112110E+05                                 8.222299                            6.954269       0.599709       2.246983                    0.995157      27.627888      71.817101       0.727946       0.354945      -1.143682       0.003007      -0.002341       0.011698       0.012303       0.005964       0.004349      -0.024144       0.177036       0.079715      -0.106438       0.030732       0.075706              9.159362      12.463782      -1.121397       3.935366       5.757779       0.097774       9.256525           0.000835
          141              O       9.785601       4.709464       9.014175      -0.527858      32.101459 0.50357049E+03  0.11891734E+05                                 7.938098                            6.912517       0.599711       2.256912                    0.997599      26.773417      69.419573       0.728916       0.355831      -1.143188      -0.005442       0.008762       0.012463       0.016178       0.028989      -0.025396       0.025854       0.097044       0.109799      -0.083369       0.024362       0.059007              8.629940       9.553007       0.202928      -4.387439       6.009536      -0.328737      10.327277           0.052327
          142              O       8.511508       4.523518      10.791387      -0.612558      40.717509 0.57855222E+03  0.14141963E+05                                 9.356837                            7.442227       0.333269       2.159872                    0.994426      27.922129      73.608686       0.697982       0.359000      -1.140888       0.061254       0.007943      -0.031653       0.069404       0.055796       0.020493      -0.006257       0.035505       0.131905      -0.082879       0.027816       0.055063             10.773252       8.166894       2.539068      -4.100766       8.619291      -4.563552      15.533569           0.008971
          143              O       0.598223       9.554586       0.837211      -0.630428      36.800517 0.68144121E+03  0.17394165E+05                                 8.790269                            8.157873      -0.016964       2.032623                    0.993636      29.116033      79.050174       0.655200       0.366232      -1.132507       0.013208       0.010666      -0.023656       0.029117       0.004704       0.002486       0.063401       0.073320      -0.024177      -0.084958       0.037264       0.047694              9.167813      11.075298      -0.241805       0.303643       8.954186      -2.190333       7.473956          -0.001391
          144              O       2.446231       8.877462       1.823393      -0.596358      33.720303 0.51095954E+03  0.12112573E+05                                 8.222484                            6.954398       0.599604       2.246944                    0.995157      27.628156      71.818267       0.727935       0.354947      -1.143679      -0.003558       0.001434      -0.011699       0.012311      -0.073670       0.023086       0.008309      -0.098844       0.079679      -0.106427       0.030723       0.075705              9.159587       8.405606      -3.464619       1.883114       9.816401      -3.457127       9.256754           0.000834
          145              O      -0.814285      10.829311      13.331325      -0.527862      32.101289 0.50356976E+03  0.11891710E+05                                 7.938052                            6.912501       0.599736       2.256919                    0.997599      26.773436      69.419550       0.728919       0.355830      -1.143189       0.010312      -0.000327      -0.012467       0.016182      -0.027529      -0.035089       0.009070      -0.098740       0.109811      -0.083374       0.024361       0.059013              8.629863       6.719630      -1.432891      -1.908991       8.842811       3.963936      10.327150           0.052326
          146              O      -0.338273       9.632941      11.554113      -0.612596      40.716734 0.57854569E+03  0.14141708E+05                                 9.356548                            7.442047       0.333904       2.160056                    0.994426      27.922366      73.608129       0.698013       0.358987      -1.140903      -0.023762       0.057043       0.031654       0.069430       0.012540       0.015683      -0.014655      -0.114355       0.131862      -0.082864       0.027780       0.055084             10.772867       6.307162       1.465450       1.901807      10.478548       5.832818      15.532891           0.008972
          147              O      -1.821676       7.435503       0.837211      -0.630406      36.797638 0.68136963E+03  0.17391827E+05                                 8.789690                            8.157345      -0.016880       2.032669                    0.993642      29.114782      79.044809       0.655236       0.366223      -1.132518      -0.015830       0.006123      -0.023648       0.029109      -0.034089      -0.056125      -0.029536      -0.028484      -0.024156      -0.084922       0.037243       0.047678              9.167194       9.274425      -0.797652       1.744932      10.753668       1.357915       7.473491          -0.001391
          148              O      -2.159274       9.374488       1.823393      -0.596342      33.718633 0.51092879E+03  0.12111642E+05                                 8.222163                            6.954145       0.599932       2.247055                    0.995162      27.627548      71.815715       0.727956       0.354943      -1.143684       0.000547      -0.003787      -0.011700       0.012309       0.079643      -0.018740       0.015840      -0.078189       0.079689      -0.106438       0.030726       0.075712              9.159211       6.462975       2.343083       2.052277      11.758280       3.359209       9.256377           0.000835
          149              O      -2.219366       5.574873      13.331325      -0.527861      32.101640 0.50357589E+03  0.11891898E+05                                 7.938127                            6.912559       0.599687       2.256901                    0.997599      26.773564      69.420130       0.728913       0.355831      -1.143187      -0.004873       0.009093      -0.012460       0.016177       0.056519       0.009696      -0.034921       0.001684       0.109796      -0.083372       0.024365       0.059007              8.629958       7.071175       1.635834      -2.478420       8.491412      -3.635250      10.327287           0.052324
          150              O      -1.421285       6.585297      11.554113      -0.612548      40.714802 0.57850178E+03  0.14140379E+05                                 9.356318                            7.441813       0.333647       2.160003                    0.994428      27.921214      73.604633       0.698016       0.358991      -1.140899      -0.037506      -0.049067       0.031653       0.069399       0.043276       0.004817       0.020874       0.078909       0.131897      -0.082889       0.027834       0.055055             10.772651      10.704592       1.073522      -6.002241       6.080720      -1.269421      15.532640           0.008971
          151              O       1.223453       6.399351       0.837211      -0.630405      36.797643 0.68136938E+03  0.17391829E+05                                 8.789724                            8.157370      -0.016920       2.032663                    0.993636      29.114721      79.044820       0.655231       0.366226      -1.132515       0.002628      -0.016761      -0.023662       0.029115       0.029381       0.053656      -0.033839      -0.044821      -0.024179      -0.084939       0.037253       0.047687              9.167244       9.693194       1.039331      -2.048572      10.334965       0.832168       7.473574          -0.001391
          152              O      -0.286958       5.137490       1.823393      -0.596359      33.719369 0.51094444E+03  0.12112118E+05                                 8.222308                            6.954275       0.599712       2.246985                    0.995157      27.627873      71.817097       0.727945       0.354945      -1.143681       0.003007       0.002342      -0.011698       0.012303      -0.005964      -0.004349      -0.024144       0.177038       0.079717      -0.106439       0.030733       0.075706              9.159372      12.463797       1.121405      -3.935367       5.757786       0.097771       9.256532           0.000835
          153              O       3.033651       6.985256      13.331325      -0.527857      32.101459 0.50357045E+03  0.11891733E+05                                 7.938095                            6.912515       0.599706       2.256909                    0.997599      26.773437      69.419619       0.728917       0.355831      -1.143188      -0.005442      -0.008762      -0.012462       0.016177      -0.028988       0.025395       0.025854       0.097043       0.109798      -0.083367       0.024362       0.059006              8.629937       9.553008      -0.202930       4.387436       6.009533      -0.328739      10.327270           0.052325
          154              O       1.759558       7.171202      11.554113      -0.612558      40.717482 0.57855186E+03  0.14141950E+05                                 9.356829                            7.442222       0.333268       2.159871                    0.994425      27.922135      73.608675       0.697983       0.359000      -1.140889       0.061254      -0.007943       0.031653       0.069405      -0.055795      -0.020493      -0.006257       0.035504       0.131904      -0.082879       0.027816       0.055063             10.773242       8.166891      -2.539066       4.100763       8.619284      -4.563547      15.533551           0.008971
          155              O      -0.598223       9.554586       8.285711      -0.630427      36.800452 0.68143955E+03  0.17394111E+05                                 8.790256                            8.157861      -0.016962       2.032624                    0.993636      29.116003      79.050049       0.655201       0.366232      -1.132507      -0.013207       0.010666      -0.023656       0.029117      -0.004703      -0.002487       0.063401       0.073321      -0.024178      -0.084959       0.037264       0.047694              9.167800      11.075287       0.241808      -0.303643       8.954168      -2.190327       7.473944          -0.001391
          156              O      -2.446231       8.877462       9.271893      -0.596358      33.720485 0.51096299E+03  0.12112678E+05                                 8.222527                            6.954432       0.599608       2.246945                    0.995157      27.628178      71.818463       0.727931       0.354948      -1.143678       0.003558       0.001433      -0.011699       0.012312       0.073672      -0.023085       0.008309      -0.098845       0.079680      -0.106429       0.030722       0.075706              9.159637       8.405648       3.464640      -1.883123       9.816456      -3.457151       9.256807           0.000835
          157              O       0.814285      10.829311       5.882825      -0.527863      32.101230 0.50356846E+03  0.11891671E+05                                 7.938040                            6.912490       0.599733       2.256918                    0.997599      26.773409      69.419435       0.728920       0.355829      -1.143189      -0.010312      -0.000328      -0.012467       0.016182       0.027529       0.035089       0.009069      -0.098739       0.109811      -0.083374       0.024361       0.059012              8.629851       6.719622       1.432896       1.908990       8.842799       3.963932      10.327133           0.052325
          158              O       0.338273       9.632941       4.105613      -0.612596      40.716763 0.57854624E+03  0.14141725E+05                                 9.356553                            7.442051       0.333896       2.160054                    0.994426      27.922379      73.608180       0.698013       0.358987      -1.140903       0.023762       0.057043       0.031654       0.069429      -0.012540      -0.015683      -0.014655      -0.114355       0.131862      -0.082864       0.027780       0.055084             10.772873       6.307165      -1.465448      -1.901807      10.478553       5.832821      15.532902           0.008972
          159              O       1.821676       7.435503       8.285711      -0.630407      36.797683 0.68137080E+03  0.17391865E+05                                 8.789700                            8.157355      -0.016887       2.032666                    0.993642      29.114801      79.044893       0.655235       0.366224      -1.132517       0.015830       0.006124      -0.023648       0.029109       0.034090       0.056124      -0.029536      -0.028485      -0.024155      -0.084921       0.037243       0.047678              9.167204       9.274435       0.797647      -1.744935      10.753676       1.357918       7.473503          -0.001391
          160              O       2.159274       9.374488       9.271893      -0.596342      33.718458 0.51092551E+03  0.12111543E+05                                 8.222127                            6.954116       0.599936       2.247056                    0.995162      27.627510      71.815510       0.727959       0.354942      -1.143685      -0.000546      -0.003786      -0.011699       0.012309      -0.079641       0.018741       0.015840      -0.078188       0.079690      -0.106436       0.030727       0.075710              9.159169       6.462943      -2.343065      -2.052259      11.758231       3.359191       9.256332           0.000835
          161              O       2.219366       5.574873       5.882825      -0.527862      32.101601 0.50357528E+03  0.11891879E+05                                 7.938119                            6.912554       0.599685       2.256900                    0.997599      26.773564      69.420117       0.728914       0.355831      -1.143187       0.004872       0.009093      -0.012461       0.016177      -0.056517      -0.009694      -0.034921       0.001684       0.109796      -0.083370       0.024363       0.059007              8.629948       7.071172      -1.635830       2.478415       8.491399      -3.635242      10.327273           0.052325
          162              O       1.421285       6.585297       4.105613      -0.612548      40.714676 0.57849986E+03  0.14140318E+05                                 9.356296                            7.441798       0.333656       2.160006                    0.994428      27.921183      73.604490       0.698018       0.358991      -1.140899       0.037506      -0.049067       0.031653       0.069399      -0.043275      -0.004817       0.020874       0.078908       0.131894      -0.082887       0.027833       0.055054             10.772622      10.704567      -1.073518       6.002221       6.080706      -1.269416      15.532593           0.008970
          163              O      -1.223453       6.399351       8.285711      -0.630404      36.797547 0.68136714E+03  0.17391757E+05                                 8.789709                            8.157357      -0.016919       2.032664                    0.993636      29.114676      79.044653       0.655232       0.366226      -1.132515      -0.002628      -0.016761      -0.023661       0.029115      -0.029380      -0.053656      -0.033839      -0.044821      -0.024182      -0.084939       0.037253       0.047686              9.167227       9.693165      -1.039331       2.048564      10.334956       0.832166       7.473560          -0.001390
          164              O       0.286958       5.137490       9.271893      -0.596360      33.719355 0.51094417E+03  0.12112108E+05                                 8.222299                            6.954269       0.599708       2.246983                    0.995157      27.627884      71.817091       0.727946       0.354945      -1.143682      -0.003007       0.002341      -0.011698       0.012303       0.005964       0.004349      -0.024144       0.177036       0.079715      -0.106438       0.030732       0.075706              9.159362      12.463782      -1.121397       3.935366       5.757779       0.097774       9.256525           0.000835
          165              O      -3.033651       6.985256       5.882825      -0.527858      32.101461 0.50357052E+03  0.11891735E+05                                 7.938098                            6.912518       0.599711       2.256911                    0.997599      26.773417      69.419575       0.728916       0.355831      -1.143188       0.005442      -0.008762      -0.012463       0.016178       0.028989      -0.025396       0.025854       0.097043       0.109799      -0.083369       0.024362       0.059007              8.629941       9.553008       0.202928      -4.387439       6.009536      -0.328737      10.327278           0.052326
          166              O      -1.759558       7.171202       4.105613      -0.612559      40.717524 0.57855247E+03  0.14141970E+05                                 9.356839                            7.442229       0.333269       2.159871                    0.994426      27.922134      73.608705       0.697982       0.359000      -1.140888      -0.061254      -0.007943       0.031653       0.069405       0.055796       0.020493      -0.006257       0.035505       0.131905      -0.082879       0.027816       0.055063             10.773255       8.166897       2.539069      -4.100768       8.619294      -4.563554      15.533574           0.008971
          167              O       6.153727       2.140134      14.059789      -0.630427      36.800501 0.68144084E+03  0.17394153E+05                                 8.790266                            8.157871      -0.016965       2.032623                    0.993636      29.116025      79.050146       0.655200       0.366232      -1.132507      -0.013207      -0.010666       0.023656       0.029117       0.004704       0.002486       0.063401       0.073320      -0.024177      -0.084958       0.037264       0.047694              9.167811      11.075295      -0.241804       0.303643       8.954183      -2.190332       7.473954          -0.001390
          168              O       4.305719       2.817258      13.073607      -0.596358      33.720287 0.51095923E+03  0.12112563E+05                                 8.222482                            6.954396       0.599604       2.246944                    0.995157      27.628148      71.818240       0.727935       0.354947      -1.143679       0.003558      -0.001433       0.011698       0.012311      -0.073670       0.023086       0.008309      -0.098844       0.079679      -0.106427       0.030723       0.075705              9.159584       8.405603      -3.464618       1.883114       9.816398      -3.457126       9.256751           0.000835
          169              O       7.566235       0.865409       1.565675      -0.527862      32.101288 0.50356973E+03  0.11891709E+05                                 7.938051                            6.912500       0.599736       2.256919                    0.997599      26.773436      69.419547       0.728919       0.355830      -1.143189      -0.010312       0.000327       0.012467       0.016182      -0.027529      -0.035089       0.009070      -0.098740       0.109811      -0.083374       0.024361       0.059013              8.629863       6.719629      -1.432891      -1.908991       8.842810       3.963936      10.327150           0.052326
          170              O       7.090223       2.061779       3.342887      -0.612596      40.716729 0.57854560E+03  0.14141705E+05                                 9.356547                            7.442046       0.333905       2.160057                    0.994426      27.922364      73.608122       0.698013       0.358987      -1.140903       0.023762      -0.057043      -0.031654       0.069430       0.012540       0.015683      -0.014655      -0.114355       0.131861      -0.082864       0.027780       0.055084             10.772866       6.307162       1.465450       1.901807      10.478547       5.832817      15.532890           0.008972
          171              O       8.573626       4.259217      14.059789      -0.630406      36.797635 0.68136955E+03  0.17391824E+05                                 8.789690                            8.157344      -0.016879       2.032669                    0.993642      29.114781      79.044804       0.655236       0.366223      -1.132518       0.015830      -0.006123       0.023648       0.029109      -0.034089      -0.056125      -0.029536      -0.028484      -0.024156      -0.084922       0.037243       0.047679              9.167194       9.274424      -0.797652       1.744932      10.753667       1.357915       7.473490          -0.001391
          172              O       8.911224       2.320232      13.073607      -0.596342      33.718632 0.51092876E+03  0.12111641E+05                                 8.222163                            6.954145       0.599933       2.247055                    0.995162      27.627545      71.815708       0.727956       0.354943      -1.143684      -0.000547       0.003787       0.011699       0.012309       0.079643      -0.018740       0.015840      -0.078189       0.079689      -0.106438       0.030726       0.075712              9.159211       6.462976       2.343083       2.052277      11.758280       3.359209       9.256377           0.000835
          173              O       8.971316       6.119847       1.565675      -0.527861      32.101639 0.50357587E+03  0.11891897E+05                                 7.938126                            6.912558       0.599687       2.256901                    0.997599      26.773564      69.420129       0.728913       0.355831      -1.143187       0.004873      -0.009093       0.012460       0.016177       0.056519       0.009695      -0.034921       0.001684       0.109796      -0.083372       0.024365       0.059007              8.629957       7.071174       1.635834      -2.478420       8.491412      -3.635250      10.327286           0.052324
          174              O       8.173235       5.109423       3.342887      -0.612548      40.714802 0.57850177E+03  0.14140378E+05                                 9.356318                            7.441813       0.333648       2.160003                    0.994428      27.921214      73.604633       0.698016       0.358991      -1.140899       0.037506       0.049067      -0.031653       0.069399       0.043276       0.004817       0.020874       0.078909       0.131896      -0.082889       0.027834       0.055055             10.772651      10.704592       1.073522      -6.002241       6.080720      -1.269421      15.532640           0.008971
          175              O       5.528497       5.295369      14.059789      -0.630405      36.797633 0.68136914E+03  0.17391821E+05                                 8.789722                            8.157369      -0.016919       2.032663                    0.993636      29.114717      79.044803       0.655231       0.366226      -1.132515      -0.002628       0.016761       0.023662       0.029115       0.029381       0.053656      -0.033839      -0.044821      -0.024179      -0.084939       0.037253       0.047686              9.167242       9.693191       1.039331      -2.048572      10.334963       0.832168       7.473572          -0.001391
          176              O       7.038908       6.557230      13.073607      -0.596359      33.719371 0.51094447E+03  0.12112119E+05                                 8.222308                            6.954276       0.599713       2.246985                    0.995157      27.627872      71.817097       0.727945       0.354945      -1.143681      -0.003007      -0.002342       0.011698       0.012303      -0.005964      -0.004349      -0.024144       0.177037       0.079717      -0.106439       0.030733       0.075706              9.159373      12.463799       1.121405      -3.935367       5.757786       0.097771       9.256533           0.000835
          177              O       3.718299       4.709464       1.565675      -0.527857      32.101457 0.50357042E+03  0.11891732E+05                                 7.938094                            6.912515       0.599706       2.256909                    0.997599      26.773437      69.419617       0.728917       0.355831      -1.143188       0.005442       0.008762       0.012462       0.016177      -0.028988       0.025395       0.025854       0.097043       0.109798      -0.083367       0.024362       0.059006              8.629936       9.553007      -0.202930       4.387436       6.009533      -0.328739      10.327270           0.052325
          178              O       4.992392       4.523518       3.342887      -0.612559      40.717479 0.57855180E+03  0.14141948E+05                                 9.356829                            7.442221       0.333268       2.159871                    0.994425      27.922134      73.608671       0.697983       0.359000      -1.140889      -0.061254       0.007943      -0.031653       0.069405      -0.055795      -0.020493      -0.006257       0.035504       0.131904      -0.082879       0.027816       0.055063             10.773242       8.166891      -2.539066       4.100763       8.619284      -4.563547      15.533550           0.008970

******************************************************
Auxiliary information for the entire system
The total spin magnetic moment of the unit cell is   5.998323
The total net atomic charge of the unit cell is   0.000006
Accuracy of reproducing the electrostatic potential in the unit cell:
  The inner radius (bohr) =    5.0000
  The outer radius (bohr) =   12.0000
  Valid grid points have density less than (e/(bohr^3)) =    0.0001
  The number of valid grid points were=        66446
  The rms potential error without charges in kcal/mol is=      6.79786
  The rms potential error with partial charges in kcal/mol is=      0.84118
  The RRMSE value at monopole order=      0.12374
  The rms potential error with partial charges and cloud penetration in kcal/mol is=      0.83375
  The RRMSE value at monopole order with cloud penetration is=      0.12265
  The rms potential error with partial charges and atomic dipoles in kcal/mol is=      0.60086
  The RRMSE value at dipole order=      0.08839
  The rms potential error with partial charges, atomic dipoles and cloud penetration in kcal/mol is=      0.59139
  The RRMSE value at dipole order with cloud penetration=      0.08700

******************************************************
The electron densities and ab initio electrostatic potential were computed in VASP using the PBE functional and
projector augmented wave method. See the main text of the journal article for a description of computational details.
The atomic charges, dipoles, and quadrupoles were computed with the DDEC6 method as described in
(a) T. A. Manz and N. Gabaldon Limas, RSC Adv. 6 (2016) 47771-47801 DOI: 10.1039/c6ra04656h
(b) N. Gabaldon Limas and T. A. Manz, RSC Adv. 8 (2018) 2678-2707 DOI: 10.1039/c7ra11829e.
For each atom in the material, the electron cloud parameters were fit to the spherically averaged atom-in-material
electron density using radial positions for which this density was between 10^-4 and 10^-2 electrons per cubic bohr.
The polarizabilities, dispersion coefficients, and quantum Drude oscillator (QDO) parameters were fit using the MCLF method.
The magnetic structure of the system was optimized in VASP from the default ferromagnetic initial guess using spin polarization.
The atomic spin moments (ASMs) were computed on this optimized magnetic structure using the DDEC6 partition as inputs
to the method of T. A. Manz and D. S. Sholl, J. Chem. Theory Comput. 7 (2011) 4146-4164 DOI: 10.1021/ct200539n.
The RMSE and RRMSE were computed using a uniform grid with Ewald summation.
