# Supplementary material for: A collection of forcefield precursors for metal–organic frameworks
Source: RSC Adv. 2019 Nov 13;9(63):36492–507. doi: 10.1039/c9ra07327b (PMC9075174; doi:10.1039/c9ra07327b)
Supplement: RA-009-C9RA07327B-s4598 [file RA-009-C9RA07327B-s4598.xyz]

  178
jmolscript: load "" {1 1 1} spacegroup "x,y,z" unitcell [{     13.381900     0.000000     0.000000 }, {     -6.690950    11.589065     0.000000 }, {      0.000000     0.000000    14.933000 }]
La     0.000000     7.725966    10.007798     1.838566
La     6.690950     3.863099    12.391702     1.838564
La     6.690950     3.863099     4.925202     1.838567
La     0.000000     7.725966     2.541298     1.838564
Cu     3.345475     5.794532     7.466500     0.764112
Cu    -3.345475     5.794532     7.466500     0.764103
Cu     6.690950     0.000000     7.466500     0.764108
Cu    -3.345475     5.794532     0.000000     0.764104
Cu     3.345475     5.794532     0.000000     0.764105
Cu     6.690950     0.000000     0.000000     0.764107
H      0.355959     4.009816     6.925925     0.128456
H      1.336852     3.286659     8.102646     0.157168
H      0.569400     5.322858     5.671553     0.155665
H      1.767749     4.575363     4.715841     0.150163
H      2.537208     3.789624     6.340552     0.261826
H     -3.396326     9.275888     6.925925     0.128456
H     -4.513046     8.787988     8.102646     0.157165
H     -2.365920     8.434522     5.671553     0.155668
H     -3.612444     7.770468     4.715841     0.150162
H      8.704257     7.496966     6.340552     0.261826
H      3.040368     9.892426     6.925925     0.128452
H      3.176194    11.103483     8.102646     0.157165
H      1.796520     9.420751     5.671553     0.155664
H      1.844695    10.832299     4.715841     0.150161
H      8.831385     0.302475     6.340552     0.261824
H      7.046909     7.579249     0.540575     0.128456
H      8.027802     8.302406    14.296854     0.157168
H      7.260350     6.266207     1.794947     0.155665
H      8.458699     7.013702     2.750659     0.150163
H     -4.153742     7.799441     1.125948     0.261826
H      3.294624     2.313177     0.540575     0.128456
H      2.177904     2.801077    14.296854     0.157166
H      4.325030     3.154543     1.794947     0.155667
H      3.078506     3.818597     2.750659     0.150162
H      2.013307     4.092099     1.125948     0.261825
H      9.731318     1.696639     0.540575     0.128452
H      9.867144     0.485582    14.296854     0.157164
H      8.487470     2.168314     1.794947     0.155664
H      8.535645     0.756766     2.750659     0.150162
H      2.140435    11.286590     1.125948     0.261824
H      6.334991     7.579249     8.007075     0.128456
H      5.354098     8.302406     6.830354     0.157169
H      6.121550     6.266207     9.261447     0.155665
H      4.923201     7.013702    10.217159     0.150163
H      4.153742     7.799441     8.592448     0.261826
H     10.087276     2.313177     8.007075     0.128456
H     11.203996     2.801077     6.830354     0.157166
H      9.056870     3.154543     9.261447     0.155668
H     10.303394     3.818597    10.217159     0.150162
H     -2.013307     4.092099     8.592448     0.261826
H      3.650582     1.696639     8.007075     0.128453
H      3.514756     0.485582     6.830354     0.157166
H      4.894430     2.168314     9.261447     0.155664
H      4.846255     0.756766    10.217159     0.150161
H     -2.140435    11.286590     8.592448     0.261825
H     -0.355959     4.009816    14.392425     0.128456
H     -1.336852     3.286659     0.636146     0.157169
H     -0.569400     5.322858    13.138053     0.155665
H     -1.767749     4.575363    12.182341     0.150163
H     10.844692     3.789624    13.807052     0.261827
H      3.396326     9.275888    14.392425     0.128456
H      4.513046     8.787988     0.636146     0.157167
H      2.365920     8.434522    13.138053     0.155668
H      3.612444     7.770468    12.182341     0.150162
H      4.677643     7.496966    13.807052     0.261825
H     -3.040368     9.892426    14.392425     0.128452
H     -3.176194    11.103483     0.636146     0.157165
H     -1.796520     9.420751    13.138053     0.155664
H     -1.844695    10.832299    12.182341     0.150162
H      4.550515     0.302475    13.807052     0.261825
C      0.603524     5.215079     8.468504     0.640744
C      1.055163     4.048060     7.588951    -0.240686
C      1.480038     5.150180     5.425159    -0.253197
C      2.122369     6.489876     5.132472     0.670694
C     -2.476321     8.458859     8.468504     0.640742
C     -3.712808     8.651237     7.588951    -0.240689
C     -2.970782     7.732224     5.425159    -0.253193
C     -2.131737     6.506101     5.132472     0.670699
C      1.872797     9.504192     8.468504     0.640737
C      2.657645    10.478833     7.588951    -0.240689
C      1.490744    10.295725     5.425159    -0.253194
C      0.009367    10.182153     5.132472     0.670687
C      7.294474     6.373986    13.930996     0.640744
C      7.746113     7.541005    14.810549    -0.240686
C      8.170988     6.438885     2.041341    -0.253196
C      8.813319     5.099189     2.334028     0.670694
C      4.214629     3.130206    13.930996     0.640742
C      2.978142     2.937828    14.810549    -0.240689
C      3.720168     3.856841     2.041341    -0.253194
C      4.559213     5.082964     2.334028     0.670699
C      8.563747     2.084873    13.930996     0.640737
C      9.348595     1.110232    14.810549    -0.240690
C      8.181694     1.293340     2.041341    -0.253195
C      6.700317     1.406912     2.334028     0.670687
C      6.087426     6.373986     6.464496     0.640744
C      5.635787     7.541005     7.344049    -0.240687
C      5.210912     6.438885     9.507841    -0.253197
C      4.568581     5.099189     9.800528     0.670694
C      9.167271     3.130206     6.464496     0.640742
C     10.403758     2.937828     7.344049    -0.240690
C      9.661732     3.856841     9.507841    -0.253193
C      8.822687     5.082964     9.800528     0.670699
C      4.818153     2.084873     6.464496     0.640737
C      4.033305     1.110232     7.344049    -0.240690
C      5.200206     1.293340     9.507841    -0.253194
C      6.681583     1.406912     9.800528     0.670687
C     -0.603524     5.215079     1.002004     0.640744
C     -1.055163     4.048060     0.122451    -0.240686
C     -1.480038     5.150180    12.891659    -0.253196
C     -2.122369     6.489876    12.598972     0.670694
C      2.476321     8.458859     1.002004     0.640742
C      3.712808     8.651237     0.122451    -0.240689
C      2.970782     7.732224    12.891659    -0.253194
C      2.131737     6.506101    12.598972     0.670699
C     -1.872797     9.504192     1.002004     0.640737
C     -2.657645    10.478833     0.122451    -0.240690
C     -1.490744    10.295725    12.891659    -0.253195
C     -0.009367    10.182153    12.598972     0.670687
N      2.075533     4.491922     6.615319    -0.303147
N     -3.838598     7.545640     6.615319    -0.303149
N      1.763065    11.140568     6.615319    -0.303149
N      8.766483     7.097143     0.851181    -0.303148
N      2.852352     4.043425     0.851181    -0.303149
N      8.454015     0.448497     0.851181    -0.303148
N      4.615417     7.097143     8.317681    -0.303147
N     10.529548     4.043425     8.317681    -0.303149
N      4.927885     0.448497     8.317681    -0.303148
N     -2.075533     4.491922    14.081819    -0.303147
N      3.838598     7.545640    14.081819    -0.303149
N     -1.763065    11.140568    14.081819    -0.303148
O      1.205040     6.310246     8.329627    -0.632543
O     -0.303769     5.034290     9.303259    -0.591661
O      2.988847     6.933738     5.919441    -0.526338
O      1.749683     7.102938     4.120015    -0.612054
O     -1.828637     7.390347     8.329627    -0.632550
O     -2.179242     9.334992     9.303259    -0.591642
O     -2.180581     5.533779     5.919441    -0.526339
O     -1.414467     6.522326     4.120015    -0.612052
O      0.623597     9.477537     8.329627    -0.632528
O      2.483012     8.808848     9.303259    -0.591657
O     -0.808267    10.710614     5.919441    -0.526343
O     -0.335217     9.552866     4.120015    -0.612052
O      7.895990     5.278819    14.069873    -0.632543
O      6.387181     6.554775    13.096241    -0.591660
O      9.679797     4.655327     1.547059    -0.526336
O      8.440633     4.486127     3.346485    -0.612054
O      4.862313     4.198718    14.069873    -0.632550
O      4.511708     2.254073    13.096241    -0.591642
O      4.510369     6.055286     1.547059    -0.526340
O      5.276483     5.066739     3.346485    -0.612052
O      7.314547     2.111528    14.069873    -0.632528
O      9.173962     2.780217    13.096241    -0.591656
O      5.882683     0.878451     1.547059    -0.526343
O      6.355733     2.036199     3.346485    -0.612051
O      5.485910     5.278819     6.603373    -0.632543
O      6.994719     6.554775     5.629741    -0.591661
O      3.702103     4.655327     9.013559    -0.526338
O      4.941267     4.486127    10.812985    -0.612054
O      8.519587     4.198718     6.603373    -0.632550
O      8.870192     2.254073     5.629741    -0.591642
O      8.871531     6.055286     9.013559    -0.526339
O      8.105417     5.066739    10.812985    -0.612052
O      6.067353     2.111528     6.603373    -0.632528
O      4.207938     2.780217     5.629741    -0.591657
O      7.499217     0.878451     9.013559    -0.526343
O      7.026167     2.036199    10.812985    -0.612051
O     -1.205040     6.310246     0.863127    -0.632543
O      0.303769     5.034290     1.836759    -0.591660
O     -2.988847     6.933738    13.385941    -0.526336
O     -1.749683     7.102938    11.586515    -0.612054
O      1.828637     7.390347     0.863127    -0.632550
O      2.179242     9.334992     1.836759    -0.591642
O      2.180581     5.533779    13.385941    -0.526340
O      1.414467     6.522326    11.586515    -0.612052
O     -0.623597     9.477537     0.863127    -0.632527
O     -2.483012     8.808848     1.836759    -0.591656
O      0.808267    10.710614    13.385941    -0.526343
O      0.335217     9.552866    11.586515    -0.612051

The following XYZ coordinates are in angstroms. Other properties are in atomic units.
The sperically averaged electron density of each atom fit to a function of the form exp(a - br)
eigen_1, eigen_2 and eigen_3 are the three eigenvalues of traceless quadrupole moment tensor
  atom number  atomic symbol              X              Y              Z     net charge C6 coefficient C8 coefficient C10 coefficient fluctuating dipole atomic polarizability isotropic forcefield polarizability              a              b squared Pearson coefficient          <r^3>          <r^4>         wp_QDO          m_QDO          q_QDO       dipole_x       dipole_y       dipole_z         dipole            Qxy            Qxz            Qyz     Q(x^2-y^2)  Q(3z^2 - R^2)        eigen_1        eigen_2        eigen_3 static polarizability      alpha(xx)      alpha(xy)      alpha(xz)      alpha(yy)      alpha(yz)      alpha(zz) atomic spin moment
            1             La       0.000000       7.725966      10.007798       1.838566     229.708407 0.66989142E+04  0.28428026E+06                                28.691385                           25.713908       1.073831       1.916620                    0.999968     109.349968     311.563821       0.389943       0.370137      -1.203002       0.000002      -0.000050      -0.005385       0.005385      -0.000026      -0.000003       0.000156      -0.000041      -0.025966      -0.008657       0.004295       0.004362             32.019494      26.960701      -0.000234      -0.000040      26.959922       0.000259      42.137858           0.005033
            2             La       6.690950       3.863099      12.391702       1.838564     229.708507 0.66989187E+04  0.28428052E+06                                28.691399                           25.713921       1.073829       1.916619                    0.999968     109.350057     311.564173       0.389942       0.370138      -1.203002       0.000002       0.000052       0.005386       0.005386       0.000026       0.000002       0.000156      -0.000040      -0.025968      -0.008658       0.004296       0.004362             32.019508      26.960719       0.000235       0.000043      26.959931       0.000278      42.137875           0.005021
            3             La       6.690950       3.863099       4.925202       1.838567     229.708392 0.66989136E+04  0.28428023E+06                                28.691384                           25.713907       1.073831       1.916620                    0.999968     109.349957     311.563783       0.389943       0.370137      -1.203002      -0.000000       0.000051       0.005385       0.005385      -0.000026      -0.000002       0.000157      -0.000042      -0.025966      -0.008657       0.004295       0.004363             32.019492      26.960700      -0.000233      -0.000041      26.959920       0.000260      42.137857           0.005036
            4             La       0.000000       7.725966       2.541298       1.838564     229.708504 0.66989184E+04  0.28428051E+06                                28.691399                           25.713921       1.073831       1.916619                    0.999968     109.350057     311.564178       0.389942       0.370138      -1.203002      -0.000001      -0.000052      -0.005385       0.005385       0.000026       0.000002       0.000156      -0.000041      -0.025966      -0.008657       0.004295       0.004362             32.019509      26.960718       0.000235       0.000041      26.959932       0.000278      42.137877           0.005016
            5             Cu       3.345475       5.794532       7.466500       0.764112      56.809279 0.11291615E+04  0.31304700E+05                                12.509575                           11.400625       1.416401       2.380072                    0.995199      41.270115     101.259077       0.511823       0.431651      -1.135405       0.000000      -0.000000      -0.000000       0.000000      -0.016873      -0.007444      -0.089333      -0.018494       0.082235      -0.084388      -0.018045       0.102432             13.931912      18.335147      -0.204727       4.117441       8.998812      -1.109827      14.461778           0.741233
            6             Cu      -3.345475       5.794532       7.466500       0.764103      56.809811 0.11291769E+04  0.31305229E+05                                12.509630                           11.400685       1.416430       2.380077                    0.995199      41.270453     101.260036       0.511823       0.431649      -1.135406       0.000000      -0.000000       0.000000       0.000000       0.000423      -0.073653       0.051112       0.038466       0.082250      -0.084388      -0.018055       0.102443             13.931965      11.510246       4.145153      -3.019843      15.823841      -3.010872      14.461807           0.741236
            7             Cu       6.690950       0.000000       7.466500       0.764108      56.809576 0.11291709E+04  0.31305016E+05                                12.509588                           11.400650       1.416448       2.380084                    0.995199      41.270349     101.259646       0.511824       0.431649      -1.135406       0.000000      -0.000000       0.000000       0.000000       0.016443       0.081089       0.038226      -0.019965       0.082260      -0.084386      -0.018055       0.102440             13.931901      11.155649      -3.940393      -1.097601      16.178308       4.120781      14.461746           0.741237
            8             Cu      -3.345475       5.794532       0.000000       0.764104      56.809750 0.11291733E+04  0.31305105E+05                                12.509625                           11.400670       1.416427       2.380078                    0.995199      41.270388     101.259833       0.511823       0.431650      -1.135406       0.000000       0.000000       0.000000       0.000000       0.016870       0.007441      -0.089339      -0.018493       0.082244      -0.084390      -0.018049       0.102439             13.931969      18.335213       0.204725      -4.117460       8.998851      -1.109830      14.461843           0.741234
            9             Cu       3.345475       5.794532       0.000000       0.764105      56.809817 0.11291770E+04  0.31305230E+05                                12.509632                           11.400685       1.416431       2.380077                    0.995199      41.270451     101.260024       0.511823       0.431649      -1.135406      -0.000000       0.000000       0.000000       0.000000      -0.000423       0.073653       0.051112       0.038464       0.082249      -0.084388      -0.018055       0.102443             13.931967      11.510264      -4.145161       3.019846      15.823826      -3.010872      14.461812           0.741238
           10             Cu       6.690950       0.000000       0.000000       0.764107      56.809508 0.11291692E+04  0.31304960E+05                                12.509584                           11.400646       1.416435       2.380080                    0.995199      41.270297     101.259528       0.511824       0.431649      -1.135406       0.000000      -0.000000       0.000000       0.000000      -0.016446      -0.081088       0.038225      -0.019967       0.082257      -0.084385      -0.018055       0.102440             13.931898      11.155660       3.940413       1.097603      16.178306       4.120776      14.461728           0.741232
           11              H       0.355959       4.009816       6.925925       0.128456       1.040725 0.79869141E+01  0.78235693E+02                                 1.682081                            1.636515      -0.984172       2.405669                    0.997657       3.502806       9.737669       0.497265       1.257455      -0.713336      -0.008424       0.014326      -0.034356       0.038165      -0.003291       0.002224       0.003568       0.011534       0.021698      -0.011140       0.002757       0.008384              1.700237       2.008505       0.072207       0.246080       1.369079      -0.055426       1.723127           0.001666
           12              H       1.336852       3.286659       8.102646       0.157168       1.076241 0.79931145E+01  0.77603632E+02                                 1.686632                            1.617057      -0.889695       2.483454                    0.999100       3.142447       8.442935       0.514250       1.226778      -0.724302       0.017926      -0.018570       0.023548       0.034938      -0.004384      -0.004236      -0.012081      -0.001532       0.016651      -0.014291      -0.000179       0.014469              1.700677       1.578531      -0.280833       0.118444       1.936263      -0.354654       1.587237           0.000056
           13              H       0.569400       5.322858       5.671553       0.155665       0.921050 0.69153817E+01  0.66748116E+02                                 1.681991                            1.627980      -1.364856       2.254369                    0.993239       3.674987      10.870955       0.441540       1.437187      -0.675385      -0.022336       0.010952       0.022798       0.033743      -0.010191      -0.006488       0.001087      -0.002623       0.002660      -0.012172      -0.000106       0.012277              1.710741       2.223953      -0.188896      -0.171254       1.394816      -0.083008       1.513454           0.000138
           14              H       1.767749       4.575363       4.715841       0.150163       0.945199 0.69110169E+01  0.65475344E+02                                 1.614407                            1.553946      -0.757161       2.543321                    0.999586       3.216868       8.875841       0.493411       1.310272      -0.704057       0.024605      -0.022318      -0.016172       0.036946      -0.007225      -0.006352       0.001433      -0.003318       0.006918      -0.010100       0.000067       0.010033              1.645642       1.414520      -0.190236      -0.218536       1.523137       0.305644       1.999268           0.000644
           15              H       2.537208       3.789624       6.340552       0.261826       0.626245 0.40914070E+01  0.34753471E+02                                 1.324188                            1.271341      -0.982653       2.486611                    0.999421       2.927410       8.215026       0.486741       1.481434      -0.667991       0.008898      -0.026205      -0.011546       0.029986      -0.000830      -0.002967      -0.010124      -0.007106       0.025166      -0.009901      -0.005242       0.015142              1.366418       1.478752      -0.381162      -0.106429       1.433177       0.063245       1.187324           0.000860
           16              H      -3.396326       9.275888       6.925925       0.128456       1.040743 0.79871080E+01  0.78238245E+02                                 1.682116                            1.636547      -0.984196       2.405657                    0.997656       3.502858       9.737926       0.497253       1.257474      -0.713331       0.016620       0.000133      -0.034356       0.038165       0.006640       0.001978      -0.003710      -0.000068       0.021698      -0.011141       0.002757       0.008383              1.700273       1.466432       0.240785      -0.171047       1.911224      -0.185404       1.723163           0.001666
           17              H      -4.513046       8.787988       8.102646       0.157165       1.076291 0.79936042E+01  0.77609773E+02                                 1.686703                            1.617122      -0.889732       2.483434                    0.999100       3.142523       8.443285       0.514231       1.226801      -0.724297      -0.025044      -0.006240       0.023548       0.034938       0.001530      -0.008345       0.009709       0.008360       0.016652      -0.014291      -0.000178       0.014469              1.700749       2.090137      -0.014487      -0.366385       1.424811       0.074757       1.587301           0.000056
           18              H      -2.365920       8.434522       5.671553       0.155668       0.921044 0.69153229E+01  0.66747432E+02                                 1.681986                            1.627975      -1.364861       2.254370                    0.993239       3.674978      10.870932       0.441540       1.437191      -0.675384       0.020653       0.013868       0.022798       0.033743       0.003959       0.004186       0.005076       0.018962       0.002660      -0.012171      -0.000106       0.012277              1.710735       1.765682       0.453472       0.013740       1.853075       0.189815       1.513449           0.000138
           19              H      -3.612444       7.770468       4.715841       0.150162       0.945199 0.69110129E+01  0.65475304E+02                                 1.614408                            1.553947      -0.757141       2.543330                    0.999586       3.216870       8.875850       0.493411       1.310273      -0.704056      -0.031630      -0.010149      -0.016172       0.036946       0.002176       0.004416       0.004785       0.014174       0.006919      -0.010101       0.000068       0.010033              1.645643       1.660733       0.048085       0.373965       1.276926       0.036436       1.999270           0.000644
           20              H       8.704257       7.496966       6.340552       0.261826       0.626238 0.40913508E+01  0.34752903E+02                                 1.324184                            1.271337      -0.982637       2.486620                    0.999421       2.927395       8.214995       0.486739       1.481446      -0.667989      -0.027144       0.005396      -0.011546       0.029987      -0.002662      -0.007283       0.007632       0.004992       0.025165      -0.009902      -0.005240       0.015142              1.366413       1.774657       0.210315       0.107987       1.137260       0.060548       1.187321           0.000860
           21              H       3.040368       9.892426       6.925925       0.128452       1.040748 0.79871415E+01  0.78238523E+02                                 1.682108                            1.636541      -0.984192       2.405656                    0.997656       3.502857       9.737867       0.497260       1.257459      -0.713335      -0.008195      -0.014459      -0.034357       0.038165      -0.003350      -0.004202       0.000143      -0.011466       0.021698      -0.011140       0.002757       0.008384              1.700265       1.591493      -0.312990      -0.075040       1.786148       0.240831       1.723155           0.001666
           22              H       3.176194      11.103483       8.102646       0.157165       1.076286 0.79935521E+01  0.77609061E+02                                 1.686689                            1.617109      -0.889720       2.483440                    0.999100       3.142524       8.443248       0.514237       1.226789      -0.724299       0.007118       0.024809       0.023548       0.034938       0.002855       0.012580       0.002372      -0.006829       0.016653      -0.014291      -0.000178       0.014469              1.700735       1.603675       0.295334       0.247931       1.911241       0.279916       1.587288           0.000056
           23              H       1.796520       9.420751       5.671553       0.155664       0.921051 0.69153823E+01  0.66748136E+02                                 1.681992                            1.627981      -1.364855       2.254370                    0.993239       3.674995      10.870987       0.441539       1.437189      -0.675384       0.001683      -0.024820       0.022798       0.033743       0.006231       0.002303      -0.006162      -0.016340       0.002659      -0.012171      -0.000106       0.012277              1.710743       1.438512      -0.264579       0.157515       2.180261      -0.106806       1.513454           0.000138
           24              H       1.844695      10.832299       4.715841       0.150161       0.945210 0.69111156E+01  0.65476536E+02                                 1.614421                            1.553959      -0.757160       2.543321                    0.999586       3.216893       8.875938       0.493408       1.310274      -0.704056       0.007024       0.032467      -0.016172       0.036946       0.005049       0.001936      -0.006217      -0.010857       0.006920      -0.010101       0.000068       0.010033              1.645657       1.331245       0.142153      -0.155430       1.606437      -0.342086       1.999289           0.000644
           25              H       8.831385       0.302475       6.340552       0.261824       0.626252 0.40914677E+01  0.34754141E+02                                 1.324202                            1.271353      -0.982648       2.486613                    0.999421       2.927438       8.215143       0.486737       1.481441      -0.667989       0.018244       0.020809      -0.011546       0.029986       0.003492       0.010252       0.002492       0.002115       0.025166      -0.009902      -0.005241       0.015143              1.366432       1.114485       0.170849      -0.001557       1.797476      -0.123795       1.187335           0.000860
           26              H       7.046909       7.579249       0.540575       0.128456       1.040728 0.79869405E+01  0.78236055E+02                                 1.682087                            1.636521      -0.984168       2.405671                    0.997657       3.502812       9.737708       0.497262       1.257460      -0.713335      -0.008424      -0.014326       0.034357       0.038165       0.003290      -0.002224       0.003568       0.011534       0.021698      -0.011140       0.002756       0.008384              1.700244       2.008513      -0.072206      -0.246082       1.369084      -0.055427       1.723135           0.001666
           27              H       8.027802       8.302406      14.296854       0.157168       1.076265 0.79933472E+01  0.77606542E+02                                 1.686665                            1.617087      -0.889708       2.483448                    0.999100       3.142485       8.443103       0.514242       1.226787      -0.724300       0.017926       0.018570      -0.023548       0.034938       0.004384       0.004236      -0.012081      -0.001530       0.016652      -0.014291      -0.000178       0.014469              1.700710       1.578560       0.280842      -0.118447       1.936304      -0.354665       1.587266           0.000056
           28              H       7.260350       6.266207       1.794947       0.155665       0.921049 0.69153706E+01  0.66747979E+02                                 1.681989                            1.627979      -1.364853       2.254371                    0.993239       3.674984      10.870942       0.441540       1.437187      -0.675385      -0.022336      -0.010952      -0.022798       0.033743       0.010191       0.006488       0.001087      -0.002623       0.002660      -0.012171      -0.000106       0.012277              1.710739       2.223950       0.188896       0.171254       1.394815      -0.083008       1.513453           0.000138
           29              H       8.458699       7.013702       2.750659       0.150163       0.945206 0.69110811E+01  0.65476130E+02                                 1.614417                            1.553955      -0.757162       2.543320                    0.999586       3.216887       8.875917       0.493409       1.310274      -0.704056       0.024605       0.022318       0.016172       0.036946       0.007225       0.006352       0.001432      -0.003317       0.006919      -0.010101       0.000067       0.010033              1.645652       1.414528       0.190237       0.218538       1.523146       0.305647       1.999282           0.000644
           30              H      -4.153742       7.799441       1.125948       0.261826       0.626249 0.40914471E+01  0.34753917E+02                                 1.324197                            1.271349      -0.982657       2.486609                    0.999421       2.927432       8.215116       0.486738       1.481439      -0.667990       0.008898       0.026205       0.011545       0.029986       0.000830       0.002967      -0.010125      -0.007106       0.025167      -0.009901      -0.005241       0.015143              1.366427       1.478763       0.381166       0.106431       1.433187       0.063246       1.187331           0.000860
           31              H       3.294624       2.313177       0.540575       0.128456       1.040728 0.79869483E+01  0.78236150E+02                                 1.682088                            1.636522      -0.984184       2.405663                    0.997656       3.502816       9.737720       0.497262       1.257459      -0.713335       0.016619      -0.000133       0.034357       0.038165      -0.006640      -0.001978      -0.003710      -0.000068       0.021698      -0.011140       0.002757       0.008384              1.700244       1.466409      -0.240778       0.171042       1.911191      -0.185400       1.723133           0.001666
           32              H       2.177904       2.801077      14.296854       0.157166       1.076259 0.79932917E+01  0.77605826E+02                                 1.686655                            1.617078      -0.889704       2.483448                    0.999100       3.142478       8.443059       0.514245       1.226782      -0.724301      -0.025045       0.006239      -0.023548       0.034938      -0.001529       0.008345       0.009708       0.008360       0.016650      -0.014290      -0.000179       0.014469              1.700700       2.090069       0.014487       0.366368       1.424773       0.074754       1.587256           0.000056
           33              H       4.325030       3.154543       1.794947       0.155667       0.921043 0.69153153E+01  0.66747342E+02                                 1.681985                            1.627975      -1.364862       2.254369                    0.993239       3.674974      10.870920       0.441539       1.437192      -0.675384       0.020653      -0.013868      -0.022798       0.033743      -0.003959      -0.004186       0.005076       0.018962       0.002659      -0.012171      -0.000106       0.012277              1.710735       1.765682      -0.453472      -0.013740       1.853075       0.189814       1.513449           0.000138
           34              H       3.078506       3.818597       2.750659       0.150162       0.945196 0.69109778E+01  0.65474848E+02                                 1.614400                            1.553940      -0.757144       2.543328                    0.999586       3.216857       8.875788       0.493413       1.310268      -0.704057      -0.031630       0.010149       0.016172       0.036946      -0.002176      -0.004417       0.004785       0.014174       0.006917      -0.010101       0.000067       0.010033              1.645635       1.660725      -0.048085      -0.373963       1.276921       0.036436       1.999259           0.000644
           35              H       2.013307       4.092099       1.125948       0.261825       0.626240 0.40913609E+01  0.34752959E+02                                 1.324178                            1.271332      -0.982639       2.486619                    0.999421       2.927388       8.214933       0.486744       1.481430      -0.667992      -0.027144      -0.005396       0.011546       0.029987       0.002662       0.007283       0.007632       0.004992       0.025165      -0.009902      -0.005240       0.015142              1.366407       1.774650      -0.210313      -0.107986       1.137255       0.060548       1.187316           0.000860
           36              H       9.731318       1.696639       0.540575       0.128452       1.040760 0.79872791E+01  0.78240331E+02                                 1.682132                            1.636563      -0.984207       2.405649                    0.997656       3.502895       9.738051       0.497252       1.257471      -0.713332      -0.008195       0.014459       0.034356       0.038165       0.003350       0.004201       0.000142      -0.011468       0.021698      -0.011141       0.002757       0.008383              1.700290       1.591516       0.312998       0.075042       1.786176       0.240836       1.723180           0.001666
           37              H       9.867144       0.485582      14.296854       0.157164       1.076296 0.79936541E+01  0.77610398E+02                                 1.686710                            1.617128      -0.889735       2.483432                    0.999099       3.142534       8.443329       0.514229       1.226803      -0.724296       0.007118      -0.024809      -0.023548       0.034938      -0.002855      -0.012580       0.002372      -0.006831       0.016653      -0.014291      -0.000178       0.014469              1.700757       1.603694      -0.295340      -0.247935       1.911267       0.279922       1.587308           0.000056
           38              H       8.487470       2.168314       1.794947       0.155664       0.921053 0.69154045E+01  0.66748401E+02                                 1.681994                            1.627983      -1.364858       2.254368                    0.993239       3.675003      10.871013       0.441539       1.437187      -0.675384       0.001683       0.024820      -0.022798       0.033743      -0.006231      -0.002303      -0.006162      -0.016340       0.002659      -0.012171      -0.000106       0.012277              1.710744       1.438514       0.264579      -0.157515       2.180263      -0.106806       1.513456           0.000138
           39              H       8.535645       0.756766       2.750659       0.150162       0.945206 0.69110789E+01  0.65476112E+02                                 1.614418                            1.553956      -0.757156       2.543323                    0.999586       3.216886       8.875918       0.493408       1.310276      -0.704056       0.007024      -0.032467       0.016173       0.036946      -0.005049      -0.001936      -0.006217      -0.010857       0.006920      -0.010101       0.000068       0.010033              1.645653       1.331242      -0.142152       0.155430       1.606434      -0.342085       1.999284           0.000644
           40              H       2.140435      11.286590       1.125948       0.261824       0.626245 0.40914132E+01  0.34753598E+02                                 1.324199                            1.271350      -0.982643       2.486615                    0.999421       2.927423       8.215119       0.486733       1.481455      -0.667987       0.018245      -0.020809       0.011546       0.029986      -0.003492      -0.010252       0.002492       0.002115       0.025166      -0.009902      -0.005241       0.015143              1.366429       1.114483      -0.170847       0.001557       1.797470      -0.123795       1.187333           0.000860
           41              H       6.334991       7.579249       8.007075       0.128456       1.040725 0.79869078E+01  0.78235620E+02                                 1.682080                            1.636515      -0.984171       2.405669                    0.997657       3.502805       9.737667       0.497265       1.257455      -0.713336       0.008424      -0.014326       0.034356       0.038165      -0.003291       0.002224       0.003568       0.011534       0.021698      -0.011140       0.002757       0.008384              1.700237       2.008505       0.072207       0.246080       1.369079      -0.055426       1.723127           0.001666
           42              H       5.354098       8.302406       6.830354       0.157169       1.076239 0.79930935E+01  0.77603368E+02                                 1.686629                            1.617054      -0.889694       2.483455                    0.999100       3.142444       8.442920       0.514251       1.226776      -0.724302      -0.017926       0.018570      -0.023548       0.034938      -0.004384      -0.004236      -0.012081      -0.001532       0.016651      -0.014290      -0.000179       0.014469              1.700673       1.578528      -0.280832       0.118443       1.936258      -0.354653       1.587234           0.000056
           43              H       6.121550       6.266207       9.261447       0.155665       0.921050 0.69153772E+01  0.66748063E+02                                 1.681990                            1.627980      -1.364856       2.254369                    0.993239       3.674986      10.870952       0.441540       1.437187      -0.675385       0.022336      -0.010952      -0.022798       0.033743      -0.010191      -0.006488       0.001087      -0.002623       0.002660      -0.012172      -0.000106       0.012277              1.710740       2.223952      -0.188896      -0.171254       1.394816      -0.083008       1.513454           0.000138
           44              H       4.923201       7.013702      10.217159       0.150163       0.945199 0.69110160E+01  0.65475331E+02                                 1.614407                            1.553946      -0.757161       2.543321                    0.999586       3.216868       8.875840       0.493411       1.310271      -0.704057      -0.024605       0.022318       0.016172       0.036946      -0.007225      -0.006352       0.001433      -0.003318       0.006918      -0.010100       0.000067       0.010033              1.645642       1.414520      -0.190236      -0.218536       1.523137       0.305644       1.999268           0.000644
           45              H       4.153742       7.799441       8.592448       0.261826       0.626245 0.40914063E+01  0.34753465E+02                                 1.324188                            1.271341      -0.982653       2.486611                    0.999421       2.927410       8.215027       0.486741       1.481435      -0.667991      -0.008898       0.026205       0.011546       0.029986      -0.000830      -0.002967      -0.010124      -0.007106       0.025166      -0.009901      -0.005242       0.015142              1.366418       1.478752      -0.381162      -0.106429       1.433177       0.063245       1.187324           0.000860
           46              H      10.087276       2.313177       8.007075       0.128456       1.040743 0.79871022E+01  0.78238175E+02                                 1.682115                            1.636547      -0.984196       2.405658                    0.997656       3.502857       9.737923       0.497253       1.257474      -0.713331      -0.016620      -0.000133       0.034356       0.038165       0.006640       0.001978      -0.003710      -0.000068       0.021698      -0.011141       0.002757       0.008383              1.700273       1.466432       0.240785      -0.171046       1.911224      -0.185404       1.723162           0.001666
           47              H      11.203996       2.801077       6.830354       0.157166       1.076288 0.79935797E+01  0.77609468E+02                                 1.686700                            1.617119      -0.889731       2.483435                    0.999100       3.142519       8.443268       0.514232       1.226800      -0.724297       0.025044       0.006240      -0.023548       0.034938       0.001530      -0.008345       0.009709       0.008360       0.016652      -0.014291      -0.000178       0.014469              1.700746       2.090132      -0.014487      -0.366383       1.424808       0.074757       1.587298           0.000056
           48              H       9.056870       3.154543       9.261447       0.155668       0.921044 0.69153229E+01  0.66747432E+02                                 1.681986                            1.627975      -1.364861       2.254370                    0.993239       3.674978      10.870932       0.441540       1.437191      -0.675384      -0.020653      -0.013868      -0.022798       0.033743       0.003959       0.004186       0.005076       0.018962       0.002660      -0.012171      -0.000106       0.012277              1.710735       1.765682       0.453472       0.013740       1.853075       0.189815       1.513449           0.000138
           49              H      10.303394       3.818597      10.217159       0.150162       0.945199 0.69110116E+01  0.65475289E+02                                 1.614408                            1.553947      -0.757141       2.543330                    0.999586       3.216870       8.875850       0.493411       1.310273      -0.704056       0.031630       0.010149       0.016172       0.036946       0.002176       0.004416       0.004785       0.014174       0.006919      -0.010101       0.000068       0.010033              1.645643       1.660733       0.048085       0.373965       1.276926       0.036436       1.999270           0.000644
           50              H      -2.013307       4.092099       8.592448       0.261826       0.626237 0.40913479E+01  0.34752873E+02                                 1.324184                            1.271337      -0.982637       2.486620                    0.999421       2.927394       8.214993       0.486739       1.481446      -0.667989       0.027144      -0.005396       0.011546       0.029987      -0.002662      -0.007283       0.007632       0.004992       0.025165      -0.009902      -0.005240       0.015142              1.366412       1.774657       0.210315       0.107987       1.137259       0.060548       1.187320           0.000860
           51              H       3.650582       1.696639       8.007075       0.128453       1.040747 0.79871347E+01  0.78238450E+02                                 1.682108                            1.636541      -0.984191       2.405657                    0.997656       3.502856       9.737868       0.497259       1.257460      -0.713335       0.008195       0.014459       0.034357       0.038165      -0.003350      -0.004202       0.000143      -0.011466       0.021698      -0.011140       0.002757       0.008384              1.700265       1.591493      -0.312990      -0.075040       1.786148       0.240831       1.723155           0.001666
           52              H       3.514756       0.485582       6.830354       0.157166       1.076284 0.79935356E+01  0.77608861E+02                                 1.686687                            1.617107      -0.889720       2.483440                    0.999100       3.142521       8.443238       0.514237       1.226789      -0.724299      -0.007118      -0.024809      -0.023548       0.034938       0.002855       0.012580       0.002372      -0.006829       0.016653      -0.014291      -0.000178       0.014469              1.700733       1.603673       0.295334       0.247930       1.911239       0.279916       1.587287           0.000056
           53              H       4.894430       2.168314       9.261447       0.155664       0.921051 0.69153822E+01  0.66748136E+02                                 1.681992                            1.627981      -1.364855       2.254370                    0.993239       3.674995      10.870987       0.441539       1.437189      -0.675384      -0.001683       0.024820      -0.022798       0.033743       0.006231       0.002303      -0.006162      -0.016340       0.002659      -0.012171      -0.000106       0.012277              1.710743       1.438512      -0.264579       0.157515       2.180261      -0.106806       1.513454           0.000138
           54              H       4.846255       0.756766      10.217159       0.150161       0.945210 0.69111147E+01  0.65476524E+02                                 1.614421                            1.553959      -0.757160       2.543321                    0.999586       3.216893       8.875937       0.493408       1.310274      -0.704056      -0.007024      -0.032467       0.016172       0.036946       0.005049       0.001936      -0.006217      -0.010857       0.006920      -0.010101       0.000068       0.010033              1.645657       1.331244       0.142153      -0.155430       1.606437      -0.342086       1.999288           0.000644
           55              H      -2.140435      11.286590       8.592448       0.261825       0.626252 0.40914686E+01  0.34754150E+02                                 1.324202                            1.271353      -0.982648       2.486613                    0.999421       2.927438       8.215143       0.486737       1.481441      -0.667989      -0.018244      -0.020809       0.011546       0.029986       0.003492       0.010252       0.002492       0.002115       0.025166      -0.009902      -0.005241       0.015143              1.366432       1.114485       0.170848      -0.001557       1.797475      -0.123795       1.187335           0.000860
           56              H      -0.355959       4.009816      14.392425       0.128456       1.040727 0.79869334E+01  0.78235971E+02                                 1.682086                            1.636521      -0.984167       2.405671                    0.997657       3.502811       9.737705       0.497262       1.257460      -0.713335       0.008424       0.014326      -0.034357       0.038165       0.003290      -0.002224       0.003568       0.011534       0.021698      -0.011140       0.002756       0.008384              1.700243       2.008513      -0.072206      -0.246082       1.369083      -0.055427       1.723134           0.001666
           57              H      -1.336852       3.286659       0.636146       0.157169       1.076263 0.79933322E+01  0.77606354E+02                                 1.686662                            1.617084      -0.889707       2.483448                    0.999100       3.142483       8.443093       0.514242       1.226786      -0.724300      -0.017926      -0.018570       0.023548       0.034938       0.004384       0.004236      -0.012081      -0.001530       0.016652      -0.014291      -0.000178       0.014469              1.700708       1.578558       0.280841      -0.118447       1.936301      -0.354664       1.587264           0.000056
           58              H      -0.569400       5.322858      13.138053       0.155665       0.921049 0.69153706E+01  0.66747979E+02                                 1.681989                            1.627979      -1.364853       2.254371                    0.993239       3.674984      10.870942       0.441540       1.437187      -0.675385       0.022336       0.010952       0.022798       0.033743       0.010191       0.006488       0.001087      -0.002623       0.002660      -0.012171      -0.000106       0.012277              1.710739       2.223950       0.188896       0.171254       1.394815      -0.083008       1.513453           0.000138
           59              H      -1.767749       4.575363      12.182341       0.150163       0.945206 0.69110808E+01  0.65476128E+02                                 1.614417                            1.553955      -0.757162       2.543320                    0.999586       3.216887       8.875918       0.493409       1.310274      -0.704056      -0.024605      -0.022318      -0.016172       0.036946       0.007225       0.006352       0.001432      -0.003317       0.006919      -0.010101       0.000067       0.010033              1.645652       1.414528       0.190237       0.218538       1.523146       0.305647       1.999282           0.000644
           60              H      10.844692       3.789624      13.807052       0.261827       0.626250 0.40914509E+01  0.34753956E+02                                 1.324197                            1.271349      -0.982657       2.486609                    0.999421       2.927433       8.215118       0.486739       1.481437      -0.667990      -0.008898      -0.026205      -0.011545       0.029986       0.000830       0.002967      -0.010125      -0.007106       0.025167      -0.009901      -0.005241       0.015143              1.366427       1.478763       0.381166       0.106431       1.433187       0.063246       1.187331           0.000860
           61              H       3.396326       9.275888      14.392425       0.128456       1.040728 0.79869420E+01  0.78236070E+02                                 1.682087                            1.636521      -0.984184       2.405664                    0.997656       3.502815       9.737715       0.497263       1.257459      -0.713335      -0.016619       0.000133      -0.034357       0.038165      -0.006640      -0.001978      -0.003710      -0.000068       0.021698      -0.011140       0.002757       0.008384              1.700243       1.466408      -0.240778       0.171041       1.911190      -0.185399       1.723132           0.001666
           62              H       4.513046       8.787988       0.636146       0.157167       1.076257 0.79932704E+01  0.77605554E+02                                 1.686651                            1.617074      -0.889704       2.483448                    0.999100       3.142475       8.443043       0.514246       1.226780      -0.724302       0.025045      -0.006239       0.023548       0.034938      -0.001529       0.008345       0.009708       0.008360       0.016650      -0.014290      -0.000179       0.014469              1.700696       2.090064       0.014487       0.366367       1.424770       0.074753       1.587253           0.000056
           63              H       2.365920       8.434522      13.138053       0.155668       0.921044 0.69153165E+01  0.66747356E+02                                 1.681985                            1.627975      -1.364862       2.254369                    0.993239       3.674974      10.870920       0.441539       1.437191      -0.675384      -0.020653       0.013868       0.022798       0.033743      -0.003959      -0.004186       0.005076       0.018962       0.002659      -0.012171      -0.000106       0.012277              1.710735       1.765682      -0.453472      -0.013740       1.853075       0.189814       1.513449           0.000138
           64              H       3.612444       7.770468      12.182341       0.150162       0.945196 0.69109781E+01  0.65474850E+02                                 1.614400                            1.553940      -0.757144       2.543328                    0.999586       3.216857       8.875787       0.493414       1.310268      -0.704058       0.031630      -0.010149      -0.016172       0.036946      -0.002176      -0.004417       0.004785       0.014174       0.006917      -0.010101       0.000067       0.010033              1.645635       1.660725      -0.048085      -0.373962       1.276921       0.036436       1.999258           0.000644
           65              H       4.677643       7.496966      13.807052       0.261825       0.626240 0.40913616E+01  0.34752965E+02                                 1.324178                            1.271331      -0.982639       2.486619                    0.999421       2.927388       8.214932       0.486745       1.481430      -0.667992       0.027144       0.005396      -0.011546       0.029987       0.002662       0.007283       0.007632       0.004992       0.025165      -0.009902      -0.005240       0.015142              1.366407       1.774649      -0.210313      -0.107986       1.137255       0.060548       1.187316           0.000860
           66              H      -3.040368       9.892426      14.392425       0.128452       1.040760 0.79872726E+01  0.78240257E+02                                 1.682132                            1.636563      -0.984207       2.405649                    0.997656       3.502894       9.738050       0.497251       1.257472      -0.713332       0.008195      -0.014459      -0.034356       0.038165       0.003350       0.004201       0.000142      -0.011468       0.021698      -0.011141       0.002757       0.008384              1.700290       1.591515       0.312998       0.075042       1.786175       0.240836       1.723180           0.001666
           67              H      -3.176194      11.103483       0.636146       0.157165       1.076294 0.79936412E+01  0.77610239E+02                                 1.686708                            1.617127      -0.889735       2.483432                    0.999099       3.142532       8.443321       0.514230       1.226803      -0.724297      -0.007118       0.024809       0.023548       0.034938      -0.002855      -0.012580       0.002372      -0.006831       0.016653      -0.014291      -0.000178       0.014469              1.700755       1.603693      -0.295339      -0.247935       1.911265       0.279921       1.587306           0.000056
           68              H      -1.796520       9.420751      13.138053       0.155664       0.921053 0.69154054E+01  0.66748410E+02                                 1.681994                            1.627983      -1.364857       2.254369                    0.993239       3.675003      10.871012       0.441539       1.437187      -0.675384      -0.001683      -0.024820       0.022798       0.033743      -0.006231      -0.002303      -0.006162      -0.016340       0.002659      -0.012171      -0.000106       0.012277              1.710744       1.438514       0.264579      -0.157515       2.180263      -0.106806       1.513456           0.000138
           69              H      -1.844695      10.832299      12.182341       0.150162       0.945205 0.69110743E+01  0.65476062E+02                                 1.614418                            1.553956      -0.757156       2.543323                    0.999586       3.216885       8.875917       0.493408       1.310277      -0.704056      -0.007024       0.032467      -0.016173       0.036946      -0.005049      -0.001936      -0.006217      -0.010857       0.006920      -0.010101       0.000068       0.010033              1.645653       1.331242      -0.142152       0.155430       1.606434      -0.342085       1.999284           0.000644
           70              H       4.550515       0.302475      13.807052       0.261825       0.626245 0.40914134E+01  0.34753601E+02                                 1.324199                            1.271350      -0.982643       2.486615                    0.999421       2.927423       8.215120       0.486733       1.481455      -0.667987      -0.018245       0.020809      -0.011546       0.029986      -0.003492      -0.010252       0.002492       0.002115       0.025166      -0.009902      -0.005241       0.015143              1.366429       1.114482      -0.170847       0.001557       1.797470      -0.123795       1.187333           0.000860
           71              C       0.603524       5.215079       8.468504       0.640744      19.938557 0.24397608E+03  0.50477153E+04                                 6.928869                            5.663799      -0.142957       2.023701                    0.999274      22.103825      62.937544       0.600425       0.493060      -1.003373      -0.003270       0.035486       0.011902       0.037571      -0.026400       0.073091      -0.033706       0.056701       0.095061      -0.057165      -0.050672       0.107837              7.640089       8.734773       0.363793      -3.400297       6.821842       1.308603       7.363653           0.002015
           72              C       1.055163       4.048060       7.588951      -0.240686      25.536967 0.40164868E+03  0.92869178E+04                                 7.516459                            6.617751       0.060538       2.014878                    0.998432      29.285655      84.360020       0.647851       0.408889      -1.065696       0.092651       0.019535      -0.040635       0.103039       0.004471      -0.045289      -0.036230       0.073704       0.070570      -0.066071      -0.010355       0.076426              7.977645       8.469235      -1.085323      -1.505724       7.071091       0.122787       8.392609           0.001454
           73              C       1.480038       5.150180       5.425159      -0.253197      25.581876 0.42014343E+03  0.98497012E+04                                 7.623679                            6.838922      -0.205114       1.935415                    0.996755      29.624003      86.648146       0.625852       0.417454      -1.057475       0.034854      -0.052304       0.072048       0.095610      -0.046881       0.008749      -0.034531      -0.011112       0.133988      -0.072066       0.002889       0.069177              8.022428       7.420761      -0.644991      -0.297921       7.440925      -1.626498       9.205598           0.000785
           74              C       2.122369       6.489876       5.132472       0.670694      19.708831 0.22499189E+03  0.45435165E+04                                 6.776862                            5.389316       0.084802       2.110406                    0.999739      21.004836      58.325492       0.626540       0.484096      -1.012003       0.026329       0.048529      -0.022400       0.059582      -0.042956      -0.075943       0.039136       0.036766      -0.049144      -0.074476      -0.037081       0.111557              7.523717       6.311138       0.137251       2.828800       6.821516      -2.195792       9.438495           0.001363
           75              C      -2.476321       8.458859       8.468504       0.640742      19.938642 0.24397727E+03  0.50477543E+04                                 6.928926                            5.663841      -0.142991       2.023690                    0.999274      22.103968      62.938376       0.600417       0.493065      -1.003369       0.032371      -0.014915       0.011902       0.037576       0.037753      -0.065729      -0.046448       0.017385       0.095063      -0.057157      -0.050678       0.107834              7.640150       6.985058       0.646417       2.833433       8.571700       2.290452       7.363692           0.002015
           76              C      -3.712808       8.651237       7.588951      -0.240689      25.537073 0.40165087E+03  0.92870027E+04                                 7.516536                            6.617809       0.060507       2.014865                    0.998432      29.285848      84.361374       0.647841       0.408894      -1.065690      -0.029406      -0.090007      -0.040636       0.103040       0.029683      -0.008734       0.057336      -0.044597       0.070570      -0.066075      -0.010351       0.076426              7.977727       8.360643       1.148071       0.859182       7.179857       1.242605       8.392682           0.001454
           77              C      -2.970782       7.732224       5.425159      -0.253193      25.581843 0.42014300E+03  0.98496844E+04                                 7.623655                            6.838906      -0.205127       1.935413                    0.996754      29.623959      86.647861       0.625855       0.417453      -1.057476      -0.062723      -0.004031       0.072047       0.095609       0.018628      -0.034280       0.009689       0.086753       0.133995      -0.072066       0.002887       0.069179              8.022399       7.994421       0.313757      -1.259596       6.867215       1.071256       9.205561           0.000785
           78              C      -2.131737       6.506101       5.132472       0.670699      19.708952 0.22499299E+03  0.45435450E+04                                 6.776913                            5.389350       0.084756       2.110392                    0.999739      21.004813      58.325498       0.626535       0.484100      -1.012001       0.028863      -0.047065      -0.022402       0.059582       0.037400       0.071864       0.046199       0.056019      -0.049140      -0.074474      -0.037084       0.111558              7.523780       6.575137      -0.289630      -3.316077       6.557616      -1.351907       9.438586           0.001364
           79              C       1.872797       9.504192       8.468504       0.640737      19.938784 0.24397895E+03  0.50477934E+04                                 6.928935                            5.663844      -0.143079       2.023659                    0.999274      22.104012      62.938348       0.600420       0.493062      -1.003372      -0.029097      -0.020573       0.011907       0.037573      -0.011348      -0.007361       0.080147      -0.074084       0.095064      -0.057157      -0.050678       0.107835              7.640164       7.615224      -1.010259       0.566908       7.941569      -3.599071       7.363700           0.002015
           80              C       2.657645      10.478833       7.588951      -0.240689      25.537214 0.40165361E+03  0.92870727E+04                                 7.516528                            6.617804       0.060511       2.014864                    0.998432      29.285984      84.361525       0.647846       0.408891      -1.065693      -0.063247       0.070470      -0.040635       0.103041      -0.034152       0.054020      -0.021103      -0.029110       0.070576      -0.066074      -0.010351       0.076425              7.977718       6.480769      -0.062752       0.646550       9.059709      -1.365387       8.392677           0.001454
           81              C       1.490744      10.295725       5.425159      -0.253194      25.581924 0.42014454E+03  0.98497309E+04                                 7.623667                            6.838913      -0.205119       1.935413                    0.996755      29.624084      86.648314       0.625855       0.417452      -1.057476       0.027868       0.056336       0.072047       0.095609       0.028247       0.025531       0.024841      -0.075648       0.133993      -0.072066       0.002890       0.069176              8.022409       6.877307       0.331220       1.557528       7.984369       0.555220       9.205551           0.000785
           82              C       0.009367      10.182153       5.132472       0.670687      19.709042 0.22499565E+03  0.45436113E+04                                 6.776909                            5.389362       0.084788       2.110398                    0.999739      21.005010      58.326093       0.626538       0.484096      -1.012003      -0.055189      -0.001457      -0.022398       0.059579       0.005557       0.004079      -0.085338      -0.092786      -0.049140      -0.074476      -0.037083       0.111559              7.523757       6.812845       0.152389       0.487231       6.319910       3.547718       9.438515           0.001364
           83              C       7.294474       6.373986      13.930996       0.640744      19.938568 0.24397619E+03  0.50477183E+04                                 6.928872                            5.663801      -0.142958       2.023700                    0.999274      22.103830      62.937569       0.600425       0.493060      -1.003373      -0.003270      -0.035486      -0.011902       0.037571       0.026400      -0.073091      -0.033706       0.056701       0.095061      -0.057165      -0.050672       0.107837              7.640094       8.734775      -0.363787       3.400300       6.821851       1.308609       7.363656           0.002015
           84              C       7.746113       7.541005      14.810549      -0.240686      25.536971 0.40164847E+03  0.92869180E+04                                 7.516476                            6.617761       0.060531       2.014876                    0.998432      29.285699      84.360355       0.647848       0.408891      -1.065694       0.092651      -0.019536       0.040635       0.103039      -0.004472       0.045289      -0.036230       0.073708       0.070571      -0.066072      -0.010355       0.076428              7.977665       8.469248       1.085332       1.505722       7.071117       0.122778       8.392629           0.001454
           85              C       8.170988       6.438885       2.041341      -0.253196      25.581951 0.42014473E+03  0.98497356E+04                                 7.623675                            6.838916      -0.205112       1.935416                    0.996755      29.624077      86.648274       0.625855       0.417452      -1.057476       0.034854       0.052304      -0.072048       0.095610       0.046880      -0.008750      -0.034531      -0.011109       0.133989      -0.072065       0.002888       0.069177              8.022425       7.420751       0.644993       0.297922       7.440925      -1.626497       9.205599           0.000785
           86              C       8.813319       5.099189       2.334028       0.670694      19.708843 0.22499196E+03  0.45435187E+04                                 6.776867                            5.389318       0.084800       2.110405                    0.999739      21.004850      58.325557       0.626540       0.484096      -1.012003       0.026329      -0.048529       0.022400       0.059582       0.042956       0.075942       0.039136       0.036766      -0.049143      -0.074475      -0.037082       0.111557              7.523723       6.311139      -0.137250      -2.828804       6.821524      -2.195794       9.438505           0.001364
           87              C       4.214629       3.130206      13.930996       0.640742      19.938664 0.24397762E+03  0.50477619E+04                                 6.928922                            5.663840      -0.142991       2.023690                    0.999274      22.103969      62.938316       0.600418       0.493064      -1.003370       0.032371       0.014915      -0.011901       0.037576      -0.037753       0.065729      -0.046448       0.017386       0.095063      -0.057157      -0.050678       0.107834              7.640145       6.985044      -0.646419      -2.833423       8.571705       2.290456       7.363686           0.002015
           88              C       2.978142       2.937828      14.810549      -0.240689      25.537119 0.40165204E+03  0.92870184E+04                                 7.516488                            6.617777       0.060526       2.014871                    0.998432      29.285830      84.360733       0.647850       0.408889      -1.065695      -0.029407       0.090006       0.040636       0.103039      -0.029680       0.008734       0.057335      -0.044597       0.070566      -0.066072      -0.010353       0.076425              7.977672       8.360577      -1.148064      -0.859191       7.179817       1.242598       8.392622           0.001454
           89              C       3.720168       3.856841       2.041341      -0.253194      25.581763 0.42014151E+03  0.98496430E+04                                 7.623654                            6.838907      -0.205126       1.935413                    0.996754      29.623891      86.647705       0.625853       0.417454      -1.057475      -0.062723       0.004031      -0.072047       0.095610      -0.018627       0.034280       0.009689       0.086753       0.133993      -0.072065       0.002887       0.069178              8.022396       7.994424      -0.313761       1.259596       6.867217       1.071249       9.205548           0.000784
           90              C       4.559213       5.082964       2.334028       0.670699      19.708955 0.22499309E+03  0.45435473E+04                                 6.776913                            5.389350       0.084760       2.110394                    0.999739      21.004812      58.325490       0.626535       0.484100      -1.012001       0.028863       0.047065       0.022402       0.059582      -0.037400      -0.071864       0.046200       0.056018      -0.049140      -0.074474      -0.037084       0.111558              7.523779       6.575138       0.289629       3.316077       6.557613      -1.351906       9.438585           0.001364
           91              C       8.563747       2.084873      13.930996       0.640737      19.938752 0.24397849E+03  0.50477831E+04                                 6.928936                            5.663844      -0.143077       2.023660                    0.999274      22.104006      62.938386       0.600419       0.493063      -1.003371      -0.029098       0.020573      -0.011907       0.037573       0.011348       0.007361       0.080147      -0.074084       0.095064      -0.057157      -0.050678       0.107835              7.640165       7.615225       1.010256      -0.566903       7.941570      -3.599073       7.363702           0.002015
           92              C       9.348595       1.110232      14.810549      -0.240690      25.537169 0.40165274E+03  0.92870603E+04                                 7.516561                            6.617828       0.060499       2.014860                    0.998432      29.285968      84.361890       0.647839       0.408895      -1.065689      -0.063248      -0.070471       0.040634       0.103041       0.034152      -0.054020      -0.021103      -0.029117       0.070578      -0.066076      -0.010349       0.076425              7.977756       6.480797       0.062755      -0.646554       9.059754      -1.365386       8.392717           0.001453
           93              C       8.181694       1.293340       2.041341      -0.253195      25.581932 0.42014479E+03  0.98497394E+04                                 7.623673                            6.838919      -0.205121       1.935412                    0.996755      29.624081      86.648350       0.625854       0.417453      -1.057476       0.027868      -0.056336      -0.072047       0.095610      -0.028248      -0.025531       0.024841      -0.075650       0.133994      -0.072068       0.002891       0.069177              8.022416       6.877313      -0.331216      -1.557535       7.984369       0.555220       9.205564           0.000784
           94              C       6.700317       1.406912       2.334028       0.670687      19.709034 0.22499557E+03  0.45436089E+04                                 6.776906                            5.389360       0.084786       2.110397                    0.999739      21.005001      58.326047       0.626538       0.484096      -1.012003      -0.055189       0.001456       0.022398       0.059579      -0.005557      -0.004079      -0.085338      -0.092787      -0.049140      -0.074476      -0.037083       0.111559              7.523753       6.812843      -0.152385      -0.487231       6.319906       3.547716       9.438510           0.001364
           95              C       6.087426       6.373986       6.464496       0.640744      19.938558 0.24397608E+03  0.50477155E+04                                 6.928869                            5.663799      -0.142957       2.023701                    0.999274      22.103826      62.937548       0.600425       0.493060      -1.003373       0.003270      -0.035486      -0.011902       0.037571      -0.026400       0.073091      -0.033706       0.056701       0.095061      -0.057165      -0.050672       0.107837              7.640089       8.734773       0.363793      -3.400297       6.821841       1.308603       7.363654           0.002015
           96              C       5.635787       7.541005       7.344049      -0.240687      25.536983 0.40164904E+03  0.92869281E+04                                 7.516463                            6.617755       0.060537       2.014878                    0.998432      29.285665      84.360060       0.647850       0.408889      -1.065695      -0.092651      -0.019535       0.040635       0.103039       0.004471      -0.045289      -0.036230       0.073704       0.070569      -0.066071      -0.010355       0.076426              7.977649       8.469241      -1.085323      -1.505727       7.071093       0.122789       8.392614           0.001454
           97              C       5.210912       6.438885       9.507841      -0.253197      25.581875 0.42014342E+03  0.98497011E+04                                 7.623678                            6.838922      -0.205113       1.935415                    0.996755      29.624002      86.648141       0.625852       0.417454      -1.057475      -0.034853       0.052304      -0.072048       0.095610      -0.046881       0.008749      -0.034531      -0.011112       0.133988      -0.072066       0.002889       0.069177              8.022427       7.420760      -0.644991      -0.297921       7.440924      -1.626498       9.205597           0.000785
           98              C       4.568581       5.099189       9.800528       0.670694      19.708833 0.22499191E+03  0.45435170E+04                                 6.776863                            5.389316       0.084802       2.110406                    0.999739      21.004837      58.325495       0.626540       0.484096      -1.012003      -0.026329      -0.048529       0.022400       0.059582      -0.042956      -0.075943       0.039136       0.036766      -0.049144      -0.074476      -0.037081       0.111557              7.523717       6.311139       0.137251       2.828801       6.821516      -2.195792       9.438496           0.001363
           99              C       9.167271       3.130206       6.464496       0.640742      19.938642 0.24397727E+03  0.50477543E+04                                 6.928926                            5.663841      -0.142991       2.023690                    0.999274      22.103968      62.938377       0.600417       0.493065      -1.003369      -0.032371       0.014915      -0.011902       0.037576       0.037753      -0.065729      -0.046448       0.017385       0.095062      -0.057157      -0.050678       0.107834              7.640150       6.985058       0.646418       2.833433       8.571701       2.290453       7.363693           0.002015
          100              C      10.403758       2.937828       7.344049      -0.240690      25.537084 0.40165114E+03  0.92870105E+04                                 7.516539                            6.617812       0.060507       2.014864                    0.998432      29.285854      84.361395       0.647840       0.408894      -1.065690       0.029406       0.090007       0.040636       0.103040       0.029683      -0.008734       0.057336      -0.044597       0.070570      -0.066075      -0.010351       0.076426              7.977730       8.360644       1.148072       0.859184       7.179861       1.242606       8.392685           0.001454
          101              C       9.661732       3.856841       9.507841      -0.253193      25.581843 0.42014302E+03  0.98496848E+04                                 7.623655                            6.838906      -0.205127       1.935413                    0.996754      29.623959      86.647862       0.625855       0.417453      -1.057476       0.062723       0.004032      -0.072047       0.095609       0.018628      -0.034280       0.009689       0.086753       0.133995      -0.072066       0.002887       0.069179              8.022399       7.994421       0.313757      -1.259596       6.867215       1.071255       9.205562           0.000784
          102              C       8.822687       5.082964       9.800528       0.670699      19.708951 0.22499299E+03  0.45435449E+04                                 6.776912                            5.389349       0.084757       2.110392                    0.999739      21.004812      58.325491       0.626535       0.484100      -1.012001      -0.028863       0.047065       0.022402       0.059582       0.037400       0.071864       0.046199       0.056019      -0.049140      -0.074474      -0.037084       0.111558              7.523779       6.575136      -0.289630      -3.316077       6.557615      -1.351907       9.438585           0.001364
          103              C       4.818153       2.084873       6.464496       0.640737      19.938781 0.24397892E+03  0.50477926E+04                                 6.928935                            5.663844      -0.143079       2.023659                    0.999274      22.104011      62.938348       0.600420       0.493062      -1.003371       0.029097       0.020573      -0.011907       0.037573      -0.011348      -0.007361       0.080147      -0.074084       0.095064      -0.057157      -0.050678       0.107835              7.640164       7.615223      -1.010259       0.566908       7.941569      -3.599071       7.363701           0.002015
          104              C       4.033305       1.110232       7.344049      -0.240690      25.537232 0.40165399E+03  0.92870839E+04                                 7.516532                            6.617808       0.060510       2.014864                    0.998432      29.285996      84.361573       0.647845       0.408891      -1.065693       0.063247      -0.070470       0.040635       0.103041      -0.034152       0.054020      -0.021103      -0.029110       0.070576      -0.066074      -0.010351       0.076425              7.977723       6.480773      -0.062754       0.646550       9.059714      -1.365390       8.392681           0.001454
          105              C       5.200206       1.293340       9.507841      -0.253194      25.581923 0.42014452E+03  0.98497304E+04                                 7.623667                            6.838913      -0.205119       1.935413                    0.996755      29.624083      86.648309       0.625855       0.417452      -1.057476      -0.027868      -0.056336      -0.072047       0.095609       0.028247       0.025531       0.024841      -0.075648       0.133993      -0.072066       0.002890       0.069176              8.022408       6.877306       0.331219       1.557528       7.984368       0.555220       9.205550           0.000785
          106              C       6.681583       1.406912       9.800528       0.670687      19.709042 0.22499565E+03  0.45436114E+04                                 6.776909                            5.389362       0.084788       2.110398                    0.999739      21.005010      58.326094       0.626538       0.484096      -1.012003       0.055189       0.001457       0.022398       0.059579       0.005557       0.004079      -0.085338      -0.092786      -0.049140      -0.074476      -0.037083       0.111559              7.523757       6.812845       0.152389       0.487231       6.319910       3.547719       9.438515           0.001364
          107              C      -0.603524       5.215079       1.002004       0.640744      19.938567 0.24397617E+03  0.50477179E+04                                 6.928872                            5.663801      -0.142959       2.023700                    0.999274      22.103830      62.937572       0.600425       0.493060      -1.003373       0.003270       0.035486       0.011902       0.037571       0.026400      -0.073091      -0.033706       0.056701       0.095061      -0.057165      -0.050672       0.107837              7.640094       8.734775      -0.363787       3.400301       6.821851       1.308609       7.363657           0.002015
          108              C      -1.055163       4.048060       0.122451      -0.240686      25.536986 0.40164882E+03  0.92869281E+04                                 7.516480                            6.617765       0.060531       2.014875                    0.998432      29.285709      84.360398       0.647848       0.408891      -1.065694      -0.092651       0.019536      -0.040635       0.103039      -0.004472       0.045289      -0.036230       0.073708       0.070571      -0.066072      -0.010355       0.076428              7.977669       8.469255       1.085332       1.505726       7.071120       0.122780       8.392633           0.001454
          109              C      -1.480038       5.150180      12.891659      -0.253196      25.581954 0.42014478E+03  0.98497372E+04                                 7.623675                            6.838917      -0.205112       1.935416                    0.996755      29.624079      86.648284       0.625855       0.417452      -1.057476      -0.034853      -0.052304       0.072048       0.095610       0.046880      -0.008750      -0.034531      -0.011109       0.133989      -0.072065       0.002888       0.069178              8.022426       7.420751       0.644993       0.297921       7.440925      -1.626497       9.205600           0.000785
          110              C      -2.122369       6.489876      12.598972       0.670694      19.708842 0.22499196E+03  0.45435187E+04                                 6.776866                            5.389318       0.084800       2.110405                    0.999739      21.004850      58.325556       0.626540       0.484096      -1.012003      -0.026329       0.048529      -0.022400       0.059582       0.042956       0.075942       0.039136       0.036766      -0.049143      -0.074475      -0.037082       0.111557              7.523722       6.311139      -0.137250      -2.828803       6.821524      -2.195794       9.438504           0.001364
          111              C       2.476321       8.458859       1.002004       0.640742      19.938663 0.24397761E+03  0.50477614E+04                                 6.928922                            5.663840      -0.142992       2.023690                    0.999274      22.103968      62.938312       0.600418       0.493064      -1.003370      -0.032371      -0.014915       0.011901       0.037576      -0.037753       0.065729      -0.046448       0.017386       0.095063      -0.057157      -0.050678       0.107834              7.640145       6.985043      -0.646419      -2.833423       8.571704       2.290456       7.363687           0.002015
          112              C       3.712808       8.651237       0.122451      -0.240689      25.537135 0.40165237E+03  0.92870280E+04                                 7.516492                            6.617781       0.060526       2.014871                    0.998432      29.285839      84.360765       0.647849       0.408889      -1.065695       0.029407      -0.090006      -0.040636       0.103039      -0.029680       0.008734       0.057335      -0.044597       0.070566      -0.066072      -0.010353       0.076425              7.977676       8.360579      -1.148065      -0.859194       7.179821       1.242600       8.392627           0.001455
          113              C       2.970782       7.732224      12.891659      -0.253194      25.581763 0.42014150E+03  0.98496428E+04                                 7.623654                            6.838907      -0.205126       1.935413                    0.996754      29.623891      86.647707       0.625853       0.417454      -1.057475       0.062723      -0.004031       0.072047       0.095610      -0.018627       0.034280       0.009689       0.086753       0.133992      -0.072065       0.002887       0.069178              8.022396       7.994424      -0.313761       1.259595       6.867217       1.071249       9.205547           0.000784
          114              C       2.131737       6.506101      12.598972       0.670699      19.708957 0.22499311E+03  0.45435478E+04                                 6.776913                            5.389350       0.084760       2.110393                    0.999739      21.004813      58.325492       0.626535       0.484100      -1.012001      -0.028863      -0.047065      -0.022402       0.059582      -0.037400      -0.071864       0.046200       0.056018      -0.049140      -0.074474      -0.037084       0.111558              7.523779       6.575138       0.289628       3.316077       6.557614      -1.351907       9.438585           0.001364
          115              C      -1.872797       9.504192       1.002004       0.640737      19.938751 0.24397849E+03  0.50477830E+04                                 6.928936                            5.663844      -0.143078       2.023660                    0.999274      22.104006      62.938386       0.600419       0.493063      -1.003371       0.029098      -0.020573       0.011907       0.037573       0.011348       0.007361       0.080147      -0.074084       0.095064      -0.057157      -0.050678       0.107835              7.640165       7.615224       1.010256      -0.566903       7.941570      -3.599073       7.363702           0.002015
          116              C      -2.657645      10.478833       0.122451      -0.240690      25.537185 0.40165309E+03  0.92870706E+04                                 7.516565                            6.617831       0.060498       2.014860                    0.998432      29.285979      84.361935       0.647839       0.408895      -1.065689       0.063248       0.070471      -0.040634       0.103041       0.034152      -0.054020      -0.021103      -0.029117       0.070579      -0.066076      -0.010349       0.076425              7.977760       6.480801       0.062756      -0.646554       9.059759      -1.365389       8.392721           0.001454
          117              C      -1.490744      10.295725      12.891659      -0.253195      25.581930 0.42014475E+03  0.98497384E+04                                 7.623673                            6.838919      -0.205121       1.935412                    0.996755      29.624079      86.648345       0.625854       0.417453      -1.057476      -0.027868       0.056336       0.072047       0.095610      -0.028248      -0.025531       0.024841      -0.075650       0.133994      -0.072068       0.002891       0.069177              8.022415       6.877313      -0.331216      -1.557535       7.984369       0.555220       9.205564           0.000784
          118              C      -0.009367      10.182153      12.598972       0.670687      19.709035 0.22499559E+03  0.45436093E+04                                 6.776906                            5.389360       0.084786       2.110397                    0.999739      21.005002      58.326050       0.626538       0.484096      -1.012003       0.055189      -0.001456      -0.022398       0.059579      -0.005557      -0.004079      -0.085338      -0.092787      -0.049140      -0.074476      -0.037083       0.111559              7.523753       6.812843      -0.152385      -0.487231       6.319907       3.547716       9.438510           0.001364
          119              N       2.075533       4.491922       6.615319      -0.303147      31.452961 0.52140030E+03  0.12757567E+05                                 8.630827                            7.562106      -0.567336       1.835583                    0.998844      29.248845      84.254775       0.608645       0.411287      -1.073391      -0.168235      -0.002395      -0.032340       0.171332      -0.032235      -0.037936      -0.069293      -0.008959       0.193223      -0.099794      -0.004344       0.104137              9.424220      10.260068      -1.294837      -0.964966       7.489628      -1.304330      10.522965           0.058551
          120              N      -3.838598       7.545640       6.615319      -0.303149      31.453054 0.52140276E+03  0.12757639E+05                                 8.630824                            7.562106      -0.567310       1.835590                    0.998844      29.248918      84.254947       0.608647       0.411286      -1.073393       0.082044       0.146894      -0.032339       0.171332       0.012240      -0.041041       0.067501       0.060318       0.193222      -0.099797      -0.004340       0.104136              9.424213       9.303563       1.847043      -0.647079       8.446113       1.487878      10.522962           0.058550
          121              N       1.763065      11.140568       6.615319      -0.303149      31.453464 0.52141114E+03  0.12757885E+05                                 8.630850                            7.562126      -0.567340       1.835580                    0.998844      29.249196      84.255665       0.608652       0.411281      -1.073397       0.086190      -0.144498      -0.032339       0.171331       0.019996       0.078980       0.001792      -0.051358       0.193225      -0.099797      -0.004342       0.104139              9.424238       7.060910      -0.552230       1.612081      10.688829      -0.183528      10.522976           0.058549
          122              N       8.766483       7.097143       0.851181      -0.303148      31.453424 0.52140973E+03  0.12757837E+05                                 8.630834                            7.562110      -0.567342       1.835580                    0.998844      29.249122      84.255301       0.608653       0.411280      -1.073398      -0.168235       0.002395       0.032339       0.171332       0.032236       0.037937      -0.069294      -0.008957       0.193225      -0.099796      -0.004343       0.104139              9.424229      10.260068       1.294837       0.964973       7.489638      -1.304334      10.522981           0.058550
          123              N       2.852352       4.043425       0.851181      -0.303149      31.452998 0.52140168E+03  0.12757605E+05                                 8.630818                            7.562104      -0.567307       1.835590                    0.998844      29.248878      84.254782       0.608647       0.411286      -1.073393       0.082044      -0.146894       0.032340       0.171333      -0.012239       0.041040       0.067500       0.060317       0.193221      -0.099795      -0.004340       0.104136              9.424203       9.303569      -1.847044       0.647080       8.446094       1.487860      10.522944           0.058550
          124              N       8.454015       0.448497       0.851181      -0.303148      31.453097 0.52140371E+03  0.12757677E+05                                 8.630854                            7.562129      -0.567336       1.835582                    0.998844      29.248990      84.255409       0.608644       0.411287      -1.073391       0.086189       0.144498       0.032340       0.171330      -0.019996      -0.078980       0.001792      -0.051359       0.193226      -0.099798      -0.004341       0.104139              9.424245       7.060920       0.552245      -1.612090      10.688831      -0.183534      10.522983           0.058550
          125              N       4.615417       7.097143       8.317681      -0.303147      31.452962 0.52140035E+03  0.12757569E+05                                 8.630828                            7.562107      -0.567336       1.835582                    0.998844      29.248846      84.254783       0.608645       0.411288      -1.073391       0.168235       0.002395       0.032340       0.171332      -0.032235      -0.037936      -0.069293      -0.008959       0.193224      -0.099794      -0.004344       0.104137              9.424221      10.260068      -1.294838      -0.964968       7.489629      -1.304330      10.522965           0.058551
          126              N      10.529548       4.043425       8.317681      -0.303149      31.453047 0.52140264E+03  0.12757635E+05                                 8.630823                            7.562106      -0.567310       1.835590                    0.998844      29.248916      84.254943       0.608647       0.411286      -1.073393      -0.082044      -0.146894       0.032339       0.171332       0.012240      -0.041041       0.067501       0.060318       0.193222      -0.099797      -0.004340       0.104137              9.424212       9.303562       1.847043      -0.647078       8.446112       1.487876      10.522961           0.058550
          127              N       4.927885       0.448497       8.317681      -0.303148      31.453462 0.52141107E+03  0.12757883E+05                                 8.630850                            7.562126      -0.567340       1.835580                    0.998844      29.249195      84.255666       0.608652       0.411281      -1.073397      -0.086190       0.144498       0.032339       0.171331       0.019996       0.078980       0.001792      -0.051358       0.193225      -0.099797      -0.004342       0.104139              9.424238       7.060909      -0.552230       1.612081      10.688830      -0.183528      10.522976           0.058549
          128              N      -2.075533       4.491922      14.081819      -0.303147      31.453424 0.52140968E+03  0.12757836E+05                                 8.630835                            7.562110      -0.567342       1.835580                    0.998844      29.249124      84.255313       0.608653       0.411281      -1.073398       0.168236      -0.002395      -0.032339       0.171332       0.032236       0.037937      -0.069294      -0.008957       0.193225      -0.099796      -0.004343       0.104139              9.424230      10.260070       1.294837       0.964972       7.489638      -1.304334      10.522982           0.058550
          129              N       3.838598       7.545640      14.081819      -0.303149      31.453003 0.52140177E+03  0.12757608E+05                                 8.630819                            7.562105      -0.567308       1.835590                    0.998844      29.248880      84.254793       0.608646       0.411286      -1.073393      -0.082044       0.146894      -0.032340       0.171333      -0.012239       0.041040       0.067500       0.060317       0.193221      -0.099795      -0.004341       0.104136              9.424204       9.303572      -1.847045       0.647080       8.446096       1.487861      10.522945           0.058550
          130              N      -1.763065      11.140568      14.081819      -0.303148      31.453098 0.52140371E+03  0.12757678E+05                                 8.630855                            7.562129      -0.567336       1.835582                    0.998844      29.248991      84.255415       0.608644       0.411287      -1.073391      -0.086189      -0.144498      -0.032340       0.171330      -0.019996      -0.078980       0.001792      -0.051359       0.193226      -0.099798      -0.004341       0.104139              9.424245       7.060920       0.552245      -1.612090      10.688832      -0.183534      10.522983           0.058550
          131              O       1.205040       6.310246       8.329627      -0.632543      36.850064 0.67941142E+03  0.17331631E+05                                 8.795843                            8.145221      -0.017645       2.032364                    0.993631      29.125214      79.083531       0.655685       0.366188      -1.132397       0.004981      -0.019316      -0.025219       0.032155       0.027249       0.055851      -0.033422      -0.038973      -0.021342      -0.084536       0.036203       0.048333              9.181640       9.798794       1.162054      -2.043475      10.289599       0.859145       7.456527          -0.001347
          132              O      -0.303769       5.034290       9.303259      -0.591661      33.528048 0.50436084E+03  0.11919110E+05                                 8.197661                            6.913772       0.569792       2.240109                    0.994624      27.509294      71.432758       0.729262       0.355402      -1.143145       0.003583      -0.002322      -0.011822       0.012569      -0.002705      -0.002615      -0.026107       0.173360       0.067952      -0.103468       0.027972       0.075496              9.137744      12.531775       1.307676      -3.845943       5.732354       0.023181       9.149102           0.000873
          133              O       2.988847       6.933738       5.919441      -0.526338      32.020141 0.50246740E+03  0.11857790E+05                                 7.921386                            6.903372       0.600113       2.258778                    0.997413      26.697216      69.172439       0.729733       0.355669      -1.143452      -0.004243      -0.010179      -0.012412       0.016603      -0.027824       0.023515       0.026816       0.097554       0.110290      -0.083194       0.025848       0.057347              8.598790       9.331673      -0.162265       4.355490       6.087534      -0.261724      10.377163           0.052269
          134              O       1.749683       7.102938       4.120015      -0.612054      40.448556 0.57537100E+03  0.14044834E+05                                 9.311881                            7.418589       0.329552       2.159183                    0.994293      27.882431      73.453499       0.699538       0.358696      -1.141130       0.063962      -0.009381       0.035195       0.073606      -0.055366      -0.021584      -0.008775       0.039589       0.132530      -0.083918       0.028464       0.055454             10.697946       8.029027      -2.466635       3.993409       8.568743      -4.530236      15.496070           0.008245
          135              O      -1.828637       7.390347       8.329627      -0.632550      36.851535 0.67944730E+03  0.17332807E+05                                 8.796144                            8.145491      -0.017744       2.032322                    0.993631      29.125825      79.086274       0.655666       0.366193      -1.132391      -0.019218       0.005361      -0.025209       0.032149      -0.030493      -0.056866      -0.031651      -0.027710      -0.021333      -0.084525       0.036195       0.048330              9.181957       9.160907      -0.793645       1.765875      10.928209       1.340082       7.456756          -0.001346
          136              O      -2.179242       9.334992       9.303259      -0.591642      33.527539 0.50434888E+03  0.11918752E+05                                 8.197577                            6.913685       0.569899       2.240144                    0.994632      27.508992      71.431648       0.729268       0.355402      -1.143145      -0.003784      -0.001957      -0.011822       0.012567       0.076412      -0.021297       0.015314      -0.082001       0.067935      -0.103458       0.027964       0.075494              9.137656       6.299614       2.290407       1.942991      11.964339       3.319093       9.149016           0.000873
          137              O      -2.180581       5.533779       5.919441      -0.526339      32.020222 0.50247075E+03  0.11857892E+05                                 7.921397                            6.903400       0.600095       2.258771                    0.997413      26.697306      69.172802       0.729731       0.355669      -1.143451      -0.006699       0.008763      -0.012410       0.016604       0.056158       0.011468      -0.033773      -0.000587       0.110290      -0.083199       0.025851       0.057348              8.598787       7.039106       1.485886      -2.404401       8.380106      -3.641078      10.377147           0.052269
          138              O      -1.414467       6.522326       4.120015      -0.612052      40.445818 0.57532013E+03  0.14043224E+05                                 9.311298                            7.418124       0.329980       2.159322                    0.994299      27.881668      73.449532       0.699582       0.358682      -1.141145      -0.040102      -0.050702       0.035197       0.073605       0.044821       0.003190       0.023082       0.076132       0.132510      -0.083922       0.028472       0.055450             10.697272      10.569426       0.999487      -5.919674       6.027368      -1.193089      15.495022           0.008245
          139              O       0.623597       9.477537       8.329627      -0.632528      36.849835 0.67940741E+03  0.17331492E+05                                 8.795790                            8.145187      -0.017518       2.032397                    0.993635      29.125147      79.083109       0.655688       0.366187      -1.132399       0.014243       0.013962      -0.025194       0.032133       0.003250       0.001016       0.065066       0.066669      -0.021329      -0.084518       0.036195       0.048322              9.181560      11.173315      -0.368489       0.277711       8.915024      -2.199135       7.456341          -0.001346
          140              O       2.483012       8.808848       9.303259      -0.591657      33.528492 0.50436695E+03  0.11919293E+05                                 8.197745                            6.913824       0.569734       2.240086                    0.994628      27.509407      71.433223       0.729258       0.355403      -1.143143       0.000195       0.004265      -0.011822       0.012569      -0.073709       0.023912       0.010786      -0.091352       0.067926      -0.103455       0.027962       0.075493              9.137850       8.564744      -3.598145       1.902962       9.699588      -3.342337       9.149217           0.000873
          141              O      -0.808267      10.710614       5.919441      -0.526343      32.020493 0.50247628E+03  0.11858058E+05                                 7.921451                            6.903443       0.600093       2.258768                    0.997413      26.697423      69.173266       0.729728       0.355670      -1.143450       0.010941       0.001421      -0.012413       0.016607      -0.028332      -0.034982       0.006954      -0.096972       0.110288      -0.083197       0.025850       0.057347              8.598840       6.758100      -1.323625      -1.951087       8.661222       3.902838      10.377198           0.052269
          142              O      -0.335217       9.552866       4.120015      -0.612052      40.446712 0.57534367E+03  0.14043964E+05                                 9.311513                            7.418343       0.329761       2.159249                    0.994300      27.882023      73.451283       0.699562       0.358689      -1.141138      -0.023855       0.060088       0.035188       0.073606       0.010548       0.018395      -0.014296      -0.115720       0.132568      -0.083940       0.028483       0.055457             10.697479       6.297463       1.467028       1.926605      10.299724       5.723156      15.495250           0.008245
          143              O       7.895990       5.278819      14.069873      -0.632543      36.850088 0.67941204E+03  0.17331651E+05                                 8.795847                            8.145224      -0.017642       2.032364                    0.993631      29.125227      79.083583       0.655685       0.366188      -1.132397       0.004981       0.019317       0.025219       0.032155      -0.027248      -0.055851      -0.033422      -0.038974      -0.021341      -0.084536       0.036202       0.048334              9.181645       9.798794      -1.162053       2.043477      10.289610       0.859149       7.456530          -0.001346
          144              O       6.387181       6.554775      13.096241      -0.591660      33.527966 0.50435925E+03  0.11919061E+05                                 8.197640                            6.913755       0.569785       2.240106                    0.994624      27.509282      71.432655       0.729264       0.355401      -1.143145       0.003583       0.002322       0.011822       0.012569       0.002705       0.002616      -0.026107       0.173358       0.067950      -0.103467       0.027971       0.075496              9.137720      12.531742      -1.307666       3.845937       5.732339       0.023183       9.149080           0.000873
          145              O       9.679797       4.655327       1.547059      -0.526336      32.020232 0.50246902E+03  0.11857839E+05                                 7.921404                            6.903386       0.600109       2.258777                    0.997413      26.697239      69.172550       0.729732       0.355669      -1.143452      -0.004243       0.010180       0.012411       0.016603       0.027824      -0.023515       0.026817       0.097555       0.110289      -0.083195       0.025848       0.057347              8.598811       9.331690       0.162266      -4.355505       6.087548      -0.261726      10.377196           0.052270
          146              O       8.440633       4.486127       3.346485      -0.612054      40.448698 0.57537305E+03  0.14044898E+05                                 9.311907                            7.418606       0.329549       2.159182                    0.994293      27.882461      73.453644       0.699537       0.358696      -1.141130       0.063962       0.009381      -0.035195       0.073606       0.055366       0.021585      -0.008776       0.039590       0.132531      -0.083919       0.028464       0.055455             10.697980       8.029047       2.466643      -3.993426       8.568767      -4.530255      15.496126           0.008245
          147              O       4.862313       4.198718      14.069873      -0.632550      36.851568 0.67944814E+03  0.17332835E+05                                 8.796151                            8.145498      -0.017746       2.032321                    0.993631      29.125841      79.086341       0.655666       0.366193      -1.132391      -0.019218      -0.005361       0.025209       0.032149       0.030493       0.056866      -0.031651      -0.027710      -0.021333      -0.084525       0.036195       0.048330              9.181965       9.160916       0.793638      -1.765877      10.928214       1.340086       7.456763          -0.001346
          148              O       4.511708       2.254073      13.096241      -0.591642      33.527377 0.50434582E+03  0.11918659E+05                                 8.197542                            6.913657       0.569909       2.240147                    0.994632      27.508960      71.431459       0.729270       0.355401      -1.143146      -0.003784       0.001957       0.011822       0.012566      -0.076412       0.021297       0.015314      -0.082000       0.067935      -0.103458       0.027965       0.075493              9.137615       6.299584      -2.290390      -1.942973      11.964289       3.319076       9.148972           0.000873
          149              O       4.510369       6.055286       1.547059      -0.526340      32.020185 0.50247022E+03  0.11857876E+05                                 7.921389                            6.903394       0.600100       2.258772                    0.997413      26.697310      69.172796       0.729732       0.355669      -1.143451      -0.006699      -0.008763       0.012410       0.016604      -0.056158      -0.011468      -0.033773      -0.000587       0.110290      -0.083199       0.025850       0.057348              8.598776       7.039104      -1.485881       2.404396       8.380092      -3.641068      10.377132           0.052269
          150              O       5.276483       5.066739       3.346485      -0.612052      40.445716 0.57531849E+03  0.14043172E+05                                 9.311278                            7.418110       0.329989       2.159326                    0.994299      27.881646      73.449414       0.699584       0.358682      -1.141146      -0.040103       0.050703      -0.035197       0.073606      -0.044821      -0.003190       0.023082       0.076131       0.132509      -0.083921       0.028472       0.055449             10.697246      10.569405      -0.999484       5.919658       6.027355      -1.193084      15.494978           0.008245
          151              O       7.314547       2.111528      14.069873      -0.632528      36.849766 0.67940562E+03  0.17331434E+05                                 8.795776                            8.145174      -0.017514       2.032399                    0.993635      29.125115      79.082971       0.655689       0.366187      -1.132399       0.014243      -0.013962       0.025194       0.032133      -0.003250      -0.001016       0.065066       0.066670      -0.021330      -0.084518       0.036196       0.048322              9.181545      11.173305       0.368493      -0.277711       8.915005      -2.199128       7.456326          -0.001346
          152              O       9.173962       2.780217      13.096241      -0.591656      33.528716 0.50437123E+03  0.11919424E+05                                 8.197799                            6.913867       0.569731       2.240085                    0.994628      27.509436      71.433472       0.729253       0.355405      -1.143142       0.000195      -0.004264       0.011822       0.012569       0.073710      -0.023911       0.010785      -0.091353       0.067928      -0.103456       0.027962       0.075494              9.137912       8.564800       3.598174      -1.902972       9.699657      -3.342364       9.149280           0.000873
          153              O       5.882683       0.878451       1.547059      -0.526343      32.020416 0.50247473E+03  0.11858011E+05                                 7.921436                            6.903431       0.600095       2.258769                    0.997413      26.697391      69.173131       0.729729       0.355670      -1.143451       0.010941      -0.001421       0.012412       0.016607       0.028332       0.034982       0.006954      -0.096972       0.110289      -0.083197       0.025851       0.057346              8.598823       6.758090       1.323630       1.951085       8.661207       3.902830      10.377173           0.052270
          154              O       6.355733       2.036199       3.346485      -0.612051      40.446695 0.57534360E+03  0.14043962E+05                                 9.311511                            7.418342       0.329755       2.159247                    0.994299      27.882024      73.451282       0.699562       0.358689      -1.141138      -0.023855      -0.060088      -0.035188       0.073606      -0.010549      -0.018395      -0.014296      -0.115720       0.132568      -0.083940       0.028483       0.055457             10.697475       6.297461      -1.467024      -1.926603      10.299720       5.723152      15.495244           0.008245
          155              O       5.485910       5.278819       6.603373      -0.632543      36.850065 0.67941141E+03  0.17331630E+05                                 8.795843                            8.145221      -0.017645       2.032364                    0.993631      29.125214      79.083531       0.655685       0.366188      -1.132397      -0.004981       0.019316       0.025219       0.032155       0.027249       0.055851      -0.033422      -0.038973      -0.021342      -0.084536       0.036203       0.048333              9.181640       9.798795       1.162055      -2.043476      10.289598       0.859145       7.456527          -0.001347
          156              O       6.994719       6.554775       5.629741      -0.591661      33.528052 0.50436090E+03  0.11919112E+05                                 8.197662                            6.913773       0.569792       2.240108                    0.994624      27.509296      71.432765       0.729262       0.355402      -1.143145      -0.003583       0.002322       0.011822       0.012569      -0.002705      -0.002615      -0.026106       0.173359       0.067952      -0.103468       0.027972       0.075496              9.137745      12.531776       1.307676      -3.845944       5.732355       0.023181       9.149103           0.000873
          157              O       3.702103       4.655327       9.013559      -0.526338      32.020144 0.50246741E+03  0.11857790E+05                                 7.921387                            6.903372       0.600113       2.258778                    0.997413      26.697217      69.172443       0.729733       0.355669      -1.143452       0.004243       0.010179       0.012412       0.016603      -0.027824       0.023515       0.026816       0.097554       0.110290      -0.083195       0.025848       0.057347              8.598791       9.331674      -0.162265       4.355491       6.087534      -0.261725      10.377166           0.052269
          158              O       4.941267       4.486127      10.812985      -0.612054      40.448555 0.57537096E+03  0.14044833E+05                                 9.311881                            7.418589       0.329552       2.159183                    0.994293      27.882430      73.453496       0.699538       0.358696      -1.141130      -0.063962       0.009381      -0.035195       0.073606      -0.055366      -0.021584      -0.008775       0.039589       0.132530      -0.083918       0.028464       0.055454             10.697947       8.029027      -2.466634       3.993410       8.568742      -4.530237      15.496071           0.008245
          159              O       8.519587       4.198718       6.603373      -0.632550      36.851530 0.67944720E+03  0.17332804E+05                                 8.796144                            8.145491      -0.017744       2.032322                    0.993631      29.125823      79.086268       0.655666       0.366193      -1.132391       0.019218      -0.005361       0.025209       0.032149      -0.030493      -0.056866      -0.031651      -0.027710      -0.021333      -0.084525       0.036195       0.048330              9.181957       9.160907      -0.793644       1.765876      10.928207       1.340083       7.456756          -0.001346
          160              O       8.870192       2.254073       5.629741      -0.591642      33.527533 0.50434876E+03  0.11918748E+05                                 8.197575                            6.913684       0.569899       2.240144                    0.994632      27.508992      71.431642       0.729268       0.355402      -1.143145       0.003784       0.001957       0.011822       0.012567       0.076412      -0.021297       0.015314      -0.082001       0.067935      -0.103458       0.027964       0.075494              9.137655       6.299613       2.290407       1.942990      11.964336       3.319093       9.149014           0.000873
          161              O       8.871531       6.055286       9.013559      -0.526339      32.020213 0.50247065E+03  0.11857889E+05                                 7.921396                            6.903399       0.600095       2.258771                    0.997413      26.697303      69.172792       0.729731       0.355669      -1.143451       0.006699      -0.008763       0.012410       0.016603       0.056158       0.011468      -0.033773      -0.000587       0.110290      -0.083199       0.025851       0.057348              8.598784       7.039105       1.485884      -2.404399       8.380105      -3.641076      10.377144           0.052269
          162              O       8.105417       5.066739      10.812985      -0.612052      40.445803 0.57531989E+03  0.14043216E+05                                 9.311296                            7.418123       0.329980       2.159323                    0.994299      27.881663      73.449513       0.699583       0.358682      -1.141145       0.040102       0.050702      -0.035197       0.073605       0.044821       0.003190       0.023082       0.076132       0.132510      -0.083922       0.028472       0.055450             10.697269      10.569423       0.999486      -5.919672       6.027366      -1.193088      15.495017           0.008244
          163              O       6.067353       2.111528       6.603373      -0.632528      36.849837 0.67940747E+03  0.17331494E+05                                 8.795790                            8.145187      -0.017517       2.032397                    0.993635      29.125149      79.083113       0.655688       0.366187      -1.132399      -0.014244      -0.013962       0.025194       0.032133       0.003250       0.001016       0.065066       0.066669      -0.021329      -0.084518       0.036195       0.048323              9.181560      11.173315      -0.368489       0.277710       8.915024      -2.199135       7.456341          -0.001346
          164              O       4.207938       2.780217       5.629741      -0.591657      33.528492 0.50436694E+03  0.11919293E+05                                 8.197745                            6.913823       0.569734       2.240086                    0.994628      27.509408      71.433224       0.729258       0.355403      -1.143143      -0.000195      -0.004265       0.011822       0.012569      -0.073709       0.023912       0.010786      -0.091353       0.067926      -0.103455       0.027962       0.075493              9.137849       8.564744      -3.598145       1.902962       9.699587      -3.342337       9.149217           0.000873
          165              O       7.499217       0.878451       9.013559      -0.526343      32.020491 0.50247624E+03  0.11858057E+05                                 7.921450                            6.903443       0.600093       2.258768                    0.997413      26.697423      69.173263       0.729728       0.355670      -1.143450      -0.010941      -0.001421       0.012413       0.016607      -0.028332      -0.034982       0.006954      -0.096972       0.110288      -0.083197       0.025850       0.057347              8.598839       6.758099      -1.323625      -1.951087       8.661221       3.902838      10.377197           0.052269
          166              O       7.026167       2.036199      10.812985      -0.612051      40.446705 0.57534356E+03  0.14043961E+05                                 9.311512                            7.418342       0.329761       2.159249                    0.994300      27.882021      73.451274       0.699562       0.358689      -1.141138       0.023855      -0.060088      -0.035188       0.073606       0.010548       0.018395      -0.014296      -0.115720       0.132568      -0.083940       0.028483       0.055457             10.697477       6.297462       1.467027       1.926605      10.299722       5.723155      15.495247           0.008245
          167              O      -1.205040       6.310246       0.863127      -0.632543      36.850087 0.67941202E+03  0.17331650E+05                                 8.795847                            8.145224      -0.017642       2.032364                    0.993631      29.125227      79.083581       0.655685       0.366188      -1.132397      -0.004981      -0.019317      -0.025219       0.032155      -0.027248      -0.055851      -0.033422      -0.038974      -0.021341      -0.084536       0.036202       0.048334              9.181644       9.798792      -1.162052       2.043476      10.289610       0.859149       7.456530          -0.001346
          168              O       0.303769       5.034290       1.836759      -0.591660      33.527971 0.50435934E+03  0.11919064E+05                                 8.197641                            6.913755       0.569784       2.240106                    0.994624      27.509285      71.432664       0.729264       0.355401      -1.143145      -0.003583      -0.002322      -0.011822       0.012569       0.002705       0.002616      -0.026107       0.173358       0.067950      -0.103467       0.027971       0.075496              9.137721      12.531743      -1.307666       3.845938       5.732339       0.023183       9.149081           0.000873
          169              O      -2.988847       6.933738      13.385941      -0.526336      32.020230 0.50246905E+03  0.11857840E+05                                 7.921404                            6.903386       0.600109       2.258777                    0.997413      26.697239      69.172550       0.729732       0.355669      -1.143452       0.004243      -0.010180      -0.012411       0.016603       0.027824      -0.023515       0.026817       0.097555       0.110289      -0.083195       0.025848       0.057347              8.598811       9.331690       0.162266      -4.355504       6.087548      -0.261725      10.377194           0.052270
          170              O      -1.749683       7.102938      11.586515      -0.612054      40.448691 0.57537296E+03  0.14044895E+05                                 9.311906                            7.418606       0.329549       2.159182                    0.994293      27.882459      73.453637       0.699537       0.358696      -1.141130      -0.063962      -0.009381       0.035195       0.073606       0.055366       0.021585      -0.008776       0.039590       0.132531      -0.083919       0.028464       0.055455             10.697978       8.029046       2.466643      -3.993425       8.568766      -4.530254      15.496123           0.008245
          171              O       1.828637       7.390347       0.863127      -0.632550      36.851571 0.67944823E+03  0.17332838E+05                                 8.796152                            8.145499      -0.017747       2.032321                    0.993631      29.125842      79.086346       0.655666       0.366193      -1.132391       0.019218       0.005361      -0.025209       0.032149       0.030492       0.056866      -0.031651      -0.027710      -0.021333      -0.084525       0.036195       0.048330              9.181965       9.160916       0.793639      -1.765877      10.928215       1.340086       7.456764          -0.001346
          172              O       2.179242       9.334992       1.836759      -0.591642      33.527367 0.50434564E+03  0.11918653E+05                                 8.197540                            6.913655       0.569909       2.240147                    0.994632      27.508959      71.431449       0.729271       0.355401      -1.143146       0.003784      -0.001957      -0.011822       0.012566      -0.076412       0.021297       0.015314      -0.082000       0.067935      -0.103458       0.027965       0.075493              9.137612       6.299582      -2.290389      -1.942973      11.964285       3.319076       9.148969           0.000873
          173              O       2.180581       5.533779      13.385941      -0.526340      32.020189 0.50247022E+03  0.11857876E+05                                 7.921390                            6.903394       0.600100       2.258772                    0.997413      26.697310      69.172796       0.729732       0.355669      -1.143451       0.006699       0.008763      -0.012410       0.016604      -0.056158      -0.011468      -0.033773      -0.000587       0.110290      -0.083199       0.025850       0.057348              8.598777       7.039105      -1.485883       2.404397       8.380093      -3.641070      10.377133           0.052269
          174              O       1.414467       6.522326      11.586515      -0.612052      40.445715 0.57531846E+03  0.14043171E+05                                 9.311278                            7.418110       0.329989       2.159326                    0.994299      27.881645      73.449412       0.699584       0.358682      -1.141146       0.040103      -0.050703       0.035197       0.073606      -0.044821      -0.003190       0.023082       0.076131       0.132509      -0.083921       0.028472       0.055449             10.697246      10.569405      -0.999484       5.919657       6.027355      -1.193084      15.494978           0.008244
          175              O      -0.623597       9.477537       0.863127      -0.632527      36.849767 0.67940567E+03  0.17331435E+05                                 8.795776                            8.145174      -0.017514       2.032399                    0.993635      29.125116      79.082974       0.655689       0.366187      -1.132399      -0.014243       0.013962      -0.025194       0.032133      -0.003250      -0.001016       0.065066       0.066670      -0.021330      -0.084518       0.036196       0.048322              9.181545      11.173304       0.368493      -0.277711       8.915005      -2.199128       7.456327          -0.001346
          176              O      -2.483012       8.808848       1.836759      -0.591656      33.528711 0.50437112E+03  0.11919421E+05                                 8.197797                            6.913866       0.569731       2.240085                    0.994628      27.509436      71.433467       0.729253       0.355404      -1.143142      -0.000195       0.004264      -0.011822       0.012569       0.073711      -0.023911       0.010785      -0.091354       0.067929      -0.103456       0.027962       0.075494              9.137911       8.564798       3.598173      -1.902972       9.699656      -3.342363       9.149278           0.000873
          177              O       0.808267      10.710614      13.385941      -0.526343      32.020418 0.50247476E+03  0.11858012E+05                                 7.921436                            6.903431       0.600095       2.258769                    0.997413      26.697392      69.173134       0.729729       0.355670      -1.143451      -0.010941       0.001421      -0.012412       0.016607       0.028332       0.034982       0.006954      -0.096972       0.110289      -0.083197       0.025851       0.057346              8.598824       6.758090       1.323630       1.951085       8.661207       3.902830      10.377174           0.052270
          178              O       0.335217       9.552866      11.586515      -0.612051      40.446695 0.57534361E+03  0.14043962E+05                                 9.311511                            7.418342       0.329755       2.159247                    0.994299      27.882024      73.451283       0.699562       0.358689      -1.141138       0.023855       0.060088       0.035188       0.073606      -0.010549      -0.018395      -0.014296      -0.115721       0.132568      -0.083940       0.028483       0.055457             10.697475       6.297461      -1.467024      -1.926603      10.299720       5.723152      15.495244           0.008245

******************************************************
Auxiliary information for the entire system
The total spin magnetic moment of the unit cell is   5.998388
The total net atomic charge of the unit cell is   0.000002
Accuracy of reproducing the electrostatic potential in the unit cell:
  The inner radius (bohr) =    5.0000
  The outer radius (bohr) =   12.0000
  Valid grid points have density less than (e/(bohr^3)) =    0.0001
  The number of valid grid points were=        63326
  The rms potential error without charges in kcal/mol is=      6.66586
  The rms potential error with partial charges in kcal/mol is=      0.91439
  The RRMSE value at monopole order=      0.13718
  The rms potential error with partial charges and cloud penetration in kcal/mol is=      0.90628
  The RRMSE value at monopole order with cloud penetration is=      0.13596
  The rms potential error with partial charges and atomic dipoles in kcal/mol is=      0.64721
  The RRMSE value at dipole order=      0.09709
  The rms potential error with partial charges, atomic dipoles and cloud penetration in kcal/mol is=      0.63708
  The RRMSE value at dipole order with cloud penetration=      0.09557

******************************************************
The electron densities and ab initio electrostatic potential were computed in VASP using the PBE functional and
projector augmented wave method. See the main text of the journal article for a description of computational details.
The atomic charges, dipoles, and quadrupoles were computed with the DDEC6 method as described in
(a) T. A. Manz and N. Gabaldon Limas, RSC Adv. 6 (2016) 47771-47801 DOI: 10.1039/c6ra04656h
(b) N. Gabaldon Limas and T. A. Manz, RSC Adv. 8 (2018) 2678-2707 DOI: 10.1039/c7ra11829e.
For each atom in the material, the electron cloud parameters were fit to the spherically averaged atom-in-material
electron density using radial positions for which this density was between 10^-4 and 10^-2 electrons per cubic bohr.
The polarizabilities, dispersion coefficients, and quantum Drude oscillator (QDO) parameters were fit using the MCLF method.
The magnetic structure of the system was optimized in VASP from the default ferromagnetic initial guess using spin polarization.
The atomic spin moments (ASMs) were computed on this optimized magnetic structure using the DDEC6 partition as inputs
to the method of T. A. Manz and D. S. Sholl, J. Chem. Theory Comput. 7 (2011) 4146-4164 DOI: 10.1021/ct200539n.
The RMSE and RRMSE were computed using a uniform grid with Ewald summation.
