# Supplementary material for: A collection of forcefield precursors for metal–organic frameworks
Source: RSC Adv. 2019 Nov 13;9(63):36492–507. doi: 10.1039/c9ra07327b (PMC9075174; doi:10.1039/c9ra07327b)
Supplement: RA-009-C9RA07327B-s4599 [file RA-009-C9RA07327B-s4599.xyz]

  178
jmolscript: load "" {1 1 1} spacegroup "x,y,z" unitcell [{     13.438600     0.000000     0.000000 }, {     -6.719300    11.638169     0.000000 }, {      0.000000     0.000000    14.888000 }]
La     6.719300     3.879467     4.910658     1.842604
La     0.000000     7.758702     2.533342     1.842602
La     0.000000     7.758702     9.977342     1.842604
La     6.719300     3.879467    12.354658     1.842602
Cu     3.359650     5.819084     7.444000     0.761285
Cu    -3.359650     5.819084     7.444000     0.761289
Cu     6.719300     0.000000     7.444000     0.761282
Cu    -3.359650     5.819084     0.000000     0.761277
Cu     3.359650     5.819084     0.000000     0.761293
Cu     6.719300     0.000000     0.000000     0.761284
H      2.183772     2.858334     6.799350     0.155458
H      3.247438     2.321815     7.962102     0.133273
H      3.107676     3.881329    10.198280     0.149395
H      4.348059     3.190022     9.232049     0.156187
H      2.036620     4.114093     8.571022     0.262057
H      8.102804     8.317799     6.799350     0.155460
H      7.106332     7.664898     7.962102     0.133273
H      8.526792     7.006178    10.198280     0.149396
H      7.307911     6.277628     9.232049     0.156185
H     -4.174701     7.817358     8.571022     0.262057
H      9.871324     0.462035     6.799350     0.155456
H      9.804131     1.651456     7.962102     0.133269
H      8.523432     0.750662    10.198280     0.149395
H      8.501930     2.170519     9.232049     0.156183
H      2.138081    11.344887     8.571022     0.262055
H     -4.535527     8.779835     0.644650     0.155457
H     -3.471862     9.316354    14.369898     0.133273
H     -3.611624     7.756840    12.133720     0.149396
H     -2.371241     8.448147    13.099951     0.156187
H      8.755920     7.524076    13.760978     0.262058
H      1.383504     3.320370     0.644650     0.155460
H      0.387032     3.973271    14.369898     0.133273
H      1.807492     4.631991    12.133720     0.149396
H      0.588611     5.360541    13.099951     0.156185
H      2.544599     3.820811    13.760978     0.262057
H      3.152024    11.176134     0.644650     0.155457
H      3.084831     9.986713    14.369898     0.133270
H      1.804132    10.887507    12.133720     0.149395
H      1.782630     9.467650    13.099951     0.156183
H      8.857381     0.293282    13.760978     0.262055
H      4.535527     8.779835     8.088650     0.155458
H      3.471862     9.316354     6.925898     0.133274
H      3.611624     7.756840     4.689720     0.149396
H      2.371241     8.448147     5.655951     0.156187
H      4.682680     7.524076     6.316978     0.262057
H     -1.383504     3.320370     8.088650     0.155461
H     -0.387032     3.973271     6.925898     0.133274
H     -1.807492     4.631991     4.689720     0.149396
H     -0.588611     5.360541     5.655951     0.156185
H     10.894001     3.820811     6.316978     0.262057
H     -3.152024    11.176134     8.088650     0.155457
H     -3.084831     9.986713     6.925898     0.133270
H     -1.804132    10.887507     4.689720     0.149395
H     -1.782630     9.467650     5.655951     0.156183
H      4.581219     0.293282     6.316978     0.262056
H     11.254828     2.858334    14.243350     0.155458
H     10.191162     2.321815     0.518102     0.133274
H     10.330924     3.881329     2.754280     0.149396
H      9.090541     3.190022     1.788049     0.156187
H     -2.036620     4.114093     1.127022     0.262058
H      5.335796     8.317799    14.243350     0.155461
H      6.332268     7.664898     0.518102     0.133274
H      4.911808     7.006178     2.754280     0.149396
H      6.130689     6.277628     1.788049     0.156185
H      4.174701     7.817358     1.127022     0.262057
H      3.567276     0.462035    14.243350     0.155458
H      3.634469     1.651456     0.518102     0.133270
H      4.915168     0.750662     2.754280     0.149395
H      4.936670     2.170519     1.788049     0.156183
H     -2.138081    11.344887     1.127022     0.262055
C      4.219048     3.141142     6.439060     0.645482
C      2.984041     2.975880     7.315963    -0.247012
C      3.739962     3.887148     9.473234    -0.255670
C      4.592642     5.105665     9.763550     0.671622
C      7.330084     6.413795     6.439060     0.645485
C      7.804467     7.565974     7.315963    -0.247007
C      8.215688     6.455692     9.473234    -0.255672
C      8.844615     5.107992     9.763550     0.671614
C      8.608767     2.083232     6.439060     0.645480
C      9.369392     1.096316     7.315963    -0.247014
C      8.202250     1.295328     9.473234    -0.255672
C      6.720644     1.424512     9.763550     0.671591
C     -2.500252     8.497027     1.004940     0.645482
C     -3.735259     8.662289     0.128037    -0.247012
C     -2.979338     7.751021    12.858766    -0.255670
C     -2.126658     6.532504    12.568450     0.671622
C      0.610784     5.224374     1.004940     0.645485
C      1.085167     4.072195     0.128037    -0.247008
C      1.496388     5.182477    12.858766    -0.255672
C      2.125315     6.530177    12.568450     0.671614
C      1.889467     9.554937     1.004940     0.645480
C      2.650092    10.541853     0.128037    -0.247014
C      1.482950    10.342841    12.858766    -0.255673
C      0.001344    10.213657    12.568450     0.671590
C      2.500252     8.497027     8.448940     0.645482
C      3.735259     8.662289     7.572037    -0.247012
C      2.979338     7.751021     5.414766    -0.255670
C      2.126658     6.532504     5.124450     0.671622
C     -0.610784     5.224374     8.448940     0.645485
C     -1.085167     4.072195     7.572037    -0.247008
C     -1.496388     5.182477     5.414766    -0.255672
C     -2.125315     6.530177     5.124450     0.671615
C     -1.889467     9.554937     8.448940     0.645480
C     -2.650092    10.541853     7.572037    -0.247014
C     -1.482950    10.342841     5.414766    -0.255672
C     -0.001344    10.213657     5.124450     0.671591
C      9.219552     3.141142    13.883060     0.645482
C     10.454559     2.975880    14.759963    -0.247013
C      9.698638     3.887148     2.029234    -0.255670
C      8.845958     5.105665     2.319550     0.671622
C      6.108516     6.413795    13.883060     0.645485
C      5.634133     7.565974    14.759963    -0.247008
C      5.222912     6.455692     2.029234    -0.255672
C      4.593985     5.107992     2.319550     0.671614
C      4.829833     2.083232    13.883060     0.645480
C      4.069208     1.096316    14.759963    -0.247015
C      5.236350     1.295328     2.029234    -0.255673
C      6.717956     1.424512     2.319550     0.671590
N      2.875860     4.061721     8.303038    -0.294911
N      8.798923     7.116740     8.303038    -0.294911
N      8.483116     0.459708     8.303038    -0.294913
N     -3.843440     7.576448    14.028962    -0.294911
N      2.079623     4.521429    14.028962    -0.294910
N      1.763816    11.178461    14.028962    -0.294911
N      3.843440     7.576448     6.584962    -0.294911
N     -2.079623     4.521429     6.584962    -0.294910
N     -1.763816    11.178461     6.584962    -0.294913
N     10.562740     4.061721     0.859038    -0.294911
N      4.639677     7.116740     0.859038    -0.294910
N      4.955484     0.459708     0.859038    -0.294911
O      4.872836     4.215345     6.562630    -0.639028
O      4.529480     2.249658     5.638086    -0.589864
O      4.555685     6.072797     8.971509    -0.526429
O      5.318998     5.071914    10.775934    -0.615413
O      7.933478     5.310497     6.562630    -0.639031
O      6.402821     6.590695     5.638086    -0.589887
O      9.700653     4.656431     8.971509    -0.526427
O      8.452207     4.495825    10.775934    -0.615396
O      7.351586     2.112328     6.562630    -0.638994
O      9.225599     2.797816     5.638086    -0.589883
O      5.901561     0.908941     8.971509    -0.526435
O      6.386695     2.070430    10.775934    -0.615337
O     -1.846464     7.422824     0.881370    -0.639027
O     -2.189820     9.388511     1.805914    -0.589864
O     -2.163615     5.565372    13.360491    -0.526427
O     -1.400302     6.566255    11.556066    -0.615413
O      1.214178     6.327672     0.881370    -0.639032
O     -0.316479     5.047474     1.805914    -0.589887
O      2.981353     6.981738    13.360491    -0.526428
O      1.732907     7.142344    11.556066    -0.615396
O      0.632286     9.525841     0.881370    -0.638993
O      2.506299     8.840353     1.805914    -0.589884
O     -0.817739    10.729228    13.360491    -0.526436
O     -0.332605     9.567739    11.556066    -0.615338
O      1.846464     7.422824     8.325370    -0.639028
O      2.189820     9.388511     9.249914    -0.589864
O      2.163615     5.565372     5.916491    -0.526429
O      1.400302     6.566255     4.112066    -0.615413
O     -1.214178     6.327672     8.325370    -0.639031
O      0.316479     5.047474     9.249914    -0.589888
O     -2.981353     6.981738     5.916491    -0.526427
O     -1.732907     7.142344     4.112066    -0.615396
O     -0.632286     9.525841     8.325370    -0.638994
O     -2.506299     8.840353     9.249914    -0.589884
O      0.817739    10.729228     5.916491    -0.526436
O      0.332605     9.567739     4.112066    -0.615337
O      8.565764     4.215345    14.006630    -0.639027
O      8.909120     2.249658    13.082086    -0.589864
O      8.882915     6.072797     1.527509    -0.526427
O      8.119602     5.071914     3.331934    -0.615413
O      5.505122     5.310497    14.006630    -0.639032
O      7.035779     6.590695    13.082086    -0.589887
O      3.737947     4.656431     1.527509    -0.526428
O      4.986393     4.495825     3.331934    -0.615396
O      6.087014     2.112328    14.006630    -0.638993
O      4.213001     2.797816    13.082086    -0.589884
O      7.537039     0.908941     1.527509    -0.526436
O      7.051905     2.070430     3.331934    -0.615337

The following XYZ coordinates are in angstroms. Other properties are in atomic units.
The sperically averaged electron density of each atom fit to a function of the form exp(a - br)
eigen_1, eigen_2 and eigen_3 are the three eigenvalues of traceless quadrupole moment tensor
  atom number  atomic symbol              X              Y              Z     net charge C6 coefficient C8 coefficient C10 coefficient fluctuating dipole atomic polarizability isotropic forcefield polarizability              a              b squared Pearson coefficient          <r^3>          <r^4>         wp_QDO          m_QDO          q_QDO       dipole_x       dipole_y       dipole_z         dipole            Qxy            Qxz            Qyz     Q(x^2-y^2)  Q(3z^2 - R^2)        eigen_1        eigen_2        eigen_3 static polarizability      alpha(xx)      alpha(xy)      alpha(xz)      alpha(yy)      alpha(yz)      alpha(zz) atomic spin moment
            1             La       6.719300       3.879467       4.910658       1.842604     232.401865 0.67245332E+04  0.28563581E+06                                28.899307                           25.769736       1.049765       1.910504                    0.999977     109.294737     311.538301       0.389374       0.370330      -1.202863       0.000001       0.000162       0.003069       0.003073       0.000039       0.000003      -0.000065       0.000152      -0.005554      -0.001853       0.000842       0.001011             32.367186      27.144416       0.000409      -0.000224      27.143516       0.000180      42.813626           0.004957
            2             La       0.000000       7.758702       2.533342       1.842602     232.401969 0.67245372E+04  0.28563603E+06                                28.899317                           25.769745       1.049765       1.910504                    0.999977     109.294788     311.538500       0.389373       0.370330      -1.202863       0.000002      -0.000162      -0.003069       0.003073      -0.000037      -0.000002      -0.000064       0.000152      -0.005554      -0.001853       0.000843       0.001010             32.367197      27.144420      -0.000408       0.000236      27.143529       0.000180      42.813643           0.004948
            3             La       0.000000       7.758702       9.977342       1.842604     232.401870 0.67245334E+04  0.28563582E+06                                28.899307                           25.769736       1.049766       1.910504                    0.999977     109.294737     311.538297       0.389374       0.370330      -1.202863      -0.000002      -0.000162      -0.003069       0.003073       0.000038       0.000003      -0.000065       0.000151      -0.005553      -0.001853       0.000843       0.001010             32.367186      27.144414       0.000409      -0.000224      27.143518       0.000181      42.813625           0.004959
            4             La       6.719300       3.879467      12.354658       1.842602     232.401976 0.67245375E+04  0.28563605E+06                                28.899317                           25.769746       1.049765       1.910503                    0.999977     109.294790     311.538506       0.389374       0.370330      -1.202863      -0.000003       0.000162       0.003068       0.003072      -0.000038      -0.000002      -0.000064       0.000151      -0.005555      -0.001853       0.000843       0.001010             32.367198      27.144422      -0.000408       0.000237      27.143528       0.000179      42.813643           0.004954
            5             Cu       3.359650       5.819084       7.444000       0.761285      57.008791 0.11347048E+04  0.31491427E+05                                12.533327                           11.421612       1.426689       2.382906                    0.995095      41.312125     101.357631       0.511910       0.431125      -1.135949      -0.000000      -0.000000       0.000000       0.000000       0.000376       0.074561       0.049545       0.043452       0.069142      -0.083906      -0.018085       0.101990             13.982313      11.671986      -4.255384       3.132784      15.881644      -3.070425      14.393309           0.741046
            6             Cu      -3.359650       5.819084       7.444000       0.761289      57.008525 0.11346985E+04  0.31491202E+05                                12.533275                           11.421574       1.426696       2.382910                    0.995095      41.312009     101.357180       0.511911       0.431125      -1.135949      -0.000000       0.000000       0.000000       0.000000       0.018631       0.005632      -0.089343      -0.022367       0.069139      -0.083910      -0.018076       0.101986             13.982232      18.514399       0.304795      -4.225401       9.039094      -1.177829      14.393203           0.741047
            7             Cu       6.719300       0.000000       7.444000       0.761282      57.009014 0.11347120E+04  0.31491679E+05                                12.533349                           11.421640       1.426705       2.382909                    0.995095      41.312326     101.358259       0.511910       0.431124      -1.135949      -0.000000       0.000000      -0.000000       0.000000      -0.019004      -0.080187       0.039805      -0.021066       0.069153      -0.083903      -0.018092       0.101995             13.982304      11.144067       3.950560       1.092728      16.409563       4.248395      14.393283           0.741049
            8             Cu      -3.359650       5.819084       0.000000       0.761277      57.009177 0.11347144E+04  0.31491760E+05                                12.533372                           11.421651       1.426705       2.382909                    0.995095      41.312330     101.358230       0.511910       0.431124      -1.135949      -0.000000      -0.000000      -0.000000       0.000000      -0.000378      -0.074566       0.049545       0.043452       0.069147      -0.083907      -0.018089       0.101996             13.982366      11.672015       4.255401      -3.132791      15.881727      -3.070442      14.393357           0.741045
            9             Cu       3.359650       5.819084       0.000000       0.761293      57.008248 0.11346914E+04  0.31490960E+05                                12.533258                           11.421557       1.426662       2.382902                    0.995095      41.311818     101.356714       0.511910       0.431126      -1.135948       0.000000       0.000000       0.000000       0.000000      -0.018634      -0.005634      -0.089339      -0.022368       0.069134      -0.083908      -0.018073       0.101982             13.982215      18.514389      -0.304800       4.225395       9.039076      -1.177831      14.393181           0.741044
           10             Cu       6.719300       0.000000       0.000000       0.761284      57.008802 0.11347071E+04  0.31491525E+05                                12.533353                           11.421647       1.426662       2.382897                    0.995095      41.312168     101.357971       0.511907       0.431127      -1.135947      -0.000000       0.000000       0.000000       0.000000       0.019002       0.080185       0.039799      -0.021068       0.069152      -0.083901      -0.018088       0.101989             13.982306      11.144055      -3.950539      -1.092724      16.409563       4.248398      14.393301           0.741043
           11              H       2.183772       2.858334       6.799350       0.155458       1.071262 0.79459972E+01  0.76997945E+02                                 1.677470                            1.608812      -0.861518       2.493931                    0.999317       3.142977       8.423981       0.517466       1.221500      -0.725406      -0.024265       0.005255      -0.022464       0.033482      -0.001836       0.008211       0.009837       0.008184       0.018785      -0.014541      -0.000153       0.014695              1.692386       2.078090      -0.003860       0.369309       1.411630       0.061257       1.587439           0.000023
           12              H       3.247438       2.321815       7.962102       0.133273       1.007305 0.76615208E+01  0.74187928E+02                                 1.641587                            1.600142      -0.926717       2.437007                    0.998233       3.409026       9.387705       0.504725       1.253237      -0.714744       0.013839      -0.001418       0.033082       0.035888      -0.005725      -0.002358      -0.003729       0.000043       0.023549      -0.010656       0.001682       0.008974              1.657125       1.417471      -0.217162       0.141935       1.893555      -0.196803       1.660350           0.001749
           13              H       3.107676       3.881329      10.198280       0.149395       0.954352 0.69702632E+01  0.66219091E+02                                 1.627932                            1.562545      -0.764426       2.537877                    0.999479       3.245539       8.985634       0.490823       1.313551      -0.703177      -0.031063       0.013836       0.016038       0.037597      -0.003152      -0.003724       0.005653       0.014274       0.009548      -0.011140       0.000963       0.010178              1.662980       1.667105      -0.056990      -0.380625       1.284599       0.056196       2.037235           0.000677
           14              H       4.348059       3.190022       9.232049       0.156187       0.913859 0.68407805E+01  0.65824799E+02                                 1.671112                            1.617593      -1.349063       2.262154                    0.993632       3.653032      10.776280       0.443770       1.434379      -0.675966       0.021806      -0.013214      -0.023908       0.034952      -0.004058      -0.003866       0.005321       0.020078       0.002545      -0.012837       0.000300       0.012538              1.699878       1.763732      -0.455226      -0.014175       1.843022       0.179266       1.492880           0.000178
           15              H       2.036620       4.114093       8.571022       0.262057       0.623491 0.40564437E+01  0.34354620E+02                                 1.316032                            1.262410      -0.932697       2.510012                    0.999885       2.911396       8.136310       0.490885       1.473284      -0.669458      -0.027349      -0.005465       0.011700       0.030245       0.002502       0.007207       0.007617       0.004748       0.025714      -0.009853      -0.005279       0.015132              1.358819       1.765348      -0.209568      -0.105505       1.131012       0.061709       1.180099           0.000813
           16              H       8.102804       8.317799       6.799350       0.155460       1.071270 0.79460737E+01  0.76998915E+02                                 1.677483                            1.608823      -0.861512       2.493935                    0.999317       3.142989       8.424041       0.517463       1.221504      -0.725405       0.016684       0.018386      -0.022464       0.033482       0.004462       0.004414      -0.012029      -0.000909       0.018788      -0.014542      -0.000152       0.014695              1.692399       1.581599       0.290521      -0.131606       1.908148      -0.350465       1.587450           0.000023
           17              H       7.106332       7.664898       7.962102       0.133273       1.007310 0.76615603E+01  0.74188356E+02                                 1.641586                            1.600141      -0.926701       2.437014                    0.998233       3.409030       9.387698       0.504727       1.253230      -0.714745      -0.008147      -0.011276       0.033081       0.035888       0.002881      -0.002050       0.003906       0.009895       0.023550      -0.010656       0.001682       0.008974              1.657125       1.962600      -0.097568      -0.241406       1.348423      -0.024518       1.660351           0.001749
           18              H       8.526792       7.006178      10.198280       0.149396       0.954363 0.69703683E+01  0.66220373E+02                                 1.627947                            1.562558      -0.764438       2.537872                    0.999479       3.245563       8.985735       0.490820       1.313554      -0.703176       0.027514       0.019983       0.016038       0.037598       0.007757       0.006758       0.000399      -0.001676       0.009550      -0.011140       0.000962       0.010178              1.662996       1.429592       0.194128       0.238983       1.522137       0.301538       2.037258           0.000677
           19              H       7.307911       6.277628       9.232049       0.156185       0.913856 0.68407493E+01  0.65824385E+02                                 1.671106                            1.617587      -1.349031       2.262169                    0.993632       3.653017      10.776206       0.443772       1.434375      -0.675967      -0.022346      -0.012278      -0.023907       0.034952       0.010724       0.006539       0.000687      -0.003010       0.002548      -0.012837       0.000300       0.012537              1.699872       2.217429       0.193280       0.162335       1.389312      -0.077356       1.492875           0.000178
           20              H      -4.174701       7.817358       8.571022       0.262057       0.623505 0.40565667E+01  0.34355943E+02                                 1.316053                            1.262429      -0.932709       2.510004                    0.999885       2.911445       8.136496       0.490881       1.473285      -0.669457       0.008941       0.026416       0.011700       0.030243       0.000804       0.002993      -0.010051      -0.006707       0.025716      -0.009853      -0.005280       0.015133              1.358842       1.471112       0.379470       0.106197       1.425298       0.060517       1.180116           0.000813
           21              H       9.871324       0.462035       6.799350       0.155456       1.071306 0.79464240E+01  0.77003224E+02                                 1.677525                            1.608862      -0.861552       2.493914                    0.999317       3.143053       8.424286       0.517454       1.221510      -0.725404       0.007579      -0.023642      -0.022464       0.033482      -0.002625      -0.012624       0.002192      -0.007276       0.018788      -0.014543      -0.000152       0.014695              1.692442       1.574950      -0.286670      -0.237717       1.914887       0.289218       1.587490           0.000023
           22              H       9.804131       1.651456       7.962102       0.133269       1.007342 0.76619011E+01  0.74192660E+02                                 1.641637                            1.600189      -0.926739       2.436993                    0.998233       3.409118       9.388078       0.504713       1.253249      -0.714741      -0.005693       0.012694       0.033082       0.035888       0.002844       0.004408      -0.000178      -0.009939       0.023550      -0.010657       0.001683       0.008974              1.657177       1.586513       0.314746       0.099473       1.724615       0.221331       1.660401           0.001749
           23              H       8.523432       0.750662      10.198280       0.149395       0.954365 0.69703917E+01  0.66220719E+02                                 1.627956                            1.562566      -0.764449       2.537866                    0.999479       3.245581       8.985823       0.490816       1.313563      -0.703175       0.003548      -0.033820       0.016038       0.037598      -0.004604      -0.003034      -0.006052      -0.012598       0.009550      -0.011140       0.000962       0.010178              1.663005       1.330888      -0.137138       0.141649       1.620856      -0.357737       2.037271           0.000677
           24              H       8.501930       2.170519       9.232049       0.156183       0.913871 0.68408966E+01  0.65826176E+02                                 1.671124                            1.617604      -1.349058       2.262154                    0.993632       3.653064      10.776385       0.443770       1.434375      -0.675967       0.000540       0.025491      -0.023907       0.034952      -0.006665      -0.002675      -0.006006      -0.017071       0.002545      -0.012838       0.000300       0.012537              1.699891       1.428971       0.261949      -0.148163       2.177812      -0.101909       1.492890           0.000178
           25              H       2.138081      11.344887       8.571022       0.262055       0.623502 0.40565461E+01  0.34355768E+02                                 1.316057                            1.262433      -0.932704       2.510005                    0.999885       2.911445       8.136529       0.490875       1.473301      -0.669455       0.018406      -0.020951       0.011700       0.030243      -0.003307      -0.010201       0.002434       0.001960       0.025716      -0.009853      -0.005280       0.015133              1.358846       1.108124      -0.169896      -0.000690       1.788294      -0.122228       1.180120           0.000813
           26              H      -4.535527       8.779835       0.644650       0.155457       1.071295 0.79463177E+01  0.77001874E+02                                 1.677508                            1.608846      -0.861549       2.493915                    0.999317       3.143035       8.424198       0.517459       1.221503      -0.725405      -0.024264      -0.005256       0.022464       0.033482       0.001838      -0.008211       0.009837       0.008185       0.018788      -0.014542      -0.000152       0.014695              1.692425       2.078142       0.003860      -0.369323       1.411658       0.061259       1.587474           0.000023
           27              H      -3.471862       9.316354      14.369898       0.133273       1.007326 0.76617391E+01  0.74190699E+02                                 1.641620                            1.600173      -0.926728       2.437002                    0.998233       3.409081       9.387951       0.504715       1.253250      -0.714741       0.013840       0.001418      -0.033082       0.035888       0.005726       0.002358      -0.003729       0.000042       0.023549      -0.010657       0.001683       0.008974              1.657160       1.417498       0.217169      -0.141940       1.893597      -0.196810       1.660384           0.001749
           28              H      -3.611624       7.756840      12.133720       0.149396       0.954355 0.69702926E+01  0.66219477E+02                                 1.627939                            1.562550      -0.764426       2.537878                    0.999479       3.245551       8.985691       0.490821       1.313555      -0.703176      -0.031063      -0.013836      -0.016038       0.037597       0.003153       0.003724       0.005653       0.014275       0.009549      -0.011140       0.000963       0.010178              1.662987       1.667111       0.056990       0.380628       1.284603       0.056196       2.037246           0.000677
           29              H      -2.371241       8.448147      13.099951       0.156187       0.913861 0.68408025E+01  0.65825061E+02                                 1.671114                            1.617595      -1.349062       2.262154                    0.993632       3.653040      10.776306       0.443770       1.434378      -0.675966       0.021806       0.013213       0.023908       0.034952       0.004058       0.003865       0.005321       0.020078       0.002546      -0.012838       0.000300       0.012538              1.699880       1.763734       0.455227       0.014175       1.843024       0.179267       1.492883           0.000178
           30              H       8.755920       7.524076      13.760978       0.262058       0.623489 0.40564315E+01  0.34354550E+02                                 1.316038                            1.262416      -0.932693       2.510014                    0.999885       2.911404       8.136382       0.490879       1.473302      -0.669455      -0.027349       0.005464      -0.011700       0.030245      -0.002502      -0.007207       0.007617       0.004748       0.025714      -0.009853      -0.005279       0.015132              1.358826       1.765357       0.209570       0.105506       1.131017       0.061710       1.180104           0.000813
           31              H       1.383504       3.320370       0.644650       0.155460       1.071243 0.79458154E+01  0.76995720E+02                                 1.677449                            1.608793      -0.861504       2.493939                    0.999317       3.142943       8.423856       0.517470       1.221499      -0.725407       0.016684      -0.018386       0.022464       0.033482      -0.004462      -0.004414      -0.012029      -0.000911       0.018786      -0.014542      -0.000153       0.014694              1.692365       1.581568      -0.290511       0.131602       1.908106      -0.350454       1.587420           0.000023
           32              H       0.387032       3.973271      14.369898       0.133273       1.007302 0.76614856E+01  0.74187452E+02                                 1.641579                            1.600134      -0.926704       2.437013                    0.998233       3.409012       9.387637       0.504728       1.253231      -0.714745      -0.008147       0.011276      -0.033081       0.035887      -0.002881       0.002050       0.003906       0.009895       0.023550      -0.010656       0.001682       0.008974              1.657117       1.962590       0.097569       0.241403       1.348418      -0.024517       1.660343           0.001749
           33              H       1.807492       4.631991      12.133720       0.149396       0.954357 0.69703092E+01  0.66219644E+02                                 1.627938                            1.562550      -0.764435       2.537873                    0.999479       3.245545       8.985662       0.490822       1.313552      -0.703177       0.027514      -0.019983      -0.016038       0.037598      -0.007757      -0.006758       0.000399      -0.001677       0.009549      -0.011140       0.000962       0.010178              1.662986       1.429585      -0.194126      -0.238981       1.522129       0.301536       2.037244           0.000677
           34              H       0.588611       5.360541      13.099951       0.156185       0.913856 0.68407508E+01  0.65824405E+02                                 1.671106                            1.617587      -1.349035       2.262166                    0.993632       3.653017      10.776207       0.443772       1.434375      -0.675967      -0.022346       0.012278       0.023907       0.034952      -0.010724      -0.006539       0.000687      -0.003010       0.002547      -0.012838       0.000300       0.012537              1.699872       2.217429      -0.193280      -0.162335       1.389312      -0.077356       1.492875           0.000178
           35              H       2.544599       3.820811      13.760978       0.262057       0.623502 0.40565317E+01  0.34355544E+02                                 1.316044                            1.262421      -0.932709       2.510003                    0.999885       2.911423       8.136400       0.490885       1.473278      -0.669459       0.008941      -0.026416      -0.011700       0.030243      -0.000804      -0.002993      -0.010051      -0.006707       0.025715      -0.009853      -0.005280       0.015133              1.358832       1.471101      -0.379465      -0.106196       1.425288       0.060516       1.180109           0.000813
           36              H       3.152024      11.176134       0.644650       0.155457       1.071294 0.79463146E+01  0.77001885E+02                                 1.677512                            1.608850      -0.861529       2.493925                    0.999317       3.143034       8.424215       0.517456       1.221509      -0.725404       0.007580       0.023642       0.022464       0.033482       0.002625       0.012624       0.002192      -0.007275       0.018788      -0.014542      -0.000152       0.014694              1.692429       1.574939       0.286667       0.237714       1.914870       0.289214       1.587478           0.000023
           37              H       3.084831       9.986713      14.369898       0.133270       1.007329 0.76617545E+01  0.74190724E+02                                 1.641607                            1.600161      -0.926729       2.436998                    0.998233       3.409078       9.387868       0.504724       1.253229      -0.714745      -0.005692      -0.012694      -0.033082       0.035888      -0.002844      -0.004408      -0.000177      -0.009938       0.023550      -0.010656       0.001682       0.008974              1.657146       1.586485      -0.314737      -0.099470       1.724583       0.221326       1.660371           0.001749
           38              H       1.804132      10.887507      12.133720       0.149395       0.954368 0.69704208E+01  0.66221045E+02                                 1.627957                            1.562567      -0.764452       2.537865                    0.999479       3.245586       8.985832       0.490817       1.313560      -0.703175       0.003548       0.033820      -0.016038       0.037598       0.004604       0.003034      -0.006052      -0.012598       0.009550      -0.011140       0.000962       0.010178              1.663006       1.330889       0.137138      -0.141649       1.620857      -0.357737       2.037272           0.000677
           39              H       1.782630       9.467650      13.099951       0.156183       0.913871 0.68408925E+01  0.65826121E+02                                 1.671124                            1.617603      -1.349056       2.262155                    0.993632       3.653060      10.776369       0.443770       1.434374      -0.675967       0.000540      -0.025491       0.023907       0.034952       0.006664       0.002675      -0.006006      -0.017070       0.002545      -0.012837       0.000300       0.012537              1.699890       1.428970      -0.261949       0.148162       2.177811      -0.101909       1.492889           0.000178
           40              H       8.857381       0.293282      13.760978       0.262055       0.623508 0.40565930E+01  0.34356226E+02                                 1.316058                            1.262434      -0.932705       2.510005                    0.999885       2.911456       8.136538       0.490879       1.473287      -0.669457       0.018406       0.020951      -0.011700       0.030243       0.003306       0.010201       0.002434       0.001960       0.025716      -0.009853      -0.005280       0.015133              1.358848       1.108125       0.169897       0.000689       1.788297      -0.122228       1.180121           0.000813
           41              H       4.535527       8.779835       8.088650       0.155458       1.071259 0.79459778E+01  0.76997717E+02                                 1.677469                            1.608811      -0.861518       2.493931                    0.999317       3.142974       8.423973       0.517466       1.221501      -0.725406       0.024265      -0.005255       0.022464       0.033482      -0.001836       0.008211       0.009837       0.008184       0.018785      -0.014541      -0.000153       0.014695              1.692384       2.078087      -0.003860       0.369309       1.411628       0.061257       1.587438           0.000023
           42              H       3.471862       9.316354       6.925898       0.133274       1.007304 0.76615129E+01  0.74187828E+02                                 1.641585                            1.600140      -0.926717       2.437007                    0.998233       3.409024       9.387696       0.504725       1.253236      -0.714744      -0.013839       0.001418      -0.033082       0.035888      -0.005725      -0.002358      -0.003729       0.000043       0.023549      -0.010656       0.001682       0.008974              1.657124       1.417470      -0.217161       0.141935       1.893553      -0.196803       1.660348           0.001749
           43              H       3.611624       7.756840       4.689720       0.149396       0.954352 0.69702641E+01  0.66219099E+02                                 1.627932                            1.562544      -0.764426       2.537877                    0.999479       3.245539       8.985633       0.490824       1.313550      -0.703177       0.031063      -0.013836      -0.016038       0.037597      -0.003152      -0.003724       0.005653       0.014274       0.009548      -0.011140       0.000963       0.010178              1.662979       1.667105      -0.056990      -0.380625       1.284599       0.056196       2.037235           0.000677
           44              H       2.371241       8.448147       5.655951       0.156187       0.913859 0.68407857E+01  0.65824858E+02                                 1.671112                            1.617593      -1.349063       2.262154                    0.993632       3.653033      10.776282       0.443770       1.434378      -0.675966      -0.021806       0.013214       0.023908       0.034952      -0.004058      -0.003866       0.005321       0.020078       0.002545      -0.012837       0.000300       0.012538              1.699879       1.763732      -0.455226      -0.014175       1.843023       0.179266       1.492881           0.000178
           45              H       4.682680       7.524076       6.316978       0.262057       0.623491 0.40564413E+01  0.34354596E+02                                 1.316031                            1.262409      -0.932697       2.510012                    0.999885       2.911395       8.136307       0.490885       1.473284      -0.669458       0.027349       0.005464      -0.011700       0.030245       0.002502       0.007207       0.007617       0.004748       0.025714      -0.009853      -0.005279       0.015132              1.358819       1.765347      -0.209568      -0.105505       1.131011       0.061709       1.180099           0.000813
           46              H      -1.383504       3.320370       8.088650       0.155461       1.071270 0.79460732E+01  0.76998916E+02                                 1.677483                            1.608823      -0.861512       2.493936                    0.999317       3.142989       8.424044       0.517462       1.221505      -0.725405      -0.016684      -0.018386       0.022464       0.033482       0.004462       0.004414      -0.012029      -0.000909       0.018788      -0.014542      -0.000152       0.014694              1.692399       1.581599       0.290521      -0.131606       1.908148      -0.350465       1.587450           0.000023
           47              H      -0.387032       3.973271       6.925898       0.133274       1.007309 0.76615544E+01  0.74188284E+02                                 1.641585                            1.600141      -0.926701       2.437014                    0.998233       3.409029       9.387694       0.504728       1.253230      -0.714745       0.008147       0.011276      -0.033081       0.035888       0.002881      -0.002050       0.003906       0.009895       0.023550      -0.010656       0.001682       0.008974              1.657124       1.962599      -0.097568      -0.241406       1.348422      -0.024518       1.660350           0.001749
           48              H      -1.807492       4.631991       4.689720       0.149396       0.954363 0.69703673E+01  0.66220360E+02                                 1.627947                            1.562558      -0.764438       2.537872                    0.999479       3.245563       8.985734       0.490820       1.313554      -0.703177      -0.027514      -0.019983      -0.016038       0.037598       0.007757       0.006758       0.000399      -0.001676       0.009550      -0.011140       0.000962       0.010178              1.662995       1.429591       0.194128       0.238983       1.522137       0.301538       2.037257           0.000677
           49              H      -0.588611       5.360541       5.655951       0.156185       0.913856 0.68407497E+01  0.65824387E+02                                 1.671106                            1.617586      -1.349031       2.262169                    0.993632       3.653017      10.776204       0.443773       1.434374      -0.675967       0.022346       0.012278       0.023907       0.034952       0.010724       0.006539       0.000687      -0.003010       0.002548      -0.012837       0.000300       0.012537              1.699872       2.217428       0.193280       0.162335       1.389312      -0.077356       1.492875           0.000178
           50              H      10.894001       3.820811       6.316978       0.262057       0.623505 0.40565674E+01  0.34355949E+02                                 1.316053                            1.262429      -0.932709       2.510004                    0.999885       2.911445       8.136495       0.490881       1.473285      -0.669457      -0.008941      -0.026416      -0.011700       0.030243       0.000804       0.002993      -0.010051      -0.006707       0.025716      -0.009853      -0.005280       0.015133              1.358842       1.471112       0.379470       0.106197       1.425298       0.060517       1.180116           0.000813
           51              H      -3.152024      11.176134       8.088650       0.155457       1.071305 0.79464172E+01  0.77003142E+02                                 1.677524                            1.608861      -0.861552       2.493914                    0.999317       3.143052       8.424283       0.517454       1.221510      -0.725404      -0.007579       0.023642       0.022464       0.033482      -0.002625      -0.012624       0.002192      -0.007276       0.018788      -0.014542      -0.000152       0.014694              1.692441       1.574950      -0.286670      -0.237716       1.914885       0.289217       1.587489           0.000023
           52              H      -3.084831       9.986713       6.925898       0.133270       1.007342 0.76618962E+01  0.74192594E+02                                 1.641635                            1.600188      -0.926739       2.436993                    0.998233       3.409117       9.388071       0.504714       1.253247      -0.714741       0.005693      -0.012694      -0.033082       0.035888       0.002844       0.004408      -0.000178      -0.009939       0.023550      -0.010657       0.001683       0.008974              1.657175       1.586512       0.314746       0.099473       1.724614       0.221331       1.660399           0.001749
           53              H      -1.804132      10.887507       4.689720       0.149395       0.954365 0.69703921E+01  0.66220721E+02                                 1.627956                            1.562566      -0.764449       2.537866                    0.999479       3.245581       8.985822       0.490816       1.313563      -0.703175      -0.003548       0.033820      -0.016038       0.037598      -0.004604      -0.003034      -0.006052      -0.012598       0.009550      -0.011140       0.000962       0.010178              1.663005       1.330888      -0.137138       0.141649       1.620855      -0.357737       2.037270           0.000677
           54              H      -1.782630       9.467650       5.655951       0.156183       0.913871 0.68408958E+01  0.65826168E+02                                 1.671125                            1.617604      -1.349058       2.262154                    0.993632       3.653064      10.776386       0.443770       1.434375      -0.675967      -0.000540      -0.025491       0.023907       0.034952      -0.006665      -0.002675      -0.006006      -0.017071       0.002545      -0.012838       0.000300       0.012537              1.699891       1.428971       0.261949      -0.148163       2.177812      -0.101909       1.492890           0.000178
           55              H       4.581219       0.293282       6.316978       0.262056       0.623502 0.40565440E+01  0.34355747E+02                                 1.316057                            1.262433      -0.932704       2.510006                    0.999885       2.911444       8.136527       0.490875       1.473301      -0.669455      -0.018406       0.020951      -0.011700       0.030243      -0.003307      -0.010201       0.002434       0.001960       0.025716      -0.009853      -0.005280       0.015133              1.358846       1.108124      -0.169896      -0.000690       1.788294      -0.122228       1.180120           0.000813
           56              H      11.254828       2.858334      14.243350       0.155458       1.071294 0.79463107E+01  0.77001789E+02                                 1.677507                            1.608845      -0.861549       2.493916                    0.999317       3.143033       8.424192       0.517460       1.221503      -0.725405       0.024264       0.005256      -0.022464       0.033482       0.001838      -0.008211       0.009837       0.008185       0.018788      -0.014542      -0.000152       0.014695              1.692424       2.078141       0.003860      -0.369322       1.411657       0.061259       1.587473           0.000023
           57              H      10.191162       2.321815       0.518102       0.133274       1.007325 0.76617317E+01  0.74190609E+02                                 1.641619                            1.600172      -0.926728       2.437002                    0.998233       3.409080       9.387947       0.504715       1.253250      -0.714741      -0.013840      -0.001418       0.033082       0.035888       0.005726       0.002358      -0.003729       0.000042       0.023549      -0.010657       0.001683       0.008974              1.657158       1.417497       0.217169      -0.141940       1.893595      -0.196809       1.660383           0.001749
           58              H      10.330924       3.881329       2.754280       0.149396       0.954354 0.69702882E+01  0.66219427E+02                                 1.627939                            1.562550      -0.764426       2.537878                    0.999479       3.245550       8.985689       0.490821       1.313556      -0.703176       0.031063       0.013836       0.016038       0.037597       0.003153       0.003724       0.005653       0.014275       0.009549      -0.011140       0.000963       0.010178              1.662987       1.667111       0.056990       0.380628       1.284603       0.056196       2.037245           0.000677
           59              H       9.090541       3.190022       1.788049       0.156187       0.913861 0.68408025E+01  0.65825061E+02                                 1.671114                            1.617595      -1.349062       2.262154                    0.993632       3.653040      10.776306       0.443770       1.434378      -0.675966      -0.021806      -0.013213      -0.023908       0.034952       0.004058       0.003865       0.005321       0.020078       0.002546      -0.012838       0.000300       0.012538              1.699880       1.763734       0.455227       0.014175       1.843024       0.179267       1.492883           0.000178
           60              H      -2.036620       4.114093       1.127022       0.262058       0.623489 0.40564321E+01  0.34354556E+02                                 1.316038                            1.262416      -0.932693       2.510014                    0.999885       2.911404       8.136381       0.490879       1.473302      -0.669455       0.027349      -0.005464       0.011700       0.030245      -0.002502      -0.007207       0.007617       0.004748       0.025714      -0.009853      -0.005279       0.015132              1.358826       1.765357       0.209570       0.105506       1.131017       0.061710       1.180104           0.000813
           61              H       5.335796       8.317799      14.243350       0.155461       1.071242 0.79458043E+01  0.76995584E+02                                 1.677448                            1.608791      -0.861504       2.493940                    0.999317       3.142941       8.423849       0.517470       1.221498      -0.725407      -0.016684       0.018386      -0.022464       0.033482      -0.004462      -0.004414      -0.012029      -0.000911       0.018786      -0.014542      -0.000153       0.014694              1.692363       1.581567      -0.290511       0.131602       1.908104      -0.350453       1.587418           0.000023
           62              H       6.332268       7.664898       0.518102       0.133274       1.007301 0.76614773E+01  0.74187355E+02                                 1.641578                            1.600134      -0.926703       2.437013                    0.998233       3.409010       9.387632       0.504728       1.253232      -0.714745       0.008147      -0.011276       0.033081       0.035887      -0.002881       0.002050       0.003907       0.009895       0.023550      -0.010656       0.001682       0.008974              1.657116       1.962589       0.097569       0.241403       1.348417      -0.024517       1.660342           0.001749
           63              H       4.911808       7.006178       2.754280       0.149396       0.954357 0.69703086E+01  0.66219634E+02                                 1.627938                            1.562550      -0.764435       2.537873                    0.999479       3.245545       8.985660       0.490822       1.313551      -0.703177      -0.027514       0.019983       0.016038       0.037598      -0.007757      -0.006758       0.000399      -0.001677       0.009549      -0.011140       0.000962       0.010178              1.662986       1.429584      -0.194126      -0.238981       1.522129       0.301535       2.037244           0.000677
           64              H       6.130689       6.277628       1.788049       0.156185       0.913856 0.68407504E+01  0.65824399E+02                                 1.671106                            1.617587      -1.349035       2.262167                    0.993632       3.653017      10.776206       0.443772       1.434375      -0.675967       0.022346      -0.012278      -0.023907       0.034952      -0.010724      -0.006539       0.000687      -0.003010       0.002547      -0.012838       0.000300       0.012537              1.699872       2.217429      -0.193279      -0.162335       1.389312      -0.077356       1.492875           0.000178
           65              H       4.174701       7.817358       1.127022       0.262057       0.623502 0.40565317E+01  0.34355543E+02                                 1.316044                            1.262421      -0.932709       2.510003                    0.999885       2.911423       8.136400       0.490885       1.473278      -0.669459      -0.008941       0.026416       0.011700       0.030243      -0.000804      -0.002993      -0.010051      -0.006707       0.025715      -0.009853      -0.005280       0.015133              1.358832       1.471101      -0.379465      -0.106196       1.425288       0.060516       1.180109           0.000813
           66              H       3.567276       0.462035      14.243350       0.155458       1.071293 0.79463054E+01  0.77001768E+02                                 1.677511                            1.608849      -0.861528       2.493926                    0.999317       3.143033       8.424209       0.517457       1.221508      -0.725404      -0.007580      -0.023642      -0.022464       0.033482       0.002625       0.012624       0.002192      -0.007275       0.018788      -0.014542      -0.000152       0.014694              1.692427       1.574938       0.286666       0.237714       1.914868       0.289213       1.587476           0.000023
           67              H       3.634469       1.651456       0.518102       0.133270       1.007328 0.76617499E+01  0.74190671E+02                                 1.641607                            1.600161      -0.926729       2.436998                    0.998233       3.409077       9.387866       0.504724       1.253230      -0.714745       0.005692       0.012694       0.033082       0.035888      -0.002844      -0.004408      -0.000177      -0.009938       0.023550      -0.010656       0.001682       0.008974              1.657146       1.586484      -0.314737      -0.099470       1.724582       0.221326       1.660371           0.001749
           68              H       4.915168       0.750662       2.754280       0.149395       0.954368 0.69704173E+01  0.66221008E+02                                 1.627958                            1.562568      -0.764452       2.537865                    0.999479       3.245585       8.985831       0.490816       1.313560      -0.703175      -0.003548      -0.033820       0.016038       0.037598       0.004604       0.003034      -0.006052      -0.012598       0.009550      -0.011140       0.000962       0.010178              1.663006       1.330889       0.137138      -0.141649       1.620857      -0.357737       2.037272           0.000677
           69              H       4.936670       2.170519       1.788049       0.156183       0.913871 0.68408917E+01  0.65826113E+02                                 1.671124                            1.617603      -1.349056       2.262155                    0.993632       3.653060      10.776370       0.443770       1.434375      -0.675967      -0.000540       0.025491      -0.023907       0.034952       0.006664       0.002675      -0.006006      -0.017070       0.002545      -0.012837       0.000300       0.012537              1.699890       1.428970      -0.261949       0.148162       2.177812      -0.101909       1.492889           0.000178
           70              H      -2.138081      11.344887       1.127022       0.262055       0.623508 0.40565894E+01  0.34356191E+02                                 1.316058                            1.262434      -0.932705       2.510005                    0.999885       2.911455       8.136537       0.490879       1.473288      -0.669457      -0.018406      -0.020951       0.011700       0.030243       0.003306       0.010201       0.002434       0.001960       0.025716      -0.009853      -0.005280       0.015133              1.358848       1.108125       0.169897       0.000689       1.788297      -0.122228       1.180121           0.000813
           71              C       4.219048       3.141142       6.439060       0.645482      19.914092 0.24164230E+03  0.49869500E+04                                 6.921421                            5.635610      -0.137246       2.026382                    0.999464      22.007108      62.564134       0.602149       0.492879      -1.003563       0.032048       0.014587      -0.011374       0.037003      -0.033348       0.068732      -0.043095       0.021315       0.098863      -0.057880      -0.049219       0.107099              7.649554       7.030762      -0.746650      -2.861494       8.651406       2.298819       7.266495           0.001943
           72              C       2.984041       2.975880       7.315963      -0.247012      25.473044 0.39863861E+03  0.92044562E+04                                 7.523027                            6.607771       0.027600       2.005403                    0.998363      29.277665      84.411528       0.645841       0.410735      -1.063981      -0.026578       0.093063       0.038003       0.103978      -0.022817       0.007956       0.056948      -0.039451       0.072911      -0.059974      -0.014301       0.074275              8.000311       8.307917      -1.153702      -0.965702       7.223881       1.284329       8.469136           0.001348
           73              C       3.739962       3.887148       9.473234      -0.255670      25.686752 0.41784469E+03  0.97864643E+04                                 7.646719                            6.820187      -0.199152       1.935827                    0.996788      29.679713      86.887954       0.626450       0.417454      -1.057034      -0.064944       0.001796      -0.076486       0.100355      -0.019012       0.031624       0.011777       0.087291       0.123228      -0.071252       0.006249       0.065002              8.073603       8.118377      -0.341941       1.347438       6.792632       1.089648       9.309801           0.000772
           74              C       4.592642       5.105665       9.763550       0.671622      19.777094 0.22577761E+03  0.45622583E+04                                 6.788575                            5.395459       0.097982       2.114081                    0.999755      21.001535      58.288772       0.626902       0.483512      -1.012553       0.031864       0.048604       0.022234       0.062226      -0.038439      -0.072975       0.046028       0.054132      -0.048097      -0.074550      -0.038080       0.112631              7.544277       6.653624       0.281361       3.329859       6.551395      -1.417822       9.427811           0.001750
           75              C       7.330084       6.413795       6.439060       0.645485      19.914230 0.24164437E+03  0.49870049E+04                                 6.921464                            5.635641      -0.137344       2.026346                    0.999464      22.007225      62.564603       0.602146       0.492880      -1.003562      -0.003390      -0.035040      -0.011373       0.036996       0.025897      -0.071697      -0.037993       0.047115       0.098871      -0.057905      -0.049211       0.107116              7.649609       8.892914      -0.328386       3.421638       6.789338       1.328762       7.266576           0.001943
           76              C       7.804467       7.565974       7.315963      -0.247007      25.472993 0.39863682E+03  0.92043957E+04                                 7.522974                            6.607719       0.027606       2.005408                    0.998363      29.277652      84.411136       0.645849       0.410731      -1.063985       0.093884      -0.023516       0.038000       0.103977      -0.005676       0.045344      -0.035364       0.059251       0.072920      -0.059976      -0.014304       0.074281              8.000258       8.493962       1.046268       1.595101       7.037721       0.194159       8.469092           0.001348
           77              C       8.215688       6.455692       9.473234      -0.255672      25.686698 0.41784366E+03  0.97864237E+04                                 7.646661                            6.820140      -0.199096       1.935845                    0.996788      29.679708      86.887558       0.626458       0.417450      -1.057038       0.034028       0.055344      -0.076487       0.100355       0.047306      -0.005615      -0.033275      -0.010707       0.123228      -0.071253       0.006250       0.065002              8.073536       7.420148       0.745038       0.269944       7.490740      -1.711704       9.309720           0.000773
           78              C       8.844615       5.107992       9.763550       0.671614      19.777141 0.22577920E+03  0.45622965E+04                                 6.788573                            5.395471       0.098007       2.114087                    0.999755      21.001591      58.288882       0.626903       0.483511      -1.012554       0.026162      -0.051897       0.022231       0.062225       0.042659       0.076349       0.040183       0.039510      -0.048103      -0.074552      -0.038078       0.112630              7.544262       6.333291      -0.096435      -2.892800       6.871708      -2.174786       9.427786           0.001750
           79              C       8.608767       2.083232       6.439060       0.645480      19.914203 0.24164352E+03  0.49869817E+04                                 6.921458                            5.635633      -0.137254       2.026379                    0.999464      22.007123      62.564226       0.602146       0.492880      -1.003562      -0.028654       0.020459      -0.011381       0.037002       0.007442       0.002958       0.081069      -0.068413       0.098861      -0.057876      -0.049219       0.107096              7.649601       7.599643       1.075092      -0.560113       8.082619      -3.627587       7.266541           0.001943
           80              C       9.369392       1.096316       7.315963      -0.247014      25.473329 0.39864398E+03  0.92046210E+04                                 7.523084                            6.607809       0.027570       2.005391                    0.998363      29.278041      84.413089       0.645839       0.410734      -1.063980      -0.067309      -0.069551       0.038002       0.103980       0.028493      -0.053296      -0.021583      -0.019806       0.072926      -0.059979      -0.014297       0.074276              8.000376       6.495783       0.107465      -0.629433       9.036137      -1.478485       8.469206           0.001348
           81              C       8.202250       1.295328       9.473234      -0.255672      25.687023 0.41785068E+03  0.97866404E+04                                 7.646750                            6.820214      -0.199154       1.935822                    0.996788      29.680049      86.889116       0.626451       0.417452      -1.057035       0.030914      -0.057144      -0.076488       0.100357      -0.028287      -0.026009       0.021498      -0.076584       0.123221      -0.071251       0.006252       0.064999              8.073627       6.827966      -0.403083      -1.617370       8.083102       0.622082       9.309814           0.000772
           82              C       6.720644       1.424512       9.763550       0.671591      19.777653 0.22578715E+03  0.45624925E+04                                 6.788640                            5.395528       0.097996       2.114072                    0.999754      21.001987      58.290001       0.626907       0.483504      -1.012559      -0.058020       0.003282       0.022224       0.062217      -0.004220      -0.003374      -0.086209      -0.093644      -0.048100      -0.074548      -0.038080       0.112628              7.544327       6.820706      -0.184946      -0.437061       6.384440       3.592655       9.427837           0.001750
           83              C      -2.500252       8.497027       1.004940       0.645482      19.914088 0.24164218E+03  0.49869483E+04                                 6.921429                            5.635614      -0.137245       2.026382                    0.999464      22.007119      62.564233       0.602148       0.492880      -1.003562       0.032048      -0.014588       0.011374       0.037003       0.033348      -0.068732      -0.043095       0.021314       0.098864      -0.057880      -0.049219       0.107099              7.649564       7.030778       0.746649       2.861506       8.651407       2.298818       7.266507           0.001943
           84              C      -3.735259       8.662289       0.128037      -0.247012      25.473210 0.39864149E+03  0.92045446E+04                                 7.523055                            6.607786       0.027580       2.005396                    0.998363      29.277897      84.412453       0.645841       0.410734      -1.063981      -0.026577      -0.093065      -0.038002       0.103979       0.022821      -0.007956       0.056949      -0.039450       0.072916      -0.059978      -0.014299       0.074277              8.000344       8.307952       1.153707       0.965690       7.223905       1.284326       8.469175           0.001348
           85              C      -2.979338       7.751021      12.858766      -0.255670      25.686876 0.41784702E+03  0.97865280E+04                                 7.646718                            6.820183      -0.199151       1.935827                    0.996788      29.679821      86.888172       0.626453       0.417451      -1.057036      -0.064944      -0.001797       0.076486       0.100355       0.019013      -0.031624       0.011777       0.087292       0.123231      -0.071253       0.006250       0.065003              8.073603       8.118371       0.341939      -1.347437       6.792628       1.089654       9.309809           0.000772
           86              C      -2.126658       6.532504      12.568450       0.671622      19.777106 0.22577769E+03  0.45622607E+04                                 6.788579                            5.395461       0.097981       2.114080                    0.999755      21.001544      58.288812       0.626902       0.483512      -1.012553       0.031864      -0.048604      -0.022234       0.062225       0.038439       0.072974       0.046028       0.054132      -0.048097      -0.074550      -0.038080       0.112631              7.544283       6.653627      -0.281362      -3.329862       6.551401      -1.417824       9.427821           0.001751
           87              C       0.610784       5.224374       1.004940       0.645485      19.914206 0.24164409E+03  0.49869977E+04                                 6.921459                            5.635638      -0.137345       2.026345                    0.999464      22.007210      62.564553       0.602146       0.492880      -1.003562      -0.003390       0.035041       0.011373       0.036996      -0.025897       0.071697      -0.037993       0.047115       0.098870      -0.057905      -0.049211       0.107116              7.649602       8.892910       0.328392      -3.421634       6.789326       1.328756       7.266571           0.001943
           88              C       1.085167       4.072195       0.128037      -0.247008      25.472803 0.39863348E+03  0.92043041E+04                                 7.522975                            6.607725       0.027618       2.005412                    0.998363      29.277431      84.410577       0.645844       0.410735      -1.063982       0.093884       0.023515      -0.038000       0.103976       0.005675      -0.045344      -0.035364       0.059247       0.072917      -0.059975      -0.014304       0.074279              8.000258       8.493971      -1.046261      -1.595112       7.037711       0.194170       8.469092           0.001348
           89              C       1.496388       5.182477      12.858766      -0.255672      25.686616 0.41784225E+03  0.97863860E+04                                 7.646665                            6.820145      -0.199099       1.935843                    0.996788      29.679626      86.887407       0.626455       0.417452      -1.057036       0.034028      -0.055345       0.076486       0.100355      -0.047306       0.005615      -0.033274      -0.010710       0.123226      -0.071253       0.006251       0.065002              8.073539       7.420156      -0.745036      -0.269943       7.490740      -1.711706       9.309720           0.000773
           90              C       2.125315       6.530177      12.568450       0.671614      19.777140 0.22577927E+03  0.45622977E+04                                 6.788570                            5.395469       0.098010       2.114088                    0.999755      21.001587      58.288846       0.626904       0.483510      -1.012554       0.026162       0.051897      -0.022231       0.062225      -0.042659      -0.076349       0.040183       0.039510      -0.048103      -0.074552      -0.038078       0.112630              7.544257       6.333291       0.096435       2.892797       6.871702      -2.174785       9.427778           0.001750
           91              C       1.889467       9.554937       1.004940       0.645480      19.914228 0.24164388E+03  0.49869894E+04                                 6.921456                            5.635632      -0.137253       2.026379                    0.999464      22.007120      62.564152       0.602147       0.492880      -1.003562      -0.028654      -0.020459       0.011381       0.037002      -0.007442      -0.002958       0.081069      -0.068412       0.098860      -0.057876      -0.049219       0.107095              7.649597       7.599641      -1.075094       0.560117       8.082617      -3.627583       7.266535           0.001943
           92              C       2.650092      10.541853       0.128037      -0.247014      25.473359 0.39864459E+03  0.92046273E+04                                 7.523055                            6.607789       0.027578       2.005393                    0.998363      29.278035      84.412703       0.645845       0.410731      -1.063984      -0.067308       0.069550      -0.038002       0.103979      -0.028494       0.053296      -0.021583      -0.019800       0.072923      -0.059977      -0.014299       0.074276              8.000342       6.495759      -0.107458       0.629433       9.036098      -1.478485       8.469170           0.001348
           93              C       1.482950      10.342841      12.858766      -0.255673      25.686984 0.41784976E+03  0.97866142E+04                                 7.646748                            6.820212      -0.199150       1.935824                    0.996788      29.680022      86.889040       0.626451       0.417452      -1.057035       0.030915       0.057143       0.076487       0.100356       0.028286       0.026009       0.021499      -0.076583       0.123219      -0.071250       0.006251       0.064999              8.073625       6.827964       0.403086       1.617364       8.083106       0.622084       9.309806           0.000773
           94              C       0.001344      10.213657      12.568450       0.671590      19.777647 0.22578708E+03  0.45624910E+04                                 6.788640                            5.395529       0.097995       2.114072                    0.999754      21.001984      58.290004       0.626907       0.483504      -1.012558      -0.058020      -0.003282      -0.022225       0.062217       0.004220       0.003374      -0.086209      -0.093643      -0.048100      -0.074548      -0.038079       0.112628              7.544328       6.820706       0.184949       0.437060       6.384440       3.592655       9.427838           0.001750
           95              C       2.500252       8.497027       8.448940       0.645482      19.914089 0.24164226E+03  0.49869490E+04                                 6.921421                            5.635610      -0.137246       2.026382                    0.999464      22.007106      62.564130       0.602149       0.492879      -1.003562      -0.032048      -0.014587       0.011374       0.037003      -0.033348       0.068732      -0.043096       0.021315       0.098863      -0.057880      -0.049219       0.107099              7.649554       7.030762      -0.746650      -2.861493       8.651406       2.298818       7.266495           0.001943
           96              C       3.735259       8.662289       7.572037      -0.247012      25.473044 0.39863862E+03  0.92044567E+04                                 7.523027                            6.607771       0.027599       2.005403                    0.998363      29.277673      84.411555       0.645841       0.410735      -1.063981       0.026578      -0.093063      -0.038003       0.103978      -0.022818       0.007956       0.056948      -0.039451       0.072911      -0.059975      -0.014301       0.074275              8.000311       8.307915      -1.153702      -0.965702       7.223881       1.284330       8.469137           0.001348
           97              C       2.979338       7.751021       5.414766      -0.255670      25.686758 0.41784479E+03  0.97864671E+04                                 7.646720                            6.820188      -0.199152       1.935827                    0.996788      29.679718      86.887970       0.626450       0.417454      -1.057034       0.064944      -0.001796       0.076486       0.100355      -0.019012       0.031624       0.011777       0.087291       0.123228      -0.071252       0.006249       0.065002              8.073604       8.118377      -0.341941       1.347438       6.792633       1.089649       9.309802           0.000772
           98              C       2.126658       6.532504       5.124450       0.671622      19.777092 0.22577758E+03  0.45622577E+04                                 6.788575                            5.395459       0.097982       2.114081                    0.999755      21.001534      58.288772       0.626902       0.483512      -1.012553      -0.031864      -0.048604      -0.022234       0.062226      -0.038439      -0.072975       0.046028       0.054132      -0.048097      -0.074550      -0.038080       0.112631              7.544277       6.653624       0.281361       3.329859       6.551396      -1.417823       9.427812           0.001750
           99              C      -0.610784       5.224374       8.448940       0.645485      19.914228 0.24164433E+03  0.49870041E+04                                 6.921464                            5.635641      -0.137344       2.026345                    0.999464      22.007225      62.564608       0.602146       0.492880      -1.003561       0.003390       0.035040       0.011373       0.036996       0.025897      -0.071697      -0.037993       0.047114       0.098871      -0.057905      -0.049211       0.107115              7.649609       8.892914      -0.328386       3.421638       6.789338       1.328762       7.266576           0.001943
          100              C      -1.085167       4.072195       7.572037      -0.247008      25.473006 0.39863709E+03  0.92044038E+04                                 7.522978                            6.607722       0.027606       2.005408                    0.998363      29.277662      84.411181       0.645849       0.410731      -1.063985      -0.093884       0.023516      -0.038000       0.103977      -0.005676       0.045344      -0.035364       0.059251       0.072919      -0.059976      -0.014304       0.074280              8.000263       8.493968       1.046269       1.595103       7.037725       0.194159       8.469096           0.001348
          101              C      -1.496388       5.182477       5.414766      -0.255672      25.686700 0.41784370E+03  0.97864247E+04                                 7.646662                            6.820140      -0.199095       1.935845                    0.996788      29.679709      86.887563       0.626458       0.417450      -1.057038      -0.034028      -0.055344       0.076486       0.100355       0.047306      -0.005615      -0.033275      -0.010707       0.123228      -0.071253       0.006250       0.065002              8.073537       7.420148       0.745038       0.269944       7.490741      -1.711705       9.309721           0.000773
          102              C      -2.125315       6.530177       5.124450       0.671615      19.777140 0.22577919E+03  0.45622964E+04                                 6.788573                            5.395471       0.098007       2.114087                    0.999755      21.001591      58.288885       0.626903       0.483511      -1.012554      -0.026162       0.051897      -0.022231       0.062225       0.042659       0.076349       0.040183       0.039510      -0.048103      -0.074552      -0.038078       0.112630              7.544261       6.333291      -0.096435      -2.892799       6.871708      -2.174786       9.427785           0.001750
          103              C      -1.889467       9.554937       8.448940       0.645480      19.914202 0.24164350E+03  0.49869813E+04                                 6.921458                            5.635633      -0.137254       2.026379                    0.999464      22.007123      62.564227       0.602146       0.492880      -1.003562       0.028654      -0.020459       0.011381       0.037002       0.007442       0.002958       0.081069      -0.068413       0.098861      -0.057876      -0.049219       0.107095              7.649601       7.599643       1.075092      -0.560113       8.082619      -3.627587       7.266541           0.001943
          104              C      -2.650092      10.541853       7.572037      -0.247014      25.473342 0.39864426E+03  0.92046292E+04                                 7.523088                            6.607813       0.027570       2.005390                    0.998363      29.278050      84.413131       0.645839       0.410735      -1.063980       0.067309       0.069550      -0.038002       0.103980       0.028493      -0.053296      -0.021583      -0.019806       0.072926      -0.059979      -0.014297       0.074276              8.000380       6.495787       0.107465      -0.629433       9.036142      -1.478488       8.469211           0.001348
          105              C      -1.482950      10.342841       5.414766      -0.255672      25.687026 0.41785073E+03  0.97866419E+04                                 7.646751                            6.820214      -0.199154       1.935822                    0.996788      29.680051      86.889125       0.626451       0.417452      -1.057035      -0.030914       0.057144       0.076488       0.100357      -0.028287      -0.026009       0.021498      -0.076584       0.123221      -0.071251       0.006253       0.064999              8.073628       6.827967      -0.403083      -1.617370       8.083103       0.622082       9.309815           0.000772
          106              C      -0.001344      10.213657       5.124450       0.671591      19.777655 0.22578718E+03  0.45624932E+04                                 6.788640                            5.395528       0.097995       2.114072                    0.999754      21.001989      58.290007       0.626907       0.483504      -1.012559       0.058020      -0.003282      -0.022224       0.062217      -0.004220      -0.003374      -0.086209      -0.093644      -0.048100      -0.074548      -0.038080       0.112628              7.544328       6.820706      -0.184946      -0.437061       6.384440       3.592655       9.427837           0.001750
          107              C       9.219552       3.141142      13.883060       0.645482      19.914088 0.24164217E+03  0.49869481E+04                                 6.921429                            5.635614      -0.137245       2.026382                    0.999464      22.007120      62.564238       0.602148       0.492880      -1.003562      -0.032048       0.014588      -0.011374       0.037003       0.033348      -0.068732      -0.043095       0.021314       0.098864      -0.057880      -0.049219       0.107099              7.649564       7.030778       0.746650       2.861506       8.651408       2.298818       7.266507           0.001943
          108              C      10.454559       2.975880      14.759963      -0.247013      25.473239 0.39864210E+03  0.92045621E+04                                 7.523061                            6.607791       0.027580       2.005396                    0.998363      29.277908      84.412495       0.645841       0.410734      -1.063981       0.026577       0.093065       0.038002       0.103979       0.022821      -0.007956       0.056949      -0.039451       0.072916      -0.059978      -0.014299       0.074277              8.000351       8.307960       1.153709       0.965693       7.223912       1.284329       8.469180           0.001348
          109              C       9.698638       3.887148       2.029234      -0.255670      25.686877 0.41784705E+03  0.97865286E+04                                 7.646718                            6.820183      -0.199151       1.935827                    0.996788      29.679821      86.888173       0.626453       0.417451      -1.057036       0.064944       0.001797      -0.076486       0.100355       0.019012      -0.031624       0.011777       0.087292       0.123231      -0.071253       0.006250       0.065003              8.073603       8.118371       0.341939      -1.347438       6.792628       1.089653       9.309810           0.000773
          110              C       8.845958       5.105665       2.319550       0.671622      19.777106 0.22577771E+03  0.45622611E+04                                 6.788579                            5.395462       0.097981       2.114080                    0.999755      21.001545      58.288816       0.626902       0.483512      -1.012553      -0.031864       0.048604       0.022234       0.062225       0.038439       0.072974       0.046028       0.054132      -0.048097      -0.074550      -0.038080       0.112631              7.544283       6.653627      -0.281362      -3.329862       6.551401      -1.417824       9.427821           0.001750
          111              C       6.108516       6.413795      13.883060       0.645485      19.914206 0.24164408E+03  0.49869975E+04                                 6.921459                            5.635638      -0.137346       2.026345                    0.999464      22.007210      62.564552       0.602146       0.492880      -1.003562       0.003390      -0.035041      -0.011373       0.036996      -0.025897       0.071697      -0.037993       0.047115       0.098870      -0.057905      -0.049211       0.107116              7.649602       8.892910       0.328392      -3.421634       6.789326       1.328755       7.266571           0.001943
          112              C       5.634133       7.565974      14.759963      -0.247008      25.472816 0.39863377E+03  0.92043126E+04                                 7.522978                            6.607728       0.027618       2.005412                    0.998363      29.277440      84.410610       0.645844       0.410735      -1.063982      -0.093884      -0.023515       0.038000       0.103977       0.005675      -0.045344      -0.035364       0.059247       0.072917      -0.059975      -0.014304       0.074279              8.000261       8.493974      -1.046261      -1.595114       7.037713       0.194171       8.469095           0.001348
          113              C       5.222912       6.455692       2.029234      -0.255672      25.686617 0.41784228E+03  0.97863868E+04                                 7.646665                            6.820146      -0.199099       1.935843                    0.996788      29.679627      86.887408       0.626455       0.417452      -1.057036      -0.034028       0.055345      -0.076486       0.100355      -0.047306       0.005615      -0.033274      -0.010710       0.123226      -0.071253       0.006251       0.065002              8.073538       7.420156      -0.745035      -0.269943       7.490740      -1.711706       9.309720           0.000772
          114              C       4.593985       5.107992       2.319550       0.671614      19.777140 0.22577925E+03  0.45622973E+04                                 6.788570                            5.395469       0.098010       2.114088                    0.999755      21.001586      58.288843       0.626904       0.483510      -1.012554      -0.026162      -0.051897       0.022231       0.062225      -0.042659      -0.076350       0.040183       0.039510      -0.048103      -0.074552      -0.038078       0.112630              7.544257       6.333291       0.096435       2.892798       6.871701      -2.174784       9.427779           0.001750
          115              C       4.829833       2.083232      13.883060       0.645480      19.914227 0.24164386E+03  0.49869887E+04                                 6.921456                            5.635632      -0.137253       2.026379                    0.999464      22.007119      62.564149       0.602147       0.492880      -1.003562       0.028654       0.020459      -0.011381       0.037002      -0.007442      -0.002958       0.081069      -0.068412       0.098860      -0.057876      -0.049219       0.107095              7.649597       7.599640      -1.075094       0.560117       8.082616      -3.627583       7.266535           0.001943
          116              C       4.069208       1.096316      14.759963      -0.247015      25.473373 0.39864489E+03  0.92046360E+04                                 7.523059                            6.607792       0.027578       2.005393                    0.998363      29.278045      84.412741       0.645844       0.410731      -1.063984       0.067308      -0.069550       0.038002       0.103979      -0.028494       0.053296      -0.021583      -0.019800       0.072923      -0.059977      -0.014299       0.074276              8.000346       6.495762      -0.107459       0.629433       9.036102      -1.478488       8.469174           0.001348
          117              C       5.236350       1.295328       2.029234      -0.255673      25.686986 0.41784983E+03  0.97866162E+04                                 7.646748                            6.820213      -0.199150       1.935824                    0.996788      29.680024      86.889046       0.626451       0.417452      -1.057035      -0.030915      -0.057143      -0.076487       0.100356       0.028286       0.026009       0.021499      -0.076583       0.123219      -0.071250       0.006251       0.064999              8.073626       6.827964       0.403086       1.617364       8.083106       0.622084       9.309807           0.000773
          118              C       6.717956       1.424512       2.319550       0.671590      19.777647 0.22578709E+03  0.45624911E+04                                 6.788640                            5.395529       0.097995       2.114072                    0.999754      21.001984      58.290002       0.626907       0.483504      -1.012558       0.058020       0.003282       0.022225       0.062217       0.004220       0.003374      -0.086209      -0.093643      -0.048100      -0.074548      -0.038079       0.112628              7.544327       6.820706       0.184949       0.437060       6.384440       3.592655       9.427837           0.001750
          119              N       2.875860       4.061721       8.303038      -0.294911      31.145058 0.50892592E+03  0.12382877E+05                                 8.578532                            7.473203      -0.555982       1.840328                    0.998925      29.084720      83.673483       0.611715       0.411519      -1.072747       0.085582      -0.150246       0.031089       0.175683      -0.011230       0.040657       0.068959       0.060152       0.186510      -0.099737      -0.003770       0.103507              9.385452       9.242710      -1.738049       0.803155       8.287397       1.549821      10.626248           0.059352
          120              N       8.798923       7.116740       8.303038      -0.294911      31.145548 0.50893576E+03  0.12383160E+05                                 8.578551                            7.473219      -0.556011       1.840319                    0.998925      29.085013      83.674102       0.611722       0.411513      -1.072753      -0.172909       0.001005       0.031088       0.175684       0.031660       0.039392      -0.069692      -0.010623       0.186515      -0.099738      -0.003772       0.103511              9.385470      10.031435       1.282694       0.940619       7.498704      -1.470463      10.626272           0.059351
          121              N       8.483116       0.459708       8.303038      -0.294913      31.145356 0.50893237E+03  0.12383088E+05                                 8.578609                            7.473266      -0.556022       1.840313                    0.998925      29.085012      83.674821       0.611709       0.411521      -1.072745       0.087324       0.149238       0.031089       0.175682      -0.020430      -0.080053       0.000732      -0.049524       0.186518      -0.099739      -0.003774       0.103513              9.385532       7.021113       0.455394      -1.743795      10.509157      -0.079352      10.626326           0.059350
          122              N      -3.843440       7.576448      14.028962      -0.294911      31.145183 0.50892831E+03  0.12382952E+05                                 8.578551                            7.473216      -0.555981       1.840328                    0.998925      29.084810      83.673833       0.611714       0.411519      -1.072747       0.085582       0.150246      -0.031088       0.175683       0.011231      -0.040658       0.068960       0.060154       0.186512      -0.099740      -0.003769       0.103509              9.385476       9.242719       1.738053      -0.803155       8.287430       1.549838      10.626278           0.059351
          123              N       2.079623       4.521429      14.028962      -0.294910      31.145035 0.50892550E+03  0.12382866E+05                                 8.578536                            7.473208      -0.556005       1.840321                    0.998925      29.084705      83.673476       0.611713       0.411520      -1.072746      -0.172908      -0.001006      -0.031088       0.175684      -0.031659      -0.039392      -0.069690      -0.010624       0.186513      -0.099736      -0.003773       0.103510              9.385453      10.031426      -1.282692      -0.940613       7.498686      -1.470457      10.626247           0.059352
          124              N       1.763816      11.178461      14.028962      -0.294911      31.145615 0.50893749E+03  0.12383223E+05                                 8.578583                            7.473245      -0.556029       1.840312                    0.998925      29.085140      83.674768       0.611718       0.411515      -1.072751       0.087324      -0.149238      -0.031089       0.175682       0.020429       0.080052       0.000732      -0.049523       0.186516      -0.099738      -0.003775       0.103512              9.385501       7.021084      -0.455375       1.743783      10.509125      -0.079344      10.626293           0.059351
          125              N       3.843440       7.576448       6.584962      -0.294911      31.145060 0.50892593E+03  0.12382878E+05                                 8.578532                            7.473204      -0.555982       1.840328                    0.998925      29.084718      83.673476       0.611714       0.411519      -1.072747      -0.085582       0.150246      -0.031089       0.175683      -0.011230       0.040657       0.068959       0.060152       0.186510      -0.099737      -0.003770       0.103507              9.385452       9.242711      -1.738049       0.803155       8.287397       1.549822      10.626249           0.059352
          126              N      -2.079623       4.521429       6.584962      -0.294910      31.145543 0.50893563E+03  0.12383156E+05                                 8.578549                            7.473218      -0.556010       1.840319                    0.998925      29.085011      83.674093       0.611722       0.411513      -1.072753       0.172909      -0.001006      -0.031088       0.175684       0.031660       0.039392      -0.069692      -0.010623       0.186515      -0.099738      -0.003772       0.103511              9.385469      10.031435       1.282693       0.940618       7.498702      -1.470463      10.626270           0.059351
          127              N      -1.763816      11.178461       6.584962      -0.294913      31.145356 0.50893236E+03  0.12383088E+05                                 8.578609                            7.473266      -0.556023       1.840313                    0.998925      29.085012      83.674824       0.611709       0.411521      -1.072745      -0.087324      -0.149239      -0.031089       0.175682      -0.020430      -0.080053       0.000732      -0.049524       0.186518      -0.099739      -0.003774       0.103513              9.385532       7.021113       0.455394      -1.743796      10.509157      -0.079352      10.626327           0.059350
          128              N      10.562740       4.061721       0.859038      -0.294911      31.145177 0.50892821E+03  0.12382949E+05                                 8.578550                            7.473215      -0.555981       1.840328                    0.998925      29.084810      83.673832       0.611715       0.411519      -1.072747      -0.085582      -0.150246       0.031088       0.175683       0.011231      -0.040658       0.068960       0.060154       0.186512      -0.099740      -0.003769       0.103509              9.385474       9.242718       1.738052      -0.803154       8.287429       1.549836      10.626276           0.059351
          129              N       4.639677       7.116740       0.859038      -0.294910      31.145039 0.50892558E+03  0.12382869E+05                                 8.578536                            7.473209      -0.556006       1.840321                    0.998925      29.084707      83.673485       0.611713       0.411520      -1.072746       0.172908       0.001006       0.031088       0.175684      -0.031659      -0.039392      -0.069690      -0.010624       0.186513      -0.099736      -0.003773       0.103510              9.385454      10.031426      -1.282693      -0.940614       7.498687      -1.470457      10.626248           0.059352
          130              N       4.955484       0.459708       0.859038      -0.294911      31.145614 0.50893746E+03  0.12383222E+05                                 8.578583                            7.473245      -0.556030       1.840312                    0.998925      29.085139      83.674768       0.611718       0.411515      -1.072751      -0.087324       0.149238       0.031089       0.175682       0.020429       0.080052       0.000732      -0.049523       0.186516      -0.099738      -0.003775       0.103512              9.385501       7.021084      -0.455375       1.743783      10.509126      -0.079344      10.626293           0.059351
          131              O       4.872836       4.215345       6.562630      -0.639028      36.936947 0.68185837E+03  0.17397730E+05                                 8.790076                            8.142365       0.018438       2.043302                    0.993658      29.141911      78.959761       0.658369       0.364618      -1.134394      -0.019536      -0.004893       0.025173       0.032238       0.034468       0.055207      -0.028730      -0.028369      -0.021035      -0.083825       0.036491       0.047333              9.173872       9.118921       0.812861      -1.816304      10.921134       1.266912       7.481562          -0.001337
          132              O       4.529480       2.249658       5.638086      -0.589864      33.472405 0.49856045E+03  0.11749528E+05                                 8.190609                            6.874255       0.578651       2.243735                    0.994871      27.434540      71.170278       0.731204       0.355439      -1.142968       0.001541       0.001524       0.012492       0.012679      -0.076175       0.026642       0.011333      -0.081827       0.060946      -0.103285       0.026674       0.076612              9.158749       6.344698      -2.424641      -1.943118      12.213576       3.317131       8.917973           0.000871
          133              O       4.555685       6.072797       8.971509      -0.526429      31.969175 0.50176695E+03  0.11837578E+05                                 7.913352                            6.898972       0.592983       2.256803                    0.997458      26.700710      69.179264       0.729873       0.355712      -1.143375      -0.005780      -0.008313       0.008271       0.013074      -0.056966      -0.011106      -0.032387       0.002058       0.109876      -0.083360       0.027092       0.056268              8.588681       7.059944      -1.461899       2.386349       8.382550      -3.652498      10.323549           0.051173
          134              O       5.318998       5.071914      10.775934      -0.615413      40.956119 0.58307939E+03  0.14280756E+05                                 9.392159                            7.470294       0.307995       2.150158                    0.994526      27.994448      73.877752       0.696793       0.358905      -1.140938      -0.039205       0.047842      -0.038270       0.072735      -0.044814      -0.002526       0.023506       0.072765       0.132068      -0.082961       0.027970       0.054991             10.808955      10.759712      -1.078111       6.026106       6.103274      -1.285884      15.563880           0.008368
          135              O       7.933478       5.310497       6.562630      -0.639031      36.936140 0.68183864E+03  0.17397066E+05                                 8.789850                            8.142164       0.018633       2.043359                    0.993661      29.141731      78.958384       0.658389       0.364611      -1.134402       0.005548       0.019361       0.025186       0.032249      -0.029525      -0.052514      -0.033455      -0.045537      -0.021037      -0.083861       0.036509       0.047352              9.173631       9.766438      -1.186793       2.005350      10.273048       0.939411       7.481408          -0.001337
          136              O       6.402821       6.590695       5.638086      -0.589887      33.473112 0.49857555E+03  0.11749970E+05                                 8.190681                            6.874326       0.578715       2.243737                    0.994876      27.435083      71.171890       0.731206       0.355435      -1.142971       0.000548      -0.002065       0.012492       0.012674       0.002660      -0.003509      -0.028759       0.172896       0.060990      -0.103321       0.026694       0.076627              9.158827      12.846215      -1.328946       3.844312       5.712204       0.024280       8.918062           0.000871
          137              O       9.700653       4.656431       8.971509      -0.526427      31.968988 0.50176359E+03  0.11837478E+05                                 7.913320                            6.898949       0.592986       2.256806                    0.997458      26.700637      69.179006       0.729874       0.355712      -1.143375      -0.004312       0.009160       0.008271       0.013074       0.029375      -0.022495       0.025811       0.097638       0.109873      -0.083359       0.027092       0.056268              8.588634       9.317892       0.158214      -4.356288       6.124541      -0.240355      10.323470           0.051173
          138              O       8.452207       4.495825      10.775934      -0.615396      40.954789 0.58306228E+03  0.14280231E+05                                 9.391967                            7.470197       0.308212       2.150235                    0.994531      27.994017      73.876311       0.696796       0.358906      -1.140937       0.061032       0.010015      -0.038264       0.072728       0.053930       0.021614      -0.009590       0.041231       0.132087      -0.082981       0.027997       0.054984             10.808686       8.200937       2.555209      -4.126547       8.661644      -4.575550      15.563477           0.008368
          139              O       7.351586       2.112328       6.562630      -0.638994      36.934215 0.68179500E+03  0.17395664E+05                                 8.789567                            8.141931       0.018581       2.043365                    0.993657      29.140734      78.954878       0.658395       0.364613      -1.134401       0.014000      -0.014465       0.025152       0.032216      -0.004960      -0.002714       0.062150       0.073875      -0.021015      -0.083796       0.036478       0.047318              9.173301      11.173966       0.374006      -0.189138       8.864944      -2.206156       7.480994          -0.001337
          140              O       9.225599       2.797816       5.638086      -0.589883      33.473303 0.49857775E+03  0.11750041E+05                                 8.190754                            6.874376       0.578656       2.243728                    0.994871      27.434959      71.171754       0.731197       0.355439      -1.142967      -0.002088       0.000561       0.012492       0.012678       0.073527      -0.023140       0.017407      -0.091028       0.060947      -0.103293       0.026676       0.076618              9.158918       8.646634       3.753644      -1.901186       9.911954      -3.341476       8.918166           0.000871
          141              O       5.901561       0.908941       8.971509      -0.526435      31.969809 0.50178179E+03  0.11838026E+05                                 7.913477                            6.899096       0.592929       2.256780                    0.997458      26.701031      69.180590       0.729862       0.355714      -1.143372       0.010093      -0.000851       0.008270       0.013076       0.027592       0.033604       0.006573      -0.099688       0.109863      -0.083356       0.027091       0.056265              8.588791       6.785989       1.303680       1.970012       8.656749       3.892914      10.323635           0.051173
          142              O       6.386695       2.070430      10.775934      -0.615337      40.952052 0.58301756E+03  0.14278855E+05                                 9.391591                            7.469937       0.308007       2.150192                    0.994527      27.992919      73.872578       0.696804       0.358908      -1.140935      -0.021814      -0.057836      -0.038230       0.072680      -0.009097      -0.019091      -0.013863      -0.114062       0.132173      -0.083001       0.028053       0.054948             10.808217       6.333407      -1.477124      -1.899305      10.528582       5.861119      15.562662           0.008368
          143              O      -1.846464       7.422824       0.881370      -0.639027      36.936929 0.68185787E+03  0.17397714E+05                                 8.790073                            8.142361       0.018439       2.043302                    0.993658      29.141902      78.959729       0.658369       0.364618      -1.134394      -0.019536       0.004893      -0.025173       0.032238      -0.034468      -0.055207      -0.028730      -0.028369      -0.021034      -0.083825       0.036491       0.047334              9.173869       9.118916      -0.812866       1.816304      10.921132       1.266910       7.481559          -0.001336
          144              O      -2.189820       9.388511       1.805914      -0.589864      33.472528 0.49856268E+03  0.11749595E+05                                 8.190634                            6.874275       0.578645       2.243733                    0.994871      27.434568      71.170424       0.731203       0.355439      -1.142967       0.001541      -0.001524      -0.012492       0.012679       0.076176      -0.026642       0.011333      -0.081828       0.060945      -0.103286       0.026673       0.076613              9.158779       6.344720       2.424654       1.943132      12.213610       3.317145       8.918006           0.000871
          145              O      -2.163615       5.565372      13.360491      -0.526427      31.969175 0.50176674E+03  0.11837571E+05                                 7.913352                            6.898970       0.592980       2.256802                    0.997458      26.700696      69.179219       0.729873       0.355711      -1.143375      -0.005780       0.008313      -0.008270       0.013074       0.056966       0.011106      -0.032387       0.002058       0.109877      -0.083361       0.027092       0.056268              8.588682       7.059938       1.461901      -2.386350       8.382555      -3.652504      10.323553           0.051174
          146              O      -1.400302       6.566255      11.556066      -0.615413      40.956199 0.58308060E+03  0.14280794E+05                                 9.392172                            7.470303       0.307990       2.150155                    0.994526      27.994470      73.877843       0.696792       0.358905      -1.140938      -0.039205      -0.047842       0.038270       0.072735       0.044815       0.002525       0.023507       0.072766       0.132069      -0.082962       0.027970       0.054991             10.808973      10.759724       1.078113      -6.026118       6.103282      -1.285888      15.563911           0.008368
          147              O       1.214178       6.327672       0.881370      -0.639032      36.936098 0.68183757E+03  0.17397031E+05                                 8.789842                            8.142157       0.018632       2.043360                    0.993661      29.141711      78.958299       0.658389       0.364611      -1.134402       0.005548      -0.019361      -0.025186       0.032249       0.029525       0.052513      -0.033454      -0.045536      -0.021039      -0.083860       0.036509       0.047351              9.173623       9.766434       1.186794      -2.005348      10.273033       0.939407       7.481401          -0.001337
          148              O      -0.316479       5.047474       1.805914      -0.589887      33.473189 0.49857707E+03  0.11750017E+05                                 8.190705                            6.874345       0.578721       2.243740                    0.994876      27.435080      71.171967       0.731204       0.355436      -1.142970       0.000548       0.002065      -0.012492       0.012673      -0.002660       0.003510      -0.028759       0.172897       0.060992      -0.103321       0.026694       0.076627              9.158855      12.846257       1.328956      -3.844320       5.712221       0.024278       8.918086           0.000871
          149              O       2.981353       6.981738      13.360491      -0.526428      31.968909 0.50176210E+03  0.11837434E+05                                 7.913305                            6.898938       0.592989       2.256807                    0.997458      26.700615      69.178907       0.729875       0.355711      -1.143375      -0.004312      -0.009160      -0.008271       0.013074      -0.029375       0.022495       0.025810       0.097636       0.109874      -0.083359       0.027091       0.056268              8.588617       9.317879      -0.158214       4.356276       6.124529      -0.240355      10.323443           0.051173
          150              O       1.732907       7.142344      11.556066      -0.615396      40.954733 0.58306159E+03  0.14280209E+05                                 9.391958                            7.470191       0.308210       2.150234                    0.994531      27.994009      73.876269       0.696796       0.358906      -1.140937       0.061032      -0.010015       0.038264       0.072728      -0.053930      -0.021614      -0.009590       0.041230       0.132087      -0.082981       0.027998       0.054983             10.808673       8.200932      -2.555206       4.126541       8.661635      -4.575542      15.563454           0.008368
          151              O       0.632286       9.525841       0.881370      -0.638993      36.934182 0.68179437E+03  0.17395644E+05                                 8.789564                            8.141929       0.018577       2.043365                    0.993657      29.140717      78.954829       0.658395       0.364613      -1.134401       0.014000       0.014465      -0.025152       0.032216       0.004960       0.002714       0.062149       0.073873      -0.021015      -0.083795       0.036479       0.047317              9.173297      11.173956      -0.374000       0.189137       8.864941      -2.206153       7.480993          -0.001337
          152              O       2.506299       8.840353       1.805914      -0.589884      33.473072 0.49857346E+03  0.11749910E+05                                 8.190701                            6.874333       0.578657       2.243728                    0.994871      27.434923      71.171491       0.731202       0.355438      -1.142969      -0.002088      -0.000561      -0.012492       0.012678      -0.073525       0.023141       0.017407      -0.091026       0.060947      -0.103292       0.026676       0.076616              9.158855       8.646576      -3.753612       1.901175       9.911883      -3.341449       8.918105           0.000871
          153              O      -0.817739      10.729228      13.360491      -0.526436      31.969807 0.50178182E+03  0.11838028E+05                                 7.913479                            6.899098       0.592929       2.256780                    0.997458      26.701026      69.180589       0.729862       0.355714      -1.143371       0.010093       0.000851      -0.008271       0.013077      -0.027592      -0.033604       0.006574      -0.099689       0.109863      -0.083357       0.027091       0.056266              8.588792       6.785989      -1.303674      -1.970011       8.656748       3.892912      10.323640           0.051173
          154              O      -0.332605       9.567739      11.556066      -0.615338      40.952044 0.58301740E+03  0.14278850E+05                                 9.391590                            7.469936       0.308013       2.150194                    0.994527      27.992912      73.872557       0.696804       0.358908      -1.140935      -0.021814       0.057836       0.038230       0.072680       0.009097       0.019091      -0.013863      -0.114061       0.132172      -0.083000       0.028052       0.054948             10.808215       6.333407       1.477127       1.899306      10.528580       5.861118      15.562659           0.008369
          155              O       1.846464       7.422824       8.325370      -0.639028      36.936944 0.68185829E+03  0.17397727E+05                                 8.790076                            8.142365       0.018438       2.043302                    0.993658      29.141909      78.959752       0.658369       0.364618      -1.134394       0.019536       0.004893      -0.025173       0.032238       0.034468       0.055207      -0.028730      -0.028369      -0.021035      -0.083825       0.036491       0.047333              9.173871       9.118919       0.812862      -1.816303      10.921133       1.266912       7.481562          -0.001337
          156              O       2.189820       9.388511       9.249914      -0.589864      33.472404 0.49856045E+03  0.11749528E+05                                 8.190609                            6.874255       0.578651       2.243735                    0.994871      27.434539      71.170277       0.731204       0.355439      -1.142968      -0.001541      -0.001524      -0.012492       0.012679      -0.076175       0.026642       0.011333      -0.081827       0.060946      -0.103285       0.026674       0.076612              9.158749       6.344698      -2.424641      -1.943118      12.213577       3.317130       8.917973           0.000871
          157              O       2.163615       5.565372       5.916491      -0.526429      31.969178 0.50176694E+03  0.11837578E+05                                 7.913353                            6.898971       0.592983       2.256803                    0.997458      26.700710      69.179263       0.729873       0.355712      -1.143375       0.005780       0.008313      -0.008271       0.013074      -0.056966      -0.011106      -0.032387       0.002058       0.109877      -0.083360       0.027092       0.056268              8.588682       7.059944      -1.461900       2.386349       8.382551      -3.652499      10.323551           0.051173
          158              O       1.400302       6.566255       4.112066      -0.615413      40.956123 0.58307947E+03  0.14280758E+05                                 9.392159                            7.470295       0.307995       2.150158                    0.994526      27.994450      73.877758       0.696793       0.358905      -1.140938       0.039205      -0.047842       0.038270       0.072735      -0.044814      -0.002526       0.023506       0.072765       0.132068      -0.082961       0.027970       0.054991             10.808956      10.759712      -1.078111       6.026107       6.103275      -1.285884      15.563881           0.008368
          159              O      -1.214178       6.327672       8.325370      -0.639031      36.936143 0.68183873E+03  0.17397069E+05                                 8.789850                            8.142164       0.018633       2.043360                    0.993661      29.141733      78.958390       0.658389       0.364611      -1.134402      -0.005548      -0.019361      -0.025186       0.032249      -0.029525      -0.052514      -0.033455      -0.045537      -0.021037      -0.083861       0.036509       0.047352              9.173631       9.766437      -1.186792       2.005350      10.273049       0.939412       7.481408          -0.001337
          160              O       0.316479       5.047474       9.249914      -0.589888      33.473128 0.49857584E+03  0.11749979E+05                                 8.190685                            6.874329       0.578714       2.243737                    0.994876      27.435085      71.171907       0.731206       0.355435      -1.142971      -0.000548       0.002065      -0.012492       0.012674       0.002660      -0.003509      -0.028759       0.172896       0.060990      -0.103321       0.026694       0.076627              9.158832      12.846222      -1.328947       3.844314       5.712206       0.024280       8.918066           0.000871
          161              O      -2.981353       6.981738       5.916491      -0.526427      31.968994 0.50176377E+03  0.11837484E+05                                 7.913321                            6.898951       0.592986       2.256806                    0.997458      26.700641      69.179019       0.729874       0.355712      -1.143375       0.004312      -0.009160      -0.008271       0.013074       0.029375      -0.022495       0.025811       0.097638       0.109873      -0.083359       0.027092       0.056268              8.588635       9.317893       0.158214      -4.356287       6.124542      -0.240354      10.323469           0.051173
          162              O      -1.732907       7.142344       4.112066      -0.615396      40.954791 0.58306233E+03  0.14280232E+05                                 9.391967                            7.470197       0.308211       2.150235                    0.994531      27.994018      73.876315       0.696796       0.358906      -1.140937      -0.061032      -0.010015       0.038264       0.072728       0.053930       0.021614      -0.009590       0.041231       0.132087      -0.082981       0.027997       0.054984             10.808686       8.200937       2.555209      -4.126547       8.661645      -4.575550      15.563478           0.008368
          163              O      -0.632286       9.525841       8.325370      -0.638994      36.934221 0.68179516E+03  0.17395669E+05                                 8.789568                            8.141932       0.018580       2.043365                    0.993657      29.140737      78.954889       0.658395       0.364613      -1.134401      -0.014000       0.014465      -0.025152       0.032216      -0.004960      -0.002714       0.062150       0.073874      -0.021015      -0.083796       0.036478       0.047318              9.173302      11.173966       0.374006      -0.189138       8.864945      -2.206156       7.480995          -0.001337
          164              O      -2.506299       8.840353       9.249914      -0.589884      33.473305 0.49857778E+03  0.11750042E+05                                 8.190755                            6.874376       0.578656       2.243728                    0.994871      27.434959      71.171755       0.731197       0.355439      -1.142967       0.002088      -0.000561      -0.012492       0.012678       0.073527      -0.023140       0.017407      -0.091028       0.060948      -0.103293       0.026676       0.076618              9.158919       8.646635       3.753644      -1.901187       9.911955      -3.341477       8.918167           0.000871
          165              O       0.817739      10.729228       5.916491      -0.526436      31.969815 0.50178189E+03  0.11838029E+05                                 7.913479                            6.899097       0.592929       2.256780                    0.997458      26.701033      69.180599       0.729862       0.355714      -1.143372      -0.010093       0.000851      -0.008270       0.013076       0.027592       0.033604       0.006573      -0.099688       0.109863      -0.083356       0.027091       0.056265              8.588793       6.785990       1.303681       1.970012       8.656751       3.892915      10.323637           0.051173
          166              O       0.332605       9.567739       4.112066      -0.615337      40.952058 0.58301766E+03  0.14278858E+05                                 9.391591                            7.469937       0.308007       2.150192                    0.994527      27.992922      73.872586       0.696804       0.358908      -1.140935       0.021814       0.057836       0.038230       0.072680      -0.009097      -0.019091      -0.013863      -0.114062       0.132173      -0.083001       0.028053       0.054948             10.808218       6.333407      -1.477124      -1.899305      10.528583       5.861120      15.562663           0.008369
          167              O       8.565764       4.215345      14.006630      -0.639027      36.936934 0.68185799E+03  0.17397718E+05                                 8.790074                            8.142362       0.018440       2.043302                    0.993658      29.141905      78.959739       0.658369       0.364618      -1.134394       0.019536      -0.004893       0.025173       0.032238      -0.034468      -0.055207      -0.028730      -0.028369      -0.021034      -0.083825       0.036491       0.047334              9.173870       9.118917      -0.812865       1.816305      10.921132       1.266911       7.481559          -0.001337
          168              O       8.909120       2.249658      13.082086      -0.589864      33.472538 0.49856284E+03  0.11749600E+05                                 8.190636                            6.874276       0.578645       2.243732                    0.994871      27.434570      71.170435       0.731202       0.355439      -1.142967      -0.001541       0.001524       0.012492       0.012679       0.076176      -0.026641       0.011333      -0.081827       0.060945      -0.103286       0.026673       0.076613              9.158782       6.344722       2.424655       1.943133      12.213614       3.317146       8.918009           0.000871
          169              O       8.882915       6.072797       1.527509      -0.526427      31.969171 0.50176673E+03  0.11837571E+05                                 7.913351                            6.898970       0.592980       2.256802                    0.997458      26.700696      69.179218       0.729873       0.355711      -1.143375       0.005780      -0.008313       0.008270       0.013074       0.056966       0.011106      -0.032387       0.002058       0.109877      -0.083361       0.027092       0.056268              8.588681       7.059937       1.461900      -2.386349       8.382554      -3.652502      10.323551           0.051174
          170              O       8.119602       5.071914       3.331934      -0.615413      40.956200 0.58308062E+03  0.14280794E+05                                 9.392172                            7.470303       0.307989       2.150155                    0.994526      27.994471      73.877845       0.696792       0.358905      -1.140938       0.039205       0.047842      -0.038270       0.072735       0.044815       0.002525       0.023507       0.072766       0.132070      -0.082962       0.027970       0.054991             10.808973      10.759724       1.078112      -6.026118       6.103282      -1.285887      15.563911           0.008367
          171              O       5.505122       5.310497      14.006630      -0.639032      36.936095 0.68183747E+03  0.17397027E+05                                 8.789841                            8.142156       0.018632       2.043360                    0.993661      29.141709      78.958291       0.658389       0.364611      -1.134402      -0.005548       0.019361       0.025186       0.032249       0.029525       0.052513      -0.033454      -0.045536      -0.021039      -0.083860       0.036509       0.047351              9.173622       9.766435       1.186795      -2.005348      10.273032       0.939407       7.481400          -0.001337
          172              O       7.035779       6.590695      13.082086      -0.589887      33.473197 0.49857721E+03  0.11750021E+05                                 8.190706                            6.874346       0.578720       2.243739                    0.994876      27.435083      71.171979       0.731203       0.355436      -1.142970      -0.000548      -0.002065       0.012492       0.012674      -0.002660       0.003510      -0.028759       0.172897       0.060992      -0.103321       0.026694       0.076627              9.158857      12.846259       1.328956      -3.844321       5.712222       0.024278       8.918088           0.000871
          173              O       3.737947       4.656431       1.527509      -0.526428      31.968909 0.50176205E+03  0.11837432E+05                                 7.913305                            6.898937       0.592989       2.256807                    0.997458      26.700615      69.178905       0.729875       0.355711      -1.143375       0.004312       0.009160       0.008271       0.013074      -0.029375       0.022495       0.025810       0.097636       0.109874      -0.083359       0.027091       0.056268              8.588617       9.317878      -0.158215       4.356277       6.124528      -0.240355      10.323445           0.051173
          174              O       4.986393       4.495825       3.331934      -0.615396      40.954732 0.58306157E+03  0.14280208E+05                                 9.391958                            7.470191       0.308210       2.150234                    0.994531      27.994008      73.876267       0.696796       0.358906      -1.140937      -0.061032       0.010015      -0.038264       0.072728      -0.053930      -0.021614      -0.009590       0.041230       0.132087      -0.082981       0.027998       0.054984             10.808674       8.200932      -2.555206       4.126541       8.661635      -4.575542      15.563455           0.008368
          175              O       6.087014       2.112328      14.006630      -0.638993      36.934185 0.68179443E+03  0.17395646E+05                                 8.789564                            8.141929       0.018577       2.043365                    0.993657      29.140718      78.954833       0.658395       0.364613      -1.134400      -0.014000      -0.014465       0.025152       0.032216       0.004960       0.002714       0.062149       0.073873      -0.021015      -0.083795       0.036479       0.047317              9.173297      11.173957      -0.374000       0.189137       8.864941      -2.206154       7.480993          -0.001337
          176              O       4.213001       2.797816      13.082086      -0.589884      33.473070 0.49857342E+03  0.11749909E+05                                 8.190701                            6.874333       0.578657       2.243728                    0.994871      27.434922      71.171487       0.731202       0.355438      -1.142969       0.002088       0.000561       0.012492       0.012678      -0.073525       0.023141       0.017407      -0.091026       0.060947      -0.103292       0.026676       0.076616              9.158855       8.646576      -3.753612       1.901175       9.911883      -3.341449       8.918105           0.000871
          177              O       7.537039       0.908941       1.527509      -0.526436      31.969805 0.50178179E+03  0.11838027E+05                                 7.913479                            6.899098       0.592929       2.256780                    0.997458      26.701025      69.180587       0.729862       0.355714      -1.143371      -0.010093      -0.000851       0.008271       0.013077      -0.027592      -0.033604       0.006574      -0.099689       0.109863      -0.083357       0.027091       0.056266              8.588792       6.785989      -1.303674      -1.970011       8.656748       3.892912      10.323640           0.051173
          178              O       7.051905       2.070430       3.331934      -0.615337      40.952039 0.58301732E+03  0.14278848E+05                                 9.391588                            7.469935       0.308013       2.150194                    0.994527      27.992911      73.872551       0.696804       0.358908      -1.140935       0.021814      -0.057836      -0.038230       0.072680       0.009097       0.019091      -0.013863      -0.114061       0.132172      -0.083000       0.028052       0.054948             10.808214       6.333406       1.477127       1.899306      10.528579       5.861117      15.562657           0.008369

******************************************************
Auxiliary information for the entire system
The total spin magnetic moment of the unit cell is   5.998248
The total net atomic charge of the unit cell is   0.000003
Accuracy of reproducing the electrostatic potential in the unit cell:
  The inner radius (bohr) =    5.0000
  The outer radius (bohr) =   12.0000
  Valid grid points have density less than (e/(bohr^3)) =    0.0001
  The number of valid grid points were=        65162
  The rms potential error without charges in kcal/mol is=      6.52491
  The rms potential error with partial charges in kcal/mol is=      0.89022
  The RRMSE value at monopole order=      0.13643
  The rms potential error with partial charges and cloud penetration in kcal/mol is=      0.88183
  The RRMSE value at monopole order with cloud penetration is=      0.13515
  The rms potential error with partial charges and atomic dipoles in kcal/mol is=      0.65610
  The RRMSE value at dipole order=      0.10055
  The rms potential error with partial charges, atomic dipoles and cloud penetration in kcal/mol is=      0.64568
  The RRMSE value at dipole order with cloud penetration=      0.09896

******************************************************
The electron densities and ab initio electrostatic potential were computed in VASP using the PBE functional and
projector augmented wave method. See the main text of the journal article for a description of computational details.
The atomic charges, dipoles, and quadrupoles were computed with the DDEC6 method as described in
(a) T. A. Manz and N. Gabaldon Limas, RSC Adv. 6 (2016) 47771-47801 DOI: 10.1039/c6ra04656h
(b) N. Gabaldon Limas and T. A. Manz, RSC Adv. 8 (2018) 2678-2707 DOI: 10.1039/c7ra11829e.
For each atom in the material, the electron cloud parameters were fit to the spherically averaged atom-in-material
electron density using radial positions for which this density was between 10^-4 and 10^-2 electrons per cubic bohr.
The polarizabilities, dispersion coefficients, and quantum Drude oscillator (QDO) parameters were fit using the MCLF method.
The magnetic structure of the system was optimized in VASP from the default ferromagnetic initial guess using spin polarization.
The atomic spin moments (ASMs) were computed on this optimized magnetic structure using the DDEC6 partition as inputs
to the method of T. A. Manz and D. S. Sholl, J. Chem. Theory Comput. 7 (2011) 4146-4164 DOI: 10.1021/ct200539n.
The RMSE and RRMSE were computed using a uniform grid with Ewald summation.
