# Supplementary material for: A collection of forcefield precursors for metal–organic frameworks
Source: RSC Adv. 2019 Nov 13;9(63):36492–507. doi: 10.1039/c9ra07327b (PMC9075174; doi:10.1039/c9ra07327b)
Supplement: RA-009-C9RA07327B-s4600 [file RA-009-C9RA07327B-s4600.xyz]

  160
jmolscript: load "" {1 1 1} spacegroup "x,y,z" unitcell [{      8.683900     0.000000     0.000000 }, {     -1.375720     9.189797     0.000000 }, {      0.000000     0.000000    31.729000 }]
Gd     4.604429     1.842003    24.846980     2.013872
Gd     1.185737     6.309898     0.945524     2.063828
Gd     7.733561     2.752896     8.982480     2.013872
Gd     1.092633     7.474797    16.810024     2.063828
Gd     2.703751     7.347794     6.882020     2.013872
Gd     6.122443     2.879899    30.783476     2.063827
Gd    -0.425381     6.436901    22.746520     2.013873
Gd     6.215547     1.715000    14.918976     2.063827
P      1.537251     4.001238    24.575062     1.349821
P     -0.111674     5.172018    29.345835     1.456446
P      2.116839     0.593661     8.710562     1.349821
P      2.390044     8.612678    13.481335     1.456446
P      5.770929     5.188559     7.153938     1.349821
P      7.419854     4.017779     2.383165     1.456446
P      5.191341     8.596136    23.018438     1.349821
P      4.918136     0.577119    18.247665     1.456446
H      0.130667     6.795855    28.229291     0.453218
H      2.041111     3.245836    27.188580     0.255038
H      2.198475     5.350300    26.341416     0.185366
H      0.633576     5.379707    26.204981     0.171883
H      2.095302     4.925731    28.724264     0.181727
H      1.547657     3.572074    29.266830     0.176333
H      7.995609     3.350600    27.017243     0.137573
H      0.069373     2.216579    27.797777     0.131381
H      1.161665     1.585240    25.805196     0.092231
H      8.291268     1.433608    25.662415     0.135517
H      2.147703     6.988841    12.364791     0.453218
H      1.612979     1.349062    11.324080     0.255038
H      0.079895     8.434396    10.476916     0.185366
H      1.644794     8.404988    10.340481     0.171883
H      0.183068     8.858964    12.859764     0.181727
H      2.106433     1.022824    13.402330     0.176333
H      4.342381     1.244299    11.152743     0.137573
H      3.584717     2.378319    11.933277     0.131381
H      2.492425     3.009659     9.940696     0.092231
H      4.046722     3.161290     9.797915     0.135517
H      7.177513     2.393942     3.499709     0.453218
H      5.267069     5.943961     4.540420     0.255038
H      5.109705     3.839497     5.387584     0.185366
H      6.674604     3.810090     5.524019     0.171883
H      5.212878     4.264066     3.004736     0.181727
H      5.760523     5.617723     2.462170     0.176333
H     -0.687429     5.839197     4.711756     0.137573
H      7.238807     6.973218     3.931223     0.131381
H      6.146515     7.604557     5.923804     0.092231
H     -0.983088     7.756189     6.066585     0.135517
H      5.160477     2.200956    19.364209     0.453218
H      5.695201     7.840735    20.404920     0.255038
H      7.228285     0.755401    21.252084     0.185366
H      5.663386     0.784809    21.388519     0.171883
H      7.125112     0.330833    18.869236     0.181727
H      5.201747     8.166973    18.326670     0.176333
H      2.965799     7.945498    20.576256     0.137573
H      3.723463     6.811478    19.795723     0.131381
H      4.815755     6.180138    21.788304     0.092231
H      3.261458     6.028507    21.931085     0.135517
C      1.412215     4.801669    26.185944    -0.425039
C      1.345730     4.311853    28.673497    -0.437500
C      0.135014     2.839647    27.058491    -0.134341
C      0.326486     2.076894    25.763948     0.011245
C      6.254965     3.950694    23.070156     0.514058
C      6.460297     4.446943    24.520171     0.501722
C      4.473252     2.400375    28.057955     0.519726
C      5.739189     1.560428    27.851716     0.522569
C      3.337080     3.957127     0.310944     0.526159
C      0.866155     8.983027    10.321444    -0.425039
C      2.308360     0.283046    12.808997    -0.437500
C      3.519076     1.755251    11.193991    -0.134341
C      3.327604     2.518004     9.899448     0.011245
C      6.083025     0.644205     7.205656     0.514058
C      5.877693     0.147956     8.655671     0.501722
C      7.864738     2.194524    12.193455     0.519726
C      6.598801     3.034471    11.987216     0.522569
C      0.317010     0.637772    16.175444     0.526159
C      5.895965     4.388128     5.543056    -0.425039
C      5.962450     4.877944     3.055503    -0.437500
C      7.173166     6.350150     4.670509    -0.134341
C      6.981694     7.112903     5.965052     0.011245
C      1.053215     5.239103     8.658844     0.514058
C      0.847883     4.742854     7.208829     0.501722
C      2.834928     6.789422     3.671045     0.519726
C      1.568991     7.629369     3.877284     0.522569
C      3.971100     5.232670    31.418056     0.526159
C      6.442025     0.206770    21.407556    -0.425039
C      4.999820     8.906751    18.920003    -0.437500
C      3.789104     7.434546    20.535009    -0.134341
C      3.980576     6.671793    21.829552     0.011245
C      1.225155     8.545592    24.523344     0.514058
C      1.430487     9.041841    23.073329     0.501722
C     -0.556558     6.995273    19.535545     0.519726
C      0.709379     6.155326    19.741784     0.522569
C      6.991170     8.552025    15.553556     0.526159
N      1.298926     3.765979    27.274248     0.083470
N      2.355164     0.828920    11.409748     0.083470
N      6.009254     5.423818     4.454752     0.083470
N      4.953016     8.360877    20.319252     0.083470
O      2.840003     3.298218    24.501134    -0.837972
O      0.347073     2.954520    24.596321    -0.388377
O      1.229809     4.981789    23.495324    -0.801837
O      0.386478     5.783139    30.599448    -0.924165
O     -0.486584     6.261009    28.299095    -0.637416
O      7.403009     4.252119    29.444512    -0.839976
O      5.500778     2.967385    22.914684    -0.580254
O      6.863247     4.597655    22.181744    -0.645429
O      5.920223     3.767817    25.433966    -0.630041
O      7.148779     5.486309    24.681989    -0.585949
O      4.279899     2.903057    29.165297    -0.618783
O      3.685089     2.461947    27.071183    -0.579600
O      6.496202     1.457502    28.841661    -0.676937
O      5.926369     1.064178    26.722164    -0.532456
O      2.187408     4.078432     0.812262    -0.578855
O      4.036750     2.903057     0.291907    -0.628253
O      0.814087     1.296680     8.636634    -0.837972
O      3.307017     1.640379     8.731821    -0.388377
O      1.048561     8.802907     7.630824    -0.801837
O      1.891892     8.001556    14.734948    -0.924165
O      2.764954     7.523687    12.434595    -0.637416
O      4.934981     0.342779    13.580012    -0.839976
O      6.837212     1.627513     7.050184    -0.580254
O      5.474743    -0.002757     6.317244    -0.645429
O      6.417767     0.827082     9.569466    -0.630041
O      3.813491     8.298387     8.817489    -0.585950
O      8.058091     1.691842    13.300797    -0.618783
O     -0.030999     2.132952    11.206683    -0.579600
O      5.841788     3.137397    12.977161    -0.676937
O      6.411621     3.530720    10.857664    -0.532456
O      1.466682     0.516467    16.676762    -0.578855
O      8.301240     1.691842    16.156407    -0.628253
O      4.468177     5.891579     7.227866    -0.837972
O      6.961107     6.235277     7.132679    -0.388377
O      6.078371     4.208008     8.233675    -0.801837
O      6.921702     3.406658     1.129552    -0.924165
O      7.794764     2.928788     3.429905    -0.637416
O     -0.094829     4.937678     2.284488    -0.839976
O      1.807402     6.222412     8.814316    -0.580254
O      0.444933     4.592142     9.547256    -0.645429
O      1.387957     5.421980     6.295034    -0.630042
O      0.159401     3.703488     7.047011    -0.585950
O      3.028281     6.286740     2.563703    -0.618783
O      3.623091     6.727850     4.657817    -0.579600
O      0.811978     7.732295     2.887339    -0.676937
O      1.381811     8.125619     5.006836    -0.532456
O      5.120772     5.111365    30.916738    -0.578855
O      3.271430     6.286740    31.437093    -0.628254
O      6.494093     7.893117    23.092366    -0.837972
O      4.001163     7.549418    22.997179    -0.388377
O      6.259619     0.386890    24.098175    -0.801837
O      5.416288     1.188241    16.994052    -0.924165
O      4.543226     1.666110    19.294405    -0.637416
O      2.373199     8.847018    18.148988    -0.839976
O      0.470968     7.562284    24.678816    -0.580254
O      3.209157     0.002757    25.411756    -0.645429
O      0.890413     8.362715    22.159534    -0.630042
O      3.494689     0.891410    22.911511    -0.585950
O     -0.749911     7.497955    18.428203    -0.618783
O      7.339179     7.056845    20.522317    -0.579600
O      1.466392     6.052400    18.751839    -0.676937
O      0.896559     5.659077    20.871336    -0.532455
O      5.841498     8.673330    15.052238    -0.578855
O     -0.993060     7.497955    15.572593    -0.628254

The following XYZ coordinates are in angstroms. Other properties are in atomic units.
The sperically averaged electron density of each atom fit to a function of the form exp(a - br)
eigen_1, eigen_2 and eigen_3 are the three eigenvalues of traceless quadrupole moment tensor
  atom number  atomic symbol              X              Y              Z     net charge C6 coefficient C8 coefficient C10 coefficient fluctuating dipole atomic polarizability isotropic forcefield polarizability              a              b squared Pearson coefficient          <r^3>          <r^4>         wp_QDO          m_QDO          q_QDO       dipole_x       dipole_y       dipole_z         dipole            Qxy            Qxz            Qyz     Q(x^2-y^2)  Q(3z^2 - R^2)        eigen_1        eigen_2        eigen_3 static polarizability      alpha(xx)      alpha(xy)      alpha(xz)      alpha(yy)      alpha(yz)      alpha(zz) atomic spin moment
            1             Gd       4.604429       1.842003      24.846980       2.013872     178.706999 0.42254222E+04  0.15600258E+06                                21.921412                           18.582785       1.524531       2.213289                    0.996137      79.684241     195.765240       0.541329       0.306466      -1.291839      -0.005150       0.001625      -0.028496       0.029003      -0.106367      -0.001734      -0.025340       0.052854      -0.125404      -0.096864      -0.034820       0.131684             25.820123      28.082102       1.637856      -1.227780      28.987936       4.282551      20.390332          -0.000006
            2             Gd       1.185737       6.309898       0.945524       2.063828     129.858904 0.28669502E+04  0.96705054E+05                                17.274786                           14.722337       1.815354       2.314506                    0.997686      77.348652     185.612161       0.640490       0.283508      -1.308528      -0.030066      -0.017374      -0.025348       0.042993       0.012309       0.024386      -0.174282      -0.150088      -0.197874      -0.179157      -0.036684       0.215841             19.728505      17.138115       0.652599       0.332183      13.006706       4.147627      29.040695          -0.000001
            3             Gd       7.733561       2.752896       8.982480       2.013872     178.707004 0.42254222E+04  0.15600259E+06                                21.921414                           18.582786       1.524531       2.213289                    0.996138      79.684244     195.765254       0.541329       0.306466      -1.291839       0.005150      -0.001625      -0.028496       0.029003      -0.106367       0.001734       0.025340       0.052854      -0.125404      -0.096864      -0.034820       0.131684             25.820126      28.082102       1.637858       1.227778      28.987939      -4.282558      20.390336          -0.000006
            4             Gd       1.092633       7.474797      16.810024       2.063828     129.858957 0.28669519E+04  0.96705124E+05                                17.274792                           14.722342       1.815353       2.314506                    0.997686      77.348659     185.612198       0.640490       0.283508      -1.308528       0.030066       0.017374      -0.025348       0.042993       0.012309      -0.024386       0.174283      -0.150088      -0.197874      -0.179157      -0.036684       0.215841             19.728511      17.138119       0.652601      -0.332186      13.006711      -4.147629      29.040705          -0.000001
            5             Gd       2.703751       7.347794       6.882020       2.013872     178.706992 0.42254220E+04  0.15600257E+06                                21.921409                           18.582782       1.524532       2.213290                    0.996137      79.684233     195.765206       0.541330       0.306466      -1.291839       0.005150      -0.001625       0.028496       0.029003      -0.106367      -0.001734      -0.025340       0.052854      -0.125404      -0.096864      -0.034820       0.131684             25.820120      28.082100       1.637854      -1.227780      28.987933       4.282549      20.390326          -0.000006
            6             Gd       6.122443       2.879899      30.783476       2.063827     129.859139 0.28669566E+04  0.96705330E+05                                17.274811                           14.722358       1.815345       2.314504                    0.997686      77.348687     185.612335       0.640489       0.283508      -1.308528       0.030066       0.017374       0.025348       0.042993       0.012309       0.024386      -0.174283      -0.150088      -0.197874      -0.179157      -0.036684       0.215841             19.728535      17.138140       0.652600       0.332184      13.006724       4.147634      29.040741          -0.000001
            7             Gd      -0.425381       6.436901      22.746520       2.013873     178.706996 0.42254221E+04  0.15600257E+06                                21.921407                           18.582780       1.524533       2.213290                    0.996137      79.684229     195.765184       0.541330       0.306466      -1.291839      -0.005150       0.001625       0.028496       0.029003      -0.106367       0.001734       0.025340       0.052854      -0.125404      -0.096864      -0.034820       0.131684             25.820118      28.082095       1.637854       1.227778      28.987931      -4.282555      20.390327          -0.000006
            8             Gd       6.215547       1.715000      14.918976       2.063827     129.859205 0.28669585E+04  0.96705409E+05                                17.274819                           14.722364       1.815343       2.314503                    0.997686      77.348695     185.612376       0.640489       0.283508      -1.308528      -0.030066      -0.017374       0.025348       0.042993       0.012309      -0.024386       0.174283      -0.150088      -0.197874      -0.179157      -0.036684       0.215841             19.728543      17.138145       0.652603      -0.332187      13.006730      -4.147637      29.040756          -0.000001
            9              P       1.537251       4.001238      24.575062       1.349821      67.220951 0.11576361E+04  0.34116591E+05                                12.988222                           10.519124       0.408576       1.939745                    0.999524      46.013499     139.255846       0.579821       0.358442      -1.125883       0.049018      -0.003970      -0.115180       0.125240       0.055125      -0.017110       0.034927      -0.022667       0.084897      -0.081972       0.025460       0.056511             14.944086      15.611714      -3.067550       0.053823      15.516746      -3.847422      13.703798           0.000008
           10              P      -0.111674       5.172018      29.345835       1.456446      62.733861 0.11175569E+04  0.32687632E+05                                12.559326                           10.464763       0.357660       1.934146                    0.999688      44.584772     134.976412       0.569865       0.367469      -1.117498      -0.111388       0.063930       0.029841       0.131851      -0.023617       0.074784      -0.007730       0.082661       0.010994      -0.060558      -0.041679       0.102237             13.789494      13.820875       1.329853       0.006340      10.738597       1.445023      16.809012          -0.000004
           11              P       2.116839       0.593661       8.710562       1.349821      67.220934 0.11576358E+04  0.34116579E+05                                12.988220                           10.519123       0.408576       1.939745                    0.999524      46.013500     139.255852       0.579821       0.358442      -1.125883      -0.049018       0.003970      -0.115180       0.125240       0.055125       0.017111      -0.034927      -0.022667       0.084897      -0.081972       0.025461       0.056511             14.944083      15.611716      -3.067546      -0.053821      15.516738       3.847420      13.703795           0.000007
           12              P       2.390044       8.612678      13.481335       1.456446      62.733852 0.11175568E+04  0.32687627E+05                                12.559325                           10.464762       0.357660       1.934146                    0.999688      44.584773     134.976416       0.569865       0.367469      -1.117498       0.111388      -0.063930       0.029841       0.131851      -0.023617      -0.074784       0.007730       0.082661       0.010994      -0.060558      -0.041679       0.102237             13.789493      13.820877       1.329855      -0.006337      10.738596      -1.445025      16.809005          -0.000004
           13              P       5.770929       5.188559       7.153938       1.349821      67.220940 0.11576357E+04  0.34116574E+05                                12.988220                           10.519122       0.408576       1.939745                    0.999524      46.013500     139.255849       0.579821       0.358442      -1.125883      -0.049018       0.003970       0.115180       0.125240       0.055125      -0.017111       0.034927      -0.022667       0.084897      -0.081972       0.025460       0.056511             14.944084      15.611712      -3.067551       0.053824      15.516748      -3.847422      13.703793           0.000007
           14              P       7.419854       4.017779       2.383165       1.456446      62.733864 0.11175570E+04  0.32687634E+05                                12.559327                           10.464763       0.357660       1.934146                    0.999688      44.584774     134.976421       0.569865       0.367469      -1.117498       0.111388      -0.063930      -0.029841       0.131851      -0.023617       0.074784      -0.007730       0.082661       0.010994      -0.060558      -0.041679       0.102238             13.789495      13.820875       1.329853       0.006340      10.738597       1.445023      16.809014          -0.000004
           15              P       5.191341       8.596136      23.018438       1.349821      67.220921 0.11576353E+04  0.34116559E+05                                12.988217                           10.519120       0.408576       1.939745                    0.999524      46.013500     139.255850       0.579821       0.358442      -1.125883       0.049018      -0.003970       0.115180       0.125240       0.055125       0.017111      -0.034927      -0.022667       0.084897      -0.081972       0.025460       0.056511             14.944081      15.611713      -3.067547      -0.053821      15.516740       3.847420      13.703789           0.000008
           16              P       4.918136       0.577119      18.247665       1.456446      62.733851 0.11175568E+04  0.32687626E+05                                12.559326                           10.464762       0.357660       1.934146                    0.999688      44.584773     134.976422       0.569865       0.367469      -1.117498      -0.111388       0.063930      -0.029841       0.131851      -0.023617      -0.074784       0.007730       0.082661       0.010994      -0.060558      -0.041679       0.102238             13.789494      13.820878       1.329854      -0.006338      10.738596      -1.445026      16.809008          -0.000004
           17              H       0.130667       6.795855      28.229291       0.453218       0.399013 0.23518679E+01  0.17262735E+02                                 0.963374                            0.954689      -1.256912       2.503944                    0.999861       1.882675       4.790288       0.574205       1.453258      -0.676346       0.014125       0.023324      -0.010167       0.029102       0.011638       0.002149      -0.005270       0.000974      -0.024685      -0.013265      -0.002688       0.015954              0.959090       0.945503       0.119284      -0.048018       1.049631      -0.061898       0.882137          -0.000000
           18              H       2.041111       3.245836      27.188580       0.255038       0.580494 0.37833011E+01  0.31684951E+02                                 1.282863                            1.238864      -1.042062       2.455070                    0.998982       3.011377       8.541186       0.480747       1.521275      -0.659982       0.022445      -0.017284      -0.003483       0.028542       0.007094      -0.000060      -0.001496      -0.017734       0.012210      -0.013401       0.003716       0.009686              1.313791       1.597534      -0.285720      -0.019773       1.231533       0.050975       1.112305           0.000000
           19              H       2.198475       5.350300      26.341416       0.185366       0.863140 0.64905191E+01  0.60151444E+02                                 1.490468                            1.487460      -0.704296       2.590486                    0.999920       2.930724       7.833794       0.517007       1.278329      -0.712920       0.025607       0.021861      -0.001864       0.033720       0.009802       0.002728      -0.010548       0.004973      -0.014101      -0.016626       0.002816       0.013810              1.484507       1.670687       0.256217       0.006902       1.476486      -0.037962       1.306348           0.000001
           20              H       0.633576       5.379707      26.204981       0.171883       0.904458 0.70437531E+01  0.68593801E+02                                 1.676592                            1.653847      -1.634237       2.124660                    0.992426       3.859015      11.627755       0.431924       1.456189      -0.670292      -0.020702       0.018465      -0.005747       0.028330      -0.000263      -0.000991      -0.009330       0.004244      -0.021195      -0.013126       0.005649       0.007476              1.688716       1.836330      -0.337429       0.035454       1.733158      -0.085044       1.496659           0.000001
           21              H       2.095302       4.925731      28.724264       0.181727       0.913605 0.71061408E+01  0.68049066E+02                                 1.605622                            1.600836      -0.900249       2.495599                    0.998583       3.180425       8.931217       0.472962       1.352356      -0.695898       0.031494       0.015329       0.001704       0.035068       0.012383      -0.001192       0.002782      -0.001251       0.006844      -0.014016       0.002596       0.011420              1.593957       1.705960       0.266780       0.090203       1.583698       0.085341       1.492213          -0.000000
           22              H       1.547657       3.572074      29.266830       0.176333       1.005508 0.80872915E+01  0.80081749E+02                                 1.716982                            1.711805      -1.061401       2.411778                    0.996610       3.340674       9.575536       0.455238       1.358742      -0.694280       0.013691      -0.024303       0.016382       0.032348       0.000898       0.002875      -0.001981      -0.026709       0.024376      -0.017783       0.006970       0.010812              1.707840       1.527599      -0.103146       0.121460       1.685866      -0.264442       1.910055          -0.000000
           23              H       7.995609       3.350600      27.017243       0.137573       0.848144 0.64605688E+01  0.61137667E+02                                 1.577043                            1.562175      -1.105852       2.370138                    0.995266       3.593849      10.431933       0.456929       1.416510      -0.679709      -0.034834       0.014617      -0.008160       0.038647      -0.002599      -0.001249      -0.000008       0.000694      -0.038150      -0.012798       0.003777       0.009021              1.585851       1.914519      -0.255032       0.025426       1.464824       0.012115       1.378211           0.000000
           24              H       0.069373       2.216579      27.797777       0.131381       1.064031 0.84641101E+01  0.84125843E+02                                 1.725465                            1.705753      -0.801235       2.508042                    0.998696       3.396322       9.512169       0.478053       1.289086      -0.708884      -0.008289      -0.028732       0.019161       0.035516       0.002680       0.007206      -0.006441      -0.007935      -0.003693      -0.012005       0.002940       0.009066              1.718601       1.525462       0.115154      -0.100691       1.730283      -0.327522       1.900057           0.000000
           25              H       1.161665       1.585240      25.805196       0.092231       1.051555 0.80324797E+01  0.79398148E+02                                 1.743030                            1.678849      -0.962161       2.402408                    0.996982       3.747314      10.729064       0.470913       1.315845      -0.699921       0.029107      -0.026642      -0.000707       0.039465      -0.005012       0.000353      -0.002937      -0.003904       0.021292      -0.009047       0.000773       0.008274              1.780849       2.152421      -0.436067      -0.044728       1.782304       0.101771       1.407822           0.000001
           26              H       8.291268       1.433608      25.662415       0.135517       0.955674 0.68185682E+01  0.64603476E+02                                 1.642019                            1.553928      -0.829813       2.502475                    0.999199       3.335674       9.307591       0.486792       1.328006      -0.699292      -0.028785      -0.031158      -0.008440       0.043250       0.005179       0.003663      -0.002897      -0.015359       0.009372      -0.012081       0.003704       0.008378              1.693179       1.962851       0.488800       0.104097       1.759033       0.149269       1.357653           0.000002
           27              H       2.147703       6.988841      12.364791       0.453218       0.399012 0.23518678E+01  0.17262735E+02                                 0.963374                            0.954690      -1.256912       2.503944                    0.999861       1.882675       4.790289       0.574204       1.453258      -0.676346      -0.014125      -0.023324      -0.010167       0.029102       0.011638      -0.002149       0.005270       0.000974      -0.024685      -0.013265      -0.002688       0.015954              0.959091       0.945504       0.119284       0.048018       1.049631       0.061898       0.882137          -0.000000
           28              H       1.612979       1.349062      11.324080       0.255038       0.580493 0.37832955E+01  0.31684896E+02                                 1.282863                            1.238864      -1.042063       2.455070                    0.998982       3.011376       8.541185       0.480746       1.521276      -0.659982      -0.022445       0.017284      -0.003483       0.028542       0.007094       0.000060       0.001496      -0.017734       0.012210      -0.013401       0.003716       0.009686              1.313790       1.597534      -0.285720       0.019773       1.231533      -0.050975       1.112305           0.000000
           29              H       0.079895       8.434396      10.476916       0.185366       0.863141 0.64905226E+01  0.60151480E+02                                 1.490468                            1.487460      -0.704296       2.590486                    0.999920       2.930725       7.833795       0.517008       1.278328      -0.712920      -0.025607      -0.021861      -0.001864       0.033720       0.009802      -0.002728       0.010548       0.004973      -0.014101      -0.016626       0.002816       0.013810              1.484507       1.670687       0.256217      -0.006902       1.476486       0.037962       1.306348           0.000001
           30              H       1.644794       8.404988      10.340481       0.171883       0.904458 0.70437596E+01  0.68593878E+02                                 1.676593                            1.653847      -1.634237       2.124660                    0.992426       3.859016      11.627758       0.431924       1.456188      -0.670292       0.020702      -0.018465      -0.005747       0.028330      -0.000263       0.000991       0.009330       0.004244      -0.021195      -0.013126       0.005649       0.007476              1.688716       1.836330      -0.337430      -0.035454       1.733159       0.085044       1.496659           0.000001
           31              H       0.183068       8.858964      12.859764       0.181727       0.913605 0.71061400E+01  0.68049059E+02                                 1.605622                            1.600836      -0.900249       2.495599                    0.998583       3.180424       8.931215       0.472962       1.352357      -0.695898      -0.031494      -0.015329       0.001704       0.035068       0.012383       0.001192      -0.002782      -0.001251       0.006844      -0.014016       0.002596       0.011420              1.593957       1.705960       0.266780      -0.090203       1.583699      -0.085341       1.492214          -0.000000
           32              H       2.106433       1.022824      13.402330       0.176333       1.005508 0.80872840E+01  0.80081654E+02                                 1.716981                            1.711804      -1.061401       2.411778                    0.996610       3.340674       9.575534       0.455238       1.358741      -0.694280      -0.013691       0.024303       0.016382       0.032348       0.000898      -0.002875       0.001981      -0.026709       0.024376      -0.017783       0.006970       0.010812              1.707839       1.527598      -0.103146      -0.121461       1.685865       0.264442       1.910054          -0.000000
           33              H       4.342381       1.244299      11.152743       0.137573       0.848143 0.64605615E+01  0.61137585E+02                                 1.577043                            1.562174      -1.105852       2.370138                    0.995266       3.593848      10.431932       0.456928       1.416511      -0.679709       0.034834      -0.014617      -0.008160       0.038647      -0.002599       0.001249       0.000008       0.000694      -0.038150      -0.012798       0.003777       0.009021              1.585851       1.914519      -0.255032      -0.025427       1.464823      -0.012115       1.378210           0.000000
           34              H       3.584717       2.378319      11.933277       0.131381       1.064031 0.84641090E+01  0.84125829E+02                                 1.725464                            1.705752      -0.801235       2.508042                    0.998696       3.396322       9.512168       0.478053       1.289086      -0.708884       0.008289       0.028732       0.019161       0.035516       0.002680      -0.007206       0.006441      -0.007935      -0.003693      -0.012005       0.002940       0.009066              1.718600       1.525462       0.115154       0.100691       1.730283       0.327522       1.900057           0.000000
           35              H       2.492425       3.009659       9.940696       0.092231       1.051555 0.80324823E+01  0.79398182E+02                                 1.743030                            1.678849      -0.962161       2.402408                    0.996982       3.747314      10.729065       0.470913       1.315845      -0.699921      -0.029107       0.026642      -0.000707       0.039465      -0.005012      -0.000353       0.002937      -0.003904       0.021292      -0.009047       0.000773       0.008274              1.780849       2.152421      -0.436068       0.044728       1.782305      -0.101771       1.407822           0.000001
           36              H       4.046722       3.161290       9.797915       0.135517       0.955674 0.68185681E+01  0.64603476E+02                                 1.642019                            1.553928      -0.829813       2.502475                    0.999199       3.335674       9.307591       0.486792       1.328006      -0.699292       0.028785       0.031158      -0.008440       0.043250       0.005179      -0.003663       0.002897      -0.015359       0.009372      -0.012081       0.003704       0.008378              1.693179       1.962851       0.488800      -0.104097       1.759033      -0.149269       1.357653           0.000001
           37              H       7.177513       2.393942       3.499709       0.453218       0.399013 0.23518686E+01  0.17262743E+02                                 0.963374                            0.954690      -1.256912       2.503944                    0.999861       1.882675       4.790290       0.574204       1.453259      -0.676346      -0.014125      -0.023324       0.010167       0.029102       0.011638       0.002149      -0.005270       0.000974      -0.024685      -0.013265      -0.002688       0.015954              0.959091       0.945504       0.119284      -0.048018       1.049631      -0.061898       0.882138          -0.000000
           38              H       5.267069       5.943961       4.540420       0.255038       0.580494 0.37833011E+01  0.31684951E+02                                 1.282863                            1.238864      -1.042063       2.455070                    0.998982       3.011377       8.541186       0.480747       1.521275      -0.659982      -0.022445       0.017284       0.003483       0.028542       0.007094      -0.000060      -0.001496      -0.017734       0.012210      -0.013401       0.003716       0.009686              1.313791       1.597534      -0.285720      -0.019773       1.231533       0.050975       1.112305           0.000000
           39              H       5.109705       3.839497       5.387584       0.185366       0.863141 0.64905227E+01  0.60151482E+02                                 1.490468                            1.487460      -0.704297       2.590486                    0.999920       2.930725       7.833795       0.517008       1.278328      -0.712920      -0.025607      -0.021861       0.001864       0.033720       0.009802       0.002728      -0.010548       0.004973      -0.014101      -0.016626       0.002816       0.013810              1.484507       1.670687       0.256217       0.006902       1.476486      -0.037962       1.306348           0.000001
           40              H       6.674604       3.810090       5.524019       0.171883       0.904458 0.70437531E+01  0.68593801E+02                                 1.676592                            1.653847      -1.634237       2.124660                    0.992426       3.859015      11.627755       0.431924       1.456189      -0.670292       0.020702      -0.018465       0.005747       0.028330      -0.000263      -0.000991      -0.009330       0.004244      -0.021195      -0.013126       0.005649       0.007476              1.688716       1.836330      -0.337429       0.035454       1.733158      -0.085044       1.496659           0.000001
           41              H       5.212878       4.264066       3.004736       0.181727       0.913605 0.71061396E+01  0.68049051E+02                                 1.605622                            1.600836      -0.900249       2.495599                    0.998583       3.180425       8.931216       0.472963       1.352356      -0.695898      -0.031494      -0.015329      -0.001704       0.035068       0.012383      -0.001192       0.002782      -0.001251       0.006844      -0.014016       0.002596       0.011420              1.593957       1.705960       0.266780       0.090203       1.583698       0.085341       1.492213          -0.000000
           42              H       5.760523       5.617723       2.462170       0.176333       1.005508 0.80872856E+01  0.80081679E+02                                 1.716982                            1.711805      -1.061401       2.411778                    0.996610       3.340673       9.575534       0.455238       1.358743      -0.694279      -0.013691       0.024303      -0.016382       0.032348       0.000898       0.002875      -0.001981      -0.026709       0.024376      -0.017783       0.006970       0.010812              1.707840       1.527599      -0.103146       0.121460       1.685866      -0.264442       1.910055          -0.000000
           43              H      -0.687429       5.839197       4.711756       0.137573       0.848144 0.64605686E+01  0.61137664E+02                                 1.577043                            1.562175      -1.105852       2.370138                    0.995266       3.593849      10.431933       0.456929       1.416510      -0.679709       0.034834      -0.014617       0.008160       0.038647      -0.002599      -0.001249      -0.000008       0.000694      -0.038150      -0.012798       0.003777       0.009021              1.585851       1.914519      -0.255032       0.025426       1.464824       0.012115       1.378211           0.000000
           44              H       7.238807       6.973218       3.931223       0.131381       1.064031 0.84641089E+01  0.84125825E+02                                 1.725464                            1.705752      -0.801235       2.508043                    0.998696       3.396322       9.512167       0.478053       1.289086      -0.708884       0.008289       0.028732      -0.019161       0.035516       0.002680       0.007206      -0.006441      -0.007935      -0.003693      -0.012005       0.002940       0.009066              1.718600       1.525461       0.115154      -0.100691       1.730283      -0.327522       1.900056           0.000000
           45              H       6.146515       7.604557       5.923804       0.092231       1.051555 0.80324796E+01  0.79398148E+02                                 1.743030                            1.678849      -0.962161       2.402408                    0.996982       3.747314      10.729064       0.470913       1.315845      -0.699921      -0.029107       0.026642       0.000707       0.039465      -0.005012       0.000353      -0.002937      -0.003904       0.021292      -0.009047       0.000773       0.008274              1.780849       2.152421      -0.436067      -0.044728       1.782304       0.101771       1.407822           0.000001
           46              H      -0.983088       7.756189       6.066585       0.135517       0.955673 0.68185629E+01  0.64603418E+02                                 1.642019                            1.553928      -0.829813       2.502476                    0.999199       3.335673       9.307590       0.486792       1.328007      -0.699292       0.028785       0.031158       0.008440       0.043250       0.005180       0.003663      -0.002897      -0.015359       0.009372      -0.012081       0.003704       0.008378              1.693179       1.962851       0.488800       0.104097       1.759033       0.149269       1.357653           0.000001
           47              H       5.160477       2.200956      19.364209       0.453218       0.399012 0.23518678E+01  0.17262735E+02                                 0.963374                            0.954690      -1.256912       2.503944                    0.999861       1.882675       4.790289       0.574204       1.453258      -0.676346       0.014125       0.023324       0.010167       0.029102       0.011638      -0.002149       0.005270       0.000974      -0.024685      -0.013265      -0.002688       0.015954              0.959091       0.945504       0.119284       0.048018       1.049631       0.061898       0.882137          -0.000000
           48              H       5.695201       7.840735      20.404920       0.255038       0.580494 0.37832996E+01  0.31684937E+02                                 1.282863                            1.238864      -1.042063       2.455070                    0.998982       3.011377       8.541187       0.480747       1.521275      -0.659982       0.022445      -0.017284       0.003483       0.028542       0.007094       0.000060       0.001496      -0.017734       0.012210      -0.013401       0.003716       0.009686              1.313791       1.597534      -0.285720       0.019773       1.231533      -0.050975       1.112305           0.000000
           49              H       7.228285       0.755401      21.252084       0.185366       0.863141 0.64905226E+01  0.60151483E+02                                 1.490468                            1.487461      -0.704297       2.590486                    0.999920       2.930725       7.833796       0.517008       1.278329      -0.712920       0.025607       0.021861       0.001864       0.033720       0.009802      -0.002728       0.010548       0.004973      -0.014101      -0.016626       0.002816       0.013810              1.484507       1.670687       0.256217      -0.006902       1.476486       0.037962       1.306348           0.000001
           50              H       5.663386       0.784809      21.388519       0.171883       0.904458 0.70437596E+01  0.68593878E+02                                 1.676593                            1.653847      -1.634237       2.124660                    0.992426       3.859016      11.627758       0.431924       1.456188      -0.670292      -0.020702       0.018465       0.005747       0.028330      -0.000263       0.000991       0.009330       0.004244      -0.021195      -0.013126       0.005649       0.007476              1.688716       1.836330      -0.337430      -0.035454       1.733159       0.085044       1.496659           0.000001
           51              H       7.125112       0.330833      18.869236       0.181727       0.913605 0.71061443E+01  0.68049107E+02                                 1.605622                            1.600836      -0.900249       2.495599                    0.998583       3.180425       8.931217       0.472962       1.352356      -0.695898       0.031494       0.015329      -0.001704       0.035068       0.012383       0.001192      -0.002782      -0.001251       0.006844      -0.014016       0.002596       0.011420              1.593958       1.705960       0.266781      -0.090203       1.583699      -0.085341       1.492214          -0.000000
           52              H       5.201747       8.166973      18.326670       0.176333       1.005508 0.80872855E+01  0.80081672E+02                                 1.716981                            1.711804      -1.061401       2.411778                    0.996610       3.340674       9.575534       0.455238       1.358741      -0.694280       0.013691      -0.024303      -0.016382       0.032348       0.000898      -0.002875       0.001981      -0.026709       0.024376      -0.017783       0.006970       0.010812              1.707839       1.527598      -0.103146      -0.121461       1.685865       0.264442       1.910055          -0.000000
           53              H       2.965799       7.945498      20.576256       0.137573       0.848143 0.64605601E+01  0.61137569E+02                                 1.577042                            1.562174      -1.105852       2.370138                    0.995266       3.593848      10.431932       0.456928       1.416511      -0.679709      -0.034834       0.014617       0.008160       0.038647      -0.002599       0.001249       0.000008       0.000694      -0.038150      -0.012798       0.003777       0.009021              1.585851       1.914519      -0.255032      -0.025426       1.464823      -0.012115       1.378210           0.000000
           54              H       3.723463       6.811478      19.795723       0.131381       1.064031 0.84641048E+01  0.84125776E+02                                 1.725464                            1.705752      -0.801234       2.508043                    0.998696       3.396321       9.512165       0.478053       1.289086      -0.708884      -0.008289      -0.028732      -0.019161       0.035516       0.002680      -0.007206       0.006441      -0.007935      -0.003693      -0.012005       0.002940       0.009066              1.718600       1.525461       0.115154       0.100690       1.730283       0.327522       1.900056           0.000000
           55              H       4.815755       6.180138      21.788304       0.092231       1.051555 0.80324879E+01  0.79398243E+02                                 1.743030                            1.678849      -0.962161       2.402408                    0.996982       3.747315      10.729065       0.470913       1.315844      -0.699921       0.029107      -0.026642       0.000707       0.039465      -0.005012      -0.000353       0.002937      -0.003904       0.021292      -0.009047       0.000773       0.008274              1.780849       2.152420      -0.436068       0.044728       1.782305      -0.101771       1.407822           0.000001
           56              H       3.261458       6.028507      21.931085       0.135517       0.955674 0.68185675E+01  0.64603471E+02                                 1.642019                            1.553928      -0.829813       2.502475                    0.999199       3.335674       9.307592       0.486792       1.328006      -0.699292      -0.028785      -0.031158       0.008440       0.043250       0.005179      -0.003663       0.002897      -0.015359       0.009372      -0.012081       0.003704       0.008378              1.693179       1.962851       0.488800      -0.104097       1.759033      -0.149269       1.357653           0.000002
           57              C       1.412215       4.801669      26.185944      -0.425039      28.467673 0.53364559E+03  0.13191532E+05                                 8.090379                            7.656950      -0.375424       1.871748                    0.994991      31.670072      93.035071       0.601414       0.411993      -1.068186       0.004876      -0.031813       0.108036       0.112728       0.034348      -0.003529      -0.125636      -0.039491      -0.042841      -0.124522      -0.014488       0.139009              8.409341       6.875983      -0.096515      -0.552839       8.283479      -1.384171      10.068560           0.000000
           58              C       1.345730       4.311853      28.673497      -0.437500      30.473690 0.52707609E+03  0.12956202E+05                                 8.351574                            7.486574      -0.225322       1.916121                    0.994975      31.567394      91.716418       0.624852       0.398772      -1.079645       0.060403      -0.071660      -0.117870       0.150589       0.044389       0.041541       0.025233      -0.046013       0.261621      -0.096624      -0.011385       0.108009              8.988193       7.881425      -0.709195      -0.699874       6.718343       2.179441      12.364811           0.000001
           59              C       0.135014       2.839647      27.058491      -0.134341      23.165363 0.39498871E+03  0.91261917E+04                                 7.269554                            6.752622      -0.351262       1.915630                    0.995329      27.952650      81.400694       0.612364       0.432904      -1.046988       0.061500       0.013538      -0.039793       0.074492       0.060733       0.026649       0.007432      -0.006699      -0.130122      -0.058087      -0.028797       0.086884              7.572574       7.696812       1.057349      -0.282403       6.855401       1.235136       8.165508           0.000001
           60              C       0.326486       2.076894      25.763948       0.011245      21.434361 0.33974884E+03  0.75470465E+04                                 6.830527                            6.207139       0.066590       2.062571                    0.997061      26.139698      74.230249       0.648382       0.425262      -1.053427      -0.024370       0.089596      -0.057119       0.109014      -0.019461      -0.001036      -0.027858      -0.088622       0.210091      -0.083722       0.002612       0.081110              7.169792       6.838007       0.481286      -0.319851       7.506300       0.735339       7.165068           0.000001
           61              C       6.254965       3.950694      23.070156       0.514058      23.770147 0.27461747E+03  0.58084798E+04                                 7.470552                            5.829471       0.035092       2.057090                    0.999468      23.230686      65.261030       0.624037       0.464046      -1.026374      -0.015933      -0.043090      -0.137179       0.144667      -0.119098       0.009263      -0.008233       0.063847      -0.243106      -0.083276      -0.081166       0.164442              8.512439       7.366988       4.161036      -0.495700      10.455115      -0.715900       7.715213           0.000003
           62              C       6.460297       4.446943      24.520171       0.501722      23.116188 0.28187150E+03  0.60001108E+04                                 7.322700                            5.893315       0.088407       2.067301                    0.999310      23.526745      66.275737       0.622728       0.462061      -1.027609       0.000373       0.051360       0.138209       0.147443      -0.107624       0.012730      -0.005772       0.068390      -0.195844      -0.080839      -0.065611       0.146450              8.155767       7.296081       3.590383      -0.521848       9.215173      -0.990100       7.956046           0.000003
           63              C       4.473252       2.400375      28.057955       0.519726      23.857134 0.25798966E+03  0.53644790E+04                                 7.455264                            5.615977       0.207533       2.119259                    0.999352      22.667149      62.839707       0.642542       0.458437      -1.030988      -0.115347       0.081351       0.016081       0.142062       0.094041      -0.034188      -0.057503      -0.118451      -0.204197      -0.087698      -0.076705       0.164403              8.518735       8.914206      -1.838953       1.290187       5.498475       1.904002      11.143523          -0.000001
           64              C       5.739189       1.560428      27.851716       0.522569      23.461559 0.26885630E+03  0.56615441E+04                                 7.494380                            5.818660      -0.028180       2.046953                    0.999212      22.930158      64.459656       0.615934       0.472234      -1.020997       0.118817      -0.087510      -0.002845       0.147593       0.092026      -0.030918      -0.056620      -0.100766      -0.247451      -0.099544      -0.063541       0.163085              8.376457       8.500054      -1.608304       0.868069       5.727934       1.782231      10.901384          -0.000000
           65              C       3.337080       3.957127       0.310944       0.526159      22.902610 0.28247627E+03  0.60240103E+04                                 7.377021                            5.981612      -0.002321       2.053137                    0.999146      23.196600      65.683104       0.604667       0.474991      -1.019222      -0.057040      -0.130433       0.065357       0.156646       0.029270       0.079832       0.041290       0.009744       0.341052      -0.091259      -0.065750       0.157009              7.924450      10.171470      -1.599342      -2.464066       7.421401       0.015372       6.180478          -0.000001
           66              C       0.866155       8.983027      10.321444      -0.425039      28.467680 0.53364577E+03  0.13191538E+05                                 8.090380                            7.656951      -0.375424       1.871748                    0.994991      31.670071      93.035066       0.601414       0.411993      -1.068186      -0.004876       0.031813       0.108036       0.112728       0.034348       0.003529       0.125637      -0.039491      -0.042841      -0.124522      -0.014488       0.139010              8.409342       6.875982      -0.096516       0.552840       8.283483       1.384171      10.068561           0.000000
           67              C       2.308360       0.283046      12.808997      -0.437500      30.473691 0.52707608E+03  0.12956202E+05                                 8.351574                            7.486574      -0.225322       1.916121                    0.994975      31.567394      91.716418       0.624852       0.398772      -1.079645      -0.060403       0.071660      -0.117870       0.150589       0.044389      -0.041541      -0.025233      -0.046013       0.261621      -0.096624      -0.011385       0.108009              8.988193       7.881423      -0.709195       0.699872       6.718343      -2.179442      12.364813           0.000001
           68              C       3.519076       1.755251      11.193991      -0.134341      23.165357 0.39498848E+03  0.91261851E+04                                 7.269553                            6.752620      -0.351262       1.915630                    0.995329      27.952650      81.400693       0.612364       0.432904      -1.046988      -0.061500      -0.013538      -0.039793       0.074492       0.060733      -0.026649      -0.007432      -0.006699      -0.130122      -0.058087      -0.028797       0.086884              7.572572       7.696814       1.057350       0.282401       6.855396      -1.235136       8.165506           0.000001
           69              C       3.327604       2.518004       9.899448       0.011245      21.434363 0.33974888E+03  0.75470475E+04                                 6.830527                            6.207140       0.066590       2.062571                    0.997061      26.139698      74.230248       0.648382       0.425262      -1.053428       0.024370      -0.089596      -0.057119       0.109014      -0.019461       0.001036       0.027858      -0.088622       0.210091      -0.083722       0.002612       0.081110              7.169792       6.838005       0.481285       0.319851       7.506300      -0.735338       7.165071           0.000001
           70              C       6.083025       0.644205       7.205656       0.514058      23.770145 0.27461738E+03  0.58084775E+04                                 7.470552                            5.829470       0.035092       2.057090                    0.999468      23.230685      65.261027       0.624037       0.464046      -1.026374       0.015933       0.043090      -0.137179       0.144667      -0.119098      -0.009263       0.008233       0.063847      -0.243106      -0.083276      -0.081166       0.164442              8.512439       7.366989       4.161038       0.495698      10.455117       0.715900       7.715210           0.000003
           71              C       5.877693       0.147956       8.655671       0.501722      23.116187 0.28187149E+03  0.60001106E+04                                 7.322700                            5.893315       0.088407       2.067301                    0.999310      23.526745      66.275739       0.622728       0.462061      -1.027609      -0.000373      -0.051360       0.138209       0.147443      -0.107624      -0.012730       0.005772       0.068390      -0.195844      -0.080839      -0.065611       0.146450              8.155767       7.296081       3.590383       0.521847       9.215173       0.990100       7.956046           0.000003
           72              C       7.864738       2.194524      12.193455       0.519726      23.857135 0.25798968E+03  0.53644793E+04                                 7.455263                            5.615977       0.207533       2.119259                    0.999352      22.667150      62.839708       0.642542       0.458437      -1.030988       0.115347      -0.081351       0.016081       0.142062       0.094041       0.034188       0.057503      -0.118451      -0.204196      -0.087698      -0.076705       0.164403              8.518734       8.914205      -1.838953      -1.290186       5.498475      -1.904002      11.143523          -0.000000
           73              C       6.598801       3.034471      11.987216       0.522569      23.461556 0.26885622E+03  0.56615420E+04                                 7.494380                            5.818660      -0.028180       2.046953                    0.999212      22.930159      64.459662       0.615934       0.472234      -1.020997      -0.118817       0.087510      -0.002845       0.147593       0.092026       0.030918       0.056620      -0.100766      -0.247451      -0.099544      -0.063541       0.163085              8.376457       8.500053      -1.608303      -0.868069       5.727931      -1.782229      10.901387          -0.000001
           74              C       0.317010       0.637772      16.175444       0.526159      22.902612 0.28247635E+03  0.60240124E+04                                 7.377022                            5.981612      -0.002321       2.053137                    0.999146      23.196600      65.683103       0.604667       0.474991      -1.019222       0.057040       0.130433       0.065357       0.156646       0.029270      -0.079832      -0.041290       0.009744       0.341052      -0.091259      -0.065750       0.157009              7.924450      10.171470      -1.599343       2.464065       7.421402      -0.015373       6.180477          -0.000001
           75              C       5.895965       4.388128       5.543056      -0.425039      28.467671 0.53364555E+03  0.13191531E+05                                 8.090378                            7.656949      -0.375424       1.871748                    0.994991      31.670071      93.035064       0.601414       0.411993      -1.068186      -0.004876       0.031813      -0.108036       0.112728       0.034348      -0.003529      -0.125637      -0.039491      -0.042841      -0.124522      -0.014488       0.139010              8.409340       6.875982      -0.096515      -0.552839       8.283478      -1.384172      10.068560           0.000001
           76              C       5.962450       4.877944       3.055503      -0.437500      30.473694 0.52707619E+03  0.12956205E+05                                 8.351575                            7.486575      -0.225322       1.916121                    0.994975      31.567396      91.716426       0.624852       0.398772      -1.079645      -0.060403       0.071660       0.117870       0.150589       0.044389       0.041541       0.025233      -0.046013       0.261621      -0.096624      -0.011385       0.108009              8.988194       7.881426      -0.709196      -0.699874       6.718344       2.179442      12.364812           0.000001
           77              C       7.173166       6.350150       4.670509      -0.134341      23.165362 0.39498868E+03  0.91261908E+04                                 7.269554                            6.752622      -0.351262       1.915630                    0.995329      27.952649      81.400690       0.612364       0.432904      -1.046988      -0.061500      -0.013538       0.039793       0.074492       0.060733       0.026649       0.007432      -0.006699      -0.130122      -0.058087      -0.028797       0.086884              7.572574       7.696812       1.057348      -0.282405       6.855401       1.235137       8.165508           0.000001
           78              C       6.981694       7.112903       5.965052       0.011245      21.434362 0.33974885E+03  0.75470470E+04                                 6.830527                            6.207140       0.066591       2.062571                    0.997061      26.139698      74.230251       0.648382       0.425262      -1.053427       0.024370      -0.089596       0.057120       0.109014      -0.019461      -0.001036      -0.027858      -0.088622       0.210091      -0.083722       0.002612       0.081110              7.169792       6.838008       0.481286      -0.319851       7.506300       0.735339       7.165069           0.000001
           79              C       1.053215       5.239103       8.658844       0.514058      23.770146 0.27461745E+03  0.58084794E+04                                 7.470552                            5.829471       0.035092       2.057090                    0.999468      23.230685      65.261027       0.624037       0.464046      -1.026374       0.015933       0.043090       0.137179       0.144667      -0.119098       0.009263      -0.008233       0.063847      -0.243106      -0.083276      -0.081166       0.164442              8.512439       7.366988       4.161036      -0.495700      10.455115      -0.715900       7.715213           0.000003
           80              C       0.847883       4.742854       7.208829       0.501722      23.116187 0.28187148E+03  0.60001106E+04                                 7.322701                            5.893315       0.088406       2.067300                    0.999310      23.526745      66.275742       0.622728       0.462061      -1.027609      -0.000373      -0.051360      -0.138209       0.147443      -0.107624       0.012730      -0.005772       0.068390      -0.195844      -0.080839      -0.065611       0.146450              8.155767       7.296082       3.590384      -0.521848       9.215174      -0.990100       7.956047           0.000003
           81              C       2.834928       6.789422       3.671045       0.519726      23.857138 0.25798971E+03  0.53644801E+04                                 7.455264                            5.615977       0.207532       2.119259                    0.999352      22.667152      62.839717       0.642542       0.458437      -1.030988       0.115347      -0.081351      -0.016081       0.142062       0.094041      -0.034188      -0.057503      -0.118451      -0.204197      -0.087698      -0.076705       0.164403              8.518735       8.914207      -1.838953       1.290187       5.498476       1.904002      11.143524          -0.000000
           82              C       1.568991       7.629369       3.877284       0.522569      23.461559 0.26885629E+03  0.56615438E+04                                 7.494381                            5.818661      -0.028180       2.046953                    0.999212      22.930158      64.459660       0.615934       0.472234      -1.020997      -0.118817       0.087510       0.002845       0.147593       0.092026      -0.030918      -0.056620      -0.100766      -0.247451      -0.099544      -0.063541       0.163085              8.376458       8.500055      -1.608304       0.868069       5.727934       1.782232      10.901385          -0.000001
           83              C       3.971100       5.232670      31.418056       0.526159      22.902609 0.28247626E+03  0.60240100E+04                                 7.377021                            5.981611      -0.002321       2.053137                    0.999146      23.196600      65.683102       0.604668       0.474991      -1.019222       0.057040       0.130433      -0.065357       0.156646       0.029270       0.079832       0.041290       0.009744       0.341052      -0.091259      -0.065750       0.157009              7.924449      10.171470      -1.599342      -2.464066       7.421401       0.015372       6.180477          -0.000001
           84              C       6.442025       0.206770      21.407556      -0.425039      28.467680 0.53364578E+03  0.13191538E+05                                 8.090380                            7.656951      -0.375424       1.871748                    0.994991      31.670071      93.035066       0.601414       0.411993      -1.068186       0.004876      -0.031813      -0.108036       0.112728       0.034348       0.003529       0.125637      -0.039491      -0.042841      -0.124522      -0.014488       0.139009              8.409342       6.875982      -0.096516       0.552839       8.283482       1.384172      10.068562           0.000000
           85              C       4.999820       8.906751      18.920003      -0.437500      30.473689 0.52707605E+03  0.12956201E+05                                 8.351574                            7.486574      -0.225322       1.916121                    0.994975      31.567394      91.716417       0.624852       0.398772      -1.079645       0.060403      -0.071660       0.117870       0.150589       0.044389      -0.041541      -0.025233      -0.046013       0.261621      -0.096624      -0.011385       0.108009              8.988193       7.881423      -0.709195       0.699872       6.718343      -2.179442      12.364812           0.000001
           86              C       3.789104       7.434546      20.535009      -0.134341      23.165358 0.39498849E+03  0.91261854E+04                                 7.269553                            6.752620      -0.351262       1.915630                    0.995329      27.952650      81.400690       0.612364       0.432904      -1.046988       0.061500       0.013538       0.039793       0.074492       0.060733      -0.026649      -0.007432      -0.006699      -0.130122      -0.058087      -0.028797       0.086884              7.572572       7.696814       1.057350       0.282403       6.855396      -1.235137       8.165506           0.000001
           87              C       3.980576       6.671793      21.829552       0.011245      21.434366 0.33974892E+03  0.75470489E+04                                 6.830528                            6.207141       0.066590       2.062571                    0.997061      26.139701      74.230263       0.648382       0.425262      -1.053427      -0.024370       0.089596       0.057120       0.109014      -0.019461       0.001036       0.027858      -0.088622       0.210091      -0.083722       0.002612       0.081110              7.169794       6.838006       0.481286       0.319851       7.506302      -0.735338       7.165073           0.000001
           88              C       1.225155       8.545592      24.523344       0.514058      23.770145 0.27461739E+03  0.58084777E+04                                 7.470552                            5.829470       0.035092       2.057090                    0.999468      23.230685      65.261027       0.624037       0.464046      -1.026374      -0.015933      -0.043090       0.137179       0.144667      -0.119098      -0.009263       0.008233       0.063847      -0.243106      -0.083276      -0.081166       0.164442              8.512439       7.366989       4.161038       0.495698      10.455117       0.715900       7.715211           0.000003
           89              C       1.430487       9.041841      23.073329       0.501722      23.116187 0.28187149E+03  0.60001106E+04                                 7.322700                            5.893315       0.088407       2.067301                    0.999310      23.526745      66.275740       0.622728       0.462061      -1.027609       0.000373       0.051360      -0.138209       0.147443      -0.107624      -0.012730       0.005772       0.068390      -0.195844      -0.080839      -0.065611       0.146450              8.155767       7.296082       3.590384       0.521847       9.215173       0.990100       7.956046           0.000003
           90              C      -0.556558       6.995273      19.535545       0.519726      23.857134 0.25798968E+03  0.53644793E+04                                 7.455264                            5.615977       0.207532       2.119259                    0.999352      22.667150      62.839711       0.642542       0.458437      -1.030988      -0.115347       0.081351      -0.016081       0.142062       0.094041       0.034188       0.057503      -0.118451      -0.204197      -0.087698      -0.076705       0.164403              8.518735       8.914206      -1.838953      -1.290186       5.498475      -1.904002      11.143523          -0.000000
           91              C       0.709379       6.155326      19.741784       0.522569      23.461552 0.26885616E+03  0.56615403E+04                                 7.494379                            5.818659      -0.028180       2.046953                    0.999212      22.930156      64.459650       0.615934       0.472234      -1.020997       0.118817      -0.087510       0.002845       0.147593       0.092026       0.030918       0.056620      -0.100766      -0.247451      -0.099544      -0.063541       0.163085              8.376456       8.500052      -1.608303      -0.868069       5.727931      -1.782229      10.901385          -0.000001
           92              C       6.991170       8.552025      15.553556       0.526159      22.902609 0.28247629E+03  0.60240110E+04                                 7.377021                            5.981612      -0.002321       2.053138                    0.999146      23.196598      65.683097       0.604667       0.474991      -1.019222      -0.057040      -0.130433      -0.065357       0.156646       0.029270      -0.079832      -0.041290       0.009744       0.341052      -0.091259      -0.065750       0.157009              7.924449      10.171469      -1.599343       2.464064       7.421402      -0.015373       6.180477          -0.000001
           93              N       1.298926       3.765979      27.274248       0.083470      21.826809 0.33029813E+03  0.71841330E+04                                 6.712670                            5.947603      -0.495240       1.931655                    0.996293      23.197029      62.266092       0.701179       0.401614      -1.083688      -0.060760       0.081844       0.020487       0.103971       0.048992       0.020002      -0.011668      -0.038552       0.109716      -0.075688       0.034019       0.041669              7.263799       6.413317       0.565437       0.195690       6.200042       0.506034       9.178038          -0.000000
           94              N       2.355164       0.828920      11.409748       0.083470      21.826801 0.33029795E+03  0.71841282E+04                                 6.712669                            5.947601      -0.495240       1.931655                    0.996293      23.197030      62.266097       0.701179       0.401614      -1.083688       0.060760      -0.081844       0.020487       0.103971       0.048992      -0.020002       0.011668      -0.038552       0.109716      -0.075688       0.034019       0.041669              7.263797       6.413320       0.565439      -0.195690       6.200038      -0.506035       9.178034          -0.000001
           95              N       6.009254       5.423818       4.454752       0.083470      21.826807 0.33029811E+03  0.71841326E+04                                 6.712671                            5.947603      -0.495240       1.931655                    0.996293      23.197029      62.266095       0.701179       0.401614      -1.083688       0.060760      -0.081844      -0.020487       0.103971       0.048992       0.020002      -0.011668      -0.038552       0.109716      -0.075688       0.034019       0.041669              7.263799       6.413318       0.565437       0.195690       6.200042       0.506034       9.178038          -0.000001
           96              N       4.953016       8.360877      20.319252       0.083470      21.826799 0.33029792E+03  0.71841276E+04                                 6.712669                            5.947601      -0.495240       1.931655                    0.996293      23.197030      62.266097       0.701179       0.401614      -1.083688      -0.060760       0.081844      -0.020487       0.103971       0.048992      -0.020002       0.011668      -0.038552       0.109716      -0.075688       0.034019       0.041669              7.263797       6.413320       0.565439      -0.195690       6.200038      -0.506034       9.178033          -0.000000
           97              O       2.840003       3.298218      24.501134      -0.837972      50.939170 0.81204126E+03  0.21554757E+05                                10.841791                            8.802970       0.000512       2.007479                    0.997539      31.364955      85.510984       0.644807       0.357859      -1.144458       0.038758       0.010573      -0.067425       0.078486       0.011425       0.001621      -0.006873      -0.019092       0.081650      -0.028845       0.000173       0.028672             12.690506      19.121651      -6.820578      -0.938074      11.683258       0.129847       7.266609          -0.000000
           98              O       0.347073       2.954520      24.596321      -0.388377      25.368639 0.44174154E+03  0.10105564E+05                                 6.894348                            6.564465       0.271806       2.195969                    0.997505      24.492047      62.706543       0.731901       0.365815      -1.134182      -0.008126      -0.093195       0.091556       0.130896       0.053143      -0.025692      -0.109352      -0.076448       0.096706      -0.096854      -0.054757       0.151611              7.159399       7.040886       1.667311      -0.185317       7.628533      -1.978404       6.808777           0.000001
           99              O       1.229809       4.981789      23.495324      -0.801837      49.909879 0.77075618E+03  0.20204960E+05                                10.792209                            8.613702       0.046833       2.032572                    0.994926      30.674783      83.259663       0.647249       0.360989      -1.141335       0.053749       0.001906      -0.080496       0.096810       0.003491       0.000476       0.006386      -0.018635       0.042158      -0.016992       0.000035       0.016957             12.760000       9.638920      -3.143890       2.438600      15.530207      -7.415194      13.110872          -0.000000
          100              O       0.386478       5.783139      30.599448      -0.924165      52.210633 0.82554582E+03  0.22054150E+05                                11.010930                            8.841937       0.014567       1.978181                    0.998438      33.144810      91.333363       0.645613       0.355128      -1.144032       0.011319       0.005815      -0.002128       0.012902      -0.000654      -0.004418      -0.008888       0.028197      -0.068370      -0.026524       0.000629       0.025895             12.798673       9.492652       1.269611       4.853705       7.802419       4.067673      21.100948           0.000001
          101              O      -0.486584       6.261009      28.299095      -0.637416      19.972857 0.32506655E+03  0.68867630E+04                                 5.650390                            5.423392       0.745746       2.371308                    0.997255      24.507786      60.360414       0.852044       0.339313      -1.155841      -0.110209      -0.008528      -0.055157       0.123535       0.052367      -0.000593      -0.055701      -0.048261      -0.029302      -0.071920      -0.015223       0.087143              5.729853       4.750110       0.083217       0.049845       6.296798      -1.703071       6.142651          -0.000001
          102              O       7.403009       4.252119      29.444512      -0.839976      46.514833 0.80594236E+03  0.21371685E+05                                10.243828                            8.821597      -0.033081       2.005795                    0.995779      31.275934      85.475314       0.637896       0.362094      -1.140077      -0.092139       0.035191      -0.089607       0.133257      -0.001770       0.017703       0.013176       0.003290       0.004007      -0.022506       0.000563       0.021944             11.032573      15.210475       4.617125      -2.667431       8.853424      -0.306539       9.033820           0.000001
          103              O       5.500778       2.967385      22.914684      -0.580254      39.239846 0.55911284E+03  0.13559449E+05                                 9.146909                            7.328952       0.467893       2.194392                    0.997916      27.923778      73.481396       0.701048       0.360260      -1.139139       0.022895       0.045795      -0.060782       0.079472      -0.010132       0.003245      -0.010338       0.028015      -0.369530      -0.123835       0.044762       0.079073             10.810084      10.101471       5.845134      -0.107122      15.819104       0.590377       6.509678           0.000001
          104              O       6.863247       4.597655      22.181744      -0.645429      38.107973 0.58180602E+03  0.14267981E+05                                 8.887471                            7.426598       0.239241       2.085814                    0.998354      29.400202      78.105143       0.702569       0.355495      -1.141564      -0.045482      -0.083712       0.002957       0.095316      -0.034726      -0.038176      -0.066000       0.037089      -0.233947      -0.124728       0.046352       0.078376              9.978247       8.941733       3.862827      -2.467173      11.788864      -3.772853       9.204145          -0.000002
          105              O       5.920223       3.767817      25.433966      -0.630041      37.458496 0.58220809E+03  0.14273135E+05                                 8.814464                            7.462946       0.393140       2.152265                    0.997650      28.841147      76.481719       0.696452       0.358735      -1.139550       0.049133       0.094702       0.005031       0.106808      -0.037503      -0.025664      -0.060003       0.017029      -0.157703      -0.099643       0.030744       0.068899              9.771538       9.725321       3.641452      -2.490281       9.823524      -3.467016       9.765769          -0.000000
          106              O       7.148779       5.486309      24.681989      -0.585949      37.500060 0.57640410E+03  0.14126154E+05                                 8.942076                            7.506456       0.191636       2.097421                    0.996864      28.536696      76.200650       0.681766       0.366584      -1.130940      -0.057676      -0.019589       0.070192       0.092937      -0.001250       0.006701      -0.010691       0.001770      -0.338221      -0.113672       0.055036       0.058637             10.209524      10.287329       4.675567       0.273752      13.695236      -0.957920       6.646007           0.000000
          107              O       4.279899       2.903057      29.165297      -0.618783      38.901261 0.55784152E+03  0.13517768E+05                                 9.021680                            7.286166       0.573314       2.211511                    0.998692      28.469228      74.829697       0.708261       0.356877      -1.142095      -0.069542       0.016594      -0.088258       0.113582       0.068341      -0.035857       0.003334      -0.091956       0.058655      -0.101354       0.024918       0.076435             10.230063       7.452417      -0.783354      -0.136550       6.863711       4.273969      16.374062           0.000000
          108              O       3.685089       2.461947      27.071183      -0.579600      40.061572 0.58307897E+03  0.14277802E+05                                 9.316454                            7.514261       0.214371       2.123382                    0.996214      27.757090      73.194556       0.688804       0.363142      -1.137829      -0.015466       0.026187       0.068998       0.075404       0.044121       0.037576      -0.029281      -0.024389      -0.004951      -0.075625       0.029012       0.046613             10.560972      12.781588      -1.656768       4.446832       6.187337       0.315408      12.713990          -0.000001
          109              O       6.496202       1.457502      28.841661      -0.676937      34.885444 0.54887599E+03  0.13264887E+05                                 8.314581                            7.156954       0.504429       2.162183                    0.999245      29.636651      78.142329       0.724208       0.349956      -1.146131       0.009224      -0.058736      -0.145615       0.157286       0.060265       0.032442      -0.013046      -0.059195      -0.004043      -0.081336       0.012916       0.068421              8.932169       8.520703      -0.106710       3.008357       6.296543       0.455104      11.979261           0.000000
          110              O       5.926369       1.064178      26.722164      -0.532456      33.771701 0.49075355E+03  0.11538037E+05                                 8.289562                            6.881691       0.369073       2.179952                    0.996534      27.032311      70.402250       0.719912       0.361875      -1.136073       0.047466      -0.038834       0.057106       0.083799       0.073124      -0.024625       0.011274      -0.088124       0.137077      -0.112814       0.049881       0.062933              9.163239       6.868322      -0.336192      -0.552508       7.132693       3.204317      13.488702           0.000000
          111              O       2.187408       4.078432       0.812262      -0.578855      35.340791 0.52942416E+03  0.12674725E+05                                 8.498936                            7.109761       0.545909       2.211109                    0.998897      28.053827      73.523153       0.714552       0.358045      -1.140066       0.054975      -0.093690       0.023622       0.111167      -0.023860       0.009737       0.041622       0.124634       0.176360      -0.107113       0.037221       0.069892              9.333925      13.987281      -1.484133      -3.703840       5.959786       0.801940       8.054708          -0.000002
          112              O       4.036750       2.903057       0.291907      -0.628253      33.452855 0.54303117E+03  0.13098815E+05                                 8.132164                            7.177285       0.393765       2.143048                    0.998542      29.028757      76.663053       0.713792       0.355735      -1.140553      -0.108010       0.023834       0.054624       0.123361      -0.059068       0.046584       0.043142       0.048658       0.132182      -0.110779       0.036304       0.074475              8.424287       9.112826      -3.037275      -0.827557       9.163872       0.491342       6.996164           0.000000
          113              O       0.814087       1.296680       8.636634      -0.837972      50.939161 0.81204106E+03  0.21554751E+05                                10.841790                            8.802969       0.000512       2.007480                    0.997539      31.364955      85.510984       0.644807       0.357859      -1.144458      -0.038758      -0.010573      -0.067425       0.078486       0.011425      -0.001621       0.006873      -0.019092       0.081650      -0.028845       0.000173       0.028672             12.690505      19.121652      -6.820575       0.938075      11.683253      -0.129847       7.266609          -0.000000
          114              O       3.307017       1.640379       8.731821      -0.388377      25.368638 0.44174147E+03  0.10105562E+05                                 6.894347                            6.564464       0.271806       2.195969                    0.997505      24.492048      62.706547       0.731901       0.365815      -1.134182       0.008126       0.093195       0.091556       0.130896       0.053143       0.025692       0.109352      -0.076448       0.096706      -0.096854      -0.054757       0.151611              7.159399       7.040886       1.667311       0.185318       7.628531       1.978404       6.808779           0.000001
          115              O       1.048561       8.802907       7.630824      -0.801837      49.909870 0.77075607E+03  0.20204957E+05                                10.792208                            8.613702       0.046833       2.032572                    0.994926      30.674780      83.259652       0.647249       0.360989      -1.141335      -0.053749      -0.001906      -0.080496       0.096810       0.003491      -0.000476      -0.006386      -0.018635       0.042158      -0.016992       0.000035       0.016957             12.759998       9.638919      -3.143890      -2.438599      15.530205       7.415192      13.110870          -0.000000
          116              O       1.891892       8.001556      14.734948      -0.924165      52.210625 0.82554583E+03  0.22054149E+05                                11.010928                            8.841936       0.014567       1.978181                    0.998438      33.144807      91.333348       0.645613       0.355128      -1.144032      -0.011319      -0.005815      -0.002128       0.012902      -0.000654       0.004418       0.008887       0.028197      -0.068370      -0.026524       0.000629       0.025895             12.798671       9.492651       1.269612      -4.853704       7.802421      -4.067674      21.100940           0.000001
          117              O       2.764954       7.523687      12.434595      -0.637416      19.972865 0.32506674E+03  0.68867681E+04                                 5.650392                            5.423394       0.745744       2.371307                    0.997255      24.507790      60.360432       0.852044       0.339313      -1.155841       0.110209       0.008528      -0.055157       0.123535       0.052367       0.000593       0.055701      -0.048261      -0.029302      -0.071920      -0.015223       0.087143              5.729855       4.750111       0.083218      -0.049845       6.296799       1.703071       6.142653          -0.000001
          118              O       4.934981       0.342779      13.580012      -0.839976      46.514824 0.80594207E+03  0.21371676E+05                                10.243827                            8.821596      -0.033081       2.005795                    0.995779      31.275933      85.475313       0.637896       0.362094      -1.140077       0.092139      -0.035191      -0.089607       0.133257      -0.001770      -0.017703      -0.013176       0.003290       0.004007      -0.022506       0.000563       0.021944             11.032571      15.210474       4.617124       2.667431       8.853423       0.306541       9.033817           0.000001
          119              O       6.837212       1.627513       7.050184      -0.580254      39.239827 0.55911235E+03  0.13559434E+05                                 9.146906                            7.328948       0.467894       2.194392                    0.997916      27.923776      73.481387       0.701049       0.360260      -1.139139      -0.022895      -0.045795      -0.060782       0.079472      -0.010132      -0.003245       0.010338       0.028015      -0.369529      -0.123835       0.044762       0.079073             10.810080      10.101469       5.845133       0.107120      15.819095      -0.590378       6.509675           0.000001
          120              O       5.474743      -0.002757       6.317244      -0.645429      38.107993 0.58180635E+03  0.14267991E+05                                 8.887474                            7.426600       0.239241       2.085814                    0.998354      29.400203      78.105147       0.702569       0.355495      -1.141564       0.045482       0.083712       0.002957       0.095316      -0.034726       0.038176       0.066000       0.037089      -0.233947      -0.124728       0.046352       0.078376              9.978252       8.941736       3.862830       2.467173      11.788874       3.772855       9.204146          -0.000002
          121              O       6.417767       0.827082       9.569466      -0.630041      37.458500 0.58220819E+03  0.14273138E+05                                 8.814465                            7.462946       0.393140       2.152265                    0.997650      28.841149      76.481727       0.696452       0.358735      -1.139550      -0.049133      -0.094702       0.005031       0.106808      -0.037503       0.025664       0.060003       0.017029      -0.157703      -0.099643       0.030744       0.068899              9.771539       9.725322       3.641452       2.490281       9.823526       3.467017       9.765770          -0.000000
          122              O       3.813491       8.298387       8.817489      -0.585950      37.500067 0.57640422E+03  0.14126158E+05                                 8.942077                            7.506457       0.191636       2.097421                    0.996864      28.536698      76.200657       0.681766       0.366584      -1.130940       0.057676       0.019589       0.070192       0.092937      -0.001250      -0.006701       0.010691       0.001770      -0.338221      -0.113673       0.055036       0.058637             10.209526      10.287331       4.675569      -0.273752      13.695239       0.957919       6.646007          -0.000000
          123              O       8.058091       1.691842      13.300797      -0.618783      38.901262 0.55784154E+03  0.13517769E+05                                 9.021681                            7.286166       0.573314       2.211511                    0.998692      28.469227      74.829697       0.708261       0.356877      -1.142095       0.069542      -0.016594      -0.088257       0.113582       0.068341       0.035857      -0.003334      -0.091956       0.058655      -0.101354       0.024918       0.076435             10.230064       7.452417      -0.783354       0.136550       6.863711      -4.273968      16.374063           0.000000
          124              O      -0.030999       2.132952      11.206683      -0.579600      40.061571 0.58307899E+03  0.14277803E+05                                 9.316455                            7.514262       0.214371       2.123382                    0.996214      27.757089      73.194557       0.688804       0.363142      -1.137829       0.015466      -0.026187       0.068998       0.075404       0.044121      -0.037577       0.029281      -0.024389      -0.004951      -0.075625       0.029012       0.046613             10.560972      12.781588      -1.656768      -4.446832       6.187338      -0.315409      12.713991          -0.000001
          125              O       5.841788       3.137397      12.977161      -0.676937      34.885454 0.54887612E+03  0.13264892E+05                                 8.314583                            7.156955       0.504429       2.162183                    0.999245      29.636653      78.142338       0.724208       0.349956      -1.146131      -0.009224       0.058736      -0.145615       0.157286       0.060265      -0.032442       0.013046      -0.059195      -0.004043      -0.081336       0.012916       0.068421              8.932171       8.520704      -0.106711      -3.008358       6.296544      -0.455103      11.979265          -0.000000
          126              O       6.411621       3.530720      10.857664      -0.532456      33.771699 0.49075341E+03  0.11538033E+05                                 8.289562                            6.881690       0.369073       2.179952                    0.996534      27.032311      70.402251       0.719912       0.361875      -1.136073      -0.047466       0.038834       0.057106       0.083799       0.073124       0.024625      -0.011274      -0.088124       0.137077      -0.112814       0.049881       0.062933              9.163239       6.868322      -0.336191       0.552508       7.132689      -3.204314      13.488706           0.000000
          127              O       1.466682       0.516467      16.676762      -0.578855      35.340786 0.52942412E+03  0.12674724E+05                                 8.498935                            7.109760       0.545909       2.211109                    0.998897      28.053825      73.523147       0.714552       0.358045      -1.140066      -0.054975       0.093690       0.023622       0.111167      -0.023860      -0.009737      -0.041622       0.124634       0.176360      -0.107113       0.037221       0.069892              9.333923      13.987279      -1.484133       3.703839       5.959785      -0.801939       8.054706          -0.000002
          128              O       8.301240       1.691842      16.156407      -0.628253      33.452864 0.54303133E+03  0.13098820E+05                                 8.132166                            7.177287       0.393765       2.143048                    0.998542      29.028759      76.663063       0.713792       0.355735      -1.140553       0.108010      -0.023834       0.054624       0.123361      -0.059068      -0.046584      -0.043142       0.048658       0.132183      -0.110779       0.036304       0.074475              8.424289       9.112829      -3.037276       0.827557       9.163873      -0.491343       6.996166          -0.000000
          129              O       4.468177       5.891579       7.227866      -0.837972      50.939177 0.81204130E+03  0.21554759E+05                                10.841792                            8.802970       0.000512       2.007479                    0.997539      31.364955      85.510985       0.644807       0.357859      -1.144458      -0.038758      -0.010573       0.067425       0.078486       0.011425       0.001621      -0.006873      -0.019092       0.081650      -0.028845       0.000173       0.028672             12.690508      19.121655      -6.820580      -0.938074      11.683261       0.129847       7.266610          -0.000000
          130              O       6.961107       6.235277       7.132679      -0.388377      25.368641 0.44174158E+03  0.10105565E+05                                 6.894348                            6.564465       0.271806       2.195969                    0.997505      24.492048      62.706546       0.731901       0.365815      -1.134182       0.008126       0.093195      -0.091556       0.130896       0.053143      -0.025692      -0.109352      -0.076448       0.096706      -0.096854      -0.054757       0.151611              7.159399       7.040887       1.667311      -0.185318       7.628534      -1.978404       6.808777           0.000001
          131              O       6.078371       4.208008       8.233675      -0.801837      49.909860 0.77075565E+03  0.20204943E+05                                10.792206                            8.613699       0.046833       2.032572                    0.994926      30.674780      83.259649       0.647249       0.360989      -1.141335      -0.053749      -0.001906       0.080496       0.096810       0.003491       0.000476       0.006386      -0.018635       0.042158      -0.016992       0.000035       0.016957             12.759996       9.638916      -3.143891       2.438599      15.530207      -7.415192      13.110865          -0.000001
          132              O       6.921702       3.406658       1.129552      -0.924165      52.210617 0.82554547E+03  0.22054137E+05                                11.010926                            8.841934       0.014567       1.978181                    0.998438      33.144805      91.333337       0.645613       0.355128      -1.144032      -0.011319      -0.005815       0.002128       0.012902      -0.000654      -0.004419      -0.008887       0.028197      -0.068370      -0.026524       0.000629       0.025895             12.798669       9.492649       1.269610       4.853704       7.802417       4.067672      21.100942           0.000001
          133              O       7.794764       2.928788       3.429905      -0.637416      19.972863 0.32506668E+03  0.68867665E+04                                 5.650391                            5.423394       0.745745       2.371307                    0.997255      24.507789      60.360427       0.852044       0.339313      -1.155841       0.110209       0.008528       0.055157       0.123535       0.052367      -0.000593      -0.055701      -0.048261      -0.029302      -0.071920      -0.015223       0.087143              5.729854       4.750111       0.083217       0.049845       6.296799      -1.703071       6.142652          -0.000001
          134              O      -0.094829       4.937678       2.284488      -0.839976      46.514844 0.80594259E+03  0.21371693E+05                                10.243830                            8.821599      -0.033081       2.005794                    0.995779      31.275937      85.475328       0.637895       0.362094      -1.140077       0.092139      -0.035191       0.089607       0.133257      -0.001770       0.017703       0.013176       0.003290       0.004007      -0.022506       0.000562       0.021944             11.032575      15.210478       4.617126      -2.667431       8.853426      -0.306539       9.033822           0.000001
          135              O       1.807402       6.222412       8.814316      -0.580254      39.239841 0.55911277E+03  0.13559447E+05                                 9.146908                            7.328951       0.467894       2.194392                    0.997916      27.923777      73.481391       0.701048       0.360260      -1.139139      -0.022895      -0.045795       0.060782       0.079472      -0.010132       0.003245      -0.010338       0.028015      -0.369530      -0.123835       0.044762       0.079073             10.810083      10.101470       5.845134      -0.107121      15.819101       0.590377       6.509677           0.000000
          136              O       0.444933       4.592142       9.547256      -0.645429      38.107969 0.58180595E+03  0.14267978E+05                                 8.887470                            7.426598       0.239241       2.085814                    0.998354      29.400200      78.105136       0.702569       0.355495      -1.141564       0.045482       0.083712      -0.002957       0.095316      -0.034726      -0.038176      -0.066000       0.037089      -0.233947      -0.124728       0.046352       0.078376              9.978247       8.941732       3.862826      -2.467173      11.788863      -3.772852       9.204144          -0.000002
          137              O       1.387957       5.421980       6.295034      -0.630042      37.458503 0.58220824E+03  0.14273140E+05                                 8.814465                            7.462947       0.393140       2.152265                    0.997650      28.841151      76.481731       0.696452       0.358735      -1.139550      -0.049133      -0.094702      -0.005030       0.106808      -0.037503      -0.025664      -0.060003       0.017029      -0.157703      -0.099643       0.030744       0.068899              9.771539       9.725322       3.641452      -2.490282       9.823526      -3.467017       9.765770          -0.000000
          138              O       0.159401       3.703488       7.047011      -0.585950      37.500064 0.57640418E+03  0.14126157E+05                                 8.942076                            7.506456       0.191636       2.097421                    0.996864      28.536698      76.200656       0.681766       0.366584      -1.130940       0.057676       0.019589      -0.070192       0.092937      -0.001250       0.006701      -0.010691       0.001770      -0.338221      -0.113672       0.055036       0.058637             10.209525      10.287331       4.675568       0.273752      13.695237      -0.957920       6.646007          -0.000000
          139              O       3.028281       6.286740       2.563703      -0.618783      38.901273 0.55784172E+03  0.13517775E+05                                 9.021682                            7.286168       0.573314       2.211511                    0.998692      28.469231      74.829712       0.708261       0.356877      -1.142095       0.069542      -0.016594       0.088257       0.113582       0.068341      -0.035857       0.003334      -0.091956       0.058655      -0.101354       0.024918       0.076435             10.230066       7.452419      -0.783354      -0.136550       6.863712       4.273970      16.374067           0.000000
          140              O       3.623091       6.727850       4.657817      -0.579600      40.061580 0.58307911E+03  0.14277807E+05                                 9.316456                            7.514262       0.214371       2.123382                    0.996214      27.757092      73.194567       0.688804       0.363142      -1.137829       0.015466      -0.026187      -0.068998       0.075404       0.044121       0.037576      -0.029281      -0.024389      -0.004951      -0.075625       0.029012       0.046613             10.560974      12.781591      -1.656769       4.446833       6.187339       0.315408      12.713992          -0.000001
          141              O       0.811978       7.732295       2.887339      -0.676937      34.885455 0.54887620E+03  0.13264894E+05                                 8.314583                            7.156955       0.504428       2.162183                    0.999245      29.636657      78.142350       0.724208       0.349956      -1.146131      -0.009224       0.058736       0.145615       0.157286       0.060265       0.032442      -0.013046      -0.059195      -0.004043      -0.081336       0.012916       0.068421              8.932171       8.520705      -0.106710       3.008358       6.296544       0.455104      11.979263          -0.000000
          142              O       1.381811       8.125619       5.006836      -0.532456      33.771708 0.49075364E+03  0.11538039E+05                                 8.289564                            6.881692       0.369073       2.179952                    0.996534      27.032312      70.402256       0.719912       0.361875      -1.136073      -0.047466       0.038834      -0.057106       0.083798       0.073124      -0.024625       0.011274      -0.088124       0.137077      -0.112814       0.049881       0.062933              9.163241       6.868323      -0.336192      -0.552508       7.132694       3.204319      13.488706           0.000000
          143              O       5.120772       5.111365      30.916738      -0.578855      35.340787 0.52942408E+03  0.12674723E+05                                 8.498936                            7.109760       0.545909       2.211109                    0.998897      28.053823      73.523143       0.714552       0.358045      -1.140066      -0.054975       0.093690      -0.023622       0.111167      -0.023860       0.009737       0.041622       0.124634       0.176360      -0.107113       0.037221       0.069892              9.333925      13.987281      -1.484133      -3.703840       5.959786       0.801940       8.054707          -0.000002
          144              O       3.271430       6.286740      31.437093      -0.628254      33.452872 0.54303151E+03  0.13098825E+05                                 8.132167                            7.177288       0.393764       2.143048                    0.998542      29.028763      76.663078       0.713792       0.355735      -1.140553       0.108010      -0.023834      -0.054624       0.123361      -0.059068       0.046584       0.043142       0.048658       0.132183      -0.110779       0.036304       0.074475              8.424291       9.112830      -3.037276      -0.827557       9.163876       0.491343       6.996167           0.000000
          145              O       6.494093       7.893117      23.092366      -0.837972      50.939170 0.81204114E+03  0.21554754E+05                                10.841791                            8.802969       0.000512       2.007479                    0.997539      31.364956      85.510988       0.644807       0.357859      -1.144458       0.038758       0.010573       0.067425       0.078486       0.011425      -0.001621       0.006873      -0.019092       0.081650      -0.028845       0.000173       0.028672             12.690507      19.121656      -6.820577       0.938075      11.683255      -0.129848       7.266609          -0.000000
          146              O       4.001163       7.549418      22.997179      -0.388377      25.368640 0.44174150E+03  0.10105563E+05                                 6.894348                            6.564464       0.271806       2.195969                    0.997505      24.492049      62.706550       0.731901       0.365815      -1.134182      -0.008126      -0.093195      -0.091556       0.130896       0.053143       0.025692       0.109352      -0.076448       0.096706      -0.096854      -0.054757       0.151611              7.159399       7.040886       1.667312       0.185318       7.628533       1.978404       6.808779           0.000001
          147              O       6.259619       0.386890      24.098175      -0.801837      49.909861 0.77075571E+03  0.20204945E+05                                10.792206                            8.613700       0.046833       2.032572                    0.994926      30.674780      83.259650       0.647249       0.360989      -1.141335       0.053749       0.001906       0.080496       0.096810       0.003491      -0.000476      -0.006386      -0.018635       0.042158      -0.016992       0.000035       0.016957             12.759996       9.638916      -3.143891      -2.438599      15.530207       7.415192      13.110865          -0.000000
          148              O       5.416288       1.188241      16.994052      -0.924165      52.210634 0.82554593E+03  0.22054152E+05                                11.010930                            8.841937       0.014567       1.978181                    0.998438      33.144807      91.333349       0.645613       0.355128      -1.144032       0.011319       0.005815       0.002128       0.012902      -0.000654       0.004418       0.008887       0.028197      -0.068370      -0.026524       0.000628       0.025895             12.798673       9.492652       1.269612      -4.853705       7.802422      -4.067675      21.100945           0.000001
          149              O       4.543226       1.666110      19.294405      -0.637416      19.972867 0.32506678E+03  0.68867693E+04                                 5.650392                            5.423395       0.745744       2.371307                    0.997255      24.507791      60.360436       0.852044       0.339313      -1.155841      -0.110209      -0.008529       0.055157       0.123535       0.052367       0.000593       0.055701      -0.048261      -0.029302      -0.071920      -0.015223       0.087143              5.729855       4.750112       0.083217      -0.049845       6.296800       1.703071       6.142654          -0.000001
          150              O       2.373199       8.847018      18.148988      -0.839976      46.514830 0.80594221E+03  0.21371681E+05                                10.243827                            8.821596      -0.033081       2.005795                    0.995779      31.275936      85.475321       0.637896       0.362094      -1.140077      -0.092139       0.035191       0.089607       0.133257      -0.001770      -0.017703      -0.013176       0.003290       0.004007      -0.022506       0.000563       0.021944             11.032572      15.210475       4.617124       2.667430       8.853423       0.306540       9.033818           0.000002
          151              O       0.470968       7.562284      24.678816      -0.580254      39.239823 0.55911230E+03  0.13559433E+05                                 9.146905                            7.328948       0.467894       2.194392                    0.997916      27.923775      73.481384       0.701049       0.360260      -1.139139       0.022895       0.045795       0.060782       0.079472      -0.010132      -0.003245       0.010338       0.028015      -0.369529      -0.123835       0.044762       0.079073             10.810079      10.101469       5.845133       0.107120      15.819093      -0.590377       6.509675           0.000001
          152              O       3.209157       0.002757      25.411756      -0.645429      38.107982 0.58180615E+03  0.14267984E+05                                 8.887472                            7.426599       0.239241       2.085814                    0.998354      29.400199      78.105132       0.702569       0.355495      -1.141564      -0.045482      -0.083712      -0.002956       0.095316      -0.034726       0.038176       0.066000       0.037089      -0.233947      -0.124728       0.046352       0.078376              9.978250       8.941734       3.862828       2.467172      11.788871       3.772855       9.204144          -0.000002
          153              O       0.890413       8.362715      22.159534      -0.630042      37.458502 0.58220824E+03  0.14273140E+05                                 8.814465                            7.462947       0.393140       2.152265                    0.997650      28.841151      76.481731       0.696452       0.358735      -1.139550       0.049133       0.094703      -0.005031       0.106808      -0.037503       0.025664       0.060003       0.017029      -0.157703      -0.099643       0.030744       0.068899              9.771539       9.725322       3.641452       2.490281       9.823526       3.467017       9.765770          -0.000000
          154              O       3.494689       0.891410      22.911511      -0.585950      37.500064 0.57640416E+03  0.14126156E+05                                 8.942076                            7.506456       0.191636       2.097421                    0.996864      28.536697      76.200653       0.681766       0.366584      -1.130940      -0.057676      -0.019589      -0.070192       0.092937      -0.001250      -0.006701       0.010691       0.001770      -0.338221      -0.113672       0.055036       0.058637             10.209525      10.287331       4.675568      -0.273753      13.695238       0.957919       6.646007          -0.000000
          155              O      -0.749911       7.497955      18.428203      -0.618783      38.901265 0.55784161E+03  0.13517771E+05                                 9.021681                            7.286166       0.573314       2.211511                    0.998692      28.469230      74.829704       0.708261       0.356877      -1.142095      -0.069542       0.016594       0.088258       0.113582       0.068341       0.035857      -0.003334      -0.091956       0.058655      -0.101354       0.024918       0.076435             10.230064       7.452417      -0.783354       0.136551       6.863711      -4.273968      16.374063           0.000000
          156              O       7.339179       7.056845      20.522317      -0.579600      40.061576 0.58307908E+03  0.14277806E+05                                 9.316455                            7.514262       0.214371       2.123382                    0.996214      27.757092      73.194565       0.688804       0.363142      -1.137829      -0.015466       0.026187      -0.068998       0.075404       0.044121      -0.037576       0.029281      -0.024389      -0.004951      -0.075625       0.029012       0.046613             10.560973      12.781589      -1.656769      -4.446832       6.187339      -0.315408      12.713991          -0.000001
          157              O       1.466392       6.052400      18.751839      -0.676937      34.885462 0.54887629E+03  0.13264897E+05                                 8.314584                            7.156956       0.504428       2.162183                    0.999245      29.636657      78.142353       0.724208       0.349956      -1.146131       0.009224      -0.058736       0.145615       0.157286       0.060265      -0.032442       0.013046      -0.059195      -0.004043      -0.081336       0.012915       0.068421              8.932172       8.520706      -0.106711      -3.008358       6.296545      -0.455103      11.979267          -0.000000
          158              O       0.896559       5.659077      20.871336      -0.532455      33.771700 0.49075339E+03  0.11538032E+05                                 8.289561                            6.881689       0.369073       2.179952                    0.996534      27.032312      70.402251       0.719912       0.361875      -1.136073       0.047466      -0.038834      -0.057106       0.083798       0.073124       0.024625      -0.011274      -0.088124       0.137077      -0.112814       0.049881       0.062933              9.163239       6.868321      -0.336192       0.552509       7.132688      -3.204315      13.488706           0.000000
          159              O       5.841498       8.673330      15.052238      -0.578855      35.340780 0.52942401E+03  0.12674721E+05                                 8.498934                            7.109760       0.545909       2.211109                    0.998897      28.053823      73.523139       0.714552       0.358045      -1.140066       0.054975      -0.093690      -0.023622       0.111167      -0.023860      -0.009737      -0.041622       0.124634       0.176360      -0.107113       0.037221       0.069892              9.333922      13.987277      -1.484133       3.703838       5.959785      -0.801939       8.054705          -0.000002
          160              O      -0.993060       7.497955      15.572593      -0.628254      33.452877 0.54303160E+03  0.13098828E+05                                 8.132168                            7.177289       0.393764       2.143048                    0.998542      29.028764      76.663084       0.713792       0.355735      -1.140553      -0.108010       0.023834      -0.054624       0.123361      -0.059068      -0.046584      -0.043142       0.048658       0.132183      -0.110779       0.036304       0.074475              8.424292       9.112831      -3.037277       0.827557       9.163876      -0.491343       6.996168           0.000000

******************************************************
Auxiliary information for the entire system
The total spin magnetic moment of the unit cell is   0.000018
The total net atomic charge of the unit cell is   0.000005
Accuracy of reproducing the electrostatic potential in the unit cell:
  The inner radius (bohr) =    5.0000
  The outer radius (bohr) =   12.0000
  Valid grid points have density less than (e/(bohr^3)) =    0.0001
  The number of valid grid points were=        61432
  The rms potential error without charges in kcal/mol is=     21.67904
  The rms potential error with partial charges in kcal/mol is=      5.33482
  The RRMSE value at monopole order=      0.24608
  The rms potential error with partial charges and cloud penetration in kcal/mol is=      5.32885
  The RRMSE value at monopole order with cloud penetration is=      0.24581
  The rms potential error with partial charges and atomic dipoles in kcal/mol is=      1.07893
  The RRMSE value at dipole order=      0.04977
  The rms potential error with partial charges, atomic dipoles and cloud penetration in kcal/mol is=      1.06826
  The RRMSE value at dipole order with cloud penetration=      0.04928

******************************************************
The electron densities and ab initio electrostatic potential were computed in VASP using the PBE functional and
projector augmented wave method. See the main text of the journal article for a description of computational details.
The atomic charges, dipoles, and quadrupoles were computed with the DDEC6 method as described in
(a) T. A. Manz and N. Gabaldon Limas, RSC Adv. 6 (2016) 47771-47801 DOI: 10.1039/c6ra04656h
(b) N. Gabaldon Limas and T. A. Manz, RSC Adv. 8 (2018) 2678-2707 DOI: 10.1039/c7ra11829e.
For each atom in the material, the electron cloud parameters were fit to the spherically averaged atom-in-material
electron density using radial positions for which this density was between 10^-4 and 10^-2 electrons per cubic bohr.
The polarizabilities, dispersion coefficients, and quantum Drude oscillator (QDO) parameters were fit using the MCLF method.
The magnetic structure of the system was optimized in VASP from the default ferromagnetic initial guess using spin polarization.
The atomic spin moments (ASMs) were computed on this optimized magnetic structure using the DDEC6 partition as inputs
to the method of T. A. Manz and D. S. Sholl, J. Chem. Theory Comput. 7 (2011) 4146-4164 DOI: 10.1021/ct200539n.
The RMSE and RRMSE were computed using a uniform grid with Ewald summation.
