# Supplementary material for: A collection of forcefield precursors for metal–organic frameworks
Source: RSC Adv. 2019 Nov 13;9(63):36492–507. doi: 10.1039/c9ra07327b (PMC9075174; doi:10.1039/c9ra07327b)
Supplement: RA-009-C9RA07327B-s4601 [file RA-009-C9RA07327B-s4601.xyz]

   74
jmolscript: load "" {1 1 1} spacegroup "x,y,z" unitcell [{     10.043300     0.000000     0.000000 }, {     -1.342606     9.953154     0.000000 }, {     -2.086176    -2.386480    11.297758 }]
Cu     8.047334     9.205743     0.847332     0.825592
Cu    -1.432816    -1.639069    10.450426     0.825734
H      2.402225     4.237002     0.711759     0.120283
H      1.359438     4.528488     4.948418     0.119794
H      0.253333     4.407467     1.045043     0.124510
H     -0.370404     5.794138     1.425777     0.137141
H     -0.603086     2.887783     2.443705     0.163533
H     -0.901221     3.339475     3.914673     0.171743
H     -0.340997     4.370970     2.876409     0.166865
H      2.736679     4.619601    10.585999     0.120284
H      2.308408     5.614062     6.349340     0.119794
H      2.280477     6.726417    10.252715     0.124511
H      0.822870     7.159183     9.871981     0.137139
H      3.672033     7.778303     8.854053     0.163532
H      3.184540     8.013379     7.383085     0.171745
H      2.237195     7.320291     8.421349     0.166866
H      4.212293     3.329672    10.585999     0.120284
H      5.255080     3.038186     6.349340     0.119794
H      6.361185     3.159207    10.252715     0.124511
H      6.984922     1.772536     9.871981     0.137139
H      7.217604     4.678891     8.854053     0.163532
H      7.515739     4.227199     7.383085     0.171746
H      6.955515     3.195704     8.421349     0.166866
H      3.877839     2.947073     0.711759     0.120283
H      4.306110     1.952612     4.948418     0.119794
H      4.334041     0.840257     1.045043     0.124510
H      5.791648     0.407491     1.425777     0.137141
H      2.942485    -0.211629     2.443705     0.163533
H      3.429978    -0.446705     3.914673     0.171744
H      4.377323     0.246383     2.876409     0.166865
C      1.493192     6.014223     0.445132     0.151526
C      2.550541     5.109796     0.424796    -0.197465
C      1.147980     3.075648     3.575740     0.171405
C      1.778140     3.775839     4.595928    -0.236899
C      0.097682     5.304783     0.745652    -0.311687
C     -0.315607     3.455616     3.162242    -0.520122
C      0.853889     5.282893    10.852626     0.151525
C      1.891546     4.355940    10.872962    -0.197464
C      3.719940     6.017840     7.722018     0.171404
C      3.110274     5.299733     6.701830    -0.236899
C      1.370407     6.760716    10.552106    -0.311692
C      3.147727     7.417496     8.135516    -0.520122
C      5.121326     1.552451    10.852626     0.151525
C      4.063977     2.456878    10.872962    -0.197464
C      5.466538     4.491026     7.722018     0.171405
C      4.836378     3.790835     6.701830    -0.236899
C      6.516836     2.261891    10.552106    -0.311692
C      6.930125     4.111058     8.135516    -0.520122
C      5.760629     2.283781     0.445132     0.151526
C      4.722972     3.210734     0.424796    -0.197465
C      2.894578     1.548834     3.575740     0.171404
C      3.504244     2.266941     4.595928    -0.236899
C      5.244111     0.805958     0.745652    -0.311687
C      3.466791     0.149178     3.162242    -0.520122
C      1.069272     1.223193     1.927398     0.631663
C      1.720456     1.968115     3.051524    -0.153124
C      2.974238     3.402378     5.096419     0.101658
C      5.545246     6.343481     9.370360     0.631662
C      4.894062     5.598559     8.246234    -0.153124
C      3.640280     4.164296     6.201339     0.101660
C      0.552009     8.296949     0.000000     0.615159
C      1.674659     7.315568     0.000000    -0.146717
C      3.796992     5.460300     0.000000     0.102536
C      8.148685     1.656205     0.000000     0.615159
C      7.026035     2.637586     0.000000    -0.146717
C      4.903702     4.492854     0.000000     0.102538
O     -0.430292     8.046873     0.723057    -0.525433
O     -1.417651     6.917384    10.574701    -0.525449
O      7.044810    -0.480199    10.574701    -0.525450
O      8.032169     0.649290     0.723057    -0.525431
O      0.271295     0.310348     2.215490    -0.522261
O      1.382084     1.581035     0.770507    -0.524950
O      6.343223     7.256326     9.082268    -0.522275
O      5.232434     5.985639    10.527251    -0.524935

The following XYZ coordinates are in angstroms. Other properties are in atomic units.
The sperically averaged electron density of each atom fit to a function of the form exp(a - br)
eigen_1, eigen_2 and eigen_3 are the three eigenvalues of traceless quadrupole moment tensor
  atom number  atomic symbol              X              Y              Z     net charge C6 coefficient C8 coefficient C10 coefficient fluctuating dipole atomic polarizability isotropic forcefield polarizability              a              b squared Pearson coefficient          <r^3>          <r^4>         wp_QDO          m_QDO          q_QDO       dipole_x       dipole_y       dipole_z         dipole            Qxy            Qxz            Qyz     Q(x^2-y^2)  Q(3z^2 - R^2)        eigen_1        eigen_2        eigen_3 static polarizability      alpha(xx)      alpha(xy)      alpha(xz)      alpha(yy)      alpha(yz)      alpha(zz) atomic spin moment
            1             Cu       8.047334       9.205743       0.847332       0.825592      49.769806 0.78337852E+03  0.20012703E+05                                11.789923                            9.687530       1.038543       2.259449                    0.996909      40.311307      97.973495       0.533687       0.449248      -1.113360      -0.076001      -0.086942       0.098922       0.152055      -0.044526       0.054835       0.062728       0.012013      -0.031282      -0.109665       0.050143       0.059522             14.270678      15.846063      -2.445686       3.413383      15.186253       3.904740      11.779717          -0.001025
            2             Cu      -1.432816      -1.639069      10.450426       0.825734      49.761136 0.78322252E+03  0.20007537E+05                                11.787995                            9.686100       1.038995       2.259610                    0.996911      40.310349      97.965326       0.533769       0.449204      -1.113397       0.075987       0.086927      -0.098906       0.152028      -0.044428       0.054721       0.062598       0.011986      -0.031205      -0.109435       0.050031       0.059403             14.268166      15.843216      -2.445205       3.412685      15.183536       3.903941      11.777745           0.001152
            3              H       2.402225       4.237002       0.711759       0.120283       0.996264 0.70568098E+01  0.68027818E+02                                 1.717540                            1.603369      -1.340517       2.246065                    0.993820       3.745316      10.845979       0.465091       1.366123      -0.688335      -0.004732      -0.030574       0.007938       0.031940      -0.000363      -0.000540      -0.003481       0.001022      -0.021467      -0.008260       0.003942       0.004318              1.785815       1.710611       0.008349      -0.106400       2.243973      -0.325384       1.402862          -0.000002
            4              H       1.359438       4.528488       4.948418       0.119794       1.065334 0.77608097E+01  0.74522056E+02                                 1.628459                            1.556100      -0.905437       2.449152                    0.998874       3.268353       8.629384       0.545166       1.170037      -0.735610      -0.013884       0.025096       0.012401       0.031247      -0.009120       0.005729       0.007384       0.002791      -0.017778      -0.015434       0.003230       0.012205              1.643401       1.516864      -0.166313       0.038660       1.758599       0.354686       1.654740          -0.000001
            5              H       0.253333       4.407467       1.045043       0.124510       0.953879 0.70034832E+01  0.67634144E+02                                 1.686550                            1.609665      -1.455588       2.187499                    0.992601       3.882687      11.389831       0.457158       1.387357      -0.683168       0.006392      -0.032140       0.010899       0.034535      -0.002016      -0.004433      -0.002674      -0.007116      -0.017970      -0.009175       0.001885       0.007289              1.738229       1.528223      -0.003146       0.007775       2.120883      -0.324505       1.565582          -0.000000
            6              H      -0.370404       5.794138       1.425777       0.137141       1.052940 0.82847316E+01  0.81565190E+02                                 1.672120                            1.650588      -1.084595       2.359618                    0.998659       3.425728       9.420981       0.504487       1.233190      -0.719754      -0.011375       0.019865       0.027180       0.035535      -0.001614      -0.006559       0.006639       0.005123       0.009680      -0.008614      -0.002650       0.011265              1.677895       1.620406      -0.173121      -0.172379       1.793678       0.054225       1.619600           0.000006
            7              H      -0.603086       2.887783       2.443705       0.163533       0.912086 0.66361282E+01  0.63002739E+02                                 1.636864                            1.568064      -1.132652       2.367848                    0.995747       3.469924       9.975025       0.464320       1.389454      -0.685364      -0.004269      -0.010446      -0.012582       0.016901      -0.000363       0.002323       0.002679      -0.001029       0.006653      -0.003649      -0.000758       0.004407              1.674110       1.511801       0.153100       0.260689       1.656399       0.359306       1.854129           0.000000
            8              H      -0.901221       3.339475       3.914673       0.171743       0.873962 0.60322441E+01  0.53846756E+02                                 1.382654                            1.333378      -0.738434       2.545291                    0.999987       2.822337       6.953993       0.620821       1.105245      -0.753655      -0.004775      -0.003224       0.010707       0.012159       0.001467      -0.000297      -0.002163       0.002427       0.008520      -0.003850       0.000103       0.003747              1.398463       1.463099       0.054610      -0.342444       1.110728      -0.063195       1.621563           0.000002
            9              H      -0.340997       4.370970       2.876409       0.166865       0.917970 0.65437285E+01  0.60565742E+02                                 1.515144                            1.456302      -0.884069       2.473683                    0.999530       3.105026       8.204259       0.544497       1.215371      -0.724395       0.002079       0.016114      -0.005997       0.017319       0.002069       0.005024      -0.000814      -0.005572      -0.012420      -0.008009       0.002364       0.005645              1.535874       1.239848      -0.013408       0.003427       1.866738      -0.359753       1.501037           0.000003
           10              H       2.736679       4.619601      10.585999       0.120284       0.996250 0.70566891E+01  0.68026354E+02                                 1.717524                            1.603355      -1.340501       2.246075                    0.993820       3.745284      10.845857       0.465093       1.366123      -0.688335       0.029668       0.008777      -0.007938       0.031941      -0.000485      -0.003378      -0.001001      -0.000792      -0.021468      -0.008260       0.003942       0.004318              1.785798       2.232206       0.078710      -0.308235       1.722338      -0.148940       1.402851          -0.000001
           11              H       2.308408       5.614062       6.349340       0.119794       1.065332 0.77607920E+01  0.74521834E+02                                 1.628456                            1.556098      -0.905435       2.449153                    0.998874       3.268350       8.629370       0.545167       1.170036      -0.735610      -0.026727       0.010405      -0.012401       0.031247      -0.009163       0.006552       0.006665       0.002142      -0.017778      -0.015434       0.003230       0.012205              1.643398       1.798343      -0.128343       0.346334       1.477115       0.085728       1.654737          -0.000002
           12              H       2.280477       6.726417      10.252715       0.124511       0.953874 0.70034387E+01  0.67633606E+02                                 1.686544                            1.609660      -1.455577       2.187504                    0.992601       3.882674      11.389783       0.457158       1.387358      -0.683168       0.032707      -0.002039      -0.010899       0.034535      -0.001001      -0.002057      -0.004750       0.007930      -0.017970      -0.009175       0.001885       0.007289              1.738223       2.111118       0.075483      -0.322630       1.537976      -0.035675       1.565577           0.000000
           13              H       0.822870       7.159183       9.871981       0.137139       1.052961 0.82849423E+01  0.81567743E+02                                 1.672138                            1.650605      -1.084621       2.359602                    0.998659       3.425762       9.421087       0.504486       1.233184      -0.719755      -0.021207       0.008618      -0.027180       0.035535      -0.002236       0.007456      -0.005613      -0.004085       0.009682      -0.008614      -0.002651       0.011266              1.677912       1.836472      -0.143980       0.076783       1.577649      -0.163586       1.619617          -0.000004
           14              H       3.672033       7.778303       8.854053       0.163532       0.912089 0.66361630E+01  0.63003161E+02                                 1.636870                            1.568069      -1.132659       2.367844                    0.995747       3.469935       9.975069       0.464319       1.389455      -0.685364       0.009782       0.005627       0.012582       0.016901      -0.000214       0.002345       0.002660       0.001185       0.006653      -0.003650      -0.000758       0.004407              1.674115       1.613254       0.166785       0.321233       1.554956       0.306383       1.854135          -0.000003
           15              H       3.184540       8.013379       7.383085       0.171745       0.873960 0.60322206E+01  0.53846495E+02                                 1.382651                            1.333375      -0.738434       2.545292                    0.999987       2.822332       6.953978       0.620822       1.105245      -0.753655       0.002557       0.005163      -0.010708       0.012159       0.001093      -0.002104      -0.000584      -0.003118       0.008519      -0.003850       0.000103       0.003747              1.398460       1.102553       0.005976      -0.016850       1.471268      -0.347817       1.621559          -0.000003
           16              H       2.237195       7.320291       8.421349       0.166866       0.917966 0.65436870E+01  0.60565236E+02                                 1.515137                            1.456295      -0.884065       2.473685                    0.999530       3.105017       8.204215       0.544500       1.215367      -0.724396      -0.015691      -0.004215       0.005997       0.017319       0.002733      -0.001478       0.004870       0.004276      -0.012420      -0.008009       0.002364       0.005645              1.535866       1.859077       0.070123      -0.356979       1.247493      -0.044696       1.501030          -0.000005
           17              H       4.212293       3.329672      10.585999       0.120284       0.996250 0.70566837E+01  0.68026295E+02                                 1.717524                            1.603356      -1.340501       2.246075                    0.993820       3.745283      10.845857       0.465093       1.366125      -0.688335       0.004732       0.030575      -0.007938       0.031941      -0.000363      -0.000540      -0.003481       0.001021      -0.021468      -0.008260       0.003942       0.004318              1.785798       1.710595       0.008350      -0.106398       2.243950      -0.325379       1.402851          -0.000001
           18              H       5.255080       3.038186       6.349340       0.119794       1.065333 0.77607948E+01  0.74521869E+02                                 1.628456                            1.556098      -0.905436       2.449152                    0.998874       3.268350       8.629371       0.545167       1.170036      -0.735610       0.013884      -0.025096      -0.012401       0.031247      -0.009120       0.005729       0.007384       0.002791      -0.017778      -0.015434       0.003230       0.012205              1.643399       1.516862      -0.166313       0.038660       1.758596       0.354686       1.654737          -0.000002
           19              H       6.361185       3.159207      10.252715       0.124511       0.953874 0.70034365E+01  0.67633575E+02                                 1.686544                            1.609660      -1.455577       2.187504                    0.992601       3.882673      11.389777       0.457158       1.387357      -0.683169      -0.006393       0.032140      -0.010899       0.034535      -0.002016      -0.004433      -0.002674      -0.007116      -0.017970      -0.009175       0.001885       0.007289              1.738223       1.528218      -0.003146       0.007775       2.120875      -0.324503       1.565576           0.000000
           20              H       6.984922       1.772536       9.871981       0.137139       1.052961 0.82849370E+01  0.81567681E+02                                 1.672137                            1.650605      -1.084621       2.359602                    0.998659       3.425761       9.421085       0.504486       1.233185      -0.719755       0.011376      -0.019865      -0.027180       0.035535      -0.001615      -0.006559       0.006639       0.005124       0.009682      -0.008614      -0.002651       0.011266              1.677912       1.620423      -0.173123      -0.172382       1.793697       0.054226       1.619617          -0.000004
           21              H       7.217604       4.678891       8.854053       0.163532       0.912089 0.66361616E+01  0.63003149E+02                                 1.636870                            1.568069      -1.132660       2.367844                    0.995747       3.469935       9.975071       0.464319       1.389455      -0.685364       0.004269       0.010446       0.012582       0.016901      -0.000363       0.002323       0.002679      -0.001030       0.006653      -0.003649      -0.000758       0.004407              1.674115       1.511806       0.153100       0.260690       1.656404       0.359307       1.854136          -0.000003
           22              H       7.515739       4.227199       7.383085       0.171746       0.873960 0.60322258E+01  0.53846553E+02                                 1.382651                            1.333375      -0.738433       2.545292                    0.999987       2.822333       6.953981       0.620822       1.105245      -0.753655       0.004775       0.003224      -0.010707       0.012159       0.001467      -0.000297      -0.002163       0.002427       0.008519      -0.003850       0.000103       0.003747              1.398460       1.463096       0.054610      -0.342442       1.110726      -0.063195       1.621559          -0.000003
           23              H       6.955515       3.195704       8.421349       0.166866       0.917967 0.65436960E+01  0.60565333E+02                                 1.515137                            1.456295      -0.884066       2.473684                    0.999530       3.105019       8.204218       0.544500       1.215366      -0.724396      -0.002079      -0.016114       0.005997       0.017319       0.002069       0.005024      -0.000814      -0.005572      -0.012420      -0.008009       0.002364       0.005645              1.535866       1.239842      -0.013408       0.003427       1.866727      -0.359750       1.501030          -0.000005
           24              H       3.877839       2.947073       0.711759       0.120283       0.996264 0.70568086E+01  0.68027805E+02                                 1.717540                            1.603369      -1.340517       2.246065                    0.993820       3.745316      10.845980       0.465091       1.366123      -0.688335      -0.029667      -0.008776       0.007938       0.031940      -0.000486      -0.003378      -0.001001      -0.000793      -0.021466      -0.008260       0.003942       0.004318              1.785815       2.232229       0.078711      -0.308240       1.722354      -0.148942       1.402862          -0.000002
           25              H       4.306110       1.952612       4.948418       0.119794       1.065334 0.77608026E+01  0.74521965E+02                                 1.628457                            1.556099      -0.905436       2.449152                    0.998874       3.268352       8.629378       0.545167       1.170036      -0.735610       0.026727      -0.010405       0.012401       0.031247      -0.009163       0.006552       0.006665       0.002142      -0.017778      -0.015434       0.003230       0.012205              1.643399       1.798344      -0.128343       0.346334       1.477116       0.085728       1.654738          -0.000001
           26              H       4.334041       0.840257       1.045043       0.124510       0.953879 0.70034874E+01  0.67634195E+02                                 1.686550                            1.609666      -1.455587       2.187499                    0.992601       3.882688      11.389835       0.457158       1.387357      -0.683168      -0.032706       0.002039       0.010899       0.034535      -0.001001      -0.002057      -0.004750       0.007930      -0.017970      -0.009175       0.001885       0.007289              1.738230       2.111126       0.075484      -0.322632       1.537981      -0.035675       1.565582          -0.000000
           27              H       5.791648       0.407491       1.425777       0.137141       1.052941 0.82847339E+01  0.81565217E+02                                 1.672120                            1.650588      -1.084596       2.359617                    0.998659       3.425728       9.420981       0.504487       1.233190      -0.719754       0.021207      -0.008618       0.027180       0.035535      -0.002235       0.007456      -0.005613      -0.004084       0.009680      -0.008614      -0.002650       0.011265              1.677895       1.836453      -0.143979       0.076783       1.577632      -0.163583       1.619601           0.000006
           28              H       2.942485      -0.211629       2.443705       0.163533       0.912086 0.66361276E+01  0.63002730E+02                                 1.636864                            1.568064      -1.132651       2.367848                    0.995747       3.469924       9.975024       0.464320       1.389453      -0.685364      -0.009782      -0.005627      -0.012582       0.016901      -0.000214       0.002344       0.002660       0.001185       0.006653      -0.003649      -0.000758       0.004407              1.674109       1.613249       0.166784       0.321231       1.554950       0.306381       1.854129           0.000000
           29              H       3.429978      -0.446705       3.914673       0.171744       0.873962 0.60322408E+01  0.53846718E+02                                 1.382653                            1.333377      -0.738435       2.545291                    0.999987       2.822337       6.953992       0.620822       1.105245      -0.753655      -0.002557      -0.005163       0.010707       0.012159       0.001093      -0.002104      -0.000584      -0.003118       0.008520      -0.003850       0.000103       0.003747              1.398462       1.102554       0.005976      -0.016850       1.471270      -0.347818       1.621562           0.000002
           30              H       4.377323       0.246383       2.876409       0.166865       0.917970 0.65437276E+01  0.60565734E+02                                 1.515145                            1.456302      -0.884069       2.473683                    0.999530       3.105026       8.204260       0.544497       1.215372      -0.724395       0.015691       0.004215      -0.005997       0.017319       0.002733      -0.001478       0.004870       0.004276      -0.012420      -0.008009       0.002364       0.005645              1.535875       1.859087       0.070123      -0.356982       1.247499      -0.044696       1.501037           0.000003
           31              C       1.493192       6.014223       0.445132       0.151526      35.162026 0.40628213E+03  0.93368588E+04                                 9.399963                            6.764604      -0.003908       2.009550                    0.998905      25.975442      72.441500       0.631022       0.422365      -1.066621      -0.032578      -0.014467       0.005545       0.036075       0.013404      -0.030611      -0.000710       0.039147      -0.044472      -0.032694      -0.013037       0.045731             11.577049      14.431266      -0.738392      -1.292500      14.802277      -2.501356       5.497603           0.000006
           32              C       2.550541       5.109796       0.424796      -0.197465      38.577883 0.46334643E+03  0.11116830E+05                                10.067067                            7.279088      -0.075420       1.946578                    0.998864      30.476210      89.787365       0.595322       0.428824      -1.051792       0.000240      -0.002152      -0.008838       0.009099       0.017752       0.023601       0.011288      -0.036512       0.061192      -0.041299       0.001527       0.039772             12.331521      18.494615      -3.128261      -2.239432      12.482799      -1.764284       6.017149          -0.000035
           33              C       1.147980       3.075648       3.575740       0.171405      32.400417 0.38704039E+03  0.87962747E+04                                 8.950154                            6.642324       0.040943       2.033267                    0.999413      25.426280      70.749014       0.630447       0.427479      -1.062346      -0.054927       0.013756      -0.004449       0.056798      -0.024465       0.027437      -0.007350       0.055804      -0.068332      -0.033515      -0.024842       0.058357             10.761488      11.480594      -0.680747       4.415233       9.171563       3.780661      11.632307           0.000007
           34              C       1.778140       3.775839       4.595928      -0.236899      36.852559 0.45019940E+03  0.10688874E+05                                 9.646875                            7.081942       0.082280       1.986545                    0.999542      30.571469      88.643898       0.617516       0.417764      -1.062159       0.002821      -0.002936       0.005105       0.006530      -0.017993      -0.018568       0.005983      -0.024298      -0.056098      -0.031487      -0.003508       0.034995             11.792345      11.842490       0.873863       6.422030       8.787368       4.460023      14.747179          -0.000003
           35              C       0.097682       5.304783       0.745652      -0.311687      35.643267 0.60121289E+03  0.15244162E+05                                 9.375866                            8.119733       0.192168       2.010394                    0.996736      32.637863      95.718088       0.587414       0.411232      -1.073392       0.004965       0.032043      -0.079127       0.085513      -0.010646       0.023784      -0.007031       0.014804       0.086829      -0.028097      -0.014578       0.042675             10.505383      13.318755       2.805884      -0.467751      10.987508      -1.469043       7.209886          -0.000033
           36              C      -0.315607       3.455616       3.162242      -0.520122      27.978770 0.45420783E+03  0.10771685E+05                                 7.817632                            6.910852       0.249886       2.039447                    0.998223      32.065147      91.906503       0.654994       0.394312      -1.081242       0.054619      -0.018068       0.016640       0.059888      -0.010346       0.033973       0.002554       0.024448      -0.047381      -0.037984      -0.003859       0.041843              8.298611       9.695734      -0.620701       1.415445       6.899719      -0.549208       8.300381           0.000014
           37              C       0.853889       5.282893      10.852626       0.151525      35.162134 0.40628349E+03  0.93369004E+04                                 9.399989                            6.764620      -0.003929       2.009541                    0.998905      25.975494      72.441744       0.631021       0.422366      -1.066620       0.009981       0.034219      -0.005544       0.036073       0.007741       0.003388      -0.030429      -0.044850      -0.044472      -0.032693      -0.013037       0.045730             11.577081      14.991329      -0.662829      -2.306130      14.242294      -1.615296       5.497619           0.000000
           38              C       1.891546       4.355940      10.872962      -0.197464      38.577800 0.46334543E+03  0.11116798E+05                                10.067052                            7.279080      -0.075412       1.946581                    0.998864      30.476147      89.787110       0.595322       0.428824      -1.051792       0.002165       0.000051       0.008840       0.009101       0.021956       0.008033       0.024898       0.025799       0.061189      -0.041299       0.001526       0.039773             12.331500      13.419077      -3.812902      -1.449067      17.558282      -2.455181       6.017140          -0.000032
           39              C       3.719940       6.017840       7.722018       0.171404      32.400493 0.38704171E+03  0.87963120E+04                                 8.950166                            6.642334       0.040952       2.033269                    0.999413      25.426322      70.749155       0.630447       0.427479      -1.062346      -0.020972       0.052598       0.004445       0.056799      -0.030983      -0.010954       0.026209      -0.040840      -0.068340      -0.033518      -0.024840       0.058358             10.761500       9.393207      -0.962325       3.156495      11.258968       4.881011      11.632323           0.000007
           40              C       3.110274       5.299733       6.701830      -0.236899      36.852556 0.45019959E+03  0.10688880E+05                                 9.646876                            7.081945       0.082278       1.986545                    0.999542      30.571468      88.643905       0.617515       0.417764      -1.062159       0.003287      -0.002403      -0.005105       0.006530      -0.014130       0.008411      -0.017601       0.032966      -0.056102      -0.031487      -0.003508       0.034995             11.792345       8.610423       0.437879       3.561482      12.019431       6.960609      14.747181          -0.000001
           41              C       1.370407       6.760716      10.552106      -0.311692      35.643466 0.60121699E+03  0.15244295E+05                                 9.375903                            8.119763       0.192168       2.010392                    0.996737      32.638012      95.718672       0.587413       0.411232      -1.073392      -0.031090      -0.009205       0.079128       0.085513      -0.012228      -0.010148       0.022630      -0.008634       0.086842      -0.028100      -0.014577       0.042677             10.505427      10.285742       2.396775      -1.393328      14.020623      -0.659948       7.209916          -0.000043
           42              C       3.147727       7.417496       8.135516      -0.520122      27.978797 0.45420855E+03  0.10771706E+05                                 7.817635                            6.910857       0.249888       2.039447                    0.998223      32.065177      91.906588       0.654994       0.394312      -1.081242       0.025207      -0.051713      -0.016641       0.059888      -0.013214      -0.002011       0.034010      -0.018091      -0.047380      -0.037984      -0.003859       0.041843              8.298613       7.114142      -0.968935      -0.733495       9.481307       1.329320       8.300391          -0.000003
           43              C       5.121326       1.552451      10.852626       0.151525      35.162138 0.40628356E+03  0.93369023E+04                                 9.399990                            6.764621      -0.003929       2.009541                    0.998905      25.975494      72.441744       0.631021       0.422366      -1.066620       0.032577       0.014466      -0.005544       0.036073       0.013406      -0.030609      -0.000710       0.039144      -0.044472      -0.032694      -0.013037       0.045730             11.577082      14.431305      -0.738378      -1.292509      14.802322      -2.501367       5.497619           0.000000
           44              C       4.063977       2.456878      10.872962      -0.197464      38.577811 0.46334553E+03  0.11116801E+05                                10.067054                            7.279081      -0.075412       1.946581                    0.998864      30.476152      89.787128       0.595322       0.428824      -1.051792      -0.000239       0.002153       0.008840       0.009101       0.017753       0.023601       0.011289      -0.036513       0.061189      -0.041299       0.001526       0.039773             12.331502      18.494593      -3.128251      -2.239432      12.482771      -1.764275       6.017142          -0.000032
           45              C       5.466538       4.491026       7.722018       0.171405      32.400447 0.38704080E+03  0.87962867E+04                                 8.950160                            6.642328       0.040944       2.033267                    0.999413      25.426298      70.749087       0.630447       0.427479      -1.062346       0.054930      -0.013752       0.004445       0.056799      -0.024465       0.027439      -0.007351       0.055799      -0.068337      -0.033517      -0.024840       0.058357             10.761494      11.480602      -0.680748       4.415236       9.171561       3.780663      11.632320           0.000008
           46              C       4.836378       3.790835       6.701830      -0.236899      36.852577 0.45019965E+03  0.10688882E+05                                 9.646879                            7.081944       0.082278       1.986545                    0.999542      30.571474      88.643923       0.617515       0.417764      -1.062159      -0.002821       0.002936      -0.005105       0.006530      -0.017993      -0.018567       0.005982      -0.024301      -0.056102      -0.031487      -0.003508       0.034995             11.792351      11.842493       0.873864       6.422034       8.787369       4.460026      14.747191          -0.000001
           47              C       6.516836       2.261891      10.552106      -0.311692      35.643459 0.60121697E+03  0.15244294E+05                                 9.375902                            8.119763       0.192168       2.010392                    0.996737      32.638010      95.718663       0.587413       0.411232      -1.073392      -0.004966      -0.032041       0.079128       0.085513      -0.010647       0.023784      -0.007031       0.014804       0.086842      -0.028100      -0.014577       0.042677             10.505425      13.318813       2.805912      -0.467760      10.987545      -1.469045       7.209916          -0.000043
           48              C       6.930125       4.111058       8.135516      -0.520122      27.978796 0.45420839E+03  0.10771701E+05                                 7.817636                            6.910856       0.249882       2.039446                    0.998223      32.065168      91.906564       0.654994       0.394312      -1.081242      -0.054619       0.018068      -0.016640       0.059889      -0.010346       0.033973       0.002554       0.024447      -0.047380      -0.037984      -0.003859       0.041842              8.298615       9.695744      -0.620700       1.415449       6.899712      -0.549205       8.300391          -0.000003
           49              C       5.760629       2.283781       0.445132       0.151526      35.162022 0.40628206E+03  0.93368569E+04                                 9.399963                            6.764604      -0.003908       2.009550                    0.998905      25.975442      72.441503       0.631022       0.422365      -1.066621      -0.009982      -0.034220       0.005545       0.036075       0.007739       0.003389      -0.030431      -0.044851      -0.044472      -0.032694      -0.013038       0.045732             11.577048      14.991289      -0.662844      -2.306121      14.242251      -1.615285       5.497603           0.000006
           50              C       4.722972       3.210734       0.424796      -0.197465      38.577889 0.46334660E+03  0.11116835E+05                                10.067068                            7.279089      -0.075420       1.946578                    0.998864      30.476213      89.787374       0.595322       0.428824      -1.051792      -0.002165      -0.000050      -0.008838       0.009099       0.021955       0.008032       0.024898       0.025799       0.061192      -0.041299       0.001526       0.039772             12.331522      13.419111      -3.812913      -1.449076      17.558306      -2.455183       6.017149          -0.000035
           51              C       2.894578       1.548834       3.575740       0.171404      32.400468 0.38704137E+03  0.87963021E+04                                 8.950161                            6.642331       0.040950       2.033269                    0.999413      25.426307      70.749096       0.630447       0.427479      -1.062346       0.020975      -0.052595      -0.004449       0.056798      -0.030984      -0.010952       0.026207      -0.040846      -0.068335      -0.033515      -0.024842       0.058357             10.761495       9.393209      -0.962323       3.156493      11.258963       4.881009      11.632313           0.000007
           52              C       3.504244       2.266941       4.595928      -0.236899      36.852538 0.45019934E+03  0.10688873E+05                                 9.646873                            7.081942       0.082279       1.986545                    0.999542      30.571462      88.643877       0.617516       0.417764      -1.062159      -0.003287       0.002403       0.005105       0.006530      -0.014131       0.008411      -0.017601       0.032964      -0.056098      -0.031486      -0.003508       0.034995             11.792340       8.610422       0.437879       3.561479      12.019429       6.960606      14.747170          -0.000003
           53              C       5.244111       0.805958       0.745652      -0.311687      35.643270 0.60121280E+03  0.15244159E+05                                 9.375866                            8.119732       0.192169       2.010394                    0.996736      32.637862      95.718082       0.587414       0.411232      -1.073392       0.031091       0.009204      -0.079127       0.085513      -0.012227      -0.010148       0.022631      -0.008634       0.086829      -0.028097      -0.014578       0.042675             10.505384      10.285710       2.396751      -1.393328      14.020556      -0.659940       7.209886          -0.000033
           54              C       3.466791       0.149178       3.162242      -0.520122      27.978781 0.45420822E+03  0.10771697E+05                                 7.817634                            6.910855       0.249890       2.039448                    0.998223      32.065165      91.906565       0.654994       0.394312      -1.081242      -0.025207       0.051713       0.016640       0.059888      -0.013214      -0.002011       0.034010      -0.018092      -0.047381      -0.037984      -0.003859       0.041843              8.298612       7.114152      -0.968934      -0.733498       9.481301       1.329317       8.300384           0.000014
           55              C       1.069272       1.223193       1.927398       0.631663      21.263685 0.24909934E+03  0.51848776E+04                                 7.316937                            5.746462      -0.271867       1.973895                    0.999432      22.393265      64.128545       0.591944       0.497118      -1.000485      -0.015324      -0.017533      -0.025625       0.034625      -0.081976      -0.009641      -0.011030       0.022123      -0.151018      -0.069031      -0.038858       0.107889              8.634960       7.403356       3.130015       2.359484       8.247788       2.699130      10.253737           0.000011
           56              C       1.720456       1.968115       3.051524      -0.153124      38.523981 0.45570666E+03  0.10777903E+05                                 9.818972                            7.071036       0.093672       2.031608                    0.999065      28.261991      79.965442       0.629427       0.411445      -1.073601      -0.012631      -0.014448      -0.004994       0.019830       0.031059      -0.016862      -0.019291      -0.008380       0.034262      -0.037051      -0.008064       0.045115             12.131588      11.341749       0.014453       4.851610      11.345650       5.549999      13.707365          -0.000010
           57              C       2.974238       3.402378       5.096419       0.101658      38.647997 0.38332105E+03  0.87023975E+04                                10.077478                            6.551024      -0.180036       1.952531                    0.999341      26.184958      73.140497       0.642603       0.419843      -1.065715      -0.001643      -0.001880      -0.002784       0.003739      -0.003353       0.004717       0.005396       0.000904      -0.009905      -0.009727       0.004692       0.005035             14.021778      11.452759       1.975814       7.058468      11.985799       8.074528      18.626776          -0.000002
           58              C       5.545246       6.343481       9.370360       0.631662      21.263787 0.24910088E+03  0.51849181E+04                                 7.316963                            5.746484      -0.271877       1.973891                    0.999432      22.393322      64.128778       0.591942       0.497119      -1.000484       0.015326       0.017535       0.025623       0.034625      -0.081972      -0.009640      -0.011029       0.022121      -0.151050      -0.069027      -0.038863       0.107890              8.634985       7.403353       3.129994       2.359489       8.247779       2.699136      10.253822           0.000008
           59              C       4.894062       5.598559       8.246234      -0.153124      38.524037 0.45570752E+03  0.10777928E+05                                 9.818979                            7.071041       0.093664       2.031605                    0.999065      28.262027      79.965574       0.629427       0.411445      -1.073601       0.012629       0.014446       0.004996       0.019827       0.031052      -0.016863      -0.019292      -0.008377       0.034302      -0.037050      -0.008061       0.045111             12.131592      11.341743       0.014438       4.851608      11.345641       5.549997      13.707391          -0.000004
           60              C       3.640280       4.164296       6.201339       0.101660      38.647963 0.38332067E+03  0.87023868E+04                                10.077473                            6.551021      -0.180037       1.952531                    0.999341      26.184943      73.140453       0.642603       0.419843      -1.065715       0.001644       0.001880       0.002783       0.003739      -0.003353       0.004717       0.005396       0.000904      -0.009906      -0.009727       0.004692       0.005035             14.021771      11.452753       1.975813       7.058465      11.985792       8.074523      18.626768          -0.000001
           61              C       0.552009       8.296949       0.000000       0.615159      21.258614 0.24472890E+03  0.50695652E+04                                 7.268630                            5.661186      -0.145884       2.017127                    0.999340      22.399019      63.915254       0.602088       0.491090      -1.003908      -0.030029       0.026253      -0.000000       0.039886       0.059214       0.036173       0.041374      -0.015980       0.088636      -0.074524      -0.018235       0.092758              8.548427      10.715086      -3.392460      -0.847163       9.799796      -0.969086       5.130401          -0.000010
           62              C       1.674659       7.315568       0.000000      -0.146717      43.958139 0.47916561E+03  0.11434717E+05                                10.640045                            7.187744       0.221940       2.063550                    0.999420      28.427998      79.854312       0.634798       0.404325      -1.082174       0.005226      -0.004565       0.000002       0.006940      -0.006391       0.002499       0.002863       0.001722       0.029958      -0.012096       0.001455       0.010640             13.754439      18.165128      -4.130082      -1.675953      17.050856      -1.917194       6.047334          -0.000023
           63              C       3.796992       5.460300       0.000000       0.102536      37.184355 0.37217325E+03  0.83763879E+04                                 9.715346                            6.427420      -0.046935       2.001858                    0.999150      25.688440      71.142881       0.653785       0.416255      -1.069382      -0.001228       0.001073       0.000001       0.001631       0.006601       0.002738       0.003132      -0.001781      -0.010229      -0.004956      -0.004731       0.009688             12.885788      17.233642      -5.543145      -1.655770      15.738180      -1.894116       5.685543           0.000001
           64              C       8.148685       1.656205       0.000000       0.615159      21.258617 0.24472893E+03  0.50695660E+04                                 7.268630                            5.661186      -0.145884       2.017127                    0.999340      22.399020      63.915255       0.602088       0.491090      -1.003908       0.030031      -0.026250      -0.000001       0.039886       0.059215       0.036167       0.041379      -0.015971       0.088636      -0.074524      -0.018235       0.092758              8.548428      10.715032      -3.392467      -0.847138       9.799850      -0.969108       5.130401          -0.000010
           65              C       7.026035       2.637586       0.000000      -0.146717      43.958139 0.47916560E+03  0.11434717E+05                                10.640045                            7.187744       0.221940       2.063550                    0.999420      28.427998      79.854312       0.634798       0.404325      -1.082174      -0.005223       0.004569       0.000002       0.006940      -0.006390       0.002503       0.002860       0.001726       0.029958      -0.012095       0.001455       0.010640             13.754439      18.165088      -4.130087      -1.675941      17.050895      -1.917205       6.047334          -0.000022
           66              C       4.903702       4.492854       0.000000       0.102538      37.184333 0.37217302E+03  0.83763813E+04                                 9.715341                            6.427418      -0.046935       2.001858                    0.999150      25.688431      71.142846       0.653785       0.416255      -1.069383       0.001228      -0.001073       0.000001       0.001631       0.006601       0.002738       0.003133      -0.001781      -0.010229      -0.004956      -0.004731       0.009688             12.885782      17.233637      -5.543141      -1.655771      15.738169      -1.894114       5.685540           0.000001
           67              O      -0.430292       8.046873       0.723057      -0.525433      33.703686 0.53631511E+03  0.12912740E+05                                 8.368541                            7.222284       0.172432       2.106683                    0.997233      27.485542      72.816365       0.697505       0.364721      -1.132048       0.013274      -0.010787      -0.010615       0.020131       0.013648      -0.017352       0.036539       0.057242       0.018813      -0.059029       0.021916       0.037114              9.351436      12.590419      -2.418533      -1.683937       9.216520       0.297606       6.247370          -0.000105
           68              O      -1.417651       6.917384      10.574701      -0.525449      33.704311 0.53633072E+03  0.12913174E+05                                 8.368491                            7.222278       0.172459       2.106685                    0.997232      27.486337      72.817971       0.697523       0.364709      -1.132060       0.012496      -0.011713       0.010598       0.020141       0.005623       0.038550      -0.012322      -0.062472       0.018908      -0.059076       0.021952       0.037124              9.351344       9.917540      -2.778948       0.520020      11.889141      -1.629012       6.247350           0.000092
           69              O       7.044810      -0.480199      10.574701      -0.525450      33.704378 0.53633197E+03  0.12913212E+05                                 8.368501                            7.222285       0.172464       2.106687                    0.997232      27.486371      72.818087       0.697523       0.364709      -1.132060      -0.013280       0.010820       0.010598       0.020143       0.013702      -0.017363       0.036555       0.057259       0.018914      -0.059076       0.021955       0.037121              9.351357      12.590247      -2.418430      -1.683910       9.216466       0.297585       6.247357           0.000091
           70              O       8.032169       0.649290       0.723057      -0.525431      33.703606 0.53631362E+03  0.12912695E+05                                 8.368529                            7.222275       0.172427       2.106682                    0.997233      27.485502      72.816230       0.697505       0.364721      -1.132048      -0.012463       0.011712      -0.010615       0.020128       0.005573       0.038532      -0.012313      -0.062426       0.018807      -0.059029       0.021913       0.037116              9.351421       9.917621      -2.779061       0.520044      11.889280      -1.629036       6.247362          -0.000105
           71              O       0.271295       0.310348       2.215490      -0.522261      29.944360 0.46246873E+03  0.10734930E+05                                 7.659860                            6.630294       0.313771       2.147743                    0.998013      27.244979      70.979538       0.740244       0.356463      -1.138016       0.002220       0.002539      -0.000561       0.003419       0.001740       0.004399       0.005032      -0.000470      -0.221733      -0.074306       0.035200       0.039106              8.543948       8.842114       3.873067       1.764149       9.887011       2.018098       6.902720          -0.000100
           72              O       1.382084       1.581035       0.770507      -0.524950      33.216415 0.55751524E+03  0.13521573E+05                                 8.220114                            7.337040       0.433043       2.197208                    0.996061      27.298534      72.021552       0.697460       0.362090      -1.136810      -0.004294      -0.004912       0.002401       0.006952      -0.055570      -0.013688      -0.015658       0.014991       0.115450      -0.078997       0.036832       0.042165              8.956767       7.264699       1.209291       1.204215       7.590949       1.377558      12.014653           0.000102
           73              O       6.343223       7.256326       9.082268      -0.522275      29.944642 0.46247705E+03  0.10735142E+05                                 7.659748                            6.630232       0.313814       2.147747                    0.998013      27.245871      70.981288       0.740270       0.356450      -1.138030      -0.002218      -0.002537       0.000529       0.003411       0.001725       0.004368       0.004997      -0.000466      -0.221904      -0.074358       0.035243       0.039114              8.543784       8.841952       3.872947       1.764062       9.886816       2.017998       6.902583           0.000113
           74              O       5.232434       5.985639      10.527251      -0.524935      33.215431 0.55749217E+03  0.13520908E+05                                 8.220091                            7.336992       0.432992       2.197200                    0.996061      27.297662      72.019578       0.697446       0.362100      -1.136799       0.004317       0.004938      -0.002397       0.006983      -0.055532      -0.013653      -0.015618       0.014981       0.115467      -0.078944       0.036791       0.042154              8.956764       7.264664       1.209293       1.204263       7.590914       1.377613      12.014715          -0.000113

******************************************************
Auxiliary information for the entire system
The total spin magnetic moment of the unit cell is   -0.000208
The total net atomic charge of the unit cell is   -0.000003
Accuracy of reproducing the electrostatic potential in the unit cell:
  The inner radius (bohr) =    5.0000
  The outer radius (bohr) =   12.0000
  Valid grid points have density less than (e/(bohr^3)) =    0.0001
  The number of valid grid points were=        55387
  The rms potential error without charges in kcal/mol is=      2.58764
  The rms potential error with partial charges in kcal/mol is=      1.13731
  The RRMSE value at monopole order=      0.43952
  The rms potential error with partial charges and cloud penetration in kcal/mol is=      1.16174
  The RRMSE value at monopole order with cloud penetration is=      0.44896
  The rms potential error with partial charges and atomic dipoles in kcal/mol is=      0.21713
  The RRMSE value at dipole order=      0.08391
  The rms potential error with partial charges, atomic dipoles and cloud penetration in kcal/mol is=      0.20253
  The RRMSE value at dipole order with cloud penetration=      0.07827

******************************************************
The electron densities and ab initio electrostatic potential were computed in VASP using the PBE functional and
projector augmented wave method. See the main text of the journal article for a description of computational details.
The atomic charges, dipoles, and quadrupoles were computed with the DDEC6 method as described in
(a) T. A. Manz and N. Gabaldon Limas, RSC Adv. 6 (2016) 47771-47801 DOI: 10.1039/c6ra04656h
(b) N. Gabaldon Limas and T. A. Manz, RSC Adv. 8 (2018) 2678-2707 DOI: 10.1039/c7ra11829e.
For each atom in the material, the electron cloud parameters were fit to the spherically averaged atom-in-material
electron density using radial positions for which this density was between 10^-4 and 10^-2 electrons per cubic bohr.
The polarizabilities, dispersion coefficients, and quantum Drude oscillator (QDO) parameters were fit using the MCLF method.
The magnetic structure of the system was optimized in VASP from the default ferromagnetic initial guess using spin polarization.
The atomic spin moments (ASMs) were computed on this optimized magnetic structure using the DDEC6 partition as inputs
to the method of T. A. Manz and D. S. Sholl, J. Chem. Theory Comput. 7 (2011) 4146-4164 DOI: 10.1021/ct200539n.
The RMSE and RRMSE were computed using a uniform grid with Ewald summation.
