# Supplementary material for: A collection of forcefield precursors for metal–organic frameworks
Source: RSC Adv. 2019 Nov 13;9(63):36492–507. doi: 10.1039/c9ra07327b (PMC9075174; doi:10.1039/c9ra07327b)
Supplement: RA-009-C9RA07327B-s4602 [file RA-009-C9RA07327B-s4602.xyz]

  176
jmolscript: load "" {1 1 1} spacegroup "x,y,z" unitcell [{     10.048200     0.000000     0.000000 }, {      5.024095    16.248598     0.000000 }, {      5.024095     6.009894    15.096294 }]
Cu     8.918777    10.730960     8.135393     0.851414
Cu    11.177613    11.527532     6.960901     0.851796
Cu     6.153513    15.850312     0.587246     0.851556
Cu    13.942877     6.408180    14.509048     0.852076
H      6.737312    14.454114     8.026700     0.111243
H     16.024863    16.638193     8.088594     0.122712
H      9.595019    17.944704     6.962411     0.105729
H     10.338587    15.757063     6.809938     0.120152
H     14.947697    11.502571     8.392030     0.263450
H      5.899294     7.826628    11.023314     0.149941
H     13.569084     9.696463    11.055016     0.132081
H     13.359076    12.803635    10.460222     0.111799
H     14.119724    13.668969    12.466520     0.120731
H     10.501367    13.105892    14.096919     0.104892
H      9.757801    12.155086    12.120814     0.120402
H     15.196892    12.051365     7.582868     0.262421
H     14.197097    13.136420     3.194376     0.149533
H      6.527305    13.857473     4.919882     0.131190
H     13.359078     7.804378     7.069594     0.111243
H      4.071527     5.620299     7.007700     0.122712
H     10.501371     4.313788     8.133883     0.105730
H      9.757803     6.501429     8.286356     0.120152
H      5.148693    10.755921     6.704264     0.263468
H     14.197096    14.431864     4.072980     0.149929
H      6.527306    12.562029     4.041278     0.132075
H      6.737314     9.454857     4.636072     0.111797
H      5.976666     8.589523     2.629774     0.120728
H      9.595023     9.152600     0.999375     0.104896
H     10.338589    10.103406     2.975480     0.120404
H      4.899498    10.207127     7.513426     0.262403
H      5.899293     9.122072    11.901918     0.149545
H     13.569085     8.401019    10.176412     0.131196
H      6.139445    11.164058     7.496820     0.184521
H      7.031725     8.894137    10.843668     0.134298
H     13.427405     9.806405     9.498588     0.137846
H     13.956945    11.094434     7.599474     0.184532
H     13.064665    13.364355     4.252626     0.134290
H      6.668985    12.452087     5.597706     0.137840
H     13.359073    20.584103    12.184219     0.111211
H     14.119722    19.718769    10.177921     0.122677
H      5.477271     4.033248     8.547522     0.105691
H      4.733703     4.984054    10.523627     0.120102
H     15.196888    21.336373    15.061573     0.263523
H      9.172996    14.241424     4.353771     0.149923
H     11.551406    13.520371     2.628265     0.132082
H     16.785509    18.933624    14.617741     0.111785
H     16.024861    16.749545    14.555847     0.120686
H      4.570923     9.433140     0.585736     0.104867
H      5.314489    11.620781     0.738209     0.120341
H     14.947693    21.885167    14.252411     0.262457
H     10.923393     9.312512    11.621127     0.149547
H      8.544985     7.442677    11.589425     0.131211
H      6.737317     1.674389     2.912075     0.111218
H      5.976668     2.539723     4.918373     0.122675
H     14.619119    18.225244     6.548772     0.105696
H     15.362687    17.274438     4.572667     0.120098
H      4.899502     0.922119     0.034721     0.263500
H     10.923394     8.017068    10.742523     0.149937
H      8.544984     8.738121    12.468029     0.132098
H      3.310881     3.324868     0.478553     0.111784
H      4.071529     5.508947     0.540447     0.120699
H     15.525467    12.825352    14.510558     0.104867
H     14.781901    10.637711    14.358085     0.120354
H      5.148697     0.373325     0.843883     0.262481
H      9.172997    12.945980     3.475167     0.149533
H     11.551405    14.815815     3.506869     0.131195
H      8.932845     6.044706    15.044967     0.184589
H      8.040565    14.013489     3.295521     0.134333
H     11.693085    14.925757     1.950441     0.137880
H     11.163545    16.213786     0.051327     0.184564
H     12.055825     8.245003    11.800773     0.134341
H      8.403305     7.332735    13.145853     0.137886
C      8.605272    14.877062     7.394467    -0.014953
C      7.315083    15.156675     7.789084    -0.101711
C      6.865928    16.457186     7.837996    -0.156309
C      7.699929    17.481735     7.530031     0.176688
C      9.013229    17.233151     7.158663    -0.157521
C      9.455350    15.933841     7.079709    -0.088697
C      9.113712    13.461964     7.384654     0.580871
C     11.491115    12.372675    11.087020    -0.014216
C     12.781304    12.842728    11.200846    -0.103170
C     13.230458    13.369193    12.391038    -0.153430
C     12.396457    13.462020    13.456836     0.177677
C     11.083158    13.025043    13.363239    -0.157159
C     10.641037    12.471111    12.185276    -0.088961
C     10.982677    11.840154     9.775907     0.579556
C     11.491118     7.381430     7.701827    -0.014960
C     12.781307     7.101817     7.307210    -0.101730
C     13.230462     5.801306     7.258298    -0.156305
C     12.396461     4.776757     7.566263     0.176673
C     11.083161     5.025341     7.937631    -0.157522
C     10.641040     6.324651     8.016585    -0.088685
C     10.982678     8.796528     7.711640     0.580861
C      8.605275     9.885817     4.009274    -0.014208
C      7.315086     9.415764     3.895448    -0.103153
C      6.865932     8.889299     2.705256    -0.153432
C      7.699933     8.796472     1.639458     0.177669
C      9.013232     9.233449     1.733055    -0.157159
C      9.455353     9.787381     2.911018    -0.088966
C      9.113713    10.418338     5.320387     0.579567
C      6.048007    10.030633     9.167979     0.517192
C      5.405927    10.771915     8.075008    -0.653094
C      6.038963     8.730318    11.085209    -0.375355
C     13.936848     9.339521    10.186979    -0.330387
C     14.048383    12.227859     5.928315     0.517237
C     14.690463    11.486577     7.021286    -0.653090
C     14.057427    13.528174     4.011085    -0.375362
C      6.159542    12.918971     4.909315    -0.330382
C      6.467018     4.766465    11.557421    -0.014987
C     12.781302    20.545010    11.443595    -0.101772
C     13.230457    20.018545    10.253403    -0.156376
C      7.372361     3.677120     9.187605     0.176657
C      6.059061     4.114097     9.281202    -0.157595
C      5.616940     4.668029    10.459165    -0.088711
C      5.958578     5.298986    12.868534     0.580902
C     13.629375    12.500782     0.153680    -0.014141
C     17.363281    18.231063    14.855357    -0.103230
C     16.914127    16.930552    14.806445    -0.153510
C     12.724033     9.896109     0.018116     0.177787
C      3.989132    10.144693     0.389484    -0.157262
C      4.431253    11.444003     0.468438    -0.088974
C     14.137813    13.915880     0.163493     0.579202
C     13.629372    17.492027     3.538873    -0.014975
C      7.315088     1.713482     3.652699    -0.101748
C      6.865933     2.239947     4.842891    -0.156381
C      7.699934     2.332774     5.908689     0.176647
C     14.037329    18.144395     5.815092    -0.157588
C     14.479450    17.590463     4.637129    -0.088734
C     14.137812    16.959506     2.227760     0.580905
C      6.467015     9.757710    14.942614    -0.014149
C      2.733109     4.027429     0.240937    -0.103255
C      3.182263     5.327940     0.289849    -0.153515
C      2.348262     6.352489    -0.018116     0.177778
C     16.107258    12.113799    14.706810    -0.157262
C     15.665137    10.814489    14.627856    -0.088967
C      5.958577     8.342612    14.932801     0.579197
C      9.024283    15.149985     1.619832     0.517261
C      9.666363    15.891267     0.526861    -0.652995
C      9.033327    13.849670     3.537062    -0.375356
C     11.183642    14.458873     2.638832    -0.330390
C     11.072107     7.108507    13.476462     0.517258
C     10.430027     6.367225    14.569433    -0.653001
C     11.063063     8.408822    11.559232    -0.375345
C      8.912748     7.799619    12.457462    -0.330400
N     17.178395    18.799297     7.632384    -0.122079
N     12.966190    14.044443    14.643103    -0.123317
N      2.917995     3.459195     7.463910    -0.122005
N      7.130200     8.214049     0.453191    -0.123229
N      5.355686     9.413239    10.078286    -0.009237
N     14.740704    12.845253     5.018008    -0.009274
N     12.966190    19.343295     8.001338    -0.122163
N     17.178395    14.588441    15.012057    -0.123586
N      7.130200     2.915197     7.094956    -0.122084
N      2.917995     7.670051     0.084237    -0.123505
N      9.716604    14.532591     2.530139    -0.009322
N     10.379786     7.725901    12.566155    -0.009272
O      8.354068    12.593559     7.870151    -0.562941
O      9.841202    11.325714     9.770171    -0.533899
O     11.742321    11.970022     8.789515    -0.562388
O     10.255187    13.266358     6.908819    -0.535115
O     11.742322     9.664933     7.226143    -0.562929
O     10.255188    10.932778     5.326123    -0.533876
O      8.354069    10.288470     6.306779    -0.562392
O      9.841203     8.992134     8.187475    -0.535150
O      7.209578    10.009132     9.199682    -0.501851
O     12.886811    12.249360     5.896612    -0.502161
O     11.742317    21.417716    13.854926    -0.563124
O      5.231088    14.111486     0.639328    -0.533939
O     18.402264    20.794179    14.774290    -0.562535
O      4.817103     5.813426    12.874270    -0.535405
O      8.354073     0.840776     1.241368    -0.563231
O     14.865302     8.147006    14.456966    -0.534050
O      1.694126     1.464313     0.322004    -0.562455
O     15.279287    16.445066     2.222024    -0.535274
O      7.862711    15.128484     1.651535    -0.502006
O     12.233678     7.130008    13.444759    -0.501814

The following XYZ coordinates are in angstroms. Other properties are in atomic units.
The sperically averaged electron density of each atom fit to a function of the form exp(a - br)
eigen_1, eigen_2 and eigen_3 are the three eigenvalues of traceless quadrupole moment tensor
  atom number  atomic symbol              X              Y              Z     net charge C6 coefficient C8 coefficient C10 coefficient fluctuating dipole atomic polarizability isotropic forcefield polarizability              a              b squared Pearson coefficient          <r^3>          <r^4>         wp_QDO          m_QDO          q_QDO       dipole_x       dipole_y       dipole_z         dipole            Qxy            Qxz            Qyz     Q(x^2-y^2)  Q(3z^2 - R^2)        eigen_1        eigen_2        eigen_3 static polarizability      alpha(xx)      alpha(xy)      alpha(xz)      alpha(yy)      alpha(yz)      alpha(zz) atomic spin moment
            1             Cu       8.918777      10.730960       8.135393       0.851414      64.750119 0.10922606E+04  0.30029250E+05                                13.653317                           11.235460       1.080256       2.273199                    0.994285      40.448458      98.807948       0.514045       0.433398      -1.134331      -0.118507      -0.054795       0.079926       0.153084      -0.062086       0.091378       0.036234      -0.214451       0.154416      -0.189314       0.083605       0.105709             16.429699      15.950903      -1.795904       2.645914      16.631352      -0.098518      16.706843           0.666971
            2             Cu      11.177613      11.527532       6.960901       0.851796      64.729839 0.10918467E+04  0.30013917E+05                                13.648361                           11.231621       1.081524       2.273679                    0.994290      40.445071      98.781235       0.514269       0.433266      -1.134460       0.118640       0.054800      -0.079934       0.153193      -0.061991       0.091239       0.036182      -0.214324       0.154363      -0.189116       0.083498       0.105618             16.423454      15.945042      -1.794878       2.644423      16.624908      -0.098484      16.700411          -0.636984
            3             Cu       6.153513      15.850312       0.587246       0.851556      64.743573 0.10921027E+04  0.30023253E+05                                13.651260                           11.233712       1.080981       2.273469                    0.994287      40.447854      98.797603       0.514159       0.433326      -1.134400       0.118630      -0.053994       0.080471       0.153180       0.061831      -0.091367       0.036566      -0.213217       0.157533      -0.189104       0.083534       0.105570             16.427429      15.947960       1.794045      -2.646882      16.627138      -0.097521      16.707189          -0.631995
            4             Cu      13.942877       6.408180      14.509048       0.852076      64.696224 0.10911130E+04  0.29988956E+05                                13.644807                           11.228639       1.082729       2.274113                    0.994298      40.432150      98.744451       0.514279       0.433327      -1.134410      -0.118444       0.053976      -0.080445       0.153015       0.061994      -0.091609       0.036650      -0.213484       0.157667      -0.189466       0.083729       0.105737             16.419427      15.939872       1.793221      -2.645712      16.619221      -0.097302      16.699188           0.671741
            5              H       6.737312      14.454114       8.026700       0.111243       1.048164 0.73994729E+01  0.70269761E+02                                 1.615454                            1.521514      -0.847915       2.471097                    0.999331       3.259418       8.581889       0.549738       1.173228      -0.734489      -0.023694      -0.026383       0.012947       0.037750       0.006103      -0.009674      -0.004239       0.007351      -0.038708      -0.016630      -0.000616       0.017246              1.660824       1.628286       0.375430      -0.115111       2.029188      -0.132185       1.324997           0.000175
            6              H      16.024863      16.638193       8.088594       0.122712       1.273505 0.94404713E+01  0.95638627E+02                                 1.877712                            1.749761      -1.078841       2.372270                    0.996789       3.453473       9.506897       0.497132       1.216172      -0.725201      -0.035525       0.001535       0.009231       0.036737       0.004953      -0.007233      -0.004554       0.017179      -0.032881      -0.013910      -0.003832       0.017742              1.913595       2.467353      -0.250095      -0.212911       1.751168       0.030898       1.522265          -0.000077
            7              H       9.595019      17.944704       6.962411       0.105729       1.311862 0.97895610E+01  0.10204175E+03                                 2.007010                            1.842402      -1.772069       2.015302                    0.991481       4.287305      12.755563       0.451913       1.300280      -0.699464       0.022483       0.014655      -0.006695       0.027660      -0.002010      -0.005240      -0.003674       0.022805       0.017816      -0.015381       0.002789       0.012592              2.077634       2.183368       0.535077      -0.187036       2.492885      -0.067887       1.556650           0.000046
            8              H      10.338587      15.757063       6.809938       0.120152       1.116472 0.82821820E+01  0.81486984E+02                                 1.738129                            1.653845      -0.994409       2.411057                    0.998191       3.389732       9.301481       0.502674       1.238443      -0.719403       0.039224      -0.005659      -0.009906       0.040850       0.000907      -0.006493      -0.001105       0.015343      -0.032835      -0.012653      -0.002207       0.014861              1.760714       2.174808      -0.178821      -0.265118       1.650331       0.066725       1.457002          -0.000182
            9              H      14.947697      11.502571       8.392030       0.263450       0.592791 0.37677912E+01  0.31115244E+02                                 1.242155                            1.187205      -0.978707       2.508827                    0.999970       2.660260       7.180829       0.528717       1.402801      -0.682314      -0.021699       0.034795      -0.009715       0.042141       0.001126      -0.004142       0.011343      -0.011955      -0.074708      -0.028223       0.007004       0.021219              1.295327       1.131783      -0.079688      -0.028233       1.178176      -0.146685       1.576021           0.001453
           10              H       5.899294       7.826628      11.023314       0.149941       0.822707 0.58191322E+01  0.53161319E+02                                 1.499944                            1.447407      -0.801115       2.518106                    0.999733       3.242448       8.977047       0.496609       1.350064      -0.694203      -0.003942      -0.017124      -0.006169       0.018623      -0.000660       0.006577       0.002432      -0.008125       0.019563      -0.010162       0.000549       0.009614              1.526709       1.292858       0.095260       0.036675       2.049718      -0.113258       1.237552          -0.000012
           11              H      13.569084       9.696463      11.055016       0.132081       1.076373 0.83720546E+01  0.83201574E+02                                 1.745313                            1.695037      -0.947394       2.417329                    0.998477       3.578627      10.108396       0.478905       1.286937      -0.707322      -0.011366       0.001687       0.019905       0.022984      -0.000757       0.000287       0.004426       0.020875       0.017126      -0.014301       0.006674       0.007627              1.775815       1.709958      -0.081575      -0.359500       1.520032       0.199995       2.097456          -0.000014
           12              H      13.359076      12.803635      10.460222       0.111799       1.044621 0.73674038E+01  0.69866049E+02                                 1.609283                            1.516211      -0.828997       2.478819                    0.999411       3.253562       8.551105       0.551973       1.170136      -0.735218       0.023458       0.002545      -0.029286       0.037609       0.006597      -0.009153       0.002354       0.023749       0.010453      -0.016516      -0.000595       0.017111              1.654240       1.621983      -0.031650      -0.388612       1.326246       0.144970       2.014493          -0.000205
           13              H      14.119724      13.668969      12.466520       0.120731       1.271054 0.94130480E+01  0.95230385E+02                                 1.869654                            1.742773      -1.056669       2.380279                    0.997042       3.452680       9.478334       0.500355       1.209992      -0.726591       0.036249       0.009371      -0.001932       0.037490       0.005107      -0.007303      -0.000608       0.027647      -0.002941      -0.014288      -0.003742       0.018029              1.905201       2.455194       0.288350       0.152578       1.568773       0.100362       1.691634           0.000045
           14              H      10.501367      13.105892      14.096919       0.104892       1.310864 0.97844311E+01  0.10203225E+03                                 2.011153                            1.845917      -1.753986       2.023252                    0.991519       4.292488      12.797208       0.449764       1.305930      -0.698313      -0.022788      -0.000902       0.016537       0.028170       0.005506      -0.000104      -0.009538       0.008071      -0.027248      -0.015307       0.002782       0.012525              2.082056       2.188107      -0.024295      -0.568004       1.641072       0.273423       2.416990          -0.000069
           15              H       9.757801      12.155086      12.120814       0.120402       1.115802 0.82776674E+01  0.81447763E+02                                 1.739082                            1.654730      -0.999110       2.409674                    0.998087       3.389045       9.305974       0.501831       1.240444      -0.718968      -0.039195      -0.011059      -0.001979       0.040773       0.005846      -0.003464       0.002312       0.023573      -0.008032      -0.012763      -0.002200       0.014963              1.761677       2.176033       0.312710       0.068211       1.530093       0.115056       1.578906           0.000155
           16              H      15.196892      12.051365       7.582868       0.262421       0.594378 0.37804866E+01  0.31244488E+02                                 1.244023                            1.188913      -0.974734       2.509728                    0.999958       2.664560       7.193845       0.528562       1.402116      -0.682438       0.021963       0.003842       0.036102       0.042432       0.003364      -0.002640       0.023166       0.017552       0.013738      -0.028221       0.007010       0.021211              1.297336       1.133518       0.055806       0.063855       1.423149      -0.243778       1.335340           0.001482
           17              H      14.197097      13.136420       3.194376       0.149533       0.822432 0.58166562E+01  0.53133239E+02                                 1.499737                            1.447219      -0.803999       2.517088                    0.999741       3.242016       8.975496       0.496577       1.350287      -0.694172       0.004137      -0.012530      -0.013687       0.019012      -0.005883       0.003164      -0.000358      -0.014848      -0.000917      -0.010164       0.000342       0.009821              1.526494       1.292705      -0.069301      -0.074933       1.270676       0.196800       2.016100          -0.000019
           18              H       6.527305      13.857473       4.919882       0.131190       1.078051 0.83850976E+01  0.83328946E+02                                 1.743966                            1.693796      -0.928552       2.424699                    0.998577       3.578771      10.094934       0.480367       1.283056      -0.708151       0.011447       0.019495      -0.005570       0.023284       0.000089       0.000900      -0.003496       0.001540      -0.041686      -0.014524       0.006765       0.007758              1.774403       1.708565       0.363678      -0.057092       2.154065      -0.053017       1.460579          -0.000019
           19              H      13.359078       7.804378       7.069594       0.111243       1.048195 0.73997478E+01  0.70272974E+02                                 1.615476                            1.521534      -0.847973       2.471062                    0.999331       3.259482       8.582074       0.549739       1.173216      -0.734491       0.023695       0.026380      -0.012948       0.037749       0.006103      -0.009675      -0.004239       0.007354      -0.038702      -0.016629      -0.000618       0.017246              1.660847       1.628308       0.375435      -0.115113       2.029218      -0.132187       1.325014          -0.000206
           20              H       4.071527       5.620299       7.007700       0.122712       1.273526 0.94406604E+01  0.95641056E+02                                 1.877735                            1.749780      -1.078856       2.372263                    0.996789       3.453500       9.507008       0.497128       1.216174      -0.725200       0.035525      -0.001534      -0.009232       0.036737       0.004953      -0.007233      -0.004555       0.017180      -0.032879      -0.013910      -0.003832       0.017742              1.913619       2.467389      -0.250102      -0.212915       1.751188       0.030899       1.522281           0.000048
           21              H      10.501371       4.313788       8.133883       0.105730       1.311823 0.97892023E+01  0.10203713E+03                                 2.006979                            1.842374      -1.772053       2.015314                    0.991481       4.287239      12.755333       0.451914       1.300289      -0.699462      -0.022483      -0.014657       0.006694       0.027661      -0.002009      -0.005240      -0.003674       0.022803       0.017811      -0.015380       0.002789       0.012591              2.077601       2.183331       0.535062      -0.187032       2.492843      -0.067887       1.556629          -0.000068
           22              H       9.757803       6.501429       8.286356       0.120152       1.116449 0.82819598E+01  0.81484206E+02                                 1.738104                            1.653821      -0.994399       2.411064                    0.998192       3.389686       9.301304       0.502679       1.238440      -0.719403      -0.039225       0.005661       0.009904       0.040850       0.000905      -0.006493      -0.001104       0.015343      -0.032840      -0.012655      -0.002206       0.014861              1.760688       2.174775      -0.178817      -0.265113       1.650307       0.066723       1.456982           0.000156
           23              H       5.148693      10.755921       6.704264       0.263468       0.592746 0.37674386E+01  0.31111705E+02                                 1.242113                            1.187167      -0.978778       2.508814                    0.999970       2.660154       7.180546       0.528713       1.402841      -0.682307       0.021699      -0.034792       0.009707       0.042137       0.001127      -0.004143       0.011344      -0.011954      -0.074700      -0.028222       0.007004       0.021218              1.295282       1.131745      -0.079682      -0.028233       1.178137      -0.146682       1.575962           0.001479
           24              H      14.197096      14.431864       4.072980       0.149929       0.822748 0.58195001E+01  0.53165541E+02                                 1.499991                            1.447451      -0.801104       2.518098                    0.999733       3.242575       8.977482       0.496602       1.350061      -0.694204       0.003941       0.017122       0.006172       0.018622      -0.000661       0.006577       0.002433      -0.008126       0.019569      -0.010164       0.000548       0.009615              1.526759       1.292898       0.095267       0.036676       2.049791      -0.113266       1.237588          -0.000019
           25              H       6.527306      12.562029       4.041278       0.132075       1.076413 0.83724584E+01  0.83206669E+02                                 1.745361                            1.695080      -0.947450       2.417297                    0.998477       3.578727      10.108776       0.478897       1.286941      -0.707321       0.011365      -0.001685      -0.019905       0.022983      -0.000757       0.000288       0.004425       0.020874       0.017124      -0.014300       0.006673       0.007627              1.775866       1.710013      -0.081579      -0.359521       1.520070       0.200005       2.097516          -0.000020
           26              H       6.737314       9.454857       4.636072       0.111797       1.044591 0.73671410E+01  0.69863001E+02                                 1.609264                            1.516194      -0.828940       2.478853                    0.999411       3.253502       8.550940       0.551971       1.170151      -0.735215      -0.023457      -0.002542       0.029288       0.037610       0.006597      -0.009153       0.002355       0.023750       0.010457      -0.016517      -0.000593       0.017110              1.654220       1.621963      -0.031650      -0.388606       1.326231       0.144967       2.014466           0.000175
           27              H       5.976666       8.589523       2.629774       0.120728       1.271094 0.94134237E+01  0.95235209E+02                                 1.869698                            1.742811      -1.056701       2.380262                    0.997042       3.452741       9.478576       0.500347       1.209997      -0.726590      -0.036249      -0.009370       0.001933       0.037490       0.005107      -0.007304      -0.000609       0.027648      -0.002944      -0.014287      -0.003743       0.018031              1.905246       2.455260       0.288360       0.152584       1.568807       0.100365       1.691672          -0.000083
           28              H       9.595023       9.152600       0.999375       0.104896       1.310802 0.97838479E+01  0.10202452E+03                                 2.011084                            1.845858      -1.753948       2.023275                    0.991519       4.292354      12.796653       0.449773       1.305924      -0.698315       0.022788       0.000903      -0.016539       0.028171       0.005505      -0.000105      -0.009536       0.008072      -0.027244      -0.015305       0.002781       0.012524              2.081983       2.188027      -0.024295      -0.567973       1.641022       0.273410       2.416900           0.000047
           29              H      10.338589      10.103406       2.975480       0.120404       1.115820 0.82778349E+01  0.81449836E+02                                 1.739099                            1.654745      -0.999115       2.409669                    0.998087       3.389079       9.306096       0.501829       1.240443      -0.718968       0.039194       0.011060       0.001976       0.040773       0.005846      -0.003465       0.002312       0.023572      -0.008034      -0.012762      -0.002201       0.014964              1.761695       2.176058       0.312714       0.068211       1.530108       0.115058       1.578919          -0.000183
           30              H       4.899498      10.207127       7.513426       0.262403       0.594422 0.37808315E+01  0.31247951E+02                                 1.244064                            1.188951      -0.974662       2.509741                    0.999958       2.664663       7.194118       0.528567       1.402077      -0.682445      -0.021963      -0.003836      -0.036108       0.042436       0.003363      -0.002638       0.023167       0.017556       0.013745      -0.028222       0.007010       0.021212              1.297380       1.133555       0.055808       0.063860       1.423200      -0.243787       1.335383           0.001456
           31              H       5.899293       9.122072      11.901918       0.149545       0.822394 0.58163088E+01  0.53129246E+02                                 1.499692                            1.447176      -0.804011       2.517095                    0.999742       3.241895       8.975078       0.496584       1.350289      -0.694172      -0.004138       0.012528       0.013690       0.019013      -0.005884       0.003163      -0.000358      -0.014844      -0.000914      -0.010162       0.000343       0.009820              1.526446       1.292667      -0.069297      -0.074927       1.270641       0.196792       2.016029          -0.000013
           32              H      13.569085       8.401019      10.176412       0.131196       1.078002 0.83846062E+01  0.83322742E+02                                 1.743908                            1.693743      -0.928484       2.424738                    0.998577       3.578652      10.094479       0.480376       1.283051      -0.708153      -0.011448      -0.019497       0.005568       0.023285       0.000090       0.000900      -0.003496       0.001539      -0.041689      -0.014525       0.006766       0.007758              1.774341       1.708500       0.363654      -0.057087       2.153988      -0.053016       1.460536          -0.000013
           33              H       6.139445      11.164058       7.496820       0.184521       0.856709 0.60211694E+01  0.56158792E+02                                 1.604034                            1.511779      -1.670578       2.120212                    0.992542       3.592009      10.456573       0.461362       1.423401      -0.676784      -0.007272       0.019902      -0.029058       0.035963       0.001352      -0.002135       0.005401      -0.033092       0.024368      -0.020859       0.004731       0.016128              1.690133       2.234649       0.070149      -0.103441       1.338177      -0.200387       1.497573           0.000906
           34              H       7.031725       8.894137      10.843668       0.134298       1.148433 0.87528860E+01  0.87648378E+02                                 1.781075                            1.693180      -1.245102       2.250528                    0.998421       3.764391      10.550853       0.497997       1.228249      -0.718161       0.014852       0.008327      -0.012240       0.020970      -0.001158       0.001670       0.001048       0.012341      -0.014373      -0.005736      -0.003119       0.008855              1.846766       2.430630       0.011920      -0.017552       1.459869      -0.238542       1.649799           0.000149
           35              H      13.427405       9.806405       9.498588       0.137846       0.888912 0.64242762E+01  0.60770150E+02                                 1.631084                            1.558514      -1.147696       2.339481                    0.994385       3.676482      10.705020       0.456679       1.417845      -0.678861      -0.021061       0.009758      -0.014368       0.027299       0.001206      -0.001601      -0.009920       0.023809      -0.008451      -0.017294       0.003569       0.013725              1.674797       1.627897      -0.172604       0.254526       1.550212      -0.371698       1.846281           0.000047
           36              H      13.956945      11.094434       7.599474       0.184532       0.856667 0.60208531E+01  0.56155477E+02                                 1.604028                            1.511777      -1.670622       2.120209                    0.992540       3.591986      10.456699       0.461343       1.423471      -0.676771       0.007263      -0.019897       0.029051       0.035953       0.001352      -0.002136       0.005402      -0.033079       0.024353      -0.020850       0.004725       0.016125              1.690125       2.234631       0.070144      -0.103434       1.338175      -0.200387       1.497570           0.001092
           37              H      13.064665      13.364355       4.252626       0.134290       1.148529 0.87538103E+01  0.87660077E+02                                 1.781174                            1.693268      -1.245170       2.250475                    0.998422       3.764638      10.551743       0.497985       1.228246      -0.718160      -0.014850      -0.008326       0.012239       0.020968      -0.001161       0.001675       0.001052       0.012341      -0.014380      -0.005742      -0.003115       0.008858              1.846875       2.430784       0.011920      -0.017551       1.459945      -0.238566       1.649894           0.000108
           38              H       6.668985      12.452087       5.597706       0.137840       0.888906 0.64242089E+01  0.60769262E+02                                 1.631069                            1.558500      -1.147631       2.339510                    0.994385       3.676447      10.704843       0.456685       1.417834      -0.678864       0.021060      -0.009758       0.014368       0.027298       0.001207      -0.001602      -0.009919       0.023809      -0.008451      -0.017293       0.003568       0.013725              1.674782       1.627884      -0.172603       0.254524       1.550198      -0.371693       1.846263           0.000032
           39              H      13.359073      20.584103      12.184219       0.111211       1.048248 0.74002185E+01  0.70278696E+02                                 1.615546                            1.521596      -0.848036       2.471023                    0.999330       3.259600       8.582515       0.549720       1.173236      -0.734487       0.023692      -0.002274       0.029301       0.037749      -0.006728       0.009251       0.002308       0.023800       0.010617      -0.016627      -0.000622       0.017248              1.660925       1.628375       0.031914       0.391407       1.330559       0.145987       2.023841          -0.000189
           40              H      14.119722      19.718769      10.177921       0.122677       1.273665 0.94419792E+01  0.95657889E+02                                 1.877878                            1.749907      -1.078938       2.372205                    0.996787       3.453760       9.507939       0.497107       1.216180      -0.725198       0.035521      -0.009146       0.001992       0.036734      -0.004888       0.007279      -0.000610       0.027090      -0.003153      -0.013913      -0.003831       0.017744              1.913767       2.467583      -0.290347      -0.153624       1.574944       0.101120       1.698775           0.000048
           41              H       5.477271       4.033248       8.547522       0.105691       1.312025 0.97910581E+01  0.10206065E+03                                 2.007116                            1.842496      -1.772135       2.015244                    0.991481       4.287602      12.756405       0.451921       1.300214      -0.699477      -0.022480       0.000796      -0.016091       0.027657      -0.005615       0.000073      -0.009648       0.007804      -0.027211      -0.015383       0.002787       0.012596              2.077746       2.183483       0.024131       0.566329       1.638162       0.272440       2.411592          -0.000069
           42              H       4.733703       4.984054      10.523627       0.120102       1.116540 0.82828050E+01  0.81494747E+02                                 1.738216                            1.653920      -0.994466       2.411021                    0.998191       3.389869       9.301988       0.502656       1.238462      -0.719399      -0.039221       0.011296       0.001609       0.040847      -0.005699       0.003243       0.002206       0.023649      -0.007895      -0.012656      -0.002201       0.014857              1.760806       2.174928      -0.312486      -0.068094       1.529384       0.114917       1.578106           0.000144
           43              H      15.196888      21.336373      15.061573       0.263523       0.592559 0.37659713E+01  0.31096883E+02                                 1.241928                            1.187002      -0.978900       2.508844                    0.999970       2.659651       7.179121       0.528700       1.402998      -0.682281       0.021697      -0.003862      -0.035899       0.042124      -0.003434       0.002582       0.023130       0.017634       0.014093      -0.028219       0.007000       0.021219              1.295080       1.131580      -0.055699      -0.063571       1.420494      -0.243191       1.333166           0.001749
           44              H       9.172996      14.241424       4.353771       0.149923       0.822780 0.58197943E+01  0.53168844E+02                                 1.500022                            1.447480      -0.801075       2.518105                    0.999733       3.242635       8.977669       0.496601       1.350047      -0.694206       0.003938       0.012072       0.013620       0.018621       0.005866      -0.003048      -0.000197      -0.014740      -0.000268      -0.010165       0.000549       0.009617              1.526789       1.292920       0.069312       0.074941       1.270880       0.196841       2.016566          -0.000001
           45              H      11.551406      13.520371       2.628265       0.132082       1.076532 0.83737270E+01  0.83223215E+02                                 1.745546                            1.695251      -0.947766       2.417148                    0.998474       3.579071      10.110299       0.478850       1.287006      -0.707306       0.011375      -0.019112       0.005790       0.022982      -0.000018      -0.000808      -0.003313       0.001435      -0.041203      -0.014301       0.006674       0.007627              1.776060       1.710201      -0.364264       0.057193       2.156227      -0.053152       1.461753          -0.000020
           46              H      16.785509      18.933624      14.617741       0.111785       1.044643 0.73676664E+01  0.69869821E+02                                 1.609379                            1.516296      -0.829134       2.478772                    0.999410       3.253642       8.551657       0.551921       1.170225      -0.735197      -0.023447       0.026277      -0.013192       0.037606      -0.006063       0.009514      -0.004161       0.007375      -0.038705      -0.016520      -0.000591       0.017111              1.654346       1.622074      -0.372778       0.114338       2.020121      -0.131216       1.320842           0.000199
           47              H      16.024861      16.749545      14.555847       0.120686       1.271352 0.94158251E+01  0.95265692E+02                                 1.869954                            1.743035      -1.056978       2.380110                    0.997040       3.453153       9.480052       0.500314       1.209999      -0.726588      -0.036243      -0.001664      -0.009425       0.037486      -0.004908       0.007446      -0.004692       0.017412      -0.033658      -0.014284      -0.003753       0.018038              1.905513       2.455621       0.248459       0.211512       1.744095       0.030686       1.516823          -0.000081
           48              H       4.570923       9.433140       0.585736       0.104867       1.310975 0.97854756E+01  0.10204532E+03                                 2.011214                            1.845975      -1.754002       2.023222                    0.991518       4.292687      12.797715       0.449774       1.305873      -0.698325       0.022776      -0.015026       0.006960       0.028159       0.001946       0.005159      -0.003639       0.022922       0.017245      -0.015319       0.002784       0.012535              2.082119       2.188163      -0.536694       0.187520       2.498843      -0.068015       1.559352           0.000046
           49              H       5.314489      11.620781       0.738209       0.120341       1.115995 0.82794634E+01  0.81469969E+02                                 1.739292                            1.654916      -0.999274       2.409570                    0.998086       3.389400       9.307251       0.501799       1.240456      -0.718966       0.039190       0.005930       0.009537       0.040767      -0.001066       0.006711      -0.000993       0.015283      -0.032897      -0.012755      -0.002209       0.014964              1.761898       2.176323       0.179079       0.265355       1.651512       0.066818       1.457858          -0.000202
           50              H      14.947693      21.885167      14.252411       0.262457       0.594239 0.37794007E+01  0.31233473E+02                                 1.243882                            1.188790      -0.974801       2.509762                    0.999958       2.664167       7.192701       0.528555       1.402227      -0.682421      -0.021963      -0.034957       0.009774       0.042425      -0.001207       0.004105       0.011456      -0.011881      -0.074524      -0.028218       0.007005       0.021213              1.297181       1.133392       0.079955       0.028236       1.179684      -0.146867       1.578467           0.001727
           51              H      10.923393       9.312512      11.621127       0.149547       0.822391 0.58162811E+01  0.53128818E+02                                 1.499676                            1.447163      -0.804000       2.517102                    0.999742       3.241852       8.974882       0.496593       1.350271      -0.694176      -0.004135       0.017350       0.006580       0.019011       0.000769      -0.006642       0.002443      -0.007797       0.020229      -0.010167       0.000347       0.009821              1.526426       1.292651      -0.095237      -0.036671       2.049279      -0.113186       1.237348           0.000006
           52              H       8.544985       7.442677      11.589425       0.131211       1.078037 0.83850090E+01  0.83328243E+02                                 1.743982                            1.693812      -0.928565       2.424702                    0.998577       3.578789      10.095153       0.480351       1.283094      -0.708143      -0.011457      -0.002041      -0.020165       0.023282       0.000868      -0.000249       0.004360       0.021276       0.017500      -0.014527       0.006765       0.007762              1.774419       1.708573       0.081472       0.359001       1.519039       0.199807       2.095646          -0.000011
           53              H       6.737317       1.674389       2.912075       0.111218       1.048177 0.73995935E+01  0.70271398E+02                                 1.615492                            1.521547      -0.847909       2.471098                    0.999331       3.259465       8.582125       0.549720       1.173260      -0.734482      -0.023687       0.002269      -0.029305       0.037749      -0.006728       0.009248       0.002312       0.023800       0.010630      -0.016630      -0.000616       0.017245              1.660868       1.628321       0.031913       0.391389       1.330519       0.145978       2.023764           0.000198
           54              H       5.976668       2.539723       4.918373       0.122675       1.273698 0.94422843E+01  0.95661722E+02                                 1.877906                            1.749931      -1.078965       2.372188                    0.996787       3.453809       9.508101       0.497106       1.216175      -0.725199      -0.035522       0.009144      -0.001992       0.036734      -0.004888       0.007280      -0.000611       0.027091      -0.003157      -0.013913      -0.003833       0.017746              1.913797       2.467626      -0.290353      -0.153627       1.574966       0.101121       1.698798          -0.000081
           55              H      14.619119      18.225244       6.548772       0.105696       1.311971 0.97905454E+01  0.10205382E+03                                 2.007052                            1.842442      -1.772103       2.015263                    0.991481       4.287479      12.755885       0.451931       1.300205      -0.699479       0.022481      -0.000796       0.016092       0.027658      -0.005614       0.000073      -0.009646       0.007805      -0.027207      -0.015381       0.002786       0.012595              2.077678       2.183407       0.024131       0.566300       1.638116       0.272429       2.411510           0.000047
           56              H      15.362687      17.274438       4.572667       0.120098       1.116585 0.82832286E+01  0.81499836E+02                                 1.738247                            1.653949      -0.994528       2.410982                    0.998190       3.389952       9.302223       0.502659       1.238442      -0.719403       0.039222      -0.011295      -0.001603       0.040847      -0.005698       0.003245       0.002203       0.023652      -0.007906      -0.012654      -0.002207       0.014860              1.760838       2.174968      -0.312493      -0.068095       1.529411       0.114921       1.578134          -0.000202
           57              H       4.899502       0.922119       0.034721       0.263500       0.592615 0.37664188E+01  0.31101385E+02                                 1.241984                            1.187053      -0.978813       2.508858                    0.999970       2.659791       7.179503       0.528704       1.402951      -0.682289      -0.021696       0.003854       0.035906       0.042128      -0.003433       0.002581       0.023131       0.017638       0.014102      -0.028220       0.006999       0.021221              1.295140       1.131630      -0.055703      -0.063578       1.420564      -0.243204       1.333225           0.001724
           58              H      10.923394       8.017068      10.742523       0.149937       0.822751 0.58195197E+01  0.53165678E+02                                 1.499985                            1.447445      -0.801095       2.518105                    0.999733       3.242532       8.977312       0.496608       1.350045      -0.694207      -0.003939      -0.012070      -0.013621       0.018621       0.005866      -0.003048      -0.000197      -0.014735      -0.000269      -0.010164       0.000549       0.009615              1.526750       1.292886       0.069309       0.074935       1.270852       0.196836       2.016510           0.000008
           59              H       8.544984       8.738121      12.468029       0.132098       1.076469 0.83731137E+01  0.83215574E+02                                 1.745479                            1.695191      -0.947700       2.417190                    0.998474       3.578933      10.109806       0.478858       1.287008      -0.707306      -0.011377       0.019113      -0.005789       0.022984      -0.000019      -0.000809      -0.003312       0.001434      -0.041207      -0.014302       0.006675       0.007627              1.775989       1.710126      -0.364234       0.057188       2.156136      -0.053152       1.461704          -0.000012
           60              H       3.310881       3.324868       0.478553       0.111784       1.044706 0.73682144E+01  0.69876145E+02                                 1.609417                            1.516332      -0.829246       2.478704                    0.999409       3.253764       8.551978       0.551927       1.170193      -0.735204       0.023451      -0.026271       0.013195       0.037605      -0.006065       0.009515      -0.004161       0.007382      -0.038692      -0.016517      -0.000597       0.017114              1.654386       1.622111      -0.372789       0.114342       2.020175      -0.131220       1.320871          -0.000190
           61              H       4.071529       5.508947       0.540447       0.120699       1.271351 0.94158195E+01  0.95265656E+02                                 1.869952                            1.743033      -1.056975       2.380112                    0.997040       3.453155       9.480070       0.500315       1.209998      -0.726588       0.036242       0.001663       0.009426       0.037485      -0.004909       0.007445      -0.004693       0.017412      -0.033655      -0.014284      -0.003753       0.018037              1.905510       2.455615       0.248461       0.211510       1.744094       0.030685       1.516822           0.000040
           62              H      15.525467      12.825352      14.510558       0.104867       1.310941 0.97851541E+01  0.10204112E+03                                 2.011182                            1.845947      -1.753981       2.023235                    0.991518       4.292624      12.797473       0.449776       1.305876      -0.698324      -0.022776       0.015028      -0.006959       0.028161       0.001945       0.005159      -0.003640       0.022920       0.017241      -0.015318       0.002783       0.012534              2.082087       2.188128      -0.536682       0.187516       2.498804      -0.068015       1.559331          -0.000069
           63              H      14.781901      10.637711      14.358085       0.120354       1.115937 0.82789295E+01  0.81463469E+02                                 1.739240                            1.654870      -0.999206       2.409610                    0.998087       3.389300       9.306930       0.501802       1.240466      -0.718964      -0.039188      -0.005936      -0.009536       0.040766      -0.001064       0.006712      -0.000992       0.015276      -0.032906      -0.012758      -0.002204       0.014962              1.761845       2.176252       0.179069       0.265344       1.651464       0.066814       1.457819           0.000138
           64              H       5.148697       0.373325       0.843883       0.262481       0.594186 0.37789768E+01  0.31229212E+02                                 1.243831                            1.188742      -0.974886       2.509747                    0.999958       2.664036       7.192349       0.528551       1.402272      -0.682412       0.021964       0.034954      -0.009765       0.042421      -0.001209       0.004108       0.011458      -0.011878      -0.074515      -0.028217       0.007005       0.021212              1.297126       1.133345       0.079948       0.028234       1.179636      -0.146862       1.578396           0.001753
           65              H       9.172997      12.945980       3.475167       0.149533       0.822416 0.58165117E+01  0.53131472E+02                                 1.499707                            1.447192      -0.803977       2.517104                    0.999742       3.241940       8.975183       0.496587       1.350272      -0.694176       0.004134      -0.017350      -0.006583       0.019011       0.000769      -0.006641       0.002443      -0.007799       0.020236      -0.010169       0.000347       0.009822              1.526458       1.292679      -0.095243      -0.036671       2.049324      -0.113191       1.237372          -0.000002
           66              H      11.551405      14.815815       3.506869       0.131195       1.078099 0.83856224E+01  0.83335898E+02                                 1.744050                            1.693874      -0.928634       2.424658                    0.998577       3.578930      10.095659       0.480343       1.283093      -0.708143       0.011455       0.002039       0.020164       0.023280       0.000868      -0.000250       0.004359       0.021275       0.017499      -0.014525       0.006764       0.007761              1.774491       1.708648       0.081478       0.359031       1.519093       0.199822       2.095732          -0.000019
           67              H       8.932845       6.044706      15.044967       0.184589       0.856370 0.60182879E+01  0.56126053E+02                                 1.603738                            1.511525      -1.670553       2.120318                    0.992539       3.591279      10.454421       0.461345       1.423603      -0.676749       0.007232       0.019631      -0.029226       0.035942      -0.001485       0.002040       0.005424      -0.033002       0.024482      -0.020833       0.004714       0.016118              1.689804       2.234126      -0.070149       0.103418       1.337833      -0.200283       1.497452           0.001283
           68              H       8.040565      14.013489       3.295521       0.134333       1.148245 0.87511112E+01  0.87626578E+02                                 1.780928                            1.693047      -1.244965       2.250627                    0.998422       3.764059      10.549843       0.497997       1.228305      -0.718149      -0.014862       0.008295      -0.012269       0.020981       0.001121      -0.001689       0.001115       0.012511      -0.013916      -0.005743      -0.003119       0.008862              1.846609       2.430410      -0.011904       0.017580       1.459756      -0.238507       1.649661           0.000147
           69              H      11.693085      14.925757       1.950441       0.137880       0.888803 0.64232877E+01  0.60758547E+02                                 1.630968                            1.558409      -1.147637       2.339533                    0.994386       3.676204      10.704061       0.456688       1.417871      -0.678857       0.021073       0.009739      -0.014379       0.027307      -0.001039       0.001713      -0.009839       0.024000      -0.007880      -0.017289       0.003565       0.013725              1.674677       1.627771       0.172616      -0.254478       1.550216      -0.371700       1.846044           0.000053
           70              H      11.163545      16.213786       0.051327       0.184564       0.856474 0.60191474E+01  0.56135607E+02                                 1.603807                            1.511583      -1.670563       2.120280                    0.992540       3.591451      10.454782       0.461363       1.423508      -0.676766      -0.007245      -0.019637       0.029235       0.035955      -0.001485       0.002040       0.005424      -0.033024       0.024506      -0.020848       0.004723       0.016125              1.689880       2.234240      -0.070159       0.103432       1.337885      -0.200298       1.497515           0.001102
           71              H      12.055825       8.245003      11.800773       0.134341       1.148099 0.87497309E+01  0.87609513E+02                                 1.780811                            1.692944      -1.244912       2.250687                    0.998421       3.763755      10.548879       0.497998       1.228349      -0.718141       0.014865      -0.008299       0.012274       0.020988       0.001116      -0.001681       0.001109       0.012508      -0.013905      -0.005732      -0.003124       0.008856              1.846482       2.430227      -0.011905       0.017581       1.459668      -0.238480       1.649550           0.000185
           72              H       8.403305       7.332735      13.145853       0.137886       0.888832 0.64235631E+01  0.60761927E+02                                 1.631010                            1.558448      -1.147748       2.339478                    0.994386       3.676308      10.704503       0.456679       1.417881      -0.678855      -0.021072      -0.009738       0.014378       0.027306      -0.001039       0.001713      -0.009840       0.024002      -0.007878      -0.017291       0.003566       0.013725              1.674721       1.627813       0.172622      -0.254487       1.550256      -0.371713       1.846094           0.000067
           73              C       8.605272      14.877062       7.394467      -0.014953      37.192147 0.43272720E+03  0.10073744E+05                                 9.654668                            6.881297       0.021672       2.013639                    0.999424      26.953305      74.951122       0.641168       0.410353      -1.077422      -0.005712       0.040681       0.012208       0.042856      -0.001124      -0.000940      -0.004809       0.000719       0.031639      -0.007616      -0.004274       0.011890             12.144941      10.583382      -3.074993      -1.243276      20.467485      -0.335028       5.383955          -0.000102
           74              C       7.315083      15.156675       7.789084      -0.101711      33.027105 0.41487474E+03  0.96318921E+04                                 8.926351                            6.782886       0.075269       1.993599                    0.999583      28.912901      82.365873       0.634407       0.415856      -1.065484       0.009138       0.031295       0.010925       0.034384       0.019540      -0.000762      -0.015619       0.012194      -0.004404      -0.026218       0.000879       0.025340             10.497172      10.065155      -2.453576      -1.269496      16.344796       0.156170       5.081566          -0.000595
           75              C       6.865928      16.457186       7.837996      -0.156309      34.901633 0.41587110E+03  0.96891676E+04                                 9.278762                            6.789304       0.110194       2.006895                    0.999772      29.449517      84.851105       0.632492       0.415645      -1.062501       0.006585      -0.036284       0.003500       0.037042      -0.000307       0.009337      -0.003818       0.065701       0.065296      -0.043956       0.012638       0.031317             11.115687      10.056508      -1.002970      -1.040419      18.183575      -0.270099       5.106977          -0.000411
           76              C       7.699929      17.481735       7.530031       0.176688      36.472069 0.37940299E+03  0.86299501E+04                                 9.827811                            6.651949      -0.298280       1.920453                    0.999288      25.922882      73.546839       0.615701       0.437349      -1.050168      -0.002208       0.027751       0.001298       0.027869      -0.008299       0.021983      -0.001724      -0.050985       0.031055      -0.041010       0.015611       0.025399             12.902209      10.671781      -1.879158      -1.272957      22.744051       0.520734       5.290796          -0.000029
           77              C       9.013229      17.233151       7.158663      -0.157521      36.238017 0.45759826E+03  0.10967910E+05                                 9.688371                            7.244402      -0.204532       1.903897                    0.998802      30.546764      90.574521       0.594175       0.430083      -1.048798       0.008352      -0.024505       0.009302       0.027509       0.004486       0.018955      -0.002292       0.029151       0.131622      -0.037555      -0.012576       0.050131             11.402613      11.360289      -2.069520      -1.655122      17.495931       0.832709       5.351619           0.000372
           78              C       9.455350      15.933841       7.079709      -0.088697      32.459321 0.41007310E+03  0.95144597E+04                                 8.875217                            6.767960       0.097484       2.008897                    0.999709      28.777640      82.568765       0.630228       0.418876      -1.061132      -0.016896       0.011305       0.017580       0.026877      -0.002109       0.003329      -0.000670       0.044540       0.037368      -0.028604       0.010474       0.018130             10.344656       8.977395      -0.895655      -1.368701      16.953656       0.089114       5.102917           0.000650
           79              C       9.113712      13.461964       7.384654       0.580871      23.262899 0.25566286E+03  0.53360704E+04                                 7.606962                            5.715577      -0.069206       2.032726                    0.999526      22.696732      64.290681       0.612447       0.479164      -1.013539       0.023586      -0.055583       0.012657       0.061693       0.027595       0.053912       0.028394       0.052094       0.263895      -0.082113      -0.035749       0.117862              9.150080       8.480682      -2.263654      -1.130081      13.884451      -0.882327       5.085107           0.000146
           80              C      11.491115      12.372675      11.087020      -0.014216      37.162947 0.43239869E+03  0.10063270E+05                                 9.645292                            6.875440       0.027352       2.015443                    0.999351      26.945958      74.897934       0.641953       0.409966      -1.077774       0.005691       0.026613       0.032814       0.042632       0.001523       0.000286      -0.009475      -0.009241      -0.001244      -0.007999      -0.004104       0.012103             12.132076      10.571430       2.288793       2.392622       7.210058       4.934006      18.614741           0.000006
           81              C      12.781304      12.842728      11.200846      -0.103170      33.100918 0.41606565E+03  0.96675067E+04                                 8.945100                            6.797680       0.065876       1.990504                    0.999615      28.946446      82.524461       0.632940       0.416477      -1.064973      -0.007915       0.021954       0.025782       0.034775      -0.006661      -0.017892      -0.012201       0.018539       0.016139      -0.025481       0.001164       0.024317             10.519406      10.085615       2.092435       1.818937       6.744926       3.993937      14.727679           0.000630
           82              C      13.230458      13.369193      12.391038      -0.153430      34.855536 0.41517892E+03  0.96695502E+04                                 9.276678                            6.788785       0.103977       2.005433                    0.999767      29.412625      84.744892       0.631764       0.416275      -1.062041      -0.005788      -0.010067      -0.033845       0.035781      -0.006915       0.003234      -0.025465       0.014289      -0.099062      -0.044957       0.014755       0.030202             11.112954      10.049999       1.335631       0.546409       6.709343       4.297009      16.579522           0.000369
           83              C      12.396457      13.462020      13.456836       0.177677      36.403296 0.37858068E+03  0.86063191E+04                                 9.816030                            6.644683      -0.292434       1.922887                    0.999266      25.889869      73.425002       0.616064       0.437342      -1.050204       0.001874       0.012297       0.026966       0.029697      -0.016076       0.015762       0.002914      -0.039341       0.062116      -0.039897       0.014472       0.025425             12.886017      10.658515       1.875935       1.275495       8.027110       6.367561      19.972426           0.000005
           84              C      11.083158      13.025043      13.363239      -0.157159      36.240655 0.45767397E+03  0.10970525E+05                                 9.689123                            7.244452      -0.208675       1.902653                    0.998740      30.545984      90.584852       0.594222       0.430018      -1.048805      -0.008837       0.000228      -0.025510       0.026998      -0.020101       0.001408      -0.029419      -0.039308      -0.069577      -0.037852      -0.012485       0.050337             11.404031      11.360046       2.302497       1.309761       7.585744       4.779766      15.266304          -0.000388
           85              C      10.641037      12.471111      12.185276      -0.088961      32.466910 0.41021014E+03  0.95182964E+04                                 8.875796                            6.768231       0.098191       2.008922                    0.999727      28.782453      82.581518       0.630345       0.418770      -1.061215       0.016777       0.020547       0.005176       0.027027      -0.002268       0.002434      -0.015341       0.009356      -0.067460      -0.029128       0.011214       0.017913             10.345599       8.977207       1.602473       0.325157       6.785702       4.138104      15.273887          -0.000606
           86              C      10.982677      11.840154       9.775907       0.579556      23.285887 0.25595524E+03  0.53435167E+04                                 7.610956                            5.718226      -0.069490       2.032465                    0.999516      22.708501      64.324918       0.612425       0.479060      -1.013628      -0.022527      -0.007967      -0.055683       0.060593      -0.059696      -0.006199      -0.034866      -0.103712      -0.205014      -0.083215      -0.034654       0.117868              9.155344       8.484636       1.888240       1.686515       5.685218       2.384910      13.296178           0.000067
           87              C      11.491118       7.381430       7.701827      -0.014960      37.192455 0.43273061E+03  0.10073842E+05                                 9.654711                            6.881317       0.021682       2.013639                    0.999424      26.953449      74.951578       0.641168       0.410352      -1.077422       0.005712      -0.040683      -0.012220       0.042861      -0.001126      -0.000939      -0.004811       0.000720       0.031636      -0.007618      -0.004271       0.011890             12.145012      10.583458      -3.075067      -1.243283      20.467609      -0.335025       5.383970           0.000003
           88              C      12.781307       7.101817       7.307210      -0.101730      33.027933 0.41488665E+03  0.96322454E+04                                 8.926511                            6.782994       0.075234       1.993579                    0.999583      28.913413      82.367876       0.634400       0.415858      -1.065483      -0.009140      -0.031301      -0.010932       0.034392       0.019542      -0.000764      -0.015619       0.012212      -0.004396      -0.026223       0.000881       0.025342             10.497368      10.065334      -2.453640      -1.269517      16.345127       0.156163       5.081643           0.000618
           89              C      13.230462       5.801306       7.258298      -0.156305      34.901564 0.41586987E+03  0.96891366E+04                                 9.278753                            6.789297       0.110171       2.006888                    0.999772      29.449535      84.851284       0.632492       0.415646      -1.062501      -0.006586       0.036287      -0.003503       0.037046      -0.000305       0.009338      -0.003821       0.065705       0.065309      -0.043960       0.012640       0.031320             11.115664      10.056529      -1.002979      -1.040421      18.183493      -0.270114       5.106970           0.000370
           90              C      12.396461       4.776757       7.566263       0.176673      36.472679 0.37941022E+03  0.86301555E+04                                 9.827929                            6.652023      -0.298290       1.920446                    0.999288      25.923080      73.547571       0.615697       0.437351      -1.050167       0.002205      -0.027751      -0.001299       0.027869      -0.008296       0.021986      -0.001726      -0.050987       0.031057      -0.041012       0.015611       0.025402             12.902396      10.671862      -1.879122      -1.272956      22.744477       0.520715       5.290849           0.000003
           91              C      11.083161       5.025341       7.937631      -0.157522      36.238094 0.45759983E+03  0.10967956E+05                                 9.688388                            7.244417      -0.204528       1.903899                    0.998802      30.546761      90.574495       0.594174       0.430083      -1.048798      -0.008350       0.024502      -0.009308       0.027508       0.004487       0.018955      -0.002296       0.029146       0.131604      -0.037550      -0.012576       0.050126             11.402645      11.360279      -2.069503      -1.655115      17.496030       0.832690       5.351626          -0.000385
           92              C      10.641040       6.324651       8.016585      -0.088685      32.458893 0.41006655E+03  0.95142594E+04                                 8.875106                            6.767881       0.097520       2.008912                    0.999709      28.777381      82.567524       0.630236       0.418873      -1.061135       0.016892      -0.011303      -0.017590       0.026880      -0.002116       0.003328      -0.000669       0.044537       0.037349      -0.028600       0.010471       0.018129             10.344532       8.977286      -0.895642      -1.368683      16.953456       0.089092       5.102855          -0.000603
           93              C      10.982678       8.796528       7.711640       0.580861      23.263048 0.25566464E+03  0.53361142E+04                                 7.606972                            5.715579      -0.069158       2.032739                    0.999526      22.696833      64.290900       0.612450       0.479161      -1.013541      -0.023590       0.055583      -0.012665       0.061696       0.027599       0.053910       0.028391       0.052079       0.263889      -0.082109      -0.035750       0.117858              9.150098       8.480750      -2.263732      -1.130086      13.884447      -0.882291       5.085097           0.000069
           94              C       8.605275       9.885817       4.009274      -0.014208      37.162633 0.43239524E+03  0.10063171E+05                                 9.645252                            6.875423       0.027345       2.015444                    0.999351      26.945805      74.897462       0.641953       0.409967      -1.077773      -0.005692      -0.026599      -0.032818       0.042626       0.001523       0.000285      -0.009475      -0.009244      -0.001244      -0.007997      -0.004106       0.012104             12.132012      10.571381       2.288771       2.392581       7.210032       4.933971      18.614622          -0.000099
           95              C       7.315086       9.415764       3.895448      -0.103153      33.100088 0.41605379E+03  0.96671568E+04                                 8.944947                            6.797577       0.065910       1.990524                    0.999615      28.945939      82.522547       0.632946       0.416476      -1.064974       0.007912      -0.021944      -0.025780       0.034767      -0.006662      -0.017890      -0.012197       0.018532       0.016162      -0.025477       0.001162       0.024315             10.519213      10.085457       2.092403       1.818905       6.744819       3.993853      14.727362          -0.000591
           96              C       6.865932       8.889299       2.705256      -0.153432      34.855742 0.41518361E+03  0.96696936E+04                                 9.276722                            6.788832       0.103967       2.005427                    0.999767      29.412848      84.745879       0.631760       0.416276      -1.062039       0.005787       0.010074       0.033843       0.035782      -0.006915       0.003232      -0.025465       0.014294      -0.099068      -0.044960       0.014756       0.030203             11.112974      10.050102       1.335647       0.546408       6.709365       4.296987      16.579456          -0.000413
           97              C       7.699933       8.796472       1.639458       0.177669      36.403849 0.37858798E+03  0.86065267E+04                                 9.816140                            6.644760      -0.292444       1.922882                    0.999266      25.890057      73.425720       0.616059       0.437344      -1.050203      -0.001873      -0.012291      -0.026967       0.029695      -0.016076       0.015759       0.002916      -0.039341       0.062123      -0.039897       0.014472       0.025425             12.886178      10.658605       1.875927       1.275465       8.027209       6.367667      19.972721          -0.000030
           98              C       9.013232       9.233449       1.733055      -0.157159      36.240330 0.45766945E+03  0.10970385E+05                                 9.689070                            7.244421      -0.208645       1.902665                    0.998740      30.545745      90.583882       0.594223       0.430018      -1.048805       0.008835      -0.000220       0.025507       0.026995      -0.020102       0.001406      -0.029417      -0.039312      -0.069576      -0.037851      -0.012486       0.050337             11.403970      11.359973       2.302484       1.309776       7.585723       4.779758      15.266214           0.000371
           99              C       9.455353       9.787381       2.911018      -0.088966      32.467066 0.41021319E+03  0.95183896E+04                                 8.875838                            6.768268       0.098176       2.008915                    0.999727      28.782575      82.582101       0.630341       0.418771      -1.061213      -0.016783      -0.020536      -0.005181       0.027023      -0.002270       0.002430      -0.015344       0.009353      -0.067467      -0.029131       0.011217       0.017914             10.345639       8.977277       1.602487       0.325164       6.785746       4.138121      15.273893           0.000649
          100              C       9.113713      10.418338       5.320387       0.579567      23.285726 0.25595337E+03  0.53434707E+04                                 7.610943                            5.718222      -0.069537       2.032453                    0.999516      22.708399      64.324692       0.612422       0.479063      -1.013626       0.022523       0.007975       0.055680       0.060590      -0.059696      -0.006195      -0.034867      -0.103707      -0.205040      -0.083218      -0.034653       0.117872              9.155321       8.484573       1.888209       1.686449       5.685201       2.384880      13.296189           0.000148
          101              C       6.048007      10.030633       9.167979       0.517192      25.277203 0.21767746E+03  0.43049189E+04                                 7.680876                            5.079574       0.551137       2.253866                    0.997003      20.695919      54.571911       0.696758       0.444501      -1.046965       0.052460       0.016274      -0.022887       0.059504      -0.020170       0.028773       0.026248      -0.091026       0.048667      -0.071307       0.016187       0.055120              9.881800      10.782455      -0.156341       0.230575       7.328018      -5.283233      11.534926           0.008568
          102              C       5.405927      10.771915       8.075008      -0.653094      40.398884 0.40742501E+03  0.94312610E+04                                 9.710735                            6.277856       0.110508       2.016610                    0.994921      31.796142      90.920809       0.729420       0.362749      -1.100745      -0.004975       0.021783      -0.035060       0.041575      -0.009292       0.014593       0.002765       0.014275      -0.019164      -0.018551      -0.002143       0.020694             13.093619      11.754142      -4.337207       6.395710      10.737117      -7.602855      16.789598           0.010231
          103              C       6.038963       8.730318      11.085209      -0.375355      25.450742 0.38225497E+03  0.87468615E+04                                 7.509257                            6.444314       0.123926       2.028175                    0.997197      30.115714      86.851841       0.657015       0.407410      -1.064583      -0.072561       0.037855      -0.055043       0.098630      -0.017606       0.026085      -0.031448       0.015847       0.036347      -0.034982      -0.017644       0.052626              8.354309       7.654750      -0.900432       1.327639       7.690943      -2.545287       9.717235           0.000702
          104              C      13.936848       9.339521      10.186979      -0.330387      28.181193 0.43771381E+03  0.10286628E+05                                 7.812185                            6.743720       0.310579       2.080078                    0.997405      30.238481      86.323282       0.668934       0.389619      -1.084309       0.108235      -0.004609       0.005091       0.108452      -0.013217       0.019791      -0.035658       0.118549      -0.064075      -0.073148      -0.004420       0.077568              8.577194      12.047276       0.582749      -0.860055       6.519406      -0.809169       7.164900          -0.000065
          105              C      14.048383      12.227859       5.928315       0.517237      25.276888 0.21767330E+03  0.43048207E+04                                 7.680761                            5.079483       0.551252       2.253901                    0.997003      20.696057      54.572365       0.696773       0.444493      -1.046968      -0.052467      -0.016270       0.022880       0.059506      -0.020172       0.028777       0.026230      -0.091014       0.048685      -0.071305       0.016206       0.055099              9.881665      10.782238      -0.156333       0.230563       7.327945      -5.283179      11.534812           0.008994
          106              C      14.690463      11.486577       7.021286      -0.653090      40.399234 0.40742271E+03  0.94312167E+04                                 9.710912                            6.277928       0.110374       2.016571                    0.994921      31.795867      90.920771       0.729399       0.362759      -1.100734       0.004977      -0.021777       0.035051       0.041565      -0.009273       0.014566       0.002802       0.014304      -0.019249      -0.018554      -0.002118       0.020672             13.093905      11.754391      -4.337366       6.395946      10.737329      -7.603080      16.789993           0.010243
          107              C      14.057427      13.528174       4.011085      -0.375362      25.451613 0.38227029E+03  0.87473227E+04                                 7.509458                            6.444458       0.123861       2.028137                    0.997198      30.116763      86.856165       0.657004       0.407412      -1.064579       0.072556      -0.037864       0.055055       0.098637      -0.017604       0.026083      -0.031440       0.015808       0.036372      -0.034961      -0.017658       0.052618              8.354555       7.655000      -0.900417       1.327619       7.691142      -2.545397       9.717524           0.000687
          108              C       6.159542      12.918971       4.909315      -0.330382      28.181482 0.43771505E+03  0.10286664E+05                                 7.812204                            6.743691       0.310659       2.080097                    0.997405      30.238697      86.323916       0.668941       0.389615      -1.084312      -0.108227       0.004610      -0.005093       0.108445      -0.013216       0.019791      -0.035664       0.118539      -0.064053      -0.073151      -0.004410       0.077561              8.577263      12.047482       0.582802      -0.860128       6.519412      -0.809161       7.164894          -0.000046
          109              C       6.467018       4.766465      11.557421      -0.014987      37.192120 0.43271954E+03  0.10073562E+05                                 9.654880                            6.881366       0.021576       2.013612                    0.999425      26.952943      74.951098       0.641144       0.410369      -1.077407       0.005687      -0.026424      -0.033257       0.042856      -0.001286      -0.000709      -0.009080      -0.009931      -0.000388      -0.007648      -0.004264       0.011911             12.145431      10.583617      -2.292593      -2.397344       7.217460       4.940286      18.635217           0.000059
          110              C      12.781302      20.545010      11.443595      -0.101772      33.029587 0.41490488E+03  0.96327973E+04                                 8.926860                            6.783162       0.075126       1.993535                    0.999583      28.914241      82.371417       0.634388       0.415860      -1.065479      -0.009147      -0.021756      -0.025020       0.034395       0.006522       0.018440      -0.012686       0.019586       0.017728      -0.026226       0.000878       0.025349             10.497948      10.065644      -2.087127      -1.810244       6.730213       3.984387      14.697987           0.000618
          111              C      13.230457      20.018545      10.253403      -0.156376      34.905388 0.41591406E+03  0.96904550E+04                                 9.279466                            6.789664       0.110055       2.006821                    0.999772      29.451573      84.859327       0.632472       0.415647      -1.062497      -0.006594       0.010155       0.035012       0.037047       0.008548      -0.003733      -0.025280       0.011844      -0.096435      -0.043957       0.012654       0.031303             11.116752      10.057193      -1.337719      -0.547094       6.710861       4.298049      16.582203           0.000367
          112              C       7.372361       3.677120       9.187605       0.176657      36.474990 0.37942291E+03  0.86305488E+04                                 9.828386                            6.652132      -0.298365       1.920409                    0.999288      25.924047      73.551667       0.615690       0.437350      -1.050164       0.002193      -0.011480      -0.025292       0.027862       0.017350      -0.015837       0.002181      -0.041186       0.060459      -0.041009       0.015606       0.025403             12.903341      10.672279      -1.877889      -1.275272       8.037052       6.376759      20.000692           0.000006
          113              C       6.059061       4.114097       9.281202      -0.157595      36.242016 0.45765145E+03  0.10969536E+05                                 9.689112                            7.244839      -0.204574       1.903851                    0.998803      30.549108      90.583784       0.594154       0.430085      -1.048794      -0.008339       0.000407       0.026203       0.027501       0.019262      -0.002827      -0.029275      -0.038632      -0.071759      -0.037536      -0.012561       0.050097             11.403687      11.361135      -2.303539      -1.310991       7.586059       4.778815      15.263868          -0.000403
          114              C       5.616940       4.668029      10.459165      -0.088711      32.459807 0.41007467E+03  0.95145214E+04                                 8.875338                            6.767976       0.097457       2.008888                    0.999709      28.777870      82.569996       0.630226       0.418876      -1.061130       0.016885      -0.020528      -0.003969       0.026875       0.002295      -0.003226      -0.014542       0.009664      -0.067241      -0.028579       0.010459       0.018121             10.344931       8.977552      -1.603042      -0.326100       6.785581       4.137330      15.271659          -0.000651
          115              C       5.958578       5.298986      12.868534       0.580902      23.260244 0.25562887E+03  0.53352165E+04                                 7.606614                            5.715338      -0.069383       2.032697                    0.999526      22.695438      64.287439       0.612433       0.479187      -1.013520      -0.023613       0.008788       0.056320       0.061699       0.060300       0.005706      -0.033652      -0.103823      -0.203693      -0.082090      -0.035763       0.117853              9.149718       8.480161      -1.887062      -1.685091       5.682324       2.382834      13.286670           0.000052
          116              C      13.629375      12.500782       0.153680      -0.014141      37.164548 0.43240217E+03  0.10063441E+05                                 9.645806                            6.875618       0.027415       2.015441                    0.999352      26.946184      74.900585       0.641920       0.409984      -1.077755      -0.005764      -0.040474      -0.012565       0.042770       0.000745       0.001349      -0.005082       0.001917       0.032102      -0.008035      -0.004141       0.012177             12.133114      10.571997       3.070094       1.241579      20.447819      -0.335083       5.379526          -0.000014
          117              C      17.363281      18.231063      14.855357      -0.103230      33.104097 0.41610063E+03  0.96685632E+04                                 8.945770                            6.798007       0.065687       1.990432                    0.999615      28.947906      82.530793       0.632917       0.416482      -1.064965       0.007997      -0.031967      -0.010877       0.034701      -0.019098       0.000427      -0.014822       0.011928      -0.003630      -0.025483       0.001156       0.024327             10.520502      10.086352       2.464421       1.271368      16.382740       0.158041       5.092415          -0.000598
          118              C      16.914127      16.930552      14.806445      -0.153510      34.861146 0.41524098E+03  0.96713861E+04                                 9.277611                            6.789214       0.103911       2.005360                    0.999767      29.415693      84.756278       0.631753       0.416265      -1.062043       0.005790       0.035059      -0.003169       0.035675       0.000426      -0.007601      -0.003943       0.068462       0.063202      -0.045000       0.014794       0.030207             11.114448      10.050920       1.001911       1.038918      18.185578      -0.270477       5.106845          -0.000445
          119              C      12.724033       9.896109       0.018116       0.177787      36.405287 0.37857632E+03  0.86062524E+04                                 9.816567                            6.644719      -0.292505       1.922853                    0.999266      25.890271      73.427876       0.616048       0.437352      -1.050191      -0.001791      -0.029475      -0.001442       0.029564       0.008623      -0.020774      -0.001813      -0.051096       0.026744      -0.039865       0.014492       0.025373             12.887348      10.658859       1.879258       1.271181      22.717903       0.520594       5.285281          -0.000026
          120              C       3.989132      10.144693       0.389484      -0.157262      36.244876 0.45772479E+03  0.10972062E+05                                 9.689850                            7.244819      -0.208584       1.902649                    0.998741      30.548206      90.593128       0.594211       0.430013      -1.048806       0.008742       0.023531      -0.009688       0.026907      -0.006133      -0.019189      -0.002703       0.027901       0.132017      -0.037852      -0.012467       0.050319             11.405233      11.360832       2.069359       1.654934      17.503011       0.832921       5.351856           0.000398
          121              C       4.431253      11.444003       0.468438      -0.088974      32.468887 0.41022972E+03  0.95189065E+04                                 8.876237                            6.768429       0.097996       2.008843                    0.999727      28.783575      82.586612       0.630328       0.418774      -1.061207      -0.016788      -0.012289      -0.017202       0.026996       0.001421      -0.003018      -0.001148       0.045049       0.039532      -0.029184       0.011240       0.017945             10.346326       8.977723       0.895187       1.368681      16.958099       0.089101       5.103155           0.000615
          122              C      14.137813      13.915880       0.163493       0.579202      23.291288 0.25602317E+03  0.53452566E+04                                 7.611693                            5.718669      -0.068890       2.032570                    0.999519      22.712469      64.336800       0.612456       0.479007      -1.013662       0.022576       0.054847      -0.013204       0.060764      -0.027819      -0.053018       0.027682       0.053503       0.266323      -0.083157      -0.034521       0.117678              9.156447       8.485403       2.265914       1.130573      13.896113      -0.883135       5.087826           0.000137
          123              C      13.629372      17.492027       3.538873      -0.014975      37.191745 0.43271494E+03  0.10073431E+05                                 9.654835                            6.881342       0.021561       2.013612                    0.999425      26.952755      74.950553       0.641143       0.410370      -1.077406      -0.005702       0.026416       0.033254       0.042850      -0.001275      -0.000691      -0.009079      -0.009940      -0.000332      -0.007625      -0.004289       0.011914             12.145364      10.583562      -2.292572      -2.397306       7.217434       4.940254      18.635096          -0.000014
          124              C       7.315088       1.713482       3.652699      -0.101748      33.028336 0.41488708E+03  0.96322757E+04                                 8.926656                            6.783028       0.075162       1.993562                    0.999583      28.913414      82.368456       0.634393       0.415861      -1.065478       0.009149       0.021740       0.025011       0.034379       0.006523       0.018430      -0.012673       0.019575       0.017795      -0.026212       0.000872       0.025340             10.497693      10.065451      -2.087092      -1.810217       6.730075       3.984273      14.697554          -0.000604
          125              C       6.865933       2.239947       4.842891      -0.156381      34.905653 0.41592024E+03  0.96906384E+04                                 9.279509                            6.789717       0.110044       2.006814                    0.999772      29.451843      84.860377       0.632469       0.415647      -1.062496       0.006593      -0.010161      -0.035008       0.037045       0.008547      -0.003732      -0.025278       0.011850      -0.096445      -0.043959       0.012656       0.031303             11.116768      10.057304      -1.337736      -0.547094       6.710883       4.298021      16.582117          -0.000414
          126              C       7.699934       2.332774       5.908689       0.176647      36.475574 0.37943055E+03  0.86307670E+04                                 9.828501                            6.652210      -0.298377       1.920402                    0.999288      25.924260      73.552484       0.615684       0.437352      -1.050163      -0.002192       0.011475       0.025292       0.027860       0.017351      -0.015836       0.002184      -0.041186       0.060463      -0.041010       0.015607       0.025402             12.903507      10.672385      -1.877897      -1.275272       8.037158       6.376870      20.000978          -0.000030
          127              C      14.037329      18.144395       5.815092      -0.157588      36.241614 0.45764487E+03  0.10969338E+05                                 9.689055                            7.244799      -0.204548       1.903863                    0.998803      30.548830      90.582773       0.594154       0.430086      -1.048793       0.008338      -0.000412      -0.026204       0.027502       0.019262      -0.002826      -0.029272      -0.038633      -0.071762      -0.037536      -0.012561       0.050097             11.403627      11.361059      -2.303537      -1.311027       7.586040       4.778814      15.263782           0.000355
          128              C      14.479450      17.590463       4.637129      -0.088734      32.460803 0.41009015E+03  0.95149799E+04                                 8.875530                            6.768118       0.097410       2.008861                    0.999709      28.778524      82.572570       0.630217       0.418878      -1.061128      -0.016891       0.020526       0.003981       0.026879       0.002302      -0.003212      -0.014554       0.009669      -0.067275      -0.028596       0.010466       0.018129             10.345152       8.977761      -1.603091      -0.326132       6.785741       4.137438      15.271953           0.000615
          129              C      14.137812      16.959506       2.227760       0.580905      23.260168 0.25562777E+03  0.53351912E+04                                 7.606628                            5.715348      -0.069436       2.032682                    0.999525      22.695373      64.287373       0.612429       0.479191      -1.013517       0.023580      -0.008785      -0.056332       0.061697       0.060294       0.005683      -0.033647      -0.103800      -0.203807      -0.082095      -0.035764       0.117860              9.149736       8.480319      -1.887134      -1.685212       5.682366       2.382854      13.286523           0.000131
          130              C       6.467015       9.757710      14.942614      -0.014149      37.164786 0.43240468E+03  0.10063513E+05                                 9.645836                            6.875629       0.027424       2.015441                    0.999352      26.946306      74.900962       0.641920       0.409983      -1.077755       0.005752       0.040481       0.012567       0.042776       0.000764       0.001354      -0.005071       0.001945       0.032111      -0.008053      -0.004121       0.012173             12.133166      10.572031       3.070135       1.241577      20.447934      -0.335099       5.379534           0.000072
          131              C       2.733109       4.027429       0.240937      -0.103255      33.105379 0.41611917E+03  0.96691089E+04                                 8.945987                            6.798154       0.065649       1.990404                    0.999615      28.948751      82.533900       0.632910       0.416481      -1.064964      -0.007997       0.031983       0.010889       0.034719      -0.019106       0.000432      -0.014823       0.011970      -0.003591      -0.025498       0.001163       0.024335             10.520765      10.086565       2.464481       1.271389      16.383210       0.158021       5.092520           0.000624
          132              C       3.182263       5.327940       0.289849      -0.153515      34.861439 0.41524462E+03  0.96715018E+04                                 9.277687                            6.789267       0.103870       2.005345                    0.999767      29.415868      84.757195       0.631747       0.416268      -1.062041      -0.005793      -0.035063       0.003174       0.035680       0.000423      -0.007603      -0.003948       0.068466       0.063226      -0.045007       0.014796       0.030211             11.114534      10.050989       1.001927       1.038917      18.185731      -0.270503       5.106882           0.000407
          133              C       2.348262       6.352489      -0.018116       0.177778      36.405769 0.37858209E+03  0.86064147E+04                                 9.816659                            6.644776      -0.292524       1.922845                    0.999266      25.890410      73.428362       0.616044       0.437353      -1.050191       0.001788       0.029473       0.001445       0.029563       0.008620      -0.020777      -0.001816      -0.051099       0.026745      -0.039867       0.014491       0.025376             12.887500      10.658892       1.879208       1.271171      22.718286       0.520568       5.285322           0.000011
          134              C      16.107258      12.113799      14.706810      -0.157262      36.244802 0.45772450E+03  0.10972047E+05                                 9.689825                            7.244808      -0.208571       1.902653                    0.998741      30.548147      90.592767       0.594212       0.430012      -1.048807      -0.008741      -0.023528       0.009695       0.026906      -0.006135      -0.019189      -0.002708       0.027894       0.132004      -0.037849      -0.012466       0.050315             11.405209      11.360762       2.069292       1.654914      17.503024       0.832885       5.351841          -0.000438
          135              C      15.665137      10.814489      14.627856      -0.088967      32.468409 0.41022264E+03  0.95186970E+04                                 8.876160                            6.768376       0.098014       2.008856                    0.999727      28.783205      82.585230       0.630329       0.418775      -1.061207       0.016783       0.012279       0.017209       0.026993       0.001436      -0.003016      -0.001143       0.045025       0.039507      -0.029169       0.011233       0.017936             10.346244       8.977624       0.895144       1.368659      16.957995       0.089066       5.103111          -0.000656
          136              C       5.958577       8.342612      14.932801       0.579197      23.291366 0.25602419E+03  0.53452807E+04                                 7.611686                            5.718663      -0.068846       2.032582                    0.999519      22.712540      64.336921       0.612459       0.479004      -1.013664      -0.022608      -0.054839       0.013197       0.060767      -0.027841      -0.053017       0.027662       0.053444       0.266330      -0.083151      -0.034521       0.117672              9.156441       8.485253       2.265782       1.130550      13.896243      -0.883217       5.087827           0.000043
          137              C       9.024283      15.149985       1.619832       0.517261      25.273692 0.21764552E+03  0.43041443E+04                                 7.680360                            5.079311       0.551726       2.254076                    0.997006      20.694149      54.566950       0.696751       0.444520      -1.046950      -0.052338       0.015339      -0.023712       0.059471       0.019310      -0.029417       0.026264      -0.090728       0.049428      -0.071315       0.016289       0.055026              9.881055      10.781842       0.156127      -0.230153       7.327740      -5.282771      11.533582           0.010517
          138              C       9.666363      15.891267       0.526861      -0.652995      40.392607 0.40736059E+03  0.94294274E+04                                 9.710296                            6.277752       0.110320       2.016609                    0.994920      31.791184      90.905936       0.729356       0.362794      -1.100707       0.004993       0.024463      -0.033127       0.041482       0.010129      -0.014041       0.002844       0.014547      -0.018579      -0.018562      -0.002168       0.020730             13.092852      11.753293       4.337498      -6.394599      10.735747      -7.602032      16.789517           0.011974
          139              C       9.033327      13.849670       3.537062      -0.375356      25.450952 0.38226213E+03  0.87470515E+04                                 7.509208                            6.444305       0.124050       2.028195                    0.997198      30.116064      86.852504       0.657028       0.407401      -1.064591       0.072572       0.037151      -0.055551       0.098655       0.017732      -0.026018      -0.031785       0.014900       0.033591      -0.034945      -0.017674       0.052619              8.354202       7.654707       0.900393      -1.327572       7.690552      -2.545028       9.717347           0.000862
          140              C      11.183642      14.458873       2.638832      -0.330390      28.181627 0.43771945E+03  0.10286811E+05                                 7.812257                            6.743735       0.310455       2.080037                    0.997403      30.238941      86.325288       0.668936       0.389616      -1.084309      -0.108211      -0.003017       0.006157       0.108428       0.013501      -0.019595      -0.035244       0.119589      -0.061160      -0.073146      -0.004448       0.077594              8.577339      12.047524      -0.583688       0.859691       6.520609      -0.809512       7.163885          -0.000002
          141              C      11.072107       7.108507      13.476462       0.517258      25.273395 0.21764349E+03  0.43041006E+04                                 7.680419                            5.079372       0.551493       2.254009                    0.997006      20.693770      54.566204       0.696729       0.444535      -1.046939       0.052344      -0.015342       0.023711       0.059476       0.019312      -0.029421       0.026290      -0.090751       0.049412      -0.071331       0.016272       0.055058              9.881115      10.781860       0.156186      -0.230240       7.327801      -5.282823      11.533684           0.010096
          142              C      10.430027       6.367225      14.569433      -0.653001      40.392816 0.40736935E+03  0.94296651E+04                                 9.710211                            6.277728       0.110435       2.016636                    0.994920      31.791897      90.907650       0.729374       0.362784      -1.100717      -0.004993      -0.024474       0.033141       0.041500       0.010149      -0.014073       0.002806       0.014507      -0.018475      -0.018561      -0.002191       0.020752             13.092705      11.753117       4.337370      -6.394413      10.735659      -7.601913      16.789338           0.011965
          143              C      11.063063       8.408822      11.559232      -0.375345      25.449909 0.38224329E+03  0.87464883E+04                                 7.508969                            6.444124       0.124114       2.028236                    0.997197      30.114836      86.847516       0.657042       0.407398      -1.064595      -0.072575      -0.037145       0.055540       0.098649       0.017731      -0.026017      -0.031797       0.014944       0.033560      -0.034972      -0.017653       0.052625              8.353920       7.654403       0.900392      -1.327571       7.690336      -2.544905       9.717022           0.000875
          144              C       8.912748       7.799619      12.457462      -0.330400      28.181619 0.43772406E+03  0.10286952E+05                                 7.812307                            6.743823       0.310331       2.080002                    0.997403      30.238930      86.325539       0.668924       0.389622      -1.084305       0.108219       0.003017      -0.006157       0.108436       0.013500      -0.019594      -0.035238       0.119603      -0.061185      -0.073145      -0.004457       0.077602              8.577344      12.047409      -0.583626       0.859600       6.520658      -0.809553       7.163965          -0.000030
          145              N      17.178395      18.799297       7.632384      -0.122079      39.772231 0.41340626E+03  0.93766148E+04                                 9.740414                            6.486247       0.577860       2.214561                    0.999841      26.082917      68.254548       0.707613       0.381629      -1.113303       0.234966      -0.011541      -0.051745       0.240873       0.004248       0.088995      -0.000201      -0.342488       0.343933      -0.250318       0.113940       0.136378             13.341885       7.481163      -1.645871      -0.017464      27.136281       1.342153       5.408213          -0.000063
          146              N      12.966190      14.044443      14.643103      -0.123317      39.833059 0.41414648E+03  0.93980715E+04                                 9.751042                            6.492941       0.571454       2.212219                    0.999816      26.105614      68.341975       0.707068       0.381733      -1.113171      -0.235077      -0.052564       0.008635       0.241037      -0.084379       0.028135      -0.000904      -0.342650       0.337899      -0.249337       0.112328       0.137009             13.356747       7.490278       0.627261       1.528446       9.313830       8.452047      23.266133           0.000008
          147              N       2.917995       3.459195       7.463910      -0.122005      39.768008 0.41336172E+03  0.93753173E+04                                 9.739579                            6.485778       0.578044       2.214635                    0.999841      26.081875      68.249952       0.707661       0.381615      -1.113317      -0.234972       0.011540       0.051747       0.240879       0.004248       0.088993      -0.000202      -0.342490       0.343913      -0.250315       0.113945       0.136371             13.340622       7.480547      -1.645599      -0.017454      27.133523       1.341989       5.407796           0.000006
          148              N       7.130200       8.214049       0.453191      -0.123229      39.828320 0.41409639E+03  0.93966136E+04                                 9.750117                            6.492422       0.571656       2.212300                    0.999816      26.104416      68.336790       0.707120       0.381719      -1.113186       0.235083       0.052569      -0.008637       0.241043      -0.084378       0.028132      -0.000901      -0.342642       0.337905      -0.249334       0.112331       0.137003             13.355346       7.489589       0.627141       1.528164       9.312895       8.451030      23.263553          -0.000062
          149              N       5.355686       9.413239      10.078286      -0.009237      29.604565 0.31913451E+03  0.67584619E+04                                 7.799333                            5.589848       0.457678       2.242683                    0.998955      22.414065      55.958342       0.787725       0.367162      -1.128504      -0.050020      -0.077252       0.113114       0.145824      -0.014982       0.021470      -0.093638       0.199660      -0.050179      -0.154916       0.037086       0.117831              9.632765      11.531984       0.759145      -1.119671       6.889613      -4.505008      10.476698           0.001041
          150              N      14.740704      12.845253       5.018008      -0.009274      29.606674 0.31915542E+03  0.67590327E+04                                 7.799748                            5.590062       0.457590       2.242637                    0.998955      22.414838      55.961272       0.787701       0.367166      -1.128498       0.050012       0.077257      -0.113124       0.145832      -0.014985       0.021476      -0.093638       0.199684      -0.050203      -0.154925       0.037076       0.117848              9.633360      11.532863       0.759272      -1.119856       6.889961      -4.505270      10.477256           0.001119
          151              N      12.966190      19.343295       8.001338      -0.122163      39.780073 0.41348125E+03  0.93787906E+04                                 9.741809                            6.486901       0.577700       2.214469                    0.999841      26.085226      68.263500       0.707563       0.381637      -1.113291      -0.234972       0.052335      -0.008430       0.240878       0.084248      -0.028981      -0.000384      -0.342942       0.342536      -0.250313       0.113961       0.136352             13.344290       7.482117      -0.625233      -1.523242       9.304770       8.443476      23.245983           0.000013
          152              N      17.178395      14.588441      15.012057      -0.123586      39.851685 0.41433886E+03  0.94035976E+04                                 9.754042                            6.494425       0.571544       2.212125                    0.999816      26.112173      68.364994       0.706986       0.381731      -1.113165       0.235019       0.011212       0.052068       0.240979      -0.005053      -0.088781       0.000167      -0.339803       0.345383      -0.249171       0.112328       0.136843             13.361740       7.492362       1.653201       0.017479      27.177661       1.345597       5.415197          -0.000080
          153              N       7.130200       2.915197       7.094956      -0.122084      39.775819 0.41343627E+03  0.93774824E+04                                 9.740979                            6.486436       0.577879       2.214542                    0.999841      26.084148      68.258849       0.707609       0.381623      -1.113305       0.234977      -0.052338       0.008432       0.240883       0.084248      -0.028978      -0.000382      -0.342936       0.342542      -0.250310       0.113964       0.136347             13.343033       7.481504      -0.625127      -1.522993       9.303932       8.442563      23.243664          -0.000057
          154              N       2.917995       7.670051       0.084237      -0.123505      39.847138 0.41429064E+03  0.94021926E+04                                 9.753148                            6.493921       0.571735       2.212202                    0.999816      26.111032      68.360000       0.707037       0.381716      -1.113180      -0.235024      -0.011211      -0.052069       0.240984      -0.005052      -0.088780       0.000166      -0.339805       0.345359      -0.249168       0.112333       0.136835             13.360392       7.491699       1.652910       0.017468      27.174726       1.345420       5.414751           0.000057
          155              N       9.716604      14.532591       2.530139      -0.009322      29.605809 0.31914992E+03  0.67588701E+04                                 7.799552                            5.589976       0.457641       2.242658                    0.998955      22.414630      55.960104       0.787717       0.367161      -1.128505       0.050011      -0.076545       0.113626       0.145847       0.014424      -0.021874      -0.093697       0.199506      -0.050668      -0.154914       0.037066       0.117848              9.633077      11.532646      -0.759708       1.119729       6.889859      -4.505083      10.476727           0.001349
          156              N      10.379786       7.725901      12.566155      -0.009272      29.603294 0.31912365E+03  0.67581549E+04                                 7.799064                            5.589711       0.457776       2.242725                    0.998955      22.413629      55.956414       0.787746       0.367156      -1.128512      -0.050017       0.076537      -0.113618       0.145838       0.014418      -0.021866      -0.093694       0.199489      -0.050657      -0.154906       0.037073       0.117833              9.632391      11.531651      -0.759572       1.119530       6.889451      -4.504778      10.476071           0.001268
          157              O       8.354068      12.593559       7.870151      -0.562941      36.474835 0.56396996E+03  0.13740785E+05                                 8.754816                            7.360765       0.321838       2.135527                    0.998865      28.236816      75.081554       0.697797       0.360264      -1.136322       0.031695       0.014510       0.004158       0.035106       0.046686       0.018165      -0.015620      -0.046458       0.118390      -0.076705       0.031392       0.045313              9.922182       8.268645       1.390423      -0.445079      14.866162      -2.672967       6.631739           0.042709
          158              O       9.841202      11.325714       9.770171      -0.533899      35.935198 0.55084352E+03  0.13340934E+05                                 8.683793                            7.292150       0.272526       2.129235                    0.998411      27.764525      73.582768       0.698609       0.362005      -1.135060       0.009034       0.009808      -0.008945       0.016057       0.003800       0.029417      -0.004733      -0.020639      -0.250301      -0.090742       0.038026       0.052717              9.878125      12.298368       2.908698       3.741294       7.259409       1.460789      10.076599           0.042941
          159              O      11.742321      11.970022       8.789515      -0.562388      36.442309 0.56335440E+03  0.13721882E+05                                 8.749459                            7.356592       0.323775       2.136227                    0.998848      28.224469      75.035224       0.698025       0.360249      -1.136347      -0.032198       0.008559       0.012257       0.035499      -0.033612      -0.037099      -0.024816      -0.065742       0.055695      -0.076606       0.030586       0.046020              9.915837       8.263646      -0.100919      -1.456366       5.917820       0.887042      15.566046          -0.041220
          160              O      10.255187      13.266358       6.908819      -0.535115      35.980471 0.55168232E+03  0.13366481E+05                                 8.691189                            7.297672       0.274115       2.129668                    0.998526      27.784472      73.652724       0.698341       0.362002      -1.135050      -0.008670      -0.004078       0.011937       0.015307      -0.028548       0.007806       0.042874       0.099253       0.110697      -0.090520       0.038001       0.052518              9.887353      12.310110      -4.557356      -1.319851      10.705799       0.092948       6.646151          -0.041792
          161              O      11.742322       9.664933       7.226143      -0.562929      36.475298 0.56398148E+03  0.13741074E+05                                 8.754686                            7.360697       0.321950       2.135559                    0.998865      28.237625      75.082631       0.697824       0.360250      -1.136338      -0.031651      -0.014537      -0.004178       0.035079       0.046747       0.018163      -0.015624      -0.046405       0.118442      -0.076754       0.031428       0.045326              9.921999       8.268583       1.390521      -0.445127      14.865760      -2.672898       6.631652          -0.041130
          162              O      10.255188      10.932778       5.326123      -0.533876      35.935837 0.55085808E+03  0.13341309E+05                                 8.683667                            7.292086       0.272687       2.129274                    0.998411      27.765411      73.584012       0.698638       0.361989      -1.135078      -0.009026      -0.009803       0.008887       0.016016       0.003799       0.029393      -0.004764      -0.020638      -0.250484      -0.090789       0.038044       0.052746              9.877947      12.298256       2.908662       3.741088       7.259320       1.460689      10.076264          -0.041714
          163              O       8.354069      10.288470       6.306779      -0.562392      36.441631 0.56333909E+03  0.13721475E+05                                 8.749546                            7.356628       0.323678       2.136201                    0.998848      28.223586      75.033824       0.698001       0.360262      -1.136332       0.032244      -0.008530      -0.012239       0.035528      -0.033591      -0.037041      -0.024796      -0.065751       0.055775      -0.076555       0.030548       0.046007              9.915965       8.263672      -0.100927      -1.456253       5.917876       0.887090      15.566348           0.042797
          164              O       9.841203       8.992134       8.187475      -0.535150      35.980130 0.55167315E+03  0.13366272E+05                                 8.691378                            7.297782       0.273936       2.129622                    0.998526      27.783688      73.651937       0.698307       0.362019      -1.135030       0.008677       0.004131      -0.011964       0.015346      -0.028571       0.007814       0.042865       0.099153       0.110580      -0.090472       0.037985       0.052488              9.887610      12.310320      -4.557608      -1.319817      10.706261       0.092936       6.646248           0.043031
          165              O       7.209578      10.009132       9.199682      -0.501851      34.660708 0.42207369E+03  0.95237166E+04                                 8.338832                            6.298750       0.606204       2.278803                    0.998055      25.481378      64.292734       0.770081       0.352494      -1.147464      -0.035240      -0.000763       0.001022       0.035263       0.007214      -0.010316       0.054280      -0.000845      -0.085938      -0.067355       0.015849       0.051506             10.067963      17.481648       0.939512      -1.385365       5.699164      -1.662679       7.023077           0.007134
          166              O      12.886811      12.249360       5.896612      -0.502161      34.672367 0.42223539E+03  0.95283241E+04                                 8.340764                            6.300041       0.605931       2.278631                    0.998055      25.485822      64.308205       0.769982       0.352504      -1.147451       0.035207       0.000785      -0.001056       0.035232       0.007222      -0.010328       0.054360      -0.000772      -0.086137      -0.067476       0.015919       0.051557             10.070478      17.486159       0.939888      -1.385918       5.700462      -1.663225       7.024813           0.007525
          167              O      11.742317      21.417716      13.854926      -0.563124      36.479259 0.56405456E+03  0.13743313E+05                                 8.755322                            7.361149       0.322217       2.135607                    0.998867      28.239267      75.088467       0.697806       0.360248      -1.136339      -0.031672      -0.009250      -0.011961       0.035097       0.034171       0.036736      -0.023724      -0.066804       0.057335      -0.076781       0.031447       0.045334              9.922890       8.268964       0.100770       1.456405       5.921591       0.888200      15.578116          -0.040730
          168              O       5.231088      14.111486       0.639328      -0.533939      35.938926 0.55090538E+03  0.13342779E+05                                 8.684219                            7.292425       0.272538       2.129189                    0.998412      27.766696      73.588984       0.698616       0.361991      -1.135073      -0.009175       0.004590      -0.012392       0.016088       0.028640      -0.007321       0.043119       0.099564       0.110317      -0.090709       0.037982       0.052727              9.878763      12.299054       4.552319       1.318678      10.696013       0.093046       6.641222          -0.041466
          169              O      18.402264      20.794179      14.774290      -0.562535      36.448272 0.56346152E+03  0.13725281E+05                                 8.750856                            7.357648       0.323526       2.136091                    0.998849      28.226126      75.044231       0.697918       0.360284      -1.136308       0.032341      -0.014694      -0.003422       0.035687      -0.046754      -0.017507      -0.016288      -0.044262       0.119676      -0.076430       0.030476       0.045954              9.917652       8.264804      -1.390278       0.444853      14.858981      -2.671708       6.629171           0.043272
          170              O       4.817103       5.813426      12.874270      -0.535405      35.986066 0.55179324E+03  0.13369966E+05                                 8.692571                            7.298775       0.274071       2.129616                    0.998529      27.785884      73.660934       0.698228       0.362039      -1.135010       0.008719      -0.009605       0.008268       0.015383      -0.003322      -0.029428      -0.004882      -0.020871      -0.249153      -0.090406       0.037928       0.052478              9.889063      12.311770      -2.912287      -3.746856       7.266642       1.462964      10.088776           0.043232
          171              O       8.354073       0.840776       1.241368      -0.563231      36.482190 0.56411599E+03  0.13745278E+05                                 8.756162                            7.361860       0.322131       2.135551                    0.998868      28.239805      75.092859       0.697723       0.360278      -1.136307       0.031724       0.009220       0.011985       0.035144       0.034131       0.036633      -0.023681      -0.066791       0.057431      -0.076676       0.031382       0.045293              9.923862       8.269866       0.100770       1.456402       5.922171       0.888347      15.579550           0.043047
          172              O      14.865302       8.147006      14.456966      -0.534050      35.941361 0.55095798E+03  0.13344468E+05                                 8.685001                            7.293099       0.272414       2.129130                    0.998413      27.767056      73.592824       0.698532       0.362024      -1.135039       0.009217      -0.004626       0.012426       0.016148       0.028668      -0.007332       0.043089       0.099371       0.110125      -0.090607       0.037939       0.052669              9.879656      12.299977       4.552694       1.318747      10.697171       0.092987       6.641820           0.043328
          173              O       1.694126       1.464313       0.322004      -0.562455      36.446128 0.56341475E+03  0.13723772E+05                                 8.750168                            7.357053       0.323561       2.136127                    0.998848      28.225872      75.041041       0.697991       0.360256      -1.136337      -0.032290       0.014684       0.003459       0.035640      -0.046864      -0.017508      -0.016302      -0.044193       0.119807      -0.076535       0.030541       0.045994              9.916866       8.264038      -1.390284       0.444854      14.857879      -2.671579       6.628681          -0.040932
          174              O      15.279287      16.445066       2.222024      -0.535274      35.983094 0.55173081E+03  0.13367969E+05                                 8.691674                            7.298012       0.274238       2.129690                    0.998528      27.785365      73.656316       0.698320       0.362004      -1.135046      -0.008680       0.009588      -0.008225       0.015327      -0.003321      -0.029400      -0.004928      -0.020865      -0.249522      -0.090509       0.037972       0.052537              9.888028      12.310688      -2.912040      -3.746455       7.265913       1.462779      10.087484          -0.041380
          175              O       7.862711      15.128484       1.651535      -0.502006      34.662772 0.42209848E+03  0.95244769E+04                                 8.339499                            6.299192       0.605514       2.278606                    0.998051      25.481117      64.294102       0.770002       0.352523      -1.147434       0.035049      -0.000694       0.001102       0.035074      -0.006883       0.010482       0.054271      -0.000707      -0.085478      -0.067275       0.015828       0.051446             10.068849      17.483210      -0.939909       1.385718       5.699707      -1.662875       7.023631           0.008860
          176              O      12.233678       7.130008      13.444759      -0.501814      34.655621 0.42200398E+03  0.95217858E+04                                 8.338346                            6.298467       0.605812       2.278737                    0.998052      25.478626      64.285360       0.770052       0.352521      -1.147439      -0.035120       0.000692      -0.001106       0.035144      -0.006859       0.010446       0.054196      -0.000839      -0.085223      -0.067132       0.015713       0.051419             10.067311      17.480388      -0.939555       1.385196       5.698949      -1.662526       7.022596           0.008424

******************************************************
Auxiliary information for the entire system
The total spin magnetic moment of the unit cell is   0.223647
The total net atomic charge of the unit cell is   -0.000005
Accuracy of reproducing the electrostatic potential in the unit cell:
  The inner radius (bohr) =    5.0000
  The outer radius (bohr) =   12.0000
  Valid grid points have density less than (e/(bohr^3)) =    0.0001
  The number of valid grid points were=        82678
  The rms potential error without charges in kcal/mol is=      3.42948
  The rms potential error with partial charges in kcal/mol is=      0.92834
  The RRMSE value at monopole order=      0.27069
  The rms potential error with partial charges and cloud penetration in kcal/mol is=      0.90790
  The RRMSE value at monopole order with cloud penetration is=      0.26473
  The rms potential error with partial charges and atomic dipoles in kcal/mol is=      0.68263
  The RRMSE value at dipole order=      0.19905
  The rms potential error with partial charges, atomic dipoles and cloud penetration in kcal/mol is=      0.65895
  The RRMSE value at dipole order with cloud penetration=      0.19214

******************************************************
The electron densities and ab initio electrostatic potential were computed in VASP using the PBE functional and
projector augmented wave method. See the main text of the journal article for a description of computational details.
The atomic charges, dipoles, and quadrupoles were computed with the DDEC6 method as described in
(a) T. A. Manz and N. Gabaldon Limas, RSC Adv. 6 (2016) 47771-47801 DOI: 10.1039/c6ra04656h
(b) N. Gabaldon Limas and T. A. Manz, RSC Adv. 8 (2018) 2678-2707 DOI: 10.1039/c7ra11829e.
For each atom in the material, the electron cloud parameters were fit to the spherically averaged atom-in-material
electron density using radial positions for which this density was between 10^-4 and 10^-2 electrons per cubic bohr.
The polarizabilities, dispersion coefficients, and quantum Drude oscillator (QDO) parameters were fit using the MCLF method.
The magnetic structure of the system was optimized in VASP from the default ferromagnetic initial guess using spin polarization.
The atomic spin moments (ASMs) were computed on this optimized magnetic structure using the DDEC6 partition as inputs
to the method of T. A. Manz and D. S. Sholl, J. Chem. Theory Comput. 7 (2011) 4146-4164 DOI: 10.1021/ct200539n.
The RMSE and RRMSE were computed using a uniform grid with Ewald summation.
