# Supplementary material for: A collection of forcefield precursors for metal–organic frameworks
Source: RSC Adv. 2019 Nov 13;9(63):36492–507. doi: 10.1039/c9ra07327b (PMC9075174; doi:10.1039/c9ra07327b)
Supplement: RA-009-C9RA07327B-s4603 [file RA-009-C9RA07327B-s4603.xyz]

  174
jmolscript: load "" {1 1 1} spacegroup "x,y,z" unitcell [{     12.261800     0.000000     0.000000 }, {     -4.087277    25.406124     0.000000 }, {      4.087277    12.703069    22.002345 }]
Cu     6.964742    19.571484    10.105897     0.879272
Cu    -1.209795    11.669287     0.000000     0.877419
Cu     2.877482     6.868422    11.896448     0.851219
Cu    13.471595     5.834647    10.105897     0.851160
Cu     9.384318    13.736837     0.000000     0.877400
Cu     5.297058    18.537709    11.896448     0.879330
H      7.052377    19.900622    15.509453     0.123431
H      9.761701    21.494220    12.593922     0.112757
H      2.965028    28.887531    19.015747     0.123390
H      5.687843    25.565808    19.082854     0.113367
H     -1.122164    27.430360     9.479710     0.124706
H      1.600611    29.149593    12.322853     0.113197
H      9.296772    30.911890    15.509453     0.123694
H      6.587363    29.318036    12.593922     0.114103
H     13.383964    21.924856    19.015527     0.124191
H     10.661189    25.246707    19.082854     0.112625
H      5.209423    23.381894     9.479710     0.123638
H      2.486734    21.662917    12.322853     0.113261
H      5.209423    18.208571     6.492892     0.123595
H      2.486734    16.605827     9.403142     0.113195
H      9.296772     9.221662     2.986598     0.123211
H      6.587363    12.543512     2.909150     0.113609
H     13.383964    10.678833    12.522635     0.124723
H     10.661189     8.959600     9.679492     0.113182
H      2.965028     7.197303     6.492892     0.123873
H      5.687843     8.800049     9.403142     0.113876
H     -1.122164    16.184337     2.986818     0.124179
H      1.600611    12.862486     2.919491     0.112645
H      7.052377    14.727299    12.522635     0.123660
H      9.775066    16.446276     9.679492     0.113244
H     11.121985    22.550480    14.442339     0.100428
H      7.034719    26.638327    17.254239     0.099455
H      2.947448    27.029579    12.308112     0.100171
H      5.227081    28.261777    14.442339     0.099738
H      9.314352    24.173932    17.254239     0.099758
H      1.139815    23.782677    12.308112     0.100526
H      1.139815    15.558713     7.560006     0.100448
H      5.227081    11.470866     4.748106     0.099377
H      9.314352    11.079614     9.694233     0.100127
H      7.034719     9.847416     7.560006     0.099806
H      2.947448    13.935261     4.748106     0.099791
H     11.121985    14.326516     9.694233     0.100479
C      8.319428    20.681606    13.948167    -0.018419
C      7.969355    20.521929    15.239924    -0.088088
C      8.692802    21.093948    16.281735     0.027129
C      9.825178    21.812306    16.016607     0.051413
C     10.188740    21.954072    14.712308    -0.125026
C      9.430960    21.375193    13.678418    -0.056210
C      7.505122    20.049374    12.842549     0.615811
C      8.452471    20.698375    17.637080     0.210817
C      4.232163    27.144798    19.119818    -0.017932
C      3.882087    28.343332    18.612224    -0.087020
C      4.605533    28.959557    17.595935     0.026677
C      5.737910    28.370770    17.106383     0.052086
C      6.101473    27.170331    17.635760    -0.123449
C      5.343695    26.564395    18.654028    -0.059263
C      3.417858    26.503421    20.220155     0.616642
C      4.365201    30.331107    17.260840     0.211234
C      0.144890    28.391982    10.936706    -0.011788
C     -0.205185    27.353126    10.152542    -0.090757
C      0.518262    26.164881    10.127019     0.028811
C      1.650640    26.035310    10.881700     0.050886
C      2.014202    27.093984    11.656622    -0.123680
C      1.256422    28.278798    11.672244    -0.058333
C     -0.669417    29.665591    10.941986     0.613051
C      0.277930    25.188905     9.106771     0.209894
C      8.029637    30.130651    13.948167    -0.013832
C      8.379713    30.290329    15.239924    -0.087943
C      7.656267    29.718311    16.281735     0.026976
C      6.523890    28.999952    16.016607     0.052254
C      6.160327    28.858186    14.712308    -0.122319
C      6.918105    29.437064    13.678418    -0.060904
C      8.843942    30.762882    12.842549     0.613192
C      7.896599    30.113884    17.637080     0.211452
C     12.116910    23.667462    19.119818    -0.016390
C     12.466985    22.468928    18.612224    -0.089776
C     11.743538    21.852702    17.595935     0.028411
C     10.611160    22.441489    17.106383     0.050771
C     10.247598    23.641928    17.635760    -0.124063
C     11.005378    24.247865    18.654028    -0.057357
C     12.931217    24.308840    20.220155     0.616518
C     11.983870    20.481152    17.260840     0.209836
C      3.942372    22.420273    10.936706    -0.017529
C      4.292445    23.459129    10.152542    -0.088192
C      3.568998    24.647373    10.127019     0.027243
C      2.436622    24.776945    10.881700     0.051326
C      2.073060    23.718272    11.656622    -0.125449
C      2.830840    22.533457    11.672244    -0.056717
C      4.756678    21.146664    10.941986     0.615736
C      3.809329    25.623349     9.106771     0.210653
C      3.942372    17.427587     8.054178    -0.017567
C      4.292445    17.587264     6.762421    -0.088212
C      3.568998    17.015245     5.720610     0.027218
C      2.436622    16.296887     5.985738     0.051508
C      2.073060    16.155121     7.290037    -0.125457
C      2.830840    16.734000     8.323927    -0.056769
C      4.756678    18.059819     9.159796     0.615737
C      3.809329    17.410818     4.365265     0.210810
C      8.029637    10.964395     2.882527    -0.018490
C      8.379713     9.765861     3.390121    -0.086909
C      7.656267     9.149636     4.406410     0.026599
C      6.523890     9.738423     4.895962     0.051944
C      6.160327    10.938862     4.366585    -0.122722
C      6.918105    11.544798     3.348317    -0.059864
C      8.843942    11.605772     1.782190     0.616705
C      7.896599     7.778086     4.741505     0.211244
C     12.116910     9.717211    11.065639    -0.011773
C     12.466985    10.756067    11.849803    -0.090750
C     11.743538    11.944312    11.875326     0.028803
C     10.611160    12.073883    11.120645     0.050882
C     10.247598    11.015209    10.345723    -0.123697
C     11.005378     9.830395    10.330101    -0.058343
C     12.931217     8.443602    11.060359     0.613046
C     11.983870    12.920288    12.895574     0.209875
C      4.232163     7.978542     8.054178    -0.013270
C      3.882087     7.818864     6.762421    -0.088048
C      4.605533     8.390882     5.720610     0.027056
C      5.737910     9.109241     5.985738     0.052394
C      6.101473     9.251007     7.290037    -0.123052
C      5.343695     8.672129     8.323927    -0.060321
C      3.417858     7.346311     9.159796     0.613128
C      4.365201     7.995309     4.365265     0.211439
C      0.144890    14.441731     2.882527    -0.016409
C     -0.205185    15.640265     3.390121    -0.089788
C      0.518262    16.256491     4.406410     0.028383
C      1.650640    15.667704     4.895962     0.050744
C      2.014202    14.467265     4.366585    -0.124072
C      1.256422    13.861328     3.348317    -0.057337
C     -0.669417    13.800353     1.782190     0.616519
C      0.277930    17.628041     4.741505     0.209835
C      8.319428    15.688920    11.065639    -0.017512
C      7.969355    14.650064    11.849803    -0.088183
C      8.692802    13.461820    11.875326     0.027237
C      9.825178    13.332248    11.120645     0.051323
C     10.188740    14.390921    10.345723    -0.125469
C      9.430960    15.575736    10.330101    -0.056730
C      7.505122    16.962529    11.060359     0.615732
C      8.452471    12.485844    12.895574     0.210637
N      8.207236    20.454476    18.768000    -0.335763
N      4.119964    31.432462    16.906602    -0.335844
N      0.032694    24.331448     8.330088    -0.334633
N      8.141836    30.357784    18.768000    -0.335710
N     12.229106    19.379797    16.906602    -0.335093
N      4.054564    26.480806     8.330088    -0.335440
N      4.054564    17.654717     3.234345    -0.335694
N      8.141836     6.676731     5.095743    -0.335917
N     12.229106    13.777745    13.672257    -0.334616
N      4.119964     7.751409     3.234345    -0.335612
N      0.032694    18.729396     5.095743    -0.335120
N      8.207236    11.628387    13.672257    -0.335428
O      7.911232    20.251352    11.681705    -0.529303
O      6.505786    19.387417    13.191286    -0.528784
O      3.823969    25.397111    20.625658    -0.529903
O      2.418521    27.136415    20.619058    -0.528260
O     -0.263306    30.569922    11.697327    -0.524181
O     -1.668754    29.694554    10.194347    -0.522666
O      8.437831    30.560903    11.681705    -0.523986
O      9.843279    31.424839    13.191286    -0.522264
O     12.525106    25.415150    20.625658    -0.530148
O     13.930554    23.675846    20.619058    -0.528527
O      4.350568    20.242333    11.697327    -0.529387
O      5.756014    21.117701    10.194347    -0.528898
O      4.350568    17.857841    10.320640    -0.529396
O      5.756014    18.721776     8.811059    -0.528845
O      8.437831    12.712082     1.376687    -0.529907
O      9.843279    10.972778     1.383287    -0.528175
O     12.525106     7.539271    10.305018    -0.524230
O     13.930554     8.414639    11.807998    -0.522633
O      3.823969     7.548290    10.320640    -0.523989
O      2.418521     6.684354     8.811059    -0.522361
O     -0.263306    12.694043     1.376687    -0.530103
O     -1.668754    14.433347     1.383287    -0.528568
O      7.911232    17.866860    10.305018    -0.529415
O      6.505786    16.991492    11.807998    -0.528888

The following XYZ coordinates are in angstroms. Other properties are in atomic units.
The sperically averaged electron density of each atom fit to a function of the form exp(a - br)
eigen_1, eigen_2 and eigen_3 are the three eigenvalues of traceless quadrupole moment tensor
  atom number  atomic symbol              X              Y              Z     net charge C6 coefficient C8 coefficient C10 coefficient fluctuating dipole atomic polarizability isotropic forcefield polarizability              a              b squared Pearson coefficient          <r^3>          <r^4>         wp_QDO          m_QDO          q_QDO       dipole_x       dipole_y       dipole_z         dipole            Qxy            Qxz            Qyz     Q(x^2-y^2)  Q(3z^2 - R^2)        eigen_1        eigen_2        eigen_3 static polarizability      alpha(xx)      alpha(xy)      alpha(xz)      alpha(yy)      alpha(yz)      alpha(zz) atomic spin moment
            1             Cu       6.964742      19.571484      10.105897       0.879272      47.648222 0.69638647E+03  0.17238056E+05                                11.438096                            9.069292       1.228303       2.333605                    0.997045      39.055031      92.793864       0.558651       0.442922      -1.119672       0.101868       0.064774      -0.112222       0.164823      -0.040557       0.070222       0.042060      -0.040049      -0.056916      -0.109636       0.053815       0.055821             15.632891      14.816561      -2.731895       4.739550      18.545977       4.343031      13.536134          -0.653595
            2             Cu      -1.209795      11.669287       0.000000       0.877419      47.753379 0.69837192E+03  0.17300052E+05                                11.455025                            9.082825       1.235277       2.335005                    0.997046      39.096558      92.936531       0.558160       0.442982      -1.119600       0.102591      -0.129533      -0.000201       0.165239       0.079920       0.000416      -0.000098       0.032875       0.157557      -0.107853       0.052496       0.055357             15.655817      14.838358       5.478362      -0.000725      11.042937      -0.000862      21.086154          -0.654120
            3             Cu       2.877482       6.868422      11.896448       0.851219      49.703814 0.73242121E+03  0.18381687E+05                                11.811028                            9.347829       1.140981       2.300402                    0.996669      39.623101      95.158176       0.545494       0.447396      -1.115555       0.099942       0.063283       0.109208       0.160995      -0.040290      -0.068942      -0.041091      -0.038307      -0.056156      -0.107653       0.052268       0.055385             16.177635      15.330416      -2.835432      -4.913430      19.205800      -4.512509      13.996689           0.000464
            4             Cu      13.471595       5.834647      10.105897       0.851160      49.717415 0.73253427E+03  0.18385302E+05                                11.813400                            9.348698       1.140503       2.300226                    0.996668      39.624955      95.165798       0.545453       0.447410      -1.115542      -0.099881      -0.063242      -0.109174       0.160918      -0.040308      -0.068986      -0.041121      -0.038331      -0.056012      -0.107710       0.052303       0.055407             16.183084      15.335534      -2.833604      -4.917472      19.210387      -4.515916      14.003333          -0.000381
            5             Cu       9.384318      13.736837       0.000000       0.877400      47.762072 0.69841056E+03  0.17301276E+05                                11.456543                            9.083135       1.234848       2.334855                    0.997045      39.097327      92.939556       0.558145       0.442988      -1.119594      -0.102529       0.129477       0.000186       0.165156       0.079961       0.000407      -0.000143       0.032834       0.157630      -0.107901       0.052526       0.055375             15.659894      14.842178       5.480400      -0.004208      11.045266      -0.003337      21.092237           0.653878
            6             Cu       5.297058      18.537709      11.896448       0.879330      47.634257 0.69626517E+03  0.17234215E+05                                11.435540                            9.068281       1.228894       2.333815                    0.997046      39.053379      92.786130       0.558705       0.442901      -1.119692      -0.101937      -0.064822       0.112246       0.164900      -0.040543       0.070185       0.042034      -0.040028      -0.057040      -0.109588       0.053790       0.055798             15.627193      14.811241      -2.733540       4.735444      18.541041       4.339604      13.529297           0.653301
            7              H       7.052377      19.900622      15.509453       0.123431       1.868371 0.15848651E+02  0.17915864E+03                                 2.260071                            2.136193      -1.234035       2.251525                    0.996547       3.812723      10.389293       0.501812       1.079742      -0.762116      -0.048090      -0.036059       0.013669       0.061642       0.017629      -0.009641      -0.006335       0.015138      -0.006950      -0.018027      -0.007156       0.025183              2.311525       2.703324       0.613385      -0.012280       2.142104       0.050232       2.089147           0.000187
            8              H       9.761701      21.494220      12.593922       0.112757       1.866951 0.15448097E+02  0.17349240E+03                                 2.246960                            2.096796      -1.191338       2.257830                    0.997337       3.863818      10.489367       0.511013       1.067256      -0.764442       0.015804       0.002658      -0.058311       0.060474       0.009919      -0.011737      -0.004189       0.011735       0.053882      -0.020652      -0.004171       0.024823              2.312389       2.059103       0.185159      -0.251732       1.829015       0.015749       3.049050          -0.000222
            9              H       2.965028      28.887531      19.015747       0.123390       1.871871 0.15883260E+02  0.17964487E+03                                 2.262821                            2.138447      -1.233970       2.250937                    0.996576       3.815276      10.398443       0.501582       1.079664      -0.762142      -0.048258       0.030003       0.024153       0.061744      -0.017166      -0.010324       0.001541       0.006799      -0.032285      -0.017797      -0.007365       0.025162              2.314597       2.707381      -0.318115      -0.526520       2.061214      -0.002013       2.175197           0.000186
           10              H       5.687843      25.565808      19.082854       0.113367       1.856791 0.15354288E+02  0.17218756E+03                                 2.240149                            2.091688      -1.178077       2.264597                    0.997166       3.850797      10.448594       0.511138       1.068551      -0.764161       0.017503      -0.051730       0.025514       0.060277      -0.015325      -0.003318      -0.012036      -0.015831      -0.031467      -0.021179      -0.003535       0.024714              2.303727       2.057962      -0.321117      -0.028728       2.722206      -0.524679       2.131014          -0.000208
           11              H      -1.122164      27.430360       9.479710       0.124706       1.866625 0.15830205E+02  0.17891513E+03                                 2.259686                            2.135765      -1.237991       2.249974                    0.996594       3.809043      10.381491       0.501527       1.080567      -0.761897      -0.047920       0.005975      -0.037762       0.061302      -0.000094       0.020220       0.004745       0.018133       0.000671      -0.017772      -0.007749       0.025521              2.311242       2.702948      -0.296213       0.537136       2.145837      -0.047998       2.084941          -0.000002
           12              H       1.600611      29.149593      12.322853       0.113197       1.866580 0.15453042E+02  0.17357238E+03                                 2.248046                            2.098400      -1.195177       2.257182                    0.997190       3.859066      10.479286       0.510323       1.068548      -0.764164       0.017557       0.048187       0.032298       0.060608       0.005167       0.015190       0.016325      -0.008520      -0.009638      -0.021294      -0.003835       0.025129              2.312111       2.064793       0.136503       0.294180       2.744127       0.521546       2.127412          -0.000006
           13              H       9.296772      30.911890      15.509453       0.123694       1.872599 0.15892946E+02  0.17978502E+03                                 2.263524                            2.139193      -1.238024       2.249170                    0.996573       3.815803      10.401368       0.501453       1.079759      -0.762112       0.048351       0.035956       0.014011       0.061863       0.017482       0.009828       0.006410       0.015042      -0.008279      -0.017652      -0.007663       0.025315              2.315223       2.707891       0.615073       0.012062       2.145444      -0.050515       2.092332          -0.000008
           14              H       6.587363      29.318036      12.593922       0.114103       1.856434 0.15343997E+02  0.17204396E+03                                 2.239358                            2.090443      -1.190632       2.259572                    0.997274       3.851997      10.451121       0.511488       1.067996      -0.764257      -0.015654      -0.002613      -0.058087       0.060216       0.010209       0.011805       0.004216       0.011662       0.053906      -0.020901      -0.004036       0.024937              2.304244       2.052806       0.184278       0.249915       1.823873      -0.015856       3.036055          -0.000004
           15              H      13.383964      21.924856      19.015527       0.124191       1.867081 0.15834252E+02  0.17896669E+03                                 2.259716                            2.135763      -1.233846       2.251574                    0.996600       3.810326      10.384094       0.501640       1.080288      -0.761970       0.047807      -0.029556       0.024098       0.061153      -0.017363       0.010302      -0.001497       0.006822      -0.032540      -0.017921      -0.007436       0.025357              2.311296       2.703176      -0.317338       0.525134       2.058562       0.002134       2.172152          -0.000197
           16              H      10.661189      25.246707      19.082854       0.112625       1.867850 0.15465457E+02  0.17374292E+03                                 2.248789                            2.099016      -1.191086       2.258678                    0.997194       3.861354      10.485689       0.510342       1.068317      -0.764222      -0.017390       0.051934       0.025598       0.060455      -0.015668       0.003346       0.012155      -0.015650      -0.031394      -0.021444      -0.003522       0.024966              2.312940       2.065380      -0.323321       0.028771       2.734465       0.528113       2.138976           0.000196
           17              H       5.209423      23.381894       9.479710       0.123638       1.867389 0.15837119E+02  0.17899854E+03                                 2.259532                            2.135624      -1.234208       2.251651                    0.996542       3.811050      10.384410       0.501797       1.079953      -0.762066       0.048109      -0.006147      -0.038094       0.061672      -0.000449      -0.020096      -0.004944       0.017557       0.000306      -0.018027      -0.007167       0.025195              2.311042       2.702852      -0.296033      -0.537234       2.145379       0.048037       2.084894          -0.000202
           18              H       2.486734      21.662917      12.322853       0.113261       1.861551 0.15401179E+02  0.17284087E+03                                 2.243653                            2.094584      -1.185999       2.261091                    0.997276       3.855355      10.463978       0.510906       1.068250      -0.764234      -0.017483      -0.047836       0.032165       0.060237       0.005074      -0.014954      -0.016090      -0.008785      -0.009328      -0.020988      -0.003804       0.024792              2.307454       2.060758       0.136200      -0.293269       2.738087      -0.520104       2.123516           0.000195
           19              H       5.209423      18.208571       6.492892       0.123595       1.867884 0.15842271E+02  0.17907200E+03                                 2.259952                            2.135984      -1.234333       2.251550                    0.996542       3.811632      10.386561       0.501748       1.079966      -0.762061       0.048103       0.036065      -0.013721       0.061668       0.017629      -0.009655      -0.006341       0.015139      -0.006946      -0.018028      -0.007166       0.025194              2.311508       2.703422       0.613513      -0.012252       2.142071       0.050247       2.089033          -0.000204
           20              H       2.486734      16.605827       9.403142       0.113195       1.862232 0.15408032E+02  0.17293651E+03                                 2.244130                            2.094990      -1.186229       2.260907                    0.997275       3.856240      10.466851       0.510880       1.068189      -0.764247      -0.017472      -0.003933       0.057501       0.060225       0.010414      -0.011869      -0.004121       0.011937       0.052854      -0.020988      -0.003801       0.024789              2.307964       2.061281       0.186003      -0.264685       1.827142       0.006034       3.035468           0.000195
           21              H       9.296772       9.221662       2.986598       0.123211       1.872713 0.15893546E+02  0.17978778E+03                                 2.263297                            2.138977      -1.233796       2.250850                    0.996580       3.816631      10.402429       0.501584       1.079501      -0.762181       0.048243      -0.029954      -0.024174       0.061717      -0.017154      -0.010333       0.001538       0.006804      -0.032265      -0.017798      -0.007354       0.025152              2.314968       2.707735      -0.318161      -0.526512       2.061623      -0.002052       2.175544          -0.000194
           22              H       6.587363      12.543512       2.909150       0.113609       1.856949 0.15348996E+02  0.17211115E+03                                 2.239594                            2.090642      -1.186490       2.261200                    0.997276       3.853304      10.454435       0.511524       1.067851      -0.764296      -0.015491       0.051485      -0.026806       0.060077      -0.015258      -0.003162      -0.012150      -0.016378      -0.030583      -0.021051      -0.003726       0.024777              2.304500       2.052867      -0.308732      -0.034456       2.719826      -0.532983       2.140805           0.000206
           23              H      13.383964      10.678833      12.522635       0.124723       1.866430 0.15828062E+02  0.17888450E+03                                 2.259507                            2.135603      -1.237946       2.250005                    0.996594       3.808850      10.380713       0.501553       1.080549      -0.761902       0.047920      -0.005977       0.037764       0.061304      -0.000094       0.020220       0.004745       0.018137       0.000674      -0.017772      -0.007750       0.025523              2.311065       2.702708      -0.296151       0.537121       2.145686      -0.048034       2.084801          -0.000006
           24              H      10.661189       8.959600       9.679492       0.113182       1.866717 0.15454278E+02  0.17359010E+03                                 2.248164                            2.098488      -1.195254       2.257131                    0.997190       3.859272      10.480032       0.510310       1.068552      -0.764162      -0.017548      -0.048187      -0.032301       0.060607       0.005167       0.015189       0.016325      -0.008524      -0.009624      -0.021292      -0.003837       0.025129              2.312273       2.064987       0.136520       0.294272       2.744273       0.521527       2.127559          -0.000003
           25              H       2.965028       7.197303       6.492892       0.123873       1.871784 0.15882964E+02  0.17964677E+03                                 2.263097                            2.138706      -1.238208       2.249257                    0.996569       3.814445      10.397480       0.501437       1.079945      -0.762067      -0.048366      -0.035965      -0.014065       0.061891       0.017479       0.009843       0.006418       0.015042      -0.008280      -0.017649      -0.007676       0.025325              2.314902       2.707600       0.615074       0.012030       2.145159      -0.050525       2.091949          -0.000001
           26              H       5.687843       8.800049       9.403142       0.113876       1.856209 0.15348643E+02  0.17211174E+03                                 2.239890                            2.091471      -1.182431       2.262907                    0.997159       3.849376      10.445011       0.511094       1.068723      -0.764115       0.017658       0.003845       0.057650       0.060416       0.010377       0.011782       0.004343       0.012236       0.053103      -0.021029      -0.003842       0.024871              2.303452       2.057889       0.185502       0.263510       1.824303      -0.006438       3.028164          -0.000006
           27              H      -1.122164      16.184337       2.986818       0.124179       1.867273 0.15836451E+02  0.17899804E+03                                 2.259882                            2.135921      -1.233898       2.251538                    0.996600       3.810538      10.384913       0.501617       1.080298      -0.761967      -0.047804       0.029556      -0.024099       0.061152      -0.017363       0.010303      -0.001496       0.006819      -0.032537      -0.017922      -0.007435       0.025357              2.311443       2.703330      -0.317327       0.525144       2.058747       0.002159       2.172251           0.000184
           28              H       1.600611      12.862486       2.919491       0.112645       1.867661 0.15463765E+02  0.17371918E+03                                 2.248656                            2.098921      -1.190999       2.258744                    0.997194       3.861075      10.484793       0.510347       1.068336      -0.764219       0.017400      -0.051933      -0.025602       0.060459      -0.015668       0.003345       0.012156      -0.015643      -0.031398      -0.021445      -0.003521       0.024966              2.312755       2.065185      -0.323262       0.028724       2.734298       0.528100       2.138783          -0.000208
           29              H       7.052377      14.727299      12.522635       0.123660       1.867036 0.15833256E+02  0.17894283E+03                                 2.259172                            2.135302      -1.234150       2.251688                    0.996543       3.810750      10.383026       0.501860       1.079891      -0.762082      -0.048110       0.006149       0.038096       0.061674      -0.000450      -0.020097      -0.004944       0.017563       0.000312      -0.018028      -0.007170       0.025198              2.310675       2.702375      -0.295930      -0.537156       2.145054       0.048075       2.084595           0.000188
           30              H       9.775066      16.446276       9.679492       0.113244       1.861786 0.15403469E+02  0.17287391E+03                                 2.243884                            2.094772      -1.186095       2.261032                    0.997276       3.855642      10.465161       0.510868       1.068283      -0.764224       0.017473       0.047836      -0.032167       0.060235       0.005074      -0.014953      -0.016090      -0.008790      -0.009317      -0.020986      -0.003805       0.024791              2.307729       2.061052       0.136220      -0.293378       2.738384      -0.520106       2.123752          -0.000211
           31              H      11.121985      22.550480      14.442339       0.100428       1.928790 0.16116388E+02  0.18413123E+03                                 2.344392                            2.177205      -1.121293       2.276248                    0.997608       4.072227      11.392554       0.486054       1.102966      -0.753208       0.043851       0.024810      -0.014523       0.052434       0.019461      -0.006491      -0.000330       0.018429       0.018027      -0.024875       0.004138       0.020737              2.447103       2.997036       0.744527      -0.323740       2.215359      -0.156951       2.128915           0.000107
           32              H       7.034719      26.638327      17.254239       0.099455       1.935353 0.16183468E+02  0.18508794E+03                                 2.349878                            2.181865      -1.138600       2.269222                    0.997600       4.078235      11.414873       0.485494       1.103102      -0.753192       0.044629      -0.025259      -0.014168       0.053202      -0.015105      -0.013724      -0.007819       0.003973      -0.022717      -0.024832       0.004533       0.020299              2.453137       3.005094      -0.655179      -0.485093       2.291965       0.115995       2.062350           0.000108
           33              H       2.947448      27.029579      12.308112       0.100171       1.928731 0.16118399E+02  0.18415335E+03                                 2.344216                            2.177264      -1.136716       2.270606                    0.997721       4.071460      11.389046       0.486090       1.102888      -0.753248       0.044491       0.000615       0.028943       0.053080      -0.004513       0.020077       0.007811       0.004587      -0.022131      -0.024919       0.004410       0.020509              2.446767       2.996370      -0.092301       0.806422       2.014864       0.041167       2.329067          -0.000005
           34              H       5.227081      28.261777      14.442339       0.099738       1.932491 0.16149996E+02  0.18460540E+03                                 2.347482                            2.179546      -1.136728       2.270325                    0.997610       4.074118      11.399434       0.485784       1.103039      -0.753220      -0.044701      -0.024928      -0.014808       0.053281       0.019456       0.006219       0.000146       0.017792       0.018574      -0.024834       0.004507       0.020327              2.450715       3.002528       0.746825       0.324669       2.218387       0.157433       2.131228          -0.000005
           35              H       9.314352      24.173932      17.254239       0.099758       1.933430 0.16165870E+02  0.18483298E+03                                 2.347883                            2.180333      -1.137411       2.269812                    0.997724       4.077337      11.410013       0.485789       1.102752      -0.753266      -0.044437       0.025381      -0.013924       0.053035      -0.015141       0.013942       0.007710       0.004356      -0.022705      -0.024928       0.004419       0.020509              2.450836       3.001708      -0.654059       0.484173       2.290075      -0.115718       2.060727          -0.000117
           36              H       1.139815      23.782677      12.308112       0.100526       1.927064 0.16102908E+02  0.18393963E+03                                 2.343111                            2.176407      -1.122991       2.275702                    0.997582       4.070548      11.386872       0.486102       1.103081      -0.753185      -0.043849      -0.000156       0.028723       0.052419      -0.004108      -0.020077      -0.008058       0.005030      -0.022142      -0.024859       0.004147       0.020712              2.445481       2.994355      -0.092201      -0.805471       2.014215      -0.041207       2.327874          -0.000117
           37              H       1.139815      15.558713       7.560006       0.100448       1.928033 0.16112240E+02  0.18407286E+03                                 2.343846                            2.176990      -1.123296       2.275460                    0.997582       4.071736      11.391015       0.486053       1.103032      -0.753193      -0.043829      -0.024801       0.014461       0.052395       0.019444      -0.006477      -0.000324       0.018414       0.018039      -0.024858       0.004148       0.020710              2.446387       2.995633       0.744100      -0.323251       2.214510      -0.156574       2.129017          -0.000118
           38              H       5.227081      11.470866       4.748106       0.099377       1.936485 0.16190953E+02  0.18519167E+03                                 2.350577                            2.182178      -1.137202       2.269697                    0.997612       4.079170      11.417385       0.485532       1.102907      -0.753239      -0.044664       0.025325       0.014144       0.053257      -0.015131      -0.013729      -0.007814       0.003986      -0.022754      -0.024848       0.004516       0.020332              2.454059       3.006907      -0.655989      -0.485339       2.292528       0.116665       2.062743          -0.000117
           39              H       9.314352      11.079614       9.694233       0.100127       1.929047 0.16120831E+02  0.18418676E+03                                 2.344377                            2.177347      -1.136686       2.270562                    0.997723       4.071852      11.390049       0.486112       1.102806      -0.753268      -0.044473      -0.000605      -0.028949       0.053069      -0.004518       0.020078       0.007811       0.004576      -0.022107      -0.024920       0.004414       0.020507              2.447040       2.996796      -0.092155       0.806642       2.015016       0.041238       2.329309          -0.000004
           40              H       7.034719       9.847416       7.560006       0.099806       1.931528 0.16144220E+02  0.18452620E+03                                 2.346914                            2.179343      -1.138175       2.269814                    0.997598       4.073383      11.397642       0.485735       1.103228      -0.753174       0.044667       0.024912       0.014738       0.053226       0.019438       0.006200       0.000137       0.017777       0.018600      -0.024819       0.004525       0.020294              2.449948       3.000940       0.746273       0.324145       2.217493       0.157040       2.131410          -0.000004
           41              H       2.947448      13.935261       4.748106       0.099791       1.933140 0.16163783E+02  0.18480367E+03                                 2.347688                            2.180227      -1.137477       2.269822                    0.997722       4.077041      11.409121       0.485788       1.102787      -0.753258       0.044452      -0.025385       0.013906       0.053045      -0.015145       0.013936       0.007715       0.004368      -0.022713      -0.024929       0.004417       0.020512              2.450537       3.001304      -0.653829       0.484176       2.289740      -0.115734       2.060567           0.000108
           42              H      11.121985      14.326516       9.694233       0.100479       1.927453 0.16106125E+02  0.18398463E+03                                 2.343354                            2.176563      -1.122992       2.275643                    0.997583       4.071006      11.388220       0.486108       1.103018      -0.753199       0.043831       0.000145      -0.028728       0.052407      -0.004112      -0.020079      -0.008060       0.005020      -0.022120      -0.024861       0.004151       0.020711              2.445841       2.994909      -0.092064      -0.805731       2.014431      -0.041263       2.328183           0.000108
           43              C       8.319428      20.681606      13.948167      -0.018419      38.612381 0.39615442E+03  0.90389945E+04                                 9.956320                            6.590829      -0.031425       2.001395                    0.999053      26.659286      73.872694       0.652835       0.411194      -1.074724       0.017668       0.002236       0.024673       0.030429      -0.026907       0.009705      -0.002711      -0.027242      -0.050741      -0.026853      -0.012742       0.039595             14.485909      13.804080       6.039654       6.848753       9.715210       5.847591      19.938437          -0.000011
           44              C       7.969355      20.521929      15.239924      -0.088088      39.339055 0.44865178E+03  0.10584175E+05                                 9.960941                            6.991748       0.205129       2.038205                    0.999707      28.948712      82.170206       0.635426       0.408595      -1.074001       0.035067       0.004066      -0.014119       0.038020      -0.016718       0.001064      -0.013095      -0.015366      -0.136059      -0.047604       0.004982       0.042623             13.141730      11.056581       3.999798       4.700687       8.049169       4.211026      20.319439          -0.000593
           45              C       8.692802      21.093948      16.281735       0.027129      40.304490 0.40416247E+03  0.93157219E+04                                10.209706                            6.751566      -0.123088       1.974544                    0.999070      26.937497      76.293235       0.628292       0.422945      -1.061709      -0.009356      -0.019025       0.003399       0.021472      -0.007610      -0.021364      -0.003001      -0.014596       0.096299      -0.033340      -0.006039       0.039380             13.504336      12.053748       4.616278       3.237029       8.324508       2.291380      20.134751          -0.000521
           46              C       9.825178      21.812306      16.016607       0.051413      41.311300 0.42886990E+03  0.10074182E+05                                10.676816                            7.068181      -0.361143       1.890423                    0.998887      27.585821      79.936503       0.596899       0.436839      -1.048854       0.017392       0.003263       0.010883       0.020775      -0.023292       0.031103       0.020054      -0.032496      -0.040809      -0.054726       0.019074       0.035652             15.041200      14.474776       6.058671       5.996395      10.001858       5.076571      20.646965          -0.000023
           47              C      10.188740      21.954072      14.712308      -0.125026      40.902430 0.49647409E+03  0.12039802E+05                                10.265059                            7.391896       0.119914       1.999093                    0.999540      30.306219      87.861823       0.611980       0.412711      -1.068902      -0.015304      -0.029312      -0.008518       0.034146       0.002653      -0.005823      -0.003193       0.007547      -0.084301      -0.029033       0.009477       0.019556             13.066928      12.198876       4.634204       3.224149       8.491493       3.188162      18.510416           0.000570
           48              C       9.430960      21.375193      13.678418      -0.056210      36.678539 0.44053324E+03  0.10344689E+05                                 9.504395                            6.922409       0.119436       2.010462                    0.999565      28.757646      81.423255       0.639441       0.407913      -1.074515      -0.001178      -0.012473       0.035605       0.037745      -0.036395      -0.002407      -0.005672      -0.030140       0.016131      -0.042634       0.005568       0.037067             12.100549      12.698690       5.226250       3.848794       8.634003       3.533471      14.968953           0.000574
           49              C       7.505122      20.049374      12.842549       0.615811      23.043195 0.24586800E+03  0.50629767E+04                                 7.606018                            5.593713      -0.030816       2.057565                    0.999551      21.796659      60.589205       0.623265       0.477232      -1.018327      -0.022546      -0.024565      -0.035239       0.048513      -0.089098      -0.016065      -0.024645      -0.064491      -0.198771      -0.091641      -0.036869       0.128510             10.205748       9.897710       3.888716       4.566901       7.564803       3.966733      13.154731          -0.000020
           50              C       8.452471      20.698375      17.637080       0.210817      39.157995 0.39600373E+03  0.91081155E+04                                10.191203                            6.981193       0.021358       2.013815                    0.999377      26.317137      75.178278       0.577013       0.461521      -1.035729       0.019713      -0.005970      -0.066957       0.070053       0.010936       0.032552       0.043822       0.018638      -0.268821      -0.108252       0.033641       0.074611             12.113088       7.121405       1.074843      -3.382133       6.273198      -2.764336      22.944659          -0.000058
           51              C       4.232163      27.144798      19.119818      -0.017932      38.640071 0.39598410E+03  0.90341401E+04                                 9.961230                            6.589756      -0.033455       2.001004                    0.999021      26.652267      73.849367       0.652837       0.411237      -1.074696       0.019305       0.019042      -0.013758       0.030407       0.021929       0.018606       0.017257       0.002138       0.026814      -0.026429      -0.012515       0.038945             14.498237      13.827279       2.916513      -8.673456      12.315391      -7.349848      17.352040          -0.000012
           52              C       3.882087      28.343332      18.612224      -0.087020      39.277339 0.44781442E+03  0.10558700E+05                                 9.948102                            6.983193       0.209017       2.039685                    0.999690      28.922166      82.052624       0.636140       0.408358      -1.074237       0.035078      -0.015396       0.005213       0.038661       0.008841       0.014617       0.038694       0.028301      -0.000590      -0.046552       0.004197       0.042355             13.124106      11.047164       2.063687      -5.807219      13.583824      -7.402759      14.741329          -0.000598
           53              C       4.605533      28.959557      17.595935       0.026677      40.332370 0.40454983E+03  0.93266747E+04                                10.212858                            6.753886      -0.125348       1.973733                    0.999044      26.951602      76.335882       0.628325       0.422831      -1.061805      -0.009844       0.011997       0.014754       0.021413      -0.015278       0.016964      -0.016175      -0.048585      -0.004710      -0.033425      -0.006458       0.039883             13.508935      12.060469       0.494627      -5.619371      15.200527      -6.260384      13.265809          -0.000513
           54              C       5.737910      28.370770      17.106383       0.052086      41.318261 0.42898996E+03  0.10078599E+05                                10.682721                            7.072419      -0.371160       1.887492                    0.998862      27.587707      79.971399       0.596256       0.437240      -1.048521       0.017307       0.007714      -0.007538       0.020393       0.037802       0.004704       0.005765       0.011069       0.092656      -0.053667       0.018450       0.035217             15.050344      14.484177       2.164295      -8.249263      13.599467      -7.152764      17.067389          -0.000017
           55              C       6.101473      27.170331      17.635760      -0.123449      40.754254 0.49481689E+03  0.11988470E+05                                10.236747                            7.375661       0.086821       1.991733                    0.999730      30.260843      87.662819       0.613194       0.412277      -1.069284      -0.015851       0.004909       0.030422       0.034653      -0.006386      -0.000897       0.019246       0.036215      -0.007491      -0.030672       0.009094       0.021578             13.026323      12.159074       0.464393      -5.598497      13.212571      -5.911778      13.707323           0.000583
           56              C       5.343695      26.564395      18.654028      -0.059263      36.758105 0.44220330E+03  0.10394216E+05                                 9.518785                            6.936983       0.116196       2.008856                    0.999528      28.811232      81.627861       0.638537       0.408085      -1.074351      -0.002173       0.035205      -0.006132       0.035801       0.017333       0.034792       0.005806      -0.028163       0.015119      -0.044308       0.005136       0.039171             12.110961      12.757705       0.669730      -6.454059      10.321357      -4.463890      13.253820           0.000582
           57              C       3.417858      26.503421      20.220155       0.616642      23.010294 0.24539646E+03  0.50509855E+04                                 7.601090                            5.589792      -0.033940       2.056976                    0.999500      21.772116      60.512935       0.623224       0.477479      -1.018167      -0.022855      -0.018367       0.039045       0.048828       0.030948       0.085483       0.068510       0.012675       0.031835      -0.091386      -0.036890       0.128275             10.199719       9.891150       2.010313      -5.647268       8.317665      -4.401842      12.390340          -0.000004
           58              C       4.365201      30.331107      17.260840       0.211234      39.122487 0.39560429E+03  0.90965451E+04                                10.185225                            6.977737       0.017751       2.012802                    0.999384      26.303331      75.126619       0.577153       0.461529      -1.035734       0.018921      -0.055331       0.037940       0.069706       0.022405      -0.025238       0.031143       0.151549       0.127908      -0.108325       0.033836       0.074489             12.104711       7.118484      -3.465566       0.759982      21.154142      -5.830780       8.041507          -0.000063
           59              C       0.144890      28.391982      10.936706      -0.011788      38.512107 0.39448970E+03  0.89904483E+04                                 9.936889                            6.574890      -0.026696       2.003177                    0.999042      26.597260      73.628363       0.654015       0.410935      -1.075024       0.016810      -0.020110      -0.010400       0.028198       0.003415      -0.028893      -0.014111       0.000999       0.038833      -0.028545      -0.009401       0.037945             14.461992      13.793361      -8.944924       1.806908      22.399580       1.490914       7.193035          -0.000014
           60              C      -0.205185      27.353126      10.152542      -0.090757      39.385883 0.44916370E+03  0.10598728E+05                                 9.967554                            6.994603       0.206684       2.038619                    0.999702      28.965101      82.212521       0.635483       0.408463      -1.074143       0.035681       0.010775       0.009683       0.038510       0.007610      -0.016466      -0.025064       0.053595       0.070792      -0.047489       0.003705       0.043784             13.155447      11.068725      -6.081513       1.114186      20.922941       3.210649       7.474676           0.000001
           61              C       0.518262      26.164881      10.127019       0.028811      40.240206 0.40342922E+03  0.92949236E+04                                10.201541                            6.747017      -0.124887       1.974400                    0.999031      26.910387      76.209134       0.628261       0.423143      -1.061548      -0.010142       0.007175      -0.018108       0.021960       0.021480       0.003099       0.020467      -0.041983       0.013199      -0.033071      -0.006372       0.039443             13.493390      12.046715      -5.108260       2.378200      19.148577       3.962807       9.284877          -0.000010
           62              C       1.650640      26.035310      10.881700       0.050886      41.358523 0.42953627E+03  0.10093751E+05                                10.684787                            7.073851      -0.363060       1.889708                    0.998841      27.605249      80.008292       0.596637       0.436861      -1.048841       0.016434      -0.010437      -0.002351       0.019610      -0.014953      -0.036518      -0.025671      -0.021662      -0.006775      -0.054850       0.018436       0.036414             15.051672      14.485390      -8.227514       2.251089      22.397358       2.073227       8.272267          -0.000006
           63              C       2.014202      27.093984      11.656622      -0.123680      40.775108 0.49525187E+03  0.12001594E+05                                10.240916                            7.379906       0.084394       1.990868                    0.999726      30.270801      87.699893       0.612896       0.412389      -1.069216      -0.015194       0.023059      -0.019991       0.034091       0.000597       0.004700      -0.015681       0.040693       0.010588      -0.029682       0.009281       0.020400             13.030548      12.157812      -5.082458       2.393615      18.716509       2.745207       8.217322          -0.000012
           64              C       1.256422      28.278798      11.672244      -0.058333      36.672639 0.44093989E+03  0.10356065E+05                                 9.501449                            6.924721       0.116278       2.009606                    0.999569      28.768266      81.446079       0.639491       0.407809      -1.074642      -0.000454      -0.023351      -0.027845       0.036343       0.022613      -0.031622       0.000694      -0.018195       0.048548      -0.045003       0.006009       0.038994             12.087379      12.729297      -5.906671       2.641654      16.355886       0.965315       7.176955          -0.000003
           65              C      -0.669417      29.665591      10.941986       0.613051      23.111488 0.24653899E+03  0.50798272E+04                                 7.620828                            5.600879      -0.026952       2.058382                    0.999535      21.817741      60.649268       0.622995       0.477153      -1.018455      -0.023135       0.044515      -0.003659       0.050301       0.057383      -0.069065      -0.044199       0.053111       0.158913      -0.089716      -0.037540       0.127256             10.234959       9.923747      -5.927882       1.085044      15.246637       0.439161       5.534494          -0.000003
           66              C       0.277930      25.188905       9.106771       0.209894      39.189490 0.39640850E+03  0.91199190E+04                                10.197842                            6.985764       0.016172       2.012210                    0.999392      26.326452      75.219607       0.576689       0.461654      -1.035636       0.018833       0.060760       0.029176       0.069984      -0.034207      -0.006261      -0.075857       0.074717      -0.103159      -0.108248       0.032727       0.075521             12.121236       7.126374       2.392863       2.623900      16.394935       8.607041      12.842399          -0.000003
           67              C       8.029637      30.130651      13.948167      -0.013832      38.490305 0.39474696E+03  0.89976506E+04                                 9.932062                            6.575982      -0.023954       2.004124                    0.999070      26.610070      73.665911       0.654127       0.410803      -1.075126      -0.018067      -0.001462       0.021885       0.028417      -0.026927      -0.010973       0.001497      -0.023611      -0.049569      -0.027814      -0.010823       0.038637             14.452092      13.772392       6.025138      -6.832544       9.692945      -5.833343      19.890937          -0.000000
           68              C       8.379713      30.290329      15.239924      -0.087943      39.309925 0.44825238E+03  0.10571621E+05                                 9.954012                            6.986869       0.209355       2.039634                    0.999692      28.935919      82.102000       0.635936       0.408389      -1.074216      -0.035308      -0.003392      -0.015230       0.038602      -0.017629       0.000035       0.013767      -0.015911      -0.134410      -0.047412       0.004132       0.043280             13.134509      11.052409       3.999768      -4.699020       8.045622      -4.209482      20.305495          -0.000007
           69              C       7.656267      29.718311      16.281735       0.026976      40.317131 0.40437257E+03  0.93215932E+04                                10.210864                            6.752714      -0.126039       1.973630                    0.999042      26.944730      76.313053       0.628335       0.422869      -1.061778       0.010021       0.018900       0.003002       0.021602      -0.006994       0.021555       0.003341      -0.014637       0.096853      -0.033251      -0.006413       0.039664             13.507116      12.057852       4.618406      -3.240507       8.326620      -2.294325      20.136875           0.000005
           70              C       6.523890      28.999952      16.016607       0.052254      41.318929 0.42894349E+03  0.10077117E+05                                10.682738                            7.071937      -0.371055       1.887559                    0.998861      27.584114      79.956386       0.596296       0.437228      -1.048540      -0.017299      -0.002716       0.010535       0.020436      -0.023118      -0.030318      -0.019574      -0.032991      -0.039349      -0.053719       0.018285       0.035435             15.051958      14.485482       6.063686      -6.002919      10.008214      -5.082042      20.662179           0.000003
           71              C       6.160327      28.858186      14.712308      -0.122319      40.747129 0.49420289E+03  0.11969661E+05                                10.235660                            7.371568       0.084090       1.991191                    0.999728      30.237499      87.575626       0.613315       0.412331      -1.069268       0.016141       0.029068      -0.011422       0.035156       0.004147       0.004847       0.003181       0.008950      -0.089164      -0.030385       0.008794       0.021591             13.028564      12.168513       4.622674      -3.210729       8.469002      -3.176078      18.448178           0.000006
           72              C       6.918105      29.437064      13.678418      -0.060904      36.829872 0.44270757E+03  0.10408743E+05                                 9.531630                            6.940811       0.117201       2.009004                    0.999534      28.826523      81.674202       0.638396       0.408070      -1.074391       0.000881       0.011522       0.034659       0.036534      -0.039684       0.002678       0.006056      -0.028591       0.012545      -0.044928       0.004513       0.040414             12.141524      12.746747       5.249850      -3.873574       8.664290      -3.552596      15.013534          -0.000005
           73              C       8.843942      30.762882      12.842549       0.613192      23.089189 0.24629611E+03  0.50736084E+04                                 7.616750                            5.598686      -0.031551       2.057120                    0.999499      21.805505      60.609407       0.623018       0.477250      -1.018396       0.023269       0.024813      -0.035927       0.049476      -0.089069       0.013604       0.022897      -0.063421      -0.194340      -0.088109      -0.039450       0.127560             10.228932       9.919478       3.902804      -4.586961       7.578873      -3.982646      13.188444          -0.000003
           74              C       7.896599      30.113884      17.637080       0.211452      39.108483 0.39545543E+03  0.90922045E+04                                10.182967                            6.976456       0.017869       2.012932                    0.999384      26.297232      75.103732       0.577206       0.461534      -1.035739      -0.018988       0.005220      -0.066926       0.069763       0.010711      -0.032088      -0.044919       0.019723      -0.267332      -0.108315       0.033767       0.074548             12.103011       7.115762       1.073550       3.378247       6.268168       2.760602      22.925103          -0.000007
           75              C      12.116910      23.667462      19.119818      -0.016390      38.633680 0.39589235E+03  0.90317053E+04                                 9.961292                            6.589798      -0.034142       2.000564                    0.999014      26.647000      73.838228       0.652702       0.411338      -1.074609      -0.017898      -0.019878      -0.013644       0.030028       0.022324      -0.018293      -0.016373      -0.002284       0.028597      -0.027287      -0.011097       0.038384             14.497306      13.826362       2.914505       8.672307      12.314570       7.348449      17.350987           0.000018
           76              C      12.466985      22.468928      18.612224      -0.089776      39.351709 0.44875267E+03  0.10586727E+05                                 9.961635                            6.991321       0.206308       2.038641                    0.999700      28.953041      82.172433       0.635636       0.408454      -1.074137      -0.035481       0.014286       0.005035       0.038579       0.010561      -0.014149      -0.038784       0.028490      -0.003498      -0.046721       0.003796       0.042925             13.144160      11.060841       2.070253       5.816681      13.605612       7.418459      14.766029           0.000590
           77              C      11.743538      21.852702      17.595935       0.028411      40.264237 0.40366671E+03  0.93018323E+04                                10.205278                            6.748834      -0.124448       1.974410                    0.999032      26.919583      76.242901       0.628195       0.423122      -1.061554       0.009911      -0.012056       0.015138       0.021742      -0.013484      -0.017165       0.016512      -0.049201      -0.007899      -0.033260      -0.006388       0.039648             13.498279      12.050450       0.493022       5.613916      15.189619       6.254363      13.254767           0.000518
           78              C      10.611160      22.441489      17.106383       0.050771      41.373520 0.42962865E+03  0.10096714E+05                                10.687868                            7.074915      -0.363700       1.889451                    0.998839      27.610845      80.034110       0.596539       0.436898      -1.048793      -0.016428      -0.007261      -0.007811       0.019586       0.039099      -0.005189      -0.006613       0.011197       0.091716      -0.054814       0.018559       0.036255             15.057479      14.490448       2.164602       8.253616      13.605515       7.155873      17.076476           0.000020
           79              C      10.247598      23.641928      17.635760      -0.124063      40.809971 0.49565872E+03  0.12014322E+05                                10.247055                            7.383121       0.083870       1.990523                    0.999725      30.286565      87.765660       0.612719       0.412409      -1.069166       0.015168      -0.005967       0.029765       0.033935      -0.004527       0.001884      -0.019117       0.035163      -0.006608      -0.029893       0.009285       0.020608             13.039205      12.167028       0.466428       5.602579      13.228351       5.921040      13.722236          -0.000582
           80              C      11.005378      24.247865      18.654028      -0.057357      36.648041 0.44059059E+03  0.10346069E+05                                 9.497441                            6.922118       0.115567       2.009509                    0.999568      28.758398      81.417719       0.639576       0.407825      -1.074604       0.001108      -0.035671      -0.005813       0.036159       0.016163      -0.034598      -0.005704      -0.029956       0.012893      -0.044335       0.006203       0.038132             12.080343      12.721181       0.662330       6.429926      10.303399       4.452835      13.216451          -0.000595
           81              C      12.931217      24.308840      20.220155       0.616518      23.027494 0.24562382E+03  0.50567435E+04                                 7.603694                            5.591621      -0.028837       2.058381                    0.999537      21.783308      60.546887       0.623260       0.477349      -1.018255       0.022764       0.018780       0.039979       0.049691       0.029288      -0.085786      -0.069234       0.011056       0.030773      -0.093017      -0.034921       0.127938             10.202957       9.893717       2.010644       5.648857       8.320019       4.403416      12.395134           0.000008
           82              C      11.983870      20.481152      17.260840       0.209836      39.207071 0.39657995E+03  0.91251034E+04                                10.201404                            6.987699       0.015487       2.011905                    0.999392      26.333499      75.251684       0.576541       0.461710      -1.035575      -0.018887       0.055581       0.037995       0.069926       0.022533       0.026439      -0.031789       0.151139       0.125903      -0.108280       0.032794       0.075486             12.125177       7.129653      -3.472236      -0.761053      21.191721       5.841579       8.054156           0.000056
           83              C       3.942372      22.420273      10.936706      -0.017529      38.625887 0.39582191E+03  0.90293993E+04                                 9.958348                            6.588114      -0.032829       2.001126                    0.999036      26.646335      73.825588       0.652970       0.411200      -1.074734      -0.017970       0.022634      -0.010241       0.030661       0.004911       0.027997       0.015580       0.004558       0.043824      -0.026769      -0.012663       0.039432             14.492252      13.821377      -8.965079      -1.809840      22.448528      -1.494183       7.206852           0.000011
           84              C       4.292445      23.459129      10.152542      -0.088192      39.337882 0.44860559E+03  0.10582628E+05                                 9.960292                            6.991089       0.205388       2.038314                    0.999706      28.946347      82.157010       0.635508       0.408560      -1.074043      -0.035036      -0.010141       0.010562       0.037973       0.007466       0.014954       0.026189       0.052727       0.068270      -0.047556       0.005005       0.042551             13.141305      11.058399      -6.070452      -1.114672      20.895538      -3.207131       7.469978           0.000584
           85              C       3.568998      24.647373      10.127019       0.027243      40.293799 0.40409221E+03  0.93135866E+04                                10.207597                            6.750825      -0.122755       1.974665                    0.999071      26.934744      76.280360       0.628355       0.422926      -1.061734       0.009406      -0.006598      -0.018168       0.021496       0.022343      -0.004131      -0.019201      -0.042573       0.012116      -0.033331      -0.006074       0.039405             13.500539      12.052101      -5.109277      -2.379553      19.158904      -3.966756       9.290611           0.000509
           86              C       2.436622      24.776945      10.881700       0.051326      41.294530 0.42881485E+03  0.10072391E+05                                10.673422                            7.067444      -0.360388       1.890695                    0.998889      27.583126      79.922201       0.596976       0.436804      -1.048894      -0.017385       0.011025      -0.002601       0.020750      -0.015332       0.035711       0.025883      -0.022416      -0.010596      -0.054741       0.019138       0.035603             15.033349      14.467860      -8.215215      -2.248161      22.368196      -2.071525       8.263993           0.000014
           87              C       2.073060      23.718272      11.656622      -0.125449      40.864597 0.49653068E+03  0.12041375E+05                                10.258433                            7.391691       0.123358       2.000092                    0.999553      30.309520      87.868717       0.612073       0.412641      -1.068960       0.015146      -0.021907      -0.021091       0.033973       0.003883      -0.004999       0.015094       0.039059       0.010620      -0.029110       0.009741       0.019368             13.053883      12.178973      -5.094306      -2.396784      18.752121      -2.750277       8.230557          -0.000590
           88              C       2.830840      22.533457      11.672244      -0.056717      36.671177 0.44096961E+03  0.10357657E+05                                 9.502797                            6.926318       0.118683       2.010021                    0.999553      28.770597      81.474679       0.639184       0.407969      -1.074461       0.001754       0.024081      -0.028947       0.037694       0.020554       0.030453       0.000263      -0.019718       0.046358      -0.042788       0.005485       0.037303             12.087165      12.729815      -5.906065      -2.641669      16.353694      -0.964513       7.177985          -0.000598
           89              C       4.756678      21.146664      10.941986       0.615736      23.049144 0.24589421E+03  0.50636791E+04                                 7.607529                            5.594093      -0.031243       2.057429                    0.999549      21.798118      60.595322       0.623226       0.477246      -1.018314       0.022539      -0.042822      -0.003665       0.048530       0.058449       0.069177       0.044748       0.055603       0.161508      -0.091650      -0.036945       0.128596             10.208530       9.899092      -5.901533      -1.082506      15.198934      -0.438537       5.527565          -0.000008
           90              C       3.809329      25.623349       9.106771       0.210653      39.154387 0.39598656E+03  0.91074379E+04                                10.189897                            6.980606       0.021910       2.013984                    0.999378      26.316354      75.169906       0.577103       0.461463      -1.035782      -0.019594      -0.060987       0.028350       0.070051      -0.033617       0.006785       0.076064       0.074495      -0.101291      -0.108228       0.033640       0.074589             12.110737       7.120910       2.391387      -2.621857      16.379063      -8.598822      12.832237           0.000053
           91              C       3.942372      17.427587       8.054178      -0.017567      38.630044 0.39585086E+03  0.90302627E+04                                 9.959156                            6.588400      -0.032934       2.001079                    0.999036      26.647562      73.830829       0.652947       0.411206      -1.074725      -0.017984      -0.002451      -0.024730       0.030676      -0.026684       0.009758      -0.002676      -0.027064      -0.051037      -0.026772      -0.012634       0.039406             14.493718      13.823207       6.051587       6.859524       9.725365       5.853582      19.932582           0.000013
           92              C       4.292445      17.587264       6.762421      -0.088212      39.341189 0.44863774E+03  0.10583623E+05                                 9.960904                            6.991357       0.205344       2.038281                    0.999706      28.947736      82.163086       0.635491       0.408562      -1.074037      -0.035054      -0.004072       0.014072       0.037991      -0.016663       0.001016      -0.013112      -0.015326      -0.135934      -0.047573       0.005030       0.042543             13.142016      11.059260       4.001388       4.699768       8.049997       4.210132      20.316789           0.000580
           93              C       3.568998      17.015245       5.720610       0.027218      40.296697 0.40410991E+03  0.93141597E+04                                10.208324                            6.751109      -0.122908       1.974627                    0.999070      26.935239      76.284122       0.628319       0.422943      -1.061716       0.009390       0.019024      -0.003380       0.021483      -0.007615      -0.021381      -0.002997      -0.014579       0.096259      -0.033341      -0.006038       0.039379             13.501626      12.052840       4.616099       3.234519       8.323451       2.289396      20.128586           0.000517
           94              C       2.436622      16.296887       5.985738       0.051508      41.293020 0.42878160E+03  0.10071569E+05                                10.673744                            7.067539      -0.360756       1.890600                    0.998888      27.582429      79.923997       0.596916       0.436849      -1.048850      -0.017381      -0.003260      -0.010847       0.020746      -0.023360       0.031107       0.020052      -0.032536      -0.040929      -0.054773       0.019042       0.035731             15.033108      14.467248       6.054637       5.988812       9.996636       5.070746      20.635439           0.000019
           95              C       2.073060      16.155121       7.290037      -0.125457      40.870698 0.49658451E+03  0.12043137E+05                                10.259731                            7.392270       0.122878       1.999928                    0.999552      30.311554      87.879368       0.612020       0.412661      -1.068936       0.015123       0.029192       0.008390       0.033931       0.002390      -0.005812      -0.003197       0.007304      -0.084591      -0.029131       0.009780       0.019351             13.055587      12.181199       4.624147       3.212562       8.480815       3.180371      18.504748          -0.000582
           96              C       2.830840      16.734000       8.323927      -0.056769      36.677200 0.44103083E+03  0.10359521E+05                                 9.503915                            6.926836       0.118517       2.009933                    0.999552      28.773170      81.485367       0.639151       0.407974      -1.074451       0.001776       0.013043      -0.035325       0.037698      -0.036652      -0.002577      -0.005637      -0.029961       0.015815      -0.042813       0.005522       0.037291             12.088783      12.732058       5.242393       3.794008       8.638611       3.491118      14.895681          -0.000601
           97              C       4.756678      18.059819       9.159796       0.615737      23.049999 0.24589543E+03  0.50637189E+04                                 7.607768                            5.594116      -0.031233       2.057428                    0.999549      21.798306      60.596260       0.623223       0.477248      -1.018312       0.022545       0.024581       0.035259       0.048535      -0.089134      -0.016034      -0.024638      -0.064536      -0.199007      -0.091656      -0.036936       0.128592             10.209145       9.899723       3.889322       4.570022       7.566960       3.969202      13.160752          -0.000008
           98              C       3.809329      17.410818       4.365265       0.210810      39.154911 0.39597898E+03  0.91073625E+04                                10.190570                            6.980907       0.021556       2.013891                    0.999377      26.316139      75.173549       0.577036       0.461512      -1.035738      -0.019720       0.005935       0.066950       0.070046       0.010927       0.032563       0.043830       0.018625      -0.268789      -0.108251       0.033646       0.074606             12.112149       7.121443       1.075215      -3.382706       6.272944      -2.764586      22.942061           0.000049
           99              C       8.029637      10.964395       2.882527      -0.018490      38.611217 0.39616703E+03  0.90393997E+04                                 9.956276                            6.591015      -0.031114       2.001604                    0.999040      26.660337      73.877307       0.652811       0.411204      -1.074712      -0.019151      -0.019037       0.013625       0.030246       0.021977       0.018763       0.017315       0.001978       0.026811      -0.026478      -0.012644       0.039121             14.486467      13.804447       2.912088      -8.655168      12.318927      -7.351290      17.336026           0.000007
          100              C       8.379713       9.765861       3.390121      -0.086909      39.270400 0.44779674E+03  0.10558269E+05                                 9.947111                            6.983209       0.208955       2.039671                    0.999691      28.922157      82.054837       0.636112       0.408376      -1.074216      -0.035099       0.015414      -0.005225       0.038689       0.008893       0.014634       0.038738       0.028366      -0.000496      -0.046607       0.004176       0.042431             13.121483      11.042794       2.064050      -5.804761      13.582645      -7.402813      14.739011           0.000588
          101              C       7.656267       9.149636       4.406410       0.026599      40.334991 0.40457964E+03  0.93275375E+04                                10.213236                            6.754090      -0.125298       1.973729                    0.999045      26.952901      76.340380       0.628322       0.422825      -1.061808       0.009807      -0.012004      -0.014740       0.021391      -0.015279       0.016938      -0.016194      -0.048631      -0.004669      -0.033425      -0.006476       0.039902             13.509286      12.059004       0.495849      -5.619099      15.201832      -6.262207      13.267021           0.000509
          102              C       6.523890       9.738423       4.895962       0.051944      41.327917 0.42905019E+03  0.10080296E+05                                10.684040                            7.072664      -0.371036       1.887498                    0.998861      27.589444      79.975695       0.596282       0.437209      -1.048547      -0.017263      -0.007752       0.007581       0.020386       0.037763       0.004658       0.005722       0.011049       0.092825      -0.053655       0.018469       0.035186             15.053499      14.486738       2.166299      -8.252574      13.600477      -7.155076      17.073282           0.000016
          103              C       6.160327      10.938862       4.366585      -0.122722      40.775386 0.49457770E+03  0.11981293E+05                                10.240374                            7.374361       0.084088       1.991007                    0.999727      30.252126      87.634094       0.613185       0.412331      -1.069243       0.016138      -0.004813      -0.030732       0.035044      -0.006493      -0.001201       0.019085       0.036394      -0.007529      -0.030568       0.008736       0.021833             13.034429      12.175309       0.467831      -5.611524      13.208705      -5.910350      13.719274          -0.000586
          104              C       6.918105      11.544798       3.348317      -0.059864      36.798891 0.44230586E+03  0.10397150E+05                                 9.526455                            6.937782       0.116562       2.008957                    0.999533      28.814550      81.637273       0.638505       0.408084      -1.074360       0.001528      -0.035672       0.006850       0.036356       0.017618       0.034913       0.005993      -0.027528       0.015184      -0.044270       0.004699       0.039571             12.132202      12.736334       0.726832      -6.475207      10.343919      -4.520910      13.316354          -0.000584
          105              C       8.843942      11.605772       1.782190       0.616705      23.003867 0.24537094E+03  0.50502784E+04                                 7.599366                            5.589363      -0.033547       2.057095                    0.999502      21.770459      60.505262       0.623277       0.477455      -1.018190       0.022870       0.018371      -0.039049       0.048841       0.030927       0.085487       0.068474       0.012584       0.031793      -0.091385      -0.036851       0.128236             10.196257       9.889046       2.007835      -5.645142       8.314626      -4.398891      12.385099          -0.000002
          106              C       7.896599       7.778086       4.741505       0.211244      39.123708 0.39561813E+03  0.90969700E+04                                10.185491                            6.977900       0.017721       2.012783                    0.999385      26.303965      75.129604       0.577140       0.461535      -1.035728      -0.018901       0.055323      -0.037963       0.069706       0.022384      -0.025245       0.031160       0.151544       0.127907      -0.108324       0.033829       0.074495             12.105270       7.117849      -3.464594       0.760072      21.155518      -5.832350       8.042443           0.000057
          107              C      12.116910       9.717211      11.065639      -0.011773      38.512142 0.39448154E+03  0.89902184E+04                                 9.936923                            6.574837      -0.026694       2.003184                    0.999042      26.596936      73.627353       0.654015       0.410936      -1.075023      -0.016809       0.020111       0.010397       0.028197       0.003418      -0.028900      -0.014109       0.001012       0.038874      -0.028545      -0.009414       0.037959             14.462244      13.793339      -8.944764       1.807813      22.400176       1.489792       7.193218           0.000000
          108              C      12.466985      10.756067      11.849803      -0.090750      39.385684 0.44915998E+03  0.10598613E+05                                 9.967532                            6.994589       0.206693       2.038626                    0.999702      28.964840      82.211524       0.635482       0.408465      -1.074143      -0.035685      -0.010781      -0.009674       0.038513       0.007606      -0.016475      -0.025062       0.053603       0.070816      -0.047493       0.003700       0.043794             13.155386      11.068449      -6.081018       1.114657      20.923116       3.210032       7.474593          -0.000006
          109              C      11.743538      11.944312      11.875326       0.028803      40.241284 0.40343812E+03  0.92951844E+04                                10.201712                            6.747090      -0.124923       1.974383                    0.999031      26.910715      76.210410       0.628257       0.423143      -1.061548       0.010131      -0.007185       0.018122       0.021969       0.021471       0.003105       0.020472      -0.041978       0.013222      -0.033066      -0.006376       0.039442             13.493663      12.046750      -5.107716       2.378662      19.148975       3.962695       9.285265           0.000006
          110              C      10.611160      12.073883      11.120645       0.050882      41.359803 0.42954227E+03  0.10093948E+05                                10.685055                            7.073935      -0.363103       1.889693                    0.998841      27.605594      80.010035       0.596628       0.436865      -1.048836      -0.016436       0.010435       0.002353       0.019610      -0.014964      -0.036516      -0.025672      -0.021676      -0.006726      -0.054855       0.018440       0.036415             15.052167      14.485393      -8.226834       2.251502      22.398242       2.073431       8.272867           0.000004
          111              C      10.247598      11.015209      10.345723      -0.123697      40.778319 0.49527403E+03  0.12002276E+05                                10.241438                            7.380059       0.084257       1.990809                    0.999726      30.271759      87.703465       0.612890       0.412387      -1.069216       0.015206      -0.023042       0.019973       0.034074       0.000571       0.004717      -0.015685       0.040676       0.010678      -0.029683       0.009280       0.020403             13.031621      12.158906      -5.081989       2.394567      18.717609       2.745370       8.218347           0.000006
          112              C      11.005378       9.830395      10.330101      -0.058343      36.674382 0.44095049E+03  0.10356388E+05                                 9.501767                            6.924812       0.116216       2.009581                    0.999569      28.768699      81.447907       0.639485       0.407810      -1.074640       0.000473       0.023352       0.027835       0.036336       0.022603      -0.031628       0.000695      -0.018225       0.048609      -0.045013       0.006013       0.039000             12.088105      12.730133      -5.906754       2.642582      16.356521       0.964713       7.177661          -0.000005
          113              C      12.931217       8.443602      11.060359       0.613046      23.111704 0.24653904E+03  0.50798294E+04                                 7.620884                            5.600883      -0.026955       2.058382                    0.999535      21.817765      60.649386       0.622994       0.477154      -1.018455       0.023149      -0.044506       0.003641       0.050298       0.057374      -0.069073      -0.044192       0.053130       0.158914      -0.089711      -0.037545       0.127256             10.235162       9.923503      -5.927794       1.085680      15.247373       0.438228       5.534612          -0.000003
          114              C      11.983870      12.920288      12.895574       0.209875      39.190564 0.39641621E+03  0.91201350E+04                                10.198003                            6.985814       0.016148       2.012198                    0.999392      26.326702      75.220324       0.576690       0.461651      -1.035638      -0.018845      -0.060779      -0.029155       0.069995      -0.034212      -0.006253      -0.075850       0.074724      -0.103164      -0.108243       0.032714       0.075529             12.121589       7.126626       2.393226       2.624142      16.395240       8.607206      12.842900          -0.000004
          115              C       4.232163       7.978542       8.054178      -0.013270      38.519017 0.39456446E+03  0.89924118E+04                                 9.937004                            6.574728      -0.026306       2.003520                    0.999051      26.602032      73.638183       0.654153       0.410836      -1.075109       0.018223       0.001560      -0.021956       0.028576      -0.026771      -0.011010       0.001431      -0.023463      -0.049608      -0.027774      -0.010692       0.038466             14.463790      13.795046       6.038708      -6.845280       9.705351      -5.841102      19.890972          -0.000013
          116              C       3.882087       7.818864       6.762421      -0.088048      39.316412 0.44826545E+03  0.10571916E+05                                 9.954924                            6.986813       0.209416       2.039650                    0.999692      28.935775      82.099268       0.635965       0.408370      -1.074237       0.035294       0.003384       0.015208       0.038580      -0.017591       0.000073       0.013779      -0.015885      -0.134214      -0.047359       0.004151       0.043208             13.136957      11.056577       4.002005      -4.699606       8.047664      -4.209917      20.306629           0.000002
          117              C       4.605533       8.390882       5.720610       0.027056      40.314448 0.40434334E+03  0.93207486E+04                                10.210481                            6.752518      -0.126094       1.973631                    0.999042      26.943445      76.308654       0.628338       0.422875      -1.061774      -0.010055      -0.018914      -0.002990       0.021629      -0.007016       0.021569       0.003347      -0.014611       0.096752      -0.033250      -0.006395       0.039645             13.506706      12.059206       4.619203      -3.239302       8.326960      -2.293449      20.133953          -0.000009
          118              C       5.737910       9.109241       5.985738       0.052394      41.309470 0.42888604E+03  0.10075511E+05                                10.681479                            7.071731      -0.371207       1.887544                    0.998862      27.582539      79.952921       0.596266       0.437261      -1.048512       0.017347       0.002692      -0.010482       0.020446      -0.023178      -0.030327      -0.019525      -0.032954      -0.039456      -0.053732       0.018265       0.035467             15.048811      14.482750       6.061731      -5.999207      10.005582      -5.078789      20.658100          -0.000006
          119              C       6.101473       9.251007       7.290037      -0.123052      40.727086 0.49445505E+03  0.11977251E+05                                10.232241                            7.372984       0.086777       1.991895                    0.999730      30.246761      87.606787       0.613317       0.412279      -1.069306      -0.015846      -0.028861       0.011182       0.034772       0.003832       0.004911       0.003287       0.008694      -0.089404      -0.030494       0.009149       0.021345             13.020756      12.152570       4.613215      -3.201018       8.459983      -3.170018      18.449715          -0.000011
          120              C       5.343695       8.672129       8.323927      -0.060321      36.790286 0.44262286E+03  0.10406340E+05                                 9.524163                            6.940148       0.116811       2.008885                    0.999529      28.823855      81.667233       0.638421       0.408070      -1.074382      -0.001522      -0.011929      -0.033897       0.035967      -0.039443       0.002858       0.006104      -0.028801       0.013757      -0.044972       0.004953       0.040020             12.120550      12.768417       5.260224      -3.813508       8.661378      -3.506893      14.931854          -0.000003
          121              C       3.417858       7.346311       9.159796       0.613128      23.095757 0.24632324E+03  0.50743613E+04                                 7.618514                            5.599140      -0.031969       2.056991                    0.999497      21.807282      60.617628       0.622962       0.477275      -1.018372      -0.023247      -0.024817       0.035922       0.049464      -0.089079       0.013577       0.022883      -0.063408      -0.194536      -0.088103      -0.039496       0.127599             10.232428       9.921567       3.903427      -4.590110       7.581097      -3.985133      13.194619          -0.000003
          122              C       4.365201       7.995309       4.365265       0.211439      39.107211 0.39544142E+03  0.90917685E+04                                10.182673                            6.976279       0.017919       2.012958                    0.999384      26.296563      75.100452       0.577222       0.461527      -1.035746       0.019010      -0.005201       0.066925       0.069766       0.010697      -0.032102      -0.044930       0.019736      -0.267289      -0.108315       0.033772       0.074543             12.102463       7.116463       1.074112       3.379285       6.268454       2.761148      22.922471           0.000001
          123              C       0.144890      14.441731       2.882527      -0.016409      38.633505 0.39590529E+03  0.90320819E+04                                 9.961240                            6.589911      -0.034186       2.000542                    0.999014      26.647515      73.840192       0.652695       0.411338      -1.074607       0.017905       0.019884       0.013635       0.030031       0.022319      -0.018289      -0.016365      -0.002279       0.028607      -0.027284      -0.011089       0.038373             14.496427      13.825543       2.914823       8.671144      12.315044       7.348471      17.348694          -0.000019
          124              C      -0.205185      15.640265       3.390121      -0.089788      39.352218 0.44877102E+03  0.10587289E+05                                 9.961715                            6.991474       0.206232       2.038606                    0.999700      28.953830      82.175683       0.635627       0.408455      -1.074134       0.035487      -0.014281      -0.005043       0.038584       0.010553      -0.014138      -0.038781       0.028487      -0.003506      -0.046717       0.003807       0.042910             13.143805      11.060224       2.070376       5.815985      13.606324       7.418550      14.764868          -0.000598
          125              C       0.518262      16.256491       4.406410       0.028383      40.262739 0.40367404E+03  0.93020301E+04                                10.204936                            6.748850      -0.124350       1.974433                    0.999033      26.919909      76.243589       0.628202       0.423117      -1.061559      -0.009902       0.012058      -0.015145       0.021744      -0.013498      -0.017145       0.016521      -0.049216      -0.007889      -0.033252      -0.006408       0.039660             13.497092      12.048711       0.492924       5.612624      15.189562       6.254113      13.253002          -0.000523
          126              C       1.650640      15.667704       4.895962       0.050744      41.366017 0.42961706E+03  0.10096321E+05                                10.686392                            7.074722      -0.363381       1.889557                    0.998840      27.610122      80.030170       0.596562       0.436886      -1.048805       0.016403       0.007243       0.007818       0.019561       0.039069      -0.005196      -0.006608       0.011200       0.091887      -0.054813       0.018536       0.036277             15.052901      14.485921       2.162760       8.249831      13.602124       7.152994      17.070657          -0.000022
          127              C       2.014202      14.467265       4.366585      -0.124072      40.805600 0.49564842E+03  0.12013981E+05                                10.246233                            7.383007       0.084075       1.990592                    0.999725      30.286092      87.763258       0.612729       0.412405      -1.069172      -0.015152       0.005977      -0.029798       0.033959      -0.004546       0.001861      -0.019081       0.035190      -0.006619      -0.029872       0.009261       0.020611             13.036954      12.165146       0.466343       5.601309      13.226144       5.919822      13.719573           0.000574
          128              C       1.256422      13.861328       3.348317      -0.057337      36.645181 0.44057772E+03  0.10345683E+05                                 9.496919                            6.922018       0.115604       2.009527                    0.999568      28.757872      81.415687       0.639581       0.407825      -1.074605      -0.001085       0.035683       0.005795       0.036167       0.016156      -0.034606      -0.005701      -0.029911       0.012859      -0.044325       0.006195       0.038130             12.078811      12.719579       0.662487       6.428572      10.302672       4.452555      13.214184           0.000585
          129              C      -0.669417      13.800353       1.782190       0.616519      23.027239 0.24562473E+03  0.50567687E+04                                 7.603628                            5.591632      -0.028843       2.058377                    0.999537      21.783382      60.547198       0.623259       0.477349      -1.018254      -0.022750      -0.018764      -0.039999       0.049695       0.029280      -0.085788      -0.069233       0.011051       0.030811      -0.093018      -0.034919       0.127937             10.202522       9.893611       2.011055       5.648304       8.320472       4.403503      12.393482          -0.000013
          130              C       0.277930      17.628041       4.741505       0.209835      39.206767 0.39657895E+03  0.91250706E+04                                10.201333                            6.987668       0.015578       2.011931                    0.999392      26.333561      75.251713       0.576545       0.461707      -1.035577       0.018879      -0.055577      -0.038004       0.069926       0.022524       0.026453      -0.031795       0.151126       0.125920      -0.108277       0.032781       0.075496             12.125384       7.129068      -3.471611      -0.761095      21.192665       5.842374       8.054419          -0.000065
          131              C       8.319428      15.688920      11.065639      -0.017512      38.625754 0.39581194E+03  0.90291159E+04                                 9.958352                            6.588042      -0.032818       2.001136                    0.999036      26.645945      73.824304       0.652972       0.411202      -1.074732       0.017970      -0.022634       0.010236       0.030659       0.004915       0.028005       0.015577       0.004567       0.043865      -0.026771      -0.012675       0.039446             14.492460      13.821346      -8.964942      -1.810849      22.449090      -1.492780       7.206944          -0.000012
          132              C       7.969355      14.650064      11.849803      -0.088183      39.337464 0.44860070E+03  0.10582465E+05                                 9.960219                            6.991063       0.205398       2.038322                    0.999706      28.945972      82.155315       0.635509       0.408562      -1.074044       0.035040       0.010147      -0.010554       0.037975       0.007462       0.014964       0.026187       0.052736       0.068297      -0.047562       0.005000       0.042562             13.141135      11.057990      -6.069902      -1.115172      20.895683      -3.206278       7.469733          -0.000600
          133              C       8.692802      13.461820      11.875326       0.027237      40.294692 0.40409974E+03  0.93138051E+04                                10.207726                            6.750881      -0.122786       1.974651                    0.999071      26.935010      76.281334       0.628353       0.422925      -1.061735      -0.009395       0.006607       0.018181       0.021505       0.022335      -0.004136      -0.019205      -0.042568       0.012142      -0.033327      -0.006076       0.039403             13.500703      12.052058      -5.108651      -2.380078      19.159214      -3.966427       9.290837          -0.000513
          134              C       9.825178      13.332248      11.120645       0.051323      41.295694 0.42881997E+03  0.10072562E+05                                10.673669                            7.067520      -0.360429       1.890681                    0.998889      27.583445      79.923843       0.596968       0.436808      -1.048889       0.017386      -0.011023       0.002604       0.020750      -0.015344       0.035710       0.025884      -0.022429      -0.010546      -0.054747       0.019142       0.035605             15.033777      14.467838      -8.214508      -2.248660      22.369020      -2.071456       8.264474          -0.000017
          135              C      10.188740      14.390921      10.345723      -0.125469      40.868115 0.49655627E+03  0.12042175E+05                                10.259038                            7.391887       0.123221       2.000032                    0.999553      30.310614      87.873115       0.612063       0.412642      -1.068958      -0.015160       0.021890       0.021073       0.033957       0.003856      -0.005016       0.015098       0.039042       0.010708      -0.029108       0.009745       0.019363             13.055037      12.180241      -5.093950      -2.397806      18.753390      -2.750187       8.231479           0.000582
          136              C       9.430960      15.575736      10.330101      -0.056730      36.673145 0.44098212E+03  0.10358047E+05                                 9.503180                            6.926436       0.118621       2.009997                    0.999553      28.771127      81.477151       0.639174       0.407972      -1.074457      -0.001773      -0.024082       0.028937       0.037688       0.020543       0.030460       0.000263      -0.019749       0.046415      -0.042800       0.005490       0.037310             12.087990      12.730770      -5.906265      -2.642645      16.354541      -0.963753       7.178659           0.000578
          137              C       7.505122      16.962529      11.060359       0.615732      23.049346 0.24589410E+03  0.50636768E+04                                 7.607584                            5.594095      -0.031247       2.057429                    0.999549      21.798118      60.595341       0.623226       0.477247      -1.018314      -0.022551       0.042813       0.003645       0.048526       0.058437       0.069184       0.044742       0.055632       0.161508      -0.091646      -0.036950       0.128596             10.208741       9.898858      -5.901467      -1.083211      15.199701      -0.437459       5.527666          -0.000020
          138              C       8.452471      12.485844      12.895574       0.210637      39.155179 0.39599154E+03  0.91075730E+04                                10.189999                            6.980622       0.021892       2.013973                    0.999378      26.316539      75.170305       0.577106       0.461460      -1.035785       0.019606       0.061006      -0.028328       0.070062      -0.033623       0.006777       0.076058       0.074501      -0.101295      -0.108224       0.033627       0.074597             12.110933       7.121138       2.391781      -2.622084      16.379249      -8.598744      12.832410          -0.000061
          139              N       8.207236      20.454476      18.768000      -0.335763      39.232482 0.53165327E+03  0.12838990E+05                                 9.326354                            7.360078       0.682848       2.181478                    0.999785      30.314972      81.806833       0.663798       0.382092      -1.113169       0.005056      -0.006786      -0.014442       0.016739      -0.006164       0.052485       0.054405       0.009684      -0.461502      -0.176930       0.081637       0.095293             10.554282       7.290836       0.678544      -2.828283       6.585355      -2.037435      17.786655          -0.000153
          140              N       4.119964      31.432462      16.906602      -0.335844      39.230268 0.53165002E+03  0.12838738E+05                                 9.325354                            7.359548       0.683222       2.181564                    0.999769      30.317232      81.809170       0.663899       0.382039      -1.113221       0.005422      -0.008281       0.013766       0.016956       0.048171      -0.020505       0.069790       0.226799       0.189875      -0.176749       0.081658       0.095091             10.552374       7.290976      -2.788858       0.826481      16.745983      -3.829893       7.620163          -0.000165
          141              N       0.032694      24.331448       8.330088      -0.334633      39.158722 0.53043212E+03  0.12801837E+05                                 9.313778                            7.350611       0.685145       2.182588                    0.999787      30.289408      81.707118       0.664378       0.381987      -1.113272       0.005790       0.016806       0.001525       0.017841      -0.041592      -0.031864      -0.124955       0.131051      -0.093994      -0.176457       0.082231       0.094225             10.539663       7.281392       2.106418       1.998486      13.203741       5.859682      11.133856          -0.000021
          142              N       8.141836      30.357784      18.768000      -0.335710      39.219822 0.53148597E+03  0.12833725E+05                                 9.323667                            7.358308       0.683455       2.181690                    0.999769      30.313393      81.794180       0.663972       0.382028      -1.113234      -0.005555       0.007888      -0.014078       0.017067      -0.006207      -0.052081      -0.055281       0.010030      -0.460436      -0.176833       0.081603       0.095231             10.551224       7.288712       0.678139       2.826798       6.583333       2.035836      17.781628          -0.000017
          143              N      12.229106      19.379797      16.906602      -0.335093      39.195409 0.53101801E+03  0.12819737E+05                                 9.320105                            7.355197       0.684266       2.182170                    0.999787      30.301485      81.756300       0.664088       0.382042      -1.113212      -0.005863       0.009755       0.013763       0.017859       0.048408       0.020034      -0.070459       0.225364       0.188877      -0.176422       0.082237       0.094186             10.546870       7.286791      -2.787339      -0.825862      16.738056       3.827497       7.615764           0.000150
          144              N       4.054564      26.480806       8.330088      -0.335440      39.206679 0.53124065E+03  0.12826382E+05                                 9.321796                            7.356818       0.683471       2.181763                    0.999785      30.306867      81.773340       0.664008       0.382050      -1.113213      -0.004853      -0.015839       0.001382       0.016623      -0.042251       0.031589       0.125015       0.131944      -0.094675      -0.176882       0.081685       0.095196             10.548306       7.287790       2.108848      -2.000724      13.213968      -5.864542      11.143159           0.000146
          145              N       4.054564      17.654717       3.234345      -0.335694      39.227281 0.53157566E+03  0.12836617E+05                                 9.325443                            7.359465       0.682941       2.181524                    0.999785      30.313409      81.800383       0.663838       0.382084      -1.113177      -0.005065       0.006751       0.014435       0.016721      -0.006184       0.052483       0.054404       0.009640      -0.461527      -0.176938       0.081670       0.095267             10.553153       7.290465       0.678770      -2.828405       6.584722      -2.037248      17.784273           0.000128
          146              N       8.141836       6.676731       5.095743      -0.335917      39.235027 0.53172769E+03  0.12841108E+05                                 9.326165                            7.360146       0.683147       2.181521                    0.999769      30.318874      81.815698       0.663862       0.382045      -1.113214      -0.005401       0.008274      -0.013798       0.016971       0.048169      -0.020528       0.069785       0.226778       0.189845      -0.176736       0.081632       0.095104             10.553501       7.291039      -2.788592       0.826644      16.748193      -3.831196       7.621272           0.000155
          147              N      12.229106      13.777745      13.672257      -0.334616      39.157321 0.53040300E+03  0.12800948E+05                                 9.313528                            7.350375       0.685172       2.182601                    0.999787      30.288887      81.704898       0.664394       0.381983      -1.113275      -0.005797      -0.016817      -0.001496       0.017851      -0.041585      -0.031855      -0.124944       0.131062      -0.094051      -0.176448       0.082214       0.094234             10.539470       7.281243       2.106447       1.998440      13.203313       5.859514      11.133855          -0.000003
          148              N       4.119964       7.751409       3.234345      -0.335612      39.213617 0.53138388E+03  0.12830611E+05                                 9.322612                            7.357524       0.683581       2.181756                    0.999769      30.311224      81.785589       0.664020       0.382020      -1.113243       0.005574      -0.007862       0.014066       0.017051      -0.006227      -0.052073      -0.055289       0.010022      -0.460463      -0.176843       0.081628       0.095215             10.549849       7.288529       0.678372       2.827041       6.582893       2.035907      17.778125          -0.000001
          149              N       0.032694      18.729396       5.095743      -0.335120      39.196723 0.53103988E+03  0.12820399E+05                                 9.320316                            7.355350       0.684238       2.182152                    0.999787      30.302046      81.758283       0.664081       0.382042      -1.113212       0.005856      -0.009744      -0.013778       0.017862       0.048409       0.020051      -0.070460       0.225319       0.188867      -0.176405       0.082222       0.094182             10.547346       7.286571      -2.787061      -0.825902      16.739220       3.828232       7.616248          -0.000181
          150              N       8.207236      11.628387      13.672257      -0.335428      39.205749 0.53121980E+03  0.12825747E+05                                 9.321641                            7.356658       0.683491       2.181773                    0.999785      30.306457      81.771691       0.664018       0.382048      -1.113215       0.004860       0.015851      -0.001353       0.016634      -0.042250       0.031580       0.125004       0.131951      -0.094712      -0.176873       0.081668       0.095205             10.548180       7.287732       2.108926      -2.000693      13.213672      -5.864309      11.143135          -0.000156
          151              O       7.911232      20.251352      11.681705      -0.529303      31.403173 0.47593150E+03  0.11100130E+05                                 7.925477                            6.710609       0.407449       2.174813                    0.999209      27.173836      70.405287       0.740136       0.354822      -1.142084       0.004657      -0.002568       0.015580       0.016463      -0.059176      -0.011309      -0.010498      -0.042244       0.098406      -0.081284       0.034500       0.046784              9.414014       7.497014       1.335373       2.663875       6.989296       2.859807      13.755730          -0.054169
          152              O       6.505786      19.387417      13.191286      -0.528784      31.165851 0.46762862E+03  0.10852758E+05                                 7.865183                            6.632678       0.424710       2.180779                    0.999202      27.090720      69.893860       0.748099       0.352783      -1.144346       0.015395       0.002599       0.006220       0.016806      -0.005706      -0.001335      -0.012705      -0.001098      -0.244025      -0.082675       0.035672       0.047002              9.583734      11.263417       3.899586       3.477095       8.681070       2.848857       8.806715           0.053952
          153              O       3.823969      25.397111      20.625658      -0.529903      31.410852 0.47623994E+03  0.11109461E+05                                 7.926704                            6.712963       0.406338       2.174391                    0.999221      27.187177      70.453635       0.739954       0.354841      -1.142034       0.004770       0.014003      -0.005169       0.015671       0.019922       0.057136      -0.007169      -0.072999       0.008442      -0.081774       0.034916       0.046858              9.412633       7.492884       1.637000      -2.481184       9.591051      -4.358946      11.153966          -0.054240
          154              O       2.418521      27.136415      20.619058      -0.528260      31.166776 0.46760013E+03  0.10851972E+05                                 7.865983                            6.632823       0.423024       2.180384                    0.999221      27.085299      69.880318       0.748029       0.352820      -1.144312       0.015640       0.003131      -0.004708       0.016630       0.000839       0.004694       0.059127       0.080761      -0.002776      -0.082715       0.037036       0.045679              9.586661      11.266524       1.062461      -5.118535       6.309897      -1.480816      11.183564           0.054050
          155              O      -0.263306      30.569922      11.697327      -0.524181      31.247930 0.47296538E+03  0.11012909E+05                                 7.895914                            6.686661       0.405373       2.175687                    0.999122      27.093899      70.123797       0.742015       0.354504      -1.142425       0.002309      -0.007842      -0.009538       0.012562       0.038769      -0.045629       0.018148      -0.056735       0.060039      -0.081616       0.035940       0.045676              9.374593       7.464475      -2.958855      -0.173240      14.479037       1.498151       6.180265           0.000023
          156              O      -1.668754      29.694554      10.194347      -0.522666      31.033735 0.46489237E+03  0.10772572E+05                                 7.841071                            6.611036       0.425350       2.182648                    0.999218      27.002449      69.593998       0.749758       0.352548      -1.144629       0.012899      -0.002447      -0.000309       0.013132       0.002297      -0.002572      -0.047374       0.100861       0.061587      -0.082490       0.037780       0.044711              9.555616      11.229322      -4.951071       1.634891      11.214158      -1.362071       6.223367          -0.000037
          157              O       8.437831      30.560903      11.681705      -0.523986      31.275372 0.47325389E+03  0.11021117E+05                                 7.900965                            6.688537       0.412077       2.177953                    0.999190      27.095213      70.127992       0.741951       0.354486      -1.142459      -0.002807       0.003960       0.012456       0.013368      -0.058633       0.010757       0.009623      -0.042590       0.104277      -0.081526       0.036199       0.045327              9.385809       7.476348       1.337440      -2.660480       6.964923      -2.852864      13.716157          -0.000036
          158              O       9.843279      31.424839      13.191286      -0.522264      31.029568 0.46483985E+03  0.10770976E+05                                 7.840076                            6.610519       0.426341       2.182984                    0.999200      27.000757      69.586815       0.749817       0.352532      -1.144650      -0.013995      -0.001273       0.002414       0.014258      -0.003060       0.000940       0.011778       0.001043      -0.245254      -0.082889       0.038488       0.044401              9.553539      11.226070       3.891068      -3.468802       8.649690      -2.841739       8.784857           0.000024
          159              O      12.525106      25.415150      20.625658      -0.530148      31.389282 0.47585184E+03  0.11097943E+05                                 7.922530                            6.709893       0.402162       2.173144                    0.999142      27.178278      70.418541       0.740192       0.354806      -1.142083      -0.004282      -0.013407      -0.004494       0.014774       0.019912      -0.057047       0.006893      -0.072170       0.007565      -0.081371       0.034415       0.046956              9.406557       7.487813       1.634439       2.478019       9.584547       4.354773      11.147310           0.054192
          160              O      13.930554      23.675846      20.619058      -0.528527      31.163882 0.46755810E+03  0.10850810E+05                                 7.865709                            6.632735       0.422137       2.180142                    0.999239      27.084111      69.877864       0.747995       0.352843      -1.144288      -0.014513      -0.003197      -0.004434       0.015508       0.001206      -0.004844      -0.059196       0.079309       0.000196      -0.082283       0.036271       0.046012              9.585761      11.265813       1.061979       5.117632       6.309159       1.479976      11.182312          -0.054151
          161              O       4.350568      20.242333      11.697327      -0.529387      31.399930 0.47607258E+03  0.11104612E+05                                 7.924855                            6.711929       0.406329       2.174185                    0.999226      27.183764      70.442435       0.739985       0.354857      -1.142018      -0.004580       0.012130      -0.010046       0.016402       0.039680       0.045899      -0.017507      -0.054712       0.063073      -0.081890       0.034768       0.047122              9.409302       7.489921      -2.964054       0.177276      14.532382      -1.502630       6.205602           0.054230
          162              O       5.756014      21.117701      10.194347      -0.528898      31.171240 0.46771806E+03  0.10855367E+05                                 7.866094                            6.633242       0.424631       2.180689                    0.999203      27.093530      69.903128       0.748078       0.352776      -1.144351      -0.015428       0.006610      -0.000859       0.016807       0.004020       0.004257       0.046723       0.101810       0.064824      -0.082678       0.035680       0.046998              9.585630      11.266228      -4.962172      -1.637982      11.244704       1.369374       6.245958          -0.053991
          163              O       4.350568      17.857841      10.320640      -0.529396      31.402028 0.47610223E+03  0.11105498E+05                                 7.925301                            6.712196       0.406228       2.174150                    0.999226      27.184219      70.444661       0.739960       0.354863      -1.142011      -0.004578       0.002632      -0.015540       0.016413      -0.059589      -0.011401      -0.010554      -0.042658       0.099139      -0.081878       0.034761       0.047117              9.409757       7.490518       1.329091       2.656025       6.986875       2.854501      13.751878           0.054234
          164              O       5.756014      18.721776       8.811059      -0.528845      31.172316 0.46771222E+03  0.10855218E+05                                 7.866470                            6.633296       0.424639       2.180713                    0.999202      27.092800      69.901640       0.748057       0.352786      -1.144341      -0.015401      -0.002590      -0.006156       0.016787      -0.005716      -0.001342      -0.012713      -0.001098      -0.244038      -0.082681       0.035666       0.047015              9.586884      11.267075       3.901450       3.479216       8.683434       2.850486       8.810143          -0.054027
          165              O       8.437831      12.712082       1.376687      -0.529907      31.412737 0.47608521E+03  0.11104537E+05                                 7.926832                            6.711347       0.409062       2.175491                    0.999211      27.178370      70.418099       0.740158       0.354786      -1.142121      -0.004799      -0.013998       0.005207       0.015687       0.019776       0.056837      -0.007094      -0.072555       0.008319      -0.081308       0.034696       0.046611              9.416672       7.499101       1.640416      -2.490205       9.589855      -4.362050      11.161060           0.054103
          166              O       9.843279      10.972778       1.383287      -0.528175      31.160864 0.46752797E+03  0.10849859E+05                                 7.864851                            6.632347       0.423090       2.180454                    0.999221      27.083150      69.872956       0.748051       0.352824      -1.144311      -0.015633      -0.003179       0.004736       0.016641       0.000835       0.004680       0.059118       0.080754      -0.002786      -0.082704       0.037044       0.045659              9.583583      11.262875       1.061531      -5.115805       6.308230      -1.479596      11.179645          -0.054042
          167              O      12.525106       7.539271      10.305018      -0.524230      31.250900 0.47300658E+03  0.11014118E+05                                 7.896435                            6.686953       0.405262       2.175635                    0.999121      27.094904      70.127379       0.741998       0.354504      -1.142424      -0.002275       0.007866       0.009508       0.012548       0.038756      -0.045628       0.018157      -0.056711       0.060085      -0.081607       0.035930       0.045677              9.375448       7.464753      -2.958814      -0.172965      14.480806       1.497214       6.180786          -0.000036
          168              O      13.930554       8.414639      11.807998      -0.522633      31.031912 0.46486532E+03  0.10771783E+05                                 7.840758                            6.610845       0.425436       2.182685                    0.999219      27.001792      69.591663       0.749769       0.352548      -1.144630      -0.012861       0.002455       0.000279       0.013096       0.002300      -0.002580      -0.047372       0.100909       0.061573      -0.082507       0.037785       0.044723              9.555235      11.228321      -4.950791       1.635583      11.214239      -1.362603       6.223145           0.000025
          169              O       3.823969       7.548290      10.320640      -0.523989      31.273349 0.47340660E+03  0.11025973E+05                                 7.900792                            6.690128       0.409341       2.176841                    0.999200      27.104192      70.163892       0.741750       0.354540      -1.142373       0.002769      -0.004013      -0.012451       0.013371      -0.058966       0.010772       0.009650      -0.042840       0.104981      -0.081995       0.036425       0.045571              9.381708       7.470062       1.331325      -2.652910       6.962578      -2.847706      13.712485           0.000023
          170              O       2.418521       6.684354       8.811059      -0.522361      31.036456 0.46492869E+03  0.10773579E+05                                 7.841412                            6.611145       0.426264       2.182910                    0.999201      27.003144      69.595367       0.749781       0.352532      -1.144647       0.013993       0.001258      -0.002360       0.014247      -0.003077       0.000947       0.011787       0.001037      -0.245340      -0.082919       0.038486       0.044433              9.556876      11.229964       3.893086      -3.471068       8.652249      -2.843480       8.788416          -0.000036
          171              O      -0.263306      12.694043       1.376687      -0.530103      31.387001 0.47582324E+03  0.11097109E+05                                 7.922158                            6.709718       0.402264       2.173193                    0.999143      27.177411      70.415779       0.740198       0.354809      -1.142081       0.004317       0.013412       0.004447       0.014775       0.019904      -0.057070       0.006899      -0.072168       0.007606      -0.081391       0.034427       0.046964              9.405810       7.487596       1.634651       2.477891       9.584650       4.354753      11.145185          -0.054226
          172              O      -1.668754      14.433347       1.383287      -0.528568      31.165705 0.46758841E+03  0.10851692E+05                                 7.865996                            6.632936       0.422027       2.180091                    0.999238      27.084971      69.880732       0.747986       0.352841      -1.144289       0.014562       0.003213       0.004409       0.015550       0.001203      -0.004832      -0.059186       0.079270       0.000246      -0.082260       0.036266       0.045995              9.585955      11.266506       1.062614       5.117266       6.309740       1.480040      11.181618           0.054123
          173              O       7.911232      17.866860      10.305018      -0.529415      31.403022 0.47611590E+03  0.11105888E+05                                 7.925419                            6.712252       0.406226       2.174138                    0.999226      27.184673      70.445899       0.739964       0.354858      -1.142016       0.004543      -0.012160       0.010015       0.016395       0.039656       0.045891      -0.017524      -0.054681       0.063092      -0.081869       0.034761       0.047107              9.410220       7.490241      -2.964080       0.176992      14.534300      -1.501571       6.206120          -0.054261
          174              O       6.505786      16.991492      11.807998      -0.528888      31.169027 0.46768477E+03  0.10854386E+05                                 7.865671                            6.632973       0.424713       2.180722                    0.999203      27.092948      69.900650       0.748100       0.352772      -1.144355       0.015384      -0.006618       0.000829       0.016767       0.004027       0.004276       0.046725       0.101879       0.064838      -0.082710       0.035681       0.047030              9.585098      11.265036      -4.961757      -1.638737      11.244580       1.369978       6.245678           0.053944

******************************************************
Auxiliary information for the entire system
The total spin magnetic moment of the unit cell is   -0.001467
The total net atomic charge of the unit cell is   0.000006
Accuracy of reproducing the electrostatic potential in the unit cell:
  The inner radius (bohr) =    5.0000
  The outer radius (bohr) =   12.0000
  Valid grid points have density less than (e/(bohr^3)) =    0.0001
  The number of valid grid points were=      1002882
  The rms potential error without charges in kcal/mol is=     11.66822
  The rms potential error with partial charges in kcal/mol is=      1.10035
  The RRMSE value at monopole order=      0.09430
  The rms potential error with partial charges and cloud penetration in kcal/mol is=      1.10379
  The RRMSE value at monopole order with cloud penetration is=      0.09460
  The rms potential error with partial charges and atomic dipoles in kcal/mol is=      0.50420
  The RRMSE value at dipole order=      0.04321
  The rms potential error with partial charges, atomic dipoles and cloud penetration in kcal/mol is=      0.49073
  The RRMSE value at dipole order with cloud penetration=      0.04206

******************************************************
The electron densities and ab initio electrostatic potential were computed in VASP using the PBE functional and
projector augmented wave method. See the main text of the journal article for a description of computational details.
The atomic charges, dipoles, and quadrupoles were computed with the DDEC6 method as described in
(a) T. A. Manz and N. Gabaldon Limas, RSC Adv. 6 (2016) 47771-47801 DOI: 10.1039/c6ra04656h
(b) N. Gabaldon Limas and T. A. Manz, RSC Adv. 8 (2018) 2678-2707 DOI: 10.1039/c7ra11829e.
For each atom in the material, the electron cloud parameters were fit to the spherically averaged atom-in-material
electron density using radial positions for which this density was between 10^-4 and 10^-2 electrons per cubic bohr.
The polarizabilities, dispersion coefficients, and quantum Drude oscillator (QDO) parameters were fit using the MCLF method.
The magnetic structure of the system was optimized in VASP from the default ferromagnetic initial guess using spin polarization.
The atomic spin moments (ASMs) were computed on this optimized magnetic structure using the DDEC6 partition as inputs
to the method of T. A. Manz and D. S. Sholl, J. Chem. Theory Comput. 7 (2011) 4146-4164 DOI: 10.1021/ct200539n.
The RMSE and RRMSE were computed using a uniform grid with Ewald summation.
