# Supplementary material for: A collection of forcefield precursors for metal–organic frameworks
Source: RSC Adv. 2019 Nov 13;9(63):36492–507. doi: 10.1039/c9ra07327b (PMC9075174; doi:10.1039/c9ra07327b)
Supplement: RA-009-C9RA07327B-s4604 [file RA-009-C9RA07327B-s4604.xyz]

  378
jmolscript: load "" {1 1 1} spacegroup "x,y,z" unitcell [{     16.902500     0.000000     0.000000 }, {     -5.634239    17.928425     0.000000 }, {      5.634177     8.964263    15.526465 }]
Ni    15.493921    17.928463    11.833340     0.732779
Ni     9.859743    19.212221     9.609795     0.732834
Ni     4.225587    16.644691     9.609795     0.734791
Ni     1.408517     8.964225     3.693125     0.732854
Ni     7.042695     7.680467     5.916670     0.732743
Ni    12.676851    10.247997     5.916670     0.734767
H     20.611474     9.219736    13.208364     0.116192
H     13.765346    23.391264    14.818458     0.114308
H      0.008391    23.364360    11.371583     0.110023
H      5.225134     7.393723    12.539173     0.107607
H     14.142276    21.438855    13.601183     0.112763
H     14.306229    17.832535     8.289580     0.089923
H     15.151361    16.587408     8.828348     0.069715
H     12.302727    10.212929     0.560505     0.120398
H     16.239888    19.255176    14.523455     0.093898
H     18.192129    16.848277    12.183617     0.094826
H      3.066087    16.786429    13.644657     0.119425
H     13.969880    16.619684    10.368573     0.342021
H      9.343078    15.793153     0.937798     0.115814
H      8.131163    19.065995     3.386322     0.114830
H     11.276735    16.094364     5.133049     0.110825
H     10.859236    16.126628     2.853764     0.107111
H      8.508096    18.988013     5.685791     0.112420
H      8.672078    16.191198    11.464742     0.089956
H      9.517201    17.280352    12.273671     0.070443
H     17.936935     4.343182     6.401562     0.119615
H     10.605692    20.878570     7.115779     0.093252
H     12.557944    20.055666    10.370126     0.094834
H     14.334390    21.351889     9.693172     0.118750
H      8.335709    18.598089    11.475610     0.340314
H     14.977302     1.879800     1.380303     0.116501
H     19.399555    11.328117    12.848150     0.114397
H      5.642604    14.326652    14.548298     0.110187
H     -0.409054     3.372337     0.133528     0.108060
H      2.873970    13.358508    11.765955     0.112789
H      3.037897    19.761643    11.298609     0.090132
H      3.883017    19.917616     9.950911     0.069547
H      6.668576    12.336577     8.564398     0.120240
H      4.971562    13.651630     9.413696     0.093920
H      6.923785    16.881433     8.499187     0.094737
H      8.700240    15.647058     7.715100     0.118190
H      2.701536    18.567603     9.208746     0.341104
H     16.010616     8.708775    13.208364     0.115810
H     17.222515    12.465682    14.818458     0.114831
H     14.076949    12.492564    11.371583     0.110825
H     14.494452    10.534783    12.539173     0.107104
H     16.845577    14.418084    13.601183     0.112408
H     -0.220907    18.024369     8.289580     0.089963
H     -1.066036    19.269500     8.828348     0.070444
H      7.416788     7.715500     0.560505     0.119611
H     14.747971    16.601769    14.523455     0.093251
H     12.795716    19.008652    12.183617     0.094833
H     11.019267    19.070510    13.644657     0.118754
H      0.115454    19.237234    10.368573     0.340318
H     10.376439     2.135278     0.937798     0.116500
H      5.954130    16.790877     3.386322     0.114403
H      2.808568    19.762520     5.133049     0.110188
H      8.860292     1.801816     2.853764     0.108058
H      5.577211    16.868874     5.685791     0.112783
H      5.413262    19.665727    11.464742     0.090133
H      4.568144    18.576577    12.273671     0.069544
H      1.782615    13.585285     6.401562     0.120239
H      3.479622    14.978326     7.115779     0.093916
H      1.527390    15.801251    10.370126     0.094731
H     16.653440    14.505024     9.693172     0.118189
H      5.749632    17.258836    11.475610     0.341106
H      4.742217    16.048634     1.380303     0.116194
H     11.588294    24.528816    12.848150     0.114306
H      8.442755    21.530293    14.548298     0.110021
H      3.226066    14.556089     0.133528     0.107613
H     11.211373    22.498419    11.765955     0.112768
H     11.047443    16.095280    11.298609     0.089920
H     10.202314    15.939299     9.950911     0.069708
H     13.050987     5.591904     8.564398     0.120402
H      9.113767    22.205281     9.413696     0.093894
H      7.161538    18.975473     8.499187     0.094818
H      5.385078    20.209842     7.715100     0.119427
H     11.383792    17.289307     9.208746     0.342018
H     -3.709036    17.672952     2.318101     0.116192
H      3.137092     3.501424     0.708007     0.114308
H     16.894047     3.528328     4.154882     0.110023
H     11.677304    19.498965     2.987292     0.107607
H      2.760162     5.453833     1.925282     0.112764
H      2.596209     9.060153     7.236885     0.089921
H      1.751077    10.305280     6.698117     0.069713
H      4.599711    16.679759    14.965960     0.120400
H      0.662550     7.637512     1.003010     0.093898
H     -1.289691    10.044411     3.342848     0.094824
H     13.836351    10.106259     1.881808     0.119425
H      2.932558    10.273004     5.157892     0.342022
H      7.559360    11.099535    14.588667     0.115814
H      8.771275     7.826693    12.140143     0.114831
H      5.625703    10.798324    10.393416     0.110827
H      6.043202    10.766060    12.672701     0.107111
H      8.394342     7.904675     9.840674     0.112422
H      8.230360    10.701490     4.061723     0.089958
H      7.385237     9.612336     3.252794     0.070443
H     -1.034497    22.549506     9.124903     0.119615
H      6.296746     6.014118     8.410686     0.093251
H      4.344494     6.837022     5.156339     0.094832
H      2.568048     5.540799     5.833293     0.118749
H      8.566729     8.294599     4.050855     0.340314
H      1.925136    25.012888    14.146162     0.116502
H     -2.497117    15.564571     2.678315     0.114396
H     11.259834    12.566036     0.978167     0.110185
H     17.311492    23.520351    15.392937     0.108060
H     14.028468    13.534180     3.760510     0.112783
H     13.864541     7.131045     4.227856     0.090136
H     13.019421     6.975072     5.575554     0.069553
H     10.233862    14.556111     6.962067     0.120241
H     11.930876    13.241058     6.112769     0.093919
H      9.978653    10.011255     7.027278     0.094736
H      8.202198    11.245630     7.811365     0.118190
H     14.200902     8.325085     6.317719     0.341102
H      0.891822    18.183913     2.318101     0.115810
H     -0.320077    14.427006     0.708007     0.114831
H      2.825489    14.400124     4.154882     0.110825
H      2.407986    16.357905     2.987292     0.107104
H      0.056861    12.474604     1.925282     0.112408
H     17.123345     8.868319     7.236885     0.089961
H     17.968474     7.623188     6.698117     0.070444
H      9.485650    19.177188    14.965960     0.119612
H      2.154467    10.290919     1.003010     0.093251
H      4.106722     7.884036     3.342848     0.094832
H      5.883171     7.822178     1.881808     0.118753
H     16.786984     7.655454     5.157892     0.340317
H      6.525999    24.757410    14.588667     0.116500
H     10.948308    10.101811    12.140143     0.114401
H     14.093870     7.130168    10.393416     0.110185
H      8.042146    25.090872    12.672701     0.108058
H     11.325227    10.023814     9.840674     0.112777
H     11.489176     7.226961     4.061723     0.090136
H     12.334294     8.316111     3.252794     0.069551
H     15.119823    13.307403     9.124903     0.120240
H     13.422816    11.914362     8.410686     0.093917
H     15.375048    11.091437     5.156339     0.094733
H      0.248998    12.387664     5.833293     0.118191
H     11.152806     9.633852     4.050855     0.341105
H     12.160221    10.844054    14.146162     0.116194
H      5.314144     2.363872     2.678315     0.114307
H      8.459683     5.362395     0.978167     0.110022
H     13.676372    12.336599    15.392937     0.107613
H      5.691065     4.394269     3.760510     0.112771
H      5.854995    10.797408     4.227856     0.089923
H      6.700124    10.953389     5.575554     0.069707
H      3.851451    21.300784     6.962067     0.120403
H      7.788671     4.687407     6.112769     0.093893
H      9.740900     7.917215     7.027278     0.094815
H     11.517360     6.682846     7.811365     0.119426
H      5.518646     9.603381     6.317719     0.342018
C     15.922106    20.894542    11.696397     0.568808
C     15.611097    22.194534    12.390740    -0.040451
C     20.618239     9.118084    14.151752    -0.205369
C     14.414400    23.388304    14.125512    -0.149260
C     -0.625451    23.360060    12.078658    -0.108840
C     14.987387    25.760774    14.704960     0.091087
C     19.167408    17.968096    15.037071     0.110186
C     15.127680    24.558939    13.841533     0.075032
C     16.033651    24.526396    12.783404    -0.145921
C     14.644276    22.222506    13.404929    -0.103978
C     14.902891    17.525961     9.018392     0.014228
C     18.028177    18.695811    15.272452    -0.179942
C     17.008953    18.732113    14.333877     0.085777
C     18.139732    17.356013    12.985714     0.118041
C      2.298712    17.301961    13.867462    -0.181190
C     10.287939    17.610577     7.109568     0.569594
C      9.976928    17.561897     5.636573    -0.041184
C      9.349834    16.660977     0.554140    -0.204138
C      8.780222    18.467366     3.735357    -0.151216
C     10.642888    16.708859     4.783238    -0.110536
C      9.353213    17.782940     1.391016     0.090085
C     13.533204    21.966918     7.973616     0.108712
C      9.493508    17.636111     2.863546     0.076732
C     10.399488    16.736017     3.420791    -0.145043
C      9.010100    18.426224     5.105257    -0.102140
C      9.268733    16.975656    11.365838     0.011172
C     12.393973    21.806905     7.225706    -0.178487
C     11.374757    20.975924     7.663553     0.087183
C     12.505542    20.496434     9.529368     0.118434
C     13.567015    21.287076     9.135306    -0.179605
C      4.653797    15.280257    12.246965     0.566778
C      4.342798    14.028945    13.025617    -0.040563
C     14.984064     1.113627     0.820574    -0.206540
C     20.048610    11.929707    13.192061    -0.150635
C      5.008761    13.716457    14.191034    -0.108850
C     20.621617    10.241661    14.956954     0.091535
C      7.899070    13.850362     8.042243     0.108566
C     20.761900    11.590325    14.347851     0.076482
C      4.765372    12.522964    14.848735    -0.147331
C      3.375977    13.136646    12.542744    -0.102725
C      3.634555    19.283759    10.668700     0.012984
C      6.759845    13.282660     8.554772    -0.178886
C      5.740623    14.077339     9.055500     0.085832
C      6.871391    15.932929     8.537848     0.118075
C      7.932869    15.196338     8.050162    -0.178524
C     15.065736    14.962384    11.696397     0.569589
C     15.376750    13.662397    12.390740    -0.041188
C     16.003857     8.810433    14.151752    -0.204092
C     16.573457    12.468638    14.125512    -0.151217
C     14.710795    12.496869    12.078658    -0.110527
C     16.000473    10.096171    14.704960     0.090083
C     11.820455    17.888852    15.037071     0.108716
C     15.860175    11.298001    13.841533     0.076740
C     14.954198    11.330537    12.783404    -0.145038
C     16.343576    13.634432    13.404929    -0.102126
C     -0.817565    18.330947     9.018392     0.011170
C     12.959687    17.161138    15.272452    -0.178479
C     13.978905    17.124830    14.333877     0.087181
C     12.848118    18.500922    12.985714     0.118431
C     11.786643    18.554979    13.867462    -0.179605
C      3.797376    18.246319     7.109568     0.566774
C      4.108377    18.294990     5.636573    -0.040566
C     10.369680     1.267452     0.554140    -0.206552
C      5.305072    17.389509     3.735357    -0.150645
C      3.442413    19.148022     4.783238    -0.108852
C      4.732068    18.073919     1.391016     0.091543
C      0.552116    13.889984     7.973616     0.108559
C      4.591781    18.220757     2.863546     0.076477
C      3.685805    19.120856     3.420791    -0.147324
C      5.075202    17.430659     5.105257    -0.102713
C      4.816607    18.881268    11.365838     0.012983
C      1.691342    14.049992     7.225706    -0.178892
C      2.710560    14.880976     7.663553     0.085837
C      1.579787    15.360478     9.529368     0.118080
C      0.518312    14.569833     9.135306    -0.178528
C      9.431549    20.576672    12.246965     0.568804
C      9.742552    21.827989    13.025617    -0.040449
C      4.735452    16.814804     0.820574    -0.205402
C     10.939241    23.927229    13.192061    -0.149256
C      9.076596    22.140486    14.191034    -0.108833
C     10.366245    25.615286    14.956954     0.091083
C      6.186250    22.006540     8.042243     0.110176
C     10.225958    24.266618    14.347851     0.075043
C      9.319989    23.333983    14.848735    -0.145945
C     10.709370    22.720286    12.542744    -0.103988
C     10.450781    16.573160    10.668700     0.014230
C      7.325478    22.574246     8.554772    -0.179947
C      8.344703    21.779570     9.055500     0.085786
C      7.213932    19.923976     8.537848     0.118066
C      6.152451    20.660564     8.050162    -0.181200
C      0.980332     5.998146     3.830068     0.568810
C      1.291341     4.698154     3.135725    -0.040450
C     -3.715801    17.774604     1.374713    -0.205369
C      2.488038     3.504384     1.400953    -0.149262
C     17.527889     3.532628     3.447807    -0.108840
C      1.915051     1.131914     0.821505     0.091087
C     -2.264970     8.924592     0.489394     0.110183
C      1.774758     2.333749     1.684932     0.075031
C      0.868787     2.366292     2.743061    -0.145921
C      2.258162     4.670182     2.121536    -0.103975
C      1.999547     9.366727     6.508073     0.014231
C     -1.125739     8.196877     0.254013    -0.179944
C     -0.106515     8.160575     1.192588     0.085782
C     -1.237294     9.536675     2.540751     0.118041
C     14.603726     9.590727     1.659003    -0.181196
C      6.614499     9.282111     8.416897     0.569600
C      6.925510     9.330791     9.889892    -0.041185
C      7.552604    10.231711    14.972325    -0.204137
C      8.122216     8.425322    11.791108    -0.151215
C      6.259550    10.183829    10.743227    -0.110541
C      7.549225     9.109748    14.135449     0.090087
C      3.369234     4.925770     7.552849     0.108708
C      7.408930     9.256577    12.662919     0.076735
C      6.502950    10.156671    12.105674    -0.145042
C      7.892338     8.466464    10.421208    -0.102140
C      7.633705     9.917032     4.160627     0.011175
C      4.508465     5.085783     8.300759    -0.178493
C      5.527681     5.916764     7.862912     0.087187
C      4.396896     6.396254     5.997097     0.118442
C      3.335423     5.605612     6.391159    -0.179603
C     12.248641    11.612431     3.279500     0.566779
C     12.559640    12.863743     2.500848    -0.040564
C      1.918374    25.779061    14.705891    -0.206541
C     -3.146172    14.962981     2.334404    -0.150636
C     11.893677    13.176231     1.335431    -0.108848
C     -3.719179    16.651027     0.569511     0.091534
C      9.003368    13.042326     7.484222     0.108565
C     -3.859462    15.302363     1.178614     0.076479
C     12.137066    14.369724     0.677730    -0.147335
C     13.526461    13.756042     2.983721    -0.102720
C     13.267883     7.608929     4.857765     0.012968
C     10.142593    13.610028     6.971693    -0.178893
C     11.161815    12.815349     6.470965     0.085824
C     10.031047    10.959759     6.988617     0.118061
C      8.969569    11.696350     7.476303    -0.178526
C      1.836702    11.930304     3.830068     0.569592
C      1.525688    13.230291     3.135725    -0.041185
C      0.898581    18.082255     1.374713    -0.204095
C      0.328981    14.424050     1.400953    -0.151217
C      2.191643    14.395819     3.447807    -0.110529
C      0.901965    16.796517     0.821505     0.090081
C      5.081983     9.003836     0.489394     0.108712
C      1.042263    15.594687     1.684932     0.076737
C      1.948240    15.562151     2.743061    -0.145042
C      0.558862    13.258256     2.121536    -0.102120
C      0.817503     8.561741     6.508073     0.011174
C      3.942751     9.731550     0.254013    -0.178485
C      2.923533     9.767858     1.192588     0.087185
C      4.054320     8.391766     2.540751     0.118440
C      5.115795     8.337709     1.659003    -0.179605
C     13.105062     8.646369     8.416897     0.566773
C     12.794061     8.597698     9.889892    -0.040567
C      6.532758    25.625236    14.972325    -0.206551
C     11.597366     9.503179    11.791108    -0.150646
C     13.460025     7.744666    10.743227    -0.108852
C     12.170370     8.818769    14.135449     0.091545
C     16.350322    13.002704     7.552849     0.108563
C     12.310657     8.671931    12.662919     0.076475
C     13.216633     7.771832    12.105674    -0.147326
C     11.827236     9.462029    10.421208    -0.102710
C     12.085831     8.011420     4.160627     0.012963
C     15.211096    12.842696     8.300759    -0.178896
C     14.191878    12.011712     7.862912     0.085830
C     15.322651    11.532210     5.997097     0.118066
C     16.384126    12.322855     6.391159    -0.178529
C      7.470889     6.316016     3.279500     0.568810
C      7.159886     5.064699     2.500848    -0.040451
C     12.166986    10.077884    14.705891    -0.205400
C      5.963197     2.965459     2.334404    -0.149258
C      7.825842     4.752202     1.335431    -0.108835
C      6.536193     1.277402     0.569511     0.091084
C     10.716188     4.886148     7.484222     0.110175
C      6.676480     2.626070     1.178614     0.075046
C      7.582449     3.558705     0.677730    -0.145942
C      6.193068     4.172402     2.983721    -0.103991
C      6.451657    10.319528     4.857765     0.014233
C      9.576960     4.318442     6.971693    -0.179953
C      8.557735     5.113118     6.470965     0.085790
C      9.688506     6.968712     6.988617     0.118067
C     10.749987     6.232124     7.476303    -0.181202
N     17.056279    18.078350    13.198116    -0.202192
N     11.422090    20.319209     8.797606    -0.203469
N      5.787944    15.387817     9.057208    -0.203395
N     13.931572    17.778586    13.198116    -0.203457
N      2.663234    15.537698     8.797606    -0.203391
N      8.297382    20.469092     9.057208    -0.202215
N     -0.153841     8.814338     2.328349    -0.202202
N      5.480348     6.573479     6.728859    -0.203450
N     11.114494    11.504871     6.469257    -0.203377
N      2.970866     9.114102     2.328349    -0.203472
N     14.239204    11.354990     6.728859    -0.203383
N      8.605056     6.423596     6.469257    -0.202193
O     15.140877    19.929097    11.939541    -0.584220
O     14.192144    17.575448    10.240635    -0.445725
O      0.003667    20.836451    10.937463    -0.572777
O      9.506704    18.303872     7.824096    -0.584566
O      8.557977    18.009407    10.711863    -0.443196
O     11.272006    16.982367     7.539341    -0.573247
O      3.872559    15.552408    11.289293    -0.583362
O      2.923808    18.200522    10.100431    -0.444819
O      5.637858    15.966558    12.576126    -0.572262
O     15.846967    15.927831    11.939541    -0.584565
O     -0.106811    18.281469    10.240635    -0.443197
O     14.081670    15.020470    10.937463    -0.573246
O      4.578614    17.553029     7.824096    -0.583361
O      5.527359    17.847513    10.711863    -0.444829
O      2.813311    18.874533     7.539341    -0.572257
O     10.212780    20.304516    11.289293    -0.584212
O     11.161525    17.656394    10.100431    -0.445725
O      8.447489    19.890373    12.576126    -0.572783
O      1.761561     6.963591     3.586924    -0.584234
O      2.710294     9.317240     5.285830    -0.445736
O     16.898771     6.056237     4.589002    -0.572785
O      7.395734     8.588816     7.702369    -0.584568
O      8.344461     8.883281     4.814602    -0.443198
O      5.630432     9.910321     7.987124    -0.573242
O     13.029879    11.340280     4.237172    -0.583345
O     13.978630     8.692166     5.426034    -0.444771
O     11.264580    10.926130     2.950339    -0.572259
O      1.055471    10.964857     3.586924    -0.584583
O     17.009249     8.611219     5.285830    -0.443213
O      2.820768    11.872218     4.589002    -0.573249
O     12.323824     9.339659     7.702369    -0.583346
O     11.375079     9.045175     4.814602    -0.444766
O     14.089127     8.018155     7.987124    -0.572252
O      6.689658     6.588172     4.237172    -0.584210
O      5.740913     9.236294     5.426034    -0.445721
O      8.454949     7.002315     2.950339    -0.572783

The following XYZ coordinates are in angstroms. Other properties are in atomic units.
The sperically averaged electron density of each atom fit to a function of the form exp(a - br)
eigen_1, eigen_2 and eigen_3 are the three eigenvalues of traceless quadrupole moment tensor
  atom number  atomic symbol              X              Y              Z     net charge C6 coefficient C8 coefficient C10 coefficient fluctuating dipole atomic polarizability isotropic forcefield polarizability              a              b squared Pearson coefficient          <r^3>          <r^4>         wp_QDO          m_QDO          q_QDO       dipole_x       dipole_y       dipole_z         dipole            Qxy            Qxz            Qyz     Q(x^2-y^2)  Q(3z^2 - R^2)        eigen_1        eigen_2        eigen_3 static polarizability      alpha(xx)      alpha(xy)      alpha(xz)      alpha(yy)      alpha(yz)      alpha(zz) atomic spin moment
            1             Ni      15.493921      17.928463      11.833340       0.732779      81.152767 0.15742520E+04  0.47620582E+05                                15.250961                           12.902963       0.950002       2.180900                    0.991585      46.116043     119.790504       0.510563       0.396585      -1.154948       0.000300       0.000069      -0.073151       0.073152      -0.058988       0.000058      -0.000140      -0.076766      -0.121173      -0.050181      -0.040391       0.090572             17.937605      16.083017       0.798605       0.001223      20.644657       0.001604      17.085141           1.775417
            2             Ni       9.859743      19.212221       9.609795       0.732834      81.154344 0.15742856E+04  0.47621602E+05                                15.250835                           12.902847       0.950333       2.181003                    0.991585      46.115438     119.786896       0.510583       0.396569      -1.154965      -0.000306      -0.063333       0.036642       0.073169       0.029431       0.051125       0.042795      -0.002400       0.101888      -0.050176      -0.040407       0.090583             17.937475      16.082943      -0.400385      -0.691084      17.976258       1.542080      19.753225           1.775417
            3             Ni       4.225587      16.644691       9.609795       0.734791      81.039847 0.15712369E+04  0.47507198E+05                                15.239671                           12.892462       0.940002       2.178676                    0.991717      46.068420     119.643794       0.510654       0.396699      -1.154850      -0.000002       0.062984       0.036365       0.072728       0.029514      -0.051140      -0.042802      -0.001488       0.100425      -0.049777      -0.040694       0.090472             17.925659      16.068811      -0.398749       0.690739      17.963313      -1.542777      19.744853           1.772971
            4             Ni       1.408517       8.964225       3.693125       0.732854      81.153761 0.15742718E+04  0.47621059E+05                                15.250736                           12.902770       0.950246       2.180984                    0.991585      46.115198     119.785928       0.510586       0.396568      -1.154967      -0.000298      -0.000069       0.073155       0.073156      -0.058993       0.000058      -0.000143      -0.076770      -0.121174      -0.050186      -0.040392       0.090578             17.937348      16.082784       0.798599       0.001212      20.644367       0.001591      17.084893           1.775456
            5             Ni       7.042695       7.680467       5.916670       0.732743      81.155088 0.15743067E+04  0.47622634E+05                                15.251184                           12.903133       0.950205       2.180945                    0.991585      46.117240     119.793990       0.510564       0.396581      -1.154951       0.000305       0.063328      -0.036641       0.073165       0.029433       0.051129       0.042787      -0.002407       0.101895      -0.050185      -0.040398       0.090583             17.937893      16.083311      -0.400386      -0.691110      17.976651       1.542140      19.753716           1.775450
            6             Ni      12.676851      10.247997       5.916670       0.734767      81.038734 0.15712137E+04  0.47506449E+05                                15.239714                           12.892512       0.939870       2.178636                    0.991717      46.068349     119.644591       0.510643       0.396708      -1.154841       0.000005      -0.062985      -0.036365       0.072729       0.029488      -0.051082      -0.042855      -0.001400       0.100357      -0.049677      -0.040770       0.090447             17.925701      16.068833      -0.398746       0.690732      17.963359      -1.542798      19.744911           1.772876
            7              H      20.611474       9.219736      13.208364       0.116192       1.269682 0.10292041E+02  0.10744404E+03                                 1.923088                            1.867259      -1.309394       2.254390                    0.993990       3.744091      10.755204       0.461835       1.270395      -0.711309      -0.001801       0.002389      -0.035478       0.035604       0.000468       0.005048       0.000751      -0.014863       0.044429      -0.015680      -0.000009       0.015688              1.918516       1.553367      -0.048969      -0.049812       1.842525      -0.101697       2.359656           0.000001
            8              H      13.765346      23.391264      14.818458       0.114308       1.188236 0.91123778E+01  0.91431405E+02                                 1.784145                            1.713994      -1.002165       2.399482                    0.997722       3.431231       9.376674       0.504922       1.208977      -0.726839      -0.027535      -0.002771       0.027026       0.038681       0.006466      -0.015970       0.001342      -0.008371      -0.003393      -0.019721       0.004816       0.014905              1.786513       1.970768      -0.012630      -0.382924       1.557211       0.143802       1.831559          -0.000005
            9              H       0.008391      23.364360      11.371583       0.110023       1.227207 0.93663934E+01  0.95568046E+02                                 1.883790                            1.782654      -1.165819       2.321651                    0.995456       3.679727      10.472991       0.471816       1.272309      -0.710563       0.026650       0.002243      -0.028804       0.039305       0.006751      -0.013756      -0.001530       0.000388       0.012520      -0.014583      -0.002235       0.016818              1.906773       1.812367       0.046627      -0.468698       1.669021       0.098059       2.238930          -0.000016
           10              H       5.225134       7.393723      12.539173       0.107607       1.126167 0.84402587E+01  0.85022642E+02                                 1.855771                            1.748324      -1.415247       2.200582                    0.991849       3.951867      11.669037       0.447722       1.358061      -0.689888       0.017257       0.028610      -0.012178       0.035562       0.002969      -0.010390       0.001238      -0.010588       0.005920      -0.013880       0.004759       0.009120              1.892523       1.739199       0.477480      -0.159650       2.353666      -0.106977       1.584703           0.000045
           11              H      14.142276      21.438855      13.601183       0.112763       1.125598 0.82926104E+01  0.81941365E+02                                 1.766719                            1.666990      -1.081428       2.359002                    0.997347       3.539536       9.861076       0.493274       1.256626      -0.713933      -0.023599      -0.031182       0.008876       0.040099       0.007562      -0.011298      -0.002840      -0.002649      -0.002849      -0.013076      -0.001652       0.014729              1.808880       1.708304       0.389056      -0.075529       2.281619      -0.014029       1.436717           0.000061
           12              H      14.306229      17.832535       8.289580       0.089923       1.278091 0.99258930E+01  0.10139929E+03                                 1.863191                            1.775668      -0.758574       2.503290                    0.999095       3.489648       9.515635       0.503333       1.191202      -0.732030      -0.026791       0.015780      -0.020320       0.037144      -0.002884      -0.002751      -0.005435       0.013827       0.009283      -0.011435       0.004186       0.007248              1.904617       2.067497      -0.233249       0.558535       1.599794      -0.263019       2.046560           0.001198
           13              H      15.151361      16.587408       8.828348       0.069715       1.271864 0.10222293E+02  0.10610385E+03                                 1.902174                            1.835130      -0.936912       2.405415                    0.997252       3.801182      10.744694       0.477647       1.235425      -0.719198       0.013156      -0.032413      -0.004309       0.035245      -0.000771      -0.005179       0.003582      -0.006130       0.000591      -0.007169       0.000249       0.006920              1.927341       1.652439      -0.307907      -0.085984       2.550296       0.191122       1.579286          -0.000054
           14              H      12.302727      10.212929       0.560505       0.120398       1.059528 0.74698537E+01  0.72865963E+02                                 1.766705                            1.631352      -1.368846       2.225973                    0.992791       3.827362      11.062295       0.469980       1.336025      -0.693841      -0.003460       0.017089       0.029716       0.034453      -0.006072       0.004494       0.007725       0.008075       0.003344      -0.013362       0.006410       0.006952              1.834315       1.511467      -0.082496       0.079692       1.687458       0.508125       2.304019           0.000332
           15              H      16.239888      19.255176      14.523455       0.093898       1.224812 0.91159364E+01  0.92572924E+02                                 1.904175                            1.774622      -1.024669       2.388255                    0.996520       3.664068      10.473243       0.465567       1.295512      -0.705920      -0.036845       0.028380       0.011594       0.047931      -0.013961      -0.002547       0.010569       0.012376       0.005679      -0.019130       0.000643       0.018487              1.964675       2.384399      -0.527556      -0.038060       1.905342       0.124562       1.604284           0.000493
           16              H      18.192129      16.848277      12.183617       0.094826       1.073724 0.74234467E+01  0.72723038E+02                                 1.833044                            1.662175      -1.312452       2.249626                    0.993178       3.922254      11.579076       0.447982       1.395659      -0.682321       0.003440      -0.026449      -0.040080       0.048144      -0.008127       0.001744       0.014195      -0.001251       0.011623      -0.017017       0.000443       0.016574              1.948227       1.616293      -0.029882      -0.018949       1.787620       0.582422       2.440767           0.000474
           17              H       3.066087      16.786429      13.644657       0.119425       1.031299 0.74202081E+01  0.72816429E+02                                 1.791833                            1.669775      -1.469688       2.183339                    0.991811       3.924616      11.665495       0.442957       1.409065      -0.679448       0.026853      -0.017339      -0.007882       0.032922      -0.006517       0.002024       0.005182       0.009454       0.007292      -0.011473       0.004522       0.006951              1.853594       2.168149      -0.461533      -0.131425       1.704903       0.205768       1.687730           0.000270
           18              H      13.969880      16.619684      10.368573       0.342021       0.723408 0.51183208E+01  0.46462818E+02                                 1.489468                            1.440734      -1.628452       2.170223                    0.995714       3.333655      10.006871       0.443667       1.520797      -0.656726      -0.011084      -0.017899      -0.004545       0.021538       0.007300      -0.002475       0.004826       0.013262       0.023523      -0.015063       0.005914       0.009149              1.522977       1.339997       0.062488      -0.052044       1.870683      -0.263381       1.358251           0.000300
           19              H       9.343078      15.793153       0.937798       0.115814       1.268943 0.10283291E+02  0.10732051E+03                                 1.921614                            1.865893      -1.305101       2.256170                    0.994079       3.743093      10.747664       0.462256       1.269617      -0.711480      -0.001716      -0.032153       0.015700       0.035822       0.004065      -0.003051      -0.006742      -0.025335       0.013351      -0.015741       0.000076       0.015666              1.917028       1.552353      -0.018658       0.067261       2.316498      -0.172907       1.882232           0.000001
           20              H       8.131163      19.065995       3.386322       0.114830       1.182909 0.90598003E+01  0.90751578E+02                                 1.776953                            1.707554      -0.990345       2.404707                    0.997922       3.423437       9.340519       0.506651       1.206873      -0.727322      -0.027670       0.024546      -0.011476       0.038728      -0.016897       0.002257       0.001914      -0.002938       0.013775      -0.019617       0.004952       0.014666              1.779218       1.962145      -0.322886       0.200810       1.632157      -0.189298       1.743351          -0.000005
           21              H      11.276735      16.094364       5.133049       0.110825       1.222650 0.93249962E+01  0.95051783E+02                                 1.880215                            1.779588      -1.157249       2.325688                    0.995628       3.673625      10.454570       0.471816       1.273566      -0.710303       0.026502      -0.025829       0.012365       0.039018      -0.015302       0.001197      -0.001987      -0.005668      -0.006036      -0.014567      -0.002281       0.016848              1.903053       1.808895      -0.427684       0.193225       2.007395      -0.294754       1.892868          -0.000016
           22              H      10.859236      16.126628       2.853764       0.107111       1.125678 0.84345997E+01  0.84944385E+02                                 1.854756                            1.747397      -1.408517       2.203465                    0.991965       3.949757      11.658207       0.448008       1.357531      -0.690012       0.017527      -0.025015      -0.018763       0.035847      -0.010414       0.002514       0.000486      -0.007930       0.014515      -0.013857       0.004864       0.008993              1.891475       1.738271      -0.376687      -0.333451       1.868570       0.386197       2.067585           0.000045
           23              H       8.508096      18.988013       5.685791       0.112420       1.125117 0.82834881E+01  0.81784186E+02                                 1.761894                            1.662657      -1.061495       2.366654                    0.997481       3.535884       9.829378       0.495709       1.251479      -0.715055      -0.023512       0.023235       0.022898       0.040213      -0.013527      -0.000974       0.002825      -0.002637      -0.004379      -0.012985      -0.001803       0.014787              1.803832       1.703742      -0.258871      -0.297961       1.655779       0.371338       2.051976           0.000062
           24              H       8.672078      16.191198      11.464742       0.089956       1.277897 0.99259124E+01  0.10139904E+03                                 1.862830                            1.775562      -0.755513       2.504228                    0.999099       3.490083       9.516647       0.503397       1.191056      -0.732056      -0.026680      -0.025547      -0.003444       0.037099      -0.000848       0.003989      -0.002418       0.000646      -0.031155      -0.011614       0.004288       0.007326              1.904139       2.066902       0.599532      -0.077430       2.161694      -0.062100       1.483822           0.001198
           25              H       9.517201      17.280352      12.273671       0.070443       1.267459 0.10178212E+02  0.10552211E+03                                 1.896906                            1.830465      -0.931048       2.407883                    0.997200       3.794823      10.717054       0.478577       1.234476      -0.719405       0.013344       0.012305       0.030092       0.035143      -0.004009       0.003154      -0.000504      -0.001285       0.016491      -0.007167       0.000294       0.006873              1.921853       1.648355       0.079145       0.308026       1.652513       0.323372       2.464691          -0.000054
           26              H      17.936935       4.343182       6.401562       0.119615       1.060753 0.74789204E+01  0.72954697E+02                                 1.765862                            1.630662      -1.359852       2.229251                    0.992868       3.826546      11.049153       0.470947       1.333276      -0.694406      -0.003442       0.017177      -0.029919       0.034670       0.007007       0.002984      -0.006489       0.010561       0.010237      -0.013495       0.006365       0.007129              1.833391       1.510836       0.110188       0.031552       1.709011      -0.520618       2.280326           0.000332
           27              H      10.605692      20.878570       7.115779       0.093252       1.229418 0.91553658E+01  0.93044449E+02                                 1.905941                            1.776065      -1.012419       2.392509                    0.996693       3.670245      10.484139       0.466464       1.292032      -0.706617      -0.037285      -0.004553      -0.030355       0.048295       0.004614       0.013389      -0.009294       0.014709       0.012965      -0.019114       0.000555       0.018559              1.966583       2.387050       0.231141       0.476819       1.572877       0.068200       1.939822           0.000492
           28              H      12.557944      20.055666      10.370126       0.094834       1.076883 0.74505589E+01  0.73080564E+02                                 1.838942                            1.666891      -1.326497       2.243464                    0.992926       3.933920      11.634015       0.446515       1.398482      -0.681739       0.003669      -0.021207       0.043088       0.048164       0.005735       0.006126      -0.009355       0.007096       0.036575      -0.017093       0.000617       0.016476              1.954898       1.620950      -0.001507       0.035610       1.778813      -0.577295       2.464933           0.000475
           29              H      14.334390      21.351889       9.693172       0.118750       1.031149 0.74197944E+01  0.72823333E+02                                 1.793082                            1.670877      -1.457135       2.188538                    0.991995       3.926189      11.677323       0.442282       1.411004      -0.679103       0.026909       0.001881       0.019169       0.033092       0.005036       0.004661      -0.006095       0.007844       0.001732      -0.011435       0.004373       0.007061              1.854904       2.169794       0.117087       0.465950       1.514721      -0.095545       1.880196           0.000271
           30              H       8.335709      18.598089      11.475610       0.340314       0.724001 0.51197281E+01  0.46448592E+02                                 1.486586                            1.438008      -1.610971       2.177378                    0.995614       3.328281       9.966658       0.445731       1.514632      -0.657821      -0.011474       0.005154       0.018078       0.022024      -0.005706      -0.004964      -0.010590       0.003860      -0.005378      -0.015168       0.005870       0.009298              1.519973       1.337486      -0.076164      -0.028084       1.710847       0.352657       1.511587           0.000303
           31              H      14.977302       1.879800       1.380303       0.116501       1.265647 0.10250581E+02  0.10689856E+03                                 1.918708                            1.863271      -1.304525       2.256912                    0.994022       3.738274      10.731291       0.462432       1.270091      -0.711383      -0.001682       0.029659       0.020041       0.035835      -0.004663      -0.002004       0.005869      -0.026362       0.009199      -0.015570       0.000093       0.015477              1.914105       1.550493       0.067420      -0.017448       2.136965       0.273519       2.054858           0.000001
           32              H      19.399555      11.328117      12.848150       0.114397       1.187860 0.91081580E+01  0.91370780E+02                                 1.783099                            1.713046      -1.000045       2.400200                    0.997807       3.430302       9.370617       0.505348       1.208199      -0.727017      -0.027725      -0.022174      -0.015499       0.038737       0.010259       0.013692      -0.003171      -0.005191       0.006363      -0.019577       0.004742       0.014835              1.785463       1.969500       0.337544       0.180367       1.886356       0.046828       1.500535          -0.000005
           33              H       5.642604      14.326652      14.548298       0.110187       1.229175 0.93851479E+01  0.95809599E+02                                 1.885832                            1.784457      -1.169032       2.320291                    0.995437       3.682719      10.485074       0.471559       1.272338      -0.710542       0.026614       0.023737       0.015939       0.039062       0.008697       0.012834       0.003578      -0.003002       0.002170      -0.014713      -0.002311       0.017023              1.908875       1.814288       0.383272       0.275245       2.183972       0.198107       1.728366          -0.000016
           34              H      -0.409054       3.372337       0.133528       0.108060       1.124166 0.84258257E+01  0.84883028E+02                                 1.857696                            1.750059      -1.424109       2.197647                    0.991785       3.953093      11.691979       0.446040       1.363089      -0.688909       0.017129      -0.003785       0.030883       0.035517       0.007435       0.007627      -0.001633      -0.009675       0.007578      -0.013645       0.004664       0.008981              1.894535       1.740984      -0.100631       0.494091       1.686089      -0.279919       2.256533           0.000045
           35              H       2.873970      13.358508      11.765955       0.112789       1.126222 0.82954538E+01  0.81947564E+02                                 1.764448                            1.664951      -1.069848       2.363323                    0.997459       3.538592       9.845773       0.494785       1.253124      -0.714684      -0.023282       0.008126      -0.031366       0.039899       0.005988       0.012308       0.000139       0.002411       0.010866      -0.013100      -0.001813       0.014913              1.806507       1.706143      -0.128867       0.374011       1.633676      -0.358106       2.079702           0.000061
           36              H       3.037897      19.761643      11.298609       0.090132       1.278610 0.99316885E+01  0.10147392E+03                                 1.863649                            1.776148      -0.756180       2.504251                    0.999081       3.490448       9.518730       0.503278       1.191151      -0.732034      -0.026646       0.009604       0.023756       0.036967       0.003761      -0.001312       0.007729       0.009838      -0.002809      -0.011463       0.004352       0.007111              1.905066       2.067994      -0.367183      -0.481261       1.707592       0.324986       1.939611           0.001197
           37              H       3.883017      19.917616       9.950911       0.069547       1.272408 0.10226332E+02  0.10613926E+03                                 1.901257                            1.834291      -0.930619       2.407521                    0.997209       3.801761      10.740379       0.478302       1.233808      -0.719549       0.013339       0.020103      -0.025998       0.035468       0.004923       0.001986      -0.003011      -0.007057      -0.002351      -0.007248       0.000346       0.006903              1.926398       1.651727       0.228161      -0.223508       1.986476      -0.515566       2.140992          -0.000053
           38              H       6.668576      12.336577       8.564398       0.120240       1.058495 0.74607846E+01  0.72750483E+02                                 1.765204                            1.630125      -1.354237       2.231912                    0.992893       3.824157      11.048542       0.470291       1.335637      -0.693938      -0.003242      -0.034205       0.000055       0.034358      -0.000925      -0.007475      -0.001341      -0.002941      -0.029991      -0.013443       0.006396       0.007047              1.832671       1.510368      -0.027762      -0.111137       2.587083       0.012981       1.400563           0.000332
           39              H       4.971562      13.651630       9.413696       0.093920       1.227326 0.91382053E+01  0.92845930E+02                                 1.905582                            1.775822      -1.022365       2.388981                    0.996631       3.668056      10.483690       0.465838       1.294105      -0.706186      -0.036924      -0.023896       0.018903       0.047872       0.009415      -0.010899      -0.001308      -0.003706      -0.042013      -0.019223       0.000527       0.018696              1.966189       2.386436       0.297106      -0.438374       1.788700      -0.192839       1.723429           0.000492
           40              H       6.923785      16.881433       8.499187       0.094737       1.076480 0.74482385E+01  0.73058855E+02                                 1.839239                            1.667220      -1.329320       2.242401                    0.992892       3.934502      11.639327       0.446194       1.399469      -0.681556       0.003878       0.047794      -0.002975       0.048044       0.002376      -0.007940      -0.004906      -0.017740      -0.036927      -0.017099       0.000439       0.016660              1.955164       1.621336       0.031549      -0.016500       2.793541      -0.008476       1.450614           0.000474
           41              H       8.700240      15.647058       7.715100       0.118190       1.035436 0.74530778E+01  0.73176568E+02                                 1.791907                            1.669827      -1.452896       2.189120                    0.991983       3.926614      11.651905       0.444663       1.402939      -0.680591       0.027292       0.015860      -0.011074       0.033452       0.001467      -0.006936       0.000927      -0.001296      -0.024844      -0.011622       0.004516       0.007106              1.853646       2.168320       0.344704      -0.334024       1.870197      -0.110362       1.522421           0.000271
           42              H       2.701536      18.567603       9.208746       0.341104       0.721503 0.50992728E+01  0.46228854E+02                                 1.484882                            1.436548      -1.611262       2.177639                    0.995520       3.324548       9.960331       0.445182       1.517621      -0.657324      -0.011241       0.013029      -0.013381       0.021799      -0.001437       0.007537       0.005557      -0.004507      -0.030744      -0.015105       0.005976       0.009129              1.518145       1.336174       0.013806       0.079770       1.254830      -0.089712       1.963432           0.000303
           43              H      16.010616       8.708775      13.208364       0.115810       1.268952 0.10283349E+02  0.10732113E+03                                 1.921613                            1.865891      -1.305084       2.256175                    0.994079       3.743090      10.747613       0.462260       1.269606      -0.711482       0.001717      -0.002480      -0.035696       0.035823       0.000608      -0.005045      -0.000777      -0.014999       0.044353      -0.015740       0.000073       0.015667              1.917027       1.552351      -0.048921       0.049786       1.841050       0.101592       2.357680           0.000001
           44              H      17.222515      12.465682      14.818458       0.114831       1.182901 0.90597268E+01  0.90750691E+02                                 1.776948                            1.707550      -0.990360       2.404704                    0.997921       3.423423       9.340484       0.506650       1.206877      -0.727322       0.027670       0.002333       0.026995       0.038727       0.006494       0.015762      -0.001390      -0.008658      -0.003393      -0.019618       0.004952       0.014666              1.779212       1.962137      -0.012461       0.380030       1.551613      -0.142795       1.823888          -0.000005
           45              H      14.076949      12.492564      11.371583       0.110825       1.222649 0.93249789E+01  0.95051508E+02                                 1.880208                            1.779582      -1.157217       2.325705                    0.995628       3.673620      10.454531       0.471819       1.273560      -0.710304      -0.026502      -0.002206      -0.028551       0.039018       0.006615       0.013852       0.001541       0.000443       0.012293      -0.014567      -0.002282       0.016849              1.903046       1.808888       0.046506       0.466994       1.666231      -0.097782       2.234019          -0.000016
           46              H      14.494452      10.534783      12.539173       0.107104       1.125767 0.84353745E+01  0.84953615E+02                                 1.854797                            1.747431      -1.408681       2.203383                    0.991962       3.949875      11.658418       0.448024       1.357460      -0.690026      -0.017526      -0.028757      -0.012283       0.035847       0.003030       0.010276      -0.001184      -0.010819       0.005842      -0.013858       0.004864       0.008993              1.891519       1.738307       0.477140       0.159500       2.352352       0.106927       1.583897           0.000045
           47              H      16.845577      14.418084      13.601183       0.112408       1.125133 0.82836219E+01  0.81785884E+02                                 1.761916                            1.662675      -1.061454       2.366669                    0.997481       3.535919       9.829516       0.495704       1.251486      -0.715054       0.023514       0.031459       0.008680       0.040223       0.007607       0.011227       0.002932      -0.002446      -0.003809      -0.012982      -0.001806       0.014787              1.803857       1.703760       0.387490       0.075210       2.274556       0.014110       1.433254           0.000062
           48              H      -0.220907      18.024369       8.289580       0.089963       1.277888 0.99258188E+01  0.10139781E+03                                 1.862818                            1.775552      -0.755561       2.504209                    0.999099       3.490052       9.516537       0.503399       1.191054      -0.732057       0.026680      -0.015758      -0.020403       0.037100      -0.003029       0.002729       0.005396       0.014180       0.009445      -0.011613       0.004287       0.007326              1.904127       2.066890      -0.232707      -0.557919       1.599500       0.262473       2.045989           0.001198
           49              H      -1.066036      19.269500       8.828348       0.070444       1.267447 0.10178080E+02  0.10552032E+03                                 1.896887                            1.830448      -0.931002       2.407903                    0.997200       3.794800      10.716939       0.478581       1.234469      -0.719407      -0.013347       0.032214      -0.004390       0.035145      -0.000728       0.005049      -0.003545      -0.006550       0.000694      -0.007168       0.000293       0.006874              1.921833       1.648341      -0.306327       0.085472       2.541663      -0.189998       1.575496          -0.000054
           50              H       7.416788       7.715500       0.560505       0.119611       1.060768 0.74790439E+01  0.72956074E+02                                 1.765865                            1.630664      -1.359841       2.229252                    0.992868       3.826556      11.049131       0.470952       1.333259      -0.694410       0.003442      -0.017323       0.029837       0.034673      -0.006087      -0.004577      -0.007746       0.008379       0.003695      -0.013493       0.006364       0.007129              1.833394       1.510838      -0.082420      -0.079647       1.686628      -0.507695       2.302715           0.000332
           51              H      14.747971      16.601769      14.523455       0.093251       1.229423 0.91554127E+01  0.93045064E+02                                 1.905948                            1.776071      -1.012389       2.392523                    0.996692       3.670252      10.484174       0.466462       1.292034      -0.706617       0.037285      -0.028564       0.011235       0.048294      -0.013902       0.002699      -0.010639       0.012376       0.005975      -0.019112       0.000553       0.018559              1.966591       2.387062      -0.528511       0.038240       1.907154      -0.124795       1.605557           0.000492
           52              H      12.795716      19.008652      12.183617       0.094833       1.076888 0.74506084E+01  0.73081186E+02                                 1.838948                            1.666897      -1.326497       2.243462                    0.992926       3.933939      11.634090       0.446514       1.398483      -0.681739      -0.003669       0.026711      -0.039910       0.048164      -0.008172      -0.001903      -0.014133      -0.001180       0.011748      -0.017093       0.000617       0.016476              1.954905       1.620957      -0.030086       0.019111       1.793451      -0.585744       2.450306           0.000475
           53              H      11.019267      19.070510      13.644657       0.118754       1.031134 0.74196669E+01  0.72821882E+02                                 1.793077                            1.670873      -1.457125       2.188546                    0.991995       3.926171      11.677312       0.442278       1.411021      -0.679100      -0.026909       0.017541      -0.007956       0.033092      -0.006553      -0.002030      -0.005120       0.009531       0.006795      -0.011433       0.004373       0.007060              1.854899       2.169789      -0.462066       0.131579       1.706077      -0.206026       1.688830           0.000271
           54              H       0.115454      19.237234      10.368573       0.340318       0.723981 0.51195537E+01  0.46446628E+02                                 1.486561                            1.437986      -1.610998       2.177363                    0.995613       3.328231       9.966476       0.445734       1.514637      -0.657820       0.011479       0.018233      -0.004574       0.022026       0.007152       0.002461      -0.004965       0.013602       0.023841      -0.015167       0.005870       0.009297              1.519947       1.337465       0.062399       0.051916       1.866774       0.262601       1.355601           0.000303
           55              H      10.376439       2.135278       0.937798       0.116500       1.265635 0.10250471E+02  0.10689716E+03                                 1.918696                            1.863262      -1.304520       2.256912                    0.994023       3.738282      10.731314       0.462433       1.270092      -0.711382       0.001681       0.032186       0.015666       0.035835       0.004067       0.003037       0.006651      -0.025012       0.013259      -0.015572       0.000093       0.015479              1.914094       1.550488      -0.018602      -0.067112       2.312240       0.172304       1.879554           0.000001
           56              H       5.954130      16.790877       3.386322       0.114403       1.187856 0.91081261E+01  0.91370490E+02                                 1.783105                            1.713050      -1.000025       2.400211                    0.997808       3.430293       9.370631       0.505343       1.208210      -0.727014       0.027723      -0.024509      -0.011453       0.038735      -0.016985      -0.002038      -0.001840      -0.002887       0.013283      -0.019574       0.004742       0.014833              1.785469       1.969509      -0.324977      -0.202137       1.637549       0.190480       1.749349          -0.000005
           57              H       2.808568      19.762520       5.133049       0.110188       1.229220 0.93855579E+01  0.95814555E+02                                 1.885851                            1.784474      -1.169100       2.320257                    0.995436       3.682766      10.485151       0.471566       1.272307      -0.710549      -0.026616       0.025671       0.012589       0.039063      -0.015463      -0.001116       0.001969      -0.005787      -0.006191      -0.014712      -0.002311       0.017023              1.908896       1.814307      -0.430013      -0.194303       2.013857       0.296342       1.898523          -0.000016
           58              H       8.860292       1.801816       2.853764       0.108058       1.124181 0.84259636E+01  0.84884736E+02                                 1.857708                            1.750071      -1.424118       2.197643                    0.991785       3.953120      11.692068       0.446039       1.363085      -0.688910      -0.017129       0.024852      -0.018721       0.035517      -0.010323      -0.002626      -0.000364      -0.007475       0.014181      -0.013647       0.004665       0.008982              1.894547       1.740996      -0.377582       0.334199       1.871513      -0.386970       2.071133           0.000045
           59              H       5.577211      16.868874       5.685791       0.112783       1.126205 0.82953069E+01  0.81945701E+02                                 1.764429                            1.664935      -1.069805       2.363344                    0.997458       3.538561       9.845643       0.494788       1.253122      -0.714684       0.023283      -0.023101       0.022723       0.039901      -0.013652       0.000967      -0.002806      -0.002690      -0.004432      -0.013099      -0.001813       0.014912              1.806486       1.706126      -0.259462       0.298601       1.658044      -0.372176       2.055288           0.000061
           60              H       5.413262      19.665727      11.464742       0.090133       1.278598 0.99315628E+01  0.10147246E+03                                 1.863651                            1.776148      -0.756093       2.504287                    0.999081       3.490430       9.518714       0.503273       1.191164      -0.732030       0.026644       0.025377      -0.003559       0.036967      -0.000744      -0.003915       0.002345       0.000507      -0.030798      -0.011465       0.004352       0.007113              1.905068       2.067996       0.600382       0.077355       2.163061       0.062022       1.484149           0.001197
           61              H       4.568144      18.576577      12.273671       0.069544       1.272501 0.10227259E+02  0.10615120E+03                                 1.901339                            1.834364      -0.930596       2.407529                    0.997208       3.801893      10.740841       0.478296       1.233796      -0.719551      -0.013339      -0.012466       0.030408       0.035468      -0.004180      -0.003271       0.000533      -0.000923       0.016059      -0.007247       0.000343       0.006905              1.926483       1.651792       0.079489      -0.309371       1.655931      -0.324710       2.471727          -0.000053
           62              H       1.782615      13.585285       6.401562       0.120239       1.058502 0.74608276E+01  0.72750840E+02                                 1.765194                            1.630116      -1.354222       2.231917                    0.992893       3.824140      11.048405       0.470299       1.335615      -0.693943       0.003244      -0.017055      -0.029649       0.034358       0.006937      -0.002936       0.006459       0.010570       0.010538      -0.013443       0.006395       0.007048              1.832661       1.510360       0.110127      -0.031527       1.708428       0.520267       2.279194           0.000332
           63              H       3.479622      14.978326       7.115779       0.093916       1.227310 0.91380572E+01  0.92844016E+02                                 1.905564                            1.775807      -1.022361       2.388984                    0.996633       3.668032      10.483586       0.465840       1.294104      -0.706187       0.036926       0.004423      -0.030146       0.047874       0.004731      -0.013604       0.009247       0.014569       0.012821      -0.019224       0.000528       0.018696              1.966170       2.386411       0.231086      -0.476481       1.572731      -0.068154       1.939367           0.000492
           64              H       1.527390      15.801251      10.370126       0.094731       1.076518 0.74485583E+01  0.73062784E+02                                 1.839280                            1.667254      -1.329333       2.242388                    0.992892       3.934590      11.639655       0.446190       1.399466      -0.681556      -0.003881       0.021322       0.042877       0.048043       0.005687      -0.006026       0.009382       0.007012       0.037320      -0.017098       0.000439       0.016659              1.955209       1.621370      -0.001486      -0.035575       1.779048       0.577289       2.465208           0.000474
           65              H      16.653440      14.505024       9.693172       0.118189       1.035444 0.74531652E+01  0.73177846E+02                                 1.791937                            1.669853      -1.452890       2.189121                    0.991984       3.926663      11.652191       0.444652       1.402966      -0.680586      -0.027292      -0.001659       0.019273       0.033452       0.005273      -0.004738       0.006122       0.007703       0.002154      -0.011621       0.004515       0.007106              1.853678       2.168363       0.116923      -0.465547       1.513813       0.095414       1.878859           0.000271
           66              H       5.749632      17.258836      11.475610       0.341106       0.721488 0.50991694E+01  0.46227851E+02                                 1.484886                            1.436552      -1.611043       2.177734                    0.995527       3.324557       9.960470       0.445171       1.517661      -0.657318       0.011244      -0.005075       0.017970       0.021796      -0.005808       0.005010       0.010411       0.003900      -0.005515      -0.015102       0.005972       0.009130              1.518149       1.336180      -0.075985       0.027928       1.708590      -0.351689       1.509678           0.000304
           67              H       4.742217      16.048634       1.380303       0.116194       1.269699 0.10292239E+02  0.10744666E+03                                 1.923107                            1.867278      -1.309347       2.254410                    0.993991       3.744126      10.755346       0.461832       1.270396      -0.711308       0.001803      -0.029531       0.019806       0.035604      -0.004605       0.002120      -0.006027      -0.026600       0.009217      -0.015680      -0.000009       0.015689              1.918536       1.553382       0.067623       0.017502       2.142322      -0.274774       2.059903           0.000001
           68              H      11.588294      24.528816      12.848150       0.114306       1.188229 0.91123109E+01  0.91430518E+02                                 1.784134                            1.713984      -1.002159       2.399481                    0.997722       3.431224       9.376628       0.504925       1.208972      -0.726840       0.027538       0.022019      -0.015915       0.038684       0.010598      -0.013585       0.003218      -0.005120       0.006349      -0.019721       0.004816       0.014905              1.786502       1.970755       0.337932      -0.180522       1.887496      -0.046895       1.501254          -0.000005
           69              H       8.442755      21.530293      14.548298       0.110021       1.227185 0.93661874E+01  0.95565387E+02                                 1.883767                            1.782634      -1.165796       2.321659                    0.995457       3.679689      10.472841       0.471819       1.272309      -0.710564      -0.026648      -0.023824       0.016346       0.039305       0.008539      -0.012724      -0.003561      -0.003127       0.001971      -0.014583      -0.002236       0.016819              1.906749       1.812344       0.382582      -0.274725       2.181345      -0.197747       1.726558          -0.000016
           70              H       3.226066      14.556089       0.133528       0.107613       1.126166 0.84402545E+01  0.85022688E+02                                 1.855778                            1.748330      -1.415258       2.200580                    0.991848       3.951868      11.669090       0.447717       1.358072      -0.689886      -0.017257       0.003759       0.030864       0.035560       0.007513      -0.007765       0.001629      -0.009908       0.007951      -0.013878       0.004758       0.009120              1.892531       1.739207      -0.100482      -0.493339       1.684308       0.279486       2.254078           0.000045
           71              H      11.211373      22.498419      11.765955       0.112768       1.125598 0.82926131E+01  0.81941441E+02                                 1.766723                            1.666994      -1.081339       2.359045                    0.997349       3.539530       9.861079       0.493272       1.256631      -0.713932       0.023598      -0.007904      -0.031443       0.040100       0.006006      -0.012197      -0.000229       0.001871       0.010710      -0.013077      -0.001650       0.014727              1.808884       1.708310      -0.129120      -0.374698       1.635798       0.358840       2.082545           0.000061
           72              H      11.047443      16.095280      11.298609       0.089920       1.278107 0.99260584E+01  0.10140146E+03                                 1.863209                            1.775685      -0.758603       2.503278                    0.999095       3.489683       9.515770       0.503330       1.191204      -0.732029       0.026792      -0.009707       0.023825       0.037144       0.003827       0.001121      -0.007721       0.009865      -0.002597      -0.011435       0.004185       0.007250              1.904635       2.067515      -0.367082       0.481273       1.707101      -0.324967       1.939289           0.001198
           73              H      10.202314      15.939299       9.950911       0.069708       1.271860 0.10222281E+02  0.10610385E+03                                 1.902182                            1.835138      -0.936927       2.405404                    0.997251       3.801209      10.744826       0.477641       1.235437      -0.719195      -0.013157      -0.019938      -0.025920       0.035249       0.004871      -0.001923       0.002989      -0.007159      -0.002487      -0.007170       0.000249       0.006921              1.927348       1.652446       0.228418       0.223662       1.987565       0.516020       2.142034          -0.000054
           74              H      13.050987       5.591904       8.564398       0.120402       1.059521 0.74698177E+01  0.72865843E+02                                 1.766729                            1.631373      -1.368868       2.225965                    0.992792       3.827403      11.062590       0.469964       1.336066      -0.693833       0.003460       0.034279      -0.000059       0.034454      -0.000856       0.007507       0.001390      -0.002896      -0.029578      -0.013364       0.006410       0.006953              1.834340       1.511487      -0.027771       0.111293       2.589967      -0.012919       1.401566           0.000332
           75              H       9.113767      22.205281       9.413696       0.093894       1.224876 0.91165394E+01  0.92580793E+02                                 1.904256                            1.774691      -1.024666       2.388257                    0.996519       3.664197      10.473790       0.465552       1.295528      -0.705916       0.036847       0.024230       0.018780       0.047932       0.009188       0.010817       0.001374      -0.003548      -0.042094      -0.019131       0.000643       0.018489              1.964763       2.384516       0.296760       0.437878       1.787498       0.192656       1.722274           0.000493
           76              H       7.161538      18.975473       8.499187       0.094818       1.073728 0.74234560E+01  0.72723015E+02                                 1.833036                            1.662166      -1.312437       2.249634                    0.993179       3.922238      11.578948       0.447988       1.395642      -0.682324      -0.003442      -0.047944      -0.002858       0.048152       0.002550       0.007914       0.004858      -0.017431      -0.036938      -0.017024       0.000448       0.016576              1.948218       1.616283       0.031349       0.016405       2.781865       0.008387       1.446507           0.000474
           77              H       5.385078      20.209842       7.715100       0.119427       1.031236 0.74196877E+01  0.72810449E+02                                 1.791808                            1.669755      -1.469553       2.183409                    0.991812       3.924551      11.665444       0.442942       1.409130      -0.679436      -0.026855      -0.015497      -0.011075       0.032924       0.001508       0.006658      -0.001035      -0.001315      -0.025018      -0.011477       0.004522       0.006955              1.853568       2.168111       0.344575       0.333978       1.870202       0.110318       1.522391           0.000270
           78              H      11.383792      17.289307       9.208746       0.342018       0.723418 0.51184000E+01  0.46463662E+02                                 1.489474                            1.440739      -1.628386       2.170248                    0.995715       3.333670      10.006891       0.443669       1.520783      -0.656728       0.011085      -0.012886      -0.013227       0.021538      -0.001506      -0.007559      -0.005551      -0.004711      -0.030403      -0.015064       0.005914       0.009150              1.522983       1.340001       0.013826      -0.080142       1.258268       0.090202       1.970681           0.000300
           79              H      -3.709036      17.672952       2.318101       0.116192       1.269685 0.10292083E+02  0.10744458E+03                                 1.923092                            1.867262      -1.309399       2.254387                    0.993990       3.744099      10.755234       0.461834       1.270395      -0.711309       0.001801      -0.002389       0.035478       0.035603       0.000468       0.005048       0.000751      -0.014864       0.044429      -0.015680      -0.000009       0.015688              1.918520       1.553370      -0.048969      -0.049812       1.842529      -0.101698       2.359661           0.000001
           80              H       3.137092       3.501424       0.708007       0.114308       1.188237 0.91123904E+01  0.91431579E+02                                 1.784147                            1.713996      -1.002168       2.399481                    0.997722       3.431233       9.376687       0.504921       1.208978      -0.726838       0.027535       0.002771      -0.027026       0.038681       0.006466      -0.015970       0.001342      -0.008371      -0.003393      -0.019721       0.004816       0.014905              1.786515       1.970771      -0.012630      -0.382925       1.557213       0.143803       1.831561          -0.000005
           81              H      16.894047       3.528328       4.154882       0.110023       1.227208 0.93664045E+01  0.95568193E+02                                 1.883791                            1.782655      -1.165821       2.321650                    0.995456       3.679731      10.473006       0.471816       1.272310      -0.710563      -0.026649      -0.002243       0.028804       0.039305       0.006751      -0.013757      -0.001530       0.000388       0.012520      -0.014583      -0.002234       0.016818              1.906774       1.812368       0.046627      -0.468699       1.669022       0.098059       2.238931          -0.000016
           82              H      11.677304      19.498965       2.987292       0.107607       1.126169 0.84402803E+01  0.85022909E+02                                 1.855773                            1.748325      -1.415250       2.200581                    0.991849       3.951872      11.669053       0.447722       1.358060      -0.689888      -0.017257      -0.028610       0.012178       0.035562       0.002969      -0.010389       0.001238      -0.010588       0.005920      -0.013880       0.004759       0.009120              1.892525       1.739201       0.477481      -0.159650       2.353669      -0.106976       1.584704           0.000045
           83              H       2.760162       5.453833       1.925282       0.112764       1.125599 0.82926173E+01  0.81941445E+02                                 1.766719                            1.666990      -1.081430       2.359000                    0.997347       3.539537       9.861077       0.493274       1.256625      -0.713934       0.023598       0.031182      -0.008876       0.040099       0.007561      -0.011298      -0.002840      -0.002649      -0.002849      -0.013077      -0.001652       0.014728              1.808880       1.708304       0.389056      -0.075529       2.281619      -0.014029       1.436717           0.000061
           84              H       2.596209       9.060153       7.236885       0.089921       1.278094 0.99259143E+01  0.10139954E+03                                 1.863192                            1.775668      -0.758577       2.503288                    0.999095       3.489652       9.515638       0.503334       1.191199      -0.732031       0.026792      -0.015780       0.020320       0.037144      -0.002884      -0.002752      -0.005435       0.013827       0.009284      -0.011435       0.004186       0.007249              1.904617       2.067497      -0.233249       0.558536       1.599794      -0.263019       2.046561           0.001198
           85              H       1.751077      10.305280       6.698117       0.069713       1.271869 0.10222339E+02  0.10610441E+03                                 1.902176                            1.835131      -0.936912       2.405414                    0.997252       3.801190      10.744705       0.477648       1.235421      -0.719199      -0.013156       0.032413       0.004308       0.035245      -0.000771      -0.005179       0.003582      -0.006130       0.000591      -0.007169       0.000249       0.006920              1.927342       1.652440      -0.307908      -0.085984       2.550298       0.191122       1.579287          -0.000054
           86              H       4.599711      16.679759      14.965960       0.120400       1.059520 0.74697800E+01  0.72865017E+02                                 1.766692                            1.631341      -1.368846       2.225973                    0.992792       3.827334      11.062174       0.469983       1.336020      -0.693842       0.003460      -0.017089      -0.029716       0.034453      -0.006072       0.004494       0.007725       0.008076       0.003344      -0.013362       0.006410       0.006952              1.834300       1.511456      -0.082495       0.079691       1.687445       0.508119       2.303999           0.000332
           87              H       0.662550       7.637512       1.003010       0.093898       1.224816 0.91159754E+01  0.92573408E+02                                 1.904178                            1.774624      -1.024676       2.388252                    0.996520       3.664074      10.473261       0.465567       1.295511      -0.705920       0.036845      -0.028379      -0.011594       0.047931      -0.013961      -0.002547       0.010569       0.012377       0.005680      -0.019130       0.000643       0.018487              1.964679       2.384404      -0.527558      -0.038061       1.905346       0.124562       1.604287           0.000493
           88              H      -1.289691      10.044411       3.342848       0.094824       1.073725 0.74234571E+01  0.72723157E+02                                 1.833045                            1.662176      -1.312450       2.249627                    0.993178       3.922257      11.579082       0.447982       1.395658      -0.682321      -0.003438       0.026451       0.040080       0.048144      -0.008127       0.001745       0.014196      -0.001252       0.011623      -0.017018       0.000443       0.016575              1.948227       1.616293      -0.029882      -0.018949       1.787620       0.582421       2.440767           0.000474
           89              H      13.836351      10.106259       1.881808       0.119425       1.031296 0.74201902E+01  0.72816240E+02                                 1.791833                            1.669776      -1.469684       2.183342                    0.991811       3.924617      11.665513       0.442956       1.409070      -0.679447      -0.026853       0.017339       0.007881       0.032922      -0.006517       0.002024       0.005181       0.009454       0.007292      -0.011473       0.004522       0.006951              1.853595       2.168150      -0.461532      -0.131424       1.704904       0.205768       1.687731           0.000270
           90              H       2.932558      10.273004       5.157892       0.342022       0.723404 0.51182947E+01  0.46462538E+02                                 1.489466                            1.440732      -1.628454       2.170223                    0.995714       3.333651      10.006866       0.443666       1.520801      -0.656726       0.011085       0.017899       0.004545       0.021538       0.007300      -0.002475       0.004826       0.013262       0.023522      -0.015063       0.005914       0.009149              1.522974       1.339995       0.062488      -0.052044       1.870678      -0.263380       1.358249           0.000300
           91              H       7.559360      11.099535      14.588667       0.115814       1.268949 0.10283352E+02  0.10732133E+03                                 1.921621                            1.865899      -1.305105       2.256168                    0.994079       3.743104      10.747710       0.462255       1.269618      -0.711480       0.001716       0.032153      -0.015700       0.035822       0.004064      -0.003051      -0.006742      -0.025335       0.013351      -0.015741       0.000076       0.015666              1.917035       1.552358      -0.018658       0.067261       2.316507      -0.172908       1.882239           0.000001
           92              H       8.771275       7.826693      12.140143       0.114831       1.182907 0.90597777E+01  0.90751309E+02                                 1.776952                            1.707553      -0.990342       2.404709                    0.997922       3.423431       9.340505       0.506651       1.206875      -0.727322       0.027671      -0.024546       0.011476       0.038728      -0.016897       0.002257       0.001914      -0.002938       0.013775      -0.019617       0.004952       0.014666              1.779217       1.962144      -0.322886       0.200810       1.632156      -0.189298       1.743350          -0.000005
           93              H       5.625703      10.798324      10.393416       0.110827       1.222641 0.93249087E+01  0.95050704E+02                                 1.880208                            1.779582      -1.157243       2.325693                    0.995628       3.673610      10.454530       0.471816       1.273570      -0.710302      -0.026503       0.025830      -0.012365       0.039019      -0.015302       0.001197      -0.001987      -0.005668      -0.006037      -0.014566      -0.002281       0.016848              1.903046       1.808889      -0.427681       0.193224       2.007387      -0.294752       1.892862          -0.000016
           94              H       6.043202      10.766060      12.672701       0.107111       1.125678 0.84346038E+01  0.84944435E+02                                 1.854757                            1.747397      -1.408516       2.203465                    0.991966       3.949757      11.658207       0.448008       1.357531      -0.690012      -0.017527       0.025015       0.018763       0.035847      -0.010414       0.002514       0.000486      -0.007930       0.014515      -0.013858       0.004864       0.008993              1.891476       1.738272      -0.376687      -0.333452       1.868570       0.386198       2.067586           0.000045
           95              H       8.394342       7.904675       9.840674       0.112422       1.125107 0.82833918E+01  0.81783030E+02                                 1.761886                            1.662651      -1.061490       2.366659                    0.997481       3.535865       9.829325       0.495708       1.251483      -0.715054       0.023512      -0.023235      -0.022899       0.040213      -0.013527      -0.000974       0.002825      -0.002637      -0.004377      -0.012985      -0.001802       0.014787              1.803824       1.703734      -0.258869      -0.297959       1.655772       0.371336       2.051966           0.000062
           96              H       8.230360      10.701490       4.061723       0.089958       1.277885 0.99257925E+01  0.10139752E+03                                 1.862820                            1.775552      -0.755495       2.504239                    0.999099       3.490062       9.516579       0.503397       1.191058      -0.732056       0.026681       0.025548       0.003444       0.037100      -0.000848       0.003989      -0.002418       0.000646      -0.031156      -0.011614       0.004288       0.007326              1.904128       2.066889       0.599526      -0.077429       2.161682      -0.062099       1.483814           0.001198
           97              H       7.385237       9.612336       3.252794       0.070443       1.267458 0.10178191E+02  0.10552181E+03                                 1.896902                            1.830461      -0.931033       2.407889                    0.997200       3.794818      10.717025       0.478578       1.234473      -0.719406      -0.013344      -0.012305      -0.030092       0.035142      -0.004009       0.003154      -0.000504      -0.001285       0.016491      -0.007168       0.000295       0.006873              1.921848       1.648352       0.079144       0.308025       1.652509       0.323370       2.464685          -0.000054
           98              H      -1.034497      22.549506       9.124903       0.119615       1.060752 0.74789145E+01  0.72954637E+02                                 1.765862                            1.630662      -1.359851       2.229252                    0.992868       3.826546      11.049158       0.470946       1.333278      -0.694406       0.003442      -0.017177       0.029919       0.034670       0.007007       0.002984      -0.006489       0.010560       0.010237      -0.013494       0.006365       0.007129              1.833391       1.510837       0.110188       0.031551       1.709010      -0.520617       2.280324           0.000332
           99              H       6.296746       6.014118       8.410686       0.093251       1.229432 0.91554912E+01  0.93046047E+02                                 1.905955                            1.776077      -1.012436       2.392500                    0.996692       3.670268      10.484225       0.466462       1.292032      -0.706617       0.037285       0.004553       0.030355       0.048294       0.004614       0.013389      -0.009294       0.014709       0.012965      -0.019114       0.000555       0.018559              1.966598       2.387070       0.231144       0.476825       1.572887       0.068200       1.939837           0.000492
          100              H       4.344494       6.837022       5.156339       0.094832       1.076892 0.74506320E+01  0.73081466E+02                                 1.838952                            1.666899      -1.326502       2.243460                    0.992926       3.933941      11.634095       0.446514       1.398482      -0.681739      -0.003669       0.021207      -0.043087       0.048163       0.005735       0.006126      -0.009355       0.007096       0.036575      -0.017093       0.000617       0.016476              1.954910       1.620958      -0.001507       0.035611       1.778822      -0.577301       2.464950           0.000475
          101              H       2.568048       5.540799       5.833293       0.118749       1.031151 0.74198114E+01  0.72823537E+02                                 1.793083                            1.670878      -1.457134       2.188538                    0.991995       3.926193      11.677335       0.442282       1.411004      -0.679103      -0.026909      -0.001880      -0.019169       0.033092       0.005036       0.004661      -0.006095       0.007844       0.001732      -0.011435       0.004374       0.007061              1.854906       2.169797       0.117087       0.465951       1.514723      -0.095545       1.880198           0.000271
          102              H       8.566729       8.294599       4.050855       0.340314       0.724015 0.51198531E+01  0.46450015E+02                                 1.486603                            1.438025      -1.611001       2.177362                    0.995614       3.328323       9.966818       0.445729       1.514629      -0.657821       0.011474      -0.005154      -0.018079       0.022025      -0.005706      -0.004964      -0.010591       0.003859      -0.005377      -0.015168       0.005869       0.009299              1.519992       1.337501      -0.076165      -0.028085       1.710869       0.352663       1.511605           0.000303
          103              H       1.925136      25.012888      14.146162       0.116502       1.265644 0.10250550E+02  0.10689816E+03                                 1.918705                            1.863268      -1.304525       2.256913                    0.994022       3.738269      10.731275       0.462432       1.270091      -0.711383       0.001682      -0.029659      -0.020041       0.035835      -0.004663      -0.002004       0.005869      -0.026361       0.009199      -0.015570       0.000093       0.015477              1.914103       1.550492       0.067420      -0.017448       2.136961       0.273518       2.054855           0.000001
          104              H      -2.497117      15.564571       2.678315       0.114396       1.187868 0.91082379E+01  0.91371806E+02                                 1.783109                            1.713054      -1.000053       2.400195                    0.997807       3.430318       9.370680       0.505346       1.208201      -0.727016       0.027725       0.022173       0.015499       0.038737       0.010259       0.013692      -0.003171      -0.005191       0.006363      -0.019576       0.004742       0.014834              1.785473       1.969510       0.337546       0.180368       1.886367       0.046827       1.500542          -0.000005
          105              H      11.259834      12.566036       0.978167       0.110185       1.229195 0.93853368E+01  0.95811998E+02                                 1.885850                            1.784473      -1.169051       2.320280                    0.995437       3.682756      10.485201       0.471558       1.272335      -0.710543      -0.026614      -0.023737      -0.015939       0.039061       0.008697       0.012834       0.003578      -0.003002       0.002171      -0.014713      -0.002311       0.017024              1.908894       1.814305       0.383278       0.275249       2.183995       0.198110       1.728382          -0.000016
          106              H      17.311492      23.520351      15.392937       0.108060       1.124166 0.84258260E+01  0.84883031E+02                                 1.857696                            1.750059      -1.424109       2.197647                    0.991785       3.953094      11.691981       0.446040       1.363089      -0.688909      -0.017129       0.003784      -0.030883       0.035517       0.007435       0.007627      -0.001633      -0.009675       0.007578      -0.013645       0.004664       0.008981              1.894535       1.740983      -0.100631       0.494090       1.686089      -0.279919       2.256532           0.000045
          107              H      14.028468      13.534180       3.760510       0.112783       1.126254 0.82957407E+01  0.81951079E+02                                 1.764477                            1.664976      -1.069878       2.363303                    0.997459       3.538652       9.845970       0.494783       1.253118      -0.714685       0.023282      -0.008125       0.031365       0.039898       0.005988       0.012308       0.000139       0.002412       0.010866      -0.013100      -0.001814       0.014913              1.806537       1.706170      -0.128870       0.374021       1.633702      -0.358116       2.079739           0.000062
          108              H      13.864541       7.131045       4.227856       0.090136       1.278632 0.99319236E+01  0.10147710E+03                                 1.863682                            1.776178      -0.756226       2.504230                    0.999081       3.490493       9.518943       0.503269       1.191163      -0.732030       0.026644      -0.009604      -0.023756       0.036966       0.003761      -0.001313       0.007728       0.009837      -0.002808      -0.011462       0.004351       0.007111              1.905100       2.068035      -0.367192      -0.481272       1.707621       0.324993       1.939645           0.001198
          109              H      13.019421       6.975072       5.575554       0.069553       1.272405 0.10226337E+02  0.10613954E+03                                 1.901269                            1.834304      -0.930658       2.407506                    0.997208       3.801779      10.740515       0.478294       1.233825      -0.719545      -0.013339      -0.020102       0.025998       0.035468       0.004922       0.001986      -0.003010      -0.007057      -0.002350      -0.007247       0.000345       0.006902              1.926411       1.651739       0.228162      -0.223510       1.986487      -0.515569       2.141007          -0.000054
          110              H      10.233862      14.556111       6.962067       0.120241       1.058489 0.74607335E+01  0.72749846E+02                                 1.765196                            1.630118      -1.354232       2.231915                    0.992893       3.824143      11.048484       0.470292       1.335635      -0.693939       0.003242       0.034205      -0.000054       0.034359      -0.000925      -0.007475      -0.001341      -0.002941      -0.029990      -0.013443       0.006396       0.007047              1.832663       1.510362      -0.027762      -0.111136       2.587068       0.012981       1.400558           0.000332
          111              H      11.930876      13.241058       6.112769       0.093919       1.227331 0.91382434E+01  0.92846393E+02                                 1.905584                            1.775824      -1.022353       2.388985                    0.996631       3.668065      10.483712       0.465838       1.294102      -0.706187       0.036924       0.023896      -0.018903       0.047872       0.009415      -0.010899      -0.001307      -0.003707      -0.042016      -0.019224       0.000528       0.018696              1.966191       2.386439       0.297106      -0.438375       1.788702      -0.192840       1.723431           0.000493
          112              H       9.978653      10.011255       7.027278       0.094736       1.076484 0.74482698E+01  0.73059232E+02                                 1.839242                            1.667222      -1.329319       2.242400                    0.992892       3.934513      11.639362       0.446194       1.399468      -0.681556      -0.003878      -0.047795       0.002976       0.048044       0.002377      -0.007941      -0.004906      -0.017739      -0.036930      -0.017100       0.000440       0.016661              1.955167       1.621339       0.031549      -0.016500       2.793544      -0.008475       1.450617           0.000475
          113              H       8.202198      11.245630       7.811365       0.118190       1.035434 0.74530631E+01  0.73176404E+02                                 1.791906                            1.669827      -1.452898       2.189120                    0.991983       3.926614      11.651912       0.444662       1.402941      -0.680590      -0.027292      -0.015861       0.011074       0.033452       0.001467      -0.006936       0.000927      -0.001297      -0.024844      -0.011622       0.004516       0.007106              1.853646       2.168320       0.344704      -0.334024       1.870196      -0.110361       1.522421           0.000271
          114              H      14.200902       8.325085       6.317719       0.341102       0.721520 0.50994167E+01  0.46230468E+02                                 1.484902                            1.436565      -1.611255       2.177637                    0.995521       3.324592       9.960485       0.445182       1.517613      -0.657325       0.011240      -0.013028       0.013382       0.021797      -0.001436       0.007537       0.005557      -0.004507      -0.030743      -0.015105       0.005975       0.009129              1.518166       1.336188       0.013806       0.079774       1.254843      -0.089716       1.963468           0.000302
          115              H       0.891822      18.183913       2.318101       0.115810       1.268951 0.10283347E+02  0.10732112E+03                                 1.921614                            1.865891      -1.305082       2.256176                    0.994079       3.743091      10.747620       0.462260       1.269607      -0.711482      -0.001717       0.002480       0.035696       0.035823       0.000608      -0.005045      -0.000777      -0.014999       0.044352      -0.015740       0.000073       0.015667              1.917027       1.552351      -0.048921       0.049786       1.841051       0.101592       2.357680           0.000001
          116              H      -0.320077      14.427006       0.708007       0.114831       1.182901 0.90597284E+01  0.90750727E+02                                 1.776949                            1.707552      -0.990361       2.404704                    0.997921       3.423422       9.340488       0.506649       1.206879      -0.727321      -0.027671      -0.002333      -0.026995       0.038728       0.006494       0.015762      -0.001390      -0.008658      -0.003393      -0.019618       0.004952       0.014666              1.779214       1.962139      -0.012461       0.380030       1.551614      -0.142796       1.823889          -0.000005
          117              H       2.825489      14.400124       4.154882       0.110825       1.222648 0.93249729E+01  0.95051404E+02                                 1.880205                            1.779580      -1.157217       2.325705                    0.995628       3.673617      10.454510       0.471820       1.273558      -0.710304       0.026502       0.002206       0.028551       0.039018       0.006615       0.013852       0.001541       0.000443       0.012293      -0.014567      -0.002282       0.016849              1.903043       1.808885       0.046506       0.466993       1.666228      -0.097782       2.234015          -0.000016
          118              H       2.407986      16.357905       2.987292       0.107104       1.125769 0.84353882E+01  0.84953779E+02                                 1.854798                            1.747432      -1.408680       2.203383                    0.991962       3.949877      11.658422       0.448025       1.357459      -0.690026       0.017526       0.028757       0.012283       0.035847       0.003031       0.010276      -0.001184      -0.010819       0.005842      -0.013858       0.004864       0.008993              1.891519       1.738308       0.477140       0.159500       2.352353       0.106927       1.583898           0.000045
          119              H       0.056861      12.474604       1.925282       0.112408       1.125138 0.82836670E+01  0.81786442E+02                                 1.761921                            1.662679      -1.061461       2.366666                    0.997481       3.535928       9.829548       0.495703       1.251485      -0.715054      -0.023514      -0.031459      -0.008679       0.040223       0.007607       0.011228       0.002932      -0.002446      -0.003809      -0.012982      -0.001805       0.014787              1.803862       1.703765       0.387492       0.075210       2.274564       0.014110       1.433257           0.000062
          120              H      17.123345       8.868319       7.236885       0.089961       1.277891 0.99258539E+01  0.10139825E+03                                 1.862822                            1.775554      -0.755556       2.504211                    0.999099       3.490059       9.516559       0.503399       1.191054      -0.732057      -0.026681       0.015758       0.020403       0.037101      -0.003030       0.002729       0.005397       0.014181       0.009446      -0.011613       0.004287       0.007326              1.904130       2.066894      -0.232708      -0.557920       1.599503       0.262474       2.045993           0.001198
          121              H      17.968474       7.623188       6.698117       0.070444       1.267446 0.10178071E+02  0.10552023E+03                                 1.896888                            1.830449      -0.930997       2.407906                    0.997200       3.794801      10.716952       0.478580       1.234471      -0.719406       0.013347      -0.032214       0.004389       0.035145      -0.000728       0.005049      -0.003545      -0.006551       0.000695      -0.007168       0.000294       0.006874              1.921834       1.648342      -0.306327       0.085473       2.541664      -0.189998       1.575497          -0.000054
          122              H       9.485650      19.177188      14.965960       0.119612       1.060763 0.74789961E+01  0.72955481E+02                                 1.765858                            1.630659      -1.359836       2.229255                    0.992868       3.826542      11.049076       0.470953       1.333258      -0.694410      -0.003442       0.017323      -0.029837       0.034673      -0.006087      -0.004576      -0.007746       0.008379       0.003695      -0.013493       0.006364       0.007129              1.833386       1.510833      -0.082419      -0.079647       1.686621      -0.507691       2.302705           0.000332
          123              H       2.154467      10.290919       1.003010       0.093251       1.229431 0.91554818E+01  0.93045941E+02                                 1.905956                            1.776077      -1.012398       2.392518                    0.996692       3.670264      10.484218       0.466462       1.292034      -0.706617      -0.037285       0.028564      -0.011235       0.048294      -0.013902       0.002699      -0.010639       0.012376       0.005975      -0.019112       0.000553       0.018559              1.966599       2.387073      -0.528515       0.038240       1.907161      -0.124796       1.605562           0.000492
          124              H       4.106722       7.884036       3.342848       0.094832       1.076893 0.74506447E+01  0.73081633E+02                                 1.838953                            1.666901      -1.326501       2.243460                    0.992926       3.933949      11.634128       0.446514       1.398483      -0.681739       0.003669      -0.026711       0.039909       0.048163      -0.008172      -0.001903      -0.014133      -0.001180       0.011747      -0.017092       0.000616       0.016476              1.954911       1.620961      -0.030086       0.019112       1.793457      -0.585748       2.450316           0.000475
          125              H       5.883171       7.822178       1.881808       0.118753       1.031135 0.74196768E+01  0.72822006E+02                                 1.793079                            1.670874      -1.457126       2.188545                    0.991995       3.926174      11.677325       0.442277       1.411022      -0.679100       0.026909      -0.017541       0.007956       0.033092      -0.006553      -0.002030      -0.005121       0.009531       0.006796      -0.011433       0.004373       0.007060              1.854901       2.169792      -0.462067       0.131579       1.706078      -0.206027       1.688831           0.000271
          126              H      16.786984       7.655454       5.157892       0.340317       0.723992 0.51196544E+01  0.46447777E+02                                 1.486575                            1.438000      -1.611026       2.177347                    0.995613       3.328269       9.966620       0.445732       1.514636      -0.657820      -0.011478      -0.018234       0.004574       0.022026       0.007152       0.002461      -0.004965       0.013601       0.023842      -0.015167       0.005870       0.009298              1.519962       1.337478       0.062399       0.051916       1.866792       0.262605       1.355615           0.000303
          127              H       6.525999      24.757410      14.588667       0.116500       1.265635 0.10250476E+02  0.10689722E+03                                 1.918696                            1.863262      -1.304523       2.256910                    0.994023       3.738282      10.731312       0.462433       1.270091      -0.711383      -0.001681      -0.032186      -0.015666       0.035835       0.004067       0.003037       0.006651      -0.025012       0.013259      -0.015572       0.000093       0.015479              1.914094       1.550488      -0.018602      -0.067112       2.312239       0.172304       1.879554           0.000001
          128              H      10.948308      10.101811      12.140143       0.114401       1.187867 0.91082440E+01  0.91372004E+02                                 1.783119                            1.713064      -1.000035       2.400205                    0.997808       3.430315       9.370720       0.505340       1.208213      -0.727014      -0.027723       0.024509       0.011453       0.038735      -0.016985      -0.002038      -0.001840      -0.002886       0.013283      -0.019574       0.004742       0.014832              1.785484       1.969526      -0.324981      -0.202140       1.637561       0.190482       1.749364          -0.000005
          129              H      14.093870       7.130168      10.393416       0.110185       1.229245 0.93857940E+01  0.95817580E+02                                 1.885876                            1.784496      -1.169125       2.320242                    0.995436       3.682813      10.485323       0.471564       1.272306      -0.710549       0.026615      -0.025671      -0.012588       0.039062      -0.015463      -0.001115       0.001969      -0.005788      -0.006192      -0.014712      -0.002311       0.017023              1.908921       1.814330      -0.430021      -0.194307       2.013884       0.296347       1.898549          -0.000016
          130              H       8.042146      25.090872      12.672701       0.108058       1.124183 0.84259844E+01  0.84884998E+02                                 1.857710                            1.750072      -1.424119       2.197642                    0.991785       3.953126      11.692089       0.446039       1.363084      -0.688910       0.017129      -0.024852       0.018721       0.035517      -0.010323      -0.002626      -0.000364      -0.007475       0.014181      -0.013647       0.004665       0.008982              1.894549       1.740997      -0.377582       0.334199       1.871514      -0.386971       2.071137           0.000045
          131              H      11.325227      10.023814       9.840674       0.112777       1.126234 0.82955684E+01  0.81948899E+02                                 1.764454                            1.664958      -1.069830       2.363326                    0.997458       3.538616       9.845821       0.494786       1.253117      -0.714685      -0.023283       0.023101      -0.022722       0.039901      -0.013651       0.000967      -0.002806      -0.002690      -0.004435      -0.013098      -0.001814       0.014912              1.806513       1.706151      -0.259468       0.298608       1.658067      -0.372184       2.055321           0.000062
          132              H      11.489176       7.226961       4.061723       0.090136       1.278642 0.99320096E+01  0.10147834E+03                                 1.863703                            1.776195      -0.756162       2.504252                    0.999081       3.490510       9.519049       0.503262       1.191175      -0.732028      -0.026643      -0.025375       0.003559       0.036965      -0.000744      -0.003914       0.002343       0.000509      -0.030793      -0.011463       0.004351       0.007112              1.905123       2.068059       0.600406       0.077359       2.163124       0.062025       1.484187           0.001198
          133              H      12.334294       8.316111       3.252794       0.069551       1.272492 0.10227200E+02  0.10615065E+03                                 1.901345                            1.834371      -0.930621       2.407520                    0.997208       3.801903      10.740946       0.478290       1.233812      -0.719547       0.013338       0.012467      -0.030407       0.035467      -0.004179      -0.003271       0.000532      -0.000922       0.016057      -0.007246       0.000343       0.006903              1.926490       1.651800       0.079490      -0.309371       1.655939      -0.324712       2.471731          -0.000054
          134              H      15.119823      13.307403       9.124903       0.120240       1.058497 0.74607835E+01  0.72750302E+02                                 1.765188                            1.630111      -1.354223       2.231917                    0.992893       3.824129      11.048365       0.470299       1.335615      -0.693943      -0.003244       0.017055       0.029649       0.034358       0.006937      -0.002936       0.006459       0.010569       0.010537      -0.013443       0.006395       0.007048              1.832655       1.510356       0.110126      -0.031527       1.708423       0.520264       2.279185           0.000332
          135              H      13.422816      11.914362       8.410686       0.093917       1.227307 0.91380310E+01  0.92843674E+02                                 1.905560                            1.775804      -1.022345       2.388991                    0.996633       3.668028      10.483567       0.465841       1.294102      -0.706187      -0.036926      -0.004423       0.030146       0.047874       0.004731      -0.013603       0.009248       0.014568       0.012822      -0.019225       0.000529       0.018696              1.966165       2.386405       0.231085      -0.476479       1.572728      -0.068154       1.939363           0.000493
          136              H      15.375048      11.091437       5.156339       0.094733       1.076513 0.74485216E+01  0.73062324E+02                                 1.839273                            1.667249      -1.329324       2.242393                    0.992892       3.934580      11.639612       0.446191       1.399465      -0.681557       0.003881      -0.021322      -0.042877       0.048043       0.005688      -0.006027       0.009383       0.007013       0.037321      -0.017100       0.000440       0.016660              1.955201       1.621366      -0.001486      -0.035575       1.779042       0.577284       2.465196           0.000475
          137              H       0.248998      12.387664       5.833293       0.118191       1.035441 0.74531382E+01  0.73177527E+02                                 1.791935                            1.669851      -1.452892       2.189121                    0.991984       3.926658      11.652178       0.444652       1.402968      -0.680585       0.027292       0.001659      -0.019273       0.033452       0.005273      -0.004738       0.006122       0.007703       0.002155      -0.011621       0.004515       0.007105              1.853676       2.168360       0.116923      -0.465546       1.513811       0.095414       1.878856           0.000271
          138              H      11.152806       9.633852       4.050855       0.341105       0.721500 0.50992646E+01  0.46228916E+02                                 1.484899                            1.436563      -1.611041       2.177731                    0.995528       3.324583       9.960559       0.445171       1.517655      -0.657318      -0.011242       0.005077      -0.017969       0.021796      -0.005808       0.005009       0.010411       0.003900      -0.005515      -0.015102       0.005972       0.009130              1.518164       1.336188      -0.075988       0.027930       1.708609      -0.351699       1.509694           0.000302
          139              H      12.160221      10.844054      14.146162       0.116194       1.269706 0.10292305E+02  0.10744754E+03                                 1.923115                            1.867284      -1.309354       2.254406                    0.993991       3.744138      10.755396       0.461831       1.270397      -0.711308      -0.001803       0.029531      -0.019806       0.035604      -0.004605       0.002120      -0.006027      -0.026600       0.009217      -0.015679      -0.000009       0.015689              1.918543       1.553387       0.067623       0.017502       2.142331      -0.274776       2.059912           0.000001
          140              H       5.314144       2.363872       2.678315       0.114307       1.188221 0.91122259E+01  0.91429465E+02                                 1.784127                            1.713977      -1.002151       2.399486                    0.997722       3.431209       9.376581       0.504926       1.208974      -0.726839      -0.027538      -0.022019       0.015915       0.038684       0.010598      -0.013585       0.003218      -0.005120       0.006349      -0.019721       0.004816       0.014905              1.786495       1.970747       0.337930      -0.180521       1.887489      -0.046894       1.501248          -0.000005
          141              H       8.459683       5.362395       0.978167       0.110022       1.227177 0.93661145E+01  0.95564518E+02                                 1.883764                            1.782631      -1.165791       2.321663                    0.995457       3.679680      10.472830       0.471817       1.272316      -0.710562       0.026649       0.023824      -0.016346       0.039305       0.008539      -0.012724      -0.003561      -0.003126       0.001970      -0.014583      -0.002236       0.016819              1.906746       1.812341       0.382581      -0.274724       2.181341      -0.197745       1.726555          -0.000016
          142              H      13.676372      12.336599      15.392937       0.107613       1.126165 0.84402504E+01  0.85022639E+02                                 1.855778                            1.748330      -1.415260       2.200579                    0.991848       3.951867      11.669088       0.447717       1.358072      -0.689886       0.017257      -0.003759      -0.030864       0.035560       0.007513      -0.007765       0.001629      -0.009908       0.007951      -0.013878       0.004758       0.009120              1.892531       1.739207      -0.100483      -0.493339       1.684308       0.279487       2.254079           0.000045
          143              H       5.691065       4.394269       3.760510       0.112771       1.125584 0.82924905E+01  0.81939952E+02                                 1.766712                            1.666984      -1.081330       2.359052                    0.997349       3.539505       9.861002       0.493272       1.256635      -0.713932      -0.023598       0.007905       0.031443       0.040100       0.006006      -0.012197      -0.000229       0.001870       0.010709      -0.013078      -0.001650       0.014727              1.808873       1.708300      -0.129118      -0.374694       1.635788       0.358837       2.082531           0.000061
          144              H       5.854995      10.797408       4.227856       0.089923       1.278086 0.99258454E+01  0.10139870E+03                                 1.863186                            1.775664      -0.758584       2.503288                    0.999095       3.489647       9.515632       0.503333       1.191202      -0.732030      -0.026793       0.009707      -0.023825       0.037145       0.003827       0.001122      -0.007722       0.009865      -0.002598      -0.011435       0.004185       0.007251              1.904611       2.067488      -0.367075       0.481264       1.707080      -0.324961       1.939264           0.001198
          145              H       6.700124      10.953389       5.575554       0.069707       1.271868 0.10222353E+02  0.10610471E+03                                 1.902184                            1.835139      -0.936924       2.405403                    0.997251       3.801216      10.744827       0.477644       1.235431      -0.719197       0.013157       0.019939       0.025919       0.035249       0.004872      -0.001923       0.002988      -0.007159      -0.002488      -0.007170       0.000249       0.006922              1.927350       1.652446       0.228418       0.223662       1.987568       0.516021       2.142035          -0.000054
          146              H       3.851451      21.300784       6.962067       0.120403       1.059511 0.74697273E+01  0.72864666E+02                                 1.766711                            1.631358      -1.368862       2.225969                    0.992792       3.827367      11.062426       0.469969       1.336057      -0.693835      -0.003460      -0.034279       0.000060       0.034453      -0.000855       0.007506       0.001390      -0.002896      -0.029578      -0.013363       0.006410       0.006953              1.834320       1.511473      -0.027770       0.111291       2.589934      -0.012919       1.401554           0.000332
          147              H       7.788671       4.687407       6.112769       0.093893       1.224887 0.91166315E+01  0.92581938E+02                                 1.904264                            1.774698      -1.024679       2.388249                    0.996519       3.664211      10.473833       0.465552       1.295525      -0.705917      -0.036847      -0.024230      -0.018780       0.047932       0.009187       0.010817       0.001374      -0.003548      -0.042094      -0.019131       0.000643       0.018488              1.964772       2.384529       0.296763       0.437882       1.787505       0.192658       1.722281           0.000493
          148              H       9.740900       7.917215       7.027278       0.094815       1.073745 0.74235987E+01  0.72724760E+02                                 1.833053                            1.662181      -1.312449       2.249625                    0.993179       3.922279      11.579096       0.447987       1.395640      -0.682324       0.003441       0.047944       0.002860       0.048152       0.002550       0.007915       0.004859      -0.017432      -0.036939      -0.017025       0.000448       0.016577              1.948238       1.616298       0.031349       0.016405       2.781896       0.008387       1.446519           0.000474
          149              H      11.517360       6.682846       7.811365       0.119426       1.031239 0.74197250E+01  0.72810939E+02                                 1.791815                            1.669761      -1.469557       2.183406                    0.991812       3.924568      11.665521       0.442940       1.409134      -0.679436       0.026855       0.015497       0.011076       0.032924       0.001508       0.006658      -0.001035      -0.001314      -0.025018      -0.011476       0.004522       0.006954              1.853576       2.168120       0.344575       0.333980       1.870209       0.110318       1.522397           0.000270
          150              H       5.518646       9.603381       6.317719       0.342018       0.723421 0.51184328E+01  0.46464037E+02                                 1.489479                            1.440743      -1.628389       2.170246                    0.995715       3.333681      10.006935       0.443669       1.520783      -0.656728      -0.011086       0.012887       0.013227       0.021539      -0.001507      -0.007559      -0.005551      -0.004711      -0.030402      -0.015064       0.005914       0.009150              1.522989       1.340005       0.013826      -0.080142       1.258272       0.090203       1.970689           0.000300
          151              C      15.922106      20.894542      11.696397       0.568808      24.143609 0.26503260E+03  0.55819062E+04                                 7.759549                            5.801264      -0.121704       2.005988                    0.999419      23.175636      65.955493       0.610725       0.476187      -1.015069       0.010980      -0.060132      -0.018768       0.063943      -0.009744       0.057200      -0.031193       0.048106       0.102253      -0.055792      -0.030884       0.086676              9.246148       6.891013      -0.030863      -1.892319      13.632968       2.729501       7.214464           0.000703
          152              C      15.611097      22.194534      12.390740      -0.040451      38.805906 0.46252147E+03  0.10976681E+05                                 9.970407                            7.153500      -0.009147       1.993282                    0.999408      27.866563      78.909934       0.622057       0.414893      -1.071662      -0.007235       0.038742       0.027690       0.048166       0.003050       0.001875       0.002978       0.018508      -0.018827      -0.009207      -0.003958       0.013165             12.303556       7.532025       0.161208      -2.481288      19.453733       5.102127       9.924910           0.003683
          153              C      20.618239       9.118084      14.151752      -0.205369      35.026196 0.48631202E+03  0.11826573E+05                                 9.432352                            7.440450      -0.075742       1.936427                    0.998647      31.354592      93.433695       0.589994       0.426889      -1.051488       0.006320      -0.006953       0.015254       0.017916      -0.003827       0.006110      -0.004950       0.058485       0.075973      -0.042462       0.013462       0.028999             10.778849       5.199810      -0.110023      -0.165617      17.541358       0.269522       9.595378          -0.000017
          154              C      14.414400      23.388304      14.125512      -0.149260      34.306037 0.45216800E+03  0.10739190E+05                                 9.166099                            7.087489       0.156321       2.016767                    0.999690      29.839042      86.320672       0.619039       0.416597      -1.063708       0.009233      -0.015928      -0.017957       0.025718       0.003212      -0.015891      -0.003736       0.034923       0.054770      -0.027020      -0.003346       0.030366             10.530508       7.972535       1.085818      -1.621431      15.275107       4.302980       8.343883          -0.000074
          155              C      -0.625451      23.360060      12.078658      -0.108840      34.645112 0.44015443E+03  0.10428238E+05                                 9.323539                            7.052187       0.004196       1.967590                    0.999747      29.940185      87.724314       0.610136       0.423715      -1.054691      -0.011166       0.008948       0.027548       0.031043      -0.002231      -0.010120      -0.012190       0.041028       0.031486      -0.030073       0.006031       0.024043             10.784132       6.698333       1.368853      -1.924737      15.811047       3.961713       9.843017           0.000503
          156              C      14.987387      25.760774      14.704960       0.091087      36.826883 0.42311776E+03  0.98740769E+04                                 9.813319                            6.971583      -0.166819       1.957143                    0.999269      26.867769      76.797862       0.609310       0.430757      -1.055894       0.006563       0.007321       0.002727       0.010204       0.014589      -0.009692       0.010180      -0.005971      -0.023373      -0.023463       0.004523       0.018939             12.242948       5.272428      -0.495447      -0.253622      17.809422       4.106002      13.646992           0.000016
          157              C      19.167408      17.968096      15.037071       0.110186      34.143436 0.36844697E+03  0.82692113E+04                                 9.185947                            6.413897       0.006751       2.023403                    0.999175      25.444507      70.299440       0.651804       0.418697      -1.068139      -0.000459       0.001547       0.001043       0.001921       0.005402      -0.000256      -0.005163      -0.005817      -0.012410      -0.007302      -0.002449       0.009751             11.469187      13.665943      -1.582428       5.669765       6.627280       2.453650      14.114338          -0.005976
          158              C      15.127680      24.558939      13.841533       0.075032      36.268549 0.42601721E+03  0.99345683E+04                                 9.655004                            6.953935      -0.132425       1.967656                    0.999294      26.806175      75.988869       0.617048       0.425662      -1.061615       0.003309      -0.002859       0.000303       0.004384      -0.010974       0.006989       0.001567      -0.038724       0.013596      -0.026189       0.006195       0.019994             11.916027       7.539563       0.880939      -2.135462      17.029440       6.160298      11.179078           0.000091
          159              C      16.033651      24.526396      12.783404      -0.145921      34.917170 0.46141975E+03  0.11061700E+05                                 9.400338                            7.237875      -0.022330       1.963477                    0.998824      30.283271      89.252163       0.600099       0.425753      -1.053434      -0.002904      -0.029307      -0.006871       0.030241       0.012080       0.003723      -0.016663      -0.013608      -0.025705      -0.022697      -0.000999       0.023696             10.753301       7.291207       0.631098      -2.686211      14.299120       4.365074      10.669576           0.000270
          160              C      14.644276      22.222506      13.404929      -0.103978      33.348882 0.44253152E+03  0.10451783E+05                                 8.987224                            7.008342       0.154460       2.015460                    0.999439      29.432748      84.852565       0.623078       0.416215      -1.064164       0.005418       0.026246      -0.006524       0.027582       0.017461       0.007298      -0.018327       0.006498      -0.024285      -0.030181       0.006690       0.023491             10.237200       7.570492      -0.033642      -2.354799      14.214920       4.236649       8.926188          -0.000028
          161              C      14.902891      17.525961       9.018392       0.014228      20.557396 0.31350142E+03  0.68339567E+04                                 6.541500                            5.866658       0.203215       2.088078                    0.999251      26.291978      74.265152       0.682496       0.411693      -1.060674      -0.025949       0.040885       0.114399       0.124226      -0.007686      -0.037364       0.010644       0.037634       0.079803      -0.034062      -0.022757       0.056819              6.846973       7.536302       0.593408      -0.091338       6.340865      -0.298751       6.663753           0.001853
          162              C      18.028177      18.695811      15.272452      -0.179942      35.775681 0.45505359E+03  0.10831877E+05                                 9.488624                            7.157359       0.055961       1.993710                    0.999211      29.738819      86.307610       0.609524       0.422157      -1.059508      -0.001887      -0.006938      -0.011029       0.013165       0.015251      -0.010596       0.000263      -0.025495       0.031395      -0.027614       0.009602       0.018012             10.952721      13.298479      -2.225119       4.055108       7.345311       2.366208      12.214372           0.002503
          163              C      17.008953      18.732113      14.333877       0.085777      27.265048 0.33122474E+03  0.73008678E+04                                 7.937934                            6.105751       0.242523       2.093257                    0.999827      26.068031      73.403572       0.658366       0.422072      -1.056892       0.024899      -0.022126      -0.034418       0.047897      -0.002835      -0.031549      -0.017576      -0.035640      -0.043788      -0.047248       0.012885       0.034364              9.033775      10.441857      -1.620150       2.946409       6.536794       2.179541      10.122673          -0.004293
          164              C      18.139732      17.356013      12.985714       0.118041      28.209853 0.33858992E+03  0.75289855E+04                                 8.307308                            6.299819       0.035854       2.041572                    0.999113      25.889247      74.008504       0.626658       0.439555      -1.042800      -0.026776       0.032545       0.025170       0.049088       0.022545      -0.029576      -0.017637      -0.047631      -0.010983      -0.044797      -0.005282       0.050079              9.690024      11.917889      -1.842762       2.440145       6.814364       2.382562      10.337818          -0.004528
          165              C       2.298712      17.301961      13.867462      -0.181190      35.498669 0.44205353E+03  0.10460701E+05                                 9.451710                            7.049055       0.139771       2.026343                    0.999170      29.516430      85.791487       0.614048       0.421520      -1.058465      -0.010552       0.003062      -0.004698       0.011949      -0.000482      -0.014268      -0.021095      -0.010321      -0.048498      -0.032012       0.005864       0.026148             11.141744      12.343159      -1.415220       3.684352       7.210305       3.220399      13.871767           0.002482
          166              C      10.287939      17.610577       7.109568       0.569594      24.121543 0.26473560E+03  0.55743883E+04                                 7.757102                            5.799414      -0.123398       2.005589                    0.999440      23.163540      65.925190       0.610568       0.476417      -1.014892       0.010489       0.014036       0.061351       0.063804       0.054426      -0.020330      -0.016552      -0.036299      -0.146820      -0.055644      -0.030941       0.086585              9.243432       6.888689      -1.622665       0.972760       6.453202       1.414082      14.388406           0.000706
          167              C       9.976928      17.561897       5.636573      -0.041184      38.817510 0.46270374E+03  0.10981412E+05                                 9.969417                            7.152565      -0.003008       1.994981                    0.999394      27.873769      78.915919       0.622442       0.414622      -1.071904      -0.007016       0.003758      -0.047572       0.048233      -0.000156      -0.003803      -0.001083       0.022454      -0.013008      -0.009342      -0.004835       0.014177             12.303119       7.529919      -2.227549       1.101437       7.886372       1.575333      21.493066           0.003687
          168              C       9.349834      16.660977       0.554140      -0.204138      35.005038 0.48594496E+03  0.11815851E+05                                 9.431046                            7.439652      -0.073927       1.937032                    0.998641      31.340077      93.394581       0.589765       0.427120      -1.051307       0.006936       0.017133      -0.001018       0.018511       0.007374       0.000055      -0.026871       0.003217      -0.087327      -0.042388       0.013009       0.029378             10.777237       5.199354      -0.088533       0.178286      11.347054       3.306884      15.785304          -0.000014
          169              C       8.780222      18.467366       3.735357      -0.151216      34.386065 0.45353448E+03  0.10780148E+05                                 9.182842                            7.100898       0.152715       2.015391                    0.999697      29.877970      86.477208       0.618079       0.416915      -1.063468       0.009057      -0.007475       0.022861       0.025701      -0.015203       0.004292      -0.016799      -0.002960      -0.057241      -0.026762      -0.003047       0.029808             10.550329       7.984400      -1.947503      -0.132813       6.359251       0.853381      17.307336          -0.000074
          170              C      10.642888      16.708859       4.783238      -0.110536      34.697539 0.44102417E+03  0.10453975E+05                                 9.332870                            7.059440       0.002972       1.966773                    0.999732      29.967240      87.824427       0.609786       0.423750      -1.054672      -0.011172       0.019529      -0.021506       0.031124      -0.006921       0.006085      -0.009451       0.002499      -0.082549      -0.030084       0.006987       0.023097             10.795446       6.703127      -2.351616      -0.224750       7.910023       0.605585      17.773189           0.000505
          171              C       9.353213      17.782940       1.391016       0.090085      36.845634 0.42335770E+03  0.98804404E+04                                 9.813445                            6.971097      -0.161929       1.958469                    0.999280      26.877049      76.811203       0.609693       0.430453      -1.056148       0.006383      -0.000607      -0.008917       0.010983      -0.015027      -0.007606       0.001298       0.014823       0.033935      -0.022673       0.004216       0.018457             12.243716       5.272598       0.028006       0.556093      11.130974      -0.250491      20.327575           0.000016
          172              C      13.533204      21.966918       7.973616       0.108712      34.171431 0.36879708E+03  0.82787858E+04                                 9.189079                            6.415653       0.008043       2.023702                    0.999171      25.459171      70.340352       0.651931       0.418529      -1.068279       0.000652       0.000398      -0.001954       0.002098      -0.002575      -0.005195       0.006572      -0.004697      -0.006192      -0.008073      -0.002017       0.010090             11.473554      13.670668       5.703785      -1.465536      10.121515      -4.471042      10.628478          -0.005974
          173              C       9.493508      17.636111       2.863546       0.076732      36.229831 0.42543896E+03  0.99181288E+04                                 9.650403                            6.950643      -0.132891       1.967713                    0.999282      26.787234      75.934206       0.616978       0.425838      -1.061461       0.003311       0.002345       0.002121       0.004578       0.011502       0.006020       0.004306      -0.028588       0.046458      -0.026529       0.006678       0.019852             11.910717       7.535120      -2.287584       0.306032       7.302660      -0.548293      20.894370           0.000092
          174              C      10.399488      16.736017       3.420791      -0.145043      34.898595 0.46112169E+03  0.11052700E+05                                 9.397000                            7.235646      -0.017610       1.965040                    0.998827      30.271883      89.209279       0.600182       0.425765      -1.053433      -0.002555       0.008055       0.028846       0.030058      -0.002689      -0.012605       0.016984      -0.013329      -0.021600      -0.022529      -0.001273       0.023802             10.749379       7.288628      -2.640666       0.795760       7.793935      -0.610068      17.165574           0.000269
          175              C       9.010100      18.426224       5.105257      -0.102140      33.294391 0.44163522E+03  0.10425625E+05                                 8.980908                            7.004482       0.150651       2.014761                    0.999462      29.398687      84.741968       0.622799       0.416600      -1.063888       0.005772      -0.018724      -0.020178       0.028126      -0.002856      -0.018448       0.012863      -0.002319      -0.052288      -0.029849       0.006271       0.023578             10.229389       7.565005      -2.020184       1.205656       6.574864       0.171378      16.548297          -0.000029
          176              C       9.268733      16.975656      11.365838       0.011172      20.620810 0.31485066E+03  0.68714016E+04                                 6.558435                            5.882751       0.193012       2.084386                    0.999278      26.351152      74.499223       0.680891       0.412181      -1.060259      -0.026886       0.077489      -0.092213       0.123412      -0.028255       0.024693      -0.030333       0.003511      -0.025804      -0.033915      -0.022083       0.055997              6.864411       7.557368      -0.378869      -0.471692       6.859640       0.007238       6.176225           0.001856
          177              C      12.393973      21.806905       7.225706      -0.178487      35.763001 0.45481295E+03  0.10825206E+05                                 9.489243                            7.157861       0.054131       1.993347                    0.999201      29.728851      86.287649       0.609169       0.422440      -1.059283      -0.001463      -0.005155       0.011212       0.012427      -0.015739      -0.007505      -0.001680      -0.027129       0.027939      -0.026995       0.010440       0.016555             10.953537      13.300824       4.625511      -0.100643       8.948600      -3.290976      10.611187           0.002500
          178              C      11.374757      20.975924       7.663553       0.087183      27.219511 0.33048297E+03  0.72806933E+04                                 7.931013                            6.100381       0.242297       2.093695                    0.999806      26.040362      73.314871       0.658395       0.422276      -1.056727       0.025257      -0.018554       0.036595       0.048180      -0.026530       0.018580       0.025155      -0.021138       0.001414      -0.047488       0.013628       0.033860              9.025799      10.433459       3.358114      -0.068209       7.331922      -2.639103       9.312016          -0.004295
          179              C      12.505542      20.496434       9.529368       0.118434      28.170252 0.33799228E+03  0.75113874E+04                                 8.293627                            6.289166       0.044669       2.044395                    0.999145      25.866683      73.890978       0.628033       0.438844      -1.043359      -0.028299       0.005234      -0.040960       0.050060      -0.036188      -0.004746       0.021261      -0.040921       0.005517      -0.043577      -0.006160       0.049736              9.673924      11.891915       3.027717       0.375358       7.382789      -2.714913       9.747068          -0.004534
          180              C      13.567015      21.287076       9.135306      -0.179605      35.468365 0.44156900E+03  0.10446591E+05                                 9.448073                            7.046221       0.137035       2.025744                    0.999149      29.495927      85.726956       0.614023       0.421643      -1.058365      -0.009812      -0.005673      -0.000557       0.011347      -0.011151       0.007845       0.022909      -0.006473      -0.038207      -0.031656       0.006276       0.025380             11.137784      12.337514       3.897194      -0.616904       9.414605      -4.493743      11.661233           0.002483
          181              C       4.653797      15.280257      12.246965       0.566778      24.182338 0.26553659E+03  0.55951762E+04                                 7.766734                            5.805996      -0.126557       2.004071                    0.999441      23.202065      66.046321       0.610599       0.476059      -1.015138       0.011395       0.045976      -0.041910       0.063246      -0.044805      -0.036876       0.048322       0.018100       0.014438      -0.055877      -0.030883       0.086760              9.255407       6.896248       1.655256       0.920188      11.194106      -4.149997       9.675867           0.000706
          182              C       4.342798      14.028945      13.025617      -0.040563      38.810248 0.46253858E+03  0.10977002E+05                                 9.970618                            7.152958      -0.009535       1.993165                    0.999386      27.867131      78.906874       0.622179       0.414815      -1.071731      -0.007013      -0.042578       0.020296       0.047686      -0.003366       0.001954      -0.001642       0.017611      -0.026870      -0.009514      -0.004605       0.014119             12.304740       7.531254       2.066420       1.381083      16.725849      -6.680200      12.657116           0.003686
          183              C      14.984064       1.113627       0.820574      -0.206540      35.087353 0.48734779E+03  0.11858369E+05                                 9.444973                            7.449997      -0.076906       1.935727                    0.998618      31.385806      93.560537       0.589408       0.427075      -1.051347       0.006559      -0.009789      -0.013571       0.017972      -0.003497      -0.006392       0.031536       0.013600      -0.063260      -0.042748       0.013839       0.028909             10.794251       5.206975       0.199125      -0.012541      11.829636      -3.585882      15.346143          -0.000013
          184              C      20.048610      11.929707      13.192061      -0.150635      34.333279 0.45262720E+03  0.10752788E+05                                 9.171030                            7.091326       0.156540       2.016741                    0.999691      29.853373      86.371964       0.618843       0.416625      -1.063694       0.008754       0.023355      -0.004979       0.025434       0.011395       0.011378       0.021476       0.004776      -0.035089      -0.027137      -0.003060       0.030197             10.536172       7.976486       0.861490       1.752184      13.810593      -5.155949       9.821435          -0.000070
          185              C       5.008761      13.716457      14.191034      -0.108850      34.629368 0.43984378E+03  0.10419290E+05                                 9.321663                            7.050157       0.005650       1.968101                    0.999750      29.932953      87.703350       0.610149       0.423770      -1.054631      -0.011286      -0.028948      -0.005585       0.031569       0.009220       0.003374       0.022192       0.024624      -0.017550      -0.030339       0.006464       0.023875             10.782493       6.697262       0.982270       2.148150      14.763034      -4.564570      10.887184           0.000501
          186              C      20.621617      10.241661      14.956954       0.091535      36.806214 0.42282002E+03  0.98650330E+04                                 9.808368                            6.968150      -0.165233       1.957723                    0.999268      26.857832      76.752173       0.609610       0.430636      -1.056006       0.006796      -0.006770       0.005888       0.011255       0.001235       0.016551      -0.011466      -0.002749      -0.015599      -0.022499       0.004221       0.018279             12.236717       5.270011       0.467649      -0.302017      18.234270      -3.852449      13.205869           0.000017
          187              C       7.899070      13.850362       8.042243       0.108566      34.183962 0.36893885E+03  0.82828733E+04                                 9.191721                            6.416941       0.008219       2.023722                    0.999147      25.464627      70.362296       0.651848       0.418536      -1.068260      -0.000078      -0.002012       0.000582       0.002096      -0.003206       0.005341      -0.001204       0.005831       0.021234      -0.007968      -0.002238       0.010206             11.477665      13.678026      -4.124231      -4.209409      14.376546       2.017527       6.378422          -0.005985
          188              C      20.761900      11.590325      14.347851       0.076482      36.229968 0.42545449E+03  0.99183435E+04                                 9.649761                            6.950410      -0.131502       1.968130                    0.999301      26.786662      75.926074       0.617051       0.425794      -1.061514       0.003324       0.001385      -0.003241       0.004845      -0.000733      -0.013317      -0.006492      -0.030361       0.036444      -0.026147       0.006118       0.020030             11.909246       7.535986       1.409004       1.830050      17.965671      -5.608583      10.226080           0.000090
          189              C       4.765372      12.522964      14.848735      -0.147331      34.972114 0.46234460E+03  0.11089134E+05                                 9.407230                            7.242355      -0.016440       1.964788                    0.998871      30.314683      89.358356       0.600273       0.425427      -1.053663      -0.003087       0.021099      -0.021580       0.030337      -0.009388       0.008499      -0.000808       0.015162       0.061129      -0.022469      -0.001063       0.023533             10.761924       7.296357       2.012207       1.891561      15.370262      -3.758271       9.619153           0.000271
          190              C       3.375977      13.136646      12.542744      -0.102725      33.309681 0.44185913E+03  0.10432207E+05                                 8.983026                            7.005455       0.151245       2.014871                    0.999465      29.407471      84.771897       0.622864       0.416505      -1.063951       0.006215      -0.008724       0.026478       0.028562      -0.014695       0.011807       0.005104       0.028824       0.041566      -0.029579       0.006022       0.023558             10.232235       7.566730       2.055642       1.147154      13.910746      -4.406017       9.219228          -0.000032
          191              C       3.634555      19.283759      10.668700       0.012984      20.575844 0.31389054E+03  0.68448628E+04                                 6.546936                            5.871794       0.196343       2.085868                    0.999287      26.311329      74.343671       0.681907       0.411903      -1.060493      -0.025678      -0.118513      -0.022307       0.123298       0.036467       0.012199       0.020160      -0.014071      -0.080377      -0.034310      -0.022722       0.057031              6.852561       7.542419      -0.218150       0.560047       6.330280       0.289737       6.684984           0.001855
          192              C       6.759845      13.282660       8.554772      -0.178886      35.776172 0.45500898E+03  0.10831343E+05                                 9.492407                            7.159829       0.053101       1.992955                    0.999213      29.733705      86.315523       0.609014       0.422490      -1.059221      -0.001350       0.012803      -0.000436       0.012881       0.001660       0.017895       0.001388      -0.027963       0.022007      -0.027000       0.009755       0.017245             10.957735      13.307764      -2.402291      -3.957761      13.048881       0.926709       6.516560           0.002514
          193              C       5.740623      14.077339       9.055500       0.085832      27.262387 0.33112960E+03  0.72987643E+04                                 7.939641                            6.106500       0.241720       2.093196                    0.999826      26.067320      73.418546       0.658016       0.422297      -1.056676       0.025138       0.041293      -0.001849       0.048378       0.029251       0.013805      -0.007891       0.007402       0.091002      -0.047573       0.013071       0.034503              9.036152      10.445948      -1.742039      -2.877812      11.115266       0.463262       5.547242          -0.004311
          194              C       6.871391      15.932929       8.537848       0.118075      28.181853 0.33817265E+03  0.75167507E+04                                 8.297302                            6.291893       0.041760       2.043283                    0.999070      25.873888      73.929543       0.627710       0.438991      -1.043224      -0.028450      -0.037847       0.015901       0.049946       0.014062       0.033588      -0.003582      -0.011128       0.101480      -0.044329      -0.005295       0.049625              9.678287      11.897973      -1.189500      -2.810716      11.512421       0.333486       5.624468          -0.004549
          195              C       7.932869      15.196338       8.050162      -0.178524      35.435823 0.44099804E+03  0.10429877E+05                                 9.444290                            7.043721       0.134513       2.025252                    0.999144      29.480615      85.673790       0.613853       0.421890      -1.058194      -0.009585       0.002258       0.005138       0.011107       0.012255       0.005786      -0.002005       0.029234       0.072620      -0.031448       0.005772       0.025676             11.133103      12.333134      -2.482024      -3.065053      14.984195       1.273629       6.081979           0.002490
          196              C      15.065736      14.962384      11.696397       0.569589      24.121624 0.26473641E+03  0.55744049E+04                                 7.757084                            5.799399      -0.123305       2.005614                    0.999439      23.163593      65.925157       0.610573       0.476413      -1.014895      -0.010488       0.060158      -0.018527       0.063814      -0.009594      -0.057304       0.031389       0.046726       0.102202      -0.055673      -0.030923       0.086596              9.243410       6.888669      -0.031101       1.891646      13.629198      -2.729014       7.212363           0.000704
          197              C      15.376750      13.662397      12.390740      -0.041188      38.817513 0.46270328E+03  0.10981389E+05                                 9.969379                            7.152537      -0.003049       1.994971                    0.999393      27.873783      78.915690       0.622447       0.414619      -1.071907       0.007014      -0.039313       0.027037       0.048225       0.003371      -0.001772      -0.002581       0.019858      -0.020826      -0.009338      -0.004844       0.014182             12.303069       7.529883       0.159901       2.479829      19.455566      -5.104197       9.923758           0.003687
          198              C      16.003857       8.810433      14.151752      -0.204092      35.003540 0.48592018E+03  0.11815101E+05                                 9.430819                            7.439494      -0.073957       1.937035                    0.998641      31.339158      93.391338       0.589767       0.427123      -1.051305      -0.006936       0.007691       0.015350       0.018517      -0.003732      -0.006361       0.004773       0.058064       0.077038      -0.042393       0.013026       0.029367             10.776953       5.199235      -0.110169       0.165802      17.539030      -0.268371       9.592593          -0.000017
          199              C      16.573457      12.468638      14.125512      -0.151217      34.386337 0.45353830E+03  0.10780271E+05                                 9.182927                            7.100960       0.152685       2.015383                    0.999697      29.878092      86.477926       0.618072       0.416919      -1.063465      -0.009056       0.016060      -0.017903       0.025699       0.003885       0.015309       0.004629       0.034161       0.054124      -0.026758      -0.003045       0.029803             10.550432       7.984453       1.088788       1.620189      15.309515      -4.314045       8.357327          -0.000074
          200              C      14.710795      12.496869      12.078658      -0.110527      34.697353 0.44102037E+03  0.10453870E+05                                 9.332873                            7.059439       0.002967       1.966776                    0.999732      29.967097      87.824133       0.609782       0.423753      -1.054669       0.011176      -0.008854       0.027665       0.031123      -0.001804       0.009036       0.012605       0.040699       0.032046      -0.030079       0.006983       0.023096             10.795455       6.703114       1.370449       1.924174      15.831881      -3.968099       9.851369           0.000504
          201              C      16.000473      10.096171      14.704960       0.090083      36.845433 0.42335614E+03  0.98803867E+04                                 9.813381                            6.971061      -0.161943       1.958469                    0.999279      26.876965      76.810689       0.609698       0.430451      -1.056151      -0.006376      -0.008025       0.003933       0.010978       0.014090       0.009208      -0.009907      -0.004607      -0.024283      -0.022665       0.004216       0.018448             12.243627       5.272568      -0.495615       0.253784      17.811302      -4.107467      13.647010           0.000016
          202              C      11.820455      17.888852      15.037071       0.108716      34.171421 0.36879822E+03  0.82788160E+04                                 9.189071                            6.415661       0.008051       2.023704                    0.999172      25.459180      70.340343       0.651931       0.418529      -1.068279      -0.000654      -0.001492       0.001324       0.002099       0.005795      -0.000367       0.005641      -0.006308      -0.011037      -0.008076      -0.002021       0.010097             11.473523      13.670624      -1.582723      -5.672329       6.629682      -2.455019      14.120265          -0.005974
          203              C      15.860175      11.298001      13.841533       0.076740      36.229309 0.42543195E+03  0.99179233E+04                                 9.650314                            6.950587      -0.132841       1.967729                    0.999283      26.787014      75.933391       0.616980       0.425838      -1.061461      -0.003310       0.003011       0.000969       0.004578      -0.010958      -0.006960      -0.001720      -0.039009       0.015165      -0.026527       0.006682       0.019845             11.910593       7.535058       0.878755       2.134127      17.021335      -6.159452      11.175384           0.000091
          204              C      14.954198      11.330537      12.783404      -0.145038      34.898240 0.46111425E+03  0.11052476E+05                                 9.396932                            7.235588      -0.017617       1.965037                    0.998827      30.271756      89.208705       0.600184       0.425765      -1.053433       0.002552       0.029007      -0.007442       0.030055       0.012267      -0.003979       0.016052      -0.014952      -0.026425      -0.022533      -0.001274       0.023807             10.749299       7.288582       0.631217       2.684753      14.294207      -4.362995      10.665107           0.000269
          205              C      16.343576      13.634432      13.404929      -0.102126      33.293769 0.44162478E+03  0.10425300E+05                                 8.980724                            7.004340       0.150606       2.014745                    0.999462      29.398408      84.740412       0.622814       0.416593      -1.063894      -0.005770      -0.026831      -0.006132       0.028121       0.017411      -0.006762       0.018245       0.007042      -0.024316      -0.029855       0.006274       0.023582             10.229172       7.564847      -0.033998       2.352312      14.203031      -4.232819       8.919639          -0.000028
          206              C      -0.817565      18.330947       9.018392       0.011170      20.620842 0.31485150E+03  0.68714279E+04                                 6.558458                            5.882775       0.192919       2.084356                    0.999278      26.351205      74.499531       0.680887       0.412183      -1.060257       0.026882      -0.041113       0.113212       0.123409      -0.007249       0.036824      -0.010340       0.038137       0.078067      -0.033910      -0.022090       0.056000              6.864431       7.557396       0.597934       0.092264       6.353361       0.299545       6.682536           0.001855
          207              C      12.959687      17.161138      15.272452      -0.178479      35.762828 0.45481089E+03  0.10825148E+05                                 9.489230                            7.157862       0.054118       1.993344                    0.999201      29.728748      86.287372       0.609167       0.422442      -1.059281       0.001464       0.007129      -0.010064       0.012420       0.014364       0.009870      -0.001021      -0.025974       0.031378      -0.026986       0.010443       0.016543             10.953509      13.300786      -2.225614      -4.056075       7.345449      -2.365392      12.214292           0.002501
          208              C      13.978905      17.124830      14.333877       0.087181      27.219428 0.33048226E+03  0.72806671E+04                                 7.930972                            6.100355       0.242235       2.093680                    0.999806      26.040299      73.314430       0.658400       0.422273      -1.056730      -0.025257       0.022406      -0.034370       0.048179      -0.002825       0.032257       0.016839      -0.035527      -0.041747      -0.047477       0.013626       0.033851              9.025744      10.433391      -1.619994      -2.942262       6.531414      -2.176940      10.112428          -0.004295
          209              C      12.848118      18.500922      12.985714       0.118431      28.170457 0.33799587E+03  0.75114894E+04                                 8.293686                            6.289215       0.044674       2.044397                    0.999144      25.866784      73.891453       0.628028       0.438847      -1.043358       0.028297      -0.032851       0.025018       0.050057       0.022205       0.028968       0.018285      -0.046046      -0.009896      -0.043576      -0.006153       0.049728              9.673987      11.891996      -1.838949      -2.434396       6.804843      -2.381224      10.325122          -0.004536
          210              C      11.786643      18.554979      13.867462      -0.179605      35.468122 0.44156689E+03  0.10446517E+05                                 9.447987                            7.046170       0.137092       2.025761                    0.999149      29.495815      85.726227       0.614031       0.421639      -1.058369       0.009814      -0.003317      -0.004636       0.011349      -0.001214       0.013581       0.021124      -0.009569      -0.047469      -0.031654       0.006271       0.025383             11.137666      12.337367      -1.414342      -3.683435       7.207796      -3.219638      13.867835           0.002484
          211              C       3.797376      18.246319       7.109568       0.566774      24.182636 0.26554092E+03  0.55952884E+04                                 7.766801                            5.806048      -0.126660       2.004042                    0.999442      23.202152      66.046623       0.610596       0.476059      -1.015137      -0.011398      -0.013307       0.060771       0.063247       0.054330       0.020369       0.017111      -0.035958      -0.147692      -0.055874      -0.030875       0.086750              9.255487       6.896298      -1.624544      -0.973404       6.461475      -1.417579      14.408689           0.000707
          212              C       4.108377      18.294990       5.636573      -0.040566      38.809931 0.46253546E+03  0.10976904E+05                                 9.970543                            7.152918      -0.009573       1.993155                    0.999386      27.867023      78.906339       0.622184       0.414813      -1.071733       0.007024      -0.003715      -0.047028       0.047695      -0.000015       0.003887       0.001180       0.022539      -0.012198      -0.009528      -0.004607       0.014135             12.304632       7.531209      -2.229248      -1.099005       7.889012      -1.578226      21.493676           0.003685
          213              C      10.369680       1.267452       0.554140      -0.206552      35.088415 0.48736504E+03  0.11858918E+05                                 9.445247                            7.450194      -0.077067       1.935673                    0.998616      31.386417      93.563518       0.589391       0.427083      -1.051340      -0.006560      -0.016643      -0.001692       0.017969       0.007286      -0.000162       0.026521       0.004905      -0.089334      -0.042750       0.013835       0.028915             10.794586       5.207119      -0.088718      -0.178735      11.361859      -3.315797      15.814781          -0.000014
          214              C       5.305072      17.389509       3.735357      -0.150645      34.333140 0.45262560E+03  0.10752740E+05                                 9.171010                            7.091314       0.156500       2.016731                    0.999691      29.853282      86.371679       0.618843       0.416625      -1.063694      -0.008767       0.007376       0.022715       0.025441      -0.015558      -0.004169       0.017299      -0.002456      -0.056827      -0.027148      -0.003056       0.030204             10.536145       7.976489      -1.948175       0.130021       6.353521      -0.850571      17.278424          -0.000071
          215              C       3.442413      19.148022       4.783238      -0.108852      34.629597 0.43984738E+03  0.10419396E+05                                 9.321701                            7.050186       0.005641       1.968093                    0.999750      29.933104      87.703884       0.610148       0.423770      -1.054631       0.011289      -0.019316      -0.022280       0.031574      -0.007525      -0.006291       0.009563       0.002760      -0.083177      -0.030342       0.006474       0.023868             10.782536       6.697299      -2.351504       0.223395       7.903143      -0.603933      17.747166           0.000502
          216              C       4.732068      18.073919       1.391016       0.091543      36.806115 0.42281805E+03  0.98649822E+04                                 9.808364                            6.968141      -0.165241       1.957718                    0.999269      26.857845      76.752361       0.609610       0.430637      -1.056005      -0.006794       0.001716      -0.008810       0.011257      -0.014955       0.007210      -0.001759       0.014077       0.034810      -0.022503       0.004220       0.018283             12.236714       5.270011       0.027708      -0.556032      11.126671       0.251150      20.313460           0.000016
          217              C       0.552116      13.889984       7.973616       0.108559      34.184187 0.36894176E+03  0.82829483E+04                                 9.191726                            6.416942       0.008231       2.023725                    0.999147      25.464749      70.362488       0.651852       0.418533      -1.068263       0.000095      -0.000492      -0.002035       0.002095      -0.003032       0.005448      -0.006464      -0.003294      -0.006063      -0.007964      -0.002253       0.010216             11.477670      13.678003       5.707567       1.466970      10.125225       4.472079      10.629783          -0.005982
          218              C       4.591781      18.220757       2.863546       0.076477      36.230357 0.42545981E+03  0.99185008E+04                                 9.649836                            6.950457      -0.131529       1.968118                    0.999301      26.786816      75.926689       0.617048       0.425794      -1.061514      -0.003312      -0.002126       0.002823       0.004843       0.011876      -0.006005      -0.004574      -0.027020       0.046444      -0.026125       0.006104       0.020021             11.909349       7.536053      -2.289387      -0.305232       7.303852       0.547099      20.888143           0.000090
          219              C       3.685805      19.120856       3.420791      -0.147324      34.972024 0.46234318E+03  0.11089096E+05                                 9.407238                            7.242362      -0.016434       1.964789                    0.998870      30.314609      89.358273       0.600271       0.425429      -1.053661       0.003085      -0.008130       0.029065       0.030338      -0.002669       0.012380      -0.016924      -0.012753      -0.022629      -0.022475      -0.001063       0.023538             10.761932       7.296379      -2.644252      -0.796857       7.802179       0.611218      17.187238           0.000270
          220              C       5.075202      17.430659       5.105257      -0.102713      33.310026 0.44186556E+03  0.10432410E+05                                 8.983149                            7.005554       0.151265       2.014876                    0.999465      29.407578      84.772734       0.622853       0.416511      -1.063947      -0.006217       0.018556      -0.020797       0.028557      -0.002890       0.018630      -0.012696      -0.001996      -0.050866      -0.029577       0.006006       0.023571             10.232378       7.566845      -2.021307      -1.206699       6.576457      -0.171466      16.553834          -0.000031
          221              C       4.816607      18.881268      11.365838       0.012983      20.575545 0.31388375E+03  0.68446705E+04                                 6.546821                            5.871682       0.196412       2.085891                    0.999288      26.311100      74.342522       0.681922       0.411896      -1.060498       0.025671      -0.078569      -0.091473       0.123287      -0.028804      -0.025482       0.030528       0.003874      -0.026482      -0.034304      -0.022731       0.057035              6.852444       7.542271      -0.375909       0.468912       6.847094      -0.008742       6.167968           0.001858
          222              C       1.691342      14.049992       7.225706      -0.178892      35.775965 0.45500557E+03  0.10831234E+05                                 9.492344                            7.159785       0.053122       1.992961                    0.999212      29.733633      86.315004       0.609018       0.422488      -1.059223       0.001341       0.006013       0.011304       0.012874      -0.016341       0.007510       0.001974      -0.026919       0.025116      -0.027006       0.009753       0.017252             10.957658      13.307657       4.628628       0.101547       8.952164       3.291924      10.613152           0.002510
          223              C       2.710560      14.880976       7.663553       0.085837      27.262544 0.33113183E+03  0.72988264E+04                                 7.939679                            6.106529       0.241705       2.093189                    0.999826      26.067373      73.418782       0.658014       0.422298      -1.056675      -0.025154       0.019047       0.036680       0.048383      -0.026598      -0.018434      -0.025251      -0.022688       0.000783      -0.047590       0.013072       0.034518              9.036198      10.445981       3.363293       0.069739       7.340510       2.642690       9.322103          -0.004306
          224              C       1.579787      15.360478       9.529368       0.118080      28.181796 0.33817100E+03  0.75167120E+04                                 8.297320                            6.291897       0.041766       2.043285                    0.999070      25.873890      73.929771       0.627706       0.438993      -1.043221       0.028450      -0.005153      -0.040729       0.049948      -0.036117       0.004625      -0.021361      -0.041913       0.009138      -0.044327      -0.005306       0.049633              9.678312      11.897989       3.028906      -0.375229       7.385300       2.716332       9.751648          -0.004547
          225              C       0.518312      14.569833       9.135306      -0.178528      35.435824 0.44099780E+03  0.10429868E+05                                 9.444275                            7.043703       0.134471       2.025241                    0.999144      29.480625      85.673771       0.613856       0.421888      -1.058195       0.009581       0.005571      -0.000614       0.011100      -0.011140      -0.007709      -0.023049      -0.007225      -0.036749      -0.031438       0.005763       0.025675             11.133088      12.333119       3.895421       0.616953       9.410545       4.491596      11.655601           0.002487
          226              C       9.431549      20.576672      12.246965       0.568804      24.143599 0.26503221E+03  0.55818992E+04                                 7.759567                            5.801274      -0.121696       2.005990                    0.999419      23.175636      65.955624       0.610722       0.476189      -1.015067      -0.010977      -0.046321      -0.042693       0.063944      -0.044661       0.037046      -0.048153       0.018749       0.014115      -0.055792      -0.030888       0.086680              9.246174       6.891027       1.654214      -0.919453      11.182970       4.144053       9.664525           0.000704
          227              C       9.742552      21.827989      13.025617      -0.040449      38.806056 0.46252345E+03  0.10976739E+05                                 9.970425                            7.153510      -0.009081       1.993301                    0.999407      27.866620      78.910110       0.622058       0.414893      -1.071663       0.007235       0.043350       0.019707       0.048166      -0.003143      -0.001700       0.001552       0.016033      -0.026233      -0.009211      -0.003948       0.013159             12.303587       7.532030       2.068223      -1.380277      16.725786       6.677187      12.652945           0.003682
          228              C       4.735452      16.814804       0.820574      -0.205402      35.027027 0.48632633E+03  0.11827004E+05                                 9.432462                            7.440530      -0.075730       1.936423                    0.998647      31.355150      93.435573       0.589994       0.426885      -1.051491      -0.006325       0.009732      -0.013638       0.017908      -0.003372       0.006375      -0.031588       0.012321      -0.062397      -0.042454       0.013450       0.029004             10.778982       5.199866       0.198416       0.012441      11.815482       3.575551      15.321598          -0.000013
          229              C      10.939241      23.927229      13.192061      -0.149256      34.306222 0.45217070E+03  0.10739274E+05                                 9.166150                            7.087525       0.156295       2.016757                    0.999690      29.839113      86.321052       0.619036       0.416599      -1.063707      -0.009238      -0.023520      -0.004821       0.025725       0.012164      -0.010718      -0.021289       0.004516      -0.036411      -0.027016      -0.003352       0.030368             10.530574       7.972573       0.861257      -1.751084      13.803293       5.152845       9.815855          -0.000074
          230              C       9.076596      22.140486      14.191034      -0.108833      34.645003 0.44015285E+03  0.10428190E+05                                 9.323530                            7.052183       0.004159       1.967580                    0.999747      29.940070      87.723916       0.610135       0.423716      -1.054690       0.011167       0.028335      -0.006022       0.031046       0.009891      -0.003126      -0.021798       0.024380      -0.018426      -0.030076       0.006026       0.024050             10.784123       6.698323       0.982392      -2.147847      14.765978       4.565091      10.888070           0.000504
          231              C      10.366245      25.615286      14.956954       0.091083      36.827086 0.42312110E+03  0.98741721E+04                                 9.813343                            6.971604      -0.166809       1.957146                    0.999269      26.867861      76.798138       0.609310       0.430757      -1.055894      -0.006567       0.006014       0.004986       0.010206       0.001092      -0.017475       0.011440      -0.003791      -0.016806      -0.023455       0.004518       0.018937             12.242975       5.272436       0.467324       0.302235      18.243561       3.855404      13.212928           0.000016
          232              C       6.186250      22.006540       8.042243       0.110176      34.143753 0.36844912E+03  0.82692762E+04                                 9.186009                            6.413918       0.006793       2.023414                    0.999175      25.444648      70.300034       0.651802       0.418698      -1.068138       0.000454       0.001678       0.000818       0.001921      -0.002472      -0.004815       0.001359       0.005494       0.021494      -0.007296      -0.002456       0.009752             11.469292      13.666116      -4.119008       4.205390      14.367566      -2.015211       6.374193          -0.005975
          233              C      10.225958      24.266618      14.347851       0.075043      36.268105 0.42601110E+03  0.99343922E+04                                 9.654944                            6.953898      -0.132437       1.967655                    0.999294      26.805958      75.988172       0.617048       0.425664      -1.061613      -0.003327      -0.001172      -0.002612       0.004389      -0.000556       0.012987       0.006217      -0.030626       0.037771      -0.026164       0.006185       0.019980             11.915948       7.539513       1.408823      -1.830663      17.976533       5.613384      10.231798           0.000093
          234              C       9.319989      23.333983      14.848735      -0.145945      34.917274 0.46142179E+03  0.11061753E+05                                 9.400319                            7.237862      -0.022306       1.963483                    0.998824      30.283357      89.252209       0.600104       0.425749      -1.053437       0.002906      -0.020621      -0.021949       0.030256      -0.009263      -0.008603       0.000175       0.015587       0.061833      -0.022706      -0.000996       0.023702             10.753278       7.291181       2.010725      -1.889670      15.357210       3.754169       9.611443           0.000269
          235              C      10.709370      22.720286      12.542744      -0.103988      33.349029 0.44253382E+03  0.10451849E+05                                 8.987237                            7.008350       0.154534       2.015482                    0.999438      29.432860      84.852904       0.623079       0.416214      -1.064165      -0.005414       0.007470       0.025995       0.027583      -0.015047      -0.011468      -0.005307       0.029041       0.043326      -0.030174       0.006688       0.023485             10.237217       7.570493       2.056111      -1.148280      13.917467       4.408423       9.223692          -0.000029
          236              C      10.450781      16.573160      10.668700       0.014230      20.557599 0.31350597E+03  0.68340982E+04                                 6.541623                            5.866766       0.203250       2.088087                    0.999252      26.292221      74.266683       0.682476       0.411702      -1.060666       0.025944       0.119508      -0.021799       0.124219       0.036197      -0.012026      -0.020099      -0.015628      -0.079970      -0.034059      -0.022755       0.056814              6.847105       7.536443      -0.217608      -0.559600       6.324422      -0.289213       6.680448           0.001854
          237              C       7.325478      22.574246       8.554772      -0.179947      35.776232 0.45506093E+03  0.10832109E+05                                 9.488756                            7.157435       0.055975       1.993713                    0.999211      29.739086      86.308946       0.609517       0.422160      -1.059505       0.001882      -0.013025      -0.000492       0.013169       0.001556      -0.018510      -0.001150      -0.027931       0.024082      -0.027616       0.009596       0.018020             10.952896      13.298734      -2.399325       3.954667      13.046470      -0.925293       6.513486           0.002502
          238              C       8.344703      21.779570       9.055500       0.085786      27.265010 0.33122303E+03  0.73008271E+04                                 7.937928                            6.105728       0.242505       2.093248                    0.999827      26.068112      73.403997       0.658368       0.422071      -1.056892      -0.024896      -0.040872      -0.001959       0.047898       0.028744      -0.013313       0.008405       0.009364       0.091213      -0.047247       0.012892       0.034354              9.033781      10.441916      -1.741575       2.876335      11.113690      -0.462963       5.545736          -0.004293
          239              C       7.213932      19.923976       8.537848       0.118066      28.209170 0.33857926E+03  0.75286921E+04                                 8.307195                            6.299732       0.035929       2.041598                    0.999114      25.888873      74.007243       0.626660       0.439557      -1.042799       0.026773       0.038060       0.015594       0.049077       0.014355      -0.034307       0.003883      -0.010371       0.100776      -0.044805      -0.005270       0.050075              9.689894      11.917697      -1.191824       2.815910      11.520187      -0.334428       5.631798          -0.004526
          240              C       6.152451      20.660564       8.050162      -0.181200      35.499509 0.44206639E+03  0.10461087E+05                                 9.451864                            7.049159       0.139749       2.026331                    0.999170      29.516840      85.793156       0.614042       0.421520      -1.058464       0.010561      -0.002517       0.004999       0.011953       0.012600      -0.006712       0.002179       0.030029       0.072477      -0.032021       0.005874       0.026146             11.141943      12.343372      -2.483221       3.067869      14.995623      -1.274355       6.086833           0.002480
          241              C       0.980332       5.998146       3.830068       0.568810      24.143493 0.26503100E+03  0.55818662E+04                                 7.759534                            5.801252      -0.121715       2.005986                    0.999419      23.175600      65.955439       0.610724       0.476188      -1.015068      -0.010980       0.060133       0.018769       0.063944      -0.009744       0.057201      -0.031193       0.048106       0.102256      -0.055792      -0.030885       0.086677              9.246132       6.891002      -0.030870      -1.892318      13.632941       2.729500       7.214454           0.000703
          242              C       1.291341       4.698154       3.135725      -0.040450      38.805933 0.46252138E+03  0.10976678E+05                                 9.970412                            7.153499      -0.009147       1.993282                    0.999408      27.866557      78.909908       0.622057       0.414893      -1.071662       0.007236      -0.038742      -0.027689       0.048166       0.003051       0.001874       0.002978       0.018507      -0.018829      -0.009207      -0.003958       0.013164             12.303572       7.532029       0.161202      -2.481291      19.453772       5.102143       9.924917           0.003683
          243              C      -3.715801      17.774604       1.374713      -0.205369      35.026229 0.48631239E+03  0.11826585E+05                                 9.432357                            7.440452      -0.075742       1.936427                    0.998647      31.354613      93.433773       0.589994       0.426889      -1.051488      -0.006320       0.006953      -0.015254       0.017916      -0.003828       0.006109      -0.004950       0.058484       0.075973      -0.042461       0.013462       0.028999             10.778859       5.199812      -0.110024      -0.165618      17.541383       0.269519       9.595382          -0.000017
          244              C       2.488038       3.504384       1.400953      -0.149262      34.306087 0.45216860E+03  0.10739209E+05                                 9.166110                            7.087495       0.156317       2.016766                    0.999690      29.839066      86.320775       0.619039       0.416597      -1.063708      -0.009233       0.015927       0.017957       0.025718       0.003212      -0.015890      -0.003736       0.034924       0.054770      -0.027020      -0.003346       0.030366             10.530525       7.972543       1.085817      -1.621435      15.275136       4.302992       8.343895          -0.000074
          245              C      17.527889       3.532628       3.447807      -0.108840      34.645164 0.44015500E+03  0.10428254E+05                                 9.323546                            7.052189       0.004195       1.967589                    0.999747      29.940210      87.724392       0.610136       0.423715      -1.054691       0.011167      -0.008948      -0.027547       0.031042      -0.002231      -0.010120      -0.012190       0.041027       0.031486      -0.030073       0.006030       0.024043             10.784146       6.698336       1.368851      -1.924738      15.811078       3.961726       9.843024           0.000503
          246              C       1.915051       1.131914       0.821505       0.091087      36.826916 0.42311809E+03  0.98740865E+04                                 9.813324                            6.971585      -0.166818       1.957143                    0.999269      26.867782      76.797905       0.609310       0.430757      -1.055894      -0.006563      -0.007321      -0.002727       0.010204       0.014588      -0.009692       0.010181      -0.005971      -0.023373      -0.023463       0.004524       0.018939             12.242958       5.272430      -0.495448      -0.253624      17.809445       4.106004      13.647000           0.000016
          247              C      -2.264970       8.924592       0.489394       0.110183      34.143382 0.36844633E+03  0.82691935E+04                                 9.185940                            6.413893       0.006748       2.023403                    0.999175      25.444483      70.299368       0.651804       0.418698      -1.068139       0.000459      -0.001546      -0.001043       0.001920       0.005403      -0.000257      -0.005164      -0.005818      -0.012410      -0.007302      -0.002450       0.009752             11.469178      13.665937      -1.582425       5.669766       6.627272       2.453643      14.114325          -0.005977
          248              C       1.774758       2.333749       1.684932       0.075031      36.268571 0.42601737E+03  0.99345735E+04                                 9.655009                            6.953937      -0.132428       1.967655                    0.999294      26.806184      75.988911       0.617048       0.425663      -1.061614      -0.003309       0.002860      -0.000303       0.004384      -0.010974       0.006989       0.001567      -0.038723       0.013597      -0.026189       0.006195       0.019994             11.916039       7.539567       0.880938      -2.135465      17.029463       6.160307      11.179086           0.000090
          249              C       0.868787       2.366292       2.743061      -0.145921      34.917210 0.46142016E+03  0.11061713E+05                                 9.400346                            7.237879      -0.022331       1.963476                    0.998824      30.283292      89.252247       0.600099       0.425753      -1.053434       0.002904       0.029306       0.006871       0.030241       0.012081       0.003723      -0.016663      -0.013608      -0.025705      -0.022697      -0.000998       0.023696             10.753315       7.291213       0.631097      -2.686214      14.299147       4.365084      10.669585           0.000270
          250              C       2.258162       4.670182       2.121536      -0.103975      33.348849 0.44253071E+03  0.10451759E+05                                 8.987218                            7.008336       0.154460       2.015460                    0.999438      29.432720      84.852460       0.623078       0.416215      -1.064164      -0.005418      -0.026246       0.006525       0.027582       0.017461       0.007298      -0.018326       0.006497      -0.024287      -0.030181       0.006690       0.023491             10.237198       7.570486      -0.033646      -2.354799      14.214925       4.236655       8.926184          -0.000029
          251              C       1.999547       9.366727       6.508073       0.014231      20.557379 0.31350102E+03  0.68339463E+04                                 6.541497                            5.866654       0.203207       2.088075                    0.999251      26.291979      74.265162       0.682496       0.411693      -1.060674       0.025950      -0.040885      -0.114401       0.124228      -0.007686      -0.037364       0.010643       0.037635       0.079801      -0.034062      -0.022756       0.056819              6.846970       7.536303       0.593410      -0.091335       6.340862      -0.298749       6.663747           0.001853
          252              C      -1.125739       8.196877       0.254013      -0.179944      35.775606 0.45505256E+03  0.10831845E+05                                 9.488611                            7.157353       0.055963       1.993712                    0.999211      29.738765      86.307386       0.609524       0.422158      -1.059508       0.001887       0.006939       0.011028       0.013165       0.015252      -0.010598       0.000262      -0.025497       0.031396      -0.027615       0.009601       0.018015             10.952703      13.298463      -2.225115       4.055102       7.345298       2.366199      12.214348           0.002503
          253              C      -0.106515       8.160575       1.192588       0.085782      27.264968 0.33122361E+03  0.73008372E+04                                 7.937917                            6.105741       0.242515       2.093255                    0.999827      26.068001      73.403477       0.658367       0.422072      -1.056892      -0.024899       0.022127       0.034419       0.047898      -0.002834      -0.031550      -0.017577      -0.035641      -0.043788      -0.047249       0.012884       0.034366              9.033753      10.441837      -1.620154       2.946393       6.536782       2.179532      10.122639          -0.004293
          254              C      -1.237294       9.536675       2.540751       0.118041      28.209940 0.33859106E+03  0.75290191E+04                                 8.307327                            6.299831       0.035858       2.041572                    0.999113      25.889325      74.008826       0.626657       0.439555      -1.042800       0.026780      -0.032542      -0.025172       0.049090       0.022546      -0.029573      -0.017634      -0.047634      -0.010988      -0.044796      -0.005282       0.050078              9.690047      11.917929      -1.842765       2.440159       6.814377       2.382561      10.337836          -0.004529
          255              C      14.603726       9.590727       1.659003      -0.181196      35.498812 0.44205557E+03  0.10460763E+05                                 9.451738                            7.049074       0.139762       2.026341                    0.999170      29.516505      85.791807       0.614046       0.421520      -1.058465       0.010553      -0.003060       0.004695       0.011949      -0.000483      -0.014267      -0.021095      -0.010321      -0.048504      -0.032013       0.005866       0.026147             11.141780      12.343215      -1.415225       3.684378       7.210321       3.220398      13.871802           0.002482
          256              C       6.614499       9.282111       8.416897       0.569600      24.121497 0.26473494E+03  0.55743725E+04                                 7.757104                            5.799414      -0.123417       2.005584                    0.999440      23.163513      65.925168       0.610567       0.476418      -1.014891      -0.010486      -0.014036      -0.061349       0.063802       0.054426      -0.020330      -0.016553      -0.036297      -0.146827      -0.055646      -0.030940       0.086586              9.243438       6.888691      -1.622665       0.972756       6.453203       1.414087      14.388419           0.000705
          257              C       6.925510       9.330791       9.889892      -0.041185      38.817416 0.46270231E+03  0.10981371E+05                                 9.969413                            7.152561      -0.003012       1.994982                    0.999394      27.873714      78.915782       0.622441       0.414622      -1.071903       0.007016      -0.003758       0.047571       0.048232      -0.000156      -0.003805      -0.001082       0.022456      -0.013011      -0.009342      -0.004837       0.014179             12.303116       7.529914      -2.227544       1.101436       7.886365       1.575335      21.493069           0.003688
          258              C       7.552604      10.231711      14.972325      -0.204137      35.005023 0.48594466E+03  0.11815843E+05                                 9.431045                            7.439650      -0.073927       1.937032                    0.998641      31.340075      93.394590       0.589765       0.427120      -1.051307      -0.006936      -0.017133       0.001017       0.018512       0.007374       0.000055      -0.026871       0.003218      -0.087327      -0.042388       0.013010       0.029378             10.777236       5.199352      -0.088532       0.178284      11.347056       3.306880      15.785300          -0.000014
          259              C       8.122216       8.425322      11.791108      -0.151215      34.385956 0.45353295E+03  0.10780102E+05                                 9.182824                            7.100887       0.152719       2.015394                    0.999697      29.877904      86.476970       0.618080       0.416915      -1.063468      -0.009056       0.007475      -0.022862       0.025701      -0.015202       0.004292      -0.016799      -0.002960      -0.057240      -0.026761      -0.003045       0.029807             10.550308       7.984389      -1.947500      -0.132812       6.359239       0.853376      17.307295          -0.000073
          260              C       6.259550      10.183829      10.743227      -0.110541      34.697638 0.44102569E+03  0.10454022E+05                                 9.332897                            7.059459       0.002964       1.966771                    0.999732      29.967277      87.824627       0.609784       0.423750      -1.054671       0.011172      -0.019529       0.021506       0.031124      -0.006920       0.006084      -0.009451       0.002501      -0.082553      -0.030086       0.006989       0.023097             10.795481       6.703142      -2.351617      -0.224755       7.910039       0.605591      17.773262           0.000504
          261              C       7.549225       9.109748      14.135449       0.090087      36.845590 0.42335710E+03  0.98804235E+04                                 9.813441                            6.971094      -0.161929       1.958469                    0.999280      26.877026      76.811137       0.609693       0.430454      -1.056148      -0.006382       0.000607       0.008917       0.010982      -0.015028      -0.007606       0.001298       0.014823       0.033934      -0.022673       0.004216       0.018457             12.243712       5.272597       0.028007       0.556091      11.130973      -0.250494      20.327567           0.000016
          262              C       3.369234       4.925770       7.552849       0.108708      34.171464 0.36879747E+03  0.82787969E+04                                 9.189082                            6.415655       0.008048       2.023703                    0.999171      25.459192      70.340419       0.651931       0.418529      -1.068279      -0.000653      -0.000397       0.001954       0.002098      -0.002575      -0.005195       0.006573      -0.004697      -0.006194      -0.008073      -0.002017       0.010091             11.473557      13.670671       5.703783      -1.465531      10.121516      -4.471044      10.628485          -0.005978
          263              C       7.408930       9.256577      12.662919       0.076735      36.229800 0.42543862E+03  0.99181192E+04                                 9.650401                            6.950642      -0.132888       1.967714                    0.999282      26.787215      75.934155       0.616978       0.425838      -1.061461      -0.003311      -0.002345      -0.002120       0.004578       0.011501       0.006019       0.004306      -0.028588       0.046456      -0.026529       0.006677       0.019851             11.910716       7.535119      -2.287583       0.306033       7.302657      -0.548295      20.894370           0.000091
          264              C       6.502950      10.156671      12.105674      -0.145042      34.898557 0.46112099E+03  0.11052679E+05                                 9.396994                            7.235640      -0.017601       1.965042                    0.998827      30.271860      89.209193       0.600182       0.425765      -1.053433       0.002555      -0.008055      -0.028845       0.030058      -0.002689      -0.012605       0.016984      -0.013328      -0.021596      -0.022528      -0.001274       0.023802             10.749373       7.288623      -2.640662       0.795758       7.793927      -0.610065      17.165570           0.000269
          265              C       7.892338       8.466464      10.421208      -0.102140      33.294250 0.44163316E+03  0.10425565E+05                                 8.980892                            7.004473       0.150642       2.014761                    0.999462      29.398582      84.741639       0.622799       0.416601      -1.063887      -0.005770       0.018724       0.020177       0.028125      -0.002854      -0.018448       0.012861      -0.002318      -0.052285      -0.029848       0.006272       0.023576             10.229371       7.564994      -2.020179       1.205656       6.574851       0.171375      16.548267          -0.000030
          266              C       7.633705       9.917032       4.160627       0.011175      20.620749 0.31484958E+03  0.68713717E+04                                 6.558422                            5.882742       0.193026       2.084391                    0.999278      26.351091      74.498995       0.680892       0.412181      -1.060259       0.026887      -0.077487       0.092213       0.123412      -0.028257       0.024693      -0.030334       0.003512      -0.025806      -0.033916      -0.022083       0.055999              6.864396       7.557345      -0.378871      -0.471692       6.859629       0.007238       6.176214           0.001855
          267              C       4.508465       5.085783       8.300759      -0.178493      35.763202 0.45481595E+03  0.10825299E+05                                 9.489290                            7.157894       0.054116       1.993342                    0.999201      29.728951      86.288109       0.609166       0.422441      -1.059282       0.001462       0.005156      -0.011212       0.012427      -0.015740      -0.007505      -0.001679      -0.027130       0.027940      -0.026996       0.010440       0.016556             10.953594      13.300911       4.625544      -0.100642       8.948643      -3.290986      10.611230           0.002502
          268              C       5.527681       5.916764       7.862912       0.087187      27.219502 0.33048259E+03  0.72806830E+04                                 7.931013                            6.100377       0.242295       2.093694                    0.999806      26.040350      73.314840       0.658395       0.422276      -1.056727      -0.025257       0.018553      -0.036594       0.048179      -0.026529       0.018579       0.025155      -0.021137       0.001413      -0.047487       0.013627       0.033860              9.025801      10.433469       3.358117      -0.068206       7.331920      -2.639102       9.312015          -0.004299
          269              C       4.396896       6.396254       5.997097       0.118442      28.170126 0.33799042E+03  0.75113331E+04                                 8.293592                            6.289140       0.044688       2.044401                    0.999145      25.866589      73.890556       0.628035       0.438843      -1.043361       0.028297      -0.005234       0.040959       0.050058      -0.036188      -0.004746       0.021261      -0.040920       0.005516      -0.043577      -0.006160       0.049737              9.673882      11.891855       3.027698       0.375360       7.382756      -2.714906       9.747036          -0.004538
          270              C       3.335423       5.605612       6.391159      -0.179603      35.468345 0.44156881E+03  0.10446585E+05                                 9.448069                            7.046220       0.137038       2.025745                    0.999149      29.495918      85.726918       0.614023       0.421643      -1.058365       0.009811       0.005674       0.000557       0.011347      -0.011151       0.007845       0.022908      -0.006473      -0.038204      -0.031655       0.006275       0.025380             11.137778      12.337498       3.897182      -0.616898       9.414598      -4.493745      11.661238           0.002485
          271              C      12.248641      11.612431       3.279500       0.566779      24.182374 0.26553701E+03  0.55951875E+04                                 7.766741                            5.806000      -0.126550       2.004073                    0.999441      23.202088      66.046412       0.610599       0.476058      -1.015138      -0.011398      -0.045976       0.041913       0.063249      -0.044803      -0.036876       0.048319       0.018098       0.014444      -0.055874      -0.030883       0.086757              9.255419       6.896254       1.655259       0.920189      11.194127      -4.150005       9.675876           0.000706
          272              C      12.559640      12.863743       2.500848      -0.040564      38.810514 0.46254229E+03  0.10977112E+05                                 9.970654                            7.152980      -0.009523       1.993166                    0.999386      27.867268      78.907340       0.622179       0.414814      -1.071732       0.007013       0.042580      -0.020298       0.047689      -0.003365       0.001953      -0.001641       0.017609      -0.026870      -0.009514      -0.004604       0.014118             12.304790       7.531287       2.066437       1.381090      16.725927      -6.680223      12.657157           0.003683
          273              C       1.918374      25.779061      14.705891      -0.206541      35.087370 0.48734798E+03  0.11858375E+05                                 9.444978                            7.449999      -0.076907       1.935727                    0.998618      31.385806      93.560545       0.589407       0.427075      -1.051347      -0.006558       0.009789       0.013571       0.017972      -0.003497      -0.006391       0.031536       0.013602      -0.063261      -0.042748       0.013840       0.028909             10.794260       5.206978       0.199125      -0.012542      11.829646      -3.585893      15.346156          -0.000013
          274              C      -3.146172      14.962981       2.334404      -0.150636      34.333413 0.45262897E+03  0.10752844E+05                                 9.171063                            7.091346       0.156528       2.016736                    0.999691      29.853452      86.372343       0.618841       0.416626      -1.063693      -0.008753      -0.023356       0.004978       0.025434       0.011395       0.011379       0.021477       0.004778      -0.035088      -0.027138      -0.003060       0.030198             10.536216       7.976512       0.861493       1.752190      13.810661      -5.155981       9.821475          -0.000074
          275              C      11.893677      13.176231       1.335431      -0.108848      34.629464 0.43984487E+03  0.10419325E+05                                 9.321684                            7.050168       0.005638       1.968096                    0.999750      29.933036      87.703725       0.610148       0.423770      -1.054631       0.011288       0.028948       0.005584       0.031569       0.009220       0.003375       0.022193       0.024623      -0.017549      -0.030339       0.006464       0.023875             10.782522       6.697280       0.982280       2.148156      14.763083      -4.564579      10.887204           0.000505
          276              C      -3.719179      16.651027       0.569511       0.091534      36.806232 0.42282002E+03  0.98650329E+04                                 9.808371                            6.968149      -0.165230       1.957724                    0.999268      26.857834      76.752173       0.609611       0.430636      -1.056006      -0.006795       0.006770      -0.005888       0.011255       0.001235       0.016550      -0.011466      -0.002748      -0.015600      -0.022499       0.004220       0.018279             12.236727       5.270013       0.467649      -0.302018      18.234294      -3.852460      13.205875           0.000017
          277              C       9.003368      13.042326       7.484222       0.108565      34.183958 0.36893877E+03  0.82828716E+04                                 9.191723                            6.416942       0.008217       2.023722                    0.999147      25.464630      70.362324       0.651848       0.418536      -1.068260       0.000080       0.002012      -0.000581       0.002095      -0.003206       0.005341      -0.001203       0.005830       0.021237      -0.007969      -0.002238       0.010206             11.477666      13.678025      -4.124232      -4.209408      14.376550       2.017527       6.378423          -0.005968
          278              C      -3.859462      15.302363       1.178614       0.076479      36.230008 0.42545471E+03  0.99183506E+04                                 9.649770                            6.950412      -0.131502       1.968130                    0.999301      26.786678      75.926144       0.617051       0.425794      -1.061514      -0.003323      -0.001386       0.003241       0.004845      -0.000733      -0.013318      -0.006492      -0.030363       0.036442      -0.026148       0.006118       0.020030             11.909263       7.535992       1.409006       1.830051      17.965705      -5.608597      10.226092           0.000093
          279              C      12.137066      14.369724       0.677730      -0.147335      34.972245 0.46234643E+03  0.11089190E+05                                 9.407259                            7.242374      -0.016447       1.964786                    0.998871      30.314753      89.358667       0.600272       0.425428      -1.053662       0.003088      -0.021099       0.021580       0.030338      -0.009389       0.008499      -0.000808       0.015165       0.061130      -0.022471      -0.001062       0.023533             10.761963       7.296378       2.012218       1.891564      15.370332      -3.758291       9.619179           0.000269
          280              C      13.526461      13.756042       2.983721      -0.102720      33.309781 0.44186020E+03  0.10432241E+05                                 8.983038                            7.005457       0.151242       2.014868                    0.999465      29.407572      84.772270       0.622865       0.416504      -1.063952      -0.006214       0.008725      -0.026479       0.028564      -0.014693       0.011809       0.005105       0.028828       0.041567      -0.029580       0.006021       0.023560             10.232253       7.566742       2.055639       1.147168      13.910763      -4.406028       9.219253          -0.000029
          281              C      13.267883       7.608929       4.857765       0.012968      20.576172 0.31389711E+03  0.68450535E+04                                 6.547044                            5.871884       0.196254       2.085835                    0.999287      26.311703      74.345399       0.681895       0.411907      -1.060488       0.025675       0.118514       0.022306       0.123297       0.036468       0.012195       0.020158      -0.014073      -0.080366      -0.034306      -0.022723       0.057029              6.852679       7.542573      -0.218154       0.560074       6.330370       0.289754       6.685095           0.001854
          282              C      10.142593      13.610028       6.971693      -0.178893      35.776324 0.45501169E+03  0.10831422E+05                                 9.492423                            7.159844       0.053113       1.992957                    0.999213      29.733815      86.315853       0.609014       0.422489      -1.059222       0.001348      -0.012804       0.000436       0.012882       0.001661       0.017894       0.001388      -0.027968       0.022007      -0.027000       0.009757       0.017243             10.957749      13.307787      -2.402285      -3.957769      13.048889       0.926705       6.516572           0.002502
          283              C      11.161815      12.815349       6.470965       0.085824      27.262646 0.33113352E+03  0.72988702E+04                                 7.939676                            6.106527       0.241733       2.093197                    0.999826      26.067490      73.419051       0.658017       0.422296      -1.056677      -0.025138      -0.041297       0.001850       0.048382       0.029250       0.013800      -0.007893       0.007406       0.090973      -0.047568       0.013077       0.034492              9.036193      10.445994      -1.742039      -2.877826      11.115318       0.463258       5.547266          -0.004293
          284              C      10.031047      10.959759       6.988617       0.118061      28.182329 0.33817953E+03  0.75169426E+04                                 8.297392                            6.291956       0.041761       2.043279                    0.999070      25.874180      73.930597       0.627707       0.438991      -1.043223       0.028451       0.037849      -0.015900       0.049948       0.014062       0.033585      -0.003583      -0.011130       0.101449      -0.044325      -0.005289       0.049614              9.678396      11.898115      -1.189513      -2.810751      11.512548       0.333488       5.624526          -0.004526
          285              C       8.969569      11.696350       7.476303      -0.178526      35.435939 0.44099977E+03  0.10429930E+05                                 9.444311                            7.043735       0.134505       2.025249                    0.999144      29.480696      85.674119       0.613853       0.421890      -1.058194       0.009586      -0.002259      -0.005139       0.011109       0.012257       0.005783      -0.002004       0.029230       0.072622      -0.031449       0.005773       0.025676             11.133128      12.333157      -2.482035      -3.065057      14.984237       1.273633       6.081991           0.002479
          286              C       1.836702      11.930304       3.830068       0.569592      24.121519 0.26473507E+03  0.55743705E+04                                 7.757068                            5.799389      -0.123315       2.005612                    0.999439      23.163542      65.925014       0.610573       0.476414      -1.014894       0.010488      -0.060159       0.018526       0.063815      -0.009594      -0.057305       0.031389       0.046728       0.102203      -0.055673      -0.030924       0.086597              9.243390       6.888656      -0.031102       1.891641      13.629164      -2.729008       7.212350           0.000704
          287              C       1.525688      13.230291       3.135725      -0.041185      38.817390 0.46270149E+03  0.10981334E+05                                 9.969355                            7.152520      -0.003043       1.994974                    0.999393      27.873717      78.915413       0.622448       0.414618      -1.071907      -0.007014       0.039312      -0.027037       0.048225       0.003372      -0.001773      -0.002581       0.019858      -0.020830      -0.009338      -0.004845       0.014183             12.303041       7.529865       0.159906       2.479819      19.455529      -5.104184       9.923730           0.003687
          288              C       0.898581      18.082255       1.374713      -0.204095      35.003610 0.48592128E+03  0.11815135E+05                                 9.430831                            7.439502      -0.073955       1.937035                    0.998641      31.339199      93.391490       0.589767       0.427123      -1.051305       0.006935      -0.007691      -0.015350       0.018517      -0.003732      -0.006361       0.004773       0.058064       0.077040      -0.042393       0.013026       0.029367             10.776969       5.199241      -0.110169       0.165801      17.539060      -0.268374       9.592605          -0.000017
          289              C       0.328981      14.424050       1.400953      -0.151217      34.386349 0.45353850E+03  0.10780278E+05                                 9.182933                            7.100964       0.152681       2.015382                    0.999697      29.878096      86.477972       0.618071       0.416919      -1.063465       0.009055      -0.016060       0.017903       0.025699       0.003885       0.015309       0.004630       0.034161       0.054123      -0.026759      -0.003044       0.029803             10.550441       7.984459       1.088791       1.620187      15.309532      -4.314052       8.357331          -0.000074
          290              C       2.191643      14.395819       3.447807      -0.110529      34.697427 0.44102135E+03  0.10453898E+05                                 9.332885                            7.059446       0.002966       1.966775                    0.999732      29.967134      87.824252       0.609782       0.423753      -1.054669      -0.011176       0.008853      -0.027665       0.031123      -0.001805       0.009036       0.012604       0.040701       0.032045      -0.030080       0.006984       0.023096             10.795471       6.703120       1.370451       1.924174      15.831910      -3.968111       9.851382           0.000503
          291              C       0.901965      16.796517       0.821505       0.090081      36.845453 0.42335630E+03  0.98803908E+04                                 9.813382                            6.971060      -0.161939       1.958470                    0.999279      26.876973      76.810697       0.609698       0.430450      -1.056151       0.006375       0.008025      -0.003933       0.010977       0.014090       0.009208      -0.009907      -0.004607      -0.024283      -0.022665       0.004217       0.018448             12.243632       5.272569      -0.495614       0.253783      17.811308      -4.107475      13.647018           0.000016
          292              C       5.081983       9.003836       0.489394       0.108712      34.171395 0.36879793E+03  0.82788071E+04                                 9.189064                            6.415656       0.008056       2.023706                    0.999172      25.459171      70.340283       0.651931       0.418528      -1.068279       0.000654       0.001493      -0.001323       0.002100       0.005795      -0.000367       0.005642      -0.006308      -0.011038      -0.008077      -0.002021       0.010098             11.473514      13.670615      -1.582721      -5.672327       6.629675      -2.455015      14.120252          -0.005976
          293              C       1.042263      15.594687       1.684932       0.076737      36.229341 0.42543228E+03  0.99179333E+04                                 9.650320                            6.950589      -0.132839       1.967729                    0.999283      26.787030      75.933450       0.616980       0.425838      -1.061461       0.003310      -0.003011      -0.000969       0.004578      -0.010958      -0.006960      -0.001720      -0.039009       0.015166      -0.026527       0.006682       0.019845             11.910603       7.535063       0.878757       2.134127      17.021351      -6.159462      11.175394           0.000090
          294              C       1.948240      15.562151       2.743061      -0.145042      34.898336 0.46111567E+03  0.11052520E+05                                 9.396951                            7.235600      -0.017617       1.965036                    0.998827      30.271814      89.208937       0.600184       0.425766      -1.053432      -0.002553      -0.029008       0.007442       0.030056       0.012268      -0.003978       0.016052      -0.014952      -0.026428      -0.022533      -0.001274       0.023808             10.749322       7.288596       0.631217       2.684757      14.294239      -4.363011      10.665132           0.000270
          295              C       0.558862      13.258256       2.121536      -0.102120      33.293672 0.44162309E+03  0.10425250E+05                                 8.980708                            7.004327       0.150604       2.014745                    0.999462      29.398346      84.740192       0.622815       0.416593      -1.063894       0.005769       0.026831       0.006133       0.028121       0.017410      -0.006762       0.018243       0.007040      -0.024318      -0.029853       0.006273       0.023581             10.229156       7.564832      -0.033994       2.352304      14.203018      -4.232813       8.919618          -0.000029
          296              C       0.817503       8.561741       6.508073       0.011174      20.620825 0.31485116E+03  0.68714210E+04                                 6.558461                            5.882777       0.192910       2.084354                    0.999278      26.351221      74.499664       0.680886       0.412184      -1.060256      -0.026882       0.041113      -0.113213       0.123410      -0.007250       0.036823      -0.010340       0.038135       0.078069      -0.033909      -0.022090       0.056000              6.864435       7.557401       0.597937       0.092266       6.353363       0.299549       6.682542           0.001854
          297              C       3.942751       9.731550       0.254013      -0.178485      35.762879 0.45481154E+03  0.10825166E+05                                 9.489240                            7.157868       0.054122       1.993345                    0.999201      29.728760      86.287406       0.609166       0.422442      -1.059281      -0.001463      -0.007128       0.010065       0.012420       0.014365       0.009871      -0.001020      -0.025975       0.031380      -0.026988       0.010443       0.016544             10.953523      13.300811      -2.225614      -4.056093       7.345453      -2.365390      12.214305           0.002502
          298              C       2.923533       9.767858       1.192588       0.087185      27.219344 0.33048083E+03  0.72806291E+04                                 7.930958                            6.100343       0.242226       2.093677                    0.999806      26.040265      73.314342       0.658400       0.422273      -1.056730       0.025257      -0.022405       0.034371       0.048180      -0.002824       0.032257       0.016841      -0.035528      -0.041748      -0.047478       0.013624       0.033853              9.025729      10.433378      -1.619995      -2.942256       6.531405      -2.176934      10.112404          -0.004296
          299              C       4.054320       8.391766       2.540751       0.118440      28.170242 0.33799258E+03  0.75113985E+04                                 8.293646                            6.289185       0.044668       2.044397                    0.999144      25.866664      73.891038       0.628029       0.438847      -1.043358      -0.028297       0.032852      -0.025017       0.050058       0.022207       0.028969       0.018287      -0.046048      -0.009900      -0.043577      -0.006154       0.049732              9.673941      11.891933      -1.838937      -2.434382       6.804812      -2.381216      10.325076          -0.004537
          300              C       5.115795       8.337709       1.659003      -0.179605      35.468093 0.44156638E+03  0.10446502E+05                                 9.447981                            7.046165       0.137088       2.025760                    0.999149      29.495788      85.726118       0.614031       0.421639      -1.058369      -0.009813       0.003318       0.004637       0.011349      -0.001214       0.013581       0.021124      -0.009570      -0.047468      -0.031654       0.006271       0.025383             11.137661      12.337371      -1.414344      -3.683435       7.207789      -3.219633      13.867822           0.002484
          301              C      13.105062       8.646369       8.416897       0.566773      24.182753 0.26554230E+03  0.55953265E+04                                 7.766830                            5.806065      -0.126664       2.004040                    0.999442      23.202249      66.047022       0.610595       0.476060      -1.015137       0.011401       0.013311      -0.060773       0.063249       0.054328       0.020366       0.017107      -0.035963      -0.147685      -0.055871      -0.030875       0.086746              9.255528       6.896321      -1.624549      -0.973412       6.461496      -1.417584      14.408767           0.000706
          302              C      12.794061       8.597698       9.889892      -0.040567      38.810220 0.46253910E+03  0.10977013E+05                                 9.970588                            7.152942      -0.009567       1.993154                    0.999386      27.867163      78.906850       0.622183       0.414813      -1.071733      -0.007025       0.003714       0.047031       0.047698      -0.000015       0.003886       0.001181       0.022536      -0.012196      -0.009527      -0.004606       0.014133             12.304697       7.531247      -2.229265      -1.099022       7.889047      -1.578223      21.493797           0.003684
          303              C       6.532758      25.625236      14.972325      -0.206551      35.088416 0.48736489E+03  0.11858914E+05                                 9.445247                            7.450193      -0.077066       1.935673                    0.998616      31.386412      93.563494       0.589391       0.427083      -1.051340       0.006560       0.016643       0.001692       0.017969       0.007286      -0.000163       0.026521       0.004906      -0.089333      -0.042750       0.013836       0.028915             10.794590       5.207119      -0.088718      -0.178738      11.361858      -3.315804      15.814794          -0.000014
          304              C      11.597366       9.503179      11.791108      -0.150646      34.333256 0.45262701E+03  0.10752786E+05                                 9.171038                            7.091330       0.156488       2.016726                    0.999691      29.853355      86.372035       0.618841       0.416626      -1.063693       0.008767      -0.007377      -0.022715       0.025441      -0.015558      -0.004169       0.017299      -0.002455      -0.056831      -0.027149      -0.003055       0.030204             10.536184       7.976513      -1.948185       0.130015       6.353539      -0.850570      17.278499          -0.000074
          305              C      13.460025       7.744666      10.743227      -0.108852      34.629795 0.43984985E+03  0.10419474E+05                                 9.321745                            7.050210       0.005621       1.968086                    0.999750      29.933247      87.704520       0.610146       0.423771      -1.054630      -0.011291       0.019316       0.022280       0.031575      -0.007526      -0.006290       0.009564       0.002758      -0.083177      -0.030342       0.006473       0.023868             10.782593       6.697330      -2.351520       0.223388       7.903179      -0.603928      17.747269           0.000505
          306              C      12.170370       8.818769      14.135449       0.091545      36.806116 0.42281783E+03  0.98649763E+04                                 9.808367                            6.968140      -0.165243       1.957718                    0.999269      26.857837      76.752348       0.609609       0.430637      -1.056005       0.006793      -0.001716       0.008810       0.011257      -0.014955       0.007210      -0.001759       0.014077       0.034807      -0.022503       0.004220       0.018283             12.236725       5.270013       0.027707      -0.556034      11.126673       0.251148      20.313489           0.000016
          307              C      16.350322      13.002704       7.552849       0.108563      34.184142 0.36894116E+03  0.82829325E+04                                 9.191724                            6.416941       0.008220       2.023722                    0.999147      25.464727      70.362453       0.651852       0.418534      -1.068262      -0.000096       0.000494       0.002034       0.002096      -0.003033       0.005448      -0.006465      -0.003296      -0.006063      -0.007964      -0.002254       0.010218             11.477667      13.677998       5.707566       1.466970      10.125223       4.472078      10.629780          -0.005970
          308              C      12.310657       8.671931      12.662919       0.076475      36.230414 0.42546024E+03  0.99185141E+04                                 9.649848                            6.950461      -0.131532       1.968117                    0.999301      26.786838      75.926787       0.617048       0.425794      -1.061513       0.003312       0.002125      -0.002824       0.004844       0.011876      -0.006005      -0.004573      -0.027020       0.046448      -0.026125       0.006104       0.020021             11.909372       7.536063      -2.289392      -0.305236       7.303861       0.547101      20.888192           0.000092
          309              C      13.216633       7.771832      12.105674      -0.147326      34.972154 0.46234480E+03  0.11089147E+05                                 9.407263                            7.242376      -0.016437       1.964788                    0.998870      30.314681      89.358571       0.600270       0.425429      -1.053661      -0.003086       0.008130      -0.029066       0.030339      -0.002669       0.012381      -0.016925      -0.012754      -0.022632      -0.022477      -0.001062       0.023539             10.761969       7.296397      -2.644260      -0.796865       7.802195       0.611225      17.187314           0.000268
          310              C      11.827236       9.462029      10.421208      -0.102710      33.310141 0.44186680E+03  0.10432448E+05                                 8.983165                            7.005560       0.151260       2.014873                    0.999465      29.407680      84.773118       0.622853       0.416510      -1.063947       0.006216      -0.018556       0.020799       0.028558      -0.002892       0.018630      -0.012696      -0.001995      -0.050875      -0.029579       0.006006       0.023573             10.232402       7.566862      -2.021320      -1.206697       6.576473      -0.171469      16.553872          -0.000028
          311              C      12.085831       8.011420       4.160627       0.012963      20.575991 0.31389265E+03  0.68449258E+04                                 6.546956                            5.871795       0.196317       2.085855                    0.999288      26.311594      74.344701       0.681909       0.411900      -1.060493      -0.025668       0.078569       0.091474       0.123286      -0.028801      -0.025482       0.030522       0.003873      -0.026476      -0.034297      -0.022731       0.057028              6.852592       7.542458      -0.375922       0.468936       6.847245      -0.008737       6.168073           0.001854
          312              C      15.211096      12.842696       8.300759      -0.178896      35.776041 0.45500711E+03  0.10831278E+05                                 9.492347                            7.159790       0.053133       1.992962                    0.999212      29.733696      86.315163       0.609019       0.422487      -1.059224      -0.001339      -0.006013      -0.011304       0.012874      -0.016339       0.007509       0.001975      -0.026921       0.025119      -0.027005       0.009754       0.017251             10.957657      13.307657       4.628624       0.101540       8.952163       3.291920      10.613153           0.002501
          313              C      14.191878      12.011712       7.862912       0.085830      27.262705 0.33113443E+03  0.72988960E+04                                 7.939698                            6.106545       0.241722       2.093192                    0.999826      26.067480      73.419079       0.658014       0.422297      -1.056676       0.025154      -0.019049      -0.036683       0.048386      -0.026594      -0.018435      -0.025247      -0.022677       0.000786      -0.047586       0.013076       0.034510              9.036218      10.446002       3.363299       0.069735       7.340526       2.642695       9.322127          -0.004294
          314              C      15.322651      11.532210       5.997097       0.118066      28.182161 0.33817648E+03  0.75168639E+04                                 8.297384                            6.291944       0.041788       2.043289                    0.999070      25.874116      73.930551       0.627705       0.438993      -1.043221      -0.028450       0.005153       0.040732       0.049951      -0.036113       0.004624      -0.021354      -0.041904       0.009145      -0.044322      -0.005301       0.049623              9.678389      11.898095       3.028933      -0.375236       7.385355       2.716348       9.751716          -0.004528
          315              C      16.384126      12.322855       6.391159      -0.178529      35.435904 0.44099907E+03  0.10429907E+05                                 9.444291                            7.043714       0.134466       2.025239                    0.999144      29.480681      85.674004       0.613856       0.421888      -1.058195      -0.009581      -0.005573       0.000615       0.011101      -0.011140      -0.007712      -0.023048      -0.007229      -0.036752      -0.031439       0.005764       0.025675             11.133106      12.333137       3.895428       0.616956       9.410562       4.491605      11.655620           0.002480
          316              C       7.470889       6.316016       3.279500       0.568810      24.143537 0.26503127E+03  0.55818767E+04                                 7.759568                            5.801272      -0.121710       2.005986                    0.999419      23.175608      65.955615       0.610720       0.476190      -1.015066       0.010975       0.046321       0.042691       0.063942      -0.044661       0.037046      -0.048154       0.018751       0.014111      -0.055794      -0.030888       0.086681              9.246179       6.891029       1.654216      -0.919451      11.182978       4.144063       9.664532           0.000704
          317              C       7.159886       5.064699       2.500848      -0.040451      38.806021 0.46252270E+03  0.10976718E+05                                 9.970431                            7.153511      -0.009087       1.993301                    0.999407      27.866590      78.910064       0.622057       0.414894      -1.071662      -0.007235      -0.043348      -0.019707       0.048165      -0.003144      -0.001701       0.001552       0.016035      -0.026234      -0.009211      -0.003949       0.013160             12.303601       7.532034       2.068229      -1.380270      16.725814       6.677205      12.652956           0.003683
          318              C      12.166986      10.077884      14.705891      -0.205400      35.027007 0.48632586E+03  0.11826990E+05                                 9.432460                            7.440527      -0.075731       1.936423                    0.998647      31.355142      93.435565       0.589994       0.426885      -1.051491       0.006325      -0.009732       0.013637       0.017908      -0.003371       0.006375      -0.031588       0.012321      -0.062395      -0.042453       0.013451       0.029003             10.778983       5.199864       0.198415       0.012440      11.815480       3.575549      15.321604          -0.000013
          319              C       5.963197       2.965459       2.334404      -0.149258      34.306188 0.45217026E+03  0.10739260E+05                                 9.166144                            7.087521       0.156302       2.016760                    0.999690      29.839082      86.320922       0.619036       0.416599      -1.063707       0.009237       0.023520       0.004821       0.025724       0.012163      -0.010717      -0.021289       0.004515      -0.036411      -0.027015      -0.003352       0.030367             10.530569       7.972568       0.861257      -1.751081      13.803290       5.152844       9.815849          -0.000072
          320              C       7.825842       4.752202       1.335431      -0.108835      34.645039 0.44015339E+03  0.10428208E+05                                 9.323545                            7.052193       0.004152       1.967579                    0.999747      29.940070      87.723978       0.610134       0.423717      -1.054690      -0.011167      -0.028334       0.006022       0.031045       0.009890      -0.003126      -0.021798       0.024382      -0.018427      -0.030077       0.006027       0.024050             10.784146       6.698330       0.982392      -2.147846      14.766016       4.565114      10.888093           0.000503
          321              C       6.536193       1.277402       0.569511       0.091084      36.827082 0.42312099E+03  0.98741690E+04                                 9.813343                            6.971603      -0.166807       1.957147                    0.999269      26.867857      76.798126       0.609310       0.430757      -1.055894       0.006567      -0.006014      -0.004986       0.010206       0.001093      -0.017475       0.011440      -0.003792      -0.016807      -0.023455       0.004518       0.018937             12.242979       5.272436       0.467324       0.302234      18.243564       3.855405      13.212935           0.000017
          322              C      10.716188       4.886148       7.484222       0.110175      34.143722 0.36844870E+03  0.82692654E+04                                 9.186006                            6.413916       0.006795       2.023416                    0.999175      25.444636      70.300020       0.651802       0.418698      -1.068138      -0.000454      -0.001678      -0.000817       0.001921      -0.002471      -0.004815       0.001359       0.005495       0.021497      -0.007297      -0.002457       0.009753             11.469286      13.666110      -4.119004       4.205387      14.367558      -2.015209       6.374191          -0.005979
          323              C       6.676480       2.626070       1.178614       0.075046      36.268062 0.42601050E+03  0.99343746E+04                                 9.654939                            6.953895      -0.132434       1.967657                    0.999294      26.805931      75.988085       0.617048       0.425664      -1.061613       0.003326       0.001171       0.002611       0.004388      -0.000557       0.012987       0.006216      -0.030624       0.037772      -0.026164       0.006184       0.019979             11.915946       7.539509       1.408824      -1.830659      17.976535       5.613387      10.231794           0.000092
          324              C       7.582449       3.558705       0.677730      -0.145942      34.917190 0.46142034E+03  0.11061709E+05                                 9.400304                            7.237850      -0.022299       1.963485                    0.998824      30.283302      89.251994       0.600105       0.425749      -1.053437      -0.002906       0.020620       0.021949       0.030255      -0.009263      -0.008602       0.000176       0.015586       0.061830      -0.022705      -0.000996       0.023701             10.753264       7.291169       2.010721      -1.889665      15.357191       3.754172       9.611433           0.000269
          325              C       6.193068       4.172402       2.983721      -0.103991      33.348978 0.44253312E+03  0.10451829E+05                                 8.987235                            7.008349       0.154529       2.015482                    0.999438      29.432809      84.852749       0.623078       0.416214      -1.064165       0.005412      -0.007468      -0.025995       0.027583      -0.015048      -0.011467      -0.005307       0.029039       0.043322      -0.030173       0.006689       0.023484             10.237217       7.570494       2.056117      -1.148274      13.917472       4.408423       9.223686          -0.000030
          326              C       6.451657      10.319528       4.857765       0.014233      20.557534 0.31350477E+03  0.68340621E+04                                 6.541600                            5.866749       0.203271       2.088095                    0.999252      26.292131      74.266261       0.682479       0.411701      -1.060667      -0.025945      -0.119507       0.021798       0.124219       0.036198      -0.012028      -0.020099      -0.015625      -0.079977      -0.034061      -0.022756       0.056816              6.847079       7.536413      -0.217605      -0.559601       6.324401      -0.289205       6.680423           0.001854
          327              C       9.576960       4.318442       6.971693      -0.179953      35.776276 0.45506195E+03  0.10832139E+05                                 9.488770                            7.157451       0.055976       1.993714                    0.999211      29.739100      86.309015       0.609516       0.422160      -1.059505      -0.001883       0.013025       0.000494       0.013170       0.001557      -0.018512      -0.001151      -0.027930       0.024087      -0.027618       0.009594       0.018024             10.952908      13.298769      -2.399317       3.954678      13.046457      -0.925290       6.513499           0.002504
          328              C       8.557735       5.113118       6.470965       0.085790      27.264958 0.33122227E+03  0.73008048E+04                                 7.937911                            6.105717       0.242514       2.093251                    0.999827      26.068076      73.403815       0.658370       0.422071      -1.056892       0.024897       0.040871       0.001960       0.047897       0.028744      -0.013313       0.008404       0.009365       0.091213      -0.047246       0.012892       0.034354              9.033759      10.441899      -1.741552       2.876331      11.113654      -0.462955       5.545724          -0.004296
          329              C       9.688506       6.968712       6.988617       0.118067      28.209326 0.33858128E+03  0.75287478E+04                                 8.307217                            6.299745       0.035945       2.041600                    0.999114      25.888972      74.007568       0.626660       0.439556      -1.042799      -0.026775      -0.038060      -0.015589       0.049076       0.014352      -0.034305       0.003887      -0.010374       0.100770      -0.044803      -0.005268       0.050071              9.689923      11.917738      -1.191834       2.815922      11.520220      -0.334430       5.631812          -0.004530
          330              C      10.749987       6.232124       7.476303      -0.181202      35.499683 0.44206889E+03  0.10461164E+05                                 9.451902                            7.049185       0.139737       2.026327                    0.999170      29.516941      85.793618       0.614040       0.421521      -1.058464      -0.010562       0.002515      -0.004995       0.011952       0.012599      -0.006711       0.002181       0.030030       0.072478      -0.032021       0.005875       0.026146             11.141990      12.343428      -2.483242       3.067884      14.995685      -1.274364       6.086857           0.002482
          331              N      17.056279      18.078350      13.198116      -0.202192      36.620554 0.49916622E+03  0.11968616E+05                                 9.308659                            7.301819      -0.066053       2.008870                    0.998838      27.594827      76.318890       0.637763       0.400542      -1.090684       0.108195      -0.003674       0.084223       0.137161       0.003385      -0.057829       0.011006      -0.085109      -0.026973      -0.083835       0.033137       0.050698             10.752680      12.386354      -2.249243       2.068910       8.519231       3.092763      11.352456           0.040259
          332              N      11.422090      20.319209       8.797606      -0.203469      36.671073 0.50000567E+03  0.11994259E+05                                 9.318756                            7.309392      -0.067307       2.008153                    0.998806      27.616670      76.406809       0.637219       0.400699      -1.090533       0.107438       0.074311      -0.039091       0.136356      -0.051345       0.025972       0.019166      -0.033131       0.126377      -0.083319       0.032886       0.050433             10.764777      12.399882       2.920190       0.915296       7.974945      -2.776622      11.919503           0.040201
          333              N       5.787944      15.387817       9.057208      -0.203395      36.660712 0.49980677E+03  0.11988391E+05                                 9.317164                            7.307953      -0.064633       2.008962                    0.998776      27.612689      76.394303       0.637275       0.400701      -1.090523       0.107919      -0.071583      -0.046007       0.137431       0.049015       0.031752      -0.029681      -0.052048       0.072232      -0.084304       0.033593       0.050711             10.763086      12.397482      -0.667644      -2.985549      13.336807      -0.320228       6.554968           0.040191
          334              N      13.931572      17.778586      13.198116      -0.203457      36.670160 0.49999144E+03  0.11993820E+05                                 9.318579                            7.309268      -0.067273       2.008173                    0.998806      27.616227      76.405025       0.637228       0.400697      -1.090536      -0.107448       0.003301       0.083902       0.136365       0.003180       0.057456      -0.010609      -0.084710      -0.028314      -0.083327       0.032886       0.050441             10.764550      12.399583      -2.252739      -2.071191       8.528564      -3.096297      11.365502           0.040202
          335              N       2.663234      15.537698       8.797606      -0.203391      36.660702 0.49980606E+03  0.11988368E+05                                 9.317156                            7.307942      -0.064592       2.008972                    0.998776      27.612661      76.394165       0.637276       0.400700      -1.090524      -0.107913      -0.075647      -0.038991       0.137434      -0.052001      -0.026582      -0.019214      -0.033898       0.126635      -0.084303       0.033587       0.050715             10.763080      12.397469       2.919367      -0.914612       7.973107       2.776518      11.918664           0.040192
          336              N       8.297382      20.469092       9.057208      -0.202215      36.621361 0.49917926E+03  0.11969008E+05                                 9.308790                            7.301910      -0.066035       2.008868                    0.998838      27.595226      76.320278       0.637759       0.400542      -1.090684      -0.108188       0.071102      -0.045290       0.137155       0.048394      -0.031851       0.029765      -0.052625       0.070511      -0.083842       0.033143       0.050698             10.752849      12.386570      -0.667155       2.982416      13.322766       0.319544       6.549213           0.040259
          337              N      -0.153841       8.814338       2.328349      -0.202202      36.621127 0.49917563E+03  0.11968899E+05                                 9.308750                            7.301886      -0.066024       2.008874                    0.998839      27.595106      76.319860       0.637760       0.400542      -1.090684      -0.108197       0.003674      -0.084225       0.137164       0.003386      -0.057831       0.011005      -0.085117      -0.026977      -0.083839       0.033138       0.050701             10.752791      12.386500      -2.249267       2.068950       8.519310       3.092786      11.352563           0.040258
          338              N       5.480348       6.573479       6.728859      -0.203450      36.670585 0.49999769E+03  0.11994015E+05                                 9.318663                            7.309323      -0.067303       2.008157                    0.998806      27.616436      76.405902       0.637224       0.400698      -1.090534      -0.107432      -0.074307       0.039089       0.136349      -0.051342       0.025971       0.019165      -0.033128       0.126376      -0.083315       0.032883       0.050432             10.764664      12.399738       2.920143       0.915299       7.974860      -2.776596      11.919394           0.040202
          339              N      11.114494      11.504871       6.469257      -0.203377      36.660040 0.49979568E+03  0.11988051E+05                                 9.317030                            7.307856      -0.064622       2.008971                    0.998775      27.612378      76.393048       0.637281       0.400699      -1.090525      -0.107914       0.071587       0.046028       0.137436       0.049010       0.031755      -0.029690      -0.052040       0.072168      -0.084298       0.033584       0.050714             10.762923      12.397281      -0.667592      -2.985495      13.336611      -0.320240       6.554876           0.040186
          340              N       2.970866       9.114102       2.328349      -0.203472      36.670820 0.50000215E+03  0.11994143E+05                                 9.318689                            7.309347      -0.067251       2.008174                    0.998807      27.616535      76.406117       0.637224       0.400697      -1.090535       0.107451      -0.003298      -0.083903       0.136368       0.003182       0.057458      -0.010606      -0.084717      -0.028317      -0.083331       0.032889       0.050442             10.764686      12.399753      -2.252761      -2.071243       8.528662      -3.096336      11.365643           0.040201
          341              N      14.239204      11.354990       6.728859      -0.203383      36.660279 0.49979919E+03  0.11988162E+05                                 9.317088                            7.307894      -0.064616       2.008969                    0.998776      27.612469      76.393502       0.637278       0.400701      -1.090524       0.107910       0.075661       0.038986       0.137437      -0.052000      -0.026579      -0.019206      -0.033872       0.126650      -0.084297       0.033580       0.050717             10.762996      12.397367       2.919331      -0.914624       7.973045       2.776489      11.918576           0.040186
          342              N       8.605056       6.423596       6.469257      -0.202193      36.620841 0.49917086E+03  0.11968751E+05                                 9.308686                            7.301835      -0.066020       2.008876                    0.998838      27.594987      76.319328       0.637765       0.400540      -1.090685       0.108183      -0.071099       0.045289       0.137149       0.048391      -0.031848       0.029766      -0.052626       0.070503      -0.083837       0.033139       0.050698             10.752721      12.386418      -0.667115       2.982376      13.322606       0.319549       6.549140           0.040259
          343              O      15.140877      19.929097      11.939541      -0.584220      45.658457 0.68133236E+03  0.17399452E+05                                10.248216                            8.169498       0.037601       2.044021                    0.996225      28.981633      78.833103       0.652930       0.367336      -1.131086       0.024790       0.007622      -0.023242       0.034825       0.032842       0.033488      -0.017884      -0.020954      -0.050441      -0.059435       0.015851       0.043585             12.024846       9.127687       3.287307      -0.590807      19.694708      -0.839204       7.252144           0.037444
          344              O      14.192144      17.575448      10.240635      -0.445725      29.844790 0.53382750E+03  0.12879339E+05                                 7.750988                            7.216942      -0.105292       2.040206                    0.996377      26.437582      70.853836       0.693868       0.365878      -1.127513       0.082153       0.008770      -0.103059       0.132087       0.069377      -0.075235      -0.015081      -0.016151       0.241179      -0.122036      -0.005644       0.127680              8.194112       7.761457       0.215298      -1.287889       7.320086      -0.504242       9.500791           0.034875
          345              O       0.003667      20.836451      10.937463      -0.572777      30.291111 0.48118195E+03  0.11220448E+05                                 7.578730                            6.701129       0.834990       2.319333                    0.999103      27.182897      69.750510       0.750563       0.349960      -1.149397      -0.023621      -0.016687       0.019326       0.034784      -0.045312      -0.019006      -0.005762       0.063987       0.114778      -0.076302       0.023918       0.052384              8.096910       8.370714      -1.388432      -2.749131       8.237911       1.462577       7.682105           0.000032
          346              O       9.506704      18.303872       7.824096      -0.584566      45.710890 0.68229050E+03  0.17431539E+05                                10.259465                            8.178008       0.028494       2.041177                    0.996130      28.997058      78.914423       0.652203       0.367584      -1.130798       0.024327      -0.023882       0.004832       0.034431       0.012507      -0.045501       0.024521      -0.010194      -0.015073      -0.059695       0.015695       0.044001             12.038651       9.137788      -2.157768      -2.553785      11.102798       5.815062      15.875366           0.037314
          347              O       8.557977      18.009407      10.711863      -0.443196      29.788414 0.53246481E+03  0.12838163E+05                                 7.742223                            7.208932      -0.101069       2.041956                    0.996300      26.407510      70.748711       0.694084       0.366001      -1.127427       0.082484      -0.093274       0.045696       0.132634      -0.100371      -0.022262      -0.040904      -0.114063      -0.050073      -0.122432      -0.005585       0.128017              8.184511       7.751919      -1.222433       0.456852       9.382499      -0.691321       7.419115           0.034726
          348              O      11.272006      16.982367       7.539341      -0.573247      30.306699 0.48150212E+03  0.11229690E+05                                 7.580891                            6.702748       0.837761       2.320260                    0.999133      27.192190      69.778014       0.750581       0.349896      -1.149459      -0.023384       0.024966       0.004230       0.034468       0.006226       0.048663      -0.035892      -0.008341      -0.104572      -0.076855       0.024511       0.052344              8.099510       8.372213      -1.687236       2.577744       6.555922      -0.490285       9.370394           0.000034
          349              O       3.872559      15.552408      11.289293      -0.583362      45.723459 0.68241638E+03  0.17436606E+05                                10.264259                            8.180839       0.026626       2.040473                    0.996019      28.997299      78.934734       0.651803       0.367771      -1.130586       0.025293       0.015712       0.019613       0.035655      -0.045782       0.012081      -0.006908       0.020957       0.076303      -0.059737       0.015438       0.044299             12.045506       9.140729      -1.133986       3.147134       9.651877      -4.979193      17.343913           0.037351
          350              O       2.923808      18.200522      10.100431      -0.444819      29.843293 0.53381402E+03  0.12878966E+05                                 7.752033                            7.218343      -0.104220       2.040389                    0.996315      26.435543      70.848842       0.693584       0.366030      -1.127394       0.081994       0.086149       0.058558       0.132566       0.030961       0.098117       0.056240      -0.087841       0.027917      -0.122485      -0.005769       0.128254              8.195106       7.763053       1.008476       0.829637       8.522078       1.198951       8.300188           0.034774
          351              O       5.637858      15.966558      12.576126      -0.572262      30.242791 0.48023749E+03  0.11192348E+05                                 7.568303                            6.692627       0.833363       2.319006                    0.999128      27.169651      69.685837       0.751402       0.349759      -1.149622      -0.023883      -0.008815      -0.024486       0.035323       0.039168      -0.029704       0.041973       0.002130      -0.070793      -0.076563       0.024124       0.052440              8.085059       8.359624       3.069760       0.172844       9.073120      -0.968743       6.822433           0.000039
          352              O      15.846967      15.927831      11.939541      -0.584565      45.710384 0.68228058E+03  0.17431223E+05                                10.259389                            8.177949       0.028494       2.041179                    0.996131      28.996896      78.913854       0.652205       0.367584      -1.130798      -0.024326      -0.007770      -0.023106       0.034438       0.033151      -0.033585       0.017727      -0.021959      -0.050371      -0.059697       0.015692       0.044004             12.038553       9.137711       3.290492       0.591785      19.718067       0.840892       7.259880           0.037316
          353              O      -0.106811      18.281469      10.240635      -0.443197      29.788950 0.53247893E+03  0.12838616E+05                                 7.742388                            7.209091      -0.101179       2.041920                    0.996299      26.407806      70.750310       0.694066       0.366007      -1.127420      -0.082488      -0.007069      -0.103628       0.132639       0.069454       0.075786       0.015080      -0.017089       0.240848      -0.122420      -0.005585       0.128006              8.184682       7.752100       0.215556       1.287101       7.311381       0.504524       9.490566           0.034726
          354              O      14.081670      15.020470      10.937463      -0.573246      30.306774 0.48150355E+03  0.11229730E+05                                 7.580897                            6.702754       0.837803       2.320271                    0.999133      27.192239      69.778130       0.750582       0.349896      -1.149460       0.023381       0.016146       0.019508       0.034467      -0.045254       0.018939       0.006495       0.065078       0.115708      -0.076852       0.024507       0.052344              8.099515       8.372222      -1.388768       2.750072       8.242173      -1.463850       7.684151           0.000031
          355              O       4.578614      17.553029       7.824096      -0.583361      45.722964 0.68240782E+03  0.17436329E+05                                10.264184                            8.180784       0.026607       2.040472                    0.996019      28.997151      78.934160       0.651805       0.367771      -1.130587      -0.025292       0.024843       0.003802       0.035655       0.012425       0.045692      -0.024521      -0.009548      -0.015170      -0.059745       0.015442       0.044303             12.045413       9.140644      -2.158449       2.555605      11.108679      -5.820277      15.886916           0.037351
          356              O       5.527359      17.847513      10.711863      -0.444829      29.843752 0.53382592E+03  0.12879348E+05                                 7.752185                            7.218483      -0.104366       2.040344                    0.996314      26.435716      70.849997       0.693567       0.366036      -1.127387      -0.081995       0.093790       0.045325       0.132567      -0.100445       0.022252       0.041099      -0.114077      -0.050800      -0.122483      -0.005768       0.128251              8.195273       7.763226      -1.222727      -0.458564       9.394156       0.695576       7.428438           0.034771
          357              O       2.813311      18.874533       7.539341      -0.572257      30.241612 0.48021465E+03  0.11191670E+05                                 7.568073                            6.692440       0.833369       2.319015                    0.999128      27.169201      69.683977       0.751418       0.349756      -1.149626       0.023884      -0.025614       0.004609       0.035323       0.006140      -0.048772       0.035848      -0.008485      -0.102633      -0.076568       0.024131       0.052437              8.084800       8.359373      -1.684506      -2.571967       6.545969       0.490197       9.349059           0.000038
          358              O      10.212780      20.304516      11.289293      -0.584212      45.658798 0.68133819E+03  0.17399645E+05                                10.248289                            8.169552       0.037581       2.044014                    0.996224      28.981692      78.833468       0.652925       0.367337      -1.131084      -0.024798      -0.016321       0.018215       0.034830      -0.045423      -0.011695       0.006511       0.021297       0.076320      -0.059430       0.015852       0.043579             12.024943       9.127760      -1.132039      -3.142337       9.636110       4.968249      17.310959           0.037442
          359              O      11.161525      17.656394      10.100431      -0.445725      29.844534 0.53381998E+03  0.12879092E+05                                 7.750887                            7.216839      -0.105179       2.040236                    0.996380      26.437477      70.853021       0.693881       0.365873      -1.127519      -0.082162      -0.084874       0.059127       0.132099       0.030470      -0.097704      -0.056271      -0.087487       0.027179      -0.122044      -0.005647       0.127691              8.194007       7.761327       1.007692      -0.830416       8.518827      -1.196391       8.301868           0.034875
          360              O       8.447489      19.890373      12.576126      -0.572783      30.290994 0.48117908E+03  0.11220363E+05                                 7.578699                            6.701098       0.834971       2.319325                    0.999103      27.182891      69.750391       0.750567       0.349958      -1.149399       0.023621       0.008395      -0.024114       0.034784       0.039115       0.029740      -0.041587       0.001935      -0.071396      -0.076307       0.023917       0.052389              8.096880       8.370678       3.075016      -0.172166       9.087665       0.971950       6.832298           0.000034
          361              O       1.761561       6.963591       3.586924      -0.584234      45.659240 0.68134617E+03  0.17399898E+05                                10.248340                            8.169590       0.037600       2.044016                    0.996225      28.981899      78.834104       0.652925       0.367336      -1.131085      -0.024787      -0.007622       0.023242       0.034824       0.032842       0.033488      -0.017884      -0.020946      -0.050429      -0.059434       0.015852       0.043582             12.025003       9.127795       3.287345      -0.590818      19.694986      -0.839215       7.252228           0.037442
          362              O       2.710294       9.317240       5.285830      -0.445736      29.845147 0.53383599E+03  0.12879593E+05                                 7.751046                            7.216996      -0.105271       2.040208                    0.996378      26.437787      70.854505       0.693866       0.365878      -1.127514      -0.082151      -0.008770       0.103060       0.132087       0.069377      -0.075237      -0.015082      -0.016149       0.241172      -0.122035      -0.005645       0.127681              8.194174       7.761526       0.215297      -1.287896       7.320130      -0.504245       9.500865           0.034873
          363              O      16.898771       6.056237       4.589002      -0.572785      30.291413 0.48118789E+03  0.11220626E+05                                 7.578799                            6.701186       0.834953       2.319322                    0.999103      27.182954      69.750866       0.750557       0.349961      -1.149396       0.023623       0.016689      -0.019325       0.034786      -0.045311      -0.019007      -0.005762       0.063985       0.114779      -0.076300       0.023916       0.052384              8.096989       8.370792      -1.388450      -2.749162       8.238004       1.462599       7.682173           0.000032
          364              O       7.395734       8.588816       7.702369      -0.584568      45.710835 0.68228949E+03  0.17431512E+05                                10.259467                            8.178007       0.028465       2.041170                    0.996130      28.997039      78.914447       0.652202       0.367585      -1.130797      -0.024323       0.023882      -0.004829       0.034428       0.012505      -0.045499       0.024522      -0.010193      -0.015074      -0.059693       0.015693       0.044000             12.038654       9.137792      -2.157768      -2.553789      11.102791       5.815066      15.875381           0.037312
          365              O       8.344461       8.883281       4.814602      -0.443198      29.788699 0.53247170E+03  0.12838377E+05                                 7.742275                            7.208979      -0.101088       2.041946                    0.996300      26.407710      70.749494       0.694081       0.366001      -1.127426      -0.082489       0.093275      -0.045696       0.132638      -0.100368      -0.022264      -0.040905      -0.114069      -0.050066      -0.122433      -0.005582       0.128015              8.184567       7.751971      -1.222436       0.456848       9.382561      -0.691318       7.419169           0.034724
          366              O       5.630432       9.910321       7.987124      -0.573242      30.306819 0.48150455E+03  0.11229759E+05                                 7.580898                            6.702754       0.837786       2.320265                    0.999133      27.192299      69.778290       0.750583       0.349895      -1.149460       0.023384      -0.024966      -0.004232       0.034468       0.006227       0.048665      -0.035893      -0.008341      -0.104568      -0.076858       0.024512       0.052346              8.099518       8.372223      -1.687237       2.577746       6.555926      -0.490282       9.370406           0.000032
          367              O      13.029879      11.340280       4.237172      -0.583345      45.722682 0.68240234E+03  0.17436161E+05                                10.264165                            8.180769       0.026595       2.040469                    0.996018      28.996977      78.933721       0.651803       0.367772      -1.130585      -0.025297      -0.015710      -0.019608       0.035654      -0.045782       0.012083      -0.006915       0.020959       0.076322      -0.059740       0.015436       0.044304             12.045390       9.140653      -1.133979       3.147114       9.651786      -4.979132      17.343732           0.037355
          368              O      13.978630       8.692166       5.426034      -0.444771      29.842332 0.53379055E+03  0.12878253E+05                                 7.751858                            7.218173      -0.104202       2.040404                    0.996315      26.434991      70.846878       0.693594       0.366029      -1.127395      -0.081996      -0.086143      -0.058557       0.132563       0.030959       0.098117       0.056243      -0.087849       0.027922      -0.122488      -0.005768       0.128256              8.194922       7.762852       1.008474       0.829648       8.521874       1.198913       8.300040           0.034788
          369              O      11.264580      10.926130       2.950339      -0.572259      30.243072 0.48024277E+03  0.11192506E+05                                 7.568368                            6.692679       0.833313       2.318988                    0.999128      27.169714      69.686211       0.751397       0.349760      -1.149620       0.023883       0.008819       0.024487       0.035324       0.039166      -0.029708       0.041974       0.002130      -0.070786      -0.076566       0.024129       0.052437              8.085135       8.359692       3.069794       0.172837       9.073220      -0.968766       6.822494           0.000035
          370              O       1.055471      10.964857       3.586924      -0.584583      45.711150 0.68229406E+03  0.17431658E+05                                10.259510                            8.178038       0.028492       2.041175                    0.996132      28.997154      78.914816       0.652200       0.367585      -1.130797       0.024323       0.007772       0.023105       0.034436       0.033150      -0.033585       0.017727      -0.021950      -0.050363      -0.059695       0.015693       0.044002             12.038706       9.137813       3.290528       0.591791      19.718343       0.840899       7.259962           0.037314
          371              O      17.009249       8.611219       5.285830      -0.443213      29.789591 0.53249379E+03  0.12839066E+05                                 7.742496                            7.209187      -0.101160       2.041917                    0.996299      26.408190      70.751633       0.694061       0.366007      -1.127420       0.082493       0.007070       0.103630       0.132644       0.069453       0.075787       0.015081      -0.017098       0.240847      -0.122421      -0.005585       0.128006              8.184800       7.752212       0.215559       1.287114       7.311480       0.504534       9.490708           0.034724
          372              O       2.820768      11.872218       4.589002      -0.573249      30.306722 0.48150268E+03  0.11229704E+05                                 7.580887                            6.702747       0.837805       2.320272                    0.999133      27.192225      69.778067       0.750582       0.349895      -1.149460      -0.023381      -0.016150      -0.019510       0.034469      -0.045255       0.018938       0.006495       0.065079       0.115705      -0.076852       0.024508       0.052344              8.099504       8.372212      -1.388760       2.750068       8.242159      -1.463845       7.684140           0.000031
          373              O      12.323824       9.339659       7.702369      -0.583346      45.722365 0.68239696E+03  0.17435987E+05                                10.264112                            8.180731       0.026579       2.040467                    0.996019      28.996902      78.933396       0.651806       0.367772      -1.130586       0.025298      -0.024835      -0.003800       0.035653       0.012423       0.045691      -0.024531      -0.009547      -0.015166      -0.059748       0.015441       0.044307             12.045325       9.140591      -2.158441       2.555592      11.108599      -5.820223      15.886784           0.037355
          374              O      11.375079       9.045175       4.814602      -0.444766      29.842597 0.53379776E+03  0.12878486E+05                                 7.751951                            7.218261      -0.104294       2.040376                    0.996314      26.435068      70.847522       0.693583       0.366033      -1.127391       0.082000      -0.093783      -0.045322       0.132564      -0.100447       0.022253       0.041102      -0.114090      -0.050797      -0.122489      -0.005767       0.128256              8.195025       7.762959      -1.222729      -0.458551       9.393890       0.695526       7.428227           0.034787
          375              O      14.089127       8.018155       7.987124      -0.572252      30.242169 0.48022538E+03  0.11191987E+05                                 7.568175                            6.692521       0.833333       2.318998                    0.999129      27.169434      69.684873       0.751412       0.349756      -1.149625      -0.023887       0.025617      -0.004605       0.035327       0.006144      -0.048774       0.035846      -0.008490      -0.102633      -0.076570       0.024136       0.052434              8.084918       8.359480      -1.684526      -2.572018       6.546048       0.490203       9.349227           0.000035
          376              O       6.689658       6.588172       4.237172      -0.584210      45.658699 0.68133648E+03  0.17399595E+05                                10.248281                            8.169544       0.037557       2.044008                    0.996224      28.981665      78.833442       0.652925       0.367337      -1.131084       0.024796       0.016322      -0.018216       0.034829      -0.045421      -0.011696       0.006513       0.021297       0.076324      -0.059429       0.015850       0.043579             12.024935       9.127756      -1.132036      -3.142336       9.636104       4.968252      17.310944           0.037440
          377              O       5.740913       9.236294       5.426034      -0.445721      29.844448 0.53381832E+03  0.12879044E+05                                 7.750873                            7.216829      -0.105195       2.040231                    0.996380      26.437448      70.852967       0.693881       0.365873      -1.127519       0.082159       0.084875      -0.059128       0.132099       0.030466      -0.097704      -0.056271      -0.087484       0.027171      -0.122044      -0.005645       0.127689              8.193991       7.761323       1.007684      -0.830412       8.518800      -1.196376       8.301851           0.034872
          378              O       8.454949       7.002315       2.950339      -0.572783      30.291316 0.48118538E+03  0.11220547E+05                                 7.578753                            6.701142       0.834978       2.319325                    0.999102      27.183026      69.750869       0.750565       0.349958      -1.149399      -0.023623      -0.008394       0.024113       0.034784       0.039117       0.029740      -0.041587       0.001931      -0.071399      -0.076307       0.023916       0.052391              8.096943       8.370739       3.075043      -0.172162       9.087736       0.971973       6.832354           0.000033

******************************************************
Auxiliary information for the entire system
The total spin magnetic moment of the unit cell is   11.999999
The total net atomic charge of the unit cell is   0.000004
Accuracy of reproducing the electrostatic potential in the unit cell:
  The inner radius (bohr) =    5.0000
  The outer radius (bohr) =   12.0000
  Valid grid points have density less than (e/(bohr^3)) =    0.0001
  The number of valid grid points were=        72434
  The rms potential error without charges in kcal/mol is=      2.31594
  The rms potential error with partial charges in kcal/mol is=      0.28207
  The RRMSE value at monopole order=      0.12180
  The rms potential error with partial charges and cloud penetration in kcal/mol is=      0.26443
  The RRMSE value at monopole order with cloud penetration is=      0.11418
  The rms potential error with partial charges and atomic dipoles in kcal/mol is=      0.22043
  The RRMSE value at dipole order=      0.09518
  The rms potential error with partial charges, atomic dipoles and cloud penetration in kcal/mol is=      0.22084
  The RRMSE value at dipole order with cloud penetration=      0.09535

******************************************************
The electron densities and ab initio electrostatic potential were computed in VASP using the PBE functional and
projector augmented wave method. See the main text of the journal article for a description of computational details.
The atomic charges, dipoles, and quadrupoles were computed with the DDEC6 method as described in
(a) T. A. Manz and N. Gabaldon Limas, RSC Adv. 6 (2016) 47771-47801 DOI: 10.1039/c6ra04656h
(b) N. Gabaldon Limas and T. A. Manz, RSC Adv. 8 (2018) 2678-2707 DOI: 10.1039/c7ra11829e.
For each atom in the material, the electron cloud parameters were fit to the spherically averaged atom-in-material
electron density using radial positions for which this density was between 10^-4 and 10^-2 electrons per cubic bohr.
The polarizabilities, dispersion coefficients, and quantum Drude oscillator (QDO) parameters were fit using the MCLF method.
The magnetic structure of the system was optimized in VASP from the default ferromagnetic initial guess using spin polarization.
The atomic spin moments (ASMs) were computed on this optimized magnetic structure using the DDEC6 partition as inputs
to the method of T. A. Manz and D. S. Sholl, J. Chem. Theory Comput. 7 (2011) 4146-4164 DOI: 10.1021/ct200539n.
The RMSE and RRMSE were computed using a uniform grid with Ewald summation.
