# Supplementary material for: A collection of forcefield precursors for metal–organic frameworks
Source: RSC Adv. 2019 Nov 13;9(63):36492–507. doi: 10.1039/c9ra07327b (PMC9075174; doi:10.1039/c9ra07327b)
Supplement: RA-009-C9RA07327B-s4605 [file RA-009-C9RA07327B-s4605.xyz]

   96
jmolscript: load "" {1 1 1} spacegroup "x,y,z" unitcell [{      9.353100     0.000000     0.000000 }, {      0.000000     9.805500     0.000000 }, {      0.000000     0.000000    16.194100 }]
Zn     8.796591     1.176856     9.430472     0.713997
Zn     4.120041     3.725894     6.763628     0.713997
Zn     0.556509     8.628644     1.333422     0.713997
Zn     5.233059     6.079606    14.860678     0.713997
Zn     0.556509     8.628644     6.763628     0.713997
Zn     5.233059     6.079606     9.430472     0.713997
Zn     8.796591     1.176856    14.860678     0.713997
Zn     4.120041     3.725894     1.333422     0.713997
H      6.270318     0.208857    10.765838     0.364704
H      5.436022     8.781806    10.822517     0.360752
H      7.738755     6.577529     7.580458     0.103980
H      1.593768     4.693893     5.428262     0.364704
H      0.759472     5.926444     5.371583     0.360752
H      3.062205     8.130721     8.613642     0.103980
H      3.082782     9.596643     2.668788     0.364704
H      3.917078     1.023694     2.725467     0.360752
H      1.614345     3.227971    15.677508     0.103980
H      7.759332     5.111607    13.525312     0.364704
H      8.593628     3.879056    13.468633     0.360752
H      6.290895     1.674779     0.516592     0.103980
H      3.082782     9.596643     5.428262     0.364704
H      3.917078     1.023694     5.371583     0.360751
H      1.614345     3.227971     8.613642     0.103980
H      7.759332     5.111607    10.765838     0.364704
H      8.593628     3.879056    10.822517     0.360751
H      6.290895     1.674779     7.580458     0.103981
H      6.270318     0.208857    13.525312     0.364704
H      5.436022     8.781806    13.468633     0.360751
H      7.738755     6.577529     0.516592     0.103980
H      1.593768     4.693893     2.668788     0.364704
H      0.759472     5.926444     2.725467     0.360751
H      3.062205     8.130721    15.677508     0.103981
C      6.924100     8.619034     9.606340     0.570883
C      7.647095     7.312942     8.142393     0.161226
C      2.247550     6.089215     6.587760     0.570883
C      2.970545     7.395308     8.051707     0.161226
C      2.429000     1.186465     1.509290     0.570883
C      1.706005     2.492558     0.045343     0.161226
C      7.105550     3.716284    14.684810     0.570883
C      6.382555     2.410192    16.148757     0.161226
C      2.429000     1.186465     6.587760     0.570883
C      1.706005     2.492558     8.051707     0.161226
C      7.105550     3.716284     9.606340     0.570883
C      6.382555     2.410192     8.142393     0.161226
C      6.924100     8.619034    14.684810     0.570883
C      7.647095     7.312942    16.148757     0.161226
C      2.247550     6.089215     1.509290     0.570883
C      2.970545     7.395308     0.045343     0.161226
C      9.122078     1.376692    12.145575     0.873712
C      4.445528     3.526058     4.048525     0.873712
C      0.231022     8.428808     4.048525     0.873712
C      4.907572     6.279442    12.145575     0.873712
N      7.992224     9.208345     9.065457    -0.334243
N      8.440237     8.321928     8.114864    -0.184864
N      6.675307     7.424725     9.055741    -0.430228
N      6.111316     9.209326    10.506732    -0.744830
N      3.315674     5.499905     7.128643    -0.334243
N      3.763687     6.386322     8.079236    -0.184864
N      1.998757     7.283525     7.138359    -0.430228
N      1.434766     5.498924     5.687368    -0.744830
N      1.360876     0.597155     0.968407    -0.334243
N      0.912863     1.483572     0.017814    -0.184864
N      2.677793     2.380775     0.958691    -0.430228
N      3.241784     0.596174     2.409682    -0.744830
N      6.037426     4.305595    15.225693    -0.334243
N      5.589413     3.419178    -0.017814    -0.184864
N      7.354343     2.521975    15.235409    -0.430228
N      7.918334     4.306576    13.784418    -0.744830
N      1.360876     0.597155     7.128643    -0.334243
N      0.912863     1.483572     8.079236    -0.184864
N      2.677793     2.380775     7.138359    -0.430228
N      3.241784     0.596174     5.687368    -0.744830
N      6.037426     4.305595     9.065457    -0.334243
N      5.589413     3.419178     8.114864    -0.184864
N      7.354343     2.521975     9.055741    -0.430228
N      7.918334     4.306576    10.506732    -0.744830
N      7.992224     9.208345    15.225693    -0.334243
N      8.440237     8.321928    -0.017814    -0.184864
N      6.675307     7.424725    15.235409    -0.430228
N      6.111316     9.209326    13.784418    -0.744830
N      3.315674     5.499905     0.968407    -0.334243
N      3.763687     6.386322     0.017814    -0.184864
N      1.998757     7.283525     0.958691    -0.430228
N      1.434766     5.498924     2.409682    -0.744830
O      0.390960     1.590452    11.044376    -0.661685
O      5.067510     3.312298     5.149724    -0.661686
O      8.962140     8.215048     2.947326    -0.661685
O      4.285590     6.493202    13.246774    -0.661685
O      8.962140     8.215048     5.149724    -0.661686
O      4.285590     6.493202    11.044376    -0.661686
O      0.390960     1.590452    13.246774    -0.661686
O      5.067510     3.312298     2.947326    -0.661686
O      7.948264     1.077624    12.145575    -0.713095
O      3.271714     3.825126     4.048525    -0.713095
O      1.404836     8.727876     4.048525    -0.713095
O      6.081386     5.980374    12.145575    -0.713095

The following XYZ coordinates are in angstroms. Other properties are in atomic units.
The sperically averaged electron density of each atom fit to a function of the form exp(a - br)
eigen_1, eigen_2 and eigen_3 are the three eigenvalues of traceless quadrupole moment tensor
  atom number  atomic symbol              X              Y              Z     net charge C6 coefficient C8 coefficient C10 coefficient fluctuating dipole atomic polarizability isotropic forcefield polarizability              a              b squared Pearson coefficient          <r^3>          <r^4>         wp_QDO          m_QDO          q_QDO       dipole_x       dipole_y       dipole_z         dipole            Qxy            Qxz            Qyz     Q(x^2-y^2)  Q(3z^2 - R^2)        eigen_1        eigen_2        eigen_3 static polarizability      alpha(xx)      alpha(xy)      alpha(xz)      alpha(yy)      alpha(yz)      alpha(zz) atomic spin moment
            1             Zn       8.796591       1.176856       9.430472       0.713997     100.671894 0.20603777E+04  0.67101255E+05                                17.457757                           14.726648       0.447248       1.977510                    0.996382      49.316149     135.795379       0.476464       0.394723      -1.148757       0.023599       0.001694       0.066414       0.070503       0.002448       0.017777       0.015661      -0.016457      -0.010191      -0.025317      -0.000106       0.025423             19.822459      19.440078      -0.653664      -2.407799      19.986876       0.376246      20.040423          -0.000008
            2             Zn       4.120041       3.725894       6.763628       0.713997     100.671912 0.20603783E+04  0.67101281E+05                                17.457759                           14.726650       0.447248       1.977510                    0.996382      49.316157     135.795411       0.476464       0.394723      -1.148757       0.023599      -0.001694      -0.066414       0.070503      -0.002448      -0.017777       0.015661      -0.016457      -0.010192      -0.025317      -0.000106       0.025423             19.822461      19.440079       0.653663       2.407796      19.986876       0.376245      20.040429          -0.000008
            3             Zn       0.556509       8.628644       1.333422       0.713997     100.671891 0.20603778E+04  0.67101260E+05                                17.457756                           14.726648       0.447248       1.977510                    0.996382      49.316152     135.795387       0.476464       0.394723      -1.148757      -0.023599      -0.001695       0.066414       0.070503       0.002449      -0.017777      -0.015661      -0.016457      -0.010192      -0.025317      -0.000106       0.025423             19.822457      19.440076      -0.653663       2.407797      19.986873      -0.376244      20.040423          -0.000008
            4             Zn       5.233059       6.079606      14.860678       0.713997     100.671913 0.20603782E+04  0.67101275E+05                                17.457759                           14.726650       0.447248       1.977510                    0.996382      49.316155     135.795401       0.476464       0.394723      -1.148757      -0.023599       0.001694      -0.066414       0.070503      -0.002448       0.017777      -0.015661      -0.016457      -0.010192      -0.025317      -0.000106       0.025423             19.822461      19.440080       0.653665      -2.407799      19.986877      -0.376246      20.040427          -0.000008
            5             Zn       0.556509       8.628644       6.763628       0.713997     100.671899 0.20603780E+04  0.67101269E+05                                17.457757                           14.726649       0.447248       1.977510                    0.996382      49.316154     135.795398       0.476464       0.394723      -1.148757      -0.023599      -0.001695      -0.066414       0.070503       0.002449       0.017777       0.015661      -0.016457      -0.010192      -0.025317      -0.000106       0.025423             19.822459      19.440078      -0.653663      -2.407796      19.986874       0.376244      20.040425          -0.000008
            6             Zn       5.233059       6.079606       9.430472       0.713997     100.671906 0.20603780E+04  0.67101267E+05                                17.457758                           14.726649       0.447248       1.977510                    0.996382      49.316153     135.795394       0.476464       0.394723      -1.148757      -0.023599       0.001695       0.066414       0.070503      -0.002449      -0.017777       0.015661      -0.016457      -0.010192      -0.025317      -0.000106       0.025423             19.822461      19.440079       0.653664       2.407798      19.986876       0.376246      20.040427          -0.000008
            7             Zn       8.796591       1.176856      14.860678       0.713997     100.671903 0.20603780E+04  0.67101266E+05                                17.457757                           14.726649       0.447248       1.977510                    0.996382      49.316153     135.795391       0.476464       0.394723      -1.148757       0.023599       0.001695      -0.066414       0.070503       0.002449      -0.017777      -0.015661      -0.016457      -0.010192      -0.025317      -0.000106       0.025423             19.822460      19.440078      -0.653664       2.407798      19.986876      -0.376246      20.040425          -0.000008
            8             Zn       4.120041       3.725894       1.333422       0.713997     100.671882 0.20603776E+04  0.67101249E+05                                17.457755                           14.726647       0.447248       1.977510                    0.996382      49.316149     135.795378       0.476464       0.394723      -1.148757       0.023599      -0.001694       0.066414       0.070503      -0.002448       0.017777      -0.015661      -0.016457      -0.010192      -0.025317      -0.000106       0.025423             19.822457      19.440075       0.653663      -2.407795      19.986871      -0.376245      20.040425          -0.000008
            9              H       6.270318       0.208857      10.765838       0.364704       0.513767 0.30785108E+01  0.24215115E+02                                 1.143102                            1.092673      -1.255072       2.432579                    0.999887       2.324794       6.161194       0.535413       1.454357      -0.674947      -0.000351       0.018820       0.010743       0.021673      -0.003611      -0.022007       0.009617      -0.004709      -0.013513      -0.025213       0.001037       0.024175              1.163072       0.990450       0.103114       0.023121       1.422586       0.155664       1.076178           0.000001
           10              H       5.436022       8.781806      10.822517       0.360752       0.499387 0.30013675E+01  0.23504086E+02                                 1.132417                            1.087774      -1.198555       2.458923                    0.999945       2.314841       6.159763       0.529045       1.478392      -0.670898      -0.016102      -0.006827       0.012440       0.021462      -0.001406      -0.018351       0.013398      -0.003054      -0.010635      -0.023444       0.000869       0.022575              1.148756       1.236128       0.202579      -0.161465       1.120050      -0.088170       1.090092          -0.000002
           11              H       7.738755       6.577529       7.580458       0.103980       1.167920 0.83446764E+01  0.82539578E+02                                 1.823461                            1.686537      -0.844143       2.488163                    0.999158       3.400872       9.462563       0.484440       1.278243      -0.711287       0.002756      -0.040372      -0.035513       0.053839       0.005333      -0.009449       0.015769      -0.011509      -0.008763      -0.021273       0.002482       0.018791              1.863945       1.516860      -0.055186      -0.153165       2.237162       0.505311       1.837813          -0.000003
           12              H       1.593768       4.693893       5.428262       0.364704       0.513767 0.30785122E+01  0.24215131E+02                                 1.143102                            1.092673      -1.255072       2.432579                    0.999887       2.324795       6.161198       0.535413       1.454357      -0.674947      -0.000351      -0.018820      -0.010743       0.021673       0.003611       0.022007       0.009616      -0.004709      -0.013512      -0.025213       0.001038       0.024175              1.163072       0.990451      -0.103114      -0.023121       1.422587       0.155664       1.076178           0.000001
           13              H       0.759472       5.926444       5.371583       0.360752       0.499387 0.30013663E+01  0.23504078E+02                                 1.132418                            1.087774      -1.198555       2.458923                    0.999945       2.314841       6.159766       0.529044       1.478393      -0.670898      -0.016102       0.006826      -0.012440       0.021462       0.001406       0.018351       0.013398      -0.003054      -0.010635      -0.023444       0.000869       0.022575              1.148757       1.236128      -0.202579       0.161465       1.120050      -0.088170       1.090092          -0.000002
           14              H       3.062205       8.130721       8.613642       0.103980       1.167920 0.83446777E+01  0.82539596E+02                                 1.823461                            1.686537      -0.844143       2.488163                    0.999158       3.400872       9.462564       0.484440       1.278243      -0.711286       0.002756       0.040371       0.035513       0.053839      -0.005333       0.009449       0.015769      -0.011509      -0.008763      -0.021273       0.002482       0.018791              1.863945       1.516860       0.055186       0.153165       2.237162       0.505311       1.837813          -0.000003
           15              H       3.082782       9.596643       2.668788       0.364704       0.513767 0.30785100E+01  0.24215111E+02                                 1.143102                            1.092673      -1.255072       2.432579                    0.999887       2.324794       6.161196       0.535413       1.454358      -0.674947       0.000351      -0.018820       0.010743       0.021673      -0.003611       0.022007      -0.009616      -0.004709      -0.013512      -0.025213       0.001038       0.024175              1.163072       0.990451       0.103114      -0.023121       1.422587      -0.155664       1.076178           0.000001
           16              H       3.917078       1.023694       2.725467       0.360752       0.499387 0.30013671E+01  0.23504084E+02                                 1.132417                            1.087774      -1.198555       2.458923                    0.999945       2.314841       6.159764       0.529045       1.478392      -0.670898       0.016102       0.006826       0.012440       0.021462      -0.001406       0.018351      -0.013398      -0.003054      -0.010635      -0.023444       0.000869       0.022575              1.148757       1.236128       0.202579       0.161465       1.120050       0.088170       1.090092          -0.000002
           17              H       1.614345       3.227971      15.677508       0.103980       1.167920 0.83446766E+01  0.82539576E+02                                 1.823460                            1.686536      -0.844143       2.488163                    0.999158       3.400872       9.462561       0.484440       1.278242      -0.711287      -0.002756       0.040371      -0.035513       0.053839       0.005333       0.009449      -0.015769      -0.011508      -0.008763      -0.021273       0.002482       0.018791              1.863944       1.516859      -0.055186       0.153165       2.237161      -0.505311       1.837812          -0.000003
           18              H       7.759332       5.111607      13.525312       0.364704       0.513767 0.30785122E+01  0.24215130E+02                                 1.143102                            1.092673      -1.255072       2.432579                    0.999887       2.324795       6.161198       0.535413       1.454357      -0.674947       0.000351       0.018820      -0.010743       0.021673       0.003611      -0.022007      -0.009616      -0.004709      -0.013512      -0.025213       0.001037       0.024175              1.163072       0.990451      -0.103114       0.023121       1.422587      -0.155664       1.076178           0.000001
           19              H       8.593628       3.879056      13.468633       0.360752       0.499387 0.30013697E+01  0.23504109E+02                                 1.132418                            1.087775      -1.198555       2.458923                    0.999945       2.314842       6.159767       0.529045       1.478392      -0.670898       0.016102      -0.006826      -0.012440       0.021462       0.001406      -0.018351      -0.013398      -0.003054      -0.010635      -0.023444       0.000869       0.022575              1.148757       1.236128      -0.202579      -0.161465       1.120050       0.088170       1.090092          -0.000002
           20              H       6.290895       1.674779       0.516592       0.103980       1.167920 0.83446754E+01  0.82539558E+02                                 1.823460                            1.686536      -0.844143       2.488164                    0.999158       3.400872       9.462560       0.484440       1.278242      -0.711287      -0.002756      -0.040371       0.035513       0.053839      -0.005333      -0.009449      -0.015769      -0.011508      -0.008763      -0.021273       0.002482       0.018791              1.863944       1.516859       0.055186      -0.153165       2.237161      -0.505311       1.837812          -0.000003
           21              H       3.082782       9.596643       5.428262       0.364704       0.513767 0.30785097E+01  0.24215108E+02                                 1.143102                            1.092673      -1.255072       2.432579                    0.999887       2.324794       6.161197       0.535413       1.454359      -0.674947       0.000351      -0.018820      -0.010743       0.021673      -0.003611      -0.022007       0.009616      -0.004709      -0.013512      -0.025213       0.001038       0.024175              1.163072       0.990451       0.103114       0.023121       1.422587       0.155664       1.076178           0.000001
           22              H       3.917078       1.023694       5.371583       0.360751       0.499387 0.30013689E+01  0.23504102E+02                                 1.132418                            1.087775      -1.198554       2.458923                    0.999945       2.314842       6.159768       0.529044       1.478393      -0.670898       0.016102       0.006826      -0.012440       0.021462      -0.001406      -0.018351       0.013398      -0.003054      -0.010635      -0.023444       0.000869       0.022575              1.148757       1.236129       0.202579      -0.161465       1.120051      -0.088170       1.090093          -0.000002
           23              H       1.614345       3.227971       8.613642       0.103980       1.167921 0.83446778E+01  0.82539595E+02                                 1.823461                            1.686537      -0.844143       2.488163                    0.999158       3.400872       9.462563       0.484440       1.278243      -0.711287      -0.002756       0.040372       0.035513       0.053839       0.005333      -0.009449       0.015769      -0.011509      -0.008763      -0.021273       0.002482       0.018791              1.863945       1.516860      -0.055186      -0.153165       2.237162       0.505311       1.837813          -0.000003
           24              H       7.759332       5.111607      10.765838       0.364704       0.513767 0.30785123E+01  0.24215134E+02                                 1.143103                            1.092674      -1.255072       2.432579                    0.999887       2.324795       6.161200       0.535413       1.454358      -0.674947       0.000351       0.018820       0.010743       0.021673       0.003611       0.022007       0.009616      -0.004709      -0.013512      -0.025213       0.001038       0.024175              1.163072       0.990451      -0.103114      -0.023121       1.422588       0.155665       1.076179           0.000001
           25              H       8.593628       3.879056      10.822517       0.360751       0.499388 0.30013715E+01  0.23504127E+02                                 1.132419                            1.087775      -1.198554       2.458923                    0.999945       2.314843       6.159771       0.529044       1.478393      -0.670898       0.016102      -0.006826       0.012440       0.021462       0.001406       0.018351       0.013398      -0.003054      -0.010635      -0.023444       0.000869       0.022575              1.148758       1.236129      -0.202579       0.161465       1.120051      -0.088170       1.090093          -0.000002
           26              H       6.290895       1.674779       7.580458       0.103981       1.167920 0.83446755E+01  0.82539562E+02                                 1.823460                            1.686536      -0.844143       2.488163                    0.999158       3.400872       9.462561       0.484440       1.278242      -0.711287      -0.002756      -0.040371      -0.035513       0.053839      -0.005333       0.009449       0.015769      -0.011508      -0.008763      -0.021273       0.002482       0.018791              1.863944       1.516859       0.055186       0.153165       2.237161       0.505311       1.837812          -0.000003
           27              H       6.270318       0.208857      13.525312       0.364704       0.513767 0.30785100E+01  0.24215110E+02                                 1.143102                            1.092673      -1.255072       2.432579                    0.999887       2.324794       6.161196       0.535413       1.454358      -0.674947      -0.000351       0.018820      -0.010743       0.021673      -0.003611       0.022007      -0.009616      -0.004709      -0.013512      -0.025213       0.001038       0.024175              1.163072       0.990451       0.103114      -0.023121       1.422587      -0.155664       1.076178           0.000001
           28              H       5.436022       8.781806      13.468633       0.360751       0.499387 0.30013694E+01  0.23504107E+02                                 1.132418                            1.087775      -1.198554       2.458923                    0.999945       2.314842       6.159769       0.529044       1.478394      -0.670898      -0.016102      -0.006827      -0.012440       0.021462      -0.001406       0.018351      -0.013398      -0.003054      -0.010635      -0.023444       0.000869       0.022575              1.148758       1.236129       0.202579       0.161465       1.120051       0.088170       1.090093          -0.000002
           29              H       7.738755       6.577529       0.516592       0.103980       1.167920 0.83446751E+01  0.82539560E+02                                 1.823460                            1.686536      -0.844143       2.488163                    0.999158       3.400872       9.462562       0.484440       1.278242      -0.711287       0.002756      -0.040371       0.035513       0.053839       0.005333       0.009449      -0.015769      -0.011509      -0.008763      -0.021273       0.002482       0.018791              1.863944       1.516859      -0.055186       0.153165       2.237161      -0.505311       1.837812          -0.000003
           30              H       1.593768       4.693893       2.668788       0.364704       0.513767 0.30785119E+01  0.24215128E+02                                 1.143103                            1.092673      -1.255072       2.432579                    0.999887       2.324795       6.161199       0.535413       1.454358      -0.674947      -0.000351      -0.018820       0.010743       0.021673       0.003611      -0.022007      -0.009616      -0.004709      -0.013512      -0.025213       0.001038       0.024175              1.163072       0.990451      -0.103114       0.023121       1.422587      -0.155665       1.076178           0.000001
           31              H       0.759472       5.926444       2.725467       0.360751       0.499388 0.30013712E+01  0.23504125E+02                                 1.132419                            1.087775      -1.198555       2.458923                    0.999945       2.314843       6.159772       0.529044       1.478393      -0.670898      -0.016102       0.006826       0.012440       0.021462       0.001406      -0.018351      -0.013398      -0.003054      -0.010635      -0.023444       0.000869       0.022575              1.148758       1.236129      -0.202579      -0.161465       1.120051       0.088170       1.090093          -0.000002
           32              H       3.062205       8.130721      15.677508       0.103981       1.167921 0.83446780E+01  0.82539598E+02                                 1.823460                            1.686536      -0.844143       2.488163                    0.999158       3.400872       9.462563       0.484440       1.278242      -0.711287       0.002756       0.040371      -0.035513       0.053839      -0.005333      -0.009449      -0.015769      -0.011508      -0.008763      -0.021273       0.002482       0.018791              1.863945       1.516859       0.055186      -0.153165       2.237162      -0.505311       1.837813          -0.000003
           33              C       6.924100       8.619034       9.606340       0.570883      22.987221 0.25566550E+03  0.53259049E+04                                 7.486459                            5.669344      -0.102909       2.024672                    0.999388      22.233185      62.523987       0.623677       0.471438      -1.019621      -0.027779       0.004858       0.040596       0.049430      -0.009555      -0.020691       0.019423      -0.006658       0.058066      -0.023093      -0.016538       0.039631              8.480092       8.103715       0.485376      -3.658524       8.744577       2.366546       8.591985           0.000002
           34              C       7.647095       7.312942       8.142393       0.161226      23.463149 0.28454026E+03  0.60517700E+04                                 7.185412                            5.665502       0.364032       2.138354                    0.999844      25.148502      70.076328       0.680774       0.423023      -1.053912      -0.042276       0.023100       0.032580       0.058157      -0.019101       0.020541       0.002615      -0.008708       0.081352      -0.038145       0.002556       0.035589              7.929692       7.668388       1.562780      -2.558339       9.167089       1.628201       6.953599          -0.000002
           35              C       2.247550       6.089215       6.587760       0.570883      22.987218 0.25566545E+03  0.53259038E+04                                 7.486459                            5.669344      -0.102910       2.024672                    0.999388      22.233182      62.523980       0.623677       0.471438      -1.019621      -0.027779      -0.004858      -0.040596       0.049430       0.009555       0.020691       0.019423      -0.006658       0.058065      -0.023093      -0.016538       0.039631              8.480093       8.103719      -0.485374       3.658528       8.744572       2.366543       8.591987           0.000002
           36              C       2.970545       7.395308       8.051707       0.161226      23.463151 0.28454032E+03  0.60517716E+04                                 7.185412                            5.665502       0.364033       2.138354                    0.999844      25.148506      70.076341       0.680774       0.423023      -1.053912      -0.042276      -0.023100      -0.032580       0.058157       0.019101      -0.020541       0.002615      -0.008708       0.081352      -0.038145       0.002556       0.035589              7.929692       7.668388      -1.562781       2.558338       9.167090       1.628200       6.953598          -0.000002
           37              C       2.429000       1.186465       1.509290       0.570883      22.987219 0.25566547E+03  0.53259042E+04                                 7.486459                            5.669344      -0.102909       2.024672                    0.999388      22.233183      62.523982       0.623677       0.471438      -1.019621       0.027779      -0.004858       0.040596       0.049430      -0.009555       0.020691      -0.019423      -0.006658       0.058065      -0.023093      -0.016538       0.039631              8.480092       8.103719       0.485375       3.658528       8.744572      -2.366543       8.591987           0.000002
           38              C       1.706005       2.492558       0.045343       0.161226      23.463148 0.28454029E+03  0.60517706E+04                                 7.185411                            5.665502       0.364033       2.138354                    0.999844      25.148504      70.076333       0.680774       0.423023      -1.053912       0.042276      -0.023100       0.032580       0.058157      -0.019101      -0.020541      -0.002615      -0.008708       0.081352      -0.038145       0.002556       0.035589              7.929692       7.668388       1.562781       2.558338       9.167089      -1.628200       6.953597          -0.000002
           39              C       7.105550       3.716284      14.684810       0.570883      22.987218 0.25566547E+03  0.53259041E+04                                 7.486458                            5.669344      -0.102909       2.024672                    0.999388      22.233183      62.523979       0.623678       0.471438      -1.019621       0.027779       0.004858      -0.040596       0.049430       0.009555      -0.020691      -0.019423      -0.006658       0.058065      -0.023093      -0.016538       0.039631              8.480092       8.103714      -0.485376      -3.658524       8.744577      -2.366546       8.591985           0.000002
           40              C       6.382555       2.410192      16.148757       0.161226      23.463149 0.28454027E+03  0.60517701E+04                                 7.185412                            5.665502       0.364033       2.138354                    0.999844      25.148502      70.076326       0.680774       0.423023      -1.053912       0.042276       0.023100      -0.032580       0.058157       0.019101       0.020541      -0.002615      -0.008708       0.081352      -0.038145       0.002556       0.035590              7.929692       7.668389      -1.562780      -2.558339       9.167089      -1.628201       6.953599          -0.000002
           41              C       2.429000       1.186465       6.587760       0.570883      22.987223 0.25566551E+03  0.53259053E+04                                 7.486460                            5.669344      -0.102909       2.024672                    0.999388      22.233185      62.523988       0.623677       0.471438      -1.019621       0.027779      -0.004858      -0.040596       0.049430      -0.009555      -0.020691       0.019423      -0.006658       0.058065      -0.023093      -0.016538       0.039631              8.480093       8.103720       0.485375      -3.658529       8.744572       2.366543       8.591987           0.000002
           42              C       1.706005       2.492558       8.051707       0.161226      23.463147 0.28454026E+03  0.60517699E+04                                 7.185411                            5.665502       0.364033       2.138354                    0.999844      25.148503      70.076327       0.680774       0.423023      -1.053912       0.042276      -0.023100      -0.032580       0.058157      -0.019102       0.020541       0.002615      -0.008709       0.081352      -0.038145       0.002556       0.035589              7.929691       7.668387       1.562780      -2.558337       9.167089       1.628200       6.953597          -0.000002
           43              C       7.105550       3.716284       9.606340       0.570883      22.987219 0.25566546E+03  0.53259040E+04                                 7.486459                            5.669343      -0.102909       2.024672                    0.999388      22.233183      62.523979       0.623678       0.471438      -1.019621       0.027779       0.004858       0.040596       0.049430       0.009555       0.020691       0.019423      -0.006658       0.058065      -0.023093      -0.016538       0.039631              8.480092       8.103714      -0.485376       3.658524       8.744577       2.366546       8.591985           0.000002
           44              C       6.382555       2.410192       8.142393       0.161226      23.463152 0.28454032E+03  0.60517715E+04                                 7.185412                            5.665503       0.364033       2.138354                    0.999844      25.148505      70.076337       0.680774       0.423023      -1.053912       0.042276       0.023100       0.032580       0.058157       0.019101      -0.020541       0.002615      -0.008708       0.081352      -0.038145       0.002556       0.035589              7.929693       7.668389      -1.562780       2.558339       9.167090       1.628201       6.953600          -0.000002
           45              C       6.924100       8.619034      14.684810       0.570883      22.987222 0.25566550E+03  0.53259051E+04                                 7.486460                            5.669344      -0.102910       2.024672                    0.999388      22.233185      62.523990       0.623677       0.471438      -1.019621      -0.027779       0.004858      -0.040596       0.049430      -0.009555       0.020691      -0.019423      -0.006658       0.058065      -0.023093      -0.016538       0.039631              8.480093       8.103716       0.485376       3.658525       8.744578      -2.366546       8.591986           0.000002
           46              C       7.647095       7.312942      16.148757       0.161226      23.463151 0.28454030E+03  0.60517711E+04                                 7.185412                            5.665503       0.364033       2.138354                    0.999844      25.148504      70.076335       0.680774       0.423023      -1.053912      -0.042276       0.023100      -0.032580       0.058157      -0.019101      -0.020540      -0.002615      -0.008709       0.081352      -0.038145       0.002556       0.035589              7.929693       7.668389       1.562780       2.558339       9.167090      -1.628201       6.953599          -0.000002
           47              C       2.247550       6.089215       1.509290       0.570883      22.987222 0.25566549E+03  0.53259048E+04                                 7.486459                            5.669344      -0.102909       2.024672                    0.999388      22.233184      62.523985       0.623677       0.471438      -1.019621      -0.027779      -0.004858       0.040596       0.049430       0.009555      -0.020691      -0.019423      -0.006658       0.058065      -0.023093      -0.016538       0.039631              8.480093       8.103719      -0.485374      -3.658529       8.744572      -2.366543       8.591987           0.000002
           48              C       2.970545       7.395308       0.045343       0.161226      23.463149 0.28454030E+03  0.60517709E+04                                 7.185411                            5.665502       0.364033       2.138354                    0.999844      25.148505      70.076334       0.680774       0.423023      -1.053912      -0.042276      -0.023100       0.032580       0.058157       0.019101       0.020541      -0.002615      -0.008708       0.081352      -0.038145       0.002556       0.035590              7.929691       7.668388      -1.562780      -2.558338       9.167089      -1.628200       6.953597          -0.000002
           49              C       9.122078       1.376692      12.145575       0.873712      17.881018 0.18518953E+03  0.35982195E+04                                 6.500219                            4.972727      -0.032867       2.062303                    0.999946      20.504379      57.720164       0.629551       0.500731      -0.993414       0.031918      -0.006164       0.000000       0.032508      -0.034181       0.000000       0.000000      -0.112592      -0.142674      -0.047558      -0.042082       0.089640              7.376226       6.449324       0.816596      -0.000000       3.984026      -0.000000      11.695328          -0.000000
           50              C       4.445528       3.526058       4.048525       0.873712      17.881017 0.18518951E+03  0.35982191E+04                                 6.500220                            4.972727      -0.032868       2.062303                    0.999946      20.504382      57.720184       0.629551       0.500731      -0.993414       0.031918       0.006164      -0.000000       0.032508       0.034181      -0.000000      -0.000000      -0.112592      -0.142674      -0.047558      -0.042082       0.089640              7.376227       6.449325      -0.816596       0.000000       3.984026      -0.000000      11.695329          -0.000001
           51              C       0.231022       8.428808       4.048525       0.873712      17.881017 0.18518951E+03  0.35982191E+04                                 6.500219                            4.972727      -0.032867       2.062303                    0.999946      20.504380      57.720173       0.629551       0.500731      -0.993414      -0.031918       0.006164       0.000000       0.032508      -0.034182      -0.000000       0.000000      -0.112592      -0.142674      -0.047558      -0.042082       0.089640              7.376226       6.449324       0.816596       0.000000       3.984026       0.000000      11.695328          -0.000000
           52              C       4.907572       6.279442      12.145575       0.873712      17.881019 0.18518953E+03  0.35982195E+04                                 6.500219                            4.972727      -0.032867       2.062303                    0.999946      20.504380      57.720168       0.629551       0.500731      -0.993414      -0.031918      -0.006164      -0.000000       0.032508       0.034181      -0.000000       0.000000      -0.112592      -0.142674      -0.047558      -0.042082       0.089640              7.376226       6.449324      -0.816596      -0.000000       3.984026       0.000000      11.695328          -0.000001
           53              N       7.992224       9.208345       9.065457      -0.334243      37.875641 0.52099006E+03  0.12546972E+05                                 9.229188                            7.238594       0.342779       2.128823                    0.998515      28.374761      77.047243       0.674352       0.377147      -1.114214       0.026347      -0.107890      -0.078207       0.135833      -0.031906      -0.055131       0.054176      -0.003160       0.089237      -0.054503      -0.046442       0.100944             10.525973      10.014658       3.021232      -2.956237      13.212948       1.733815       8.350312          -0.000003
           54              N       8.440237       8.321928       8.114864      -0.184864      35.054650 0.45378707E+03  0.10560674E+05                                 8.813275                            6.765722       0.343745       2.134264                    0.999738      26.894993      71.856751       0.695760       0.378275      -1.113063      -0.119445       0.047583       0.112366       0.170755      -0.000007       0.004757       0.059293      -0.099586       0.081441      -0.063773      -0.027444       0.091217             10.323710      11.852231       2.279576      -5.051230       9.680697       0.723728       9.438201          -0.000004
           55              N       6.675307       7.424725       9.055741      -0.430228      41.272331 0.58112859E+03  0.14413085E+05                                 9.852771                            7.699079       0.032353       2.017633                    0.997484      29.679898      82.349714       0.645632       0.382504      -1.107956       0.064482       0.019927      -0.037012       0.076973      -0.022856      -0.044595       0.034086       0.010401       0.085229      -0.038671      -0.037089       0.075760             11.379060      11.791026       4.634450      -3.132977      13.783137       0.849232       8.563017          -0.000002
           56              N       6.111316       9.209326      10.506732      -0.744830      31.546278 0.47197184E+03  0.11180953E+05                                 8.241299                            6.949254      -0.061080       1.987410                    0.996039      30.600624      84.660521       0.673832       0.383700      -1.100314       0.048003      -0.029518       0.000928       0.056360       0.002353      -0.121853       0.085090      -0.015935      -0.087453      -0.159753       0.019428       0.140325              8.788597       7.914737       0.097317      -3.043049       8.830339       2.096081       9.620714          -0.000003
           57              N       3.315674       5.499905       7.128643      -0.334243      37.875630 0.52098978E+03  0.12546964E+05                                 9.229186                            7.238592       0.342779       2.128823                    0.998515      28.374757      77.047231       0.674352       0.377147      -1.114214       0.026347       0.107890       0.078207       0.135833       0.031907       0.055131       0.054176      -0.003160       0.089237      -0.054503      -0.046442       0.100944             10.525971      10.014659      -3.021229       2.956239      13.212940       1.733815       8.350313          -0.000003
           58              N       3.763687       6.386322       8.079236      -0.184864      35.054660 0.45378715E+03  0.10560677E+05                                 8.813277                            6.765723       0.343744       2.134264                    0.999738      26.894995      71.856761       0.695759       0.378275      -1.113063      -0.119445      -0.047583      -0.112366       0.170755       0.000007      -0.004756       0.059293      -0.099586       0.081441      -0.063773      -0.027444       0.091217             10.323713      11.852234      -2.279576       5.051232       9.680700       0.723729       9.438204          -0.000003
           59              N       1.998757       7.283525       7.138359      -0.430228      41.272344 0.58112900E+03  0.14413097E+05                                 9.852773                            7.699082       0.032352       2.017633                    0.997484      29.679899      82.349720       0.645632       0.382505      -1.107956       0.064482      -0.019927       0.037012       0.076973       0.022856       0.044595       0.034086       0.010401       0.085229      -0.038671      -0.037089       0.075760             11.379063      11.791030      -4.634451       3.132979      13.783139       0.849230       8.563019          -0.000002
           60              N       1.434766       5.498924       5.687368      -0.744830      31.546277 0.47197173E+03  0.11180950E+05                                 8.241298                            6.949253      -0.061079       1.987410                    0.996039      30.600623      84.660523       0.673832       0.383700      -1.100314       0.048003       0.029518      -0.000928       0.056360      -0.002353       0.121853       0.085090      -0.015935      -0.087452      -0.159753       0.019428       0.140325              8.788597       7.914739      -0.097318       3.043051       8.830336       2.096079       9.620715          -0.000003
           61              N       1.360876       0.597155       0.968407      -0.334243      37.875634 0.52098984E+03  0.12546966E+05                                 9.229187                            7.238592       0.342779       2.128823                    0.998515      28.374759      77.047239       0.674352       0.377147      -1.114214      -0.026347       0.107890      -0.078207       0.135833      -0.031907       0.055131      -0.054175      -0.003160       0.089237      -0.054503      -0.046442       0.100944             10.525972      10.014660       3.021229       2.956240      13.212941      -1.733814       8.350314          -0.000003
           62              N       0.912863       1.483572       0.017814      -0.184864      35.054657 0.45378711E+03  0.10560675E+05                                 8.813277                            6.765722       0.343744       2.134264                    0.999738      26.894994      71.856756       0.695759       0.378275      -1.113063       0.119445      -0.047583       0.112366       0.170755      -0.000007      -0.004757      -0.059293      -0.099587       0.081441      -0.063773      -0.027444       0.091217             10.323712      11.852233       2.279575       5.051232       9.680699      -0.723729       9.438203          -0.000004
           63              N       2.677793       2.380775       0.958691      -0.430228      41.272344 0.58112901E+03  0.14413097E+05                                 9.852773                            7.699082       0.032352       2.017633                    0.997484      29.679899      82.349721       0.645632       0.382505      -1.107956      -0.064482      -0.019927      -0.037012       0.076973      -0.022856       0.044595      -0.034086       0.010401       0.085229      -0.038671      -0.037089       0.075760             11.379063      11.791031       4.634452       3.132979      13.783140      -0.849229       8.563019          -0.000002
           64              N       3.241784       0.596174       2.409682      -0.744830      31.546276 0.47197172E+03  0.11180950E+05                                 8.241298                            6.949253      -0.061080       1.987410                    0.996039      30.600623      84.660522       0.673832       0.383700      -1.100314      -0.048003       0.029518       0.000927       0.056360       0.002353       0.121853      -0.085090      -0.015935      -0.087452      -0.159753       0.019428       0.140324              8.788597       7.914739       0.097318       3.043051       8.830335      -2.096079       9.620715          -0.000003
           65              N       6.037426       4.305595      15.225693      -0.334243      37.875633 0.52098992E+03  0.12546968E+05                                 9.229186                            7.238593       0.342779       2.128823                    0.998515      28.374757      77.047228       0.674352       0.377147      -1.114214      -0.026347      -0.107890       0.078207       0.135833       0.031906      -0.055131      -0.054175      -0.003160       0.089237      -0.054503      -0.046442       0.100944             10.525971      10.014657      -3.021231      -2.956237      13.212945      -1.733814       8.350311          -0.000003
           66              N       5.589413       3.419178      -0.017814      -0.184864      35.054649 0.45378705E+03  0.10560674E+05                                 8.813275                            6.765722       0.343745       2.134264                    0.999738      26.894992      71.856749       0.695759       0.378275      -1.113063       0.119445       0.047583      -0.112366       0.170755       0.000007       0.004757      -0.059293      -0.099587       0.081441      -0.063773      -0.027444       0.091217             10.323710      11.852231      -2.279576      -5.051231       9.680696      -0.723728       9.438202          -0.000003
           67              N       7.354343       2.521975      15.235409      -0.430228      41.272326 0.58112852E+03  0.14413082E+05                                 9.852770                            7.699078       0.032353       2.017633                    0.997484      29.679896      82.349705       0.645632       0.382504      -1.107956      -0.064482       0.019927       0.037012       0.076973       0.022856      -0.044595      -0.034086       0.010401       0.085229      -0.038671      -0.037089       0.075760             11.379059      11.791025      -4.634449      -3.132976      13.783135      -0.849232       8.563017          -0.000002
           68              N       7.918334       4.306576      13.784418      -0.744830      31.546281 0.47197190E+03  0.11180955E+05                                 8.241299                            6.949254      -0.061080       1.987410                    0.996039      30.600626      84.660532       0.673832       0.383700      -1.100314      -0.048003      -0.029518      -0.000928       0.056360      -0.002353      -0.121852      -0.085090      -0.015935      -0.087452      -0.159753       0.019428       0.140324              8.788598       7.914738      -0.097317      -3.043049       8.830340      -2.096081       9.620715          -0.000003
           69              N       1.360876       0.597155       7.128643      -0.334243      37.875633 0.52098983E+03  0.12546965E+05                                 9.229186                            7.238592       0.342779       2.128823                    0.998515      28.374759      77.047237       0.674352       0.377147      -1.114214      -0.026347       0.107890       0.078207       0.135833      -0.031907      -0.055131       0.054175      -0.003160       0.089237      -0.054503      -0.046442       0.100944             10.525971      10.014660       3.021229      -2.956240      13.212941       1.733814       8.350313          -0.000003
           70              N       0.912863       1.483572       8.079236      -0.184864      35.054655 0.45378709E+03  0.10560675E+05                                 8.813276                            6.765722       0.343744       2.134264                    0.999738      26.894993      71.856753       0.695759       0.378275      -1.113063       0.119445      -0.047583      -0.112366       0.170755      -0.000007       0.004757       0.059293      -0.099587       0.081441      -0.063773      -0.027444       0.091217             10.323712      11.852233       2.279575      -5.051231       9.680699       0.723729       9.438203          -0.000003
           71              N       2.677793       2.380775       7.138359      -0.430228      41.272342 0.58112899E+03  0.14413097E+05                                 9.852773                            7.699082       0.032353       2.017633                    0.997484      29.679899      82.349718       0.645632       0.382505      -1.107956      -0.064482      -0.019927       0.037012       0.076973      -0.022856      -0.044595       0.034086       0.010401       0.085229      -0.038671      -0.037089       0.075760             11.379062      11.791030       4.634451      -3.132979      13.783139       0.849230       8.563018          -0.000002
           72              N       3.241784       0.596174       5.687368      -0.744830      31.546275 0.47197169E+03  0.11180949E+05                                 8.241298                            6.949252      -0.061080       1.987410                    0.996039      30.600623      84.660521       0.673832       0.383700      -1.100314      -0.048003       0.029518      -0.000928       0.056360       0.002353      -0.121853       0.085090      -0.015935      -0.087452      -0.159753       0.019428       0.140325              8.788596       7.914739       0.097318      -3.043051       8.830335       2.096079       9.620714          -0.000003
           73              N       6.037426       4.305595       9.065457      -0.334243      37.875631 0.52098989E+03  0.12546967E+05                                 9.229186                            7.238593       0.342779       2.128823                    0.998515      28.374756      77.047225       0.674352       0.377147      -1.114214      -0.026347      -0.107890      -0.078207       0.135833       0.031907       0.055131       0.054175      -0.003160       0.089237      -0.054502      -0.046442       0.100944             10.525971      10.014657      -3.021231       2.956237      13.212945       1.733814       8.350311          -0.000003
           74              N       5.589413       3.419178       8.114864      -0.184864      35.054652 0.45378710E+03  0.10560675E+05                                 8.813276                            6.765722       0.343744       2.134264                    0.999738      26.894994      71.856754       0.695760       0.378275      -1.113063       0.119445       0.047583       0.112366       0.170755       0.000007      -0.004757       0.059293      -0.099587       0.081441      -0.063773      -0.027444       0.091217             10.323710      11.852232      -2.279576       5.051231       9.680697       0.723728       9.438202          -0.000004
           75              N       7.354343       2.521975       9.055741      -0.430228      41.272332 0.58112862E+03  0.14413085E+05                                 9.852771                            7.699079       0.032353       2.017633                    0.997484      29.679899      82.349717       0.645632       0.382504      -1.107956      -0.064482       0.019927      -0.037012       0.076973       0.022856       0.044595       0.034086       0.010401       0.085229      -0.038671      -0.037089       0.075760             11.379060      11.791026      -4.634450       3.132977      13.783137       0.849232       8.563018          -0.000002
           76              N       7.918334       4.306576      10.506732      -0.744830      31.546280 0.47197188E+03  0.11180954E+05                                 8.241299                            6.949254      -0.061080       1.987410                    0.996039      30.600625      84.660533       0.673832       0.383700      -1.100314      -0.048003      -0.029518       0.000928       0.056360      -0.002353       0.121853       0.085090      -0.015935      -0.087452      -0.159753       0.019428       0.140325              8.788598       7.914738      -0.097318       3.043049       8.830340       2.096081       9.620715          -0.000003
           77              N       7.992224       9.208345      15.225693      -0.334243      37.875628 0.52098984E+03  0.12546965E+05                                 9.229185                            7.238592       0.342779       2.128823                    0.998515      28.374755      77.047220       0.674352       0.377147      -1.114214       0.026347      -0.107890       0.078207       0.135833      -0.031907       0.055131      -0.054175      -0.003160       0.089237      -0.054503      -0.046442       0.100944             10.525970      10.014656       3.021231       2.956236      13.212944      -1.733814       8.350310          -0.000003
           78              N       8.440237       8.321928      -0.017814      -0.184864      35.054652 0.45378710E+03  0.10560675E+05                                 8.813275                            6.765722       0.343744       2.134264                    0.999738      26.894994      71.856753       0.695760       0.378275      -1.113063      -0.119445       0.047583      -0.112366       0.170755      -0.000007      -0.004756      -0.059293      -0.099587       0.081441      -0.063773      -0.027444       0.091217             10.323710      11.852232       2.279576       5.051230       9.680697      -0.723728       9.438201          -0.000003
           79              N       6.675307       7.424725      15.235409      -0.430228      41.272328 0.58112855E+03  0.14413083E+05                                 9.852770                            7.699079       0.032352       2.017633                    0.997484      29.679897      82.349712       0.645632       0.382505      -1.107956       0.064482       0.019927       0.037012       0.076973      -0.022856       0.044595      -0.034086       0.010401       0.085229      -0.038671      -0.037089       0.075760             11.379060      11.791026       4.634449       3.132977      13.783136      -0.849232       8.563017          -0.000002
           80              N       6.111316       9.209326      13.784418      -0.744830      31.546276 0.47197181E+03  0.11180952E+05                                 8.241298                            6.949253      -0.061080       1.987410                    0.996039      30.600623      84.660520       0.673832       0.383700      -1.100314       0.048003      -0.029518      -0.000928       0.056360       0.002353       0.121853      -0.085090      -0.015935      -0.087452      -0.159753       0.019428       0.140325              8.788596       7.914737       0.097317       3.043049       8.830338      -2.096081       9.620713          -0.000003
           81              N       3.315674       5.499905       0.968407      -0.334243      37.875629 0.52098976E+03  0.12546963E+05                                 9.229185                            7.238591       0.342779       2.128823                    0.998515      28.374757      77.047228       0.674352       0.377147      -1.114214       0.026347       0.107890      -0.078207       0.135833       0.031907      -0.055131      -0.054175      -0.003160       0.089237      -0.054503      -0.046442       0.100944             10.525970      10.014659      -3.021229      -2.956239      13.212939      -1.733814       8.350313          -0.000003
           82              N       3.763687       6.386322       0.017814      -0.184864      35.054659 0.45378714E+03  0.10560676E+05                                 8.813277                            6.765722       0.343744       2.134264                    0.999738      26.894995      71.856758       0.695759       0.378275      -1.113063      -0.119445      -0.047583       0.112366       0.170755       0.000007       0.004757      -0.059293      -0.099586       0.081441      -0.063773      -0.027444       0.091217             10.323712      11.852234      -2.279575      -5.051232       9.680699      -0.723729       9.438203          -0.000004
           83              N       1.998757       7.283525       0.958691      -0.430228      41.272342 0.58112899E+03  0.14413097E+05                                 9.852773                            7.699081       0.032352       2.017633                    0.997484      29.679899      82.349717       0.645632       0.382505      -1.107956       0.064482      -0.019927      -0.037012       0.076973       0.022856      -0.044595      -0.034086       0.010401       0.085229      -0.038671      -0.037089       0.075760             11.379062      11.791029      -4.634450      -3.132978      13.783138      -0.849230       8.563018          -0.000002
           84              N       1.434766       5.498924       2.409682      -0.744830      31.546279 0.47197176E+03  0.11180951E+05                                 8.241299                            6.949253      -0.061080       1.987410                    0.996039      30.600625      84.660535       0.673832       0.383700      -1.100314       0.048003       0.029518       0.000928       0.056360      -0.002353      -0.121853      -0.085090      -0.015935      -0.087452      -0.159753       0.019428       0.140324              8.788598       7.914740      -0.097318      -3.043052       8.830336      -2.096079       9.620716          -0.000003
           85              O       0.390960       1.590452      11.044376      -0.661685      38.317569 0.54662657E+03  0.13202872E+05                                 8.936232                            7.130506       0.240913       2.103425                    0.996702      28.874552      76.222123       0.727021       0.348804      -1.146563      -0.026705      -0.018695       0.008752       0.033753      -0.009959       0.002970      -0.005210      -0.050884       0.299723      -0.077297      -0.022894       0.100191             10.260131       7.527630       0.344239      -2.616488       5.558195      -0.741437      17.694567          -0.000017
           86              O       5.067510       3.312298       5.149724      -0.661686      38.317631 0.54662758E+03  0.13202903E+05                                 8.936244                            7.130514       0.240911       2.103425                    0.996702      28.874566      76.222193       0.727021       0.348804      -1.146563      -0.026705       0.018695      -0.008752       0.033753       0.009959      -0.002970      -0.005210      -0.050885       0.299723      -0.077298      -0.022893       0.100191             10.260145       7.527639      -0.344240       2.616491       5.558201      -0.741438      17.694595          -0.000017
           87              O       8.962140       8.215048       2.947326      -0.661685      38.317592 0.54662694E+03  0.13202884E+05                                 8.936237                            7.130509       0.240913       2.103425                    0.996702      28.874555      76.222145       0.727021       0.348804      -1.146563       0.026704       0.018695       0.008752       0.033752      -0.009959      -0.002970       0.005210      -0.050884       0.299723      -0.077297      -0.022893       0.100191             10.260136       7.527634       0.344239       2.616489       5.558197       0.741437      17.694578          -0.000017
           88              O       4.285590       6.493202      13.246774      -0.661685      38.317576 0.54662666E+03  0.13202875E+05                                 8.936234                            7.130507       0.240913       2.103425                    0.996702      28.874551      76.222126       0.727021       0.348804      -1.146563       0.026705      -0.018695      -0.008752       0.033752       0.009959       0.002970       0.005210      -0.050884       0.299723      -0.077297      -0.022894       0.100191             10.260133       7.527631      -0.344239      -2.616489       5.558196       0.741437      17.694572          -0.000017
           89              O       8.962140       8.215048       5.149724      -0.661686      38.317612 0.54662730E+03  0.13202895E+05                                 8.936241                            7.130512       0.240912       2.103425                    0.996702      28.874560      76.222171       0.727021       0.348804      -1.146563       0.026704       0.018695      -0.008752       0.033752      -0.009959       0.002970      -0.005210      -0.050884       0.299723      -0.077297      -0.022894       0.100191             10.260141       7.527637       0.344240      -2.616490       5.558199      -0.741437      17.694587          -0.000017
           90              O       4.285590       6.493202      11.044376      -0.661686      38.317617 0.54662738E+03  0.13202897E+05                                 8.936241                            7.130512       0.240911       2.103425                    0.996702      28.874565      76.222184       0.727021       0.348804      -1.146563       0.026705      -0.018695       0.008752       0.033753       0.009959      -0.002970      -0.005210      -0.050885       0.299723      -0.077297      -0.022894       0.100191             10.260142       7.527637      -0.344240       2.616491       5.558200      -0.741438      17.694588          -0.000017
           91              O       0.390960       1.590452      13.246774      -0.661686      38.317594 0.54662700E+03  0.13202886E+05                                 8.936237                            7.130510       0.240912       2.103425                    0.996702      28.874558      76.222155       0.727021       0.348804      -1.146563      -0.026704      -0.018695      -0.008752       0.033752      -0.009959      -0.002970       0.005210      -0.050885       0.299722      -0.077297      -0.022893       0.100191             10.260137       7.527634       0.344240       2.616490       5.558197       0.741437      17.694578          -0.000017
           92              O       5.067510       3.312298       2.947326      -0.661686      38.317639 0.54662770E+03  0.13202907E+05                                 8.936247                            7.130516       0.240911       2.103425                    0.996702      28.874565      76.222199       0.727020       0.348804      -1.146563      -0.026704       0.018695       0.008752       0.033752       0.009959       0.002970       0.005210      -0.050885       0.299722      -0.077297      -0.022893       0.100191             10.260148       7.527641      -0.344240      -2.616492       5.558202       0.741438      17.694600          -0.000017
           93              O       7.948264       1.077624      12.145575      -0.713095      32.666181 0.56654596E+03  0.13748059E+05                                 7.878024                            7.249694       0.784567       2.283722                    0.995885      28.848325      75.271931       0.725545       0.347885      -1.152237      -0.010039      -0.008404       0.000000       0.013093       0.000324      -0.000000       0.000000       0.009934      -0.242770      -0.080923       0.035484       0.045439              8.062971       9.457529       2.049405       0.000000       6.327883       0.000000       8.403501          -0.000008
           94              O       3.271714       3.825126       4.048525      -0.713095      32.666186 0.56654608E+03  0.13748062E+05                                 7.878024                            7.249695       0.784568       2.283722                    0.995885      28.848327      75.271938       0.725545       0.347885      -1.152237      -0.010039       0.008404      -0.000000       0.013093      -0.000324      -0.000000      -0.000000       0.009934      -0.242770      -0.080923       0.035484       0.045439              8.062972       9.457530      -2.049405      -0.000000       6.327883       0.000000       8.403502          -0.000008
           95              O       1.404836       8.727876       4.048525      -0.713095      32.666186 0.56654610E+03  0.13748063E+05                                 7.878025                            7.249695       0.784567       2.283722                    0.995885      28.848327      75.271939       0.725545       0.347885      -1.152237       0.010039       0.008404       0.000000       0.013093       0.000324      -0.000000       0.000000       0.009934      -0.242770      -0.080923       0.035484       0.045439              8.062972       9.457530       2.049405      -0.000000       6.327883      -0.000000       8.403502          -0.000009
           96              O       6.081386       5.980374      12.145575      -0.713095      32.666178 0.56654588E+03  0.13748056E+05                                 7.878023                            7.249693       0.784567       2.283722                    0.995885      28.848323      75.271923       0.725545       0.347885      -1.152237       0.010039      -0.008404      -0.000000       0.013093      -0.000324      -0.000000      -0.000000       0.009933      -0.242770      -0.080923       0.035484       0.045439              8.062971       9.457529      -2.049405       0.000000       6.327882      -0.000000       8.403500          -0.000008

******************************************************
Auxiliary information for the entire system
The total spin magnetic moment of the unit cell is   -0.000364
The total net atomic charge of the unit cell is   -0.000003
Accuracy of reproducing the electrostatic potential in the unit cell:
  The inner radius (bohr) =    5.0000
  The outer radius (bohr) =   12.0000
  Valid grid points have density less than (e/(bohr^3)) =    0.0001
  The number of valid grid points were=        31752
  The rms potential error without charges in kcal/mol is=      5.41942
  The rms potential error with partial charges in kcal/mol is=      0.97214
  The RRMSE value at monopole order=      0.17938
  The rms potential error with partial charges and cloud penetration in kcal/mol is=      0.97255
  The RRMSE value at monopole order with cloud penetration is=      0.17946
  The rms potential error with partial charges and atomic dipoles in kcal/mol is=      0.50036
  The RRMSE value at dipole order=      0.09233
  The rms potential error with partial charges, atomic dipoles and cloud penetration in kcal/mol is=      0.51522
  The RRMSE value at dipole order with cloud penetration=      0.09507

******************************************************
The electron densities and ab initio electrostatic potential were computed in VASP using the PBE functional and
projector augmented wave method. See the main text of the journal article for a description of computational details.
The atomic charges, dipoles, and quadrupoles were computed with the DDEC6 method as described in
(a) T. A. Manz and N. Gabaldon Limas, RSC Adv. 6 (2016) 47771-47801 DOI: 10.1039/c6ra04656h
(b) N. Gabaldon Limas and T. A. Manz, RSC Adv. 8 (2018) 2678-2707 DOI: 10.1039/c7ra11829e.
For each atom in the material, the electron cloud parameters were fit to the spherically averaged atom-in-material
electron density using radial positions for which this density was between 10^-4 and 10^-2 electrons per cubic bohr.
The polarizabilities, dispersion coefficients, and quantum Drude oscillator (QDO) parameters were fit using the MCLF method.
The magnetic structure of the system was optimized in VASP from the default ferromagnetic initial guess using spin polarization.
The atomic spin moments (ASMs) were computed on this optimized magnetic structure using the DDEC6 partition as inputs
to the method of T. A. Manz and D. S. Sholl, J. Chem. Theory Comput. 7 (2011) 4146-4164 DOI: 10.1021/ct200539n.
The RMSE and RRMSE were computed using a uniform grid with Ewald summation.
