# Supplementary material for: A collection of forcefield precursors for metal–organic frameworks
Source: RSC Adv. 2019 Nov 13;9(63):36492–507. doi: 10.1039/c9ra07327b (PMC9075174; doi:10.1039/c9ra07327b)
Supplement: RA-009-C9RA07327B-s4606 [file RA-009-C9RA07327B-s4606.xyz]

  100
jmolscript: load "" {1 1 1} spacegroup "x,y,z" unitcell [{      9.043600     0.000000     0.000000 }, {      0.000000     9.730800     0.000000 }, {     -4.521798    -1.343618    16.739647 }]
Zn     6.326270     7.170910     2.749654     0.714095
Zn     7.190838     4.920768     5.740360     0.704283
Zn     1.804471     6.081672    13.989993     0.713808
Zn     2.669039     8.331814    10.999287     0.704480
Zn    -1.804468     1.216272    13.989993     0.714095
Zn    -2.669036     3.466414    10.999287     0.704283
Zn     2.717331     2.305510     2.749654     0.713808
Zn     1.852763     0.055368     5.740360     0.704480
H      4.027115     6.134734     1.158384     0.362348
H      3.124564     4.949995     1.128252     0.360336
H      0.362649     0.215692     3.083443     0.350108
H      8.343626     9.231947     2.323463     0.357130
H      5.039999     2.878972     4.720580     0.105904
H      0.244178     7.140960     6.685815     0.108848
H     -0.494683     7.117848    15.581263     0.362333
H     -1.397234     8.302587    15.611395     0.358725
H      4.884450     3.306090    13.656204     0.350158
H      3.821827     4.020635    14.416184     0.358231
H      0.518200     0.642810    12.019067     0.105822
H      4.765978     6.111622    10.053832     0.110724
H      0.494687     2.252448    15.581263     0.362348
H      1.397238     3.437187    15.611395     0.360336
H      4.159153     8.171490    13.656204     0.350108
H     -3.821824    -0.844765    14.416184     0.357131
H     -0.518197     5.508210    12.019067     0.105904
H      4.277624     1.246222    10.053832     0.108849
H      5.016485     1.269334     1.158384     0.362334
H      5.919036     0.084595     1.128252     0.358725
H     -0.362648     5.081092     3.083443     0.350158
H      0.699975     4.366547     2.323463     0.358231
H      4.003602     7.744372     4.720580     0.105822
H     -0.244176     2.275560     6.685815     0.110724
C      4.443121     4.844813     2.547774     0.561628
C      5.010155     3.594203     4.126323     0.166954
C     -0.334613     8.399641     4.048986     0.557941
C     -0.073252     7.381672     5.844815     0.175460
C      6.226520     3.736894     8.143503     0.479417
C     -0.078678     8.407769    14.191873     0.560982
C      0.488356    -0.072421    12.613324     0.168179
C      4.187188     4.852941    12.690661     0.556908
C      4.448548     5.870910    10.894832     0.171099
C      1.704720    -0.215112     8.596144     0.478539
C      0.078681     3.542369    14.191873     0.561628
C     -0.488353     4.792979    12.613324     0.166954
C      4.856415    -0.012459    12.690661     0.557941
C      4.595054     1.005510    10.894832     0.175460
C     -1.704718     4.650288     8.596144     0.479417
C      4.600480    -0.020587     2.547774     0.560982
C      4.033446     8.459603     4.126323     0.168179
C      0.334614     3.534241     4.048986     0.556908
C      0.073254     2.516272     5.844815     0.171099
C      2.817082     8.602294     8.143503     0.478540
C      6.663324     7.298100     0.000000     0.839937
C      2.380276     2.432700     0.000000     0.839937
N      5.468665     5.430676     3.153080    -0.340454
N      5.816844     4.595859     4.194621    -0.190984
N      4.122978     3.675847     3.121275    -0.424925
N      3.783842     5.375261     1.479450    -0.749340
N      7.846228     7.396685     4.033251    -0.343788
N     -1.008361     6.722247     5.210383    -0.198686
N      0.382545     8.445140     5.155142    -0.416075
N     -0.208002     9.305123     3.024185    -0.756424
N      0.946867     7.821906    13.586567    -0.339418
N      1.295045     8.656723    12.545026    -0.192104
N     -0.398821    -0.154065    13.618372    -0.426061
N     -0.737956     7.877321    15.260197    -0.747383
N      3.324429     5.855897    12.706396    -0.344519
N      3.513440     6.530335    11.529264    -0.196148
N      4.904346     4.807442    11.584505    -0.414160
N      4.313799     3.947459    13.715462    -0.757325
N     -0.946863     2.956506    13.586567    -0.340455
N     -1.295042     3.791323    12.545026    -0.190984
N      0.398824     4.711335    13.618372    -0.424925
N      0.737960     3.011921    15.260197    -0.749340
N     -3.324426     0.990497    12.706396    -0.343788
N      5.530163     1.664935    11.529264    -0.198686
N      4.139257    -0.057958    11.584505    -0.416075
N      4.729804    -0.917941    13.715462    -0.756424
N      3.574935     0.565276     3.153080    -0.339418
N      3.226757    -0.269541     4.194621    -0.192105
N      4.920623     8.541247     3.121275    -0.426061
N      5.259758     0.509861     1.479450    -0.747383
N      1.197373     2.531285     4.033251    -0.344519
N      1.008362     1.856847     5.210383    -0.196148
N     -0.382544     3.579740     5.155142    -0.414160
N      0.208003     4.439723     3.024185    -0.757325
O      7.322603     7.299348     1.099795    -0.640428
O      6.064639     3.573843     6.925862    -0.499617
O      5.579902     3.142359     9.040414    -0.507599
O      2.800805     5.953234    15.639852    -0.640715
O      1.542839    -0.052061     9.813785    -0.499086
O      1.058102     0.379423     7.699233    -0.507325
O     -2.800801     1.087834    15.639852    -0.640427
O     -1.542837     4.813339     9.813785    -0.499616
O     -1.058100     5.244823     7.699233    -0.507599
O      1.720997     2.433948     1.099795    -0.640716
O      2.978963     8.439243     6.925862    -0.499085
O      3.463700     8.007759     9.040414    -0.507327
O      5.408073     7.298100     0.000000    -0.711818
O      3.635527     2.432700     0.000000    -0.711818

The following XYZ coordinates are in angstroms. Other properties are in atomic units.
The sperically averaged electron density of each atom fit to a function of the form exp(a - br)
eigen_1, eigen_2 and eigen_3 are the three eigenvalues of traceless quadrupole moment tensor
  atom number  atomic symbol              X              Y              Z     net charge C6 coefficient C8 coefficient C10 coefficient fluctuating dipole atomic polarizability isotropic forcefield polarizability              a              b squared Pearson coefficient          <r^3>          <r^4>         wp_QDO          m_QDO          q_QDO       dipole_x       dipole_y       dipole_z         dipole            Qxy            Qxz            Qyz     Q(x^2-y^2)  Q(3z^2 - R^2)        eigen_1        eigen_2        eigen_3 static polarizability      alpha(xx)      alpha(xy)      alpha(xz)      alpha(yy)      alpha(yz)      alpha(zz) atomic spin moment
            1             Zn       6.326270       7.170910       2.749654       0.714095     103.119199 0.21132465E+04  0.69178765E+05                                17.644908                           14.845046       0.469878       1.986997                    0.996136      49.162025     135.198754       0.478453       0.391061      -1.152795       0.019567       0.005276      -0.053496       0.057206       0.020265      -0.014344      -0.010899       0.006953       0.103788      -0.037871      -0.004923       0.042795             20.075647      20.833769      -0.234901       1.689342      20.701493       0.603929      18.691680           0.000000
            2             Zn       7.190838       4.920768       5.740360       0.704283     101.403226 0.20800078E+04  0.67890405E+05                                17.591586                           14.835114       0.620429       2.019116                    0.995972      49.748070     137.064063       0.472949       0.396778      -1.147451      -0.029036      -0.008812       0.073766       0.079763      -0.035571      -0.033757       0.023091       0.036408      -0.067030      -0.040844      -0.028493       0.069337             19.944780      17.933040       0.670715       0.119958      18.816134      -2.229889      23.085167          -0.000003
            3             Zn       1.804471       6.081672      13.989993       0.713808     103.176126 0.21146326E+04  0.69237438E+05                                17.652738                           14.850784       0.468698       1.986461                    0.996137      49.177733     135.267379       0.478305       0.391107      -1.152729       0.020391      -0.004623       0.053604       0.057538      -0.019927       0.014635      -0.011881       0.007233       0.105793      -0.037886      -0.005990       0.043876             20.085397      20.845292       0.233850      -1.690958      20.709471       0.604711      18.701427           0.000000
            4             Zn       2.669039       8.331814      10.999287       0.704480     101.429189 0.20808997E+04  0.67928631E+05                                17.596503                           14.840256       0.621313       2.019229                    0.995909      49.753626     137.100665       0.472761       0.396883      -1.147344      -0.028863       0.009253      -0.073533       0.079535       0.036062       0.034209       0.023319       0.037089      -0.067795      -0.041311      -0.028958       0.070269             19.949385      17.938559      -0.667323      -0.121486      18.816553      -2.227394      23.093044          -0.000003
            5             Zn      -1.804468       1.216272      13.989993       0.714095     103.119183 0.21132460E+04  0.69178746E+05                                17.644906                           14.845044       0.469878       1.986997                    0.996136      49.162020     135.198733       0.478453       0.391061      -1.152795      -0.019567      -0.005276       0.053496       0.057206       0.020265      -0.014344      -0.010899       0.006953       0.103788      -0.037872      -0.004923       0.042795             20.075645      20.833766      -0.234900       1.689342      20.701493       0.603929      18.691677           0.000000
            6             Zn      -2.669036       3.466414      10.999287       0.704283     101.403200 0.20800072E+04  0.67890380E+05                                17.591583                           14.835113       0.620429       2.019116                    0.995972      49.748062     137.064036       0.472949       0.396779      -1.147451       0.029036       0.008812      -0.073766       0.079763      -0.035571      -0.033757       0.023091       0.036408      -0.067030      -0.040844      -0.028493       0.069337             19.944777      17.933037       0.670714       0.119957      18.816131      -2.229889      23.085163          -0.000003
            7             Zn       2.717331       2.305510       2.749654       0.713808     103.176092 0.21146316E+04  0.69237399E+05                                17.652733                           14.850780       0.468699       1.986462                    0.996137      49.177725     135.267339       0.478305       0.391107      -1.152729      -0.020391       0.004623      -0.053605       0.057538      -0.019927       0.014635      -0.011880       0.007233       0.105793      -0.037886      -0.005990       0.043876             20.085391      20.845284       0.233850      -1.690956      20.709465       0.604710      18.701422           0.000000
            8             Zn       1.852763       0.055368       5.740360       0.704480     101.429244 0.20809011E+04  0.67928691E+05                                17.596510                           14.840262       0.621312       2.019228                    0.995909      49.753640     137.100725       0.472761       0.396883      -1.147344       0.028863      -0.009254       0.073533       0.079535       0.036062       0.034209       0.023320       0.037089      -0.067796      -0.041312      -0.028957       0.070269             19.949394      17.938568      -0.667323      -0.121486      18.816563      -2.227395      23.093050          -0.000003
            9              H       4.027115       6.134734       1.158384       0.362348       0.491091 0.28960071E+01  0.22471652E+02                                 1.110354                            1.059507      -1.264787       2.416985                    0.999753       2.369427       6.270988       0.543039       1.453582      -0.673912       0.000332       0.014734      -0.011248       0.018540      -0.000711       0.021690      -0.008596      -0.001337       0.007462      -0.022808      -0.001237       0.024045              1.133487       0.993162       0.156384      -0.058628       1.347144      -0.193511       1.060154          -0.000003
           10              H       3.124564       4.949995       1.128252       0.360336       0.489439 0.29350014E+01  0.22862328E+02                                 1.120454                            1.078628      -1.186683       2.470442                    0.999917       2.285569       6.070982       0.528966       1.486504      -0.669802      -0.017174      -0.008713      -0.016024       0.025053       0.007150       0.019384      -0.014906      -0.000282       0.006535      -0.027960       0.005838       0.022122              1.137553       1.234483       0.200546       0.158426       1.107743       0.093425       1.070434          -0.000003
           11              H       0.362649       0.215692       3.083443       0.350108       0.512712 0.30651418E+01  0.24478397E+02                                 1.207498                            1.139634      -1.436318       2.331532                    0.998095       2.628000       7.400435       0.482683       1.588954      -0.649532       0.012545       0.013895      -0.001981       0.018825       0.009596       0.011250      -0.012129      -0.001226       0.032844      -0.023100       0.004079       0.019021              1.245710       1.293421       0.335133       0.028626       1.407194       0.008520       1.036514          -0.000003
           12              H       8.343626       9.231947       2.323463       0.357130       0.514102 0.31079005E+01  0.24595750E+02                                 1.160427                            1.110937      -1.210459       2.447247                    0.999945       2.388899       6.428041       0.519721       1.489166      -0.668477      -0.008604       0.000686      -0.019723       0.021529       0.013329       0.006849      -0.018419      -0.008824       0.022563      -0.026479       0.003247       0.023232              1.179963       1.203928       0.067802       0.266869       1.017379       0.029052       1.318581          -0.000003
           13              H       5.039999       2.878972       4.720580       0.105904       1.164959 0.83299997E+01  0.82577433E+02                                 1.828062                            1.689042      -1.045463       2.390606                    0.997587       3.513837       9.873110       0.481086       1.284303      -0.708559       0.002770      -0.041450       0.035750       0.054807       0.002882       0.006513      -0.015108      -0.011596      -0.024012      -0.019478       0.001017       0.018462              1.872009       1.480241       0.027809       0.106529       2.169088      -0.516901       1.966700          -0.000005
           14              H       0.244178       7.140960       6.685815       0.108848       1.164499 0.82455010E+01  0.81481831E+02                                 1.819653                            1.673698      -1.096639       2.367899                    0.996658       3.517854       9.849088       0.486513       1.273997      -0.710423       0.019040      -0.012567       0.049608       0.054602       0.002318       0.013846      -0.003247      -0.002342       0.026704      -0.015134      -0.002263       0.017397              1.865869       1.592784       0.022362       0.375075       1.576478      -0.274217       2.428344          -0.000005
           15              H      -0.494683       7.117848      15.581263       0.362333       0.490268 0.28885392E+01  0.22389563E+02                                 1.107170                            1.056614      -1.260912       2.418588                    0.999760       2.364169       6.244879       0.545197       1.449391      -0.674690       0.000366      -0.014724       0.011195       0.018500       0.000719      -0.021713      -0.008459      -0.001679       0.007751      -0.022839      -0.001152       0.023990              1.130174       0.990549      -0.155755       0.058359       1.342920      -0.192517       1.057055          -0.000003
           16              H      -1.397234       8.302587      15.611395       0.358725       0.491613 0.29514188E+01  0.23021052E+02                                 1.123517                            1.081459      -1.179579       2.472469                    0.999916       2.291482       6.089696       0.528434       1.486006      -0.669895      -0.017190       0.008757       0.016241       0.025218      -0.007243      -0.019474      -0.014964      -0.000166       0.006461      -0.028116       0.005922       0.022195              1.140705       1.238018      -0.201328      -0.159257       1.110669       0.093859       1.073429          -0.000003
           17              H       4.884450       3.306090      13.656204       0.350158       0.513293 0.30688449E+01  0.24511640E+02                                 1.207631                            1.139655      -1.438821       2.330499                    0.998115       2.628378       7.398376       0.483176       1.587096      -0.649821       0.012597      -0.013729       0.001504       0.018693      -0.009558      -0.011179      -0.012048      -0.001507       0.032883      -0.022991       0.004032       0.018960              1.245894       1.293798      -0.335486      -0.028839       1.407360       0.008756       1.036524          -0.000003
           18              H       3.821827       4.020635      14.416184       0.358231       0.514368 0.31140896E+01  0.24691208E+02                                 1.167565                            1.117373      -1.222850       2.443433                    0.999922       2.398006       6.487952       0.513805       1.503477      -0.665956      -0.008395      -0.000912       0.019242       0.021014      -0.013243      -0.006794      -0.018276      -0.009000       0.023017      -0.026325       0.003152       0.023173              1.187385       1.211530      -0.068476      -0.269720       1.023013       0.029303       1.327612          -0.000003
           19              H       0.518200       0.642810      12.019067       0.105822       1.164361 0.83254049E+01  0.82533928E+02                                 1.828873                            1.689701      -1.048922       2.389379                    0.997499       3.513560       9.877702       0.480433       1.286014      -0.708208       0.002784       0.041349      -0.035616       0.054645      -0.002900      -0.006665      -0.015162      -0.011709      -0.023938      -0.019601       0.001048       0.018553              1.872863       1.480737      -0.027822      -0.106594       2.170197      -0.517382       1.967654          -0.000005
           20              H       4.765978       6.111622      10.053832       0.110724       1.161076 0.82208507E+01  0.81231156E+02                                 1.821523                            1.675374      -1.113989       2.362303                    0.996469       3.514942       9.861787       0.484130       1.280378      -0.709067       0.018836       0.012688      -0.048720       0.053754      -0.002361      -0.013734      -0.003055      -0.002528       0.027180      -0.015079      -0.002267       0.017345              1.867838       1.594426      -0.022517      -0.375493       1.578203      -0.274574       2.430884          -0.000005
           21              H       0.494687       2.252448      15.581263       0.362348       0.491091 0.28960081E+01  0.22471660E+02                                 1.110354                            1.059507      -1.264787       2.416985                    0.999753       2.369427       6.270986       0.543039       1.453581      -0.673912      -0.000332      -0.014734       0.011248       0.018540      -0.000711       0.021690      -0.008596      -0.001337       0.007462      -0.022808      -0.001237       0.024045              1.133486       0.993162       0.156384      -0.058628       1.347143      -0.193511       1.060154          -0.000003
           22              H       1.397238       3.437187      15.611395       0.360336       0.489439 0.29350022E+01  0.22862333E+02                                 1.120454                            1.078628      -1.186683       2.470442                    0.999917       2.285569       6.070980       0.528966       1.486503      -0.669803       0.017174       0.008713       0.016024       0.025053       0.007150       0.019384      -0.014906      -0.000282       0.006535      -0.027960       0.005838       0.022122              1.137553       1.234483       0.200546       0.158426       1.107742       0.093425       1.070433          -0.000003
           23              H       4.159153       8.171490      13.656204       0.350108       0.512712 0.30651441E+01  0.24478420E+02                                 1.207498                            1.139634      -1.436318       2.331532                    0.998095       2.628001       7.400439       0.482683       1.588954      -0.649532      -0.012545      -0.013895       0.001981       0.018825       0.009596       0.011250      -0.012129      -0.001225       0.032844      -0.023100       0.004079       0.019021              1.245710       1.293421       0.335134       0.028626       1.407194       0.008520       1.036515          -0.000003
           24              H      -3.821824      -0.844765      14.416184       0.357131       0.514102 0.31079002E+01  0.24595748E+02                                 1.160427                            1.110937      -1.210459       2.447247                    0.999945       2.388899       6.428043       0.519721       1.489167      -0.668477       0.008604      -0.000686       0.019723       0.021529       0.013329       0.006849      -0.018419      -0.008824       0.022563      -0.026479       0.003247       0.023232              1.179963       1.203928       0.067802       0.266869       1.017379       0.029052       1.318581          -0.000003
           25              H      -0.518197       5.508210      12.019067       0.105904       1.164960 0.83300051E+01  0.82577500E+02                                 1.828063                            1.689043      -1.045463       2.390606                    0.997587       3.513838       9.873114       0.481085       1.284303      -0.708559      -0.002771       0.041450      -0.035750       0.054807       0.002882       0.006513      -0.015108      -0.011596      -0.024012      -0.019479       0.001017       0.018462              1.872010       1.480242       0.027809       0.106529       2.169089      -0.516901       1.966700          -0.000005
           26              H       4.277624       1.246222      10.053832       0.108849       1.164497 0.82454877E+01  0.81481668E+02                                 1.819651                            1.673696      -1.096637       2.367899                    0.996658       3.517851       9.849078       0.486513       1.273997      -0.710423      -0.019040       0.012567      -0.049608       0.054602       0.002318       0.013846      -0.003247      -0.002341       0.026704      -0.015134      -0.002263       0.017397              1.865867       1.592783       0.022362       0.375074       1.576477      -0.274217       2.428341          -0.000005
           27              H       5.016485       1.269334       1.158384       0.362334       0.490268 0.28885376E+01  0.22389546E+02                                 1.107169                            1.056613      -1.260911       2.418588                    0.999760       2.364168       6.244875       0.545197       1.449390      -0.674690      -0.000366       0.014724      -0.011195       0.018500       0.000719      -0.021713      -0.008459      -0.001679       0.007751      -0.022839      -0.001152       0.023990              1.130174       0.990548      -0.155755       0.058359       1.342919      -0.192517       1.057054          -0.000003
           28              H       5.919036       0.084595       1.128252       0.358725       0.491613 0.29514196E+01  0.23021058E+02                                 1.123517                            1.081459      -1.179579       2.472469                    0.999916       2.291482       6.089694       0.528435       1.486005      -0.669895       0.017190      -0.008757      -0.016241       0.025218      -0.007243      -0.019474      -0.014964      -0.000166       0.006461      -0.028116       0.005922       0.022195              1.140705       1.238017      -0.201328      -0.159257       1.110669       0.093859       1.073428          -0.000003
           29              H      -0.362648       5.081092       3.083443       0.350158       0.513293 0.30688452E+01  0.24511643E+02                                 1.207631                            1.139655      -1.438822       2.330499                    0.998115       2.628378       7.398377       0.483176       1.587097      -0.649821      -0.012597       0.013729      -0.001504       0.018693      -0.009558      -0.011179      -0.012048      -0.001507       0.032883      -0.022991       0.004032       0.018960              1.245894       1.293799      -0.335486      -0.028839       1.407361       0.008756       1.036524          -0.000003
           30              H       0.699975       4.366547       2.323463       0.358231       0.514368 0.31140932E+01  0.24691242E+02                                 1.167565                            1.117373      -1.222850       2.443433                    0.999922       2.398007       6.487953       0.513805       1.503476      -0.665956       0.008395       0.000912      -0.019242       0.021014      -0.013243      -0.006794      -0.018276      -0.009000       0.023017      -0.026325       0.003152       0.023173              1.187385       1.211531      -0.068476      -0.269720       1.023013       0.029303       1.327612          -0.000003
           31              H       4.003602       7.744372       4.720580       0.105822       1.164362 0.83254166E+01  0.82534075E+02                                 1.828875                            1.689703      -1.048923       2.389378                    0.997499       3.513562       9.877711       0.480433       1.286015      -0.708208      -0.002784      -0.041349       0.035616       0.054645      -0.002900      -0.006665      -0.015162      -0.011709      -0.023938      -0.019601       0.001048       0.018553              1.872864       1.480739      -0.027822      -0.106595       2.170199      -0.517383       1.967656          -0.000005
           32              H      -0.244176       2.275560       6.685815       0.110724       1.161077 0.82208583E+01  0.81231244E+02                                 1.821523                            1.675375      -1.113990       2.362303                    0.996469       3.514943       9.861788       0.484130       1.280377      -0.709067      -0.018836      -0.012688       0.048720       0.053754      -0.002361      -0.013734      -0.003055      -0.002528       0.027180      -0.015078      -0.002267       0.017345              1.867838       1.594426      -0.022517      -0.375493       1.578204      -0.274574       2.430885          -0.000005
           33              C       4.443121       4.844813       2.547774       0.561628      23.079465 0.25821759E+03  0.53875956E+04                                 7.475844                            5.676167      -0.040849       2.042018                    0.999159      22.309305      62.603600       0.627395       0.467903      -1.022461      -0.022472       0.003673      -0.041592       0.047417      -0.007498       0.012154      -0.021545      -0.006395       0.076893      -0.021262      -0.018213       0.039475              8.481743       7.525815       0.962785       3.448144       8.430612      -2.336702       9.488803          -0.000025
           34              C       5.010155       3.594203       4.126323       0.166954      23.347614 0.28596422E+03  0.60900520E+04                                 7.162632                            5.680676       0.263915       2.105826                    0.999873      25.151350      70.145428       0.679637       0.423175      -1.053749      -0.031734       0.020969      -0.042080       0.056723      -0.034338      -0.027892      -0.000095       0.006148       0.041918      -0.047814       0.003948       0.043866              7.867746       7.179455       1.785135       2.356825       8.768023      -1.750191       7.655762          -0.000014
           35              C      -0.334613       8.399641       4.048986       0.557941      22.879923 0.25485693E+03  0.53084120E+04                                 7.451493                            5.649221      -0.085701       2.027465                    0.999414      22.392644      63.106449       0.626219       0.469583      -1.019944       0.014247       0.037138      -0.032420       0.051316       0.000076      -0.006059      -0.024761      -0.023165       0.071854      -0.025043      -0.014753       0.039795              8.441179       6.878942       2.631968       1.199357       9.354770      -2.889779       9.089826          -0.000020
           36              C      -0.073252       7.381672       5.844815       0.175460      23.858112 0.28941356E+03  0.61803298E+04                                 7.289999                            5.730279       0.230146       2.098176                    0.999848      25.087015      69.999072       0.674139       0.425465      -1.052614       0.004714       0.042180      -0.037953       0.056937      -0.037340      -0.013885       0.006754      -0.005920      -0.005681      -0.037470      -0.005578       0.043048              8.034472       6.812206       2.384298       2.077548       7.960287      -1.434541       9.330922          -0.000012
           37              C       6.226520       3.736894       8.143503       0.479417      24.792277 0.26476397E+03  0.55215450E+04                                 7.592782                            5.647653       0.268751       2.138072                    0.999713      22.689230      62.269095       0.650124       0.451761      -1.038447      -0.093940      -0.074252      -0.037815       0.125571      -0.112842      -0.011285       0.003265      -0.035564      -0.201831      -0.083272      -0.065048       0.148320              8.743448       6.484154       2.020055      -1.358787       5.796768      -0.950070      13.949421          -0.000058
           38              C      -0.078678       8.407769      14.191873       0.560982      23.086664 0.25830407E+03  0.53898983E+04                                 7.477699                            5.677330      -0.042377       2.041720                    0.999117      22.313381      62.619715       0.627290       0.467938      -1.022433      -0.022330      -0.002862       0.041691       0.047381       0.007561      -0.012212      -0.021733      -0.004466       0.077514      -0.021748      -0.017929       0.039677              8.484047       7.528939      -0.963624      -3.450345       8.431745      -2.335768       9.491457          -0.000023
           39              C       0.488356      -0.072421      12.613324       0.168179      23.321851 0.28559518E+03  0.60802580E+04                                 7.157774                            5.677061       0.260765       2.105016                    0.999868      25.133326      70.085074       0.679841       0.423182      -1.053739      -0.031823      -0.020947       0.042259       0.056897       0.034795       0.027889      -0.000393       0.007217       0.042813      -0.048408       0.004280       0.044127              7.862117       7.173560      -1.783159      -2.354530       8.761959      -1.749669       7.650832          -0.000014
           40              C       4.187188       4.852941      12.690661       0.556908      22.890281 0.25500788E+03  0.53122311E+04                                 7.453018                            5.650260      -0.086267       2.027229                    0.999445      22.400394      63.127976       0.626280       0.469477      -1.020022       0.013616      -0.036643       0.032400       0.050773      -0.000313       0.006318      -0.024492      -0.023788       0.068818      -0.024869      -0.014251       0.039120              8.442794       6.878804      -2.629772      -1.201240       9.353668      -2.891597       9.095910          -0.000020
           41              C       4.448548       5.870910      10.894832       0.171099      23.932955 0.29058173E+03  0.62114061E+04                                 7.303376                            5.739682       0.230902       2.097442                    0.999839      25.139355      70.175253       0.673978       0.425147      -1.052832       0.004585      -0.042995       0.038061       0.057603       0.037283       0.014700       0.007780      -0.005332      -0.008692      -0.036898      -0.007220       0.044118              8.049958       6.824952      -2.389559      -2.082585       7.975581      -1.437763       9.349341          -0.000009
           42              C       1.704720      -0.215112       8.596144       0.478539      24.800665 0.26487513E+03  0.55245287E+04                                 7.595089                            5.649282       0.272992       2.139066                    0.999763      22.694168      62.289554       0.649943       0.451832      -1.038390      -0.093563       0.073952       0.038070       0.125189       0.112714       0.011730       0.002969      -0.033765      -0.205510      -0.083122      -0.065553       0.148676              8.746003       6.485974      -2.020868       1.359013       5.798448      -0.950240      13.953587          -0.000058
           43              C       0.078681       3.542369      14.191873       0.561628      23.079460 0.25821753E+03  0.53875942E+04                                 7.475843                            5.676166      -0.040848       2.042019                    0.999159      22.309302      62.603588       0.627395       0.467903      -1.022461       0.022472      -0.003673       0.041592       0.047417      -0.007498       0.012154      -0.021545      -0.006395       0.076893      -0.021262      -0.018213       0.039475              8.481742       7.525814       0.962785       3.448143       8.430611      -2.336702       9.488802          -0.000024
           44              C      -0.488353       4.792979      12.613324       0.166954      23.347611 0.28596417E+03  0.60900508E+04                                 7.162631                            5.680675       0.263915       2.105826                    0.999873      25.151348      70.145424       0.679637       0.423175      -1.053749       0.031734      -0.020969       0.042080       0.056723      -0.034338      -0.027892      -0.000095       0.006148       0.041918      -0.047814       0.003948       0.043866              7.867746       7.179454       1.785135       2.356825       8.768023      -1.750191       7.655762          -0.000011
           45              C       4.856415      -0.012459      12.690661       0.557941      22.879919 0.25485687E+03  0.53084105E+04                                 7.451492                            5.649221      -0.085701       2.027465                    0.999414      22.392641      63.106437       0.626219       0.469583      -1.019944      -0.014247      -0.037138       0.032420       0.051316       0.000076      -0.006059      -0.024761      -0.023165       0.071854      -0.025043      -0.014753       0.039795              8.441178       6.878941       2.631968       1.199357       9.354768      -2.889778       9.089824          -0.000020
           46              C       4.595054       1.005510      10.894832       0.175460      23.858103 0.28941345E+03  0.61803267E+04                                 7.289997                            5.730278       0.230147       2.098176                    0.999848      25.087007      69.999039       0.674139       0.425465      -1.052614      -0.004714      -0.042180       0.037953       0.056937      -0.037340      -0.013885       0.006754      -0.005920      -0.005681      -0.037470      -0.005578       0.043048              8.034469       6.812204       2.384297       2.077547       7.960285      -1.434540       9.330919          -0.000011
           47              C      -1.704718       4.650288       8.596144       0.479417      24.792296 0.26476420E+03  0.55215509E+04                                 7.592786                            5.647655       0.268750       2.138072                    0.999713      22.689242      62.269138       0.650124       0.451761      -1.038447       0.093940       0.074252       0.037815       0.125571      -0.112842      -0.011285       0.003265      -0.035564      -0.201832      -0.083272      -0.065048       0.148320              8.743452       6.484156       2.020056      -1.358788       5.796771      -0.950071      13.949430          -0.000057
           48              C       4.600480      -0.020587       2.547774       0.560982      23.086667 0.25830412E+03  0.53898994E+04                                 7.477699                            5.677330      -0.042377       2.041720                    0.999117      22.313383      62.619719       0.627290       0.467938      -1.022433       0.022330       0.002862      -0.041691       0.047381       0.007561      -0.012212      -0.021733      -0.004466       0.077514      -0.021748      -0.017929       0.039677              8.484047       7.528939      -0.963624      -3.450345       8.431745      -2.335768       9.491457          -0.000024
           49              C       4.033446       8.459603       4.126323       0.168179      23.321855 0.28559523E+03  0.60802593E+04                                 7.157775                            5.677062       0.260765       2.105015                    0.999868      25.133330      70.085093       0.679841       0.423182      -1.053739       0.031823       0.020947      -0.042259       0.056897       0.034795       0.027889      -0.000393       0.007217       0.042813      -0.048408       0.004280       0.044127              7.862118       7.173561      -1.783159      -2.354530       8.761961      -1.749670       7.650833          -0.000014
           50              C       0.334614       3.534241       4.048986       0.556908      22.890281 0.25500788E+03  0.53122311E+04                                 7.453018                            5.650260      -0.086267       2.027229                    0.999445      22.400394      63.127975       0.626280       0.469477      -1.020022      -0.013616       0.036643      -0.032400       0.050773      -0.000313       0.006318      -0.024492      -0.023788       0.068818      -0.024869      -0.014251       0.039120              8.442794       6.878803      -2.629772      -1.201240       9.353668      -2.891597       9.095910          -0.000020
           51              C       0.073254       2.516272       5.844815       0.171099      23.932954 0.29058171E+03  0.62114055E+04                                 7.303376                            5.739682       0.230901       2.097442                    0.999839      25.139355      70.175254       0.673978       0.425147      -1.052832      -0.004585       0.042994      -0.038061       0.057603       0.037283       0.014700       0.007780      -0.005332      -0.008692      -0.036898      -0.007220       0.044118              8.049958       6.824952      -2.389559      -2.082585       7.975582      -1.437762       9.349341          -0.000010
           52              C       2.817082       8.602294       8.143503       0.478540      24.800651 0.26487496E+03  0.55245241E+04                                 7.595087                            5.649280       0.272993       2.139067                    0.999763      22.694160      62.289529       0.649943       0.451832      -1.038390       0.093563      -0.073952      -0.038070       0.125189       0.112714       0.011730       0.002969      -0.033765      -0.205511      -0.083122      -0.065553       0.148676              8.746000       6.485972      -2.020867       1.359012       5.798446      -0.950240      13.953582          -0.000059
           53              C       6.663324       7.298100       0.000000       0.839937      18.926068 0.19653034E+03  0.38542218E+04                                 6.608381                            5.028808       0.156996       2.113913                    0.999638      20.705606      57.502988       0.647243       0.482538      -1.008244       0.026317      -0.000412       0.000018       0.026320       0.000423       0.000398      -0.006402      -0.120091      -0.158503      -0.053137      -0.033621       0.086757              7.534684       7.059943      -0.000077      -0.000488       3.794131       0.242108      11.749978          -0.000052
           54              C       2.380276       2.432700       0.000000       0.839937      18.926070 0.19653037E+03  0.38542224E+04                                 6.608382                            5.028808       0.156995       2.113913                    0.999638      20.705608      57.502996       0.647243       0.482538      -1.008244      -0.026317       0.000411      -0.000018       0.026320       0.000423       0.000398      -0.006402      -0.120091      -0.158503      -0.053137      -0.033621       0.086757              7.534685       7.059943      -0.000077      -0.000488       3.794131       0.242108      11.749979          -0.000052
           55              N       5.468665       5.430676       3.153080      -0.340454      38.642908 0.53490389E+03  0.12976996E+05                                 9.370365                            7.348911       0.310279       2.117808                    0.998206      28.587199      78.101649       0.666816       0.378618      -1.112291       0.013223      -0.103337       0.090295       0.137864      -0.020725       0.051629      -0.053112      -0.020040       0.137168      -0.059601      -0.040343       0.099944             10.740008      10.110103       3.504656       2.876549      13.242450      -1.600731       8.867472           0.000008
           56              N       5.816844       4.595859       4.194621      -0.190984      35.447000 0.47743541E+03  0.11260159E+05                                 8.903213                            6.980180       0.314211       2.121077                    0.999626      27.290302      73.552442       0.678619       0.382692      -1.109135      -0.103798       0.029379      -0.134337       0.172289      -0.001227      -0.007815      -0.072232      -0.097011       0.040709      -0.058957      -0.042382       0.101339             10.212329      11.009569       2.315168       4.473155       9.576299      -1.015549      10.051120           0.000013
           57              N       4.122978       3.675847       3.121275      -0.424925      40.565549 0.57393607E+03  0.14172019E+05                                 9.689384                            7.614451       0.105728       2.040490                    0.998206      29.475288      81.256154       0.654776       0.378831      -1.112077       0.061428       0.021089       0.043061       0.077926      -0.018032       0.033739      -0.034609       0.006752       0.106473      -0.037987      -0.031356       0.069343             11.140916      11.241303       4.806835       2.961444      13.310862      -0.812954       8.870583           0.000027
           58              N       3.783842       5.375261       1.479450      -0.749340      32.273583 0.49051759E+03  0.11723150E+05                                 8.365125                            7.089652      -0.070007       1.977780                    0.996619      30.884889      85.593742       0.666945       0.384261      -1.100818       0.039349      -0.027378       0.010355       0.049042       0.027558       0.129966      -0.086142      -0.011203       0.066893      -0.167186       0.016422       0.150764              8.954116       7.650134       0.674690       2.776301       8.637790      -2.277486      10.574425           0.000003
           59              N       7.846228       7.396685       4.033251      -0.343788      40.193725 0.54522638E+03  0.13309866E+05                                 9.687528                            7.456616       0.175917       2.073414                    0.997429      28.828854      79.378091       0.656102       0.382418      -1.107927       0.041332      -0.039299       0.125211       0.137588       0.007710      -0.003894      -0.074003      -0.045047       0.141994      -0.056373      -0.044993       0.101366             11.298315      12.025518       3.706895       4.142343      11.068508      -0.953444      10.800920           0.000006
           60              N      -1.008361       6.722247       5.210383      -0.198686      35.279652 0.47848566E+03  0.11296670E+05                                 8.874384                            6.979606       0.280094       2.106541                    0.999576      27.506662      74.293075       0.679517       0.381790      -1.109246       0.046445       0.124863      -0.100041       0.166601      -0.021693       0.059058      -0.029650      -0.017233       0.194268      -0.068987      -0.032495       0.101482             10.134483       8.580659       3.877709       1.514510      12.696432      -1.891595       9.126358           0.000011
           61              N       0.382545       8.445140       5.155142      -0.416075      39.864178 0.56952193E+03  0.14057974E+05                                 9.648415                            7.645083      -0.008381       2.007957                    0.997705      29.441181      81.565091       0.644776       0.384844      -1.105967      -0.044705      -0.061423       0.028058       0.080986      -0.012780      -0.009656      -0.043192      -0.033859       0.094803      -0.047178      -0.014990       0.062168             11.012331      11.156400       5.062498       3.120191      11.544744      -0.311921      10.335850           0.000024
           62              N      -0.208002       9.305123       3.024185      -0.756424      33.868062 0.50859815E+03  0.12286121E+05                                 8.679998                            7.233627      -0.106299       1.966572                    0.995391      31.294120      87.667075       0.657200       0.385806      -1.097892       0.002217      -0.042050       0.036433       0.055682       0.084492       0.053247      -0.092919      -0.070983       0.180929      -0.164528       0.034374       0.130154              9.359742       7.906244       2.667050       0.747162      10.462654      -2.938528       9.710329           0.000001
           63              N       0.946867       7.821906      13.586567      -0.339418      38.605356 0.53425346E+03  0.12956863E+05                                 9.363640                            7.343702       0.314645       2.119249                    0.998186      28.570358      78.034443       0.667175       0.378542      -1.112382       0.012654       0.103451      -0.090385       0.137955       0.020636      -0.052185      -0.053825      -0.017827       0.136215      -0.059602      -0.040964       0.100566             10.732361      10.103547      -3.502109      -2.874739      13.232002      -1.598789       8.861532           0.000007
           64              N       1.295045       8.656723      12.545026      -0.192104      35.477853 0.47794159E+03  0.11274817E+05                                 8.907028                            6.982933       0.318385       2.122195                    0.999616      27.305994      73.597942       0.678640       0.382589      -1.109237      -0.103630      -0.029800       0.134197       0.172152       0.001806       0.007846      -0.071819      -0.096151       0.041424      -0.058947      -0.041738       0.100685             10.216860      11.014560      -2.315989      -4.475981       9.579972      -1.016036      10.056047           0.000013
           65              N      -0.398821      -0.154065      13.618372      -0.426061      40.603054 0.57463143E+03  0.14192912E+05                                 9.692592                            7.617138       0.110420       2.041667                    0.998287      29.496614      81.314874       0.654935       0.378639      -1.112262       0.061658      -0.021243      -0.042715       0.077959       0.018307      -0.033535      -0.034691       0.007367       0.108405      -0.038661      -0.031019       0.069680             11.144450      11.244307      -4.808554      -2.962531      13.315505      -0.812790       8.873537           0.000026
           66              N      -0.737956       7.877321      15.260197      -0.747383      32.250147 0.49001148E+03  0.11708752E+05                                 8.364461                            7.089107      -0.070861       1.977726                    0.996694      30.866896      85.552644       0.666490       0.384599      -1.100509       0.037718       0.028467      -0.010056       0.048312      -0.028980      -0.131263      -0.085817      -0.009577       0.064628      -0.168758       0.017703       0.151055              8.953412       7.651633      -0.675128      -2.778461       8.634748      -2.274240      10.573854           0.000003
           67              N       3.324429       5.855897      12.706396      -0.344519      40.248696 0.54610497E+03  0.13337879E+05                                 9.699945                            7.465635       0.174430       2.072837                    0.997409      28.848983      79.476386       0.655250       0.382727      -1.107604       0.041830       0.038292      -0.124681       0.136973      -0.007574       0.003343      -0.074552      -0.045265       0.141039      -0.056886      -0.044834       0.101719             11.313302      12.042370      -3.711382      -4.150981      11.080646      -0.953770      10.816891           0.000006
           68              N       3.513440       6.530335      11.529264      -0.196148      35.151891 0.47646663E+03  0.11235801E+05                                 8.849711                            6.962212       0.281878       2.107710                    0.999544      27.450636      74.069892       0.680834       0.381499      -1.109588       0.047214      -0.126282       0.100336       0.168058       0.020868      -0.059450      -0.030187      -0.017272       0.193679      -0.068843      -0.032863       0.101705             10.104521       8.557123      -3.862642      -1.512835      12.653268      -1.882901       9.103171           0.000009
           69              N       4.904346       4.807442      11.584505      -0.414160      39.809420 0.56855538E+03  0.14028616E+05                                 9.642121                            7.640207      -0.008188       2.008493                    0.997718      29.415227      81.485900       0.644756       0.385007      -1.105814      -0.045311       0.061811      -0.027675       0.081483       0.012568       0.009698      -0.043699      -0.034972       0.094053      -0.047324      -0.015388       0.062712             11.004801      11.146857      -5.055958      -3.118568      11.535064      -0.313420      10.332480           0.000023
           70              N       4.313799       3.947459      13.715462      -0.757325      33.859607 0.50842800E+03  0.12280612E+05                                 8.673450                            7.226736      -0.102179       1.967859                    0.995406      31.296915      87.661245       0.658308       0.385200      -1.098357       0.002921       0.042560      -0.036891       0.056398      -0.084687      -0.052191      -0.093493      -0.072131       0.179743      -0.164347       0.033466       0.130880              9.352950       7.901284      -2.664122      -0.751703      10.450149      -2.933830       9.707418           0.000002
           71              N      -0.946863       2.956506      13.586567      -0.340455      38.642921 0.53490410E+03  0.12977002E+05                                 9.370368                            7.348914       0.310278       2.117808                    0.998206      28.587204      78.101675       0.666816       0.378618      -1.112291      -0.013223       0.103337      -0.090295       0.137864      -0.020725       0.051629      -0.053112      -0.020040       0.137168      -0.059601      -0.040343       0.099944             10.740013      10.110106       3.504658       2.876549      13.242456      -1.600732       8.867475           0.000008
           72              N      -1.295042       3.791323      12.545026      -0.190984      35.446995 0.47743533E+03  0.11260157E+05                                 8.903213                            6.980180       0.314210       2.121077                    0.999626      27.290299      73.552437       0.678619       0.382693      -1.109135       0.103798      -0.029378       0.134337       0.172289      -0.001227      -0.007815      -0.072232      -0.097011       0.040709      -0.058957      -0.042382       0.101339             10.212329      11.009568       2.315168       4.473154       9.576300      -1.015550      10.051120           0.000009
           73              N       0.398824       4.711335      13.618372      -0.424925      40.565547 0.57393604E+03  0.14172019E+05                                 9.689383                            7.614451       0.105728       2.040490                    0.998206      29.475287      81.256150       0.654776       0.378831      -1.112077      -0.061428      -0.021089      -0.043061       0.077926      -0.018032       0.033739      -0.034610       0.006752       0.106473      -0.037987      -0.031356       0.069343             11.140916      11.241303       4.806835       2.961444      13.310861      -0.812954       8.870583           0.000026
           74              N       0.737960       3.011921      15.260197      -0.749340      32.273573 0.49051737E+03  0.11723143E+05                                 8.365123                            7.089650      -0.070006       1.977781                    0.996619      30.884884      85.593718       0.666945       0.384261      -1.100818      -0.039349       0.027378      -0.010355       0.049042       0.027558       0.129966      -0.086142      -0.011203       0.066893      -0.167186       0.016422       0.150764              8.954114       7.650132       0.674690       2.776300       8.637788      -2.277486      10.574422           0.000003
           75              N      -3.324426       0.990497      12.706396      -0.343788      40.193733 0.54522651E+03  0.13309870E+05                                 9.687529                            7.456617       0.175916       2.073413                    0.997429      28.828857      79.378103       0.656102       0.382418      -1.107927      -0.041332       0.039299      -0.125211       0.137588       0.007710      -0.003895      -0.074003      -0.045047       0.141994      -0.056373      -0.044993       0.101366             11.298317      12.025519       3.706896       4.142344      11.068510      -0.953444      10.800921           0.000005
           76              N       5.530163       1.664935      11.529264      -0.198686      35.279639 0.47848548E+03  0.11296664E+05                                 8.874381                            6.979604       0.280094       2.106541                    0.999576      27.506657      74.293052       0.679517       0.381790      -1.109246      -0.046445      -0.124863       0.100041       0.166601      -0.021693       0.059058      -0.029650      -0.017233       0.194268      -0.068987      -0.032495       0.101482             10.134479       8.580656       3.877707       1.514510      12.696427      -1.891594       9.126355           0.000011
           77              N       4.139257      -0.057958      11.584505      -0.416075      39.864168 0.56952180E+03  0.14057970E+05                                 9.648413                            7.645081      -0.008379       2.007957                    0.997705      29.441177      81.565069       0.644776       0.384844      -1.105967       0.044705       0.061423      -0.028058       0.080986      -0.012780      -0.009656      -0.043192      -0.033859       0.094804      -0.047178      -0.014990       0.062168             11.012328      11.156397       5.062496       3.120191      11.544740      -0.311920      10.335848           0.000023
           78              N       4.729804      -0.917941      13.715462      -0.756424      33.868068 0.50859827E+03  0.12286125E+05                                 8.679999                            7.233628      -0.106300       1.966572                    0.995391      31.294124      87.667091       0.657200       0.385806      -1.097892      -0.002217       0.042050      -0.036433       0.055682       0.084492       0.053247      -0.092918      -0.070983       0.180929      -0.164528       0.034374       0.130154              9.359743       7.906245       2.667051       0.747162      10.462655      -2.938528       9.710330           0.000002
           79              N       3.574935       0.565276       3.153080      -0.339418      38.605358 0.53425349E+03  0.12956864E+05                                 9.363640                            7.343702       0.314645       2.119249                    0.998186      28.570359      78.034447       0.667175       0.378542      -1.112382      -0.012654      -0.103451       0.090385       0.137955       0.020636      -0.052185      -0.053825      -0.017827       0.136216      -0.059602      -0.040964       0.100566             10.732361      10.103547      -3.502109      -2.874739      13.232004      -1.598790       8.861532           0.000008
           80              N       3.226757      -0.269541       4.194621      -0.192105      35.477857 0.47794163E+03  0.11274819E+05                                 8.907030                            6.982934       0.318384       2.122195                    0.999616      27.305995      73.597950       0.678639       0.382589      -1.109237       0.103630       0.029800      -0.134197       0.172152       0.001806       0.007846      -0.071819      -0.096151       0.041424      -0.058947      -0.041738       0.100685             10.216861      11.014562      -2.315990      -4.475981       9.579974      -1.016036      10.056047           0.000013
           81              N       4.920623       8.541247       3.121275      -0.426061      40.603052 0.57463140E+03  0.14192911E+05                                 9.692591                            7.617138       0.110421       2.041667                    0.998287      29.496614      81.314870       0.654935       0.378639      -1.112262      -0.061658       0.021243       0.042715       0.077959       0.018307      -0.033535      -0.034691       0.007367       0.108405      -0.038661      -0.031019       0.069680             11.144449      11.244306      -4.808554      -2.962532      13.315503      -0.812790       8.873537           0.000027
           82              N       5.259758       0.509861       1.479450      -0.747383      32.250142 0.49001138E+03  0.11708749E+05                                 8.364460                            7.089106      -0.070860       1.977726                    0.996694      30.866893      85.552630       0.666490       0.384599      -1.100509      -0.037717      -0.028467       0.010056       0.048312      -0.028979      -0.131263      -0.085817      -0.009577       0.064628      -0.168758       0.017703       0.151055              8.953411       7.651632      -0.675128      -2.778461       8.634747      -2.274240      10.573853           0.000003
           83              N       1.197373       2.531285       4.033251      -0.344519      40.248696 0.54610496E+03  0.13337879E+05                                 9.699946                            7.465635       0.174430       2.072837                    0.997409      28.848983      79.476387       0.655250       0.382727      -1.107604      -0.041830      -0.038292       0.124681       0.136973      -0.007574       0.003343      -0.074552      -0.045265       0.141039      -0.056886      -0.044834       0.101719             11.313303      12.042370      -3.711382      -4.150981      11.080647      -0.953771      10.816891           0.000006
           84              N       1.008362       1.856847       5.210383      -0.196148      35.151898 0.47646673E+03  0.11235804E+05                                 8.849713                            6.962213       0.281876       2.107710                    0.999544      27.450638      74.069907       0.680834       0.381499      -1.109587      -0.047214       0.126282      -0.100336       0.168058       0.020868      -0.059450      -0.030187      -0.017272       0.193679      -0.068843      -0.032863       0.101705             10.104524       8.557126      -3.862643      -1.512835      12.653272      -1.882902       9.103173           0.000010
           85              N      -0.382544       3.579740       5.155142      -0.414160      39.809420 0.56855537E+03  0.14028615E+05                                 9.642121                            7.640207      -0.008188       2.008493                    0.997718      29.415227      81.485898       0.644756       0.385007      -1.105814       0.045311      -0.061811       0.027675       0.081483       0.012568       0.009698      -0.043699      -0.034972       0.094053      -0.047324      -0.015388       0.062712             11.004800      11.146857      -5.055958      -3.118568      11.535064      -0.313420      10.332480           0.000024
           86              N       0.208003       4.439723       3.024185      -0.757325      33.859608 0.50842800E+03  0.12280612E+05                                 8.673450                            7.226735      -0.102179       1.967859                    0.995406      31.296917      87.661250       0.658308       0.385200      -1.098357      -0.002921      -0.042560       0.036891       0.056398      -0.084687      -0.052191      -0.093493      -0.072131       0.179743      -0.164347       0.033466       0.130881              9.352950       7.901284      -2.664122      -0.751703      10.450149      -2.933829       9.707418           0.000002
           87              O       7.322603       7.299348       1.099795      -0.640428      38.159475 0.53555039E+03  0.12830879E+05                                 8.851364                            7.024962       0.423199       2.172676                    0.997689      28.146694      73.280621       0.739829       0.345556      -1.152690      -0.019014      -0.008571      -0.004741       0.021388       0.006949       0.010986       0.001561      -0.041114       0.265337      -0.066646      -0.022620       0.089267             10.183994       7.761157       0.091886       2.944161       5.475081       0.309667      17.315743           0.000023
           88              O       6.064639       3.573843       6.925862      -0.499617      34.536472 0.46370940E+03  0.10735736E+05                                 8.389747                            6.627092       0.286975       2.151673                    0.997735      26.601818      68.477555       0.744884       0.355166      -1.142789       0.013166      -0.002000       0.040232       0.042379      -0.058454      -0.028601      -0.018936      -0.025978       0.195928      -0.099613       0.027021       0.072591              9.673599       6.095643       0.606852      -0.012798       5.543212      -0.318337      17.381943           0.000027
           89              O       5.579902       3.142359       9.040414      -0.507599      34.669579 0.47435764E+03  0.11043302E+05                                 8.418325                            6.707510       0.305638       2.154216                    0.997752      26.806552      69.165957       0.739716       0.355671      -1.142535       0.013753       0.018080      -0.025776       0.034358      -0.044616      -0.048193      -0.046309      -0.024121       0.143429      -0.100048       0.021561       0.078487              9.621881       7.170896       2.108201      -3.410693       7.345807      -3.278047      14.348940           0.000031
           90              O       2.800805       5.953234      15.639852      -0.640715      38.203634 0.53628103E+03  0.12853158E+05                                 8.859151                            7.030453       0.422660       2.172140                    0.997619      28.160873      73.338517       0.739406       0.345625      -1.152597      -0.018752       0.008673       0.005353       0.021343      -0.006726      -0.011233       0.001424      -0.041418       0.265152      -0.066729      -0.022506       0.089235             10.193572       7.768043      -0.092538      -2.947777       5.479514       0.310623      17.333159           0.000022
           91              O       1.542839      -0.052061       9.813785      -0.499086      34.517204 0.46341857E+03  0.10727222E+05                                 8.386236                            6.624638       0.291017       2.152919                    0.997677      26.596066      68.455026       0.745092       0.355126      -1.142832       0.013166       0.001971      -0.041002       0.043109       0.058460       0.028279      -0.018718      -0.025803       0.196866      -0.099583       0.026854       0.072729              9.669149       6.092944      -0.606407       0.012163       5.540830      -0.317411      17.373672           0.000026
           92              O       1.058102       0.379423       7.699233      -0.507325      34.660152 0.47421995E+03  0.11039140E+05                                 8.416210                            6.705953       0.306034       2.154267                    0.997823      26.804906      69.155523       0.739909       0.355609      -1.142601       0.014105      -0.018256       0.025960       0.034729       0.044486       0.048673      -0.046146      -0.023660       0.143488      -0.100111       0.021480       0.078631              9.619158       7.169316      -2.107963       3.409739       7.344314      -3.277060      14.343844           0.000032
           93              O      -2.800801       1.087834      15.639852      -0.640427      38.159470 0.53555032E+03  0.12830876E+05                                 8.851360                            7.024959       0.423205       2.172677                    0.997689      28.146703      73.280627       0.739829       0.345556      -1.152690       0.019014       0.008571       0.004741       0.021389       0.006949       0.010986       0.001561      -0.041114       0.265339      -0.066647      -0.022621       0.089267             10.183989       7.761154       0.091886       2.944160       5.475079       0.309667      17.315735           0.000022
           94              O      -1.542837       4.813339       9.813785      -0.499616      34.536480 0.46370951E+03  0.10735739E+05                                 8.389746                            6.627092       0.286978       2.151674                    0.997735      26.601828      68.477575       0.744884       0.355166      -1.142789      -0.013167       0.001999      -0.040232       0.042379      -0.058454      -0.028602      -0.018936      -0.025978       0.195929      -0.099613       0.027021       0.072592              9.673599       6.095642       0.606852      -0.012799       5.543211      -0.318338      17.381943           0.000026
           95              O      -1.058100       5.244823       7.699233      -0.507599      34.669608 0.47435808E+03  0.11043315E+05                                 8.418330                            6.707514       0.305637       2.154215                    0.997752      26.806561      69.165995       0.739716       0.355671      -1.142535      -0.013753      -0.018080       0.025776       0.034358      -0.044616      -0.048193      -0.046309      -0.024121       0.143429      -0.100048       0.021561       0.078487              9.621888       7.170901       2.108202      -3.410696       7.345812      -3.278050      14.348952           0.000031
           96              O       1.720997       2.433948       1.099795      -0.640716      38.203653 0.53628132E+03  0.12853168E+05                                 8.859157                            7.030457       0.422655       2.172138                    0.997618      28.160872      73.338534       0.739406       0.345625      -1.152597       0.018751      -0.008674      -0.005354       0.021343      -0.006726      -0.011233       0.001424      -0.041417       0.265151      -0.066729      -0.022506       0.089235             10.193579       7.768048      -0.092538      -2.947779       5.479517       0.310624      17.333171           0.000022
           97              O       2.978963       8.439243       6.925862      -0.499085      34.517198 0.46341847E+03  0.10727219E+05                                 8.386233                            6.624636       0.291021       2.152920                    0.997677      26.596068      68.455019       0.745093       0.355126      -1.142832      -0.013167      -0.001971       0.041002       0.043109       0.058460       0.028279      -0.018718      -0.025803       0.196867      -0.099584       0.026854       0.072729              9.669146       6.092942      -0.606407       0.012163       5.540828      -0.317411      17.373668           0.000028
           98              O       3.463700       8.007759       9.040414      -0.507327      34.660179 0.47422036E+03  0.11039153E+05                                 8.416219                            6.705960       0.306026       2.154265                    0.997823      26.804899      69.155537       0.739908       0.355609      -1.142601      -0.014105       0.018255      -0.025960       0.034729       0.044486       0.048673      -0.046145      -0.023659       0.143486      -0.100110       0.021480       0.078630              9.619169       7.169323      -2.107966       3.409743       7.344321      -3.277064      14.343862           0.000031
           99              O       5.408073       7.298100       0.000000      -0.711818      35.042714 0.62943060E+03  0.15625272E+05                                 8.232975                            7.635223       0.745622       2.276773                    0.994745      28.864693      75.290097       0.710394       0.347318      -1.156841      -0.024175       0.000456       0.000027       0.024179       0.000622       0.000077      -0.016549       0.051374      -0.289369      -0.098715       0.024793       0.073923              8.479565      10.476286       0.000449      -0.001370       6.436634      -0.287221       8.525774           0.000013
          100              O       3.635527       2.432700       0.000000      -0.711818      35.042715 0.62943061E+03  0.15625273E+05                                 8.232976                            7.635224       0.745619       2.276772                    0.994745      28.864691      75.290097       0.710394       0.347318      -1.156841       0.024175      -0.000456      -0.000027       0.024179       0.000622       0.000077      -0.016549       0.051374      -0.289369      -0.098715       0.024793       0.073923              8.479565      10.476286       0.000449      -0.001370       6.436635      -0.287221       8.525775           0.000014

******************************************************
Auxiliary information for the entire system
The total spin magnetic moment of the unit cell is   0.000000
The total net atomic charge of the unit cell is   -0.000008
Accuracy of reproducing the electrostatic potential in the unit cell:
  The inner radius (bohr) =    5.0000
  The outer radius (bohr) =   12.0000
  Valid grid points have density less than (e/(bohr^3)) =    0.0001
  The number of valid grid points were=        21758
  The rms potential error without charges in kcal/mol is=      4.56383
  The rms potential error with partial charges in kcal/mol is=      1.46642
  The RRMSE value at monopole order=      0.32131
  The rms potential error with partial charges and cloud penetration in kcal/mol is=      1.47974
  The RRMSE value at monopole order with cloud penetration is=      0.32423
  The rms potential error with partial charges and atomic dipoles in kcal/mol is=      0.56033
  The RRMSE value at dipole order=      0.12278
  The rms potential error with partial charges, atomic dipoles and cloud penetration in kcal/mol is=      0.57756
  The RRMSE value at dipole order with cloud penetration=      0.12655

******************************************************
The electron densities and ab initio electrostatic potential were computed in VASP using the PBE functional and
projector augmented wave method. See the main text of the journal article for a description of computational details.
The atomic charges, dipoles, and quadrupoles were computed with the DDEC6 method as described in
(a) T. A. Manz and N. Gabaldon Limas, RSC Adv. 6 (2016) 47771-47801 DOI: 10.1039/c6ra04656h
(b) N. Gabaldon Limas and T. A. Manz, RSC Adv. 8 (2018) 2678-2707 DOI: 10.1039/c7ra11829e.
For each atom in the material, the electron cloud parameters were fit to the spherically averaged atom-in-material
electron density using radial positions for which this density was between 10^-4 and 10^-2 electrons per cubic bohr.
The polarizabilities, dispersion coefficients, and quantum Drude oscillator (QDO) parameters were fit using the MCLF method.
The magnetic structure of the system was optimized in VASP from the default ferromagnetic initial guess using spin polarization.
The atomic spin moments (ASMs) were computed on this optimized magnetic structure using the DDEC6 partition as inputs
to the method of T. A. Manz and D. S. Sholl, J. Chem. Theory Comput. 7 (2011) 4146-4164 DOI: 10.1021/ct200539n.
The RMSE and RRMSE were computed using a uniform grid with Ewald summation.
