# Supplementary material for: A collection of forcefield precursors for metal–organic frameworks
Source: RSC Adv. 2019 Nov 13;9(63):36492–507. doi: 10.1039/c9ra07327b (PMC9075174; doi:10.1039/c9ra07327b)
Supplement: RA-009-C9RA07327B-s4607 [file RA-009-C9RA07327B-s4607.xyz]

   64
jmolscript: load "" {1 1 1} spacegroup "x,y,z" unitcell [{      9.163100     0.000000     0.000000 }, {     -4.005767     8.241131     0.000000 }, {     -2.578787    -4.120474    14.001517 }]
Pr    -2.290893     0.000090    13.736608     2.083733
Pr    -2.290838     0.000047     7.265667     2.083687
Pr     4.869439     4.120567     0.264909     2.083729
Pr     4.869384     4.120610     6.735850     2.083682
H      3.285552    -3.485086    13.575871     0.139082
H      3.529980    -3.363951    12.038504     0.141055
H      1.295764     3.485263    13.575871     0.138357
H      1.051363     3.364108    12.038504     0.141486
H     -0.724287     4.749412     7.426405     0.139071
H     -0.726407     4.476641     8.963771     0.141053
H      1.299943     3.491816     7.426405     0.138371
H      1.302036     3.764607     8.963771     0.141481
H     -0.707006     7.605743     0.425646     0.139082
H     -0.951434     7.484608     1.963013     0.141055
H      1.282782     0.635394     0.425646     0.138357
H      1.527183     0.756549     1.963013     0.141486
H      3.302833    -0.628755     6.575112     0.139071
H      3.304953    -0.355984     5.037746     0.141053
H      1.278603     0.628841     6.575112     0.138371
H      1.276510     0.356050     5.037746     0.141481
C      4.838756    -2.271170    13.126982     0.712132
C      3.974283    -3.476849    12.895397    -0.315067
C     -0.257432     2.271341    13.126982     0.714512
C      0.607045     3.477017    12.895397    -0.316015
C     -1.137067     2.821815     7.875293     0.712177
C     -0.430620     4.126387     8.106878    -0.315071
C      1.712714     5.419419     7.875293     0.714522
C      1.006264     4.114850     8.106878    -0.316025
C     -2.260210     6.391827     0.874535     0.712132
C     -1.395737     7.597506     1.106120    -0.315067
C      2.835978     1.849316     0.874535     0.714512
C      1.971501     0.643640     1.106120    -0.316016
C      3.715613     1.298842     6.126224     0.712177
C      3.009166    -0.005730     5.894639    -0.315071
C      0.865832    -1.298762     6.126224     0.714523
C      1.572282     0.005807     5.894639    -0.316025
C     -1.631105    -0.412812    10.501138     0.521583
C     -2.950626     0.412949    10.501138     0.524740
C      4.209651     4.533469     3.500379     0.521583
C      5.529172     3.707708     3.500379     0.524740
O     -3.091065    -2.290621    12.885596    -0.618896
O     -1.098736    -0.618668    11.613978    -0.605342
O      4.277050    -1.229241    13.541147    -0.755127
O     -1.490707     2.290789    12.885596    -0.620697
O     -3.483014     0.618820    11.613978    -0.606604
O      0.304267     1.229418    13.541147    -0.755770
O     -0.580434     1.721131     8.116679    -0.618903
O     -1.213209    -0.801636     9.388297    -0.605325
O     -2.319709     2.871506     7.461128    -0.755125
O      5.161844    -1.721025     8.116679    -0.620688
O     -3.368502     0.801759     9.388297    -0.606606
O      2.895364     5.369722     7.461128    -0.755775
O     -3.493489     6.411278     1.115921    -0.618896
O      3.677282     4.739325     2.387539    -0.605342
O     -1.698504     5.349898     0.460370    -0.755127
O      4.069253     1.829868     1.115921    -0.620697
O      6.061560     3.501837     2.387539    -0.606604
O      2.274279     2.891239     0.460370    -0.755770
O      3.158980     2.399526     5.884838    -0.618902
O      3.791755     4.922293     4.613220    -0.605326
O      4.898255     1.249151     6.540389    -0.755125
O     -2.583298     5.841682     5.884838    -0.620688
O      5.947048     3.318898     4.613220    -0.606607
O     -0.316818    -1.249065     6.540389    -0.755775

The following XYZ coordinates are in angstroms. Other properties are in atomic units.
The sperically averaged electron density of each atom fit to a function of the form exp(a - br)
eigen_1, eigen_2 and eigen_3 are the three eigenvalues of traceless quadrupole moment tensor
  atom number  atomic symbol              X              Y              Z     net charge C6 coefficient C8 coefficient C10 coefficient fluctuating dipole atomic polarizability isotropic forcefield polarizability              a              b squared Pearson coefficient          <r^3>          <r^4>         wp_QDO          m_QDO          q_QDO       dipole_x       dipole_y       dipole_z         dipole            Qxy            Qxz            Qyz     Q(x^2-y^2)  Q(3z^2 - R^2)        eigen_1        eigen_2        eigen_3 static polarizability      alpha(xx)      alpha(xy)      alpha(xz)      alpha(yy)      alpha(yz)      alpha(zz) atomic spin moment
            1             Pr      -2.290893       0.000090      13.736608       2.083733     141.797111 0.36343193E+04  0.12977665E+06                                17.643521                           16.050007       2.714612       2.479797                    0.999597      87.992589     215.618000       0.645318       0.265802      -1.332880      -0.000694      -0.001046      -0.018864       0.018906       0.009202       0.000186      -0.000198       0.159549       0.012436      -0.082377       0.004145       0.078231             19.043565      21.671432      -0.469547       0.000216      18.199540       0.000015      17.259722          -0.000031
            2             Pr      -2.290838       0.000047       7.265667       2.083687     141.810933 0.36347730E+04  0.12979714E+06                                17.644826                           16.051160       2.714314       2.479686                    0.999596      87.995393     215.629738       0.645285       0.265807      -1.332871       0.000635       0.001081       0.018851       0.018892      -0.057015      -0.000365       0.000148      -0.112962       0.012495      -0.082338       0.004165       0.078173             19.044992      19.233692      -1.655436       0.000006      20.640363       0.000108      17.260921          -0.000021
            3             Pr       4.869439       4.120567       0.264909       2.083729     141.798073 0.36343508E+04  0.12977807E+06                                17.643618                           16.050092       2.714612       2.479797                    0.999597      87.992684     215.618560       0.645316       0.265803      -1.332879       0.000694       0.001046       0.018863       0.018905       0.009202       0.000185      -0.000198       0.159549       0.012434      -0.082376       0.004145       0.078231             19.043670      21.671556      -0.469540       0.000215      18.199638       0.000015      17.259817          -0.000024
            4             Pr       4.869384       4.120610       6.735850       2.083682     141.811969 0.36348065E+04  0.12979865E+06                                17.644930                           16.051250       2.714312       2.479685                    0.999596      87.995495     215.630336       0.645282       0.265808      -1.332870      -0.000636      -0.001081      -0.018850       0.018892      -0.057015      -0.000365       0.000148      -0.112960       0.012496      -0.082337       0.004165       0.078172             19.045106      19.233805      -1.655447       0.000008      20.640490       0.000106      17.261024          -0.000027
            5              H       3.285552      -3.485086      13.575871       0.139082       1.013962 0.76737343E+01  0.74787153E+02                                 1.684184                            1.627213      -1.157527       2.330251                    0.995876       3.558839      10.028273       0.485705       1.293937      -0.704777      -0.009652      -0.012554       0.025535       0.030047       0.000095      -0.001396      -0.003401      -0.001799       0.025377      -0.005324      -0.004175       0.009499              1.708443       1.875821      -0.012800      -0.470234       1.523523       0.049885       1.725983           0.000003
            6              H       3.529980      -3.363951      12.038504       0.141055       1.000794 0.76780593E+01  0.73934594E+02                                 1.613016                            1.586270      -0.638709       2.579091                    0.999956       3.211953       8.645917       0.517578       1.228949      -0.722656      -0.004951      -0.010482      -0.023842       0.026510      -0.000851       0.003575      -0.000084      -0.008018       0.019116      -0.008152       0.000883       0.007269              1.616447       1.448772      -0.036882       0.256082       1.426553      -0.078758       1.974016           0.000003
            7              H       1.295764       3.485263      13.575871       0.138357       1.018153 0.77158324E+01  0.75323583E+02                                 1.690944                            1.633316      -1.229627       2.297452                    0.995357       3.569996      10.078293       0.483915       1.296549      -0.704204       0.009857       0.012604       0.025660       0.030240       0.000098       0.001277       0.003260      -0.001691       0.025683      -0.005282      -0.004217       0.009499              1.715465       1.883971      -0.012905       0.473492       1.529357      -0.050298       1.733067           0.000003
            8              H       1.051363       3.364108      12.038504       0.141486       0.999640 0.76677143E+01  0.73821613E+02                                 1.613092                            1.586274      -0.641000       2.578983                    0.999959       3.209676       8.643410       0.516972       1.230614      -0.722298       0.005120       0.010574      -0.023617       0.026378      -0.000746      -0.003504       0.000123      -0.008134       0.018994      -0.008138       0.000941       0.007197              1.616548       1.448534      -0.036899      -0.256096       1.426425       0.078877       1.974685           0.000003
            9              H      -0.724287       4.749412       7.426405       0.139071       1.013960 0.76736717E+01  0.74786165E+02                                 1.684162                            1.627189      -1.157648       2.330199                    0.995874       3.558824      10.028106       0.485718       1.293910      -0.704782       0.007069       0.014168      -0.025536       0.030047       0.000772      -0.002452      -0.002742       0.000948       0.025374      -0.005320      -0.004179       0.009500              1.708421       1.600884      -0.146414       0.250430       1.798395      -0.401116       1.725984           0.000003
           10              H      -0.726407       4.476641       8.963771       0.141053       1.000956 0.76797517E+01  0.73955731E+02                                 1.613263                            1.586503      -0.638633       2.579128                    0.999956       3.212239       8.647262       0.517506       1.229040      -0.722635       0.007277       0.009025       0.023845       0.026514       0.002638      -0.001646       0.003181       0.006305       0.019101      -0.008164       0.000897       0.007267              1.616697       1.460014      -0.031532      -0.182841       1.415727       0.195945       1.974350           0.000003
           11              H       1.299943       3.491816       7.426405       0.138371       1.018156 0.77158662E+01  0.75324153E+02                                 1.690966                            1.633334      -1.229701       2.297421                    0.995353       3.569972      10.078310       0.483905       1.296572      -0.704200      -0.007023      -0.014371      -0.025659       0.030237       0.000729       0.002374       0.002572       0.000896       0.025685      -0.005286      -0.004213       0.009499              1.715488       1.607296      -0.147411      -0.252244       1.806078       0.403876       1.733091           0.000003
           12              H       1.302036       3.764607       8.963771       0.141481       0.999713 0.76684728E+01  0.73831065E+02                                 1.613201                            1.586378      -0.641014       2.578972                    0.999959       3.209802       8.643999       0.516940       1.230654      -0.722289      -0.007276      -0.009227       0.023621       0.026383       0.002735       0.001637      -0.003093       0.006201       0.018993      -0.008135       0.000941       0.007193              1.616658       1.459760      -0.031487       0.182910       1.415380      -0.195869       1.974835           0.000003
           13              H      -0.707006       7.605743       0.425646       0.139082       1.013962 0.76737377E+01  0.74787205E+02                                 1.684185                            1.627214      -1.157528       2.330251                    0.995876       3.558841      10.028284       0.485705       1.293938      -0.704776       0.009651       0.012554      -0.025535       0.030047       0.000095      -0.001396      -0.003401      -0.001799       0.025377      -0.005324      -0.004175       0.009499              1.708444       1.875822      -0.012800      -0.470234       1.523525       0.049885       1.725985           0.000003
           14              H      -0.951434       7.484608       1.963013       0.141055       1.000797 0.76780920E+01  0.73935003E+02                                 1.613020                            1.586274      -0.638710       2.579091                    0.999956       3.211960       8.645947       0.517577       1.228950      -0.722655       0.004951       0.010482       0.023841       0.026510      -0.000851       0.003575      -0.000084      -0.008018       0.019116      -0.008152       0.000883       0.007269              1.616452       1.448776      -0.036882       0.256083       1.426557      -0.078758       1.974022           0.000003
           15              H       1.282782       0.635394       0.425646       0.138357       1.018153 0.77158365E+01  0.75323640E+02                                 1.690945                            1.633317      -1.229628       2.297451                    0.995357       3.569998      10.078303       0.483915       1.296550      -0.704204      -0.009857      -0.012604      -0.025660       0.030240       0.000098       0.001277       0.003260      -0.001691       0.025683      -0.005282      -0.004217       0.009499              1.715466       1.883972      -0.012905       0.473492       1.529357      -0.050298       1.733068           0.000003
           16              H       1.527183       0.756549       1.963013       0.141486       0.999642 0.76677414E+01  0.73821945E+02                                 1.613095                            1.586277      -0.641000       2.578983                    0.999959       3.209682       8.643432       0.516971       1.230614      -0.722298      -0.005120      -0.010574       0.023617       0.026378      -0.000746      -0.003504       0.000123      -0.008134       0.018994      -0.008138       0.000941       0.007197              1.616551       1.448537      -0.036899      -0.256097       1.426428       0.078877       1.974689           0.000003
           17              H       3.302833      -0.628755       6.575112       0.139071       1.013960 0.76736732E+01  0.74786188E+02                                 1.684162                            1.627190      -1.157648       2.330198                    0.995874       3.558825      10.028112       0.485717       1.293911      -0.704782      -0.007069      -0.014168       0.025536       0.030047       0.000772      -0.002452      -0.002742       0.000948       0.025374      -0.005320      -0.004179       0.009500              1.708421       1.600884      -0.146415       0.250430       1.798396      -0.401116       1.725985           0.000003
           18              H       3.304953      -0.355984       5.037746       0.141053       1.000957 0.76797587E+01  0.73955817E+02                                 1.613264                            1.586504      -0.638632       2.579128                    0.999956       3.212241       8.647269       0.517506       1.229040      -0.722635      -0.007277      -0.009025      -0.023845       0.026514       0.002638      -0.001646       0.003181       0.006305       0.019101      -0.008164       0.000897       0.007267              1.616698       1.460014      -0.031532      -0.182841       1.415728       0.195945       1.974351           0.000003
           19              H       1.278603       0.628841       6.575112       0.138371       1.018155 0.77158612E+01  0.75324095E+02                                 1.690966                            1.633334      -1.229702       2.297420                    0.995353       3.569971      10.078308       0.483905       1.296572      -0.704199       0.007023       0.014371       0.025660       0.030237       0.000729       0.002374       0.002572       0.000896       0.025686      -0.005286      -0.004213       0.009499              1.715488       1.607296      -0.147411      -0.252244       1.806078       0.403876       1.733090           0.000003
           20              H       1.276510       0.356050       5.037746       0.141481       0.999714 0.76684862E+01  0.73831227E+02                                 1.613203                            1.586379      -0.641014       2.578972                    0.999959       3.209805       8.644009       0.516940       1.230653      -0.722290       0.007276       0.009227      -0.023621       0.026383       0.002735       0.001637      -0.003093       0.006201       0.018993      -0.008135       0.000941       0.007193              1.616660       1.459761      -0.031487       0.182910       1.415381      -0.195869       1.974836           0.000003
           21              C       4.838756      -2.271170      13.126982       0.712132      20.287967 0.21890087E+03  0.43891438E+04                                 6.924168                            5.296253       0.032196       2.090161                    0.999511      20.778842      57.443995       0.635700       0.480531      -1.014139       0.014708       0.032818       0.003466       0.036130      -0.025688       0.006934      -0.054180      -0.043551       0.334668      -0.091117      -0.039439       0.130555              7.907852       8.664689       1.079692      -0.935124      10.621256       1.541630       4.437611           0.000004
           22              C       3.974283      -3.476849      12.895397      -0.315067      29.507219 0.42393370E+03  0.99248909E+04                                 8.311567                            6.779774      -0.091593       1.960067                    0.998644      29.823671      86.147037       0.643450       0.406597      -1.068327       0.073561      -0.110529       0.006362       0.132922      -0.015987      -0.003588      -0.004305      -0.038210       0.106586      -0.042975       0.006874       0.036101              9.439360       7.347529       0.941302      -0.100910      14.707141       0.669112       6.263410           0.000000
           23              C      -0.257432       2.271341      13.126982       0.714512      20.228067 0.21814479E+03  0.43702583E+04                                 6.912895                            5.288687       0.025491       2.088940                    0.999538      20.737566      57.307876       0.635860       0.480820      -1.013974      -0.015980      -0.033640       0.003317       0.037390      -0.024490      -0.006595       0.054462      -0.044593       0.328665      -0.089509      -0.039503       0.129012              7.894383       8.651879       1.079192       0.933427      10.600415      -1.537660       4.430855           0.000004
           24              C       0.607045       3.477017      12.895397      -0.316015      29.484506 0.42356968E+03  0.99129311E+04                                 8.299763                            6.770437      -0.065053       1.968394                    0.998558      29.812993      86.064168       0.644895       0.405826      -1.068974      -0.072879       0.109705       0.007250       0.131906      -0.016053       0.004875       0.004813      -0.037646       0.108780      -0.043359       0.006348       0.037011              9.425209       7.339087       0.939336       0.103986      14.677963      -0.668187       6.258577           0.000000
           25              C      -1.137067       2.821815       7.875293       0.712177      20.287347 0.21889294E+03  0.43889531E+04                                 6.924090                            5.296206       0.032130       2.090144                    0.999511      20.778489      57.443151       0.635693       0.480540      -1.014133      -0.023082      -0.027570      -0.003486       0.036125       0.001243      -0.051747      -0.017458       0.067323       0.334618      -0.091120      -0.039415       0.130535              7.907748       9.398132       1.436255       1.795319       9.887536      -0.167055       4.437577           0.000004
           26              C      -0.430620       4.126387       8.106878      -0.315071      29.506152 0.42391662E+03  0.99243555E+04                                 8.311164                            6.779476      -0.091596       1.960066                    0.998643      29.823186      86.144047       0.643489       0.406577      -1.068343       0.131555      -0.017808      -0.006358       0.132907       0.005096      -0.002320      -0.005125       0.048722       0.106517      -0.042942       0.006859       0.036083              9.438858      12.559641       3.474790       0.645813       9.493671       0.201795       6.263264          -0.000000
           27              C       1.712714       5.419419       7.875293       0.714522      20.228165 0.21814697E+03  0.43703087E+04                                 6.912909                            5.288713       0.025328       2.088885                    0.999539      20.737496      57.307557       0.635859       0.480819      -1.013975       0.023271       0.029076      -0.003330       0.037390       0.002407       0.051876       0.017862       0.066071       0.328628      -0.089503      -0.039503       0.129006              7.894388       9.379426       1.432781      -1.791006       9.872897       0.167273       4.430841           0.000004
           28              C       1.006264       4.114850       8.106878      -0.316025      29.483916 0.42356085E+03  0.99126456E+04                                 8.299511                            6.770256      -0.064970       1.968419                    0.998558      29.812706      86.062220       0.644921       0.405813      -1.068986      -0.130542       0.017602      -0.007231       0.131922       0.004875       0.002235       0.006477       0.048507       0.108780      -0.043356       0.006341       0.037015              9.424888      12.536318       3.465512      -0.646434       9.479884      -0.198597       6.258461           0.000000
           29              C      -2.260210       6.391827       0.874535       0.712132      20.287967 0.21890086E+03  0.43891439E+04                                 6.924170                            5.296254       0.032194       2.090160                    0.999511      20.778845      57.444021       0.635700       0.480531      -1.014139      -0.014708      -0.032818      -0.003466       0.036130      -0.025688       0.006934      -0.054180      -0.043551       0.334669      -0.091117      -0.039439       0.130556              7.907855       8.664692       1.079695      -0.935123      10.621261       1.541630       4.437612           0.000004
           30              C      -1.395737       7.597506       1.106120      -0.315067      29.507237 0.42393397E+03  0.99248999E+04                                 8.311572                            6.779777      -0.091596       1.960066                    0.998644      29.823692      86.147142       0.643449       0.406597      -1.068326      -0.073561       0.110529      -0.006362       0.132922      -0.015987      -0.003588      -0.004304      -0.038211       0.106588      -0.042976       0.006874       0.036102              9.439367       7.347533       0.941303      -0.100909      14.707154       0.669113       6.263415          -0.000000
           31              C       2.835978       1.849316       0.874535       0.714512      20.228062 0.21814473E+03  0.43702570E+04                                 6.912895                            5.288686       0.025490       2.088940                    0.999538      20.737565      57.307880       0.635860       0.480820      -1.013974       0.015980       0.033640      -0.003318       0.037390      -0.024490      -0.006595       0.054462      -0.044593       0.328666      -0.089509      -0.039503       0.129012              7.894383       8.651879       1.079194       0.933426      10.600417      -1.537660       4.430854           0.000004
           32              C       1.971501       0.643640       1.106120      -0.316016      29.484521 0.42356988E+03  0.99129380E+04                                 8.299768                            6.770440      -0.065056       1.968393                    0.998558      29.813010      86.064252       0.644895       0.405826      -1.068974       0.072879      -0.109705      -0.007251       0.131906      -0.016053       0.004875       0.004813      -0.037647       0.108782      -0.043359       0.006348       0.037011              9.425216       7.339091       0.939336       0.103986      14.677976      -0.668188       6.258581           0.000000
           33              C       3.715613       1.298842       6.126224       0.712177      20.287346 0.21889294E+03  0.43889529E+04                                 6.924090                            5.296206       0.032131       2.090145                    0.999511      20.778489      57.443153       0.635693       0.480540      -1.014132       0.023082       0.027570       0.003487       0.036125       0.001243      -0.051747      -0.017458       0.067322       0.334618      -0.091120      -0.039415       0.130535              7.907748       9.398131       1.436257       1.795319       9.887538      -0.167055       4.437577           0.000004
           34              C       3.009166      -0.005730       5.894639      -0.315071      29.506146 0.42391649E+03  0.99243522E+04                                 8.311164                            6.779476      -0.091597       1.960066                    0.998643      29.823184      86.144053       0.643489       0.406577      -1.068343      -0.131555       0.017808       0.006358       0.132907       0.005096      -0.002321      -0.005125       0.048722       0.106517      -0.042943       0.006859       0.036083              9.438859      12.559641       3.474790       0.645813       9.493672       0.201795       6.263264           0.000000
           35              C       0.865832      -1.298762       6.126224       0.714523      20.228160 0.21814691E+03  0.43703073E+04                                 6.912908                            5.288712       0.025329       2.088885                    0.999539      20.737492      57.307545       0.635859       0.480820      -1.013975      -0.023271      -0.029076       0.003330       0.037390       0.002407       0.051876       0.017862       0.066071       0.328628      -0.089503      -0.039503       0.129006              7.894387       9.379424       1.432782      -1.791006       9.872896       0.167272       4.430840           0.000004
           36              C       1.572282       0.005807       5.894639      -0.316025      29.483929 0.42356108E+03  0.99126524E+04                                 8.299514                            6.770259      -0.064971       1.968418                    0.998558      29.812717      86.062267       0.644921       0.405813      -1.068986       0.130542      -0.017602       0.007231       0.131922       0.004875       0.002235       0.006477       0.048507       0.108781      -0.043356       0.006341       0.037015              9.424892      12.536323       3.465514      -0.646434       9.479888      -0.198597       6.258463           0.000000
           37              C      -1.631105      -0.412812      10.501138       0.521583      23.358707 0.27051409E+03  0.57115086E+04                                 7.429336                            5.818067       0.001166       2.050526                    0.999254      23.185732      65.499660       0.618225       0.469244      -1.021492       0.126735      -0.079328       0.000009       0.149515       0.112281      -0.013190      -0.021096      -0.109165      -0.283994      -0.096965      -0.077512       0.174477              8.271039       6.680020      -1.454330       0.367802       5.266216       0.587804      12.866881           0.000003
           38              C      -2.950626       0.412949      10.501138       0.524740      23.289134 0.26956187E+03  0.56866559E+04                                 7.417934                            5.810054      -0.001949       2.050423                    0.999370      23.140041      65.353336       0.618265       0.469606      -1.021248      -0.126898       0.079416      -0.000003       0.149700       0.111686       0.013336       0.021279      -0.108572      -0.284542      -0.097194      -0.076756       0.173950              8.257754       6.670768      -1.452142      -0.367261       5.259074      -0.586806      12.843421           0.000004
           39              C       4.209651       4.533469       3.500379       0.521583      23.358701 0.27051401E+03  0.57115067E+04                                 7.429337                            5.818068       0.001165       2.050526                    0.999254      23.185732      65.499675       0.618224       0.469244      -1.021492      -0.126735       0.079328      -0.000009       0.149515       0.112281      -0.013190      -0.021096      -0.109165      -0.283994      -0.096965      -0.077513       0.174477              8.271039       6.680020      -1.454330       0.367802       5.266216       0.587804      12.866882           0.000003
           40              C       5.529172       3.707708       3.500379       0.524740      23.289141 0.26956198E+03  0.56866587E+04                                 7.417935                            5.810056      -0.001951       2.050422                    0.999370      23.140045      65.353350       0.618265       0.469606      -1.021248       0.126898      -0.079416       0.000003       0.149700       0.111686       0.013337       0.021279      -0.108572      -0.284542      -0.097194      -0.076756       0.173950              8.257755       6.670768      -1.452142      -0.367262       5.259074      -0.586806      12.843423           0.000003
           41              O      -3.091065      -2.290621      12.885596      -0.618896      31.749973 0.50733091E+03  0.11967646E+05                                 7.788376                            6.863302       0.789380       2.299956                    0.997915      27.603162      70.849632       0.745732       0.348182      -1.152795      -0.011598      -0.043626      -0.054741       0.070953      -0.007447      -0.014315      -0.045743       0.137283       0.092588      -0.100956       0.038871       0.062085              8.283907      12.258544       1.133499      -1.276776       7.011714      -0.351241       5.581463          -0.000000
           42              O      -1.098736      -0.618668      11.613978      -0.605342      39.097946 0.59287675E+03  0.14644530E+05                                 9.196103                            7.616310       0.200526       2.084070                    0.997810      29.200986      78.490757       0.675832       0.366907      -1.129768       0.026470      -0.030283      -0.089134       0.097788       0.085895       0.027604      -0.023938      -0.112540       0.108808      -0.128551       0.042555       0.085996             10.254050       7.721350      -0.337536       3.173344       6.373538      -0.931568      16.667262           0.000002
           43              O       4.277050      -1.229241      13.541147      -0.755127      50.711537 0.75906415E+03  0.19916332E+05                                10.918390                            8.600786      -0.012782       1.991505                    0.997229      31.525046      86.935767       0.638772       0.365451      -1.132478       0.042401      -0.042932      -0.007096       0.060757      -0.037898      -0.007897      -0.009064      -0.116641       0.229387      -0.108342       0.030433       0.077909             12.621347      11.483077      -4.207849      -3.409264      17.336821       4.547594       9.044142           0.000002
           44              O      -1.490707       2.290789      12.885596      -0.620697      31.782930 0.50802997E+03  0.11987989E+05                                 7.792476                            6.866815       0.788267       2.299201                    0.997897      27.626100      70.914608       0.745755       0.348059      -1.152923       0.010502       0.044683      -0.055364       0.071917      -0.006904       0.013857       0.046116       0.137786       0.095163      -0.101598       0.039592       0.062006              8.288445      12.264910       1.134321       1.278047       7.016248       0.351114       5.584176           0.000000
           45              O      -3.483014       0.618820      11.613978      -0.606604      39.123269 0.59345617E+03  0.14662003E+05                                 9.198526                            7.618722       0.200687       2.083699                    0.997738      29.217437      78.536116       0.675919       0.366781      -1.129898      -0.026868       0.030468      -0.088412       0.097299       0.085928      -0.027284       0.024478      -0.112484       0.108122      -0.128456       0.042121       0.086335             10.256514       7.723990      -0.337912      -3.174252       6.375505       0.931932      16.670046           0.000002
           46              O       0.304267       1.229418      13.541147      -0.755770      50.780012 0.76047254E+03  0.19963044E+05                                10.928805                            8.609726      -0.009474       1.992113                    0.997309      31.546990      87.024822       0.638317       0.365533      -1.132386      -0.042496       0.043230      -0.007009       0.061023      -0.037932       0.007005       0.009036      -0.116969       0.228177      -0.108207       0.030710       0.077497             12.632746      11.495082      -4.209458       3.412779      17.350595      -4.550974       9.052562           0.000002
           47              O      -0.580434       1.721131       8.116679      -0.618903      31.749473 0.50732025E+03  0.11967328E+05                                 7.788271                            6.863210       0.789470       2.299983                    0.997915      27.603046      70.849066       0.745740       0.348180      -1.152797       0.034153       0.029498       0.054733       0.070939      -0.058585      -0.034876      -0.032864      -0.073089       0.092595      -0.100955       0.038875       0.062080              8.283791       7.123044      -1.362688       0.242284      12.146953      -1.301841       5.581375           0.000000
           48              O      -1.213209      -0.801636       9.388297      -0.605325      39.097469 0.59287011E+03  0.14644322E+05                                 9.196043                            7.616274       0.200388       2.084038                    0.997809      29.200709      78.489851       0.675833       0.366908      -1.129768       0.038809      -0.010545       0.089113       0.097767       0.097305      -0.033585       0.014350      -0.065586       0.108861      -0.128549       0.042564       0.085985             10.253972       6.896535      -0.738474      -2.225144       7.198335       2.446808      16.667047           0.000002
           49              O      -2.319709       2.871506       7.461128      -0.755125      50.711805 0.75906868E+03  0.19916509E+05                                10.918496                            8.600875      -0.012644       1.991550                    0.997230      31.524841      86.935730       0.638761       0.365456      -1.132472       0.057105      -0.019369       0.007094       0.060716       0.022451      -0.004695      -0.011069       0.131630       0.229427      -0.108335       0.030414       0.077921             12.621453      19.527008      -0.297958       5.580531       9.293060      -1.078216       9.044290           0.000001
           50              O       5.161844      -1.721025       8.116679      -0.620688      31.782256 0.50801857E+03  0.11987646E+05                                 7.792347                            6.866725       0.788118       2.299157                    0.997895      27.625882      70.913710       0.745763       0.348057      -1.152925      -0.035584      -0.028975       0.055366       0.071911      -0.058452       0.035411       0.032614      -0.074239       0.095172      -0.101597       0.039600       0.061997              8.288294       7.127229      -1.362876      -0.242898      12.153573       1.302865       5.584079           0.000000
           51              O      -3.368502       0.801759       9.388297      -0.606606      39.122299 0.59343517E+03  0.14661335E+05                                 9.198300                            7.618525       0.200566       2.083657                    0.997738      29.217271      78.534930       0.675937       0.366775      -1.129904      -0.039140       0.010835       0.088424       0.097304       0.097315       0.033964      -0.013841      -0.065652       0.108025      -0.128455       0.042097       0.086358             10.256264       6.898717      -0.738901       2.225703       7.200338      -2.447373      16.669738           0.000002
           52              O       2.895364       5.369722       7.461128      -0.755775      50.779840 0.76047209E+03  0.19963012E+05                                10.928749                            8.609704      -0.009257       1.992185                    0.997313      31.546872      87.024204       0.638321       0.365531      -1.132388      -0.057436       0.019322       0.007004       0.061002       0.022572       0.005068       0.010240       0.131909       0.228208      -0.108212       0.030705       0.077507             12.632667      19.541575      -0.298383      -5.584936       9.303991       1.079883       9.052436           0.000001
           53              O      -3.493489       6.411278       1.115921      -0.618896      31.749970 0.50733084E+03  0.11967644E+05                                 7.788375                            6.863301       0.789380       2.299956                    0.997915      27.603160      70.849624       0.745732       0.348182      -1.152795       0.011598       0.043626       0.054740       0.070952      -0.007447      -0.014315      -0.045743       0.137283       0.092588      -0.100956       0.038871       0.062085              8.283906      12.258543       1.133501      -1.276776       7.011714      -0.351241       5.581462           0.000000
           54              O       3.677282       4.739325       2.387539      -0.605342      39.097963 0.59287701E+03  0.14644539E+05                                 9.196108                            7.616314       0.200525       2.084070                    0.997810      29.200983      78.490769       0.675832       0.366907      -1.129768      -0.026470       0.030283       0.089134       0.097788       0.085895       0.027604      -0.023938      -0.112540       0.108808      -0.128551       0.042555       0.085996             10.254056       7.721353      -0.337536       3.173345       6.373541      -0.931567      16.667274           0.000003
           55              O      -1.698504       5.349898       0.460370      -0.755127      50.711632 0.75906594E+03  0.19916392E+05                                10.918406                            8.600799      -0.012785       1.991504                    0.997229      31.525075      86.935901       0.638772       0.365451      -1.132478      -0.042402       0.042932       0.007095       0.060757      -0.037898      -0.007898      -0.009064      -0.116641       0.229386      -0.108342       0.030433       0.077909             12.621367      11.483095      -4.207853      -3.409269      17.336850       4.547602       9.044156           0.000001
           56              O       4.069253       1.829868       1.115921      -0.620697      31.782924 0.50802986E+03  0.11987986E+05                                 7.792475                            6.866814       0.788267       2.299201                    0.997897      27.626097      70.914597       0.745756       0.348059      -1.152923      -0.010502      -0.044683       0.055364       0.071917      -0.006903       0.013857       0.046116       0.137786       0.095163      -0.101598       0.039592       0.062006              8.288443      12.264908       1.134322       1.278046       7.016248       0.351114       5.584174           0.000000
           57              O       6.061560       3.501837       2.387539      -0.606604      39.123257 0.59345598E+03  0.14661997E+05                                 9.198524                            7.618720       0.200689       2.083700                    0.997738      29.217437      78.536112       0.675919       0.366781      -1.129898       0.026868      -0.030469       0.088413       0.097299       0.085927      -0.027284       0.024478      -0.112484       0.108122      -0.128456       0.042121       0.086334             10.256510       7.723988      -0.337912      -3.174250       6.375503       0.931932      16.670039           0.000002
           58              O       2.274279       2.891239       0.460370      -0.755770      50.780083 0.76047391E+03  0.19963091E+05                                10.928817                            8.609736      -0.009476       1.992112                    0.997309      31.547014      87.024927       0.638316       0.365533      -1.132385       0.042496      -0.043230       0.007009       0.061024      -0.037932       0.007005       0.009036      -0.116970       0.228177      -0.108207       0.030710       0.077497             12.632761      11.495095      -4.209460       3.412782      17.350616      -4.550979       9.052572           0.000002
           59              O       3.158980       2.399526       5.884838      -0.618902      31.749467 0.50732014E+03  0.11967325E+05                                 7.788270                            6.863209       0.789470       2.299983                    0.997915      27.603042      70.849053       0.745740       0.348180      -1.152797      -0.034152      -0.029498      -0.054733       0.070938      -0.058584      -0.034876      -0.032864      -0.073090       0.092596      -0.100955       0.038875       0.062080              8.283789       7.123043      -1.362687       0.242284      12.146952      -1.301841       5.581373           0.000000
           60              O       3.791755       4.922293       4.613220      -0.605326      39.097540 0.59287141E+03  0.14644363E+05                                 9.196056                            7.616284       0.200384       2.084037                    0.997809      29.200731      78.489950       0.675832       0.366908      -1.129768      -0.038808       0.010545      -0.089113       0.097767       0.097305      -0.033585       0.014350      -0.065587       0.108862      -0.128550       0.042565       0.085985             10.253988       6.896544      -0.738475      -2.225146       7.198344       2.446810      16.667075           0.000002
           61              O       4.898255       1.249151       6.540389      -0.755125      50.711821 0.75906909E+03  0.19916523E+05                                10.918500                            8.600878      -0.012645       1.991550                    0.997230      31.524849      86.935769       0.638761       0.365456      -1.132472      -0.057105       0.019369      -0.007093       0.060716       0.022451      -0.004695      -0.011069       0.131630       0.229427      -0.108335       0.030414       0.077921             12.621457      19.527011      -0.297956       5.580532       9.293066      -1.078215       9.044293           0.000002
           62              O      -2.583298       5.841682       5.884838      -0.620688      31.782230 0.50801807E+03  0.11987631E+05                                 7.792342                            6.866721       0.788120       2.299157                    0.997895      27.625872      70.913670       0.745763       0.348057      -1.152925       0.035584       0.028975      -0.055365       0.071911      -0.058452       0.035411       0.032614      -0.074239       0.095172      -0.101597       0.039600       0.061997              8.288288       7.127224      -1.362874      -0.242897      12.153564       1.302863       5.584075           0.000000
           63              O       5.947048       3.318898       4.613220      -0.606607      39.122269 0.59343463E+03  0.14661319E+05                                 9.198294                            7.618520       0.200568       2.083658                    0.997738      29.217266      78.534901       0.675937       0.366775      -1.129904       0.039140      -0.010835      -0.088424       0.097304       0.097314       0.033964      -0.013841      -0.065651       0.108025      -0.128454       0.042097       0.086357             10.256257       6.898713      -0.738900       2.225700       7.200333      -2.447370      16.669725           0.000002
           64              O      -0.316818      -1.249065       6.540389      -0.755775      50.779840 0.76047226E+03  0.19963018E+05                                10.928749                            8.609705      -0.009256       1.992185                    0.997313      31.546878      87.024224       0.638321       0.365531      -1.132388       0.057436      -0.019322      -0.007004       0.061002       0.022573       0.005069       0.010240       0.131909       0.228209      -0.108212       0.030705       0.077507             12.632667      19.541571      -0.298379      -5.584934       9.303994       1.079882       9.052435           0.000002

******************************************************
Auxiliary information for the entire system
The total spin magnetic moment of the unit cell is   0.000024
The total net atomic charge of the unit cell is   0.000002
Accuracy of reproducing the electrostatic potential in the unit cell:
  The inner radius (bohr) =    5.0000
  The outer radius (bohr) =   12.0000
  Valid grid points have density less than (e/(bohr^3)) =    0.0001
  The number of valid grid points were=        21200
  The rms potential error without charges in kcal/mol is=      7.52118
  The rms potential error with partial charges in kcal/mol is=      1.59176
  The RRMSE value at monopole order=      0.21164
  The rms potential error with partial charges and cloud penetration in kcal/mol is=      1.59269
  The RRMSE value at monopole order with cloud penetration is=      0.21176
  The rms potential error with partial charges and atomic dipoles in kcal/mol is=      0.82746
  The RRMSE value at dipole order=      0.11002
  The rms potential error with partial charges, atomic dipoles and cloud penetration in kcal/mol is=      0.82250
  The RRMSE value at dipole order with cloud penetration=      0.10936

******************************************************
The electron densities and ab initio electrostatic potential were computed in VASP using the PBE functional and
projector augmented wave method. See the main text of the journal article for a description of computational details.
The atomic charges, dipoles, and quadrupoles were computed with the DDEC6 method as described in
(a) T. A. Manz and N. Gabaldon Limas, RSC Adv. 6 (2016) 47771-47801 DOI: 10.1039/c6ra04656h
(b) N. Gabaldon Limas and T. A. Manz, RSC Adv. 8 (2018) 2678-2707 DOI: 10.1039/c7ra11829e.
For each atom in the material, the electron cloud parameters were fit to the spherically averaged atom-in-material
electron density using radial positions for which this density was between 10^-4 and 10^-2 electrons per cubic bohr.
The polarizabilities, dispersion coefficients, and quantum Drude oscillator (QDO) parameters were fit using the MCLF method.
The magnetic structure of the system was optimized in VASP from the default ferromagnetic initial guess using spin polarization.
The atomic spin moments (ASMs) were computed on this optimized magnetic structure using the DDEC6 partition as inputs
to the method of T. A. Manz and D. S. Sholl, J. Chem. Theory Comput. 7 (2011) 4146-4164 DOI: 10.1021/ct200539n.
The RMSE and RRMSE were computed using a uniform grid with Ewald summation.
