# Supplementary material for: A collection of forcefield precursors for metal–organic frameworks
Source: RSC Adv. 2019 Nov 13;9(63):36492–507. doi: 10.1039/c9ra07327b (PMC9075174; doi:10.1039/c9ra07327b)
Supplement: RA-009-C9RA07327B-s4608 [file RA-009-C9RA07327B-s4608.xyz]

  480
jmolscript: load "" {1 1 1} spacegroup "x,y,z" unitcell [{     17.939800     0.000000     0.000000 }, {     -7.970224    18.066647     0.000000 }, {     -4.984669    -9.033476    23.594479 }]
Cu     8.729085    16.337467     3.301340     0.093217
Cu     7.717618     6.282623     8.284493     0.088650
Cu     2.711919    -1.697237     8.738451     0.087615
Cu    11.828582     6.543537     3.384864     0.093943
Cu    -5.225517     7.304034    20.293139     0.093514
Cu    11.702765    -2.750746    15.309986     0.088659
Cu    -1.273162     7.336047    14.856028     0.087011
Cu    -2.126021    -2.489895    20.209615     0.093348
P     -1.304852    -0.086389     4.745322     0.270408
P      2.703611    -0.081889     7.255302     0.258590
P      7.662255     4.604602     6.891947     0.256632
P     11.815790     4.744633     4.643865     0.263526
P     -5.289893     8.946843    18.849157     0.271111
P     -1.281456     8.951376    16.339177     0.259411
P     11.647417    -4.428785    16.702532     0.257551
P     -2.138826    -4.288783    18.950614     0.261651
H      7.860958    17.486704     0.637051     0.094841
H      1.121350     8.332191    22.745078     0.133149
H      4.518463    14.417175     1.363761     0.141333
H      6.245511    14.633965     2.873808     0.098949
H     -2.290723     7.685422    19.984524     0.071214
H     -0.331329     7.465002    21.060432     0.115357
H      2.529690    15.354839     0.703115     0.128575
H     -4.305146     6.505651    23.023493     0.084056
H      7.848222    15.067545     5.959965     0.086938
H      7.579590    13.049494     6.936777     0.134808
H      9.044769    11.338604     3.605236     0.135754
H      9.247041    13.454215     2.694490     0.098542
H      8.376666     9.119986     8.913994     0.097092
H      8.641324    11.212110     7.937183     0.140001
H      7.718117     9.506641     4.388573     0.134671
H      7.517860     7.508463     5.445606     0.085539
H      5.317163     8.117289     8.611985     0.092782
H      3.465420     8.337693     9.947432     0.139323
H      4.842711     5.362102    12.264410     0.139430
H      6.685700     5.242871    10.881774     0.094005
H     -0.060694     8.579770    12.514512     0.096710
H      1.824748     8.433439    11.136594     0.132443
H      3.186098     5.493981    13.406383     0.136040
H      1.250413     5.575273    14.652171     0.096326
H     -6.166719    15.239177     6.092094     0.082064
H     -6.301403    13.275340     4.931246     0.127865
H     -5.571953    11.365673     8.394916     0.133769
H     -5.154611    13.380098     9.376446     0.095754
H     12.200866     9.499424     2.873808     0.099270
H     -5.642719    11.481328     3.987467     0.134251
H     -6.415028     9.584308     7.422823     0.139665
H     11.340057     7.624085     6.200629     0.079476
H      8.524094     7.407255    10.943119     0.086129
H     -7.557865     7.815552    12.226659     0.129725
H     -5.396265     5.835466     9.456667     0.115937
H     10.614543     5.486787     8.291100     0.081585
H     -3.538530     9.094661    13.854678     0.091536
H     -5.507765     8.877869    12.556982     0.137480
H     -4.004982     5.495802    11.146032     0.124777
H     -2.194403     5.779439    12.514512     0.080995
H     -3.493312     8.048671     3.152222     0.082594
H     -1.521539     8.019772     1.901715     0.134761
H      9.532333    -3.552051    22.952709     0.129201
H     12.815314     5.447088     0.868277     0.084198
H     -4.332278    -4.310839    21.253907     0.093656
H     -6.244638    -4.213288    22.518571     0.130059
H     -5.354788    -0.451818    23.500101     0.138171
H     -3.605281    -0.542142    22.046681     0.097025
H     -0.996641     1.214064     2.236757     0.105073
H     -0.942244     3.494080     1.510047     0.116512
H     -1.048592     5.203174     3.208849     0.091683
H     -1.328329     4.686454     5.355947     0.098009
H     -1.456065     2.491352     6.044906     0.100309
H     13.886368    -0.339682     4.539578     0.085784
H     12.003079    -0.430024     5.856150     0.118005
H     12.337825    -0.086773     8.187284     0.102682
H     14.387522    -0.263832     9.098031     0.113316
H     -1.661935     0.294437     7.630455     0.107527
H      1.450773     2.437149     6.422417     0.108493
H      1.559578     4.614174     7.309570     0.098240
H      3.102890     5.109190     8.980059     0.087436
H      4.128375     3.443437    10.126750     0.116088
H      4.146157     1.333259     9.140501     0.097286
H      3.668378     1.566346     4.931246     0.115848
H      5.447950     1.273676     3.477826     0.106287
H      6.625474    -0.659454     3.374010     0.110704
H     -1.784362    15.654718     4.851025     0.114062
H      4.521500    -2.144553     6.493201     0.095310
H      7.157396     3.376595     9.433073     0.103911
H      7.257294     1.161619    10.258879     0.106380
H      7.585683    -0.636003     8.843211     0.102124
H      7.735242    -0.202389     6.578141     0.093804
H      7.799572     1.884314     5.761772     0.109266
H      7.252704     3.705443     4.067688     0.107263
H      5.620821     3.992713     2.543485     0.099685
H      3.633255     4.952048     3.152222     0.103041
H      3.352332     5.694573     5.204942     0.091978
H      5.093306     5.741537     6.785772     0.099493
H     -4.104124     6.411817     5.643799     0.081289
H     -2.602943     6.469619     7.281256     0.109922
H     -2.605401     4.836384     8.866805     0.104392
H     -3.872467     2.946614     8.626142     0.113922
H     12.432386     2.805706     6.785772     0.122454
H     13.820820     3.468776     3.142785     0.080342
H     14.127887     1.707287     1.783743     0.120731
H     12.353761     0.039735     1.854526     0.080316
H     10.389223     0.426354     2.854932     0.120150
H     10.195010     2.379350     4.247006     0.100617
H     -6.093618     8.453236    22.957428     0.095866
H     -2.863873    17.365656     0.849401     0.132363
H     -9.436120     5.383717    22.230718     0.142176
H     -7.709087     5.600527    20.720671     0.098792
H      1.694307    -1.347795     3.609955     0.072439
H     -4.316535    16.498446     2.534047     0.116826
H    -11.424886     6.321372    22.891364     0.128188
H      9.649429    15.539119     0.570986     0.085131
H     -6.106407     6.034146    17.634514     0.085972
H     -6.375049     4.016108    16.657702     0.135358
H     -4.909836     2.305175    19.989243     0.135045
H     -4.707556     4.420773    20.899989     0.098047
H     -5.577993     0.086625    14.680485     0.095498
H     -5.313326     2.178736    15.657296     0.139528
H     -6.236496     0.473222    19.205906     0.134179
H     11.503036    -1.524942    18.148873     0.086420
H      9.302307    -0.916076    14.982494     0.092294
H      7.450551    -0.695654    13.647047     0.138498
H      8.827818    -3.671216    11.330069     0.139965
H     10.670821    -3.790465    12.712705     0.093558
H      3.924411    -0.453544    11.079967     0.096372
H      5.809866    -0.599893    12.457885     0.131928
H      7.171194    -3.539322    10.188096     0.136313
H     -2.734727    14.608633     8.942308     0.096997
H     -2.181550     6.205780    17.502385     0.081843
H     -2.316222     4.241928    18.663233     0.128808
H     -1.586807     2.332306    15.199563     0.134439
H     -1.169475     4.346743    14.218033     0.094649
H     -1.753732     0.465986    20.720671     0.100318
H     -1.657528     2.447904    19.607012     0.134986
H     -2.429872     0.550928    16.171656     0.139827
H     -2.614575    -1.409311    17.393850     0.077957
H     12.509215    -1.626080    12.651360     0.085067
H     -3.572758    -1.217765    11.367820     0.128100
H     -1.411130    -3.197888    14.137812     0.116669
H     -3.340109    -3.546582    15.303379     0.082042
H      0.446561     0.061364     9.739801     0.090968
H     -1.522661    -0.155445    11.037497     0.137418
H     -0.019864    -3.537530    12.448447     0.124385
H      1.790701    -3.253875    11.079967     0.081180
H      0.491888    -0.984764    20.442257     0.081376
H      2.463672    -1.013679    21.692764     0.135390
H      5.547108     5.481417     0.641770     0.130642
H     -1.139264    -3.586376    22.726202     0.084224
H      9.622315     4.722606     2.340572     0.094342
H      7.709942     4.820174     1.075908     0.132002
H      8.599782     8.581657     0.094378     0.138070
H     10.349303     8.491314     1.547798     0.096817
H      2.988568    -7.819383    21.357722     0.104940
H      3.042971    -5.539377    22.084432     0.114893
H      2.936606    -3.830261    20.385630     0.091838
H      2.656848    -4.346953    18.238532     0.098335
H      2.529105    -6.542046    17.549573     0.100310
H     -8.038471     8.693547    19.054901     0.085373
H     -9.921773     8.603223    17.738329     0.117451
H     -9.587050     8.946504    15.407195     0.102017
H     -7.537363     8.769457    14.496448     0.113327
H     -5.647005     9.327707    15.964024     0.107347
H      5.435939    -6.596244    17.172062     0.109380
H      5.544735    -4.419207    16.284909     0.098286
H      7.088031    -3.924170    14.614420     0.088054
H      0.143280    12.476739    13.467729     0.115283
H      0.161072    10.366549    14.453978     0.096953
H     -0.316665    10.599581    18.663233     0.115834
H      1.462922    10.306892    20.116653     0.106774
H      2.640447     8.373760    20.220469     0.111093
H      2.200820     6.621305    18.743454     0.114770
H      0.536442     6.888702    17.101278     0.097071
H      3.172308    12.409888    14.161406     0.103245
H      3.272197    10.194923    13.335600     0.106093
H      3.600601     8.397282    14.751268     0.102324
H      3.750183     8.830867    17.016338     0.093196
H      3.814521    10.917560    17.832707     0.109318
H     11.237894    -5.327980    19.526791     0.108620
H      9.606026    -5.040731    21.050994     0.099290
H      7.618454    -4.081388    20.442257     0.101639
H      7.337511    -3.338835    18.389537     0.091760
H      9.078469    -3.291852    16.808707     0.098293
H     -0.118950    -2.621587    17.950680     0.082208
H      1.382214    -2.563763    16.313223     0.110602
H      1.379741    -4.196977    14.727674     0.103283
H     -7.857547    11.979897    14.968337     0.112995
H     -1.522251    -6.227682    16.808707     0.122184
H     -0.133781    -5.564659    20.451694     0.080919
H      0.173300    -7.326166    21.810736     0.119517
H     -9.571051     9.072930    21.739953     0.081186
H    -11.535599     9.459562    20.739547     0.119208
H     -3.759602    -6.654071    19.347473     0.100713
C      7.162997    16.868823     0.811650     0.092069
C      1.120064     7.773926    23.514258    -0.161912
C      5.073055    15.961882     0.133073     0.111988
C      5.177164    15.087449     1.231632    -0.164584
C      6.223675    15.195843     2.104628     0.054486
C     -2.314489     7.385510    20.885833     0.093960
C     -1.141039     7.291560    21.527603    -0.170299
C     -1.103218     6.937445    22.886173     0.111547
C     -2.371414     6.615855    23.396285    -0.151817
C     -3.469715     6.722453    22.627105     0.106811
C      8.125958    14.299716     5.478638     0.072718
C      7.966296    13.100087     6.068500    -0.173697
C      8.361772    11.947439     5.431449     0.101491
C      8.816864    12.099207     4.124315    -0.178902
C      8.936873    13.376522     3.591080     0.097656
C      8.244120     9.204905     7.974934     0.091463
C      8.407778    10.460541     7.399229    -0.170122
C      8.228595    10.594243     6.049624     0.102243
C      7.870202     9.450629     5.322914    -0.179820
C      7.743035     8.270872     5.969403     0.084225
C      5.225178     7.540958     9.362289     0.075104
C      4.117921     7.680066    10.159783    -0.173096
C      3.942581     6.877900    11.265892     0.102883
C      4.916358     5.947466    11.518825    -0.159959
C      6.007680     5.877011    10.674142     0.079963
C      0.588416     7.909496    12.693830     0.095684
C      1.739140     7.842655    11.877461    -0.161397
C      2.706746     6.962807    12.133697     0.104111
C      2.515254     6.128121    13.184595    -0.161125
C      1.364928     6.185930    13.934899     0.059255
C     -5.957754    14.427982     6.540390     0.073348
C     -6.080541    13.262688     5.856150    -0.179404
C     -5.883004    12.050411     6.507357     0.097344
C     -5.613484    12.155189     7.871118    -0.159989
C     -5.411557    13.356617     8.460980     0.100126
C     12.051373     9.504838     3.812868     0.079165
C     -5.822248    10.684586     4.473513    -0.164008
C     -6.002425    10.751424     5.799523     0.110081
C     -6.285666     9.587928     6.483763    -0.184546
C     11.568820     8.419020     5.733458     0.077548
C      9.360430     7.073024    10.641110     0.097324
C     -7.475628     7.324145    11.415009    -0.162451
C     -6.233678     6.847188    11.004465     0.118371
C     -6.218449     6.166083     9.801147    -0.173432
C     10.571174     5.967355     9.107469     0.074614
C     -3.681387     8.296118    13.359194     0.065024
C     -4.856267     8.185916    12.575857    -0.172185
C     -5.017325     7.026043    11.830272     0.115152
C     -3.996487     6.216657    11.764207    -0.171728
C     -2.908901     6.402738    12.590014     0.112767
C     -3.457728     7.492223     2.383042     0.096224
C     -2.274300     7.513908     1.618581    -0.192328
C     -2.229384     6.753310     0.396387     0.107623
C     14.577491     6.007159     0.146286    -0.172309
C     13.543769     6.032447     1.042876     0.094882
C     -4.558379    -3.485196    21.669170     0.091997
C     -5.694356    -3.443648    22.443068    -0.170679
C     -6.028042    -2.309067    23.103714     0.106776
C     -5.195857    -1.243134    22.995179    -0.172079
C     -4.130250    -1.324428    22.155216     0.084644
C      0.127383    -0.113857     5.780647    -0.161021
C      1.213943    -0.092181     6.314354    -0.155822
C      9.170025     4.572630     5.926933    -0.133054
C     10.224886     4.588893     5.455044    -0.152640
C     -1.246917     1.651264     4.228131    -0.028902
C     -1.078444     1.924079     2.864370    -0.108446
C     -1.027392     3.268241     2.430231    -0.078552
C     -1.109938     4.289000     3.458951    -0.095170
C     -1.264663     3.989085     4.709458    -0.079821
C     -1.339629     2.682864     5.120002    -0.092223
C     15.274948    -0.144572     5.959965    -0.036258
C     13.991431    -0.272842     5.483357    -0.111590
C     12.868795    -0.314400     6.228942    -0.088950
C     13.093671    -0.173489     7.616298    -0.078633
C     14.277904    -0.153619     8.158971    -0.083814
C     -2.504751     0.041506     7.276537    -0.116457
C      2.768828     1.665694     7.800335    -0.027353
C      2.006546     2.641297     7.163284    -0.123062
C      2.099850     3.922219     7.672925    -0.094815
C      2.977558     4.205859     8.715801    -0.083684
C      3.634200     3.266389     9.333976    -0.055965
C      3.573190     2.001728     8.786584    -0.092584
C      3.981239    -0.187932     5.983560    -0.047081
C      4.208236     0.785867     4.983154    -0.093894
C      5.231761     0.576300     4.086564    -0.068401
C      5.941787    -0.565512     4.029937    -0.068569
C      5.695245    -1.600737     4.912371    -0.090669
C      4.711379    -1.436337     5.889182    -0.129654
C      7.589849     2.859902     7.493607    -0.026637
C      7.341454     2.650320     8.847930    -0.114483
C      7.368143     1.316998     9.329257    -0.070335
C      7.546960     0.252878     8.508169    -0.088859
C      7.668791     0.525693     7.182159    -0.071818
C      7.697698     1.761455     6.696113    -0.103444
C      6.382600     4.709939     5.591892    -0.033105
C      6.468018     4.178788     4.317790    -0.101126
C      5.499286     4.308873     3.430637    -0.069865
C      4.342466     4.881584     3.779836    -0.080614
C      4.199827     5.335049     4.964278    -0.076209
C      5.212433     5.333236     5.936371    -0.123836
C     12.977862     4.655736     6.040187    -0.036462
C     -4.079924     5.681920     6.252537    -0.110773
C     -3.210228     5.739727     7.219911    -0.077551
C     -3.186468     4.758702     8.116501    -0.075347
C     -3.959659     3.656638     7.998528    -0.083715
C     13.001403     3.557278     6.899026    -0.098448
C     11.983333     3.136345     3.793992    -0.047176
C     13.110697     2.841864     3.072001    -0.102705
C     13.338357     1.817490     2.298102    -0.092023
C     12.234899     0.858151     2.321697    -0.074299
C     11.105125     1.044233     2.935153    -0.078978
C     10.986128     2.233013     3.742084    -0.098545
C     -6.791580     7.835358    22.782829     0.089769
C     -2.865166    16.807401     0.080221    -0.160261
C     -8.881516     6.928407    23.461406     0.111587
C     -8.777417     6.053989    22.362847    -0.165970
C     -7.730915     6.162394    21.489851     0.056327
C     -6.299692    16.418951     2.708646     0.092514
C     -5.126249    16.325009     2.066876    -0.171579
C     -5.088442    15.970911     0.708306     0.111673
C     -6.356643    15.649328     0.198194    -0.150436
C     10.484864    15.755917     0.967374     0.103251
C     -5.828666     5.266311    18.115841     0.074381
C     -5.988334     4.066689    17.525979    -0.174986
C     -5.592852     2.914033    18.163030     0.101089
C     -5.137747     3.065784    19.470164    -0.177575
C     -5.017732     4.343093    20.003399     0.098322
C     -5.710530     0.171532    15.619545     0.091221
C     -5.546865     1.427160    16.195250    -0.169188
C     -5.726035     1.560845    17.544855     0.103024
C     -6.084420     0.417221    18.271565    -0.179021
C     -6.211595    -0.762526    17.625076     0.081767
C      9.210315    -1.492397    14.232190     0.076889
C      8.103050    -1.353279    13.434696    -0.173570
C      7.927698    -2.155431    12.328587     0.105217
C      8.901473    -3.085861    12.075654    -0.161694
C      9.992803    -3.156327    12.920337     0.080586
C      4.573519    -1.123816    10.900649     0.096112
C      5.724251    -1.190668    11.717018    -0.159615
C      6.691855    -2.070512    11.460782     0.102005
C      6.500352    -2.905184    10.409884    -0.161018
C      5.350018    -2.847366     9.659580     0.058632
C     -1.972589     5.394591    17.054089     0.073364
C     -2.095369     4.229287    17.738329    -0.180626
C     -1.897839     3.017020    17.087122     0.096085
C     -1.628333     3.121815    15.723361    -0.159507
C     -1.426412     4.323251    15.133499     0.100135
C     -1.903234     0.471412    19.781611     0.077148
C     -1.837062     1.651168    19.120966    -0.164639
C     -2.017253     1.718023    17.794956     0.111433
C     -2.300501     0.554535    17.110716    -0.184948
C     -2.385807    -0.614381    17.861021     0.079190
C     13.345553    -1.960315    12.953369     0.098323
C     -3.490512    -1.709184    12.179470    -0.160331
C     -2.248558    -2.186146    12.590014     0.118874
C     -2.233317    -2.867266    13.793332    -0.174262
C     -3.383487    -3.066004    14.487010     0.074225
C      0.303709    -0.737185    10.235285     0.067179
C     -0.871163    -0.847397    11.018622    -0.172954
C     -1.032213    -2.007281    11.764207     0.114817
C     -0.011374    -2.816667    11.830272    -0.171077
C      1.076203    -2.630575    11.004465     0.113457
C      0.527479    -1.541222    21.211437     0.097414
C      1.710915    -1.519547    21.975898    -0.193532
C      1.755843    -2.280161    23.198092     0.106711
C      0.622921    -3.026315    23.448193    -0.173679
C     -0.410811    -3.001016    22.551603     0.094843
C      9.396210     5.548255     1.925309     0.092441
C      8.260225     5.589813     1.151411    -0.174585
C      7.926532     6.724403     0.490765     0.107875
C      8.758718     7.790334     0.599300    -0.171622
C      9.824333     7.709029     1.439263     0.084902
C     -3.857669     8.919388    17.813832    -0.160734
C     -2.771114     8.941072    17.280125    -0.156548
C     -4.784603    -4.460769    17.667546    -0.136262
C     -3.729738    -4.444512    18.139435    -0.149672
C      2.738271    -7.382157    19.366348    -0.031200
C      2.906758    -7.109360    20.730109    -0.106983
C      2.957815    -5.765204    21.164248    -0.076537
C      2.875258    -4.744432    20.135528    -0.095741
C      2.720520    -5.044330    18.885021    -0.079560
C      2.645551    -6.350546    18.474477    -0.092259
C     -6.649905     8.888676    17.634514    -0.037269
C     -7.933417     8.760400    18.111122    -0.111147
C     -9.056060     8.718852    17.365537    -0.087556
C     -8.831198     8.859780    15.978181    -0.077385
C     -7.646972     8.879657    15.435508    -0.084347
C     -6.489817     9.074771    16.317942    -0.116338
C     -1.216244    10.698966    15.794144    -0.027210
C     -1.978519    11.674561    16.431195    -0.124817
C      6.085004    -5.111157    15.921554    -0.094469
C      6.962701    -4.827504    14.878678    -0.083713
C     -0.350887    12.299681    14.260503    -0.056572
C     -0.411892    11.035012    14.807895    -0.091019
C     -0.003814     8.845317    17.610919    -0.047594
C      0.223192     9.819102    18.611325    -0.092656
C      1.246727     9.609523    19.507915    -0.070392
C      1.956753     8.467711    19.564542    -0.067747
C      1.710202     7.432498    18.682108    -0.091932
C      0.726327     7.596911    17.705297    -0.131827
C     11.575004    -6.173477    16.100872    -0.027519
C      3.356372    11.683605    14.746549    -0.112507
C      3.383056    10.350290    14.265222    -0.071004
C      3.561882     9.286159    15.086310    -0.087871
C      3.683725     9.558957    16.412320    -0.071193
C      3.712638    10.794712    16.898366    -0.104050
C     10.367775    -4.323465    18.002587    -0.033131
C     10.453206    -4.854633    19.276689    -0.103510
C      9.484483    -4.724559    20.163842    -0.068329
C      8.327659    -4.151844    19.814643    -0.079739
C      8.185008    -3.698363    18.630201    -0.074947
C      9.197605    -3.700163    17.658108    -0.123467
C     -0.976768    -4.377662    17.554292    -0.033896
C     -0.094756    -3.351475    17.341942    -0.113004
C      0.774930    -3.293656    16.374568    -0.078349
C      0.798681    -4.274669    15.477978    -0.073225
C      0.025491    -5.376735    15.595951    -0.083456
C     -0.953235    -5.476109    16.695453    -0.098882
C     -1.971274    -5.897082    19.800487    -0.044947
C     -0.843903    -6.191573    20.522478    -0.104399
C     -0.616235    -7.215956    21.296377    -0.089407
C     -1.719693    -8.175295    21.272782    -0.076487
C    -10.819698    10.077442    20.659326    -0.077016
C     -2.968479    -6.800414    19.852395    -0.100133
N      7.253571    16.106403     1.903603    -0.188177
N     -3.468262     7.105474    21.380373    -0.167770
N      8.648033    14.494843     4.245591    -0.181379
N      7.905466     8.093811     7.274178    -0.184991
N      6.177234     6.639431     9.584549    -0.185018
N      0.387160     7.092877    13.675360    -0.178326
N     -5.557480    14.496627     7.812132    -0.185481
N     11.775502     8.312436     4.444728    -0.188727
N      9.372473     6.415405     9.519428    -0.174447
N     -2.778578     7.331359    13.434696    -0.161616
N     13.455197     6.782206     2.121144    -0.163263
N     -3.751909    -2.430103    21.459179    -0.181205
N     -6.701017     7.072952    21.690876    -0.189163
N     -7.453470    16.138921     2.214106    -0.165967
N     -5.306579     5.461422    19.348888    -0.181946
N     11.890624    -0.939571    16.320301    -0.182548
N     10.162368    -2.393921    14.009930    -0.185512
N      4.372253    -1.940422     9.919119    -0.179009
N     -1.572327     5.463252    15.782347    -0.184430
N     -2.179112    -0.720983    19.149751    -0.188303
N     13.357608    -2.617948    14.075051    -0.175462
N      1.206517    -1.701944    10.159783    -0.163846
N     -0.499393    -2.251243    21.473335    -0.162158
N     10.202682     6.603346     2.135300    -0.181507
B     -7.371162    11.011550    11.084686     1.118799
B      5.282145     2.410007    13.024152     1.123348
B     11.797066    -7.510450    22.372285     1.112853
B     11.509541    11.676469     0.816369     1.117093
B     -3.386042     1.978217    12.509793     1.120623
B      1.297021    11.443346    10.570327     1.122875
B      7.811848     1.523010     1.222194     1.110513
B     -2.445037     2.643003    22.778110     1.117395
F     -7.451583    10.433409    12.302161    -0.493557
F     -6.536077    10.362962    10.296631    -0.497566
F     -8.579318    10.964580    10.490105    -0.505499
F     -6.878805    12.258148    11.075248    -0.497392
F      5.970691     1.528349    13.826365    -0.513092
F      4.412558     1.802972    12.297442    -0.492393
F      4.614149     3.354888    13.746143    -0.513342
F      6.008992     2.950205    12.061498    -0.490789
F     10.464565    -7.356885    22.716764    -0.512037
F      4.005033     9.302373    22.155216    -0.473394
F     11.986942    -6.802230    21.211437    -0.487495
F     -5.323803    -7.073243    23.339659    -0.479795
F      6.733079     3.309660    23.221686    -0.510626
F     12.200238    10.574403     0.797493    -0.493267
F     -6.178756    12.525594     1.859245    -0.501868
F     10.304303    11.179634     1.080627    -0.504767
F     -3.466476     1.400092    11.292318    -0.494570
F     -2.550950     1.329619    13.297848    -0.497173
F     -4.594193     1.931240    13.104374    -0.505579
F     -2.893685     3.224816    12.519231    -0.498133
F      1.985558    10.561699     9.768114    -0.513009
F      0.427441    10.836302    11.297037    -0.492032
F      0.629017    12.388236     9.848336    -0.513392
F      2.023877    11.983532    11.532981    -0.490626
F      6.479343     1.676579     0.877715    -0.512193
F      7.990041     0.269184     1.439263    -0.472832
F      8.001735     2.231216     2.383042    -0.486399
F      8.630768     1.960230     0.254820    -0.478629
F      2.747852    12.343131     0.372793    -0.510765
F     -1.754339     1.540938    22.796986    -0.493080
F     -2.193543     3.492142    21.735234    -0.502178
F     -3.650277     2.146172    22.513852    -0.504885

The following XYZ coordinates are in angstroms. Other properties are in atomic units.
The sperically averaged electron density of each atom fit to a function of the form exp(a - br)
eigen_1, eigen_2 and eigen_3 are the three eigenvalues of traceless quadrupole moment tensor
  atom number  atomic symbol              X              Y              Z     net charge C6 coefficient C8 coefficient C10 coefficient fluctuating dipole atomic polarizability isotropic forcefield polarizability              a              b squared Pearson coefficient          <r^3>          <r^4>         wp_QDO          m_QDO          q_QDO       dipole_x       dipole_y       dipole_z         dipole            Qxy            Qxz            Qyz     Q(x^2-y^2)  Q(3z^2 - R^2)        eigen_1        eigen_2        eigen_3 static polarizability      alpha(xx)      alpha(xy)      alpha(xz)      alpha(yy)      alpha(yz)      alpha(zz) atomic spin moment
            1             Cu       8.729085      16.337467       3.301340       0.093217     109.048211 0.22562218E+04  0.74939082E+05                                19.234683                           16.104710       1.355322       2.178112                    0.995323      57.730827     158.955836       0.427784       0.431077      -1.127141       0.017071      -0.118533      -0.087352       0.148229       0.023630       0.008917      -0.017535       0.015993       0.079715      -0.043631       0.011274       0.032356             23.229996      22.781964      -1.954582       1.610006      24.920375       1.171582      21.987648           0.000000
            2             Cu       7.717618       6.282623       8.284493       0.088650     111.451218 0.22801865E+04  0.75958876E+05                                19.536155                           16.200989       1.227909       2.140669                    0.994681      57.931527     159.905552       0.425945       0.431662      -1.126411       0.018843       0.117786       0.083642       0.145686      -0.018499      -0.012270      -0.012231       0.014456       0.046963      -0.033597       0.011158       0.022439             23.884119      24.305906       4.173961      -1.465957      24.702509       3.576223      22.643941           0.000003
            3             Cu       2.711919      -1.697237       8.738451       0.087615     110.125618 0.22576316E+04  0.75018591E+05                                19.431683                           16.155012       1.314977       2.167367                    0.994741      57.799016     159.323703       0.425204       0.433504      -1.125246      -0.014725      -0.113486       0.091716       0.146655      -0.016103       0.008897       0.017623      -0.001249       0.013491      -0.029032       0.008817       0.020215             23.817811      23.390242       3.340206       0.363127      22.049929      -3.247820      26.013263          -0.000001
            4             Cu      11.828582       6.543537       3.384864       0.093943     106.271639 0.22460729E+04  0.74555241E+05                                18.954821                           16.106198       1.321335       2.168900                    0.995069      57.743232     159.200053       0.426048       0.433105      -1.125257      -0.022937       0.127386      -0.096473       0.161432       0.024251      -0.013975       0.011552      -0.030282       0.021753      -0.039096       0.013286       0.025809             22.577600      22.140026      -1.744191      -0.947123      23.169034       0.496744      22.423739           0.000006
            5             Cu      -5.225517       7.304034      20.293139       0.093514     109.071454 0.22565010E+04  0.74952906E+05                                19.239373                           16.106716       1.351344       2.177068                    0.995301      57.730328     158.974738       0.427704       0.431131      -1.127072       0.016991      -0.118125       0.087727       0.148116       0.023586      -0.008716       0.017648       0.015603       0.078352      -0.043341       0.011308       0.032033             23.238423      22.795700      -1.957874      -1.615415      24.924477      -1.170813      21.995093           0.000001
            6             Cu      11.702765      -2.750746      15.309986       0.088659     111.459307 0.22805117E+04  0.75972862E+05                                19.538029                           16.202962       1.303265       2.162382                    0.994959      57.932078     159.913472       0.425885       0.431706      -1.126376       0.019063       0.117830      -0.084342       0.146154      -0.017874       0.012249       0.011772       0.015135       0.048712      -0.033131       0.010254       0.022877             23.886049      24.313741       4.171788       1.462607      24.696107      -3.583980      22.648299           0.000003
            7             Cu      -1.273162       7.336047      14.856028       0.087011     110.199660 0.22595496E+04  0.75099455E+05                                19.441947                           16.163021       1.310886       2.166050                    0.994683      57.815649     159.395992       0.425047       0.433565      -1.125188      -0.014789      -0.113206      -0.091678       0.146421      -0.015187      -0.009622      -0.016790      -0.001209       0.010996      -0.028129       0.009357       0.018772             23.830510      23.402528       3.340673      -0.362848      22.061926       3.252869      26.027074          -0.000001
            8             Cu      -2.126021      -2.489895      20.209615       0.093348     106.368419 0.22487834E+04  0.74670015E+05                                18.967909                           16.117139       1.316995       2.167537                    0.995044      57.771574     159.320647       0.425841       0.433171      -1.125179      -0.023191       0.126871       0.095822       0.160674       0.024474       0.013686      -0.011605      -0.031184       0.019371      -0.039066       0.012413       0.026653             22.593509      22.156136      -1.746522       0.947641      23.184243      -0.496875      22.440148           0.000007
            9              P      -1.304852      -0.086389       4.745322       0.270408     163.055014 0.34053474E+04  0.12894962E+06                                22.218063                           17.305928       0.283634       1.784930                    0.998923      68.564936     221.008534       0.490442       0.329807      -1.171696       0.020179       0.077757       0.078837       0.112555      -0.017726       0.040938      -0.128616       0.223009      -0.106424      -0.196927       0.045321       0.151606             26.868533      30.047447      -3.118868       0.689522      28.136204       0.337712      22.421947          -0.000010
           10              P       2.703611      -0.081889       7.255302       0.258590     165.284014 0.34148321E+04  0.12940504E+06                                22.435206                           17.352410       0.302198       1.788288                    0.998937      68.891830     222.180329       0.488813       0.330660      -1.170883      -0.015479       0.073438      -0.089284       0.116638       0.002043       0.054966       0.112744       0.177692      -0.196411      -0.178618       0.035302       0.143316             27.488743      29.377814       4.138292       0.581894      27.599934      -0.417722      25.488482          -0.000004
           11              P       7.662255       4.604602       6.891947       0.256632     169.165473 0.35640464E+04  0.13618915E+06                                22.490047                           17.487891       0.322162       1.795235                    0.998750      68.638872     220.579285       0.498132       0.321783      -1.181665       0.016908      -0.087816      -0.074525       0.116411       0.005629      -0.051279      -0.102365       0.237217      -0.145122      -0.178764       0.018703       0.160060             27.446084      29.785542       5.041039      -0.149689      29.238458       0.740666      23.314251          -0.000006
           12              P      11.815790       4.744633       4.643865       0.263526     164.340657 0.34433695E+04  0.13067036E+06                                22.464146                           17.542122       0.308666       1.791582                    0.998866      68.626654     220.995223       0.481616       0.335129      -1.167744      -0.031474      -0.100036       0.072139       0.127287      -0.006387      -0.026854       0.112607       0.286420      -0.122345      -0.201931       0.033019       0.168912             27.244644      28.856454      -4.654251      -0.006375      26.085809       1.756954      26.791668          -0.000011
           13              P      -5.289893       8.946843      18.849157       0.271111     163.019341 0.34045777E+04  0.12891623E+06                                22.218756                           17.306754       0.287148       1.786004                    0.998957      68.551839     220.979716       0.490301       0.329913      -1.171575       0.019752       0.078538      -0.079353       0.113381      -0.018342      -0.041263       0.127893       0.221715      -0.108093      -0.195864       0.044203       0.151661             26.869129      30.043292      -3.116998      -0.685151      28.140105      -0.341498      22.423992          -0.000012
           14              P      -1.281456       8.951376      16.339177       0.259411     165.196060 0.34123083E+04  0.12929013E+06                                22.429755                           17.347965       0.299352       1.787628                    0.998959      68.874294     222.133208       0.488775       0.330735      -1.170774      -0.015460       0.072998       0.090658       0.117416       0.001773      -0.054435      -0.113035       0.179554      -0.197389      -0.179351       0.035595       0.143757             27.481196      29.367623       4.135043      -0.581758      27.597501       0.412647      25.478464          -0.000006
           15              P      11.647417      -4.428785      16.702532       0.257551     169.021632 0.35594232E+04  0.13597198E+06                                22.479419                           17.478324       0.321891       1.795446                    0.998789      68.606905     220.462898       0.498179       0.321848      -1.181573       0.017334      -0.087897       0.074949       0.116806       0.005964       0.050618       0.102196       0.237982      -0.145741      -0.178725       0.018556       0.160169             27.433084      29.780317       5.037877       0.149894      29.211261      -0.740756      23.307674          -0.000006
           16              P      -2.138826      -4.288783      18.950614       0.261651     164.505068 0.34485320E+04  0.13091418E+06                                22.480036                           17.557050       0.313532       1.792874                    0.998898      68.664595     221.151787       0.481342       0.335197      -1.167695      -0.032009      -0.099385      -0.071968       0.126812      -0.006880       0.028012      -0.112305       0.287796      -0.123491      -0.202119       0.031902       0.170217             27.263188      28.873555      -4.655697       0.007736      26.106503      -1.756862      26.809507          -0.000012
           17              H       7.860958      17.486704       0.637051       0.094841       1.092474 0.78082837E+01  0.77406712E+02                                 1.844813                            1.699610      -1.312568       2.246462                    0.993235       3.963034      11.739875       0.445357       1.387313      -0.683865       0.033089       0.033405      -0.012007       0.048528       0.011796       0.005645      -0.005854       0.004362      -0.016089      -0.015691       0.000993       0.014698              1.935300       2.228569       0.523949      -0.079510       1.962612      -0.179795       1.614718          -0.000003
           18              H       1.121350       8.332191      22.745078       0.133149       1.091736 0.79812736E+01  0.79026173E+02                                 1.807785                            1.693631      -1.283703       2.282195                    0.993977       3.663082      10.610508       0.458998       1.347710      -0.693455       0.001054       0.022949      -0.028784       0.036827       0.001198       0.002924      -0.009731       0.001742       0.007146      -0.010573       0.000201       0.010372              1.869784       1.607806       0.125793       0.103356       1.710248      -0.439086       2.291297          -0.000003
           19              H       4.518463      14.417175       1.363761       0.141333       1.111138 0.80539665E+01  0.78541828E+02                                 1.724192                            1.623634      -1.074335       2.388643                    0.997251       3.280945       8.908114       0.511702       1.227433      -0.722371      -0.025034      -0.032922       0.003432       0.041501       0.009141       0.002423      -0.012277      -0.001525       0.003640      -0.016391       0.001846       0.014546              1.758082       1.939389       0.439810       0.154492       1.886586      -0.031235       1.448271          -0.000002
           20              H       6.245511      14.633965       2.873808       0.098949       1.305918 0.95138370E+01  0.96370178E+02                                 1.897289                            1.744563      -0.981668       2.404879                    0.997815       3.474574       9.500365       0.504046       1.199634      -0.729186      -0.006831      -0.031648       0.036629       0.048887       0.015675      -0.000231      -0.014592      -0.005480       0.004554      -0.021114      -0.001000       0.022114              1.997677       1.653148      -0.177619       0.339919       1.950707      -0.644602       2.389175          -0.000002
           21              H      -2.290723       7.685422      19.984524       0.071214       1.199425 0.86871072E+01  0.87937922E+02                                 1.920391                            1.759274      -1.304414       2.242000                    0.993924       4.031789      11.844045       0.452879       1.336051      -0.694321       0.003672       0.014823      -0.038553       0.041467       0.001971      -0.003688      -0.005341       0.011540       0.019477      -0.010728       0.000404       0.010324              2.010482       1.631816       0.013740       0.060363       1.596959      -0.367920       2.802670          -0.000002
           22              H      -0.331329       7.465002      21.060432       0.115357       1.130193 0.83719822E+01  0.83485628E+02                                 1.802819                            1.698213      -1.320268       2.244603                    0.993668       3.768823      10.783601       0.475484       1.291776      -0.704247       0.027482       0.002503      -0.016286       0.032043      -0.001538       0.002394      -0.004685       0.019645       0.016929      -0.013817       0.004220       0.009597              1.840019       2.252832       0.259431      -0.343824       1.421566      -0.128623       1.845659          -0.000002
           23              H       2.529690      15.354839       0.703115       0.128575       1.209198 0.91478100E+01  0.91743543E+02                                 1.808531                            1.721380      -0.908266       2.455075                    0.998674       3.307285       8.993337       0.502782       1.214697      -0.727030      -0.007169      -0.016438       0.035069       0.039388       0.004260      -0.005417      -0.007965       0.017754       0.036343      -0.017484       0.000344       0.017140              1.827630       1.669237      -0.013214       0.103577       1.564261      -0.179948       2.249393          -0.000004
           24              H      -4.305146       6.505651      23.023493       0.084056       1.350553 0.98407982E+01  0.10087818E+03                                 1.968320                            1.794860      -0.929338       2.422010                    0.998144       3.571624       9.936445       0.486718       1.227615      -0.722476      -0.036423      -0.013560       0.024903       0.046159       0.007065      -0.007617      -0.011383       0.016373       0.030479      -0.018604      -0.001759       0.020363              2.078840       2.930496       0.124394      -0.344381       1.587745      -0.018616       1.718280          -0.000004
           25              H       7.848222      15.067545       5.959965       0.086938       1.229102 0.87968531E+01  0.88506148E+02                                 1.896477                            1.729915      -1.155782       2.316184                    0.995799       3.734897      10.612773       0.477207       1.275714      -0.708917      -0.015211       0.032477       0.028394       0.045742      -0.001112      -0.012973       0.002695      -0.008852       0.027134      -0.015744      -0.000604       0.016348              2.004226       1.545896      -0.389476      -0.170413       2.735074       0.444021       1.731709           0.000000
           26              H       7.579590      13.049494       6.936777       0.134808       1.053210 0.77019946E+01  0.73431878E+02                                 1.596739                            1.538305      -0.837598       2.492887                    0.999409       3.073446       7.948991       0.557585       1.152161      -0.742317      -0.017310      -0.000428       0.034295       0.038418      -0.001664      -0.012268       0.002048      -0.013302       0.024852      -0.016813       0.001990       0.014823              1.597105       1.369740      -0.018548      -0.283539       1.495936      -0.128788       1.925638           0.000005
           27              H       9.044769      11.338604       3.605236       0.135754       1.106967 0.83156157E+01  0.82962450E+02                                 1.808977                            1.719618      -1.271129       2.291097                    0.994243       3.604131      10.387759       0.460382       1.333524      -0.697163       0.009240      -0.028566      -0.023389       0.038058      -0.001414      -0.003527       0.004360      -0.021664       0.007981      -0.012967       0.001008       0.011959              1.840523       1.492249      -0.172216      -0.161482       2.292791       0.302923       1.736528          -0.000000
           28              H       9.247041      13.454215       2.694490       0.098542       1.294974 0.98481653E+01  0.10246769E+03                                 2.008685                            1.868733      -1.272940       2.273180                    0.993418       3.851357      11.325640       0.442694       1.329752      -0.697851       0.016095      -0.000102      -0.046484       0.049192       0.000333      -0.005429      -0.000919      -0.015842       0.039284      -0.015501       0.001303       0.014198              2.067312       1.725500       0.015498      -0.413641       1.836535      -0.290417       2.639902          -0.000001
           29              H       8.376666       9.119986       8.913994       0.097092       1.271743 0.94926088E+01  0.97779672E+02                                 1.970022                            1.821857      -1.286698       2.260613                    0.993733       3.870821      11.293772       0.453491       1.311217      -0.700911       0.007698       0.001747       0.047072       0.047729       0.002070      -0.000613      -0.000502      -0.012790       0.031929      -0.012056       0.001363       0.010693              2.044319       1.576983       0.046437       0.208176       1.751275      -0.258377       2.804700           0.000003
           30              H       8.641324      11.212110       7.937183       0.140001       1.127733 0.85247156E+01  0.85153056E+02                                 1.800634                            1.717874      -1.167378       2.340061                    0.996186       3.513566       9.969423       0.472337       1.298177      -0.705366       0.009844       0.028852       0.024808       0.039303       0.005201       0.000840       0.004894      -0.018033       0.002591      -0.010861      -0.001286       0.012146              1.824248       1.459334       0.186053       0.159965       2.172714       0.285953       1.840698           0.000003
           31              H       7.718117       9.506641       4.388573       0.134671       1.080426 0.80062579E+01  0.77587076E+02                                 1.666765                            1.602628      -0.853182       2.486103                    0.999360       3.172410       8.452702       0.525387       1.203004      -0.729506      -0.007912       0.001336      -0.036722       0.037588       0.003535       0.007362      -0.000085      -0.018036       0.032949      -0.017057       0.004024       0.013032              1.667541       1.327742       0.062274       0.117642       1.541577      -0.084560       2.133305           0.000000
           32              H       7.517860       7.508463       5.445606       0.085539       1.248023 0.90140503E+01  0.91314658E+02                                 1.925572                            1.759178      -1.063223       2.359156                    0.996316       3.741906      10.695376       0.469629       1.287452      -0.706765      -0.008875      -0.033816      -0.031266       0.046902       0.001552       0.006140       0.005356      -0.019362       0.047731      -0.018743      -0.000058       0.018800              2.045487       1.574153       0.398985       0.163208       2.705055       0.541617       1.857254           0.000000
           33              H       5.317163       8.117289       8.611985       0.092782       1.295524 0.94960218E+01  0.95874646E+02                                 1.870803                            1.731925      -0.924033       2.429721                    0.998462       3.417063       9.242504       0.512149       1.184535      -0.733558      -0.000668       0.033140      -0.035125       0.048296      -0.011865      -0.000768      -0.015650      -0.004987       0.004048      -0.019465      -0.000742       0.020207              1.933431       1.685900       0.184522      -0.359175       1.871814      -0.505501       2.242579           0.000005
           34              H       3.465420       8.337693       9.947432       0.139323       1.064722 0.75403317E+01  0.72735034E+02                                 1.702872                            1.588827      -1.118392       2.361267                    0.996776       3.378992       9.291794       0.505777       1.255434      -0.714322      -0.025044       0.028411      -0.009524       0.039053      -0.005641      -0.001437      -0.009837       0.005843       0.007605      -0.013227       0.003035       0.010192              1.753565       1.971217      -0.489142      -0.143632       1.829871      -0.004309       1.459606           0.000004
           35              H       4.842711       5.362102      12.264410       0.139430       1.129656 0.83348593E+01  0.83099802E+02                                 1.818913                            1.707869      -1.358743       2.244379                    0.994389       3.641127      10.448700       0.468125       1.312327      -0.700827      -0.002570      -0.024575       0.028034       0.037370      -0.001729      -0.000823      -0.004084       0.007262       0.010970      -0.007417       0.002191       0.005226              1.852611       1.652355      -0.018808      -0.238923       1.891794      -0.357023       2.013684           0.000003
           36              H       6.685700       5.242871      10.881774       0.094005       1.386544 0.10513317E+02  0.11066988E+03                                 2.067808                            1.904704      -1.239234       2.284631                    0.993740       3.841067      11.188522       0.449645       1.294036      -0.705922       0.032007      -0.034684       0.016103       0.049867      -0.013406       0.000955      -0.007817       0.008497      -0.006895      -0.015586      -0.001238       0.016824              2.151789       2.502269      -0.522078      -0.003916       2.267303      -0.069760       1.685794           0.000004
           37              H      -0.060694       8.579770      12.514512       0.096710       1.350681 0.10174206E+02  0.10623542E+03                                 2.027210                            1.870330      -1.286959       2.261884                    0.993760       3.831487      11.118723       0.454957       1.289339      -0.706501      -0.030459       0.036970      -0.012024       0.049388      -0.013063       0.000827      -0.006811       0.005555      -0.012961      -0.013821      -0.002896       0.016717              2.108056       2.391200      -0.568140       0.011918       2.285598      -0.095008       1.647369           0.000003
           38              H       1.824748       8.433439      11.136594       0.132443       1.156240 0.86083302E+01  0.86377396E+02                                 1.834286                            1.725583      -1.352711       2.243800                    0.994006       3.671242      10.511356       0.470588       1.297132      -0.704046       0.002522       0.023485      -0.028358       0.036906      -0.002365      -0.001522      -0.005337       0.006320       0.014072      -0.008605       0.001593       0.007012              1.862340       1.671111      -0.036226      -0.237476       1.919034      -0.362968       1.996874           0.000003
           39              H       3.186098       5.493981      13.406383       0.136040       1.056635 0.74586905E+01  0.71969544E+02                                 1.713540                            1.594436      -1.137500       2.350796                    0.996706       3.428188       9.522231       0.496635       1.278153      -0.708977       0.025954      -0.026985       0.009397       0.038602      -0.004143      -0.001353      -0.008925       0.005522       0.006376      -0.011565       0.002725       0.008840              1.770446       2.021740      -0.498279      -0.127182       1.826754      -0.013705       1.462843           0.000003
           40              H       1.250413       5.575273      14.652171       0.096326       1.275406 0.92953266E+01  0.93459646E+02                                 1.856534                            1.717418      -0.934123       2.426997                    0.998172       3.421524       9.271343       0.511950       1.189923      -0.731855       0.001361      -0.034299       0.035426       0.049328      -0.012497      -0.001190      -0.017257      -0.001225       0.004973      -0.021761       0.000748       0.021013              1.922848       1.706712       0.216527      -0.353196       1.895035      -0.487222       2.166795           0.000003
           41              H      -6.166719      15.239177       6.092094       0.082064       1.158120 0.82955491E+01  0.83389429E+02                                 1.909412                            1.743421      -1.367363       2.213128                    0.992288       4.054608      12.046924       0.443455       1.374012      -0.686351      -0.013269       0.034378      -0.024570       0.044290      -0.001240       0.006818      -0.004401      -0.017293       0.030918      -0.015595       0.001519       0.014076              2.036130       1.529757      -0.134791       0.137067       2.746812      -0.499639       1.831821          -0.000000
           42              H      -6.301403      13.275340       4.931246       0.127865       1.036905 0.77353543E+01  0.76155504E+02                                 1.762339                            1.681380      -1.199627       2.320053                    0.994735       3.654812      10.629724       0.453944       1.370511      -0.689091      -0.005708       0.002400      -0.037421       0.037929      -0.003523       0.003229      -0.002823      -0.018914       0.031015      -0.015544       0.003391       0.012153              1.787615       1.439530       0.008496       0.243199       1.662365       0.072305       2.260950          -0.000000
           43              H      -5.571953      11.365673       8.394916       0.133769       1.172910 0.86646604E+01  0.86559239E+02                                 1.817323                            1.706376      -1.172063       2.330523                    0.996108       3.514650       9.844318       0.486536       1.260170      -0.713456      -0.000871      -0.029741       0.024025       0.038243      -0.003595       0.007441      -0.000952      -0.017826       0.003292      -0.013657       0.003719       0.009938              1.865824       1.379056       0.073768       0.014500       2.322243      -0.371499       1.896172           0.000004
           44              H      -5.154611      13.380098       9.376446       0.095754       1.404588 0.10389008E+02  0.10845549E+03                                 2.048933                            1.865924      -1.179503       2.315560                    0.994622       3.713217      10.584840       0.466856       1.256740      -0.714913       0.009334      -0.005942       0.046939       0.048225      -0.002461       0.012556      -0.002607      -0.021418       0.032800      -0.021166       0.004351       0.016815              2.151586       1.717506       0.127351       0.318570       1.809474       0.184253       2.927778           0.000004
           45              H      12.200866       9.499424       2.873808       0.099270       1.137614 0.82031965E+01  0.82073560E+02                                 1.876389                            1.728077      -1.259774       2.271596                    0.993928       3.906265      11.506794       0.448447       1.365132      -0.688780       0.006256       0.005461      -0.047378       0.048100       0.003812      -0.003863       0.003989      -0.017843       0.017868      -0.013771       0.003832       0.009939              1.949313       1.495236      -0.066310      -0.168204       1.705771       0.125478       2.646932          -0.000001
           46              H      -5.642719      11.481328       3.987467       0.134251       1.204506 0.90373483E+01  0.91551955E+02                                 1.874016                            1.761044      -1.266188       2.285852                    0.995298       3.615099      10.311713       0.469839       1.286858      -0.707293       0.008272       0.029843      -0.019925       0.036824       0.006893      -0.004642       0.000064      -0.013266      -0.002393      -0.011003       0.000732       0.010271              1.923403       1.417487       0.103420      -0.096811       2.461500      -0.319395       1.891220           0.000000
           47              H      -6.415028       9.584308       7.422823       0.139665       1.032099 0.76301854E+01  0.74636975E+02                                 1.740791                            1.658695      -1.126431       2.363510                    0.996127       3.520018      10.104214       0.463082       1.352164      -0.693515      -0.003583       0.000421       0.039182       0.039348       0.003611      -0.002416      -0.001585      -0.018298       0.029306      -0.014897       0.004250       0.010647              1.766962       1.372728       0.032976      -0.117067       1.606598       0.080578       2.321561           0.000003
           48              H      11.340057       7.624085       6.200629       0.079476       1.103445 0.80179484E+01  0.79628317E+02                                 1.828177                            1.700131      -1.157185       2.313540                    0.994059       3.896380      11.372139       0.456214       1.351864      -0.691634      -0.013424      -0.035875       0.024556       0.045500       0.005859      -0.005360      -0.004199      -0.021625       0.024483      -0.017098       0.003228       0.013870              1.907664       1.481431       0.143404      -0.132844       2.482245      -0.427330       1.759315           0.000001
           49              H       8.524094       7.407255      10.943119       0.086129       1.307524 0.96284472E+01  0.98192079E+02                                 1.924360                            1.774416      -0.928735       2.422587                    0.998147       3.567203       9.907582       0.489779       1.226269      -0.722471      -0.037206       0.021000       0.017825       0.046293      -0.009343      -0.005627       0.014151       0.011407       0.011142      -0.018257      -0.001458       0.019715              2.000879       2.727252      -0.229272      -0.215085       1.604627       0.125333       1.670757           0.000004
           50              H      -7.557865       7.815552      12.226659       0.129725       1.080436 0.76660836E+01  0.74773619E+02                                 1.762739                            1.634430      -1.140856       2.344983                    0.996152       3.549599      10.041220       0.480552       1.306744      -0.702294      -0.004769       0.023207       0.028743       0.037249      -0.004733      -0.002663       0.009969       0.018845       0.017760      -0.017226       0.003988       0.013238              1.839986       1.524924       0.001988       0.058680       1.698512       0.514907       2.296522           0.000003
           51              H      -5.396265       5.835466       9.456667       0.115937       1.062338 0.77669456E+01  0.76231405E+02                                 1.746202                            1.646589      -1.344468       2.232743                    0.993695       3.787698      10.852992       0.476728       1.309035      -0.699905       0.026517      -0.009383      -0.010932       0.030178      -0.000378       0.001808       0.006041       0.014273       0.009870      -0.011350       0.004147       0.007203              1.784286       2.144774      -0.365815      -0.223957       1.495772       0.225482       1.712311           0.000002
           52              H      10.614543       5.486787       8.291100       0.081585       1.260179 0.92197243E+01  0.94579702E+02                                 1.972989                            1.804239      -1.367891       2.210758                    0.992421       4.024649      11.841126       0.450946       1.324041      -0.696983       0.005224      -0.025230      -0.035793       0.044102      -0.001658      -0.002323       0.010132       0.006057       0.004974      -0.011602       0.001207       0.010394              2.083997       1.680885      -0.012054       0.045738       1.884312       0.669101       2.686792           0.000001
           53              H      -3.538530       9.094661      13.854678       0.091536       1.268538 0.91995515E+01  0.92897906E+02                                 1.893816                            1.740833      -0.944196       2.419383                    0.997863       3.548186       9.855593       0.491007       1.235318      -0.720039       0.005517       0.045468       0.019221       0.049671      -0.008295       0.006411       0.009288      -0.019556      -0.032654      -0.019204      -0.000599       0.019803              1.982198       1.674555       0.189200       0.211294       2.301218       0.625613       1.970820           0.000002
           54              H      -5.507765       8.877869      12.556982       0.137480       1.099719 0.78935575E+01  0.77714666E+02                                 1.789119                            1.663465      -1.311880       2.265196                    0.994753       3.642864      10.422073       0.473249       1.314577      -0.699826      -0.024038       0.030363      -0.003456       0.038880      -0.001225       0.006146       0.010029      -0.006840      -0.019919      -0.014521       0.002115       0.012405              1.851657       2.031030      -0.542418       0.146043       1.991560      -0.004891       1.532381           0.000002
           55              H      -4.004982       5.495802      11.146032       0.124777       1.098248 0.79231995E+01  0.77969390E+02                                 1.782042                            1.661997      -1.241995       2.294351                    0.994662       3.630802      10.337274       0.476092       1.307348      -0.701782      -0.002365      -0.027901      -0.019855       0.034326      -0.002072       0.003453       0.013229       0.000189      -0.016897      -0.016171       0.003738       0.012433              1.845071       1.516236      -0.068871       0.163522       1.975270       0.518268       2.043707           0.000002
           56              H      -2.194403       5.779439      12.514512       0.080995       1.437560 0.10665154E+02  0.11183001E+03                                 2.058916                            1.873594      -1.141783       2.321110                    0.995028       3.770268      10.695732       0.473260       1.234283      -0.719689       0.033229      -0.031771      -0.006392       0.046416      -0.013747       0.001401       0.010501       0.007740      -0.007967      -0.018573       0.001363       0.017210              2.158906       2.487888      -0.633241       0.142938       2.270819       0.006198       1.718010           0.000004
           57              H      -3.493312       8.048671       3.152222       0.082594       1.357147 0.99030027E+01  0.10085442E+03                                 1.908735                            1.750995      -1.002203       2.384956                    0.997507       3.507893       9.472930       0.518017       1.161006      -0.738590      -0.000174       0.029038       0.034955       0.045443       0.011234       0.002483       0.014793       0.007266       0.012957      -0.019510       0.000115       0.019395              2.003652       1.664842      -0.198869      -0.290117       1.978708       0.625883       2.367406          -0.000000
           58              H      -1.521539       8.019772       1.901715       0.134761       1.086689 0.79254659E+01  0.75821893E+02                                 1.602784                            1.538392      -0.893338       2.463264                    0.999095       3.089296       7.906937       0.571737       1.119800      -0.750412       0.031251       0.022359       0.012749       0.040486       0.009342       0.000201       0.013364       0.012237      -0.000694      -0.018923       0.003558       0.015365              1.602798       1.846209       0.302116       0.011099       1.521817       0.073056       1.440369          -0.000001
           59              H       9.532333      -3.552051      22.952709       0.129201       0.999743 0.70131114E+01  0.66884735E+02                                 1.672376                            1.562290      -1.016167       2.403167                    0.997566       3.463028       9.680115       0.492092       1.305100      -0.702666      -0.003700      -0.020601      -0.028843       0.035637       0.011199      -0.001370       0.008969       0.005912       0.000411      -0.015793       0.002473       0.013320              1.729185       1.465174       0.002590      -0.100283       1.534544       0.464743       2.187837          -0.000003
           60              H      12.815314       5.447088       0.868277       0.084198       1.282424 0.96362113E+01  0.98092081E+02                                 1.882494                            1.764071      -0.950484       2.413034                    0.997764       3.543044       9.766644       0.496846       1.211035      -0.726203      -0.034234      -0.033159      -0.011679       0.049071       0.014391      -0.000349       0.015677       0.001933      -0.003204      -0.021653       0.000670       0.020983              1.932845       2.365389       0.495143      -0.009355       1.836009       0.092770       1.597137          -0.000006
           61              H      -4.332278      -4.310839      21.253907       0.093656       1.166980 0.84942170E+01  0.85625717E+02                                 1.903518                            1.755379      -1.287205       2.263508                    0.992975       3.893420      11.466780       0.446658       1.360347      -0.690217       0.007101      -0.044496      -0.017104       0.048196      -0.000204      -0.005227       0.006649      -0.012457      -0.017522      -0.011323      -0.000646       0.011969              1.976684       1.743880      -0.261584      -0.260670       2.375378       0.483310       1.810794          -0.000003
           62              H      -6.244638      -4.213288      22.518571       0.130059       0.987200 0.71171756E+01  0.69020555E+02                                 1.737751                            1.635863      -1.299106       2.273312                    0.993505       3.739467      10.998519       0.447938       1.409994      -0.680299      -0.019658      -0.031938       0.003215       0.037641       0.007773      -0.008009       0.002850      -0.005479      -0.020305      -0.014168       0.002183       0.011985              1.790518       1.826573       0.410291      -0.137052       2.021482      -0.040625       1.523499          -0.000003
           63              H      -5.354788      -0.451818      23.500101       0.138171       1.178787 0.87385905E+01  0.86787147E+02                                 1.783510                            1.685747      -1.010512       2.415561                    0.997640       3.301398       8.982388       0.505728       1.219480      -0.725105      -0.003397       0.032725       0.019801       0.038400       0.002131      -0.006515       0.010462      -0.010364      -0.014812      -0.014655       0.000964       0.013692              1.796536       1.562290      -0.040739      -0.249483       2.105764       0.322052       1.721553          -0.000002
           64              H      -3.605281      -0.542142      22.046681       0.097025       1.166785 0.81538683E+01  0.81220918E+02                                 1.892081                            1.708775      -1.252734       2.279329                    0.993992       3.831076      11.154139       0.457894       1.342880      -0.693627       0.024333       0.041212      -0.000946       0.047869       0.005901      -0.009184       0.004493      -0.005075      -0.016621      -0.014820       0.005390       0.009431              2.021481       2.003092       0.682172      -0.274204       2.475866      -0.261697       1.585487          -0.000001
           65              H      -0.996641       1.214064       2.236757       0.105073       1.216778 0.92460799E+01  0.95318676E+02                                 1.952310                            1.828907      -1.480664       2.161072                    0.992797       4.085154      12.215820       0.437954       1.356616      -0.689848       0.007169      -0.023098      -0.033346       0.041193      -0.002542      -0.000708       0.010065      -0.006569       0.020959      -0.008809      -0.005469       0.014277              2.004838       1.586408      -0.081104      -0.058053       2.229670       0.498710       2.198436          -0.000004
           66              H      -0.942244       3.494080       1.510047       0.116512       1.172394 0.84393107E+01  0.84475154E+02                                 1.868457                            1.720572      -1.207564       2.300820                    0.995666       3.740447      10.784811       0.465173       1.315437      -0.699819       0.004402       0.005993      -0.040756       0.041429       0.002043      -0.001951      -0.005823      -0.021083       0.025445      -0.015066       0.001473       0.013593              1.961841       1.463424       0.028340      -0.153786       1.653097      -0.335613       2.769001          -0.000004
           67              H      -1.048592       5.203174       3.208849       0.091683       1.266056 0.94284451E+01  0.95163316E+02                                 1.831287                            1.716427      -1.028966       2.365893                    0.997603       3.567848       9.695640       0.517887       1.171768      -0.734460       0.004617       0.033250      -0.004129       0.033822       0.005679      -0.004876       0.003697      -0.027835       0.024360      -0.020168       0.007297       0.012871              1.864161       1.468537       0.011489      -0.008497       2.434007      -0.437875       1.689938          -0.000003
           68              H      -1.328329       4.686454       5.355947       0.098009       1.214144 0.90694841E+01  0.90884257E+02                                 1.803042                            1.702064      -0.943493       2.411578                    0.998249       3.509285       9.580555       0.510269       1.197845      -0.728598      -0.002950       0.025893       0.020141       0.032936       0.002221      -0.001322      -0.000387      -0.034037       0.016177      -0.019925       0.005434       0.014491              1.829262       1.539286      -0.145869      -0.128432       1.940666       0.507406       2.007833          -0.000001
           69              H      -1.456065       2.491352       6.044906       0.100309       1.172241 0.90116457E+01  0.91730002E+02                                 1.873064                            1.782992      -1.188769       2.302839                    0.994763       3.830912      11.152179       0.454855       1.322896      -0.698571      -0.003342      -0.006999       0.036115       0.036939      -0.000466       0.000446      -0.002318      -0.022025       0.038701      -0.017478       0.003966       0.013511              1.911162       1.597967      -0.013251      -0.141846       1.676422      -0.258882       2.459097          -0.000001
           70              H      13.886368      -0.339682       4.539578       0.085784       1.226763 0.95025105E+01  0.98723402E+02                                 1.969080                            1.857480      -1.439453       2.171621                    0.991710       4.204623      12.659013       0.432995       1.361574      -0.688598      -0.008802       0.002402      -0.033036       0.034272       0.007678       0.002808       0.002652       0.019156       0.026814      -0.016842       0.004847       0.011995              2.025345       1.711887      -0.076572       0.172676       1.573617       0.054751       2.790531          -0.000002
           71              H      12.003079      -0.430024       5.856150       0.118005       1.234426 0.89984021E+01  0.89594497E+02                                 1.804514                            1.684332      -0.872506       2.462667                    0.998999       3.315397       8.891789       0.520318       1.182282      -0.734249      -0.035755      -0.007698      -0.015296       0.039644       0.006292       0.000705       0.006409       0.034294       0.016658      -0.022415       0.006570       0.015845              1.850724       2.471948       0.043417       0.380448       1.421669       0.003368       1.658556          -0.000002
           72              H      12.337825      -0.086773       8.187284       0.102682       1.147627 0.82296374E+01  0.79673132E+02                                 1.678635                            1.577168      -0.728157       2.518987                    0.999788       3.220233       8.358333       0.558173       1.133460      -0.746295      -0.026138       0.012398       0.023007       0.036963      -0.005166      -0.001248       0.003942       0.027179       0.033060      -0.020474       0.007964       0.012510              1.717027       2.054068      -0.075358      -0.455063       1.341844       0.015273       1.755168           0.000003
           73              H      14.387522      -0.263832       9.098031       0.113316       1.098552 0.74069454E+01  0.71491126E+02                                 1.766595                            1.592164      -1.018981       2.391260                    0.996750       3.570518       9.985090       0.494453       1.283417      -0.706811      -0.000805      -0.007463       0.038638       0.039360       0.002906      -0.002175      -0.006902       0.025072       0.036869      -0.020364       0.005687       0.014677              1.883437       1.440542      -0.057550       0.186282       1.406275      -0.214325       2.803494           0.000002
           74              H      -1.661935       0.294437       7.630455       0.107527       1.154174 0.86952009E+01  0.87503331E+02                                 1.837958                            1.740316      -1.094838       2.348394                    0.997025       3.711773      10.656782       0.465965       1.306194      -0.702540       0.031567       0.018710       0.014069       0.039300       0.011412       0.003972       0.006808       0.014172       0.022618      -0.017883       0.002207       0.015676              1.870781       2.347255       0.125099       0.291644       1.500097       0.012873       1.764990           0.000000
           75              H       1.450773       2.437149       6.422417       0.108493       1.141863 0.83401991E+01  0.83287113E+02                                 1.838469                            1.711832      -1.242526       2.278530                    0.995599       3.784333      10.920033       0.465508       1.317580      -0.699112      -0.019527      -0.006508      -0.032704       0.038643      -0.005592       0.010707       0.002520      -0.007747       0.018915      -0.015305       0.003027       0.012278              1.910262       2.028599       0.194737       0.595435       1.621073       0.252338       2.081113          -0.000001
           76              H       1.559578       4.614174       7.309570       0.098240       1.219208 0.91040562E+01  0.90459160E+02                                 1.747992                            1.661262      -0.809159       2.475930                    0.999351       3.351509       8.834269       0.542271       1.136770      -0.745197      -0.022751       0.026851      -0.011556       0.037043      -0.006223       0.015200       0.004644      -0.016379      -0.021094      -0.022791       0.008966       0.013824              1.754994       1.848839      -0.370827       0.241938       1.860000      -0.193682       1.556143           0.000001
           77              H       3.102890       5.109190       8.980059       0.087436       1.212941 0.87342403E+01  0.87345333E+02                                 1.842913                            1.696504      -1.089123       2.335997                    0.996530       3.709254      10.362357       0.495651       1.235708      -0.717647       0.008868       0.030939       0.006434       0.032822      -0.003056       0.012138      -0.001850      -0.014539      -0.009716      -0.016684       0.004872       0.011812              1.932795       1.510923       0.222324       0.098135       2.615707       0.504899       1.671757           0.000003
           78              H       4.128375       3.443437      10.126750       0.116088       1.056165 0.75293142E+01  0.73683249E+02                                 1.783573                            1.656150      -1.208875       2.303211                    0.995027       3.737614      10.864359       0.458160       1.366077      -0.689136       0.014036       0.002962       0.036754       0.039454      -0.004752       0.010402       0.005471      -0.007971       0.018286      -0.015605       0.003132       0.012473              1.844915       1.707052       0.139784       0.522621       1.599386       0.271048       2.228308           0.000002
           79              H       4.146157       1.333259       9.140501       0.097286       1.044396 0.77411845E+01  0.76536853E+02                                 1.786387                            1.690942      -1.249471       2.273091                    0.993107       3.940304      11.637446       0.447262       1.385100      -0.684489       0.026377      -0.019686       0.013975       0.035757      -0.009102       0.009856       0.002155      -0.006162       0.008208      -0.015785       0.004304       0.011481              1.826179       1.836143      -0.375442       0.285124       2.015257      -0.267078       1.627136           0.000002
           80              H       3.668378       1.566346       4.931246       0.115848       1.083606 0.83110176E+01  0.82392739E+02                                 1.744515                            1.690072      -0.985028       2.411959                    0.997571       3.517007       9.902020       0.479385       1.288805      -0.707506      -0.023182       0.031612      -0.006133       0.039678      -0.008172      -0.004135      -0.008208       0.000433      -0.009248      -0.013932       0.003382       0.010550              1.736977       1.750781      -0.340099      -0.095703       1.990868       0.022089       1.469283          -0.000002
           81              H       5.447950       1.273676       3.477826       0.106287       1.181982 0.87077109E+01  0.87764038E+02                                 1.871347                            1.741449      -1.260103       2.272323                    0.993963       3.792341      10.938475       0.465312       1.306017      -0.701737       0.012562       0.027888      -0.024242       0.039029      -0.006400      -0.008539      -0.009489      -0.004617      -0.010263      -0.016878       0.006346       0.010532              1.944237       1.632572       0.315616      -0.317079       2.153237      -0.513790       2.046901          -0.000003
           82              H       6.625474      -0.659454       3.374010       0.110704       1.199719 0.85035778E+01  0.84019236E+02                                 1.802312                            1.656069      -1.000844       2.393544                    0.998063       3.462354       9.447314       0.512557       1.209446      -0.725396       0.029519      -0.003126      -0.026912       0.040067      -0.010573      -0.010506      -0.001528      -0.008011      -0.012178      -0.016810       0.002005       0.014805              1.892834       2.059272       0.025451      -0.635393       1.452775      -0.002343       2.166456          -0.000003
           83              H      -1.784362      15.654718       4.851025       0.114062       1.063361 0.75812040E+01  0.71169319E+02                                 1.528585                            1.463479      -0.769006       2.508951                    0.999667       3.036444       7.504496       0.615865       1.059415      -0.766852       0.020679      -0.033066      -0.002921       0.039109      -0.008901      -0.014531      -0.007270      -0.010773      -0.007285      -0.022394       0.010441       0.011953              1.527204       1.469247      -0.293503      -0.045462       1.808454       0.027032       1.303909           0.000000
           84              H       4.521500      -2.144553       6.493201       0.095310       1.329440 0.99181428E+01  0.10286324E+03                                 1.983245                            1.826481      -1.424301       2.177667                    0.994205       3.975007      11.481431       0.468215       1.261337      -0.710670      -0.000646      -0.036250       0.018702       0.040795      -0.010406      -0.003849      -0.008100      -0.023312      -0.027360      -0.017107      -0.004388       0.021495              2.097517       1.759076       0.343137      -0.268895       2.285708      -0.656875       2.247766           0.000001
           85              H       7.157396       3.376595       9.433073       0.103911       1.261429 0.94800632E+01  0.98109938E+02                                 1.983507                            1.839173      -1.469178       2.168357                    0.991983       4.057931      12.063924       0.442322       1.338028      -0.693878      -0.011878       0.022796       0.030936       0.040222      -0.003815      -0.001498       0.007757      -0.012104       0.031130      -0.012370      -0.002736       0.015106              2.045013       1.651496      -0.169655      -0.211483       2.450806       0.545604       2.032736           0.000003
           86              H       7.257294       1.161619      10.258879       0.106380       1.226107 0.91621301E+01  0.93023334E+02                                 1.890849                            1.769383      -1.013611       2.388731                    0.997381       3.641132      10.356973       0.470796       1.281381      -0.708896      -0.004703      -0.004834       0.040036       0.040600      -0.003106      -0.001093      -0.003784      -0.019913       0.040021      -0.017191       0.002586       0.014605              1.940629       1.514616       0.026312      -0.166028       1.688321      -0.323077       2.618952           0.000004
           87              H       7.585683      -0.636003       8.843211       0.102124       1.226671 0.87997502E+01  0.87799546E+02                                 1.836620                            1.689999      -0.988227       2.394013                    0.997743       3.543140       9.753746       0.504371       1.217122      -0.723370       0.003947      -0.033405       0.010658       0.035286      -0.007752      -0.001348       0.001356      -0.027533       0.019087      -0.019017       0.005987       0.013029              1.924434       1.450077       0.019672      -0.016449       2.548750      -0.598777       1.774474           0.000003
           88              H       7.735242      -0.202389       6.578141       0.093804       1.243391 0.94396647E+01  0.95044616E+02                                 1.793891                            1.708059      -0.980197       2.392703                    0.997846       3.488521       9.384319       0.524874       1.158992      -0.738493       0.001672      -0.026998      -0.021256       0.034402      -0.004571      -0.005940      -0.000727      -0.032349       0.024754      -0.022113       0.009428       0.012685              1.797543       1.497697       0.029194       0.015848       2.002467       0.435377       1.892465          -0.000000
           89              H       7.799572       1.884314       5.761772       0.109266       1.034776 0.74793732E+01  0.72873363E+02                                 1.746792                            1.641206      -1.026316       2.390718                    0.996220       3.653142      10.501309       0.465490       1.350493      -0.693007       0.003419       0.003333      -0.037554       0.037856      -0.001473      -0.005939       0.000409      -0.022965       0.037842      -0.018986       0.005200       0.013786              1.802735       1.477447       0.071171      -0.120132       1.529302      -0.231324       2.401454          -0.000001
           90              H       7.252704       3.705443       4.067688       0.107263       1.020155 0.74181399E+01  0.72764517E+02                                 1.775202                            1.667824      -1.301199       2.251213                    0.993370       3.953798      11.735694       0.444063       1.406167      -0.680046       0.029252      -0.023080      -0.012010       0.039149      -0.011010       0.000320       0.002374       0.017000       0.004227      -0.014930       0.001676       0.013254              1.822454       2.144877      -0.342511      -0.188223       1.663260       0.136007       1.659225          -0.000001
           91              H       5.620821       3.992713       2.543485       0.099685       1.246853 0.89408079E+01  0.90117492E+02                                 1.897122                            1.733770      -1.125199       2.332555                    0.995495       3.682773      10.397522       0.481988       1.260774      -0.712608       0.003412      -0.015458      -0.032789       0.036411      -0.005718       0.004710       0.005582       0.019628       0.032505      -0.018299       0.004761       0.013538              1.985410       1.556771      -0.048608      -0.168700       1.628840       0.270344       2.770620          -0.000004
           92              H       3.633255       4.952048       3.152222       0.103041       1.150676 0.80595819E+01  0.77420627E+02                                 1.663617                            1.546253      -0.752332       2.508818                    0.999674       3.187569       8.172221       0.573168       1.112448      -0.751731      -0.025250       0.001398      -0.020801       0.032744      -0.009931       0.004675       0.008049       0.021113       0.026991      -0.021753       0.009291       0.012463              1.716152       1.966291      -0.055285       0.524082       1.292311      -0.059953       1.889852          -0.000006
           93              H       3.352332       5.694573       5.204942       0.091978       1.299853 0.97015404E+01  0.97721299E+02                                 1.812469                            1.704690      -0.864215       2.445929                    0.998865       3.390749       8.933490       0.541347       1.123263      -0.749100      -0.032224       0.010177       0.006344       0.034383      -0.010039       0.004351       0.011425       0.025788       0.018488      -0.024321       0.010998       0.013323              1.835209       2.375377      -0.296516      -0.267309       1.528406       0.093805       1.601843           0.000000
           94              H       5.093306       5.741537       6.785772       0.099493       1.264660 0.94665749E+01  0.97557296E+02                                 1.957355                            1.815733      -1.342313       2.220399                    0.994409       3.998277      11.712530       0.455090       1.305997      -0.700800      -0.011182       0.015952       0.030560       0.036241      -0.011543      -0.003832       0.009251       0.003481       0.008304      -0.014506      -0.001936       0.016442              2.032866       1.666545       0.024924      -0.121650       1.777198       0.524053       2.654853           0.000002
           95              H      -4.104124       6.411817       5.643799       0.081289       1.372376 0.10426664E+02  0.10918061E+03                                 2.005211                            1.856824      -1.304463       2.222015                    0.995592       4.003355      11.509506       0.471714       1.240016      -0.715777       0.007988       0.031777      -0.015155       0.036101       0.013606       0.000831      -0.008507      -0.015885      -0.028538      -0.015878      -0.006204       0.022082              2.079028       1.658589      -0.202982       0.146721       2.342437      -0.639188       2.236057          -0.000000
           96              H      -2.602943       6.469619       7.281256       0.109922       1.080271 0.76690291E+01  0.72267072E+02                                 1.552379                            1.477851      -0.713464       2.531312                    0.999844       3.050853       7.576876       0.608631       1.067953      -0.764619       0.023241       0.027242       0.000735       0.035816       0.012400       0.011153      -0.009535      -0.007041       0.000536      -0.022463       0.009490       0.012973              1.554666       1.627667       0.354748       0.077268       1.709577       0.086269       1.326754           0.000004
           97              H      -2.605401       4.836384       8.866805       0.104392       1.169860 0.83015657E+01  0.80875855E+02                                 1.729295                            1.605295      -0.709853       2.528794                    0.999832       3.268954       8.626382       0.540090       1.164074      -0.738302       0.021313       0.004001       0.030912       0.037760       0.010690       0.013739      -0.005910      -0.009120       0.015717      -0.022203       0.008002       0.014201              1.793495       1.762686       0.007468       0.494545       1.400940       0.090776       2.216859           0.000003
           98              H      -3.872467       2.946614       8.626142       0.113922       1.140405 0.83535925E+01  0.82881134E+02                                 1.793927                            1.682226      -1.112323       2.345266                    0.996407       3.597922      10.118115       0.485956       1.270359      -0.710399       0.006964      -0.028563       0.029740       0.041819       0.007142       0.010845      -0.008476      -0.002832       0.001284      -0.017855       0.007050       0.010804              1.839834       1.416277      -0.150973       0.110249       2.132885      -0.498528       1.970340           0.000002
           99              H      12.432386       2.805706       6.785772       0.122454       1.096847 0.84075415E+01  0.83810768E+02                                 1.771449                            1.709966      -1.111013       2.354740                    0.996346       3.585613      10.210417       0.471127       1.304178      -0.703559      -0.026218      -0.031587      -0.004409       0.041286       0.011382       0.005148      -0.005732       0.002337      -0.010472      -0.014899       0.001712       0.013187              1.769068       1.736570       0.310018       0.124275       2.061440       0.108179       1.509194          -0.000000
          100              H      13.820820       3.468776       3.142785       0.080342       1.090157 0.84146860E+01  0.84843822E+02                                 1.823952                            1.751346      -1.406257       2.197802                    0.991379       4.097434      12.171399       0.444413       1.366901      -0.687608       0.027624       0.016087       0.004319       0.032257       0.006015      -0.005664       0.009099       0.003616      -0.012981      -0.014921       0.006282       0.008639              1.846793       2.137374       0.402887       0.014382       1.896644       0.080394       1.506362          -0.000002
          101              H      14.127887       1.707287       1.783743       0.120731       1.082919 0.77707062E+01  0.76707329E+02                                 1.816852                            1.685976      -1.272735       2.277255                    0.993788       3.774428      11.046948       0.452331       1.371745      -0.687890       0.031255      -0.000444      -0.024193       0.039527       0.003090      -0.011410       0.008009       0.005318      -0.015305      -0.016740       0.003866       0.012874              1.900952       2.312405      -0.183023      -0.550829       1.539881       0.183402       1.850569          -0.000004
          102              H      12.353761       0.039735       1.854526       0.080316       1.151800 0.82685253E+01  0.82286610E+02                                 1.835862                            1.691331      -1.183699       2.293818                    0.996005       3.878973      11.126577       0.474400       1.297359      -0.702731       0.000373      -0.029684      -0.014712       0.033132       0.005835      -0.004268       0.006757      -0.000352      -0.030134      -0.014571       0.003491       0.011080              1.918642       1.574730      -0.227458      -0.136044       2.335283       0.665571       1.845913          -0.000003
          103              H      10.389223       0.426354       2.854932       0.120150       1.226561 0.90051094E+01  0.90304211E+02                                 1.841095                            1.717546      -1.023328       2.393722                    0.997642       3.429190       9.442098       0.497197       1.228454      -0.722207      -0.030748      -0.022454      -0.009922       0.039346       0.007781      -0.009508       0.010655      -0.002908      -0.029141      -0.020977       0.007781       0.013196              1.895107       2.353460       0.478435       0.141970       1.815970       0.142203       1.515890          -0.000004
          104              H      10.195010       2.379350       4.247006       0.100617       1.130194 0.81767359E+01  0.81494153E+02                                 1.844911                            1.707858      -1.251341       2.268332                    0.995184       3.867492      11.258072       0.459415       1.337687      -0.694397      -0.033817       0.002743       0.018234       0.038517       0.006416      -0.009762       0.003574       0.008342      -0.018375      -0.014287       0.000686       0.013601              1.938224       2.413792      -0.197322      -0.495960       1.569481       0.184677       1.831398          -0.000002
          105              H      -6.093618       8.453236      22.957428       0.095866       1.087938 0.77720812E+01  0.76991073E+02                                 1.843217                            1.698390      -1.322305       2.243352                    0.993038       3.959237      11.740594       0.444257       1.391774      -0.683026       0.032769       0.033100       0.011714       0.048028       0.011664      -0.005546       0.005840       0.004028      -0.016146      -0.015524       0.000982       0.014541              1.933497       2.226165       0.522796       0.079292       1.960719       0.179460       1.613606          -0.000003
          106              H      -2.863873      17.365656       0.849401       0.132363       1.092059 0.79830139E+01  0.79041278E+02                                 1.807588                            1.693411      -1.268982       2.287743                    0.994160       3.663479      10.608694       0.459229       1.347067      -0.693594       0.001011       0.022865       0.029117       0.037036       0.001214      -0.002933       0.009841       0.001155       0.007299      -0.010539      -0.000057       0.010597              1.869607       1.607587       0.125708      -0.103463       1.710051       0.439078       2.291181          -0.000003
          107              H      -9.436120       5.383717      22.230718       0.142176       1.110109 0.80468315E+01  0.78472238E+02                                 1.724918                            1.624339      -1.084560       2.384933                    0.997148       3.279113       8.909582       0.510805       1.229588      -0.721894      -0.024852      -0.032984      -0.003398       0.041438       0.008957      -0.002317       0.012240      -0.001600       0.003528      -0.016173       0.001690       0.014483              1.758816       1.940190       0.439933      -0.154674       1.887323       0.031263       1.448934          -0.000003
          108              H      -7.709087       5.600527      20.720671       0.098792       1.308602 0.95366625E+01  0.96667181E+02                                 1.900675                            1.747244      -0.990013       2.401513                    0.997730       3.477362       9.513766       0.503363       1.200444      -0.729003      -0.006858      -0.031754      -0.036884       0.049151       0.015728       0.000215       0.014568      -0.005481       0.004118      -0.021119      -0.001019       0.022138              2.001510       1.655663      -0.178186      -0.340979       1.954366       0.646888       2.394501          -0.000003
          109              H       1.694307      -1.347795       3.609955       0.072439       1.199843 0.86938164E+01  0.88071827E+02                                 1.925074                            1.763125      -1.258006       2.256505                    0.993670       4.039301      11.892160       0.450913       1.340871      -0.693310       0.003815       0.014843       0.037979       0.040955       0.001960       0.003526       0.005373       0.011338       0.019559      -0.010668       0.000455       0.010213              2.015627       1.635411       0.013736      -0.060817       1.600355       0.369465       2.811114          -0.000002
          110              H      -4.316535      16.498446       2.534047       0.116826       1.130748 0.83818591E+01  0.83660231E+02                                 1.808030                            1.702796      -1.342175       2.236136                    0.993403       3.774105      10.825369       0.473054       1.297228      -0.703073       0.026789       0.002499       0.015894       0.031249      -0.001740      -0.002394       0.004881       0.019751       0.016719      -0.013945       0.004226       0.009719              1.845448       2.260112       0.260631       0.345445       1.425048       0.129281       1.851183          -0.000002
          111              H     -11.424886       6.321372      22.891364       0.128188       1.211030 0.91640161E+01  0.91955246E+02                                 1.811390                            1.723712      -0.917143       2.451346                    0.998545       3.308669       9.002223       0.502042       1.215836      -0.726792      -0.006999      -0.016657      -0.035213       0.039577       0.004211       0.005487       0.007865       0.017967       0.036513      -0.017543       0.000364       0.017179              1.830651       1.671440      -0.013246      -0.103834       1.566330       0.180705       2.254183          -0.000005
          112              H       9.649429      15.539119       0.570986       0.085131       1.341157 0.97621186E+01  0.99871710E+02                                 1.959278                            1.787805      -0.920103       2.426773                    0.998235       3.560712       9.896415       0.487619       1.227799      -0.722444      -0.036219      -0.013550      -0.024257       0.045649       0.007118       0.007704       0.011190       0.016332       0.030881      -0.018531      -0.001862       0.020394              2.068634       2.912717       0.123018       0.340994       1.581916       0.018215       1.711268          -0.000004
          113              H      -6.106407       6.034146      17.634514       0.085972       1.234802 0.88436760E+01  0.89076714E+02                                 1.900295                            1.732907      -1.150489       2.317252                    0.995755       3.743073      10.634659       0.477558       1.273353      -0.709395      -0.015699       0.032843      -0.028178       0.046034      -0.000900       0.012915      -0.002958      -0.008712       0.027548      -0.015682      -0.000768       0.016451              2.008562       1.548536      -0.390943       0.171039       2.742179      -0.445788       1.734972          -0.000000
          114              H      -6.375049       4.016108      16.657702       0.135358       1.053201 0.77035067E+01  0.73459989E+02                                 1.597856                            1.539379      -0.841608       2.491442                    0.999351       3.072415       7.950632       0.556814       1.153543      -0.741993      -0.016853      -0.000400      -0.034303       0.038222      -0.001702       0.012419      -0.001935      -0.013220       0.023955      -0.016842       0.002126       0.014716              1.598212       1.370616      -0.018588       0.283783       1.497038       0.128917       1.926982           0.000004
          115              H      -4.909836       2.305175      19.989243       0.135045       1.111974 0.83630847E+01  0.83575950E+02                                 1.816327                            1.725966      -1.277293       2.288160                    0.994124       3.614376      10.434620       0.458841       1.335762      -0.696695       0.009244      -0.028657       0.023506       0.038200      -0.001605       0.003565      -0.004218      -0.021739       0.007547      -0.012967       0.001018       0.011949              1.848274       1.497447      -0.173641       0.162641       2.303800      -0.305400       1.743575          -0.000000
          116              H      -4.707556       4.420773      20.899989       0.098047       1.288611 0.97873579E+01  0.10164029E+03                                 1.999287                            1.860863      -1.255874       2.280603                    0.993680       3.839555      11.266676       0.444540       1.326767      -0.698499       0.016134      -0.000132       0.046941       0.049637       0.000267       0.005438       0.000930      -0.016082       0.038535      -0.015507       0.001544       0.013963              2.057234       1.718120       0.015275       0.410295       1.828297       0.288155       2.625285          -0.000002
          117              H      -5.577993       0.086625      14.680485       0.095498       1.272826 0.95029637E+01  0.97900769E+02                                 1.970129                            1.822128      -1.277309       2.264013                    0.993785       3.873652      11.298247       0.453784       1.310177      -0.701138       0.007427       0.001522      -0.047712       0.048310       0.001925       0.000547       0.000496      -0.012935       0.032348      -0.012149       0.001322       0.010827              2.044360       1.577243       0.046499      -0.208028       1.751736       0.258423       2.804102           0.000003
          118              H      -5.313326       2.178736      15.657296       0.139528       1.128063 0.85277780E+01  0.85192585E+02                                 1.801168                            1.718326      -1.160264       2.342998                    0.996287       3.514614       9.973413       0.472208       1.298394      -0.705326       0.010105       0.029356      -0.024617       0.039622       0.005050      -0.000841      -0.004768      -0.018033       0.003776      -0.010978      -0.000918       0.011896              1.824808       1.459669       0.186197      -0.160051       2.173601      -0.286147       1.841154           0.000003
          119              H      -6.236496       0.473222      19.205906       0.134179       1.079405 0.79948174E+01  0.77433680E+02                                 1.664166                            1.600230      -0.851894       2.486081                    0.999334       3.171738       8.443306       0.526498       1.201124      -0.729932      -0.007817       0.001126       0.037001       0.037834       0.003596      -0.007482       0.000018      -0.017829       0.032849      -0.017024       0.003936       0.013088              1.664941       1.325971       0.062154      -0.117353       1.539268       0.084388       2.129584          -0.000001
          120              H      11.503036      -1.524942      18.148873       0.086420       1.242130 0.89647591E+01  0.90700562E+02                                 1.920690                            1.755311      -1.118771       2.334655                    0.995884       3.733034      10.666977       0.469714       1.288846      -0.706499      -0.008965      -0.033654       0.031100       0.046692       0.001388      -0.006186      -0.005223      -0.019528       0.047450      -0.018789       0.000138       0.018651              2.039923       1.570796       0.397202      -0.162410       2.696376      -0.538966       1.852598          -0.000000
          121              H       9.302307      -0.916076      14.982494       0.092294       1.301474 0.95496418E+01  0.96568342E+02                                 1.878028                            1.737991      -0.937346       2.424018                    0.998337       3.424052       9.273901       0.510645       1.186149      -0.733183      -0.000558       0.033288       0.035267       0.048500      -0.011972       0.000596       0.015713      -0.004741       0.003208      -0.019492      -0.000841       0.020333              1.941198       1.692093       0.185771       0.361651       1.879123       0.508859       2.252377           0.000004
          122              H       7.450551      -0.695654      13.647047       0.138498       1.069544 0.75843637E+01  0.73292429E+02                                 1.710703                            1.595547      -1.135635       2.353672                    0.996534       3.388660       9.337675       0.503541       1.258727      -0.713601      -0.025209       0.028687       0.009661       0.039392      -0.005477       0.001517       0.009876       0.005652       0.008430      -0.013177       0.002915       0.010263              1.761917       1.981309      -0.492926       0.144875       1.838739       0.004251       1.465705           0.000003
          123              H       8.827818      -3.671216      11.330069       0.139965       1.131257 0.83528339E+01  0.83369148E+02                                 1.825100                            1.713173      -1.376646       2.237558                    0.994169       3.645866      10.486550       0.465731       1.317649      -0.699738      -0.002357      -0.024294      -0.027936       0.037097      -0.001572       0.001019       0.003891       0.007919       0.010325      -0.007460       0.002514       0.004946              1.859086       1.657554      -0.018931       0.240128       1.898587       0.359159       2.021116           0.000003
          124              H      10.670821      -3.790465      12.712705       0.093558       1.381314 0.10461397E+02  0.10993273E+03                                 2.058088                            1.896514      -1.216845       2.293711                    0.994116       3.833053      11.137500       0.452080       1.289300      -0.706919       0.032278      -0.034797      -0.016101       0.050119      -0.013442      -0.001011       0.007987       0.008451      -0.007688      -0.015634      -0.001402       0.017035              2.141318       2.489029      -0.518000       0.003872       2.256116       0.068979       1.678807           0.000004
          125              H       3.924411      -0.453544      11.079967       0.096372       1.353115 0.10198195E+02  0.10656820E+03                                 2.031210                            1.873750      -1.290354       2.260483                    0.993765       3.836549      11.144402       0.454015       1.291015      -0.706142      -0.030674       0.037041       0.012129       0.049599      -0.013060      -0.000766       0.006857       0.005513      -0.012371      -0.013905      -0.002718       0.016622              2.112335       2.396365      -0.569866      -0.011919       2.290369       0.095373       1.650270           0.000003
          126              H       5.809866      -0.599893      12.457885       0.131928       1.160266 0.86450042E+01  0.86843827E+02                                 1.838973                            1.729559      -1.358364       2.241299                    0.994042       3.678362      10.540171       0.469889       1.297587      -0.703934       0.002697       0.023709       0.028559       0.037215      -0.002464       0.001632       0.005275       0.006388       0.013393      -0.008598       0.001798       0.006801              1.867217       1.675031      -0.036237       0.238642       1.924086       0.364818       2.002533           0.000003
          127              H       7.171194      -3.539322      10.188096       0.136313       1.055476 0.74470078E+01  0.71804270E+02                                 1.709565                            1.591070      -1.124279       2.355846                    0.996836       3.424818       9.498847       0.498321       1.274759      -0.709689       0.025554      -0.026949      -0.009160       0.038251      -0.004252       0.001181       0.009207       0.005634       0.005887      -0.011822       0.002710       0.009112              1.766186       2.016606      -0.496267       0.126819       1.822111       0.013615       1.459841           0.000003
          128              H      -2.734727      14.608633       8.942308       0.096997       1.278386 0.93242073E+01  0.93866255E+02                                 1.863660                            1.723395      -0.951057       2.420613                    0.997971       3.423553       9.296653       0.509354       1.194508      -0.730813       0.001597      -0.034018      -0.035422       0.049138      -0.012499       0.001165       0.017106      -0.001120       0.004476      -0.021640       0.000771       0.020869              1.930552       1.713069       0.217878       0.355499       1.902529       0.490442       2.176057           0.000004
          129              H      -2.181550       6.205780      17.502385       0.081843       1.157966 0.82944462E+01  0.83382344E+02                                 1.909946                            1.743872      -1.371463       2.211542                    0.992232       4.055299      12.052464       0.443146       1.374906      -0.686183      -0.013121       0.034300       0.024589       0.044196      -0.001246      -0.006980       0.004455      -0.017356       0.030669      -0.015671       0.001541       0.014130              2.036743       1.530134      -0.134774      -0.137097       2.747907       0.499729       1.832190          -0.000000
          130              H      -2.316222       4.241928      18.663233       0.128808       1.035940 0.77323222E+01  0.76175425E+02                                 1.766916                            1.685520      -1.223416       2.311210                    0.994394       3.660020      10.674526       0.451245       1.377809      -0.687660      -0.005416       0.002630       0.036943       0.037431      -0.003443      -0.003288       0.002656      -0.018808       0.031005      -0.015486       0.003453       0.012033              1.792350       1.442841       0.008546      -0.244199       1.666651      -0.072526       2.267560          -0.000000
          131              H      -1.586807       2.332306      15.199563       0.134439       1.171254 0.86490460E+01  0.86360493E+02                                 1.815174                            1.704475      -1.172141       2.330748                    0.996164       3.511800       9.832485       0.486984       1.259634      -0.713563      -0.000901      -0.029227      -0.024210       0.037962      -0.003726      -0.007487       0.000791      -0.017850       0.002982      -0.013729       0.003766       0.009963              1.863556       1.377651       0.073616      -0.014503       2.319318       0.370905       1.893700           0.000003
          132              H      -1.169475       4.346743      14.218033       0.094649       1.406658 0.10408752E+02  0.10872535E+03                                 2.052039                            1.868562      -1.174914       2.317411                    0.994624       3.717580      10.604257       0.466151       1.257904      -0.714667       0.009687      -0.005802      -0.047503       0.048827      -0.002374      -0.012306       0.002644      -0.021489       0.032866      -0.021028       0.004358       0.016670              2.154972       1.719896       0.127650      -0.319207       1.812292      -0.184618       2.932729           0.000004
          133              H      -1.753732       0.465986      20.720671       0.100318       1.137313 0.81991717E+01  0.81999636E+02                                 1.873454                            1.725615      -1.252552       2.274105                    0.994041       3.902819      11.483489       0.449692       1.361912      -0.689385       0.005924       0.005772       0.046731       0.047457       0.003670       0.004034      -0.004180      -0.017786       0.018880      -0.013923       0.003704       0.010219              1.946164       1.493274      -0.066154       0.167790       1.703334      -0.125139       2.641886          -0.000001
          134              H      -1.657528       2.447904      19.607012       0.134986       1.200657 0.90029821E+01  0.91129347E+02                                 1.871219                            1.758623      -1.271239       2.284300                    0.995284       3.610230      10.298183       0.469725       1.288221      -0.707010       0.008411       0.029605       0.019677       0.036529       0.006980       0.004577      -0.000101      -0.013171      -0.002498      -0.010980       0.000677       0.010303              1.920469       1.415801       0.103116       0.096603       2.457192       0.318479       1.888413          -0.000000
          135              H      -2.429872       0.550928      16.171656       0.139827       1.032741 0.76382763E+01  0.74750744E+02                                 1.742996                            1.660751      -1.131409       2.361731                    0.996175       3.522470      10.120150       0.462212       1.354082      -0.693132      -0.003585       0.000242      -0.039009       0.039174       0.003708       0.002313       0.001602      -0.018269       0.028687      -0.014799       0.004330       0.010469              1.769193       1.374236       0.033039       0.117285       1.608613      -0.080631       2.324731           0.000002
          136              H      -2.614575      -1.409311      17.393850       0.077957       1.108964 0.80651199E+01  0.80197693E+02                                 1.832353                            1.703605      -1.153922       2.313906                    0.994052       3.906218      11.400301       0.456454       1.349455      -0.692086      -0.013701      -0.036509      -0.024940       0.046289       0.005809       0.005265       0.004152      -0.021533       0.024627      -0.017031       0.003260       0.013771              1.912269       1.484277       0.144048       0.133373       2.489272       0.429124       1.763259           0.000000
          137              H      12.509215      -1.626080      12.651360       0.085067       1.314476 0.96902950E+01  0.98991384E+02                                 1.932080                            1.780762      -0.937240       2.418551                    0.998058       3.576752       9.945939       0.488584       1.227174      -0.722263      -0.037549       0.020948      -0.018360       0.046753      -0.009450       0.005440      -0.014202       0.011275       0.011685      -0.018370      -0.001336       0.019705              2.009300       2.740825      -0.231064       0.216698       1.610266      -0.126239       1.676810           0.000004
          138              H      -3.572758      -1.217765      11.367820       0.128100       1.084725 0.76994423E+01  0.75130855E+02                                 1.762132                            1.633898      -1.121226       2.351696                    0.996407       3.553175      10.031773       0.482753       1.300235      -0.703637      -0.005087       0.023699      -0.029266       0.038000      -0.004821       0.002685      -0.010167       0.019457       0.018597      -0.017713       0.004172       0.013542              1.839283       1.524314       0.002014      -0.058633       1.697901      -0.514749       2.295635           0.000003
          139              H      -1.411130      -3.197888      14.137812       0.116669       1.061489 0.77644587E+01  0.76259424E+02                                 1.751048                            1.650817      -1.363193       2.225558                    0.993290       3.793988      10.902061       0.473812       1.316188      -0.698416       0.026132      -0.009286       0.011002       0.029835      -0.000241      -0.002000      -0.005859       0.014021       0.010192      -0.011139       0.003797       0.007341              1.789408       2.151549      -0.367493       0.224996       1.499599      -0.226548       1.717076           0.000001
          140              H      -3.340109      -3.546582      15.303379       0.082042       1.261099 0.92283254E+01  0.94694335E+02                                 1.974163                            1.805253      -1.393490       2.200545                    0.992250       4.026222      11.849174       0.450734       1.324295      -0.696918       0.005209      -0.025034       0.035652       0.043873      -0.001548       0.002325      -0.010087       0.006062       0.004430      -0.011572       0.001320       0.010252              2.085272       1.681891      -0.012016      -0.045901       1.885389      -0.669640       2.688536           0.000001
          141              H       0.446561       0.061364       9.739801       0.090968       1.273421 0.92426328E+01  0.93461832E+02                                 1.900515                            1.746313      -0.951314       2.416521                    0.997826       3.555113       9.888494       0.489539       1.237314      -0.719596       0.005752       0.045786      -0.019124       0.049952      -0.008432      -0.006333      -0.009457      -0.019221      -0.032711      -0.019260      -0.000566       0.019826              1.989610       1.679943       0.190385      -0.212628       2.310589      -0.629556       1.978299           0.000003
          142              H      -1.522661      -0.155445      11.037497       0.137418       1.101820 0.79141152E+01  0.77987679E+02                                 1.793267                            1.667070      -1.322950       2.260578                    0.994556       3.648758      10.452389       0.472004       1.316851      -0.699344      -0.024300       0.030066       0.003752       0.038839      -0.001027      -0.006116      -0.010068      -0.006995      -0.020278      -0.014528       0.001969       0.012559              1.856067       2.036049      -0.544398      -0.146630       1.996488       0.004878       1.535663           0.000002
          143              H      -0.019864      -3.537530      12.448447       0.124385       1.097734 0.79186949E+01  0.77919740E+02                                 1.782124                            1.662032      -1.244989       2.293153                    0.994588       3.631187      10.340512       0.475834       1.308147      -0.701623      -0.002373      -0.028190       0.019550       0.034388      -0.001938      -0.003477      -0.013368       0.000196      -0.016260      -0.016183       0.003600       0.012584              1.845196       1.516279      -0.068837      -0.163611       1.975395      -0.518396       2.043914           0.000002
          144              H       1.790701      -3.253875      11.079967       0.081180       1.436922 0.10661387E+02  0.11181405E+03                                 2.061206                            1.875516      -1.148951       2.318736                    0.994833       3.770086      10.706787       0.472024       1.237254      -0.719042       0.033010      -0.031837       0.005785       0.046224      -0.013734      -0.001112      -0.010673       0.007900      -0.008535      -0.018569       0.001109       0.017460              2.161421       2.490947      -0.634257      -0.143197       2.273517      -0.006288       1.719799           0.000003
          145              H       0.491888      -0.984764      20.442257       0.081376       1.354702 0.98777133E+01  0.10047013E+03                                 1.900550                            1.744137      -0.974812       2.395020                    0.997731       3.508173       9.448519       0.521422       1.154878      -0.740027      -0.000328       0.029594      -0.035255       0.046031       0.011320      -0.002436      -0.014867       0.007098       0.013266      -0.019609       0.000111       0.019498              1.994641       1.658073      -0.197477       0.288005       1.969865      -0.621519       2.355983          -0.000001
          146              H       2.463672      -1.013679      21.692764       0.135390       1.085228 0.79138164E+01  0.75695511E+02                                 1.602724                            1.538365      -0.898922       2.461311                    0.999002       3.086730       7.903990       0.571029       1.121409      -0.750014       0.031088       0.022400      -0.012836       0.040410       0.009345      -0.000215      -0.013308       0.012131      -0.000426      -0.018846       0.003514       0.015332              1.602743       1.846014       0.301997      -0.011033       1.521745      -0.073058       1.440472          -0.000003
          147              H       5.547108       5.481417       0.641770       0.130642       0.997085 0.69937955E+01  0.66696380E+02                                 1.673978                            1.563681      -1.030642       2.398230                    0.997388       3.462679       9.698698       0.489894       1.311037      -0.701429      -0.003692      -0.020016       0.028527       0.035044       0.011123       0.001239      -0.008969       0.005926       0.000139      -0.015667       0.002321       0.013346              1.730894       1.466476       0.002608       0.100497       1.535968      -0.465471       2.190236          -0.000003
          148              H      -1.139264      -3.586376      22.726202       0.084224       1.283559 0.96478389E+01  0.98253280E+02                                 1.884672                            1.765985      -0.954595       2.411195                    0.997731       3.545299       9.779289       0.496151       1.212202      -0.725930      -0.034187      -0.033468       0.011512       0.049208       0.014264       0.000193      -0.015526       0.002560      -0.003108      -0.021478       0.000687       0.020791              1.935155       2.368577       0.496033       0.009496       1.838062      -0.092889       1.598824          -0.000006
          149              H       9.622315       4.722606       2.340572       0.094342       1.163661 0.84626861E+01  0.85195853E+02                                 1.896843                            1.749801      -1.268208       2.271182                    0.993184       3.883129      11.414625       0.448431       1.356752      -0.690939       0.007302      -0.044480       0.016693       0.048068      -0.000057       0.005178      -0.006846      -0.012705      -0.016079      -0.011208      -0.000829       0.012036              1.969471       1.738089      -0.260017       0.259134       2.365807      -0.480490       1.804517          -0.000003
          150              H       7.709942       4.820174       1.075908       0.132002       0.982300 0.70780455E+01  0.68591757E+02                                 1.736978                            1.635245      -1.318052       2.266827                    0.993233       3.736181      11.008593       0.446132       1.416719      -0.679043      -0.019010      -0.031319      -0.003111       0.036768       0.007566       0.008112      -0.002758      -0.005307      -0.020141      -0.014096       0.002308       0.011788              1.789701       1.825741       0.409741       0.136970       2.020363       0.040490       1.523000          -0.000003
          151              H       8.599782       8.581657       0.094378       0.138070       1.181093 0.87622869E+01  0.87111091E+02                                 1.788910                            1.690505      -1.027865       2.409009                    0.997476       3.303632       9.003053       0.503736       1.223057      -0.724327      -0.003477       0.032745      -0.020022       0.038539       0.002039       0.006462      -0.010047      -0.010154      -0.014658      -0.014291       0.001033       0.013258              1.802041       1.566679      -0.040934       0.250701       2.112794      -0.323681       1.726651          -0.000002
          152              H      10.349303       8.491314       1.547798       0.096817       1.167466 0.81606921E+01  0.81325961E+02                                 1.894861                            1.711050      -1.254233       2.278715                    0.993992       3.834417      11.175418       0.456851       1.345332      -0.693139       0.024310       0.041227       0.000994       0.047871       0.005821       0.009241      -0.004516      -0.005123      -0.016161      -0.014806       0.005511       0.009295              2.024608       2.006287       0.683888       0.274951       2.479970       0.262370       1.587565          -0.000001
          153              H       2.988568      -7.819383      21.357722       0.104940       1.220256 0.92766009E+01  0.95696596E+02                                 1.954394                            1.830583      -1.486286       2.158304                    0.992826       4.089721      12.227032       0.438306       1.354632      -0.690212       0.007102      -0.023329       0.032818       0.040887      -0.002468       0.000704      -0.010110      -0.006856       0.021967      -0.008881      -0.005640       0.014521              2.007072       1.587745      -0.081272       0.058202       2.232333      -0.500012       2.201137          -0.000004
          154              H       3.042971      -5.539377      22.084432       0.114893       1.172697 0.84374127E+01  0.84388006E+02                                 1.862804                            1.715831      -1.181193       2.310868                    0.996007       3.736021      10.741320       0.468019       1.308492      -0.701272       0.004129       0.006601       0.041556       0.042280       0.002154       0.002012       0.005824      -0.020966       0.025601      -0.015060       0.001446       0.013614              1.955572       1.459695       0.028221       0.153008       1.648400       0.333959       2.758623          -0.000004
          155              H       2.936606      -3.830261      20.385630       0.091838       1.260738 0.93789624E+01  0.94521599E+02                                 1.824658                            1.710756      -1.021574       2.369140                    0.997688       3.560623       9.662778       0.519370       1.170180      -0.734848       0.004715       0.033401       0.004065       0.033977       0.005624       0.004994      -0.003585      -0.027792       0.025123      -0.020276       0.007532       0.012744              1.857214       1.464076       0.011444       0.008440       2.423436       0.435142       1.684131          -0.000004
          156              H       2.656848      -4.346953      18.238532       0.098335       1.213161 0.90597436E+01  0.90767752E+02                                 1.802670                            1.701594      -0.945626       2.410920                    0.998294       3.507390       9.576277       0.510109       1.198471      -0.728458      -0.003105       0.026176      -0.019595       0.032845       0.002283       0.001325       0.000379      -0.033793       0.016873      -0.019928       0.005665       0.014264              1.828940       1.538906      -0.145876       0.128451       1.940449      -0.507566       2.007464          -0.000002
          157              H       2.529105      -6.542046      17.549573       0.100310       1.169110 0.89782919E+01  0.91267238E+02                                 1.866488                            1.777179      -1.172325       2.309647                    0.994994       3.821391      11.101625       0.456757       1.319168      -0.699360      -0.003125      -0.006976      -0.036154       0.036954      -0.000332      -0.000381       0.002227      -0.022115       0.039431      -0.017639       0.003949       0.013689              1.904244       1.593021      -0.013169       0.141001       1.670819       0.257256       2.448892          -0.000001
          158              H      -8.038471       8.693547      19.054901       0.085373       1.227005 0.95014647E+01  0.98671511E+02                                 1.966083                            1.854844      -1.423419       2.177878                    0.991826       4.200810      12.628881       0.434360       1.357861      -0.689336      -0.008584       0.002362       0.033361       0.034529       0.007442      -0.002939      -0.002585       0.018966       0.027865      -0.016785       0.004645       0.012139              2.022186       1.709404      -0.076389      -0.172146       1.571608      -0.054672       2.785548          -0.000003
          159              H      -9.921773       8.603223      17.738329       0.117451       1.233120 0.89866948E+01  0.89438559E+02                                 1.802249                            1.682478      -0.865969       2.465333                    0.999046       3.314712       8.884668       0.521016       1.181218      -0.734499      -0.035836      -0.007903       0.015658       0.039898       0.006227      -0.000605      -0.006498       0.034692       0.015724      -0.022485       0.006377       0.016108              1.848284       2.467832       0.043318      -0.379550       1.420288      -0.003382       1.656731          -0.000003
          160              H      -9.587050       8.946504      15.407195       0.102017       1.151854 0.82674994E+01  0.80147567E+02                                 1.684532                            1.582212      -0.731996       2.517332                    0.999761       3.224988       8.381773       0.556421       1.135497      -0.745812      -0.026605       0.012469      -0.022774       0.037175      -0.005157       0.001317      -0.003986       0.026476       0.033354      -0.020199       0.007616       0.012583              1.723270       2.062456      -0.075860       0.458012       1.345786      -0.015422       1.761568           0.000003
          161              H      -7.537363       8.769457      14.496448       0.113327       1.099636 0.74164937E+01  0.71624145E+02                                 1.769616                            1.594562      -1.033796       2.385181                    0.996652       3.574464      10.007100       0.493321       1.285629      -0.706331      -0.000638      -0.007459      -0.038346       0.039070       0.002838       0.002157       0.006841       0.025248       0.036508      -0.020360       0.005816       0.014544              1.886888       1.442641      -0.057722      -0.186865       1.408312       0.214936       2.809713           0.000002
          162              H      -5.647005       9.327707      15.964024       0.107347       1.153039 0.86825567E+01  0.87316848E+02                                 1.834227                            1.737094      -1.081959       2.353575                    0.997153       3.707862      10.631020       0.467332       1.303257      -0.703157       0.031514       0.019022      -0.014026       0.039392       0.011340      -0.004222      -0.006780       0.014273       0.022434      -0.017783       0.001958       0.015825              1.866868       2.341615       0.124664      -0.290468       1.497572      -0.012848       1.761418           0.000000
          163              H       5.435939      -6.596244      17.172062       0.109380       1.139492 0.83217830E+01  0.83088714E+02                                 1.838981                            1.712302      -1.251004       2.275750                    0.995433       3.783500      10.930173       0.464307       1.321221      -0.698366      -0.019438      -0.006245       0.032450       0.038339      -0.005499      -0.010627      -0.002480      -0.007900       0.019430      -0.015257       0.002958       0.012299              1.910806       2.029197       0.194791      -0.595607       1.621554      -0.252416       2.081668          -0.000002
          164              H       5.544735      -4.419207      16.284909       0.098286       1.216534 0.90780297E+01  0.90121865E+02                                 1.744043                            1.657776      -0.805919       2.476864                    0.999348       3.348760       8.818646       0.543471       1.135249      -0.745564      -0.023034       0.026764       0.011781       0.037225      -0.006289      -0.015173      -0.004584      -0.016692      -0.021001      -0.022822       0.008847       0.013975              1.750973       1.844490      -0.369346      -0.240958       1.855528       0.192909       1.552899           0.000000
          165              H       7.088031      -3.924170      14.614420       0.088054       1.213287 0.87380834E+01  0.87408836E+02                                 1.844628                            1.697905      -1.095730       2.333541                    0.996461       3.710381      10.372984       0.494909       1.237206      -0.717303       0.008769       0.030583      -0.006399       0.032452      -0.003069      -0.012095       0.001907      -0.014592      -0.009903      -0.016664       0.004799       0.011865              1.934717       1.512093       0.222607      -0.098218       2.618891      -0.505702       1.673168           0.000002
          166              H       0.143280      12.476739      13.467729       0.115283       1.060065 0.75643521E+01  0.74119691E+02                                 1.788513                            1.660409      -1.212746       2.301433                    0.994939       3.747154      10.902613       0.457356       1.366751      -0.688981       0.014722       0.003137      -0.037028       0.039971      -0.004859      -0.010095      -0.005469      -0.008247       0.019043      -0.015550       0.003161       0.012390              1.850184       1.711722       0.140412      -0.524855       1.603637      -0.272309       2.235194           0.000002
          167              H       0.161072      10.366549      14.453978       0.096953       1.044873 0.77460303E+01  0.76605144E+02                                 1.787745                            1.692106      -1.256008       2.270468                    0.993098       3.943172      11.651638       0.446807       1.386140      -0.684286       0.026328      -0.019799      -0.013520       0.035608      -0.009168      -0.009941      -0.002091      -0.006227       0.008426      -0.015889       0.004268       0.011621              1.827600       1.837596      -0.376061      -0.285545       2.016995       0.267465       1.628207           0.000001
          168              H      -0.316665      10.599581      18.663233       0.115834       1.085159 0.83259179E+01  0.82585524E+02                                 1.746883                            1.692120      -0.990763       2.409677                    0.997494       3.519986       9.916288       0.478821       1.289619      -0.707325      -0.022981       0.031482       0.006123       0.039456      -0.008288       0.004069       0.008273       0.000248      -0.010378      -0.014041       0.003172       0.010870              1.739370       1.753140      -0.341195       0.095870       1.994131      -0.022128       1.470840          -0.000003
          169              H       1.462922      10.306892      20.116653       0.106774       1.179506 0.86880433E+01  0.87535100E+02                                 1.870585                            1.740954      -1.259983       2.273131                    0.993963       3.789909      10.937205       0.464688       1.308229      -0.701290       0.012412       0.027649       0.024166       0.038762      -0.006246       0.008581       0.009637      -0.004791      -0.010186      -0.016927       0.006223       0.010704              1.943360       1.632148       0.315223       0.316797       2.152025       0.513014       2.045906          -0.000003
          170              H       2.640447       8.373760      20.220469       0.111093       1.198500 0.84924256E+01  0.83887356E+02                                 1.801829                            1.655553      -1.002463       2.393174                    0.998118       3.459485       9.440410       0.512337       1.210279      -0.725221       0.029248      -0.003030       0.026738       0.039743      -0.010488       0.010337       0.001575      -0.007969      -0.011616      -0.016623       0.002048       0.014575              1.892381       2.058849       0.025414       0.635433       1.452333       0.002327       2.165960          -0.000004
          171              H       2.200820       6.621305      18.743454       0.114770       1.061712 0.75666542E+01  0.70998026E+02                                 1.526837                            1.461945      -0.770325       2.508540                    0.999652       3.034121       7.496716       0.616274       1.059229      -0.766892       0.020652      -0.032757       0.002911       0.038833      -0.008882       0.014580       0.007255      -0.010953      -0.007595      -0.022459       0.010464       0.011995              1.525431       1.467637      -0.292873       0.045428       1.806026      -0.027000       1.302629          -0.000002
          172              H       0.536442       6.888702      17.101278       0.097071       1.332270 0.99479738E+01  0.10330903E+03                                 1.990740                            1.832759      -1.450154       2.167419                    0.994135       3.981702      11.529836       0.465795       1.266215      -0.709580      -0.000436      -0.035763      -0.018294       0.040173      -0.010378       0.003673       0.007770      -0.023092      -0.027550      -0.016761      -0.004560       0.021320              2.105897       1.765328       0.345238       0.270662       2.295452       0.660944       2.256911           0.000001
          173              H       3.172308      12.409888      14.161406       0.103245       1.270825 0.95670999E+01  0.99272898E+02                                 1.996043                            1.849594      -1.488365       2.159943                    0.991862       4.076470      12.149355       0.440202       1.340923      -0.693253      -0.011992       0.022775      -0.031394       0.040596      -0.003780       0.001443      -0.007560      -0.012404       0.031180      -0.012483      -0.002485       0.014968              2.058422       1.660537      -0.171650       0.213800       2.468599      -0.551754       2.046132           0.000003
          174              H       3.272197      10.194923      13.335600       0.106093       1.225439 0.91571122E+01  0.92954756E+02                                 1.889705                            1.768597      -1.016008       2.387789                    0.997274       3.640526      10.352485       0.471045       1.280945      -0.708993      -0.004840      -0.004825      -0.040263       0.040839      -0.003175       0.001099       0.003915      -0.020123       0.039616      -0.017248       0.002665       0.014583              1.939300       1.513963       0.026253       0.165726       1.687595       0.322685       2.616343           0.000004
          175              H       3.600601       8.397282      14.751268       0.102324       1.224947 0.87843209E+01  0.87606574E+02                                 1.834941                            1.688536      -0.984350       2.395903                    0.997782       3.540395       9.743808       0.504584       1.217150      -0.723371       0.003820      -0.033218      -0.010589       0.035073      -0.007808       0.001486      -0.001349      -0.027694       0.019264      -0.019155       0.006043       0.013112              1.922624       1.448939       0.019614       0.016405       2.546239       0.597782       1.772694           0.000002
          176              H       3.750183       8.830867      17.016338       0.093196       1.240014 0.94034054E+01  0.94544938E+02                                 1.786703                            1.701624      -0.959567       2.400838                    0.998014       3.484833       9.353653       0.527569       1.154711      -0.739517       0.001687      -0.027258       0.021525       0.034774      -0.004497       0.005649       0.000799      -0.032183       0.024568      -0.021885       0.009271       0.012614              1.790287       1.492403       0.028976      -0.015718       1.993914      -0.432576       1.884546          -0.000001
          177              H       3.814521      10.917560      17.832707       0.109318       1.033252 0.74659498E+01  0.72713754E+02                                 1.745645                            1.640178      -1.026429       2.390996                    0.996183       3.650520      10.493502       0.465421       1.351227      -0.692877       0.003403       0.003328       0.037623       0.037922      -0.001447       0.006095      -0.000396      -0.023213       0.037896      -0.019167       0.005313       0.013854              1.801533       1.476594       0.071086       0.120012       1.528296       0.230938       2.399708          -0.000002
          178              H      11.237894      -5.327980      19.526791       0.108620       1.012965 0.73571369E+01  0.72049874E+02                                 1.770707                            1.664017      -1.314139       2.247456                    0.993244       3.943452      11.712833       0.443143       1.411360      -0.679112       0.028965      -0.022642       0.011892       0.038640      -0.011046      -0.000386      -0.002418       0.016672       0.004809      -0.014970       0.001885       0.013084              1.817699       2.138517      -0.340821       0.187296       1.659197      -0.135363       1.655384          -0.000002
          179              H       9.606026      -5.040731      21.050994       0.099290       1.247803 0.89474135E+01  0.90194524E+02                                 1.897576                            1.734039      -1.123826       2.332674                    0.995338       3.683165      10.396896       0.482139       1.260234      -0.712734       0.003439      -0.015634       0.032932       0.036616      -0.005921      -0.004817      -0.005400       0.019770       0.032875      -0.018454       0.004779       0.013675              1.985987       1.557049      -0.048675       0.168901       1.629151      -0.270658       2.771759          -0.000004
          180              H       7.618454      -4.081388      20.442257       0.101639       1.152566 0.80750146E+01  0.77590105E+02                                 1.663800                            1.546455      -0.749652       2.508884                    0.999655       3.191538       8.178049       0.573958       1.110613      -0.752195      -0.026014       0.001645       0.021384       0.033715      -0.009882      -0.004499      -0.008183       0.021050       0.027382      -0.021781       0.009379       0.012402              1.716317       1.966365      -0.055265      -0.524143       1.292432       0.059943       1.890156          -0.000006
          181              H       7.337511      -3.338835      18.389537       0.091760       1.305882 0.97580090E+01  0.98452106E+02                                 1.819939                            1.711129      -0.871832       2.442819                    0.998835       3.396500       8.961750       0.539519       1.125215      -0.748628      -0.032198       0.010179      -0.006405       0.034371      -0.010100      -0.004546      -0.011408       0.025883       0.018928      -0.024462       0.011064       0.013398              1.842963       2.387050      -0.298624       0.269143       1.533992      -0.094433       1.607847          -0.000001
          182              H       9.078469      -3.291852      16.808707       0.098293       1.266186 0.94814604E+01  0.97753957E+02                                 1.959445                            1.817600      -1.338461       2.221689                    0.994349       4.002342      11.728942       0.454668       1.306630      -0.700680      -0.011376       0.016411      -0.030937       0.036821      -0.011636       0.003805      -0.009065       0.003766       0.007954      -0.014511      -0.001851       0.016362              2.035074       1.668225       0.024959       0.121770       1.778992      -0.524869       2.658004           0.000001
          183              H      -0.118950      -2.621587      17.950680       0.082208       1.370870 0.10415227E+02  0.10905970E+03                                 2.006105                            1.857623      -1.311343       2.219677                    0.995593       4.002222      11.516109       0.470796       1.242446      -0.715238       0.007861       0.031487       0.015103       0.035796       0.013719      -0.000813       0.008267      -0.016101      -0.028407      -0.015768      -0.006356       0.022124              2.080011       1.659430      -0.203156      -0.146932       2.343415       0.639441       2.237188          -0.000001
          184              H       1.382214      -2.563763      16.313223       0.110602       1.079343 0.76635269E+01  0.72227244E+02                                 1.554436                            1.479763      -0.718833       2.529945                    0.999823       3.046693       7.575728       0.606522       1.071488      -0.763724       0.022851       0.026872      -0.000715       0.035281       0.012527      -0.011212       0.009520      -0.006914       0.000938      -0.022581       0.009604       0.012978              1.556731       1.629875       0.355334      -0.077421       1.711862      -0.086388       1.328457           0.000003
          185              H       1.379741      -4.196977      14.727674       0.103283       1.173328 0.83318751E+01  0.81266918E+02                                 1.735236                            1.610219      -0.715834       2.526868                    0.999809       3.272827       8.649270       0.538117       1.166966      -0.737647       0.021398       0.004016      -0.031314       0.038139       0.010794      -0.013762       0.005883      -0.009419       0.015021      -0.022297       0.008211       0.014086              1.799964       1.768998       0.007543      -0.497779       1.404911      -0.091305       2.225983           0.000003
          186              H      -7.857547      11.979897      14.968337       0.112995       1.142838 0.83746373E+01  0.83119825E+02                                 1.794129                            1.682539      -1.103009       2.348535                    0.996541       3.601599      10.121369       0.486824       1.267639      -0.710972       0.006733      -0.029022      -0.029845       0.042170       0.006938      -0.010793       0.008689      -0.002602       0.002183      -0.017789       0.006690       0.011100              1.839978       1.416519      -0.150929      -0.110246       2.133030       0.498310       1.970385           0.000001
          187              H      -1.522251      -6.227682      16.808707       0.122184       1.098506 0.84272861E+01  0.84094070E+02                                 1.776832                            1.714823      -1.128102       2.347895                    0.996150       3.591252      10.246535       0.469079       1.308526      -0.702663      -0.026404      -0.031353       0.004760       0.041266       0.011358      -0.005045       0.005762       0.002246      -0.010874      -0.014833       0.001606       0.013227              1.774525       1.741808       0.311651      -0.124955       2.068465      -0.108748       1.513303          -0.000001
          188              H      -0.133781      -5.564659      20.451694       0.080919       1.087701 0.83928015E+01  0.84576956E+02                                 1.822190                            1.749872      -1.411572       2.196337                    0.991408       4.093010      12.159101       0.444247       1.368159      -0.687378       0.027243       0.016087      -0.004410       0.031944       0.005888       0.005625      -0.009095       0.003939      -0.013141      -0.014881       0.006337       0.008544              1.844934       2.134828       0.401957      -0.014362       1.894710      -0.080290       1.505264          -0.000003
          189              H       0.173300      -7.326166      21.810736       0.119517       1.090534 0.78344402E+01  0.77480721E+02                                 1.823526                            1.691385      -1.282739       2.271633                    0.993630       3.787319      11.088540       0.452285       1.369331      -0.688315       0.031247      -0.000500       0.024366       0.039627       0.003057       0.011681      -0.007890       0.005390      -0.016037      -0.016929       0.003796       0.013132              1.908381       2.322866      -0.184437       0.554802       1.544665      -0.184596       1.857614          -0.000004
          190              H      -9.571051       9.072930      21.739953       0.081186       1.146775 0.82286225E+01  0.81817313E+02                                 1.833349                            1.689460      -1.132824       2.311924                    0.996025       3.873285      11.117246       0.473574       1.300768      -0.702040       0.000315      -0.029577       0.014326       0.032866       0.005868       0.004391      -0.006763      -0.000238      -0.029565      -0.014533       0.003539       0.010994              1.915791       1.573062      -0.226812       0.135663       2.331116      -0.663609       1.843194          -0.000004
          191              H     -11.535599       9.459562      20.739547       0.119208       1.229396 0.90273879E+01  0.90559824E+02                                 1.841576                            1.717804      -1.016665       2.395504                    0.997684       3.433322       9.447066       0.498100       1.225790      -0.722789      -0.031139      -0.022744       0.009940       0.039821       0.007865       0.009489      -0.010475      -0.002863      -0.028791      -0.020825       0.007674       0.013151              1.895686       2.354428       0.479028      -0.142099       1.816568      -0.142287       1.516061          -0.000005
          192              H      -3.759602      -6.654071      19.347473       0.100713       1.127845 0.81573212E+01  0.81257217E+02                                 1.843034                            1.706383      -1.255151       2.267526                    0.995156       3.863846      11.246653       0.459362       1.338556      -0.694243      -0.034145       0.002834      -0.018071       0.038736       0.006419       0.009567      -0.003419       0.008352      -0.017912      -0.013985       0.000519       0.013466              1.936134       2.410580      -0.196867       0.494737       1.568253      -0.184328       1.829570          -0.000002
          193              C       7.162997      16.868823       0.811650       0.092069      29.699552 0.35570210E+03  0.80147448E+04                                 8.615590                            6.465493      -0.052036       2.002905                    0.998458      26.647754      76.905915       0.616815       0.440705      -1.041189      -0.025073      -0.027645       0.020326       0.042498      -0.017551      -0.026523       0.014807      -0.032343      -0.050463      -0.039198      -0.003898       0.043096             10.469854      12.585290       1.402956       4.357957       7.703922      -2.265478      11.120352          -0.000006
          194              C       1.120064       7.773926      23.514258      -0.161912      35.148128 0.43358982E+03  0.10223513E+05                                 9.461213                            7.020313       0.014694       1.991466                    0.998530      29.349703      85.496105       0.609424       0.426251      -1.054219       0.013128       0.005295       0.010961       0.017903      -0.026452      -0.012179       0.012858      -0.038709       0.007548      -0.034806      -0.004600       0.039406             11.643706      15.331400       3.053277       5.316983       7.770616      -0.985234      11.829103          -0.000008
          195              C       5.073055      15.961882       0.133073       0.111988      36.464960 0.38132064E+03  0.86424558E+04                                 9.706153                            6.572328      -0.029923       2.013142                    0.999308      25.657796      71.521035       0.636180       0.424795      -1.062990       0.000264      -0.011692       0.004649       0.012585      -0.004548      -0.004014       0.010685      -0.005602       0.024735      -0.009899      -0.006726       0.016625             13.169369      18.328280       2.080402       8.430442       7.863799      -1.122889      13.316029          -0.000005
          196              C       5.177164      15.087449       1.231632      -0.164584      34.493681 0.42728480E+03  0.99847704E+04                                 9.206667                            6.877657       0.214752       2.048587                    0.999618      29.017710      82.700821       0.631380       0.415140      -1.066862       0.010007      -0.005946      -0.019738       0.022915       0.007570      -0.020712       0.003981      -0.017394      -0.035175      -0.029861       0.011445       0.018416             11.162698      12.998829       0.907145       6.544501       8.181349      -1.903918      12.307915          -0.000006
          197              C       6.223675      15.195843       2.104628       0.054486      28.984477 0.35370043E+03  0.78925820E+04                                 8.202383                            6.251775       0.260996       2.083799                    0.999834      26.637225      74.455357       0.662400       0.414383      -1.066162       0.031852       0.032504      -0.021937       0.050520       0.007192      -0.025122      -0.009900      -0.038092      -0.003514      -0.036383       0.005871       0.030512              9.762657      11.281720       0.876193       4.851482       7.404444      -2.128905      10.601806          -0.000005
          198              C      -2.314489       7.385510      20.885833       0.093960      26.035627 0.31056483E+03  0.67584604E+04                                 7.767839                            5.952723       0.279808       2.113234                    0.999751      25.763118      72.865385       0.657810       0.427869      -1.049816      -0.025794      -0.013841       0.039722       0.049343      -0.004635      -0.018208       0.010846      -0.090348       0.017881      -0.053727       0.007550       0.046177              8.998253      12.235122       0.732688       1.759310       4.642812      -1.218908      10.116825          -0.000005
          199              C      -1.141039       7.291560      21.527603      -0.170299      34.222144 0.43754254E+03  0.10324479E+05                                 9.237988                            7.025316       0.138747       2.025272                    0.999093      29.452243      85.403047       0.613643       0.423002      -1.057840      -0.009513      -0.011678       0.005393       0.015999       0.003326      -0.014121       0.005991      -0.018124      -0.059311      -0.027950       0.007998       0.019952             10.956519      13.985709       0.689891       3.951588       5.140571      -1.180244      13.743277          -0.000006
          200              C      -1.103218       6.937445      22.886173       0.111547      38.051599 0.40079808E+03  0.91931423E+04                                10.032494                            6.764175      -0.034252       2.013806                    0.999393      25.794234      72.214250       0.623781       0.428090      -1.061469       0.001676      -0.009665      -0.005290       0.011145       0.001330       0.004452      -0.006166      -0.032587      -0.058282      -0.021648      -0.005197       0.026846             13.719191      19.716082       1.389931       8.474654       5.782551      -0.307000      15.658939          -0.000005
          201              C      -2.371414       6.615855      23.396285      -0.151817      33.260186 0.42922763E+03  0.10072350E+05                                 9.082774                            6.961005       0.100853       2.017340                    0.999326      29.049537      83.799477       0.616560       0.423338      -1.058413      -0.000446      -0.019613      -0.012423       0.023221      -0.002298      -0.015292      -0.003595      -0.054425       0.031183      -0.037493       0.014355       0.023139             10.761533      16.162591       0.792636       4.158403       5.612148      -0.593174      10.509860          -0.000006
          202              C      -3.469715       6.722453      22.627105       0.106811      25.957197 0.30735194E+03  0.66648960E+04                                 7.783064                            5.935945       0.191652       2.092655                    0.999400      25.431256      71.578995       0.657012       0.429908      -1.049557       0.023431       0.007469      -0.038711       0.045862       0.003193      -0.029584       0.005207      -0.058091      -0.035168      -0.047990       0.012509       0.035481              9.086914      12.794489       0.249090       2.297796       4.703242      -0.815185       9.763012          -0.000005
          203              C       8.125958      14.299716       5.478638       0.072718      27.748377 0.34123764E+03  0.75794430E+04                                 8.067859                            6.218971       0.209509       2.075834                    0.999813      26.457063      74.838586       0.648805       0.425022      -1.054822       0.020659      -0.015483      -0.040561       0.048080      -0.004463       0.003665       0.028980       0.047296       0.021881      -0.044253       0.020232       0.024021              9.496335       4.979897      -0.694437      -1.475462      14.552583      -2.006336       8.956526          -0.000001
          204              C       7.966296      13.100087       6.068500      -0.173697      31.928813 0.40582267E+03  0.93575854E+04                                 8.680915                            6.665001       0.262398       2.061201                    0.999804      28.812773      81.449583       0.647118       0.410483      -1.070363       0.000759      -0.001501      -0.005434       0.005689       0.000977      -0.003073       0.006876       0.035222       0.073128      -0.030709       0.005050       0.025659             10.376805       5.196265      -0.724164      -1.356888      17.435721      -2.530804       8.498429           0.000005
          205              C       8.361772      11.947439       5.431449       0.101491      35.713066 0.40456244E+03  0.93010427E+04                                 9.584043                            6.771119      -0.102284       1.983932                    0.999430      26.151961      73.296751       0.626893       0.424978      -1.063425       0.001082       0.005862       0.007063       0.009242       0.009145       0.014526      -0.002044       0.005553       0.007539      -0.017519      -0.000244       0.017763             12.642824       5.605277       0.212966      -1.623945      21.651891      -5.334757      10.671303           0.000000
          206              C       8.816864      12.099207       4.124315      -0.178902      33.968545 0.46077304E+03  0.11022142E+05                                 9.233937                            7.231711      -0.007969       1.975399                    0.998236      29.998584      87.790618       0.601590       0.425624      -1.055442       0.003805       0.012281      -0.007533       0.014902       0.002605       0.007397       0.019149       0.022801      -0.018863      -0.026704       0.006073       0.020631             10.844628       5.588117       0.006140      -1.723141      16.177789      -3.685078      10.767978          -0.000001
          207              C       8.936873      13.376522       3.591080       0.097656      27.235567 0.33849730E+03  0.75294347E+04                                 8.075702                            6.256961       0.011161       2.026690                    0.998610      26.290038      75.265423       0.634886       0.433714      -1.045874      -0.006293       0.015524       0.038736       0.042203      -0.000793       0.009993       0.010081       0.063036      -0.000498      -0.034604       0.000056       0.034548              9.487846       5.115039      -0.670392      -1.389228      14.193053      -2.420891       9.155447          -0.000003
          208              C       8.244120       9.204905       7.974934       0.091463      27.791860 0.34949761E+03  0.78214625E+04                                 8.159458                            6.345525       0.113732       2.056542                    0.999044      26.373350      75.258969       0.633491       0.432038      -1.048902      -0.004531      -0.016410      -0.040268       0.043718      -0.011474      -0.002337       0.016834       0.060711      -0.008246      -0.038454       0.003781       0.034673              9.470561       5.027510       1.995073       0.472515      13.130031      -2.080765      10.254143           0.000004
          209              C       8.407778      10.460541       7.399229      -0.170122      32.987138 0.44557457E+03  0.10571936E+05                                 9.051025                            7.112955      -0.000161       1.980704                    0.998767      29.698900      86.622693       0.606263       0.425805      -1.055095       0.000769      -0.009071       0.012071       0.015119      -0.006418       0.000230       0.015566       0.027554      -0.040587      -0.026559       0.004247       0.022312             10.484225       5.184129       1.602066       0.333911      14.583446      -3.632268      11.685101           0.000005
          210              C       8.228595      10.594243       6.049624       0.102243      35.577911 0.40510776E+03  0.93174786E+04                                 9.557650                            6.775777      -0.123043       1.976294                    0.999308      26.175080      73.396496       0.626613       0.424990      -1.063331      -0.000804      -0.007466      -0.005192       0.009129      -0.005507      -0.015650       0.000108       0.000436      -0.017486      -0.018143       0.001727       0.016416             12.557984       5.385911       2.099055       0.165473      21.065643      -4.843074      11.222397           0.000002
          211              C       7.870202       9.450629       5.322914      -0.179820      32.162026 0.42182200E+03  0.98290568E+04                                 8.753546                            6.822222       0.301596       2.073106                    0.999811      29.138526      83.026124       0.635287       0.413765      -1.067357       0.000316       0.003018       0.004992       0.005842      -0.005329       0.000477       0.006966       0.027545       0.065189      -0.026627       0.003869       0.022758             10.275473       5.121650       2.328588       0.331658      16.507029      -1.780883       9.197740           0.000001
          212              C       7.743035       8.270872       5.969403       0.084225      26.850483 0.33085442E+03  0.72971458E+04                                 7.886225                            6.118764       0.201709       2.075952                    0.999824      26.253425      74.163018       0.654438       0.424348      -1.054535       0.010814       0.015407       0.042294       0.046294      -0.010332       0.000558       0.031881       0.045673      -0.004310      -0.046380       0.017426       0.028954              9.148884       4.666760       1.966163       0.335400      13.240081      -1.323039       9.539811           0.000001
          213              C       5.225178       7.540958       9.362289       0.075104      27.295557 0.32477472E+03  0.71011282E+04                                 7.888012                            5.989575       0.321379       2.113734                    0.999849      25.930153      71.974883       0.676270       0.414230      -1.065218       0.020688      -0.026330       0.028557       0.044008       0.006996       0.024818      -0.007081      -0.040009       0.006845      -0.038518       0.016727       0.021791              9.383625      11.788307      -1.437954      -4.780074       6.947153      -1.000300       9.415415           0.000005
          214              C       4.117921       7.680066      10.159783      -0.173096      34.746243 0.42959873E+03  0.10060019E+05                                 9.280919                            6.917134       0.189127       2.041086                    0.999586      29.077891      83.165099       0.626253       0.417658      -1.064445       0.010623       0.002902       0.006227       0.012651      -0.005506       0.019844       0.007436      -0.014598      -0.042103      -0.030087       0.013831       0.016256             11.339713      14.307547      -1.940696      -6.740162       7.879925      -0.493534      11.831666           0.000007
          215              C       3.942581       6.877900      11.265892       0.102883      36.228100 0.39298759E+03  0.89576845E+04                                 9.667170                            6.648180       0.075311       2.043883                    0.999215      25.747108      71.541501       0.637135       0.421753      -1.066870       0.002207       0.004108      -0.001959       0.005058       0.001523      -0.004049       0.001931      -0.014864      -0.010219      -0.009091      -0.000394       0.009485             13.316117      18.328286      -3.512789      -8.856794       8.369874       0.665341      13.250190           0.000003
          216              C       4.916358       5.947466      11.518825      -0.159959      34.822972 0.43736566E+03  0.10338547E+05                                 9.460888                            7.082627      -0.033570       1.977134                    0.998461      29.400106      85.849134       0.602443       0.430106      -1.051479       0.001465      -0.011461      -0.010434       0.015568       0.027243       0.016936       0.013215      -0.019441       0.025274      -0.034231      -0.004623       0.038854             11.595619      15.383764      -3.157933      -5.835779       8.751428      -0.009068      10.651665           0.000004
          217              C       6.007680       5.877011      10.674142       0.079963      28.457730 0.34751012E+03  0.77767378E+04                                 8.298515                            6.319384       0.032933       2.024803                    0.999027      26.682219      76.486651       0.635130       0.430937      -1.048110      -0.023804       0.028267      -0.028422       0.046620       0.007740       0.029341       0.003311      -0.033641      -0.033971      -0.040739       0.012238       0.028501              9.873034      12.694495      -1.356846      -4.489745       7.407842      -1.211944       9.516767           0.000004
          218              C       0.588416       7.909496      12.693830       0.095684      26.806522 0.32900230E+03  0.72607103E+04                                 7.965644                            6.146213       0.047743       2.037027                    0.999192      26.134631      74.336724       0.644582       0.430574      -1.048591       0.023547      -0.025319       0.017691       0.038839       0.010537       0.031691       0.016508      -0.022768      -0.018400      -0.039251      -0.000127       0.039379              9.363495      12.058236      -1.545517      -3.972160       7.493727      -1.225418       8.538524           0.000003
          219              C       1.739140       7.842655      11.877461      -0.161397      34.479298 0.43351934E+03  0.10224521E+05                                 9.389346                            7.046119      -0.007307       1.984490                    0.998686      29.362088      85.627717       0.604712       0.429460      -1.051926      -0.013864       0.007474       0.014787       0.021604       0.030208       0.011395       0.008889      -0.029543       0.033651      -0.039745       0.004086       0.035659             11.485894      15.681300      -3.350439      -5.552167       8.703324      -0.119531      10.073059           0.000005
          220              C       2.706746       6.962807      12.133697       0.104111      34.791929 0.37410557E+03  0.84403495E+04                                 9.431611                            6.504162       0.061623       2.043963                    0.999427      25.555271      71.122957       0.640206       0.424053      -1.063226       0.003902      -0.006286       0.004159       0.008488       0.005195      -0.001377       0.004409      -0.011475      -0.013049      -0.008199      -0.002609       0.010808             12.879321      17.806220      -3.423700      -8.294680       8.269998       0.456459      12.561744           0.000002
          221              C       2.515254       6.128121      13.184595      -0.161125      33.953966 0.42193107E+03  0.98494171E+04                                 9.175747                            6.877440       0.177912       2.041369                    0.999566      28.913020      82.929857       0.624157       0.420381      -1.061277      -0.008747      -0.000354      -0.010598       0.013746      -0.007043       0.022520       0.013052      -0.021811      -0.030726      -0.034749       0.013003       0.021746             11.133988      14.400948      -1.679666      -6.306062       7.792768      -0.796824      11.208247           0.000004
          222              C       1.364928       6.185930      13.934899       0.059255      28.220504 0.34237590E+03  0.75812905E+04                                 8.075623                            6.160674       0.319843       2.109222                    0.999868      26.296764      73.325761       0.665398       0.415704      -1.064849      -0.023935       0.033369      -0.025000       0.048076      -0.004525       0.021943      -0.013584      -0.035259       0.016297      -0.033085       0.002456       0.030630              9.588653      12.383647      -1.166181      -4.704948       7.148496      -1.286010       9.233817           0.000003
          223              C      -5.957754      14.427982       6.540390       0.073348      28.910855 0.35016920E+03  0.78443799E+04                                 8.350699                            6.328958       0.135340       2.052728                    0.999705      26.719961      76.417635       0.637394       0.428961      -1.050226       0.006944      -0.022279       0.043891       0.049709      -0.008282      -0.015632      -0.027184       0.052180       0.004845      -0.046598       0.013004       0.033594              9.913812       5.054234       0.811276       1.996094      14.248170       1.400089      10.439034          -0.000000
          224              C      -6.080541      13.262688       5.856150      -0.179404      34.262412 0.44706360E+03  0.10606927E+05                                 9.243055                            7.085916       0.138664       2.021633                    0.999192      29.721755      86.443120       0.612960       0.421167      -1.058905       0.007783       0.001069       0.004818       0.009216      -0.006720      -0.007470      -0.004528       0.047386       0.062353      -0.035568       0.010169       0.025400             11.062787       5.251318       0.869082       1.636298      17.811257       2.118782      10.125785           0.000000
          225              C      -5.883004      12.050411       6.507357       0.097344      36.086149 0.39974493E+03  0.91510164E+04                                 9.600186                            6.702609       0.005653       2.019553                    0.999339      25.947644      72.264057       0.634868       0.421440      -1.067023       0.001867       0.003689       0.000042       0.004135       0.006803      -0.016994       0.000118      -0.001036       0.008740      -0.018316      -0.000335       0.018651             12.655140       5.154903       1.043925       1.601465      20.388389       5.242185      12.422128           0.000002
          226              C      -5.613484      12.155189       7.871118      -0.159989      33.962243 0.42628563E+03  0.99947540E+04                                 9.205490                            6.944854       0.056155       2.001851                    0.999257      29.208244      84.459159       0.615712       0.424284      -1.056910      -0.019164       0.013264       0.007367       0.024443      -0.012221      -0.011225      -0.021366       0.035137      -0.036577      -0.037680       0.009502       0.028177             10.879169       5.054708       1.718874       1.693872      15.044221       3.247184      12.538579           0.000007
          227              C      -5.411557      13.356617       8.460980       0.100126      26.901374 0.31503130E+03  0.68648522E+04                                 7.908846                            5.968092       0.171938       2.080336                    0.999497      25.656203      72.084692       0.662949       0.423983      -1.054562      -0.026522       0.018095      -0.029368       0.043512      -0.002267      -0.013923      -0.018028       0.059443       0.002195      -0.039338       0.003948       0.035390              9.294810       4.679402       1.237830       1.560125      12.963792       1.477725      10.241238           0.000004
          228              C      12.051373       9.504838       3.812868       0.079165      29.326155 0.35666626E+03  0.80282013E+04                                 8.502119                            6.436495       0.067746       2.042266                    0.998663      26.529397      76.099664       0.624715       0.435580      -1.046021      -0.019836      -0.022822       0.036776       0.047611      -0.003640       0.007477      -0.022125       0.041756      -0.006908      -0.034819       0.007961       0.026858             10.126584       4.681176       0.115607      -0.967314      14.683669       2.644455      11.014909          -0.000002
          229              C      -5.822248      10.684586       4.473513      -0.164008      33.168490 0.41521797E+03  0.97110357E+04                                 9.138659                            6.898668      -0.085546       1.959131                    0.998742      29.419755      86.106218       0.609300       0.429819      -1.049196      -0.002968      -0.006712      -0.005739       0.009317       0.005503       0.007560      -0.017304       0.046091      -0.059683      -0.035405       0.001129       0.034276             10.903942       4.756875       0.161275      -0.830222      15.399280       3.942298      12.555669           0.000000
          230              C      -6.002425      10.751424       5.799523       0.110081      34.158509 0.38166120E+03  0.86645996E+04                                 9.306745                            6.586668      -0.099806       1.988251                    0.999464      25.872180      72.519771       0.632923       0.426270      -1.060538       0.001184      -0.003578      -0.002263       0.004396      -0.004541       0.011044      -0.000033       0.008605      -0.017061      -0.012521      -0.001972       0.014493             12.087201       4.968793       1.325662      -0.339937      19.245321       4.724463      12.047490           0.000002
          231              C      -6.285666       9.587928       6.483763      -0.184546      33.499418 0.45235777E+03  0.10753094E+05                                 9.080798                            7.120827       0.164278       2.030068                    0.999319      29.707361      86.193640       0.612978       0.420349      -1.060510       0.003513      -0.004684      -0.001595       0.006068       0.000932       0.005797       0.000797       0.030780       0.047097      -0.023278       0.004539       0.018739             10.716745       5.030649       0.967764      -0.722159      16.628507       2.138598      10.491080           0.000004
          232              C      11.568820       8.419020       5.733458       0.077548      27.934609 0.35439197E+03  0.79648291E+04                                 8.171567                            6.385721       0.118796       2.045884                    0.999651      26.827646      76.914287       0.631606       0.431487      -1.048419       0.005484       0.026675      -0.038260       0.046962       0.002782       0.001763      -0.029263       0.042266      -0.041722      -0.043452       0.015181       0.028270              9.560046       4.652984       0.282877      -1.108670      13.504945       2.020684      10.522208           0.000000
          233              C       9.360430       7.073024      10.641110       0.097324      26.389064 0.31223071E+03  0.67839859E+04                                 7.803241                            5.940480       0.253626       2.106157                    0.999632      25.574734      71.589975       0.665117       0.423837      -1.055378       0.027076      -0.014155      -0.030814       0.043393      -0.005806      -0.028266      -0.015787      -0.050546      -0.036887      -0.047019       0.010246       0.036773              9.098841      11.833874       0.228786       2.718110       5.677531       2.575531       9.785118           0.000005
          234              C      -7.475628       7.324145      11.415009      -0.162451      34.714433 0.44590746E+03  0.10564423E+05                                 9.352712                            7.109314       0.057392       1.998906                    0.999213      29.449765      85.373638       0.608223       0.425052      -1.057299      -0.003096       0.020337      -0.018489       0.027659      -0.000009      -0.009794      -0.000670      -0.049018       0.005968      -0.028637       0.005100       0.023537             10.965895      14.655046      -0.227065       3.889987       6.845925       2.911461      11.396713           0.000006
          235              C      -6.233678       6.847188      11.004465       0.118371      35.686524 0.39021001E+03  0.88879955E+04                                 9.571136                            6.658633      -0.091114       1.996268                    0.999188      25.618135      71.403472       0.631099       0.426092      -1.063021       0.003676       0.007864      -0.009639       0.012971       0.001854       0.007679      -0.006255      -0.038018      -0.059058      -0.024502      -0.005163       0.029665             12.350495      16.577172      -0.052143       6.531273       6.590780       3.060856      13.883534           0.000003
          236              C      -6.218449       6.166083       9.801147      -0.173432      34.179702 0.43705152E+03  0.10303960E+05                                 9.212444                            7.006533       0.172926       2.034199                    0.999461      29.433689      85.149155       0.616779       0.421216      -1.059580      -0.008049       0.003275       0.008023       0.011827      -0.003803      -0.011184      -0.021039      -0.019714      -0.051053      -0.031407       0.003185       0.028223             10.879726      12.744461      -0.110416       3.848377       6.586140       3.567777      13.308579           0.000004
          237              C      10.571174       5.967355       9.107469       0.074614      27.499906 0.33971446E+03  0.75472140E+04                                 8.040497                            6.215197       0.235172       2.088016                    0.999717      26.449430      75.150934       0.646556       0.426410      -1.052561      -0.032409       0.019078       0.035996       0.052057      -0.001216      -0.020263      -0.011016      -0.068159       0.011443      -0.044871       0.008448       0.036423              9.248424      11.757074      -0.534163       2.052141       5.901773       2.741769      10.086427           0.000003
          238              C      -3.681387       8.296118      13.359194       0.065024      27.474376 0.33729372E+03  0.74357515E+04                                 7.883282                            6.086202       0.371160       2.125399                    0.999728      26.146192      72.580909       0.674643       0.411828      -1.068082       0.026019      -0.037708      -0.023388       0.051438       0.002970      -0.023821      -0.000230      -0.060375      -0.001468      -0.043305       0.012638       0.030667              9.120803      10.633266      -1.063579       3.762354       8.583436       2.091245       8.145706           0.000002
          239              C      -4.856267       8.185916      12.575857      -0.172185      35.410781 0.46078909E+03  0.10986735E+05                                 9.429587                            7.199325       0.144943       2.025254                    0.999109      29.569977      85.480283       0.609014       0.421806      -1.061278       0.011106       0.001957      -0.015990       0.019567      -0.008052      -0.013041      -0.007472      -0.012931      -0.021216      -0.021939       0.007958       0.013981             11.116952      12.848509      -0.955139       5.260861       9.828933       2.745824      10.673416           0.000005
          240              C      -5.017325       7.026043      11.830272       0.115152      33.538876 0.35907944E+03  0.80239287E+04                                 9.157895                            6.371780      -0.020553       2.020676                    0.999366      25.328164      70.301831       0.646468       0.423996      -1.062573      -0.005938       0.004342       0.006185       0.009611       0.010905      -0.003374      -0.012875      -0.000192       0.045289      -0.019967      -0.002977       0.022944             11.728623      15.654602      -0.916858       6.837815       8.605284       2.392229      10.925983           0.000003
          241              C      -3.996487       6.216657      11.764207      -0.171728      34.670882 0.41406395E+03  0.96451778E+04                                 9.327850                            6.838759       0.086798       2.011938                    0.999460      29.081475      84.027308       0.620790       0.423563      -1.056556       0.007425      -0.005932       0.020221       0.022343       0.024779      -0.008936      -0.009579      -0.035317       0.031710      -0.035999       0.003535       0.032465             11.226992      14.188216      -2.035007       5.637255       8.757735       1.952332      10.735026           0.000005
          242              C      -2.908901       6.402738      12.590014       0.112767      26.198432 0.29645541E+03  0.63684001E+04                                 7.790119                            5.798235       0.152013       2.080318                    0.999509      25.237432      70.611136       0.670458       0.425269      -1.052813      -0.031422       0.026878       0.022646       0.047145       0.000921      -0.034768      -0.034570      -0.016668      -0.000497      -0.049351      -0.000773       0.050124              9.244410      10.716046      -0.838004       4.213286       8.035213       2.291318       8.981972           0.000003
          243              C      -3.457728       7.492223       2.383042       0.096224      26.044079 0.31567156E+03  0.68687754E+04                                 7.699224                            5.960280       0.222338       2.089583                    0.999804      25.724639      71.761804       0.667011       0.422016      -1.057867      -0.023638      -0.016490      -0.038097       0.047771      -0.017828       0.026360       0.000018      -0.043540       0.031057      -0.044745       0.014282       0.030463              8.932658      11.050704       0.416295      -3.748308       6.529218       2.205092       9.218051          -0.000004
          244              C      -2.274300       7.513908       1.618581      -0.192328      34.486759 0.46022972E+03  0.10903838E+05                                 9.093012                            7.076588       0.318032       2.070089                    0.999888      29.512985      83.379042       0.633573       0.408042      -1.076617      -0.010879       0.003647      -0.004921       0.012485       0.021368       0.012085       0.011453       0.001509      -0.053451      -0.023019      -0.012471       0.035490             10.672572      13.312637       0.291440      -5.513892       6.741058       1.979836      11.964021          -0.000006
          245              C      -2.229384       6.753310       0.396387       0.107623      37.053440 0.40765539E+03  0.93712683E+04                                 9.800280                            6.788619       0.003634       2.019023                    0.999303      25.955795      72.270267       0.628492       0.423937      -1.066206      -0.004838       0.002454      -0.000008       0.005425      -0.005850      -0.006210      -0.004905      -0.025133      -0.035256      -0.017439      -0.002693       0.020133             13.138192      18.282102       1.257727      -8.836963       6.834709       1.215427      14.297766          -0.000005
          246              C      14.577491       6.007159       0.146286      -0.172309      34.168051 0.42964979E+03  0.10064558E+05                                 9.178338                            6.919124       0.294502       2.075740                    0.999752      29.070602      83.240291       0.625759       0.417849      -1.064001      -0.000866       0.000060       0.002894       0.003021      -0.009476       0.005328       0.007746      -0.041672      -0.003093      -0.024453      -0.000605       0.025059             11.156377      14.635667       1.405079      -5.643348       6.545159       1.604092      12.288305          -0.000009
          247              C      13.543769       6.032447       1.042876       0.094882      26.997258 0.31975131E+03  0.69814847E+04                                 7.893091                            5.995896       0.215268       2.086109                    0.999828      25.761374      72.040542       0.665340       0.421626      -1.057874       0.022922       0.035624       0.030991       0.052488       0.002178       0.032269      -0.005392      -0.037397      -0.054587      -0.046857       0.018289       0.028568              9.441307      11.355317       0.710653      -4.445419       6.384339       2.140036      10.584264          -0.000008
          248              C      -4.558379      -3.485196      21.669170       0.091997      28.148894 0.34465863E+03  0.76881776E+04                                 8.219621                            6.297735       0.121125       2.056772                    0.999361      26.335596      75.088239       0.636299       0.431530      -1.048959       0.008303       0.040211       0.013198       0.043128      -0.008659       0.037608      -0.006370      -0.032448       0.035110      -0.046673       0.007146       0.039527              9.624290      11.395568       1.272211      -4.570628       9.397185       0.837259       8.080116          -0.000008
          249              C      -5.694356      -3.443648      22.443068      -0.170679      34.704615 0.44812621E+03  0.10651947E+05                                 9.382059                            7.148480      -0.014017       1.979000                    0.998459      29.599507      86.525331       0.602586       0.427620      -1.053550       0.015425      -0.000859      -0.003100       0.015757       0.006704       0.017832      -0.016036      -0.008581       0.010510      -0.027691       0.005327       0.022365             11.100837      13.080981       0.460365      -5.986822       9.832856       1.673737      10.388672          -0.000008
          250              C      -6.028042      -2.309067      23.103714       0.106776      35.469161 0.37128936E+03  0.83516898E+04                                 9.467331                            6.443011      -0.001403       2.019161                    0.999225      25.563871      70.782001       0.649453       0.419273      -1.067433       0.000696       0.001752      -0.004152       0.004560      -0.000848       0.009149      -0.002385       0.029131       0.028993      -0.019592       0.000608       0.018984             12.577974      16.386194       1.823111      -8.482281       9.558838       0.382274      11.788889          -0.000004
          251              C      -5.195857      -1.243134      22.995179      -0.172079      33.255279 0.40463260E+03  0.93378421E+04                                 8.949483                            6.667742       0.204058       2.046488                    0.999664      28.821668      81.924435       0.644158       0.412029      -1.067692       0.009427      -0.000328      -0.002306       0.009710      -0.009657       0.015891       0.005360      -0.022973       0.005648      -0.026023       0.011900       0.014122             10.674906      13.070175       2.940886      -5.841921       9.719300      -0.401532       9.235243          -0.000007
          252              C      -4.130250      -1.324428      22.155216       0.084644      28.211296 0.34190350E+03  0.75971798E+04                                 8.206230                            6.249389       0.191534       2.079618                    0.999519      26.169343      74.015047       0.643509       0.428354      -1.052870      -0.007153      -0.049675      -0.011465       0.051480       0.007220       0.032798      -0.002035      -0.016491       0.010263      -0.037811       0.007222       0.030588              9.576536      10.807605       1.665229      -4.698321       9.724365       0.175970       8.197637          -0.000005
          253              C       0.127383      -0.113857       5.780647      -0.161021      58.613730 0.63465751E+03  0.16361403E+05                                12.943185                            8.589610       0.097482       1.970416                    0.999684      32.530167      97.162698       0.544987       0.435952      -1.054611      -0.085460       0.009385      -0.041247       0.095357      -0.002821      -0.070810       0.006489      -0.093470       0.017069      -0.097969       0.040376       0.057593             16.586641      28.366445      -1.414962      10.013067       8.445271      -0.567600      12.948208          -0.000006
          254              C       1.213943      -0.092181       6.314354      -0.155822      58.374435 0.63231858E+03  0.16289790E+05                                12.913419                            8.582509       0.074267       1.964737                    0.999688      32.451511      96.966513       0.544255       0.436841      -1.053833       0.086318       0.015571       0.037521       0.095399       0.004110      -0.063843      -0.004556      -0.108323       0.045480      -0.097831       0.042493       0.055338             16.495802      27.875538       0.957061      10.024736       8.677525       0.623935      12.934343          -0.000005
          255              C       9.170025       4.572630       5.926933      -0.133054      52.415350 0.56353349E+03  0.14122029E+05                                12.076863                            8.140834       0.106888       1.989876                    0.999685      31.292919      92.570195       0.554216       0.441011      -1.050119      -0.100377      -0.016397       0.034667       0.107454       0.002609       0.066703       0.004478      -0.095933       0.070559      -0.096727       0.035148       0.061579             15.225012      26.343685       1.176528      -8.441790       7.726241      -0.135444      11.605111          -0.000004
          256              C      10.224886       4.588893       5.455044      -0.152640      53.431190 0.58188758E+03  0.14706593E+05                                12.250568                            8.287558       0.056287       1.969584                    0.999585      31.763617      94.516511       0.547505       0.442635      -1.048633       0.096756      -0.015436      -0.051940       0.110895      -0.007364       0.055272       0.004185      -0.100206       0.085025      -0.090636       0.036469       0.054167             15.433955      26.571542      -0.654827      -8.531054       7.778579       0.743977      11.951744          -0.000005
          257              C      -1.246917       1.651264       4.228131      -0.028902      34.040734 0.50243121E+03  0.12258925E+05                                 9.306120                            7.647655      -0.298194       1.900827                    0.998175      28.963513      85.090694       0.575068       0.436527      -1.050724       0.005573       0.016138      -0.006390       0.018230      -0.000268       0.002367      -0.026730      -0.005311      -0.086401      -0.041167       0.011737       0.029430             10.320946       5.711509      -0.974818      -0.119424      12.434083      -1.255949      12.817246          -0.000005
          258              C      -1.078444       1.924079       2.864370      -0.108446      32.257971 0.46939845E+03  0.11329197E+05                                 8.955886                            7.353316      -0.105645       1.937072                    0.998944      30.437557      90.737753       0.587479       0.431972      -1.047037       0.006267       0.029346       0.007294       0.030882      -0.015624       0.005496       0.027315       0.064458       0.015055      -0.051945       0.018605       0.033340              9.750360       5.234259      -0.291773      -0.430362      11.456862      -1.429477      12.559960          -0.000009
          259              C      -1.027392       3.268241       2.430231      -0.078552      31.136890 0.45686787E+03  0.10893391E+05                                 8.695834                            7.215764       0.106654       2.016459                    0.999219      29.233091      85.102686       0.601075       0.427371      -1.055534      -0.004033      -0.016757       0.025829       0.031052       0.001085      -0.007355       0.004330       0.007170       0.051500      -0.013456      -0.006391       0.019847              9.355983       5.062227       0.014775      -0.780133      10.678041      -1.324067      12.327680          -0.000010
          260              C      -1.109938       4.289000       3.458951      -0.095170      28.356074 0.40405508E+03  0.93365778E+04                                 8.020870                            6.690397       0.188787       2.034152                    0.999841      28.826071      82.433025       0.638064       0.415427      -1.063745      -0.000690      -0.034223       0.001244       0.034252       0.004540      -0.000420       0.000651      -0.045197      -0.080240      -0.026766      -0.009663       0.036429              8.447566       4.750204      -0.026690      -0.693172       9.352799      -1.161907      11.239695          -0.000007
          261              C      -1.264663       3.989085       4.709458      -0.079821      27.361916 0.37561597E+03  0.85464316E+04                                 7.891528                            6.491949       0.190961       2.048499                    0.999817      28.187588      80.723179       0.639776       0.420763      -1.057387      -0.004714      -0.031511      -0.010792       0.033639      -0.002905       0.001719       0.018001      -0.015069      -0.056370      -0.026546       0.001938       0.024608              8.364267       4.828129      -0.393064      -0.693581       9.790676      -1.024906      10.473998          -0.000004
          262              C      -1.339629       2.682864       5.120002      -0.092223      29.091187 0.42513511E+03  0.10001783E+05                                 8.317975                            6.975860       0.012171       1.988872                    0.999023      29.223754      85.784051       0.606535       0.429240      -1.049554       0.002372       0.017305      -0.031094       0.035664      -0.003854       0.004218      -0.012844       0.054136       0.048875      -0.038376       0.014203       0.024173              8.800522       5.129684      -0.687202      -0.446920      11.639688      -0.715433       9.632193          -0.000004
          263              C      15.274948      -0.144572       5.959965      -0.036258      34.630373 0.49488963E+03  0.12065071E+05                                 9.470809                            7.629497      -0.390055       1.869843                    0.997781      29.286181      86.840642       0.569600       0.441077      -1.044901      -0.017786       0.006844      -0.000427       0.019062      -0.001632      -0.023476      -0.012904       0.020558      -0.051980      -0.033626       0.002562       0.031064             10.703906      14.208717      -0.169597      -0.557672       5.721508       0.391664      12.181492          -0.000003
          264              C      13.991431      -0.272842       5.483357      -0.111590      31.431649 0.44266948E+03  0.10562049E+05                                 8.835644                            7.161157      -0.162035       1.920154                    0.998845      30.419182      91.102046       0.590907       0.434428      -1.042246       0.009148       0.027323       0.040782       0.049934       0.007485       0.020789      -0.008195      -0.055368       0.075182      -0.047712       0.014610       0.033102              9.705128      13.499784      -0.536734      -0.578354       4.963153       0.265591      10.652446          -0.000004
          265              C      12.868795      -0.314400       6.228942      -0.088950      28.787813 0.39854858E+03  0.91717996E+04                                 8.122407                            6.654512       0.242573       2.061640                    0.999777      28.403009      80.884517       0.638779       0.416661      -1.063652       0.016316       0.004017       0.019299       0.025589       0.007511       0.011406       0.005596       0.034957       0.008746      -0.020988      -0.003624       0.024612              8.740916      11.246659      -0.187164      -0.238667       4.551003       0.206972      10.425086          -0.000003
          266              C      13.093671      -0.173489       7.616298      -0.078633      27.533711 0.38176536E+03  0.86887073E+04                                 7.866420                            6.509185       0.256526       2.065343                    0.999834      28.063534      79.390306       0.646635       0.416186      -1.064307       0.019284       0.017818      -0.035790       0.044388      -0.009652      -0.029303       0.005126       0.001225       0.027267      -0.028308      -0.006809       0.035117              8.365688       9.906531      -0.546213       0.307125       4.484314       0.094274      10.706219           0.000002
          267              C      14.277904      -0.153619       8.158971      -0.083814      30.531264 0.41407530E+03  0.96277891E+04                                 8.529526                            6.834537       0.187528       2.046356                    0.999539      28.529743      81.864506       0.622714       0.423029      -1.058835       0.017741       0.007028      -0.033032       0.038148       0.001749      -0.018824       0.009073      -0.007485       0.085365      -0.026141      -0.010349       0.036490              9.404932      10.456437      -0.362204      -0.127807       4.903382      -1.047275      12.854977           0.000003
          268              C      -2.504751       0.041506       7.276537      -0.116457      31.361850 0.45267176E+03  0.10791275E+05                                 8.691344                            7.153714       0.106197       2.005987                    0.999475      29.855134      87.507809       0.606046       0.423946      -1.055424      -0.042713       0.015132       0.009286       0.046256       0.006086       0.014496       0.003593       0.014890      -0.082852      -0.031686       0.004244       0.027443              9.454917      11.075754       0.396403      -1.327006       5.043628       0.159906      12.245369          -0.000001
          269              C       2.768828       1.665694       7.800335      -0.027353      33.975480 0.47632168E+03  0.11471136E+05                                 9.285437                            7.430556      -0.298969       1.901505                    0.998127      28.671573      83.763290       0.585095       0.434684      -1.051535      -0.004474       0.020200      -0.007961       0.022169       0.004180      -0.016181       0.025029      -0.024769      -0.054321      -0.038007       0.004117       0.033890             10.467726       9.161867       0.885333       4.158219      12.178461       2.339877      10.062849          -0.000000
          270              C       2.006546       2.641297       7.163284      -0.123062      31.212435 0.44883694E+03  0.10676149E+05                                 8.667959                            7.119093       0.079826       1.996919                    0.999508      29.861217      87.402573       0.608118       0.423440      -1.055836       0.022508       0.000364       0.016487       0.027903       0.004783       0.012209       0.004205       0.035183       0.063890      -0.029020       0.000102       0.028918              9.352511       8.118380       0.281011       3.380144      11.357009       1.883704       8.582143          -0.000002
          271              C       2.099850       3.922219       7.672925      -0.094815      29.404200 0.41306603E+03  0.95729839E+04                                 8.185247                            6.731212       0.216969       2.041939                    0.999803      28.754289      81.661957       0.642510       0.411337      -1.069118       0.021138      -0.022648       0.020671       0.037243      -0.020637       0.019634      -0.015291      -0.026751      -0.039266      -0.029935      -0.011119       0.041054              8.741071       7.867882       0.277956       3.108287      10.209839       1.983868       8.145493           0.000002
          272              C       2.977558       4.205859       8.715801      -0.083684      28.042077 0.38960913E+03  0.89420802E+04                                 8.054395                            6.614816       0.163741       2.036335                    0.999729      28.461308      81.736816       0.633664       0.421151      -1.057637      -0.007321      -0.025261      -0.024535       0.035968       0.010892      -0.011069       0.009410      -0.038641      -0.011922      -0.027670       0.001977       0.025693              8.680801       7.236433       0.454800       3.016033      10.612674       1.739938       8.193298           0.000005
          273              C       3.634200       3.266389       9.333976      -0.055965      27.868075 0.37899312E+03  0.86648221E+04                                 8.146588                            6.610853       0.044451       2.017676                    0.998989      27.879372      80.707070       0.619531       0.432429      -1.047488      -0.019870      -0.032129      -0.011613       0.039522       0.008727      -0.011862       0.000814       0.023361       0.036790      -0.021400      -0.000403       0.021803              8.846722       6.591383      -0.037992       2.742065      11.293311       2.045513       8.655471           0.000005
          274              C       3.573190       2.001728       8.786584      -0.092584      30.991635 0.41203447E+03  0.96416919E+04                                 8.756338                            6.905513      -0.065928       1.965469                    0.998975      29.215064      86.218263       0.603110       0.434000      -1.044094      -0.000317       0.047688      -0.004585       0.047909      -0.024241      -0.023601      -0.023731       0.030834       0.039077      -0.051552       0.016858       0.034694              9.830830       8.178413       0.721330       3.542317      12.256704       2.766392       9.057372           0.000003
          275              C       3.981239      -0.187932       5.983560      -0.047081      35.798951 0.56377192E+03  0.14124645E+05                                 9.600948                            8.084397      -0.253729       1.903569                    0.998377      29.798830      88.041073       0.562353       0.434733      -1.054252       0.019960       0.005405      -0.011260       0.023546      -0.003253      -0.020504       0.019112       0.038269       0.011337      -0.032559      -0.003164       0.035723             10.622863      10.804008      -0.273511      -4.262627      10.380736      -1.896073      10.683844          -0.000001
          276              C       4.208236       0.785867       4.983154      -0.093894      29.291214 0.42840456E+03  0.10057409E+05                                 8.261081                            6.930389       0.207605       2.048834                    0.999552      29.002859      83.933465       0.620557       0.420429      -1.059270       0.015331      -0.015125      -0.000061       0.021536      -0.008032       0.022053       0.006017      -0.012191      -0.053131      -0.033614       0.013338       0.020275              8.974218       9.309599      -0.129389      -3.994757       8.221246      -1.490774       9.391808          -0.000004
          277              C       5.231761       0.576300       4.086564      -0.068401      28.358571 0.40418359E+03  0.93815606E+04                                 8.194321                            6.809599       0.034268       2.004012                    0.998871      28.530984      82.958629       0.613358       0.430225      -1.049839      -0.000787      -0.018882       0.031368       0.036621       0.007300       0.003162      -0.012764       0.008314       0.020327      -0.018296       0.003964       0.014332              8.824842       8.760745      -0.177302      -3.688756       8.719374      -1.142568       8.994406          -0.000005
          278              C       5.941787      -0.565512       4.029937      -0.068569      28.142289 0.39793022E+03  0.91704185E+04                                 8.089433                            6.720915       0.162866       2.045675                    0.999300      28.130291      80.634244       0.624371       0.425678      -1.056082      -0.011799       0.007922       0.024472       0.028300       0.005465      -0.009110       0.011390       0.023828       0.020239      -0.022577       0.005257       0.017320              8.690291       7.961060      -0.143590      -3.078064       8.732828      -1.746633       9.376986          -0.000006
          279              C       5.695245      -1.600737       4.912371      -0.090669      28.476477 0.39912877E+03  0.91380113E+04                                 7.937528                            6.573725       0.347656       2.089607                    0.999743      28.077819      78.330665       0.658910       0.406014      -1.076472      -0.011566       0.023261       0.007945       0.027165      -0.017485      -0.007650      -0.003386      -0.022024      -0.044081      -0.022373      -0.005651       0.028023              8.510043       7.849317      -0.046799      -3.107400       8.507685      -1.904105       9.173126          -0.000002
          280              C       4.711379      -1.436337       5.889182      -0.129654      33.252437 0.49419114E+03  0.12040985E+05                                 9.043274                            7.482587       0.012394       1.959625                    0.999659      30.971342      91.740860       0.591697       0.424854      -1.054982       0.015963       0.016881      -0.024005       0.033407       0.003347       0.022500      -0.026827      -0.051171      -0.052549      -0.045826      -0.000472       0.046298              9.875588       9.445274       0.040553      -3.897092       9.818858      -2.229714      10.362631           0.000001
          281              C       7.589849       2.859902       7.493607      -0.026637      33.861882 0.49531955E+03  0.12016716E+05                                 9.210440                            7.546491      -0.197888       1.931084                    0.998507      28.732882      83.587643       0.585558       0.431157      -1.056235       0.000998      -0.018135      -0.005862       0.019085       0.001549       0.001677      -0.031427      -0.011962      -0.074645      -0.041495       0.006549       0.034946             10.178893       5.846707       1.350844      -1.748076      13.080940      -1.248158      11.609030          -0.000001
          282              C       7.341454       2.650320       8.847930      -0.114483      32.511590 0.46502661E+03  0.11181945E+05                                 8.966694                            7.286141      -0.045903       1.954758                    0.999207      30.307793      89.775398       0.595001       0.428103      -1.050851      -0.009498      -0.041272       0.002831       0.042445      -0.001216       0.001019       0.030818       0.041471       0.035919      -0.043804       0.014784       0.029020              9.780967       5.537655       0.167172      -1.738651      12.723560      -1.370731      11.081685           0.000005
          283              C       7.368143       1.316998       9.329257      -0.070335      28.670823 0.41073819E+03  0.95556527E+04                                 8.220850                            6.824456       0.088291       2.015051                    0.999473      28.669355      82.988841       0.619168       0.425209      -1.054736      -0.003805       0.026282      -0.034228       0.043322      -0.003631      -0.004408      -0.003649       0.014186       0.075264      -0.020975      -0.004951       0.025926              8.760450       4.784525      -0.042685      -0.873007      11.559401      -1.498155       9.937423           0.000007
          284              C       7.546960       0.252878       8.508169      -0.088859      28.151871 0.39451376E+03  0.90676794E+04                                 8.037713                            6.634492       0.207042       2.050007                    0.999732      28.424135      81.239235       0.636924       0.418393      -1.061167      -0.003439       0.016713      -0.013626       0.021836      -0.002832       0.002411      -0.010185      -0.025716      -0.043398      -0.017461      -0.005802       0.023263              8.628539       4.666192       0.008678      -0.713819      10.550233      -2.022727      10.669193           0.000004
          285              C       7.668791       0.525693       7.182159      -0.071818      27.799802 0.37863161E+03  0.86233461E+04                                 7.960328                            6.502453       0.060812       2.004041                    0.999698      28.208118      80.547773       0.642212       0.418764      -1.059745      -0.014515       0.027789       0.023188       0.038995      -0.008083      -0.001469       0.019933      -0.014344      -0.008841      -0.019030      -0.006333       0.025363              8.523063       4.721687       0.671222      -0.597879      10.395581      -1.715250      10.451921           0.000000
          286              C       7.697698       1.761455       6.696113      -0.103444      29.375813 0.41013220E+03  0.95643753E+04                                 8.367970                            6.850100       0.029166       1.993811                    0.999319      29.094179      85.082279       0.612170       0.429043      -1.049473      -0.011782      -0.003746       0.031026       0.033399       0.004545      -0.005292      -0.003649       0.054732       0.082056      -0.041567       0.012059       0.029508              9.027009       5.004688       0.880015      -0.793575      12.233250      -1.217749       9.843088          -0.000002
          287              C       6.382600       4.709939       5.591892      -0.033105      34.148252 0.49934092E+03  0.12154605E+05                                 9.289357                            7.594934      -0.214503       1.925249                    0.998477      28.901357      84.576536       0.580872       0.433194      -1.053618      -0.010055      -0.020400      -0.016112       0.027872       0.009842       0.023046      -0.019599       0.025773      -0.011467      -0.037372       0.006784       0.030588             10.362287      12.146639      -1.178153       1.720789       6.820336       2.235805      12.119886          -0.000001
          288              C       6.468018       4.178788       4.317790      -0.101126      30.827574 0.42660696E+03  0.10072099E+05                                 8.729115                            7.049788      -0.145604       1.938101                    0.998517      29.533208      87.611644       0.593825       0.436873      -1.042136      -0.036792       0.003584       0.018041       0.041134      -0.003141      -0.024371      -0.004812      -0.009329      -0.076726      -0.038935       0.017933       0.021002              9.613050      10.302786      -1.129946       2.116256       6.179178       1.854155      12.357186          -0.000002
          289              C       5.499286       4.308873       3.430637      -0.069865      28.190041 0.37584996E+03  0.85685041E+04                                 8.128657                            6.543116       0.121322       2.034572                    0.999323      28.035426      80.840149       0.628970       0.427155      -1.051514      -0.012099      -0.004117       0.034196       0.036506       0.009953      -0.003179       0.012476      -0.033130       0.023070      -0.024575       0.000857       0.023717              8.816052       9.877013      -1.472905       0.765027       5.404062       1.182743      11.167081          -0.000005
          290              C       4.342466       4.881584       3.779836      -0.080614      26.032794 0.34142832E+03  0.75575496E+04                                 7.524963                            6.115104       0.323899       2.094672                    0.999731      27.248416      76.046906       0.673729       0.410714      -1.067719       0.023523      -0.016076       0.011930       0.030888       0.007525       0.020760      -0.009186       0.008933      -0.029118      -0.027946       0.005206       0.022740              7.998424       9.138520      -1.380930       0.480282       4.900973       1.342068       9.955780          -0.000007
          291              C       4.199827       5.335049       4.964278      -0.076209      27.505810 0.37007718E+03  0.83766591E+04                                 7.880537                            6.417769       0.116227       2.019429                    0.999828      28.143466      79.995559       0.648366       0.417356      -1.061124       0.040219      -0.023297       0.009676       0.047476      -0.018538      -0.002118       0.001819       0.029484      -0.068458      -0.022993      -0.012227       0.035220              8.399572       9.555160      -0.741552       0.956497       4.960101       1.670268      10.683455          -0.000001
          292              C       5.212433       5.333236       5.936371      -0.123836      31.304969 0.45429247E+03  0.10858417E+05                                 8.714247                            7.187541       0.029453       1.977895                    0.999566      30.196125      89.127437       0.600923       0.426439      -1.052052      -0.023386      -0.019408      -0.025434       0.039629      -0.000210      -0.021670       0.000310      -0.055315       0.037223      -0.042426       0.020775       0.021651              9.419668      11.041306      -0.732295       1.366942       6.090789       2.282766      11.126910           0.000001
          293              C      12.977862       4.655736       6.040187      -0.036462      33.725603 0.51516928E+03  0.12655139E+05                                 9.256401                            7.761223      -0.301348       1.897902                    0.998090      29.246193      86.357229       0.568653       0.438472      -1.049019       0.015302      -0.003545       0.009979       0.018609      -0.009546       0.013940       0.018428       0.041075       0.050905      -0.039232       0.009201       0.030030             10.074664      10.066817       1.129505       3.710308       9.956177      -1.172082      10.200997          -0.000002
          294              C      -4.079924       5.681920       6.252537      -0.110773      29.931265 0.41040369E+03  0.95930037E+04                                 8.453813                            6.842714      -0.019750       1.964278                    0.999805      29.790309      87.837463       0.612472       0.427836      -1.047945       0.007243      -0.028623       0.026884       0.039931      -0.003743      -0.039408      -0.016191      -0.044245      -0.042731      -0.056366       0.018806       0.037560              9.151024       8.879602       0.742799       3.715370       8.530838      -1.338565      10.042630          -0.000000
          295              C      -3.210228       5.739727       7.219911      -0.077551      26.238434 0.34997370E+03  0.77908706E+04                                 7.580631                            6.212214       0.314297       2.094245                    0.999845      27.260540      76.174130       0.665376       0.413513      -1.066435      -0.011131      -0.022376      -0.002380       0.025105       0.010354      -0.008238       0.006475      -0.014294      -0.033030      -0.019590       0.001359       0.018231              8.052389       7.498576       0.621567       2.788504       7.272225      -1.453571       9.386367           0.000004
          296              C      -3.186468       4.758702       8.116501      -0.075347      26.433425 0.37543089E+03  0.85125817E+04                                 7.662983                            6.463706       0.330830       2.095954                    0.999794      27.752980      78.476445       0.647307       0.417315      -1.063123      -0.019116      -0.000349      -0.025254       0.031675      -0.009093       0.013456       0.005281       0.022141       0.046197      -0.024528       0.000397       0.024131              8.020470       6.550394       0.757728       2.142709       8.010797      -1.190101       9.500219           0.000001
          297              C      -3.959659       3.656638       7.998528      -0.083715      28.573585 0.43509494E+03  0.10225621E+05                                 8.111687                            6.985309       0.274142       2.071158                    0.999672      28.691004      82.324326       0.619701       0.420551      -1.062145      -0.005983       0.018875      -0.030693       0.036525      -0.004507       0.008178      -0.019947      -0.002264       0.055006      -0.018763      -0.012401       0.031164              8.468806       7.117769       0.489801       2.548926       9.180655      -1.209669       9.107995           0.000001
          298              C      13.001403       3.557278       6.899026      -0.098448      29.230231 0.46098444E+03  0.11011571E+05                                 8.269483                            7.216765       0.179125       2.036833                    0.999198      29.420900      85.609273       0.605220       0.423672      -1.058277       0.018910       0.007094       0.007972       0.021713       0.010082      -0.015245       0.014763       0.016164      -0.041946      -0.030910       0.008572       0.022338              8.658196       7.818329       0.389710       2.984217       9.019167      -1.201593       9.137092          -0.000002
          299              C      11.983333       3.136345       3.793992      -0.047176      35.845554 0.49432296E+03  0.12025984E+05                                 9.643213                            7.581460      -0.278172       1.903761                    0.998356      29.168778      85.891669       0.577391       0.436040      -1.049807       0.016054      -0.004836      -0.011122       0.020120      -0.013250       0.006476       0.030861      -0.008835       0.011505      -0.034690       0.000084       0.034605             11.209633      13.087479      -0.902419      -3.100851      11.502478       4.018964       9.038943          -0.000005
          300              C      13.110697       2.841864       3.072001      -0.102705      31.034012 0.41758886E+03  0.98294575E+04                                 8.777232                            6.963554      -0.153258       1.927889                    0.998597      29.959264      89.417060       0.597560       0.435456      -1.040564      -0.037689      -0.029631       0.016194       0.050603       0.027964       0.022975      -0.020396       0.035222       0.000266      -0.050198       0.013014       0.037184              9.933635      11.278018      -1.408502      -3.142601      10.259508       3.767905       8.263379          -0.000006
          301              C      13.338357       1.817490       2.298102      -0.092023      29.902307 0.41899588E+03  0.98006780E+04                                 8.464024                            6.910087       0.118030       2.027322                    0.998860      28.831868      83.805113       0.612733       0.427355      -1.052949      -0.029452      -0.008061      -0.002292       0.030621       0.005531      -0.001366      -0.008985       0.026339       0.019171      -0.020248       0.006998       0.013250              9.316514      10.445871      -0.219270      -2.504885       9.630424       3.207897       7.873246          -0.000010
          302              C      12.234899       0.858151       2.321697      -0.074299      29.343539 0.41135807E+03  0.95669693E+04                                 8.333112                            6.819012       0.226719       2.056311                    0.999705      28.643471      82.710727       0.621295       0.423891      -1.056295       0.011641       0.046512       0.008725       0.048734       0.004278       0.021988       0.013393      -0.052286       0.007125      -0.039116       0.004682       0.034434              9.097704      10.809816      -0.129869      -1.902917       9.437401       3.049749       7.045894          -0.000009
          303              C      11.105125       1.044233       2.935153      -0.078978      29.138865 0.39461239E+03  0.90832303E+04                                 8.276281                            6.674823       0.119947       2.029321                    0.999501      28.322666      81.380064       0.628487       0.423390      -1.056541      -0.010338       0.046727      -0.003169       0.047962       0.011554       0.011873       0.006838      -0.017027      -0.022117      -0.018338      -0.004330       0.022669              9.078278      11.182918       0.074597      -1.428961       8.902526       3.133198       7.149389          -0.000008
          304              C      10.986128       2.233013       3.742084      -0.098545      31.832418 0.44855607E+03  0.10677730E+05                                 8.841242                            7.150164       0.071349       1.999023                    0.999589      29.623185      87.003493       0.602001       0.427412      -1.052395       0.012128      -0.025132      -0.042086       0.050497      -0.017349      -0.011135      -0.014143       0.040705       0.045733      -0.039747       0.014521       0.025226              9.762889      11.072164       0.228333      -1.870438      10.318411       3.489870       7.898093          -0.000006
          305              C      -6.791580       7.835358      22.782829       0.089769      29.765924 0.35670633E+03  0.80434006E+04                                 8.628210                            6.474175      -0.050161       2.002846                    0.998375      26.688335      77.063221       0.616436       0.440645      -1.041178      -0.025730      -0.027652      -0.020640       0.043043      -0.017750       0.026802      -0.014558      -0.032547      -0.047341      -0.039146      -0.003827       0.042974             10.486726      12.605928       1.402227      -4.369757       7.713272       2.268633      11.140980          -0.000006
          306              C      -2.865166      16.807401       0.080221      -0.160261      35.117411 0.43304234E+03  0.10208131E+05                                 9.459595                            7.018498       0.012275       1.991052                    0.998418      29.329392      85.447113       0.609117       0.426569      -1.053944       0.013841       0.005871      -0.011118       0.018699      -0.026813       0.011991      -0.012044      -0.038861       0.009549      -0.035484      -0.003438       0.038922             11.642597      15.328922       3.051346      -5.318932       7.768669       0.985441      11.830202          -0.000008
          307              C      -8.881516       6.928407      23.461406       0.111587      36.471060 0.38138435E+03  0.86443238E+04                                 9.706977                            6.572769      -0.034315       2.011840                    0.999311      25.661330      71.534347       0.636169       0.424781      -1.062991       0.000271      -0.011929      -0.004553       0.012771      -0.004334       0.004956      -0.010012      -0.006101       0.023476      -0.009221      -0.007010       0.016231             13.171053      18.329874       2.080258      -8.433100       7.863958       1.122826      13.319327          -0.000005
          308              C      -8.777417       6.053989      22.362847      -0.165970      34.538200 0.42798381E+03  0.10005085E+05                                 9.213293                            6.882267       0.214799       2.048176                    0.999577      29.043066      82.786649       0.631314       0.415018      -1.066952       0.010691      -0.004375       0.020194       0.023264       0.007619       0.021195      -0.004054      -0.018416      -0.032481      -0.030237       0.011842       0.018395             11.171550      13.009148       0.907652      -6.551449       8.186444       1.905311      12.319060          -0.000007
          309              C      -7.730915       6.162394      21.489851       0.056327      28.925975 0.35281658E+03  0.78674178E+04                                 8.188241                            6.241045       0.270669       2.087081                    0.999841      26.607698      74.331105       0.663477       0.413997      -1.066481       0.032670       0.033113       0.022615       0.051723       0.007614       0.025119       0.009781      -0.038329      -0.004921      -0.036468       0.005724       0.030744              9.745178      11.257483       0.874211      -4.840111       7.392731       2.127632      10.585320          -0.000006
          310              C      -6.299692      16.418951       2.708646       0.092514      26.048153 0.31078785E+03  0.67632368E+04                                 7.762559                            5.948340       0.284564       2.114352                    0.999751      25.772729      72.846723       0.659260       0.426932      -1.050592      -0.025835      -0.014470      -0.041168       0.050711      -0.004777       0.017622      -0.011314      -0.091573       0.016910      -0.053847       0.006749       0.047098              8.991808      12.222932       0.732223      -1.756149       4.639565       1.219699      10.112926          -0.000005
          311              C      -5.126249      16.325009       2.066876      -0.171579      34.229204 0.43770232E+03  0.10328863E+05                                 9.236053                            7.023589       0.138628       2.025111                    0.999141      29.462902      85.427600       0.614132       0.422640      -1.058100      -0.010572      -0.012240      -0.006412       0.017398       0.002691       0.013561      -0.006756      -0.020595      -0.059900      -0.027974       0.006577       0.021397             10.953950      13.982135       0.690021      -3.947812       5.139243       1.180816      13.740474          -0.000006
          312              C      -5.088442      15.970911       0.708306       0.111673      38.077337 0.40108043E+03  0.92012692E+04                                10.037201                            6.766817      -0.030936       2.014756                    0.999388      25.802563      72.244842       0.623622       0.428123      -1.061446       0.001885      -0.010279       0.005004       0.011587       0.002034      -0.005694       0.006367      -0.032120      -0.058408      -0.022516      -0.004205       0.026721             13.726615      19.726041       1.390375      -8.479859       5.784749       0.307748      15.669056          -0.000005
          313              C      -6.356643      15.649328       0.198194      -0.150436      33.184076 0.42794941E+03  0.10034478E+05                                 9.066145                            6.947669       0.102355       2.018527                    0.999293      29.013299      83.651433       0.617571       0.422977      -1.058680      -0.001524      -0.018965       0.011469       0.022216      -0.002196       0.015812       0.003370      -0.054975       0.029786      -0.037865       0.014420       0.023445             10.740929      16.124429       0.789941      -4.149234       5.602077       0.594353      10.496282          -0.000007
          314              C      10.484864      15.755917       0.967374       0.103251      26.124850 0.30982008E+03  0.67334336E+04                                 7.824463                            5.966513       0.182642       2.088302                    0.999416      25.534590      72.004896       0.654058       0.430887      -1.048716       0.024249       0.007599       0.038227       0.045903       0.002865       0.030806      -0.004531      -0.059934      -0.037572      -0.049726       0.013080       0.036647              9.137372      12.861809       0.247116      -2.324742       4.727297       0.818900       9.823009          -0.000005
          315              C      -5.828666       5.266311      18.115841       0.074381      27.682472 0.34015929E+03  0.75491334E+04                                 8.053602                            6.207904       0.208092       2.076205                    0.999809      26.417838      74.683857       0.649610       0.424853      -1.054980       0.020715      -0.015085       0.039485       0.047072      -0.004344      -0.003606      -0.029583       0.046409       0.023066      -0.044469       0.019656       0.024813              9.478978       4.971728      -0.694849       1.472963      14.525429       1.998056       8.939776          -0.000002
          316              C      -5.988334       4.066689      17.525979      -0.174986      31.956252 0.40625727E+03  0.93699375E+04                                 8.684609                            6.667632       0.263326       2.061423                    0.999820      28.830071      81.503621       0.647138       0.410368      -1.070458       0.000333      -0.001688       0.005651       0.005908       0.001351       0.002693      -0.006785       0.035596       0.069458      -0.030314       0.005953       0.024361             10.381477       5.198242      -0.725070       1.357244      17.444886       2.531624       8.501304           0.000003
          317              C      -5.592852       2.914033      18.163030       0.101089      35.721144 0.40472415E+03  0.93054070E+04                                 9.584144                            6.771867      -0.098596       1.984888                    0.999427      26.156688      73.305252       0.626961       0.424902      -1.063505       0.000941       0.006277      -0.006934       0.009401       0.009141      -0.014858       0.001991       0.004977       0.011649      -0.017892      -0.000310       0.018202             12.641622       5.605417       0.211907       1.624443      21.647433       5.331996      10.672016          -0.000000
          318              C      -5.137747       3.065784      19.470164      -0.177575      33.886333 0.45933924E+03  0.10979256E+05                                 9.217797                            7.218789      -0.000943       1.977972                    0.998238      29.956316      87.631870       0.602338       0.425428      -1.055567       0.004289       0.011892       0.007548       0.014724       0.002096      -0.006628      -0.019295       0.022227      -0.015773      -0.026454       0.006905       0.019549             10.824359       5.578714       0.001792       1.719785      16.148983       3.666435      10.745380          -0.000002
          319              C      -5.017732       4.343093      20.003399       0.098322      27.254798 0.33882734E+03  0.75388285E+04                                 8.083094                            6.263455       0.011539       2.026815                    0.998561      26.294490      75.295471       0.634016       0.434191      -1.045556      -0.005847       0.015841      -0.039155       0.042641      -0.000017      -0.009414      -0.009944       0.063601       0.003406      -0.035195       0.001144       0.034051              9.497348       5.119269      -0.673455       1.386743      14.217637       2.422961       9.155138          -0.000003
          320              C      -5.710530       0.171532      15.619545       0.091221      27.846295 0.35034244E+03  0.78461952E+04                                 8.175670                            6.357945       0.076442       2.043982                    0.998923      26.403137      75.406249       0.632074       0.432685      -1.048364      -0.003410      -0.016750       0.037383       0.041105      -0.011520       0.001664      -0.017544       0.061503      -0.003924      -0.039736       0.005516       0.034220              9.489672       5.036906       2.000295      -0.472886      13.159842       2.085794      10.272268           0.000004
          321              C      -5.546865       1.427160      16.195250      -0.169188      32.961089 0.44516700E+03  0.10559760E+05                                 9.045379                            7.108940       0.001201       1.981177                    0.998777      29.686072      86.572602       0.606537       0.425714      -1.055160       0.000623      -0.009634      -0.013389       0.016507      -0.005892       0.000662      -0.015656       0.026520      -0.042362      -0.026518       0.004413       0.022105             10.476799       5.181000       1.600802      -0.333809      14.572356       3.628702      11.677041           0.000004
          322              C      -5.726035       1.560845      17.544855       0.103024      35.556401 0.40488160E+03  0.93108203E+04                                 9.553238                            6.773699      -0.116406       1.978493                    0.999242      26.166029      73.361347       0.626745       0.424967      -1.063363      -0.001055      -0.007729       0.005434       0.009506      -0.005528       0.016132       0.000581      -0.000387      -0.014887      -0.018605       0.002229       0.016376             12.550517       5.383427       2.097373      -0.165660      21.051505       4.839405      11.216620           0.000001
          323              C      -6.084420       0.417221      18.271565      -0.179021      32.149094 0.42163972E+03  0.98240324E+04                                 8.752733                            6.822371       0.302171       2.073272                    0.999784      29.130340      83.007363       0.635035       0.413962      -1.067199      -0.000250       0.002739      -0.004718       0.005461      -0.005702      -0.000576      -0.006566       0.026634       0.065541      -0.026301       0.003534       0.022767             10.273601       5.121494       2.328265      -0.331560      16.503860       1.779795       9.195450          -0.000000
          324              C      -6.211595      -0.762526      17.625076       0.081767      26.936585 0.33225100E+03  0.73358089E+04                                 7.903856                            6.132889       0.193237       2.072624                    0.999831      26.304530      74.351864       0.653475       0.424517      -1.054410       0.010739       0.015964      -0.041890       0.046097      -0.010354       0.000376      -0.031326       0.046534      -0.004583      -0.046015       0.016394       0.029621              9.169272       4.676458       1.970410      -0.335342      13.269347       1.330145       9.562010           0.000000
          325              C       9.210315      -1.492397      14.232190       0.076889      27.243318 0.32397093E+03  0.70788414E+04                                 7.875718                            5.979826       0.331197       2.117069                    0.999870      25.901603      71.860930       0.677248       0.413907      -1.065475       0.020644      -0.026108      -0.028776       0.043999       0.007131      -0.025169       0.007216      -0.039946       0.008537      -0.038911       0.017039       0.021872              9.368695      11.766344      -1.434758       4.770671       6.937831       1.001716       9.401910           0.000004
          326              C       8.103050      -1.353279      13.434696      -0.173570      34.747066 0.42959416E+03  0.10059147E+05                                 9.275760                            6.912393       0.190691       2.041507                    0.999580      29.086498      83.166630       0.627153       0.417090      -1.064885       0.009764       0.003977      -0.006270       0.012267      -0.006200      -0.020700      -0.007132      -0.014440      -0.042012      -0.030893       0.014328       0.016565             11.333514      14.299693      -1.942517       6.734070       7.877910       0.494256      11.822938           0.000006
          327              C       7.927698      -2.155431      12.328587       0.105217      36.186604 0.39242890E+03  0.89425390E+04                                 9.664564                            6.647051       0.071649       2.042908                    0.999252      25.724435      71.488973       0.636616       0.422210      -1.066489       0.001193       0.003649       0.002437       0.004547       0.001422       0.003609      -0.002254      -0.014335      -0.011548      -0.008586      -0.000934       0.009520             13.311137      18.317888      -3.511360       8.850506       8.369632      -0.662554      13.245892           0.000003
          328              C       8.901473      -3.085861      12.075654      -0.161694      34.846215 0.43774900E+03  0.10348993E+05                                 9.457924                            7.079642      -0.024507       1.979391                    0.998416      29.421336      85.892974       0.603399       0.429367      -1.052021       0.001906      -0.011608       0.010459       0.015740       0.028045      -0.016793      -0.013170      -0.020778       0.025136      -0.035164      -0.004216       0.039380             11.591433      15.372205      -3.153185       5.832630       8.749825       0.013698      10.652269           0.000005
          329              C       9.992803      -3.156327      12.920337       0.080586      28.449160 0.34734090E+03  0.77726674E+04                                 8.303775                            6.323662       0.028294       2.023800                    0.998985      26.668352      76.466807       0.633985       0.431730      -1.047538      -0.023476       0.027383       0.028095       0.045720       0.007803      -0.029182      -0.003344      -0.033916      -0.033617      -0.040623       0.012083       0.028540              9.880324      12.702781      -1.351850       4.498485       7.410108       1.212612       9.528082           0.000004
          330              C       4.573519      -1.123816      10.900649       0.096112      26.802135 0.32892872E+03  0.72586001E+04                                 7.963905                            6.144526       0.056755       2.039718                    0.999166      26.132872      74.326538       0.644835       0.430434      -1.048688       0.023381      -0.025395      -0.017953       0.038909       0.010252      -0.031975      -0.016706      -0.022455      -0.019402      -0.039603       0.000111       0.039492              9.361433      12.055127      -1.545808       3.970413       7.492919       1.226064       8.536253           0.000003
          331              C       5.724251      -1.190668      11.717018      -0.159615      34.387138 0.43211384E+03  0.10182371E+05                                 9.369446                            7.031820       0.027756       1.996074                    0.998777      29.319138      85.444636       0.605741       0.429110      -1.052216      -0.013216       0.007637      -0.014796       0.021258       0.029836      -0.011960      -0.009190      -0.028977       0.033193      -0.039285       0.003456       0.035828             11.459417      15.640283      -3.339801       5.536402       8.685508       0.124233      10.052458           0.000004
          332              C       6.691855      -2.070512      11.460782       0.102005      34.861226 0.37501776E+03  0.84654800E+04                                 9.439749                            6.509371       0.065614       2.044731                    0.999439      25.589061      71.219583       0.640396       0.423699      -1.063524       0.003897      -0.006880      -0.004832       0.009267       0.005423       0.000616      -0.004024      -0.011210      -0.013788      -0.007480      -0.003421       0.010901             12.891360      17.823269      -3.427065       8.303929       8.276797      -0.457424      12.574013           0.000002
          333              C       6.500352      -2.905184      10.409884      -0.161018      33.948695 0.42178314E+03  0.98453421E+04                                 9.177860                            6.878815       0.178236       2.041522                    0.999564      28.905290      82.911704       0.623728       0.420697      -1.061052      -0.008688       0.000407       0.010309       0.013488      -0.007050      -0.023094      -0.013904      -0.021820      -0.030600      -0.035608       0.013064       0.022544             11.137780      14.405487      -1.675832       6.312479       7.791928       0.797627      11.215927           0.000005
          334              C       5.350018      -2.847366       9.659580       0.058632      28.229928 0.34249118E+03  0.75842206E+04                                 8.073618                            6.158057       0.320696       2.109312                    0.999859      26.309178      73.353964       0.666155       0.415211      -1.065201      -0.024705       0.033620       0.025602       0.048950      -0.004720      -0.021493       0.012652      -0.035036       0.014472      -0.032470       0.002896       0.029574              9.586396      12.376459      -1.162897       4.703470       7.147953       1.290112       9.234777           0.000004
          335              C      -1.972589       5.394591      17.054089       0.073364      28.910736 0.35014604E+03  0.78437120E+04                                 8.351155                            6.328838       0.133248       2.052126                    0.999694      26.717206      76.408414       0.637388       0.428973      -1.050221       0.006587      -0.021733      -0.043348       0.048936      -0.008494       0.015630       0.026802       0.051221       0.003513      -0.046006       0.012790       0.033216              9.914836       5.054475       0.812069      -1.996502      14.249923      -1.401031      10.440110          -0.000000
          336              C      -2.095369       4.229287      17.738329      -0.180626      34.297478 0.44765780E+03  0.10624892E+05                                 9.247935                            7.088829       0.141796       2.022331                    0.999244      29.745051      86.535657       0.613047       0.420953      -1.059005       0.007855       0.000739      -0.005944       0.009878      -0.006271       0.007767       0.004097       0.047680       0.061159      -0.035312       0.009829       0.025483             11.068975       5.253870       0.869767      -1.638002      17.819879      -2.119161      10.133177          -0.000000
          337              C      -1.897839       3.017020      17.087122       0.096085      36.142974 0.40044948E+03  0.91711033E+04                                 9.608334                            6.707352       0.009884       2.020355                    0.999352      25.974667      72.352913       0.634814       0.421294      -1.067124       0.001522       0.004689      -0.000059       0.004930       0.007431       0.017137      -0.000142      -0.000606       0.008592      -0.018642      -0.000402       0.019044             12.666730       5.158845       1.045443      -1.603112      20.409919      -5.246489      12.431425           0.000001
          338              C      -1.628333       3.121815      15.723361      -0.159507      33.925564 0.42572190E+03  0.99781296E+04                                 9.199399                            6.940458       0.057270       2.002459                    0.999262      29.187255      84.381151       0.615888       0.424308      -1.056906      -0.019202       0.014550      -0.006159       0.024866      -0.012545       0.011665       0.019837       0.035087      -0.039373      -0.036725       0.007763       0.028962             10.871455       5.051849       1.717896      -1.693423      15.031556      -3.246208      12.530959           0.000006
          339              C      -1.426412       4.323251      15.133499       0.100135      26.944215 0.31561615E+03  0.68815596E+04                                 7.920286                            5.975752       0.165419       2.078018                    0.999572      25.683180      72.207773       0.662096       0.424285      -1.054256      -0.025377       0.018762       0.027670       0.041971      -0.002137       0.013921       0.018533       0.058413       0.005572      -0.039541       0.004777       0.034765              9.308903       4.685489       1.240171      -1.563079      12.982800      -1.480669      10.258419           0.000003
          340              C      -1.903234       0.471412      19.781611       0.077148      29.355656 0.35706224E+03  0.80395499E+04                                 8.509507                            6.441843       0.063031       2.040744                    0.998611      26.545631      76.164130       0.624181       0.435820      -1.045850      -0.019436      -0.023714      -0.037435       0.048389      -0.003378      -0.008040       0.021327       0.042863      -0.011403      -0.034457       0.006711       0.027745             10.136018       4.685090       0.115625       0.967938      14.700617      -2.647382      11.022348          -0.000002
          341              C      -1.837062       1.651168      19.120966      -0.164639      33.205110 0.41578774E+03  0.97278300E+04                                 9.145611                            6.903734      -0.084125       1.959173                    0.998783      29.436494      86.174454       0.609024       0.429861      -1.049156      -0.003886      -0.008270       0.006319       0.011110       0.006060      -0.007401       0.016275       0.046278      -0.058362      -0.034348       0.000120       0.034227             10.912695       4.760449       0.160878       0.830843      15.411916      -3.947887      12.565720          -0.000001
          342              C      -2.017253       1.718023      17.794956       0.111433      34.126549 0.38116932E+03  0.86512540E+04                                 9.303989                            6.584704      -0.106337       1.986494                    0.999425      25.854433      72.477605       0.632644       0.426566      -1.060279       0.002169      -0.002940       0.002836       0.004625      -0.004307      -0.010745      -0.000634       0.008129      -0.014187      -0.012038      -0.001664       0.013702             12.083298       4.967546       1.325634       0.340033      19.240649      -4.720376      12.041698           0.000001
          343              C      -2.300501       0.554535      17.110716      -0.184948      33.517706 0.45269650E+03  0.10763103E+05                                 9.082964                            7.122463       0.168413       2.031230                    0.999303      29.718649      86.232739       0.613043       0.420228      -1.060593       0.003856      -0.004319       0.001648       0.006020       0.000164      -0.005645      -0.001224       0.031349       0.044327      -0.023102       0.005028       0.018074             10.719280       5.031631       0.968697       0.722413      16.634018      -2.136462      10.492192           0.000003
          344              C      -2.385807      -0.614381      17.861021       0.079190      27.890035 0.35362831E+03  0.79431923E+04                                 8.162262                            6.378304       0.116619       2.045619                    0.999654      26.800394      76.808565       0.632067       0.431414      -1.048488       0.004684       0.025756       0.037717       0.045911       0.002740      -0.001223       0.030649       0.041815      -0.039323      -0.044496       0.016823       0.027673              9.548693       4.647791       0.284080       1.107342      13.489611      -2.013334      10.508677          -0.000001
          345              C      13.345553      -1.960315      12.953369       0.098323      26.330696 0.31136725E+03  0.67600459E+04                                 7.788164                            5.929007       0.252309       2.106519                    0.999673      25.543995      71.459385       0.666357       0.423372      -1.055746       0.025506      -0.013707       0.031323       0.042656      -0.006437       0.027904       0.014944      -0.048994      -0.041386      -0.046543       0.010563       0.035981              9.080560      11.814558       0.223895      -2.706207       5.666564      -2.568731       9.760557           0.000004
          346              C      -3.490512      -1.709184      12.179470      -0.160331      34.644787 0.44474426E+03  0.10529585E+05                                 9.340807                            7.100795       0.054190       1.998279                    0.999208      29.410683      85.220276       0.608514       0.425143      -1.057283      -0.003384       0.020973       0.017451       0.027493       0.000677       0.009935       0.000052      -0.048361       0.006167      -0.028452       0.005288       0.023164             10.951617      14.638276      -0.227401      -3.883609       6.836915      -2.906930      11.379659           0.000006
          347              C      -2.248558      -2.186146      12.590014       0.118874      35.700850 0.39028362E+03  0.88912165E+04                                 9.579314                            6.663268      -0.099012       1.993695                    0.999224      25.618034      71.438923       0.630231       0.426605      -1.062567       0.003358       0.006773       0.009023       0.011771       0.002171      -0.007372       0.006119      -0.037873      -0.054992      -0.023368      -0.005565       0.028933             12.362871      16.592675      -0.050758      -6.539721       6.596588      -3.065386      13.899350           0.000003
          348              C      -2.233317      -2.867266      13.793332      -0.174262      34.207691 0.43744887E+03  0.10315364E+05                                 9.213420                            7.005651       0.170847       2.033438                    0.999456      29.451967      85.202172       0.617373       0.420728      -1.059919      -0.008661       0.003625      -0.008358       0.012570      -0.003424       0.010329       0.020747      -0.021091      -0.051097      -0.030586       0.002025       0.028560             10.882154      12.751269      -0.111381      -3.849019       6.586474      -3.567850      13.308719           0.000003
          349              C      -3.383487      -3.066004      14.487010       0.074225      27.511879 0.33983334E+03  0.75505079E+04                                 8.041897                            6.215293       0.240573       2.089497                    0.999715      26.459580      75.182774       0.646707       0.426274      -1.052646      -0.033280       0.019285      -0.036768       0.053210      -0.001284       0.021029       0.011442      -0.069371       0.013321      -0.046130       0.009042       0.037088              9.250977      11.763614      -0.533916      -2.054657       5.902121      -2.741363      10.087195           0.000002
          350              C       0.303709      -0.737185      10.235285       0.067179      27.426866 0.33652375E+03  0.74141664E+04                                 7.871593                            6.076426       0.377140       2.127292                    0.999753      26.120855      72.476115       0.675690       0.411445      -1.068385       0.025940      -0.038068       0.022776       0.051389       0.002801       0.022958       0.000721      -0.061584       0.001231      -0.043171       0.012316       0.030855              9.107355      10.613056      -1.060322      -3.754480       8.575080      -2.091808       8.133928           0.000002
          351              C      -0.871163      -0.847397      11.018622      -0.172954      35.427456 0.46103514E+03  0.10994023E+05                                 9.431314                            7.199821       0.147316       2.025967                    0.999128      29.581852      85.518976       0.609176       0.421639      -1.061388       0.010132       0.002221       0.015730       0.018842      -0.007723       0.013933       0.006946      -0.013918      -0.021328      -0.022536       0.008537       0.013999             11.119625      12.850673      -0.955731      -5.261915       9.832270      -2.747648      10.675933           0.000004
          352              C      -1.032213      -2.007281      11.764207       0.114817      33.560631 0.35933031E+03  0.80310211E+04                                 9.161705                            6.373768      -0.018539       2.021123                    0.999376      25.339230      70.341471       0.646397       0.423965      -1.062582      -0.005294       0.004632      -0.006035       0.009268       0.010396       0.003360       0.013249      -0.001536       0.046687      -0.019696      -0.003796       0.023493             11.734536      15.660955      -0.916419      -6.841914       8.609946      -2.394807      10.932708           0.000003
          353              C      -0.011374      -2.816667      11.830272      -0.171077      34.651453 0.41373918E+03  0.96357634E+04                                 9.325055                            6.836172       0.086182       2.011802                    0.999462      29.068410      83.982672       0.620892       0.423575      -1.056545       0.007611      -0.005902      -0.020052       0.022245       0.024680       0.009598       0.008938      -0.036631       0.036007      -0.037179       0.004882       0.032297             11.224433      14.185502      -2.034202      -5.636762       8.755120      -1.951873      10.732679           0.000004
          354              C       1.076203      -2.630575      11.004465       0.113457      26.210459 0.29661234E+03  0.63729546E+04                                 7.793459                            5.799999       0.157154       2.081497                    0.999526      25.245734      70.653243       0.670280       0.425303      -1.052736      -0.030732       0.028195      -0.022841       0.047552       0.000842       0.034762       0.033210      -0.016853      -0.000425      -0.048626      -0.000379       0.049004              9.249127      10.722151      -0.838862      -4.215900       8.038906      -2.292466       8.986323           0.000003
          355              C       0.527479      -1.541222      21.211437       0.097414      26.018476 0.31527923E+03  0.68584509E+04                                 7.698927                            5.961026       0.213888       2.087601                    0.999811      25.699977      71.695446       0.666189       0.422647      -1.057419      -0.023424      -0.016032       0.037424       0.046971      -0.017455      -0.026916      -0.000674      -0.043940       0.033451      -0.045454       0.015243       0.030211              8.931881      11.053897       0.418157       3.748337       6.527448      -2.201316       9.214300          -0.000004
          356              C       1.710915      -1.519547      21.975898      -0.193532      34.541161 0.46119128E+03  0.10932668E+05                                 9.102573                            7.084115       0.317222       2.069430                    0.999883      29.543624      83.497324       0.633198       0.408058      -1.076572      -0.011430       0.002987       0.004910       0.012794       0.020777      -0.011865      -0.011852       0.001399      -0.053485      -0.023155      -0.011869       0.035023             10.683382      13.327044       0.293066       5.519441       6.747789      -1.980909      11.975314          -0.000007
          357              C       1.755843      -2.280161      23.198092       0.106711      37.069920 0.40787664E+03  0.93773211E+04                                 9.800639                            6.789059       0.004356       2.019076                    0.999273      25.966471      72.296032       0.628687       0.423762      -1.066351      -0.004812       0.002722      -0.000574       0.005558      -0.006258       0.006368       0.004504      -0.027316      -0.036158      -0.018011      -0.003331       0.021342             13.138052      18.283078       1.259138       8.835941       6.835057      -1.215067      14.296022          -0.000005
          358              C       0.622921      -3.026315      23.448193      -0.173679      34.179083 0.42987617E+03  0.10070655E+05                                 9.177057                            6.917887       0.294523       2.075531                    0.999752      29.078795      83.252650       0.626263       0.417479      -1.064293      -0.000322       0.001084      -0.004148       0.004300      -0.008708      -0.005585      -0.006274      -0.042445      -0.006356      -0.023981      -0.001003       0.024984             11.154841      14.634230       1.406022       5.642129       6.544520      -1.603813      12.285774          -0.000009
          359              C      -0.410811      -3.001016      22.551603       0.094843      27.005502 0.31987704E+03  0.69849190E+04                                 7.894138                            5.996533       0.211728       2.084903                    0.999842      25.767713      72.061915       0.665394       0.421550      -1.057922       0.023595       0.036258      -0.030243       0.052783       0.002941      -0.032230       0.005328      -0.036514      -0.055149      -0.046767       0.018670       0.028098              9.442725      11.358568       0.711804       4.446477       6.384869      -2.139516      10.584738          -0.000008
          360              C       9.396210       5.548255       1.925309       0.092441      28.166941 0.34491502E+03  0.76959010E+04                                 8.227237                            6.303817       0.114376       2.054688                    0.999376      26.343980      75.140220       0.635378       0.432042      -1.048570       0.007007       0.041397      -0.013881       0.044221      -0.008906      -0.037887       0.005663      -0.031153       0.037243      -0.046606       0.006691       0.039915              9.633712      11.410749       1.276347       4.577126       9.402048      -0.834760       8.088338          -0.000007
          361              C       8.260225       5.589813       1.151411      -0.174585      34.817563 0.44998435E+03  0.10706961E+05                                 9.398565                            7.160283      -0.012444       1.978618                    0.998449      29.662744      86.748199       0.602480       0.427262      -1.053793       0.015464       0.000121       0.002735       0.015705       0.005473      -0.018606       0.016400      -0.007757       0.014174      -0.027618       0.003572       0.024046             11.121242      13.106782       0.461704       5.999903       9.848486      -1.676027      10.408456          -0.000007
          362              C       7.926532       6.724403       0.490765       0.107875      35.428704 0.37076403E+03  0.83373147E+04                                 9.462656                            6.440415      -0.006259       2.018110                    0.999224      25.543811      70.726502       0.649256       0.419528      -1.067219       0.000098       0.001422       0.003794       0.004053      -0.001896      -0.009016       0.002459       0.029782       0.030451      -0.020215       0.000971       0.019244             12.570629      16.375941       1.823312       8.475157       9.555711      -0.382306      11.780236          -0.000004
          363              C       8.758718       7.790334       0.599300      -0.171622      33.248142 0.40457556E+03  0.93358530E+04                                 8.944925                            6.664263       0.207948       2.047535                    0.999658      28.823991      81.918240       0.644786       0.411657      -1.067972       0.009413      -0.000695       0.002522       0.009770      -0.009360      -0.015696      -0.005999      -0.024514       0.004328      -0.026307       0.011505       0.014802             10.668715      13.060321       2.938036       5.836740       9.716684       0.398453       9.229139          -0.000006
          364              C       9.824333       7.709029       1.439263       0.084902      28.197471 0.34172797E+03  0.75920697E+04                                 8.202208                            6.246374       0.188471       2.078900                    0.999524      26.162718      73.982931       0.643902       0.428161      -1.053021      -0.006522      -0.049549       0.011450       0.051271       0.006918      -0.032901       0.002898      -0.015918       0.009486      -0.037864       0.007344       0.030520              9.571549      10.802039       1.665431       4.695479       9.719980      -0.175675       8.192629          -0.000004
          365              C      -3.857669       8.919388      17.813832      -0.160734      58.453885 0.63272736E+03  0.16297113E+05                                12.914668                            8.572633       0.099303       1.971640                    0.999689      32.480613      96.930362       0.545970       0.435555      -1.054988      -0.086049       0.009721       0.040870       0.095756      -0.002897       0.071000      -0.006832      -0.095198       0.022812      -0.098797       0.040213       0.058585             16.548168      28.297508      -1.409017      -9.987219       8.427889       0.565095      12.919108          -0.000007
          366              C      -2.771114       8.941072      17.280125      -0.156548      58.482009 0.63366058E+03  0.16333178E+05                                12.929054                            8.591924       0.072461       1.963666                    0.999669      32.484896      97.095593       0.543922       0.436873      -1.053803       0.086055       0.015040      -0.036546       0.094695       0.004270       0.063064       0.004553      -0.108539       0.047637      -0.097353       0.042189       0.055165             16.517165      27.913866       0.960530     -10.040245       8.687628      -0.626006      12.950000          -0.000005
          367              C      -4.784603      -4.460769      17.667546      -0.136262      52.691500 0.56689099E+03  0.14228943E+05                                12.122602                            8.168155       0.104120       1.987801                    0.999652      31.386774      92.957728       0.552909       0.441346      -1.049797      -0.102100      -0.016831      -0.034916       0.109210       0.002693      -0.067353      -0.004730      -0.096894       0.069831      -0.097611       0.035632       0.061980             15.286520      26.456466       1.183521       8.481656       7.752549       0.136829      11.650547          -0.000004
          368              C      -3.729738      -4.444512      18.139435      -0.149672      53.185356 0.57882036E+03  0.14608293E+05                                12.209486                            8.262597       0.064099       1.972966                    0.999601      31.680901      94.172609       0.548693       0.442304      -1.048935       0.095326      -0.015298       0.051447       0.109397      -0.008065      -0.054674      -0.004122      -0.100444       0.084349      -0.090308       0.036805       0.053504             15.379168      26.470071      -0.650138       8.496296       7.755040      -0.740484      11.912394          -0.000006
          369              C       2.738271      -7.382157      19.366348      -0.031200      34.104988 0.50364529E+03  0.12296207E+05                                 9.316816                            7.656438      -0.303694       1.898752                    0.998120      29.003482      85.240168       0.574777       0.436476      -1.050735       0.005315       0.015470       0.005161       0.017152      -0.000461      -0.002239       0.025681      -0.003724      -0.086400      -0.040497       0.012486       0.028012             10.332534       5.717886      -0.975700       0.119089      12.451456       1.258367      12.828258          -0.000005
          370              C       2.906758      -7.109360      20.730109      -0.106983      32.189582 0.46812891E+03  0.11290512E+05                                 8.941752                            7.342365      -0.103819       1.938079                    0.998969      30.397828      90.576648       0.588058       0.431855      -1.047146       0.006247       0.029446      -0.008078       0.031167      -0.015548      -0.005306      -0.026846       0.063944       0.021340      -0.051808       0.019762       0.032046              9.733954       5.226499      -0.290899       0.429909      11.438229       1.420507      12.537135          -0.000009
          371              C       2.957815      -5.765204      21.164248      -0.076537      31.104050 0.45626787E+03  0.10875956E+05                                 8.693532                            7.215535       0.099534       2.014682                    0.999254      29.207299      85.026726       0.600496       0.427906      -1.055161      -0.003468      -0.016640      -0.024952       0.030191       0.001781       0.008234      -0.004348       0.005777       0.056616      -0.014321      -0.007383       0.021704              9.352415       5.061801       0.014997       0.779316      10.676493       1.322853      12.318950          -0.000010
          372              C       2.875258      -4.744432      20.135528      -0.095741      28.379025 0.40460147E+03  0.93525994E+04                                 8.027233                            6.697484       0.188331       2.033882                    0.999824      28.837576      82.487730       0.637344       0.415745      -1.063515      -0.000618      -0.034719      -0.000879       0.034736       0.004721      -0.000835      -0.000530      -0.045595      -0.077446      -0.025860      -0.010335       0.036195              8.453416       4.755081      -0.027077       0.693550       9.356127       1.161348      11.249041          -0.000007
          373              C       2.720520      -5.044330      18.885021      -0.079560      27.337674 0.37521822E+03  0.85346581E+04                                 7.884468                            6.486739       0.190388       2.048527                    0.999813      28.171637      80.650352       0.640330       0.420533      -1.057589      -0.005368      -0.031942       0.010698       0.034111      -0.002765      -0.002080      -0.017067      -0.014521      -0.051828      -0.024831       0.001581       0.023250              8.356268       4.824389      -0.393115       0.692855       9.782020       1.019105      10.462394          -0.000005
          374              C       2.645551      -6.350546      18.474477      -0.092259      29.100931 0.42537037E+03  0.10008749E+05                                 8.321448                            6.980033       0.010343       1.988027                    0.999033      29.228237      85.804653       0.606058       0.429516      -1.049380       0.002647       0.016905       0.031403       0.035763      -0.004087      -0.003722       0.012811       0.055697       0.049649      -0.039243       0.015082       0.024161              8.803500       5.132919      -0.687960       0.446261      11.647670       0.712977       9.629910          -0.000004
          375              C      -6.649905       8.888676      17.634514      -0.037269      34.632684 0.49493332E+03  0.12066190E+05                                 9.469848                            7.628745      -0.387544       1.870715                    0.997821      29.288835      86.843707       0.569760       0.440951      -1.044994      -0.016772       0.007443       0.000531       0.018357      -0.001890       0.022951       0.012584       0.019171      -0.051285      -0.033038       0.003063       0.029975             10.702652      14.205416      -0.169877       0.560132       5.721269      -0.391528      12.181270          -0.000003
          376              C      -7.933417       8.760400      18.111122      -0.111147      31.427795 0.44259638E+03  0.10560470E+05                                 8.838096                            7.163599      -0.166322       1.918894                    0.998851      30.416910      91.112899       0.590398       0.434796      -1.041966       0.009786       0.027189      -0.040482       0.049737       0.007348      -0.022066       0.008488      -0.053976       0.072402      -0.047472       0.014358       0.033114              9.707574      13.503758      -0.537583       0.579555       4.964986      -0.265919      10.653977          -0.000005
          377              C      -9.056060       8.718852      17.365537      -0.087556      28.797475 0.39875867E+03  0.91788167E+04                                 8.129177                            6.660587       0.240846       2.061102                    0.999765      28.402404      80.920436       0.637798       0.417202      -1.063195       0.016546       0.004119      -0.019086       0.025593       0.007455      -0.010752      -0.005701       0.037499       0.009475      -0.022333      -0.002568       0.024901              8.748058      11.253182      -0.188119       0.241445       4.555197      -0.207510      10.435796          -0.000004
          378              C      -8.831198       8.859780      15.978181      -0.077385      27.495212 0.38101026E+03  0.86665611E+04                                 7.855316                            6.499095       0.263401       2.067888                    0.999818      28.040849      79.283429       0.647732       0.415719      -1.064688       0.019943       0.017959       0.034521       0.043725      -0.009789       0.029673      -0.005247       0.002589       0.027840      -0.028269      -0.007563       0.035832              8.354452       9.894733      -0.545949      -0.302325       4.477811      -0.095047      10.690812           0.000001
          379              C      -7.646972       8.879657      15.435508      -0.084347      30.513106 0.41373482E+03  0.96173938E+04                                 8.524244                            6.829636       0.190916       2.047561                    0.999542      28.518636      81.808186       0.623256       0.422770      -1.059052       0.018220       0.007211       0.032729       0.038146       0.002130       0.019474      -0.008965      -0.008859       0.087283      -0.027406      -0.009862       0.037268              9.399670      10.449277      -0.362324       0.127140       4.900150       1.046715      12.849583           0.000002
          380              C      -6.489817       9.074771      16.317942      -0.116338      31.386506 0.45311556E+03  0.10805097E+05                                 8.699300                            7.160512       0.103349       2.004767                    0.999446      29.867414      87.572711       0.605307       0.424337      -1.055123      -0.042270       0.014431      -0.009233       0.045610       0.006093      -0.014295      -0.003902       0.015047      -0.081676      -0.031262       0.003959       0.027303              9.463912      11.082788       0.395345       1.331806       5.048240      -0.159979      12.260707          -0.000001
          381              C      -1.216244      10.698966      15.794144      -0.027210      33.991892 0.47657425E+03  0.11480987E+05                                 9.296530                            7.438455      -0.311566       1.897684                    0.998213      28.683285      83.864886       0.583971       0.435378      -1.050910      -0.004885       0.020012       0.009319       0.022610       0.003827       0.015466      -0.025117      -0.025177      -0.053974      -0.037397       0.003303       0.034095             10.481231       9.172147       0.888338      -4.163801      12.196740      -2.345724      10.074806          -0.000001
          382              C      -1.978519      11.674561      16.431195      -0.124817      31.250841 0.44960309E+03  0.10699006E+05                                 8.673609                            7.123477       0.081848       1.996996                    0.999483      29.889839      87.507253       0.608143       0.423239      -1.055954       0.022763       0.000483      -0.017243       0.028560       0.004719      -0.011647      -0.003361       0.035326       0.063724      -0.028974       0.000705       0.028270              9.358751       8.123822       0.282164      -3.382588      11.364647      -1.885811       8.587784          -0.000002
          383              C       6.085004      -5.111157      15.921554      -0.094469      29.421353 0.41338153E+03  0.95822067E+04                                 8.189495                            6.734841       0.218248       2.042116                    0.999816      28.762620      81.696056       0.642180       0.411467      -1.069025       0.021360      -0.022750      -0.020852       0.037532      -0.020430      -0.018905       0.015202      -0.028006      -0.039287      -0.029490      -0.011300       0.040790              8.745824       7.871413       0.281015      -3.109659      10.215588      -1.987663       8.150472           0.000000
          384              C       6.962701      -4.827504      14.878678      -0.083713      28.030430 0.38938491E+03  0.89357187E+04                                 8.052273                            6.612549       0.163862       2.036310                    0.999692      28.454185      81.712911       0.633820       0.421105      -1.057658      -0.006738      -0.026496       0.024324       0.036593       0.010561       0.011377      -0.008376      -0.037716      -0.011445      -0.027233       0.002598       0.024635              8.678863       7.233922       0.455183      -3.014964      10.611636      -1.740282       8.191030           0.000004
          385              C      -0.350887      12.299681      14.260503      -0.056572      27.892809 0.37937295E+03  0.86758619E+04                                 8.150831                            6.613298       0.045538       2.017725                    0.998954      27.899891      80.783022       0.619525       0.432316      -1.047534      -0.019619      -0.031905       0.010268       0.038836       0.008913       0.011937      -0.000708       0.023309       0.038920      -0.021818      -0.000381       0.022199              8.851975       6.595242      -0.036671      -2.745260      11.298609      -2.048421       8.662075           0.000005
          386              C      -0.411892      11.035012      14.807895      -0.091019      30.943964 0.41122095E+03  0.96180395E+04                                 8.748126                            6.898675      -0.066172       1.965733                    0.998975      29.184740      86.112134       0.603403       0.433998      -1.044080      -0.000618       0.047950       0.004148       0.048133      -0.023865       0.022494       0.024315       0.031744       0.038854      -0.051355       0.017527       0.033828              9.821910       8.171010       0.719949      -3.539355      12.245325      -2.763938       9.049394           0.000002
          387              C      -0.003814       8.845317      17.610919      -0.047594      35.833750 0.56444394E+03  0.14145972E+05                                 9.607980                            8.089837      -0.258271       1.902072                    0.998360      29.817216      88.115043       0.562088       0.434800      -1.054190       0.020500       0.004715       0.011915       0.024176      -0.003172       0.020542      -0.019150       0.039899       0.013105      -0.033226      -0.002960       0.036186             10.630988      10.811774      -0.274422       4.266216      10.390299       1.897720      10.690892          -0.000002
          388              C       0.223192       9.819102      18.611325      -0.092656      29.224691 0.42712773E+03  0.10019398E+05                                 8.246449                            6.917791       0.210924       2.050362                    0.999533      28.961365      83.764595       0.621461       0.420154      -1.059502       0.015777      -0.014270      -0.000185       0.021274      -0.007807      -0.021435      -0.005883      -0.010215      -0.052245      -0.032582       0.012778       0.019804              8.957980       9.291629      -0.132646       3.985110       8.209552       1.487470       9.372758          -0.000005
          389              C       1.246727       9.609523      19.507915      -0.070392      28.428258 0.40553385E+03  0.94213064E+04                                 8.209615                            6.822419       0.030647       2.002216                    0.998889      28.578142      83.148783       0.612549       0.430409      -1.049665      -0.000790      -0.019530      -0.030813       0.036489       0.007957      -0.003726       0.013348       0.008827       0.018184      -0.019334       0.004972       0.014361              8.841569       8.778230      -0.177230       3.697273       8.734496       1.143722       9.011983          -0.000005
          390              C       1.956753       8.467711      19.564542      -0.067747      28.108417 0.39730255E+03  0.91521457E+04                                 8.082526                            6.714820       0.163673       2.046440                    0.999317      28.108182      80.548496       0.624778       0.425578      -1.056166      -0.012443       0.008088      -0.024968       0.029046       0.005447       0.008985      -0.011383       0.023741       0.018727      -0.022390       0.005352       0.017038              8.683220       7.954420      -0.143021       3.076486       8.725685       1.745775       9.369554          -0.000006
          391              C       1.710202       7.432498      18.682108      -0.091932      28.501789 0.39956700E+03  0.91503941E+04                                 7.942195                            6.577154       0.349840       2.089861                    0.999740      28.093582      78.380214       0.658777       0.405992      -1.076505      -0.012061       0.023408      -0.008411       0.027643      -0.016931       0.006944       0.003187      -0.022545      -0.042573      -0.021360      -0.006081       0.027441              8.515686       7.854498      -0.044584       3.111729       8.511552       1.906858       9.181009          -0.000004
          392              C       0.726327       7.596911      17.705297      -0.131827      33.285479 0.49474921E+03  0.12057624E+05                                 9.045076                            7.482188       0.016123       1.960463                    0.999639      31.000159      91.828846       0.592279       0.424330      -1.055339       0.016404       0.018381       0.025856       0.035714       0.003085      -0.023279       0.025571      -0.049053      -0.053055      -0.045682       0.001018       0.044664              9.878763       9.445345       0.042905       3.898767       9.824371       2.234371      10.366574           0.000000
          393              C      11.575004      -6.173477      16.100872      -0.027519      33.908158 0.49616176E+03  0.12041852E+05                                 9.217213                            7.551916      -0.189580       1.933256                    0.998374      28.756660      83.663857       0.585482       0.431045      -1.056340       0.001042      -0.017400       0.006766       0.018698       0.002231      -0.001722       0.030675      -0.012000      -0.074615      -0.040904       0.006523       0.034380             10.186630       5.850943       1.352798       1.750895      13.088507       1.249732      11.620440          -0.000001
          394              C       3.356372      11.683605      14.746549      -0.112507      32.401611 0.46288475E+03  0.11116664E+05                                 8.940842                            7.263488      -0.036906       1.958133                    0.999212      30.249330      89.522014       0.596699       0.427414      -1.051363      -0.009185      -0.041168      -0.002152       0.042235      -0.001414      -0.000726      -0.030894       0.040950       0.035241      -0.043638       0.014645       0.028993              9.752821       5.520968       0.161784       1.733554      12.688339       1.354114      11.049155           0.000004
          395              C       3.383056      10.350290      14.265222      -0.071004      28.709312 0.41148218E+03  0.95776757E+04                                 8.230085                            6.832504       0.089422       2.015014                    0.999456      28.692714      83.087736       0.618525       0.425442      -1.054549      -0.004055       0.026438       0.033713       0.043034      -0.003044       0.003949       0.004369       0.015583       0.077112      -0.021755      -0.004781       0.026537              8.770208       4.789576      -0.043276       0.873194      11.577672       1.499706       9.943374           0.000006
          396              C       3.561882       9.286159      15.086310      -0.087871      28.147591 0.39447509E+03  0.90668623E+04                                 8.038138                            6.635186       0.207849       2.050235                    0.999728      28.420440      81.237592       0.636723       0.418522      -1.061051      -0.002880       0.016571       0.014069       0.021928      -0.003098      -0.002155       0.009158      -0.025754      -0.038922      -0.015577      -0.006641       0.022217              8.628778       4.666984       0.008710       0.713653      10.552026       2.022849      10.667324           0.000003
          397              C       3.683725       9.558957      16.412320      -0.071193      27.795929 0.37859916E+03  0.86224364E+04                                 7.961633                            6.504558       0.060183       2.004036                    0.999691      28.200433      80.525463       0.641754       0.419071      -1.059549      -0.015191       0.028808      -0.022168       0.039396      -0.008495       0.001438      -0.021383      -0.014856      -0.011183      -0.020671      -0.006295       0.026966              8.524158       4.723526       0.671834       0.598021      10.396119       1.718744      10.452829          -0.000001
          398              C       3.712638      10.794712      16.898366      -0.104050      29.383141 0.41030107E+03  0.95691580E+04                                 8.368579                            6.850979       0.031131       1.994433                    0.999305      29.099749      85.098246       0.612211       0.428977      -1.049529      -0.010988      -0.003239      -0.030449       0.032533       0.004105       0.004806       0.003006       0.055738       0.081056      -0.041781       0.012897       0.028885              9.027507       5.005578       0.880394       0.793613      12.232364       1.218256       9.844578          -0.000002
          399              C      10.367775      -4.323465      18.002587      -0.033131      34.162538 0.49952193E+03  0.12160726E+05                                 9.293232                            7.597114      -0.209958       1.926416                    0.998648      28.911687      84.626646       0.580667       0.433285      -1.053510      -0.010621      -0.020331       0.015556       0.027716       0.010053      -0.022556       0.019402       0.024792      -0.011608      -0.036946       0.007185       0.029761             10.367439      12.155250      -1.178558      -1.723295       6.822200      -2.236427      12.124867          -0.000001
          400              C      10.453206      -4.854633      19.276689      -0.103510      30.914173 0.42821097E+03  0.10119201E+05                                 8.743371                            7.061440      -0.144829       1.937803                    0.998558      29.584408      87.796259       0.593550       0.436677      -1.042280      -0.036641       0.003716      -0.018158       0.041062      -0.002568       0.024308       0.004559      -0.010762      -0.076704      -0.038933       0.018634       0.020299              9.629185      10.316730      -1.128363      -2.123056       6.188108      -1.858080      12.382717          -0.000003
          401              C       9.484483      -4.724559      20.163842      -0.068329      28.158271 0.37525861E+03  0.85520257E+04                                 8.124550                            6.539448       0.122943       2.035437                    0.999325      28.013936      80.775449       0.628905       0.427349      -1.051349      -0.011828      -0.003423      -0.034720       0.036839       0.009610       0.003295      -0.012357      -0.034163       0.025451      -0.025147       0.001287       0.023860              8.811954       9.870473      -1.471914      -0.763693       5.401636      -1.183477      11.163751          -0.000006
          402              C       8.327659      -4.151844      19.814643      -0.079739      26.030748 0.34136756E+03  0.75557197E+04                                 7.524488                            6.114559       0.323789       2.094681                    0.999735      27.244122      76.027583       0.673772       0.410714      -1.067740       0.022209      -0.016822      -0.010514       0.029779       0.007059      -0.021899       0.009163       0.008550      -0.028811      -0.028636       0.005057       0.023579              7.998085       9.137572      -1.381435      -0.478593       4.900753      -1.342844       9.955929          -0.000008
          403              C       8.185008      -3.698363      18.630201      -0.074947      27.473106 0.36943613E+03  0.83583873E+04                                 7.872589                            6.410121       0.121945       2.021320                    0.999841      28.124066      79.918118       0.649081       0.417085      -1.061314       0.040379      -0.023363      -0.010204       0.047754      -0.018679       0.001619      -0.001982       0.029923      -0.067877      -0.022834      -0.012504       0.035337              8.391682       9.550051      -0.743428      -0.952741       4.955226      -1.668752      10.669770          -0.000003
          404              C       9.197605      -3.700163      17.658108      -0.123467      31.312022 0.45440533E+03  0.10862392E+05                                 8.717453                            7.189727       0.028653       1.977567                    0.999535      30.201155      89.163701       0.600636       0.426592      -1.051899      -0.022704      -0.018838       0.024085       0.038084       0.000273       0.022536      -0.000849      -0.056814       0.043710      -0.044321       0.020915       0.023406              9.423470      11.047819      -0.733204      -1.367608       6.092439      -2.283490      11.130153           0.000001
          405              C      -0.976768      -4.377662      17.554292      -0.033896      33.618094 0.51310218E+03  0.12591005E+05                                 9.237560                            7.746254      -0.297295       1.899987                    0.998170      29.178461      86.096080       0.569166       0.438542      -1.049035       0.014836      -0.003008      -0.009238       0.017733      -0.009469      -0.013955      -0.017844       0.041551       0.051622      -0.039076       0.008987       0.030089             10.053214      10.041711       1.129950      -3.697024       9.940811       1.170098      10.177119          -0.000003
          406              C      -0.094756      -3.351475      17.341942      -0.113004      29.988172 0.41137986E+03  0.96211251E+04                                 8.461809                            6.848335      -0.014000       1.965320                    0.999784      29.828101      87.960924       0.612583       0.427522      -1.048182       0.008029      -0.029316      -0.027740       0.041151      -0.004355       0.040044       0.016123      -0.043210      -0.046984      -0.057247       0.019950       0.037297              9.160264       8.888998       0.743917      -3.720204       8.538683       1.339121      10.053109          -0.000001
          407              C       0.774930      -3.293656      16.374568      -0.078349      26.275530 0.35059206E+03  0.78085680E+04                                 7.589175                            6.218420       0.314069       2.093679                    0.999845      27.287355      76.283784       0.664887       0.413608      -1.066307      -0.012442      -0.022338       0.002404       0.025682       0.011025       0.008496      -0.005802      -0.014258      -0.034694      -0.019923       0.000971       0.018952              8.061931       7.506722       0.621663      -2.792355       7.280207       1.456386       9.398864           0.000003
          408              C       0.798681      -4.274669      15.477978      -0.073225      26.374820 0.37425195E+03  0.84787078E+04                                 7.649123                            6.450415       0.337774       2.098511                    0.999780      27.711840      78.312865       0.648482       0.416910      -1.063440      -0.018213      -0.000334       0.024907       0.030858      -0.008197      -0.014395      -0.005320       0.023089       0.049228      -0.024808      -0.000875       0.025684              8.006828       6.539711       0.756989      -2.141378       7.995358       1.188086       9.485416           0.000000
          409              C       0.025491      -5.376735      15.595951      -0.083456      28.587815 0.43535806E+03  0.10234288E+05                                 8.118870                            6.991563       0.266606       2.069037                    0.999694      28.697636      82.377969       0.618816       0.421050      -1.061734      -0.005697       0.017911       0.029909       0.035325      -0.005085      -0.008490       0.020627      -0.002786       0.056962      -0.019264      -0.013115       0.032379              8.476221       7.124911       0.491853      -2.551817       9.188686       1.207886       9.115064           0.000001
          410              C      -0.953235      -5.476109      16.695453      -0.098882      29.237274 0.46106645E+03  0.11012993E+05                                 8.265479                            7.212079       0.182404       2.037600                    0.999250      29.427238      85.599564       0.606144       0.423047      -1.058766       0.019190       0.005872      -0.009340       0.022135       0.011106       0.015493      -0.014366       0.015105      -0.040796      -0.030924       0.008515       0.022410              8.654191       7.814371       0.393754      -2.981620       9.017739       1.199185       9.130464          -0.000003
          411              C      -1.971274      -5.897082      19.800487      -0.044947      35.756965 0.49285916E+03  0.11981394E+05                                 9.628069                            7.570777      -0.279256       1.903994                    0.998319      29.123274      85.723418       0.577740       0.436103      -1.049777       0.015150      -0.004248       0.011695       0.019604      -0.013340      -0.006769      -0.031410      -0.009736       0.011079      -0.035242      -0.000065       0.035308             11.190795      13.068068      -0.898280       3.094065      11.481301      -4.008572       9.023017          -0.000004
          412              C      -0.843903      -6.191573      20.522478      -0.104399      31.086191 0.41850192E+03  0.98556089E+04                                 8.785114                            6.969877      -0.144263       1.930379                    0.998689      29.982159      89.485164       0.597497       0.435295      -1.040736      -0.037619      -0.030125      -0.016283       0.050871       0.028655      -0.023245       0.020216       0.035647       0.000301      -0.050732       0.012816       0.037916              9.943078      11.288988      -1.413690       3.147622      10.268302      -3.772503       8.271944          -0.000006
          413              C      -0.616235      -7.215956      21.296377      -0.089407      29.791545 0.41682888E+03  0.97367510E+04                                 8.440727                            6.889850       0.121553       2.029125                    0.998907      28.764334      83.534981       0.613984       0.427064      -1.053194      -0.028599      -0.008493       0.002837       0.029968       0.005755       0.001782       0.009105       0.027565       0.018922      -0.020839       0.006771       0.014068              9.291194      10.422464      -0.220216       2.502927       9.598691      -3.196549       7.852426          -0.000009
          414              C      -1.719693      -8.175295      21.272782      -0.076487      29.426399 0.41297912E+03  0.96141580E+04                                 8.348832                            6.832540       0.230752       2.056660                    0.999714      28.694086      82.898906       0.620662       0.423904      -1.056283       0.011111       0.046974      -0.008664       0.049042       0.004764      -0.022304      -0.013776      -0.051151       0.005964      -0.038874       0.004151       0.034723              9.114791      10.834117      -0.130356       1.907116       9.452069      -3.054152       7.058187          -0.000009
          415              C     -10.819698      10.077442      20.659326      -0.077016      29.070945 0.39338013E+03  0.90477684E+04                                 8.263829                            6.664682       0.119610       2.029856                    0.999481      28.281159      81.228348       0.628926       0.423426      -1.056520      -0.010465       0.046614       0.003160       0.047879       0.011729      -0.012577      -0.006692      -0.016899      -0.024197      -0.019224      -0.003935       0.023159              9.064612      11.166850       0.076083       1.426303       8.889056      -3.127138       7.137932          -0.000008
          416              C      -2.968479      -6.800414      19.852395      -0.100133      31.910036 0.44998593E+03  0.10720666E+05                                 8.856919                            7.162708       0.054698       1.992914                    0.999520      29.667874      87.180837       0.601307       0.427550      -1.052273       0.011819      -0.025982       0.041321       0.050222      -0.016940       0.010987       0.014255       0.041341       0.046198      -0.039787       0.014534       0.025254              9.780707      11.091201       0.228947       1.872112      10.339071      -3.497472       7.911850          -0.000006
          417              N       7.253571      16.106403       1.903603      -0.188177      37.988184 0.53744465E+03  0.13102647E+05                                 9.515051                            7.540926      -0.096387       1.989502                    0.999225      27.985246      77.579682       0.633190       0.396777      -1.095266      -0.075188      -0.016606      -0.059473       0.097294       0.019288      -0.011444      -0.030989      -0.009718      -0.029617      -0.032735      -0.011134       0.043869             11.339349      12.732417       1.031353       4.339312       9.148032      -3.046294      12.137600          -0.000004
          418              N      -3.468262       7.105474      21.380373      -0.167770      33.887654 0.46959525E+03  0.11110918E+05                                 8.874219                            7.112768      -0.076786       2.012179                    0.999079      27.072234      74.859070       0.640759       0.404003      -1.086192       0.083501      -0.014743       0.052091       0.099515       0.014345      -0.025704       0.003853      -0.016775       0.015400      -0.034638       0.008856       0.025782             10.151184      13.706947       0.702774       1.084841       5.622511      -1.174666      11.124095          -0.000004
          419              N       8.648033      14.494843       4.245591      -0.181379      35.773942 0.52149290E+03  0.12634045E+05                                 9.164253                            7.460373      -0.099961       1.994857                    0.999192      27.690226      76.832288       0.631696       0.400225      -1.091542      -0.013850      -0.087927       0.033585       0.095137      -0.019265      -0.012613       0.008810       0.026755       0.107859      -0.041483      -0.000836       0.042320             10.687389       6.086412      -1.000093      -1.480585      15.058886      -2.184660      10.916869          -0.000002
          420              N       7.905466       8.093811       7.274178      -0.184991      35.674479 0.52132302E+03  0.12622743E+05                                 9.116482                            7.446486      -0.055877       2.006846                    0.999306      27.735615      76.813866       0.634209       0.398866      -1.093003       0.012319       0.088412      -0.040221       0.097909       0.002208       0.009938       0.017347       0.014635       0.104213      -0.029392      -0.012048       0.041440             10.409594       5.846589       2.338849       0.340752      13.460914      -1.303906      11.921279           0.000001
          421              N       6.177234       6.639431       9.584549      -0.185018      36.786664 0.51950773E+03  0.12580007E+05                                 9.357328                            7.441866      -0.147473       1.974939                    0.999127      27.883924      77.473146       0.632724       0.399763      -1.091331      -0.076185       0.010115       0.055069       0.094546      -0.011829       0.010984      -0.026196      -0.023329      -0.013490      -0.023531      -0.014364       0.037895             11.023368      13.640134      -1.389483      -4.543256       8.593993      -1.719088      10.835977           0.000001
          422              N       0.387160       7.092877      13.675360      -0.178326      35.523188 0.50594403E+03  0.12177654E+05                                 9.138400                            7.345988      -0.148188       1.974941                    0.999199      27.766710      77.056100       0.636232       0.399972      -1.090575       0.079786      -0.009209      -0.051180       0.095236      -0.012980       0.015757      -0.019483      -0.023798      -0.033162      -0.026041      -0.009804       0.035845             10.648744      13.401321      -1.218666      -4.045277       8.572629      -1.971756       9.972282           0.000001
          423              N      -5.557480      14.496627       7.812132      -0.185481      36.307248 0.49960773E+03  0.11968486E+05                                 9.224915                            7.279685      -0.004673       2.026259                    0.999275      27.474109      75.674666       0.642789       0.397766      -1.093802      -0.022986      -0.094394      -0.043503       0.106448      -0.007968       0.006646      -0.017785       0.031132       0.077335      -0.034674       0.001123       0.033551             10.781382       5.784481       1.249547       2.117034      14.020960       0.383809      12.538704           0.000001
          424              N      11.775502       8.312436       4.444728      -0.188727      36.982227 0.51999653E+03  0.12590109E+05                                 9.356358                            7.428147      -0.085467       1.995482                    0.999161      27.863073      77.315645       0.635748       0.397916      -1.093003       0.004807       0.088427       0.038010       0.096370       0.002823      -0.013780      -0.020714      -0.002131       0.094467      -0.023905      -0.018758       0.042663             11.081389       5.484130      -0.117199      -1.464374      14.892852       2.196861      12.867185          -0.000001
          425              N       9.372473       6.415405       9.519428      -0.174447      34.912944 0.48719324E+03  0.11608141E+05                                 9.001593                            7.200606      -0.110146       1.993432                    0.999195      27.338881      75.315685       0.644134       0.399088      -1.091931       0.085997       0.025535       0.047930       0.101709      -0.033137      -0.020717      -0.005099      -0.006755       0.020975      -0.043933       0.009567       0.034366             10.359198      13.203093      -0.615061       1.621564       6.946009       2.959363      10.928492           0.000002
          426              N      -2.778578       7.331359      13.434696      -0.161616      34.015036 0.45687148E+03  0.10719791E+05                                 8.844544                            6.971695      -0.130391       1.990722                    0.999301      26.932652      73.799626       0.654334       0.398946      -1.091254      -0.081496      -0.010528      -0.047501       0.094915      -0.013425      -0.019779      -0.015509      -0.042166      -0.022953      -0.039170       0.007351       0.031819             10.335279      11.153828      -1.470123       3.952566       9.875539       2.520356       9.976471           0.000001
          427              N      13.455197       6.782206       2.121144      -0.163263      34.119370 0.47307433E+03  0.11221021E+05                                 8.943626                            7.157908      -0.160406       1.982018                    0.999116      27.264467      75.640602       0.635812       0.406138      -1.084074       0.071825       0.007063      -0.063242       0.095960       0.004258       0.016810       0.014240      -0.040508      -0.006424      -0.029829      -0.000892       0.030721             10.401721      12.198682       0.820031      -3.616210       7.914873       2.909441      11.091608          -0.000003
          428              N      -3.751909      -2.430103      21.459179      -0.181205      35.606454 0.50996849E+03  0.12247605E+05                                 9.021598                            7.293964       0.003745       2.025808                    0.999432      27.409582      74.952219       0.651903       0.391215      -1.101216      -0.072377       0.009624       0.055367       0.091633       0.015662       0.003372       0.005880      -0.047915      -0.069085      -0.024054      -0.016765       0.040819             10.326988      11.777388       1.537255      -4.258821      10.766063       0.695463       8.437515          -0.000004
          429              N      -6.701017       7.072952      21.690876      -0.189163      38.073359 0.53882300E+03  0.13146941E+05                                 9.535299                            7.555100      -0.107120       1.985621                    0.999251      28.023491      77.761274       0.631920       0.397252      -1.094750      -0.074017      -0.015896       0.060589       0.096965       0.018362       0.011598       0.031089      -0.010631      -0.025611      -0.031986      -0.011461       0.043447             11.366519      12.765840       1.031537      -4.356809       9.165151       3.052690      12.168567          -0.000004
          430              N      -7.453470      16.138921       2.214106      -0.165967      33.786530 0.46786270E+03  0.11058219E+05                                 8.852080                            7.095952      -0.068845       2.015306                    0.999083      27.024612      74.655208       0.642104       0.403584      -1.086620       0.082534      -0.015193      -0.052937       0.099222       0.014012       0.025414      -0.003371      -0.018221       0.015420      -0.034433       0.009022       0.025411             10.123959      13.663937       0.701640      -1.077378       5.610079       1.172620      11.097861          -0.000004
          431              N      -5.306579       5.461422      19.348888      -0.181946      35.808324 0.52210795E+03  0.12652699E+05                                 9.169757                            7.464445      -0.102795       1.993648                    0.999170      27.706496      76.889356       0.631564       0.400190      -1.091563      -0.013697      -0.087616      -0.033117       0.094662      -0.019201       0.012300      -0.009069       0.026514       0.109565      -0.041667      -0.000990       0.042657             10.694908       6.089976      -1.001190       1.480124      15.071956       2.189441      10.922792          -0.000002
          432              N      11.890624      -0.939571      16.320301      -0.182548      35.500829 0.51825692E+03  0.12526944E+05                                 9.078604                            7.418120      -0.043544       2.011823                    0.999294      27.652630      76.457047       0.636403       0.398175      -1.093745       0.012673       0.089191       0.040562       0.098797       0.002555      -0.009337      -0.017694       0.013598       0.105710      -0.029270      -0.012598       0.041868             10.362529       5.823957       2.325605      -0.342040      13.390879       1.289978      11.872751           0.000001
          433              N      10.162368      -2.393921      14.009930      -0.185512      36.830579 0.52024175E+03  0.12602665E+05                                 9.365791                            7.447715      -0.148648       1.974326                    0.999118      27.903383      77.551000       0.632378       0.399827      -1.091250      -0.075943       0.008995      -0.055673       0.094593      -0.010834      -0.011001       0.027339      -0.023254      -0.010213      -0.024192      -0.014187       0.038379             11.034815      13.657335      -1.391267       4.550227       8.601434       1.718963      10.845678           0.000001
          434              N       4.372253      -1.940422       9.919119      -0.179009      35.548075 0.50636423E+03  0.12190145E+05                                 9.141879                            7.348558      -0.149741       1.974383                    0.999226      27.780101      77.097620       0.636191       0.399919      -1.090624       0.079686      -0.009214       0.051467       0.095308      -0.013185      -0.015692       0.018620      -0.023431      -0.034543      -0.025847      -0.009491       0.035338             10.652641      13.405199      -1.219895       4.044967       8.577364       1.974132       9.975360           0.000001
          435              N      -1.572327       5.463252      15.782347      -0.184430      36.231739 0.49835100E+03  0.11930036E+05                                 9.210671                            7.268997      -0.002776       2.027304                    0.999267      27.438517      75.533059       0.643509       0.397599      -1.093993      -0.023263      -0.094923       0.043996       0.107178      -0.006946      -0.006748       0.017102       0.030010       0.077381      -0.033547       0.000455       0.033093             10.763666       5.776030       1.246181      -2.113231      13.994495      -0.378280      12.520474           0.000001
          436              N      -2.179112      -0.720983      19.149751      -0.188303      36.944049 0.51935539E+03  0.12569891E+05                                 9.348107                            7.422074      -0.082064       1.996728                    0.999165      27.843603      77.230794       0.636242       0.397756      -1.093184       0.005043       0.087928      -0.038488       0.096115       0.002911       0.013949       0.020952      -0.002415       0.095094      -0.024060      -0.019000       0.043061             11.070862       5.479621      -0.116436       1.462872      14.877506      -2.191557      12.855460          -0.000001
          437              N      13.357608      -2.617948      14.075051      -0.175462      34.994955 0.48855454E+03  0.11650044E+05                                 9.019465                            7.213674      -0.116074       1.991106                    0.999196      27.376777      75.479209       0.643073       0.399421      -1.091577       0.086107       0.025950      -0.047679       0.101790      -0.032056       0.020015       0.005216      -0.008068       0.021088      -0.042830       0.009884       0.032946             10.381211      13.235818      -0.616424      -1.626799       6.958803      -2.965222      10.949011           0.000001
          438              N       1.206517      -1.701944      10.159783      -0.163846      34.065168 0.45767561E+03  0.10743252E+05                                 8.852414                            6.977158      -0.130076       1.990504                    0.999239      26.958462      73.883256       0.654180       0.398869      -1.091320      -0.080900      -0.010822       0.047389       0.094381      -0.012668       0.019405       0.016592      -0.043468      -0.018835      -0.039132       0.006690       0.032442             10.345301      11.163958      -1.472036      -3.956604       9.885595      -2.523843       9.986350           0.000001
          439              N      -0.499393      -2.251243      21.473335      -0.162158      34.080415 0.47243369E+03  0.11201995E+05                                 8.937515                            7.153396      -0.162326       1.981427                    0.999135      27.242672      75.566454       0.635970       0.406177      -1.084052       0.071984       0.007318       0.062888       0.095865       0.004842      -0.017306      -0.015117      -0.040231      -0.005824      -0.030196      -0.001487       0.031683             10.394436      12.190638       0.819383       3.613943       7.909086      -2.906465      11.083584          -0.000004
          440              N      10.202682       6.603346       2.135300      -0.181507      35.602494 0.50991203E+03  0.12245295E+05                                 9.018910                            7.291848       0.008513       2.027394                    0.999433      27.409601      74.937063       0.652260       0.391031      -1.101401      -0.072535       0.009361      -0.054944       0.091476       0.015219      -0.003524      -0.006284      -0.047467      -0.069639      -0.024319      -0.016255       0.040574             10.323964      11.775247       1.537134       4.258372      10.761412      -0.694642       8.435232          -0.000003
          441              B      -7.371162      11.011550      11.084686       1.118799      13.227689 0.15731642E+03  0.30077425E+04                                 6.226878                            5.280538      -0.721638       1.858864                    0.999649      17.842189      54.000469       0.481976       0.664682      -0.902967       0.000290       0.000336       0.000850       0.000959      -0.001096      -0.003207      -0.003083      -0.000152       0.007548      -0.004992      -0.000160       0.005152              6.638831       5.412816       0.129285       0.029732       7.074697      -0.504063       7.428979           0.000004
          442              B       5.282145       2.410007      13.024152       1.123348      13.987517 0.16162526E+03  0.31317586E+04                                 6.610300                            5.464197      -0.761497       1.846219                    0.999635      18.346922      57.124422       0.456302       0.692747      -0.887775       0.000224       0.000619       0.002403       0.002492      -0.004656       0.000898      -0.001900      -0.012393       0.019567      -0.011016       0.003186       0.007830              7.134193       6.210935      -0.906570       0.129297       7.767423      -0.168871       7.424221           0.000008
          443              B      11.797066      -7.510450      22.372285       1.112853      12.591499 0.14978892E+03  0.28271560E+04                                 6.037679                            5.148184      -0.480813       1.943036                    0.999471      17.534741      52.620985       0.489076       0.663529      -0.903927      -0.001832      -0.001255      -0.002099       0.003056       0.004294      -0.001684      -0.002916       0.006548       0.014337      -0.008076       0.001086       0.006989              6.534296       6.163755       0.566570       0.035908       6.213987      -0.570626       7.225144          -0.000004
          444              B      11.509541      11.676469       0.816369       1.117093      13.881105 0.16583032E+03  0.32310854E+04                                 6.568553                            5.527617      -0.777677       1.840780                    0.999766      18.469412      57.499319       0.454965       0.690945      -0.889138       0.000144       0.000864       0.000156       0.000890       0.003198       0.000305       0.001454      -0.009964       0.012124      -0.007942       0.002488       0.005454              7.012255       5.633833       0.399503      -1.003419       8.604038      -0.576025       6.798894          -0.000003
          445              B      -3.386042       1.978217      12.509793       1.120623      13.217019 0.15716761E+03  0.30041266E+04                                 6.223914                            5.278353      -0.719101       1.859685                    0.999593      17.827238      53.944786       0.482043       0.664760      -0.902958       0.000524       0.000288      -0.001410       0.001531      -0.000833       0.003379       0.003491      -0.000646       0.007264      -0.005169      -0.000377       0.005545              6.635573       5.410282       0.129538      -0.030259       7.071179       0.504594       7.425260           0.000004
          446              B       1.297021      11.443346      10.570327       1.122875      13.939087 0.16089799E+03  0.31130702E+04                                 6.587523                            5.446058      -0.754311       1.848968                    0.999625      18.291794      56.846138       0.457955       0.691266      -0.888559       0.000031       0.000697      -0.002012       0.002130      -0.005185      -0.000906       0.002240      -0.013002       0.018192      -0.011348       0.003230       0.008119              7.109386       6.190317      -0.902204      -0.128682       7.738646       0.168452       7.399194           0.000009
          447              B       7.811848       1.523010       1.222194       1.110513      12.585195 0.14965570E+03  0.28224704E+04                                 6.022996                            5.136448      -0.479533       1.943742                    0.999454      17.498674      52.398944       0.491254       0.661095      -0.905252      -0.002612      -0.001667       0.002391       0.003914       0.004227       0.001722       0.002953       0.006807       0.014818      -0.008193       0.001083       0.007110              6.517715       6.148601       0.564408      -0.035564       6.199291       0.568152       7.205253          -0.000004
          448              B      -2.445037       2.643003      22.778110       1.117395      13.881768 0.16584423E+03  0.32317162E+04                                 6.571027                            5.529541      -0.742724       1.850274                    0.999635      18.474393      57.535003       0.454636       0.691368      -0.888921      -0.000214       0.001489      -0.000080       0.001506       0.002621      -0.000355      -0.001249      -0.009611       0.011630      -0.007412       0.002397       0.005015              7.014927       5.635916       0.399720       1.004001       8.607096       0.576113       6.801770          -0.000003
          449              F      -7.451583      10.433409      12.302161      -0.493557      20.623506 0.29160326E+03  0.59223377E+04                                 5.730813                            5.042165       1.061191       2.500548                    0.999487      21.864070      50.190584       0.922428       0.326944      -1.184343      -0.004113      -0.019978       0.021123       0.029363      -0.003924       0.000196      -0.015098      -0.016518       0.021580      -0.013756      -0.007561       0.021317              6.241084       3.848051      -0.385710      -0.058281       5.607356      -1.855877       9.267843           0.000005
          450              F      -6.536077      10.362962      10.296631      -0.497566      18.786822 0.28981413E+03  0.58841835E+04                                 5.307132                            5.036903       1.117753       2.524735                    0.999619      21.780526      50.192293       0.918968       0.328276      -1.181685       0.017350       0.005270      -0.021620       0.028217       0.001348      -0.011984      -0.009352      -0.003713       0.027548      -0.014156      -0.005140       0.019296              5.408502       4.695221      -1.039809      -1.172263       5.483117       0.666626       6.047167           0.000007
          451              F      -8.579318      10.964580      10.490105      -0.505499      18.009148 0.27646633E+03  0.55627981E+04                                 5.181049                            4.929221       0.821363       2.410891                    0.998788      22.180664      51.347266       0.923654       0.329568      -1.177257      -0.017898      -0.007079      -0.024224       0.030939       0.011638       0.028967       0.008259       0.018244       0.037284      -0.023955      -0.016508       0.040463              5.188062       6.071060       0.233607       1.668288       4.056933       0.394740       5.436194           0.000012
          452              F      -6.878805      12.258148      11.075248      -0.497392      20.265656 0.29236792E+03  0.59492684E+04                                 5.645295                            5.060776       0.900566       2.444575                    0.999070      21.970139      50.691245       0.916297       0.328500      -1.181443       0.015680       0.020429      -0.022608       0.034268       0.009357      -0.017031       0.001632      -0.030037      -0.029105      -0.028256       0.005318       0.022938              5.948692       3.964925       0.994375      -0.281763       9.290670      -0.034786       4.590480           0.000007
          453              F       5.970691       1.528349      13.826365      -0.513092      20.726244 0.29828362E+03  0.61304393E+04                                 5.838564                            5.168797       0.779310       2.386953                    0.998823      22.718473      53.539899       0.887285       0.335877      -1.169091       0.008635      -0.024008       0.017217       0.030779      -0.025030       0.011296      -0.009284      -0.028065      -0.029164      -0.025812      -0.011760       0.037572              6.226962       5.511826      -2.105297       1.575278       7.208906      -1.820942       5.960155           0.000015
          454              F       4.412558       1.802972      12.297442      -0.492393      18.716148 0.27805355E+03  0.56097482E+04                                 5.342480                            4.959786       0.917794       2.461772                    0.998591      21.794480      50.727416       0.915087       0.331764      -1.173838      -0.004965       0.002047      -0.034545       0.034960      -0.008226       0.008148       0.004605      -0.035767       0.036941      -0.027843       0.011205       0.016638              5.450803       5.299450       1.144541       1.235889       5.744112       1.189006       5.308846           0.000009
          455              F       4.614149       3.354888      13.746143      -0.513342      20.655302 0.29654889E+03  0.60857260E+04                                 5.819428                            5.150333       0.779875       2.389579                    0.998744      22.632695      53.292944       0.889784       0.335433      -1.169512      -0.027344       0.011836       0.004470       0.030129      -0.025475      -0.009349       0.000222      -0.023651      -0.041704      -0.026211      -0.009387       0.035598              6.219486       5.259087      -2.094025      -1.270879       7.688437       1.845282       5.710933           0.000013
          456              F       6.008992       2.950205      12.061498      -0.490789      19.559901 0.28893936E+03  0.58737676E+04                                 5.520719                            5.057832       1.043067       2.508191                    0.998421      21.772793      50.536087       0.907492       0.332012      -1.175984      -0.012348      -0.000281      -0.044745       0.046419      -0.005449      -0.014786      -0.006016      -0.028592       0.048306      -0.028824       0.006652       0.022173              5.677752       5.076686       0.826792      -1.455672       5.522678      -1.411672       6.433893           0.000008
          457              F      10.464565      -7.356885      22.716764      -0.512037      19.712210 0.30410573E+03  0.62395818E+04                                 5.498085                            5.164387       1.282340       2.569618                    0.999835      22.116802      50.981265       0.907676       0.328885      -1.182939      -0.028797      -0.014824      -0.000174       0.032389       0.005277      -0.007991      -0.004957       0.030084      -0.013103      -0.015222      -0.005919       0.021141              5.764377       7.270462       0.246701      -1.160253       4.485522      -0.238317       5.537147          -0.000009
          458              F       4.005033       9.302373      22.155216      -0.473394      18.205460 0.27130949E+03  0.54162341E+04                                 5.185595                            4.857679       1.098724       2.533134                    0.999148      21.282478      48.569831       0.940697       0.326155      -1.184067      -0.006042      -0.031691      -0.006671       0.032944       0.009733      -0.003234      -0.000537       0.004266       0.000912      -0.010368      -0.000245       0.010613              5.291501       4.593908      -0.057309      -0.114549       6.776656      -0.034526       4.503940          -0.000008
          459              F      11.986942      -6.802230      21.211437      -0.487495      23.659757 0.34861902E+03  0.73792439E+04                                 6.309000                            5.563309       1.337331       2.617053                    0.999245      21.735569      50.393232       0.869158       0.332925      -1.182874      -0.000405       0.013921      -0.031310       0.034268      -0.004078      -0.001116      -0.020862      -0.008253       0.014696      -0.018795      -0.005541       0.024336              6.932656       5.423881       0.599779      -0.534273       6.361559      -2.714189       9.012529          -0.000005
          460              F      -5.323803      -7.073243      23.339659      -0.479795      18.554332 0.27596408E+03  0.55389406E+04                                 5.316376                            4.930477       1.033534       2.502991                    0.999247      21.614651      49.645487       0.923794       0.330337      -1.178957       0.021103       0.007339       0.038317       0.044355       0.005895       0.004661       0.012394      -0.001669       0.085602      -0.020795      -0.011898       0.032694              5.572482       5.212778       0.633484       1.287994       4.256592       0.725469       7.248076          -0.000012
          461              F       6.733079       3.309660      23.221686      -0.510626      20.001161 0.29473555E+03  0.60388725E+04                                 5.677949                            5.128534       0.782720       2.385906                    0.998987      22.719420      53.443727       0.893301       0.334646      -1.170272       0.016762       0.009604      -0.026833       0.033063       0.010347      -0.013550      -0.023294      -0.024803       0.023036      -0.022356      -0.014443       0.036799              5.964262       4.152072       0.801302      -1.031405       6.589584      -2.358370       7.151130          -0.000007
          462              F      12.200238      10.574403       0.797493      -0.493267      19.292559 0.28026763E+03  0.56724424E+04                                 5.502843                            4.992091       0.781166       2.405027                    0.998760      22.077397      51.669875       0.907581       0.333444      -1.170950      -0.009971      -0.031601      -0.003534       0.033324       0.002392       0.006191      -0.011535      -0.034090       0.032834      -0.024219       0.001266       0.022952              5.743296       4.906794      -1.829018      -0.374441       8.017092      -0.206300       4.306003          -0.000004
          463              F      -6.178756      12.525594       1.859245      -0.501868      19.470111 0.30343798E+03  0.62361143E+04                                 5.474344                            5.182258       1.148109       2.532456                    0.999064      22.095557      51.340400       0.897972       0.331894      -1.177665      -0.007192       0.013605       0.021391       0.026352      -0.005860       0.000331       0.005460      -0.028089       0.045473      -0.022850       0.004924       0.017925              5.551121       3.829032       0.400668      -0.002592       6.525652       1.325227       6.298679          -0.000001
          464              F      10.304303      11.179634       1.080627      -0.504767      18.541796 0.28173292E+03  0.56965765E+04                                 5.293495                            4.976755       1.102501       2.510924                    0.999634      22.092572      51.298117       0.918848       0.329675      -1.176955      -0.002317      -0.026087       0.016473       0.030940       0.010082      -0.020776       0.005770      -0.021268      -0.007455      -0.030113       0.013013       0.017100              5.351511       6.525656       1.391552      -0.754240       5.323810      -0.170052       4.205067          -0.000002
          465              F      -3.466476       1.400092      11.292318      -0.494570      20.632830 0.29178808E+03  0.59270067E+04                                 5.732310                            5.043567       1.062582       2.500871                    0.999468      21.871676      50.211275       0.922357       0.326918      -1.184370      -0.004104      -0.020507      -0.022509       0.030725      -0.003954      -0.000172       0.014578      -0.016075       0.018077      -0.013125      -0.007252       0.020377              6.242655       3.849266      -0.386241       0.057740       5.609269       1.856460       9.269429           0.000005
          466              F      -2.550950       1.329619      13.297848      -0.497173      18.729357 0.28867148E+03  0.58547482E+04                                 5.294760                            5.025707       1.142174       2.534453                    0.999462      21.750487      50.083821       0.920407       0.328112      -1.181924       0.017045       0.005561       0.021611       0.028081       0.001244       0.012217       0.009216      -0.004149       0.028364      -0.014483      -0.004997       0.019480              5.395613       4.684811      -1.036707       1.168722       5.469691      -0.664676       6.032338           0.000006
          467              F      -4.594193       1.931240      13.104374      -0.505579      18.000660 0.27630149E+03  0.55585711E+04                                 5.179131                            4.927456       0.820011       2.410622                    0.998775      22.177547      51.333395       0.923916       0.329529      -1.177310      -0.018110      -0.007069       0.024414       0.031209       0.011913      -0.029049      -0.008533       0.018215       0.036220      -0.024020      -0.016593       0.040613              5.186213       6.068329       0.233731      -1.667748       4.055725      -0.394606       5.434584           0.000011
          468              F      -2.893685       3.224816      12.519231      -0.498133      20.264608 0.29236814E+03  0.59491704E+04                                 5.644449                            5.060290       0.904776       2.445959                    0.999134      21.973603      50.695913       0.916490       0.328437      -1.181521       0.015952       0.021538       0.022588       0.035051       0.009151       0.017150      -0.001746      -0.029984      -0.028416      -0.028294       0.005629       0.022665              5.947597       3.964716       0.994506       0.281907       9.287869       0.035840       4.590206           0.000006
          469              F       1.985558      10.561699       9.768114      -0.513009      20.731757 0.29840367E+03  0.61336557E+04                                 5.840382                            5.170797       0.777047       2.386081                    0.998816      22.722393      53.556175       0.886847       0.336002      -1.168957       0.008054      -0.023331      -0.017186       0.030076      -0.025582      -0.011606       0.009561      -0.028938      -0.030462      -0.026403      -0.012183       0.038586              6.228609       5.513136      -2.105199      -1.575678       7.210131       1.821593       5.962559           0.000020
          470              F       0.427441      10.836302      11.297037      -0.492032      18.713057 0.27799927E+03  0.56084409E+04                                 5.342719                            4.960128       0.917750       2.461813                    0.998601      21.793932      50.727001       0.914817       0.331874      -1.173728      -0.004508       0.002550       0.034108       0.034499      -0.007992      -0.008590      -0.004846      -0.035732       0.037613      -0.028036       0.011064       0.016972              5.450964       5.299647       1.144418      -1.235736       5.744181      -1.188525       5.309063           0.000009
          471              F       0.629017      12.388236       9.848336      -0.513392      20.670686 0.29683711E+03  0.60933252E+04                                 5.823661                            5.154211       0.779937       2.389386                    0.998730      22.638918      53.320826       0.889063       0.335612      -1.169317      -0.026973       0.011754      -0.004531       0.029769      -0.025898       0.009724      -0.000289      -0.023470      -0.043525      -0.026679      -0.009620       0.036299              6.223841       5.262563      -2.095175       1.271737       7.693485      -1.845869       5.715477           0.000017
          472              F       2.023877      11.983532      11.532981      -0.490626      19.570103 0.28913487E+03  0.58790353E+04                                 5.524628                            5.061370       1.041183       2.507393                    0.998376      21.775732      50.556874       0.906637       0.332252      -1.175712      -0.012496      -0.000801       0.044304       0.046040      -0.005283       0.015189       0.006442      -0.029016       0.049269      -0.029346       0.006487       0.022859              5.681830       5.080616       0.826829       1.456885       5.525692       1.412306       6.439183           0.000008
          473              F       6.479343       1.676579       0.877715      -0.512193      19.725621 0.30436593E+03  0.62463644E+04                                 5.501429                            5.167515       1.284242       2.569933                    0.999837      22.123738      51.006037       0.907144       0.329002      -1.182814      -0.029027      -0.014529       0.000203       0.032461       0.005694       0.007949       0.004872       0.030506      -0.013094      -0.015398      -0.006029       0.021427              5.767895       7.274096       0.246712       1.161312       4.488476       0.238609       5.541114          -0.000009
          474              F       7.990041       0.269184       1.439263      -0.472832      18.211549 0.27142384E+03  0.54192406E+04                                 5.188085                            4.860065       1.091175       2.530599                    0.999166      21.283787      48.580540       0.940044       0.326338      -1.183867      -0.006555      -0.030905       0.006089       0.032174       0.009323       0.003190       0.000057       0.003204      -0.000922      -0.009750      -0.000458       0.010208              5.294022       4.596262      -0.057533       0.114902       6.779408       0.034600       4.506397          -0.000007
          475              F       8.001735       2.231216       2.383042      -0.486399      23.630753 0.34806150E+03  0.73645323E+04                                 6.304605                            5.560018       1.342282       2.618889                    0.999232      21.719840      50.347643       0.869139       0.333064      -1.182745      -0.000439       0.013078       0.029990       0.032720      -0.004177       0.001185       0.021752      -0.008770       0.018120      -0.019446      -0.006245       0.025691              6.927231       5.420493       0.598986       0.533832       6.357125       2.711118       9.004075          -0.000005
          476              F       8.630768       1.960230       0.254820      -0.478629      18.532399 0.27554463E+03  0.55284763E+04                                 5.312757                            4.927583       1.038171       2.504540                    0.999243      21.603056      49.611364       0.923816       0.330451      -1.178843       0.020124       0.006900      -0.037241       0.042890       0.006125      -0.005492      -0.013567      -0.001044       0.087635      -0.021479      -0.012627       0.034106              5.568307       5.209436       0.633149      -1.286347       4.254217      -0.724561       7.241269          -0.000011
          477              F       2.747852      12.343131       0.372793      -0.510765      19.998927 0.29469278E+03  0.60376996E+04                                 5.677019                            5.127704       0.781299       2.385523                    0.998990      22.719764      53.440981       0.893504       0.334586      -1.170339       0.017422       0.009666       0.026982       0.033541       0.010233       0.013001       0.023237      -0.025057       0.022078      -0.021971      -0.014495       0.036466              5.963256       4.151393       0.801079       1.031320       6.588004       2.357997       7.150370          -0.000005
          478              F      -1.754339       1.540938      22.796986      -0.493080      19.289629 0.28021048E+03  0.56709698E+04                                 5.502171                            4.991474       0.774485       2.402987                    0.998777      22.074438      51.660713       0.907671       0.333430      -1.170969      -0.010033      -0.031545       0.003099       0.033247       0.002606      -0.006003       0.011431      -0.034002       0.034237      -0.024354       0.001437       0.022917              5.742631       4.906441      -1.829116       0.374541       8.016040       0.205810       4.305412          -0.000004
          479              F      -2.193543       3.492142      21.735234      -0.502178      19.483297 0.30370619E+03  0.62430364E+04                                 5.476825                            5.184439       1.147145       2.531998                    0.999044      22.103239      51.364884       0.897806       0.331880      -1.177672      -0.007275       0.013960      -0.021939       0.027002      -0.005758      -0.000369      -0.005103      -0.027875       0.044701      -0.022580       0.005150       0.017430              5.553688       3.830338       0.400953       0.002502       6.528681      -1.326135       6.302046          -0.000001
          480              F      -3.650277       2.146172      22.513852      -0.504885      18.554704 0.28198390E+03  0.57029999E+04                                 5.296129                            4.979075       1.102711       2.510517                    0.999668      22.099517      51.322645       0.918592       0.329689      -1.176926      -0.002331      -0.026406      -0.016230       0.031083       0.010068       0.020864      -0.006002      -0.020620      -0.006078      -0.030078       0.013160       0.016919              5.354202       6.529097       1.392430       0.754898       5.326164       0.170292       4.207346          -0.000002

******************************************************
Auxiliary information for the entire system
The total spin magnetic moment of the unit cell is   -0.000312
The total net atomic charge of the unit cell is   -0.000005
Accuracy of reproducing the electrostatic potential in the unit cell:
  The inner radius (bohr) =    5.0000
  The outer radius (bohr) =   12.0000
  Valid grid points have density less than (e/(bohr^3)) =    0.0001
  The number of valid grid points were=       373734
  The rms potential error without charges in kcal/mol is=      6.69316
  The rms potential error with partial charges in kcal/mol is=      0.92676
  The RRMSE value at monopole order=      0.13846
  The rms potential error with partial charges and cloud penetration in kcal/mol is=      0.93274
  The RRMSE value at monopole order with cloud penetration is=      0.13936
  The rms potential error with partial charges and atomic dipoles in kcal/mol is=      0.26743
  The RRMSE value at dipole order=      0.03996
  The rms potential error with partial charges, atomic dipoles and cloud penetration in kcal/mol is=      0.25923
  The RRMSE value at dipole order with cloud penetration=      0.03873

******************************************************
The electron densities and ab initio electrostatic potential were computed in VASP using the PBE functional and
projector augmented wave method. See the main text of the journal article for a description of computational details.
The atomic charges, dipoles, and quadrupoles were computed with the DDEC6 method as described in
(a) T. A. Manz and N. Gabaldon Limas, RSC Adv. 6 (2016) 47771-47801 DOI: 10.1039/c6ra04656h
(b) N. Gabaldon Limas and T. A. Manz, RSC Adv. 8 (2018) 2678-2707 DOI: 10.1039/c7ra11829e.
For each atom in the material, the electron cloud parameters were fit to the spherically averaged atom-in-material
electron density using radial positions for which this density was between 10^-4 and 10^-2 electrons per cubic bohr.
The polarizabilities, dispersion coefficients, and quantum Drude oscillator (QDO) parameters were fit using the MCLF method.
The magnetic structure of the system was optimized in VASP from the default ferromagnetic initial guess using spin polarization.
The atomic spin moments (ASMs) were computed on this optimized magnetic structure using the DDEC6 partition as inputs
to the method of T. A. Manz and D. S. Sholl, J. Chem. Theory Comput. 7 (2011) 4146-4164 DOI: 10.1021/ct200539n.
The RMSE and RRMSE were computed using a uniform grid with Ewald summation.
