# Supplementary material for: A collection of forcefield precursors for metal–organic frameworks
Source: RSC Adv. 2019 Nov 13;9(63):36492–507. doi: 10.1039/c9ra07327b (PMC9075174; doi:10.1039/c9ra07327b)
Supplement: RA-009-C9RA07327B-s4609 [file RA-009-C9RA07327B-s4609.xyz]

 1104
jmolscript: load "" {1 1 1} spacegroup "x,y,z" unitcell [{     26.815200     0.000000     0.000000 }, {      0.000000    26.815200     0.000000 }, {      0.000000     0.000000    26.815200 }]
Cu    20.199354    16.370411    23.907896     0.232317
Cu     6.615846    10.444789    23.907896     0.232317
Cu     6.615846    16.370411     2.907304     0.232317
Cu    20.199354    10.444789     2.907304     0.232317
Cu    23.907896    20.199354    16.370411     0.232317
Cu    23.907896     6.615846    10.444789     0.232318
Cu     2.907304     6.615846    16.370411     0.232317
Cu     2.907304    20.199354    10.444789     0.232317
Cu    16.370411    23.907896    20.199354     0.232317
Cu    10.444789    23.907896     6.615846     0.232317
Cu    16.370411     2.907304     6.615846     0.232317
Cu    10.444789     2.907304    20.199354     0.232317
Cu    16.370411    20.199354     2.907304     0.232317
Cu    10.444789     6.615846     2.907304     0.232317
Cu    16.370411     6.615846    23.907896     0.232317
Cu    10.444789    20.199354    23.907896     0.232317
Cu    20.199354    23.907896    10.444789     0.232317
Cu     6.615846    23.907896    16.370411     0.232317
Cu     6.615846     2.907304    10.444789     0.232317
Cu    20.199354     2.907304    16.370411     0.232318
Cu    23.907896    16.370411     6.615846     0.232317
Cu    23.907896    10.444789    20.199354     0.232317
Cu     2.907304    16.370411    20.199354     0.232317
Cu     2.907304    10.444789     6.615846     0.232317
B     24.163177    16.058551    20.136070     0.506066
B      2.652023    10.756649    20.136070     0.506066
B      2.652023    16.058551     6.679130     0.506066
B     24.163177    10.756649     6.679130     0.506066
B     20.136070    24.163177    16.058551     0.506066
B     20.136070     2.652023    10.756649     0.506066
B      6.679130     2.652023    16.058551     0.506066
B      6.679130    24.163177    10.756649     0.506066
B     16.058551    20.136070    24.163177     0.506066
B     10.756649    20.136070     2.652023     0.506066
B     16.058551     6.679130     2.652023     0.506066
B     10.756649     6.679130    24.163177     0.506066
B     16.058551    24.163177     6.679130     0.506066
B     10.756649     2.652023     6.679130     0.506066
B     16.058551     2.652023    20.136070     0.506066
B     10.756649    24.163177    20.136070     0.506066
B     24.163177    20.136070    10.756649     0.506066
B      2.652023    20.136070    16.058551     0.506066
B      2.652023     6.679130    10.756649     0.506066
B     24.163177     6.679130    16.058551     0.506066
B     20.136070    16.058551     2.652023     0.506066
B     20.136070    10.756649    24.163177     0.506066
B      6.679130    16.058551    24.163177     0.506066
B      6.679130    10.756649     2.652023     0.506066
H     21.824891    15.370473    21.562102     0.081312
H     24.050553    18.660698    21.500427     0.123471
H     22.465775    20.183801    23.106658     0.157347
H     21.052614    19.521466    23.460618     0.160065
H     22.329017    19.226498    24.383061     0.164701
H     24.916684    13.380785    20.797869     0.082974
H     21.886566    14.944111    18.751869     0.127769
H     20.564577    12.710405    18.239699     0.159171
H     21.621096    11.525173    18.022496     0.166301
H     20.805914    11.629752    19.395434     0.160027
H     23.541064    18.692876    19.097785     0.078506
H     24.972996    15.362428    17.467421     0.125696
H     25.388631    16.201744    15.035283     0.158191
H     24.187310    17.183180    14.638418     0.163468
H     25.635331    17.781159    14.968245     0.154861
H     -0.018771    16.633469    19.231861     0.081539
H     25.351090    15.399969    22.712474     0.124891
H      1.909242    16.255374    23.492797     0.166054
H      0.817864    15.244441    24.074687     0.156675
H      1.952147    14.710819    23.082524     0.155434
H      4.990309    11.444727    21.562102     0.081312
H      2.764647     8.154502    21.500427     0.123471
H      4.349425     6.631399    23.106658     0.157347
H      5.762586     7.293734    23.460618     0.160065
H      4.486183     7.588702    24.383061     0.164701
H      1.898516    13.434415    20.797869     0.082974
H      4.928634    11.871089    18.751869     0.127769
H      6.250623    14.104795    18.239699     0.159171
H      5.194104    15.290027    18.022496     0.166301
H      6.009286    15.185448    19.395434     0.160027
H      3.274136     8.122324    19.097785     0.078506
H      1.842204    11.452772    17.467421     0.125696
H      1.426569    10.613456    15.035283     0.158191
H      2.627890     9.632020    14.638418     0.163468
H      1.179869     9.034041    14.968245     0.154861
H      0.018771    10.181731    19.231861     0.081539
H      1.464110    11.415231    22.712474     0.124891
H     24.905958    10.559826    23.492797     0.166054
H     25.997336    11.570759    24.074687     0.156675
H     24.863053    12.104381    23.082524     0.155434
H      4.990309    15.370473     5.253098     0.081312
H      2.764647    18.660698     5.314773     0.123471
H      4.349425    20.183801     3.708542     0.157347
H      5.762586    19.521466     3.354582     0.160065
H      4.486183    19.226498     2.432139     0.164701
H      1.898516    13.380785     6.017331     0.082974
H      4.928634    14.944111     8.063331     0.127769
H      6.250623    12.710405     8.575501     0.159171
H      5.194104    11.525173     8.792704     0.166301
H      6.009286    11.629752     7.419766     0.160027
H      3.274136    18.692876     7.717415     0.078506
H      1.842204    15.362428     9.347779     0.125696
H      1.426569    16.201744    11.779917     0.158191
H      2.627890    17.183180    12.176782     0.163468
H      1.179869    17.781159    11.846955     0.154861
H      0.018771    16.633469     7.583339     0.081539
H      1.464110    15.399969     4.102726     0.124891
H     24.905958    16.255374     3.322403     0.166054
H     25.997336    15.244441     2.740513     0.156675
H     24.863053    14.710819     3.732676     0.155434
H     21.824891    11.444727     5.253098     0.081312
H     24.050553     8.154502     5.314773     0.123471
H     22.465775     6.631399     3.708542     0.157347
H     21.052614     7.293734     3.354582     0.160065
H     22.329017     7.588702     2.432139     0.164701
H     24.916684    13.434415     6.017331     0.082974
H     21.886566    11.871089     8.063331     0.127769
H     20.564577    14.104795     8.575501     0.159170
H     21.621096    15.290027     8.792704     0.166301
H     20.805914    15.185448     7.419766     0.160027
H     23.541064     8.122324     7.717415     0.078506
H     24.972996    11.452772     9.347779     0.125696
H     25.388631    10.613456    11.779917     0.158191
H     24.187310     9.632020    12.176782     0.163468
H     25.635331     9.034041    11.846955     0.154861
H     -0.018771    10.181731     7.583339     0.081539
H     25.351090    11.415231     4.102726     0.124891
H      1.909242    10.559826     3.322403     0.166054
H      0.817864    11.570759     2.740513     0.156675
H      1.952147    12.104381     3.732676     0.155434
H     21.562102    21.824891    15.370473     0.081312
H     21.500427    24.050553    18.660698     0.123471
H     23.106658    22.465775    20.183801     0.157347
H     23.460618    21.052614    19.521466     0.160065
H     24.383061    22.329017    19.226498     0.164701
H     20.797869    24.916684    13.380785     0.082974
H     18.751869    21.886566    14.944111     0.127769
H     18.239699    20.564577    12.710405     0.159171
H     18.022496    21.621096    11.525173     0.166301
H     19.395434    20.805914    11.629752     0.160027
H     19.097785    23.541064    18.692876     0.078506
H     17.467421    24.972996    15.362428     0.125696
H     15.035283    25.388631    16.201744     0.158191
H     14.638418    24.187310    17.183180     0.163468
H     14.968245    25.635331    17.781159     0.154861
H     19.231861    -0.018771    16.633469     0.081539
H     22.712474    25.351090    15.399969     0.124891
H     23.492797     1.909242    16.255374     0.166054
H     24.074687     0.817864    15.244441     0.156675
H     23.082524     1.952147    14.710819     0.155434
H     21.562102     4.990309    11.444727     0.081312
H     21.500427     2.764647     8.154502     0.123471
H     23.106658     4.349425     6.631399     0.157347
H     23.460618     5.762586     7.293734     0.160065
H     24.383061     4.486183     7.588702     0.164701
H     20.797869     1.898516    13.434415     0.082974
H     18.751869     4.928634    11.871089     0.127769
H     18.239699     6.250623    14.104795     0.159171
H     18.022496     5.194104    15.290027     0.166301
H     19.395434     6.009286    15.185448     0.160027
H     19.097785     3.274136     8.122324     0.078506
H     17.467421     1.842204    11.452772     0.125696
H     15.035283     1.426569    10.613456     0.158191
H     14.638418     2.627890     9.632020     0.163468
H     14.968245     1.179869     9.034041     0.154861
H     19.231861     0.018771    10.181731     0.081539
H     22.712474     1.464110    11.415231     0.124891
H     23.492797    24.905958    10.559826     0.166054
H     24.074687    25.997336    11.570759     0.156675
H     23.082524    24.863053    12.104381     0.155434
H      5.253098     4.990309    15.370473     0.081312
H      5.314773     2.764647    18.660698     0.123471
H      3.708542     4.349425    20.183801     0.157347
H      3.354582     5.762586    19.521466     0.160065
H      2.432139     4.486183    19.226498     0.164701
H      6.017331     1.898516    13.380785     0.082974
H      8.063331     4.928634    14.944111     0.127769
H      8.575501     6.250623    12.710405     0.159170
H      8.792704     5.194104    11.525173     0.166301
H      7.419766     6.009286    11.629752     0.160027
H      7.717415     3.274136    18.692876     0.078506
H      9.347779     1.842204    15.362428     0.125696
H     11.779917     1.426569    16.201744     0.158191
H     12.176782     2.627890    17.183180     0.163468
H     11.846955     1.179869    17.781159     0.154861
H      7.583339     0.018771    16.633469     0.081539
H      4.102726     1.464110    15.399969     0.124891
H      3.322403    24.905958    16.255374     0.166054
H      2.740513    25.997336    15.244441     0.156675
H      3.732676    24.863053    14.710819     0.155434
H      5.253098    21.824891    11.444727     0.081312
H      5.314773    24.050553     8.154502     0.123471
H      3.708542    22.465775     6.631399     0.157347
H      3.354582    21.052614     7.293734     0.160065
H      2.432139    22.329017     7.588702     0.164701
H      6.017331    24.916684    13.434415     0.082974
H      8.063331    21.886566    11.871089     0.127769
H      8.575501    20.564577    14.104795     0.159170
H      8.792704    21.621096    15.290027     0.166301
H      7.419766    20.805914    15.185448     0.160027
H      7.717415    23.541064     8.122324     0.078506
H      9.347779    24.972996    11.452772     0.125696
H     11.779917    25.388631    10.613456     0.158191
H     12.176782    24.187310     9.632020     0.163468
H     11.846955    25.635331     9.034041     0.154861
H      7.583339    -0.018771    10.181731     0.081539
H      4.102726    25.351090    11.415231     0.124891
H      3.322403     1.909242    10.559826     0.166054
H      2.740513     0.817864    11.570759     0.156675
H      3.732676     1.952147    12.104381     0.155434
H     15.370473    21.562102    21.824891     0.081312
H     18.660698    21.500427    24.050553     0.123471
H     20.183801    23.106658    22.465775     0.157347
H     19.521466    23.460618    21.052614     0.160065
H     19.226498    24.383061    22.329017     0.164701
H     13.380785    20.797869    24.916684     0.082974
H     14.944111    18.751869    21.886566     0.127769
H     12.710405    18.239699    20.564577     0.159171
H     11.525173    18.022496    21.621096     0.166301
H     11.629752    19.395434    20.805914     0.160027
H     18.692876    19.097785    23.541064     0.078506
H     15.362428    17.467421    24.972996     0.125696
H     16.201744    15.035283    25.388631     0.158191
H     17.183180    14.638418    24.187310     0.163468
H     17.781159    14.968245    25.635331     0.154861
H     16.633469    19.231861    -0.018771     0.081539
H     15.399969    22.712474    25.351090     0.124891
H     16.255374    23.492797     1.909242     0.166054
H     15.244441    24.074687     0.817864     0.156675
H     14.710819    23.082524     1.952147     0.155434
H     11.444727    21.562102     4.990309     0.081312
H      8.154502    21.500427     2.764647     0.123471
H      6.631399    23.106658     4.349425     0.157347
H      7.293734    23.460618     5.762586     0.160065
H      7.588702    24.383061     4.486183     0.164701
H     13.434415    20.797869     1.898516     0.082974
H     11.871089    18.751869     4.928634     0.127769
H     14.104795    18.239699     6.250623     0.159171
H     15.290027    18.022496     5.194104     0.166301
H     15.185448    19.395434     6.009286     0.160027
H      8.122324    19.097785     3.274136     0.078506
H     11.452772    17.467421     1.842204     0.125696
H     10.613456    15.035283     1.426569     0.158191
H      9.632020    14.638418     2.627890     0.163468
H      9.034041    14.968245     1.179869     0.154861
H     10.181731    19.231861     0.018771     0.081539
H     11.415231    22.712474     1.464110     0.124891
H     10.559826    23.492797    24.905958     0.166054
H     11.570759    24.074687    25.997336     0.156675
H     12.104381    23.082524    24.863053     0.155434
H     15.370473     5.253098     4.990309     0.081312
H     18.660698     5.314773     2.764647     0.123471
H     20.183801     3.708542     4.349425     0.157347
H     19.521466     3.354582     5.762586     0.160065
H     19.226498     2.432139     4.486183     0.164701
H     13.380785     6.017331     1.898516     0.082974
H     14.944111     8.063331     4.928634     0.127769
H     12.710405     8.575501     6.250623     0.159171
H     11.525173     8.792704     5.194104     0.166301
H     11.629752     7.419766     6.009286     0.160027
H     18.692876     7.717415     3.274136     0.078506
H     15.362428     9.347779     1.842204     0.125696
H     16.201744    11.779917     1.426569     0.158191
H     17.183180    12.176782     2.627890     0.163468
H     17.781159    11.846955     1.179869     0.154861
H     16.633469     7.583339     0.018771     0.081539
H     15.399969     4.102726     1.464110     0.124891
H     16.255374     3.322403    24.905958     0.166054
H     15.244441     2.740513    25.997336     0.156675
H     14.710819     3.732676    24.863053     0.155434
H     11.444727     5.253098    21.824891     0.081312
H      8.154502     5.314773    24.050553     0.123471
H      6.631399     3.708542    22.465775     0.157347
H      7.293734     3.354582    21.052614     0.160065
H      7.588702     2.432139    22.329017     0.164701
H     13.434415     6.017331    24.916684     0.082974
H     11.871089     8.063331    21.886566     0.127769
H     14.104795     8.575501    20.564577     0.159170
H     15.290027     8.792704    21.621096     0.166301
H     15.185448     7.419766    20.805914     0.160027
H      8.122324     7.717415    23.541064     0.078506
H     11.452772     9.347779    24.972996     0.125696
H     10.613456    11.779917    25.388631     0.158191
H      9.632020    12.176782    24.187310     0.163468
H      9.034041    11.846955    25.635331     0.154861
H     10.181731     7.583339    -0.018771     0.081539
H     11.415231     4.102726    25.351090     0.124891
H     10.559826     3.322403     1.909242     0.166054
H     11.570759     2.740513     0.817864     0.156675
H     12.104381     3.732676     1.952147     0.155434
H     15.370473    21.824891     5.253098     0.081312
H     18.660698    24.050553     5.314773     0.123471
H     20.183801    22.465775     3.708542     0.157347
H     19.521466    21.052614     3.354582     0.160065
H     19.226498    22.329017     2.432139     0.164701
H     13.380785    24.916684     6.017331     0.082974
H     14.944111    21.886566     8.063331     0.127769
H     12.710405    20.564577     8.575501     0.159170
H     11.525173    21.621096     8.792704     0.166301
H     11.629752    20.805914     7.419766     0.160027
H     18.692876    23.541064     7.717415     0.078506
H     15.362428    24.972996     9.347779     0.125696
H     16.201744    25.388631    11.779917     0.158191
H     17.183180    24.187310    12.176782     0.163468
H     17.781159    25.635331    11.846955     0.154861
H     16.633469    -0.018771     7.583339     0.081539
H     15.399969    25.351090     4.102726     0.124891
H     16.255374     1.909242     3.322403     0.166054
H     15.244441     0.817864     2.740513     0.156675
H     14.710819     1.952147     3.732676     0.155434
H     11.444727     4.990309     5.253098     0.081312
H      8.154502     2.764647     5.314773     0.123471
H      6.631399     4.349425     3.708542     0.157347
H      7.293734     5.762586     3.354582     0.160065
H      7.588702     4.486183     2.432139     0.164701
H     13.434415     1.898516     6.017331     0.082974
H     11.871089     4.928634     8.063331     0.127769
H     14.104795     6.250623     8.575501     0.159170
H     15.290027     5.194104     8.792704     0.166301
H     15.185448     6.009286     7.419766     0.160027
H      8.122324     3.274136     7.717415     0.078506
H     11.452772     1.842204     9.347779     0.125696
H     10.613456     1.426569    11.779917     0.158191
H      9.632020     2.627890    12.176782     0.163468
H      9.034041     1.179869    11.846955     0.154861
H     10.181731     0.018771     7.583339     0.081539
H     11.415231     1.464110     4.102726     0.124891
H     10.559826    24.905958     3.322403     0.166054
H     11.570759    25.997336     2.740513     0.156675
H     12.104381    24.863053     3.732676     0.155434
H     15.370473     4.990309    21.562102     0.081312
H     18.660698     2.764647    21.500427     0.123471
H     20.183801     4.349425    23.106658     0.157347
H     19.521466     5.762586    23.460618     0.160065
H     19.226498     4.486183    24.383061     0.164701
H     13.380785     1.898516    20.797869     0.082974
H     14.944111     4.928634    18.751869     0.127769
H     12.710405     6.250623    18.239699     0.159170
H     11.525173     5.194104    18.022496     0.166301
H     11.629752     6.009286    19.395434     0.160027
H     18.692876     3.274136    19.097785     0.078506
H     15.362428     1.842204    17.467421     0.125696
H     16.201744     1.426569    15.035283     0.158191
H     17.183180     2.627890    14.638418     0.163468
H     17.781159     1.179869    14.968245     0.154861
H     16.633469     0.018771    19.231861     0.081539
H     15.399969     1.464110    22.712474     0.124891
H     16.255374    24.905958    23.492797     0.166054
H     15.244441    25.997336    24.074687     0.156675
H     14.710819    24.863053    23.082524     0.155434
H     11.444727    21.824891    21.562102     0.081312
H      8.154502    24.050553    21.500427     0.123471
H      6.631399    22.465775    23.106658     0.157347
H      7.293734    21.052614    23.460618     0.160065
H      7.588702    22.329017    24.383061     0.164701
H     13.434415    24.916684    20.797869     0.082974
H     11.871089    21.886566    18.751869     0.127769
H     14.104795    20.564577    18.239699     0.159170
H     15.290027    21.621096    18.022496     0.166301
H     15.185448    20.805914    19.395434     0.160027
H      8.122324    23.541064    19.097785     0.078506
H     11.452772    24.972996    17.467421     0.125696
H     10.613456    25.388631    15.035283     0.158191
H      9.632020    24.187310    14.638418     0.163468
H      9.034041    25.635331    14.968245     0.154861
H     10.181731    -0.018771    19.231861     0.081539
H     11.415231    25.351090    22.712474     0.124891
H     10.559826     1.909242    23.492797     0.166054
H     11.570759     0.817864    24.074687     0.156675
H     12.104381     1.952147    23.082524     0.155434
H     21.824891    21.562102    11.444727     0.081312
H     24.050553    21.500427     8.154502     0.123471
H     22.465775    23.106658     6.631399     0.157347
H     21.052614    23.460618     7.293734     0.160065
H     22.329017    24.383061     7.588702     0.164701
H     24.916684    20.797869    13.434415     0.082974
H     21.886566    18.751869    11.871089     0.127769
H     20.564577    18.239699    14.104795     0.159170
H     21.621096    18.022496    15.290027     0.166301
H     20.805914    19.395434    15.185448     0.160027
H     23.541064    19.097785     8.122324     0.078506
H     24.972996    17.467421    11.452772     0.125696
H     25.388631    15.035283    10.613456     0.158191
H     24.187310    14.638418     9.632020     0.163468
H     25.635331    14.968245     9.034041     0.154861
H     -0.018771    19.231861    10.181731     0.081539
H     25.351090    22.712474    11.415231     0.124891
H      1.909242    23.492797    10.559826     0.166054
H      0.817864    24.074687    11.570759     0.156675
H      1.952147    23.082524    12.104381     0.155434
H      4.990309    21.562102    15.370473     0.081312
H      2.764647    21.500427    18.660698     0.123471
H      4.349425    23.106658    20.183801     0.157347
H      5.762586    23.460618    19.521466     0.160065
H      4.486183    24.383061    19.226498     0.164701
H      1.898516    20.797869    13.380785     0.082974
H      4.928634    18.751869    14.944111     0.127769
H      6.250623    18.239699    12.710405     0.159170
H      5.194104    18.022496    11.525173     0.166301
H      6.009286    19.395434    11.629752     0.160027
H      3.274136    19.097785    18.692876     0.078506
H      1.842204    17.467421    15.362428     0.125696
H      1.426569    15.035283    16.201744     0.158191
H      2.627890    14.638418    17.183180     0.163468
H      1.179869    14.968245    17.781159     0.154861
H      0.018771    19.231861    16.633469     0.081539
H      1.464110    22.712474    15.399969     0.124891
H     24.905958    23.492797    16.255374     0.166054
H     25.997336    24.074687    15.244441     0.156675
H     24.863053    23.082524    14.710819     0.155434
H      4.990309     5.253098    11.444727     0.081312
H      2.764647     5.314773     8.154502     0.123471
H      4.349425     3.708542     6.631399     0.157347
H      5.762586     3.354582     7.293734     0.160065
H      4.486183     2.432139     7.588702     0.164701
H      1.898516     6.017331    13.434415     0.082974
H      4.928634     8.063331    11.871089     0.127769
H      6.250623     8.575501    14.104795     0.159170
H      5.194104     8.792704    15.290027     0.166301
H      6.009286     7.419766    15.185448     0.160027
H      3.274136     7.717415     8.122324     0.078506
H      1.842204     9.347779    11.452772     0.125696
H      1.426569    11.779917    10.613456     0.158191
H      2.627890    12.176782     9.632020     0.163468
H      1.179869    11.846955     9.034041     0.154861
H      0.018771     7.583339    10.181731     0.081539
H      1.464110     4.102726    11.415231     0.124891
H     24.905958     3.322403    10.559826     0.166054
H     25.997336     2.740513    11.570759     0.156675
H     24.863053     3.732676    12.104381     0.155434
H     21.824891     5.253098    15.370473     0.081312
H     24.050553     5.314773    18.660698     0.123471
H     22.465775     3.708542    20.183801     0.157347
H     21.052614     3.354582    19.521466     0.160065
H     22.329017     2.432139    19.226498     0.164701
H     24.916684     6.017331    13.380785     0.082974
H     21.886566     8.063331    14.944111     0.127769
H     20.564577     8.575501    12.710405     0.159170
H     21.621096     8.792704    11.525173     0.166301
H     20.805914     7.419766    11.629752     0.160027
H     23.541064     7.717415    18.692876     0.078506
H     24.972996     9.347779    15.362428     0.125696
H     25.388631    11.779917    16.201744     0.158191
H     24.187310    12.176782    17.183180     0.163468
H     25.635331    11.846955    17.781159     0.154861
H     -0.018771     7.583339    16.633469     0.081539
H     25.351090     4.102726    15.399969     0.124891
H      1.909242     3.322403    16.255374     0.166054
H      0.817864     2.740513    15.244441     0.156675
H      1.952147     3.732676    14.710819     0.155434
H     21.562102    15.370473     4.990309     0.081312
H     21.500427    18.660698     2.764647     0.123471
H     23.106658    20.183801     4.349425     0.157347
H     23.460618    19.521466     5.762586     0.160065
H     24.383061    19.226498     4.486183     0.164701
H     20.797869    13.380785     1.898516     0.082974
H     18.751869    14.944111     4.928634     0.127769
H     18.239699    12.710405     6.250623     0.159170
H     18.022496    11.525173     5.194104     0.166301
H     19.395434    11.629752     6.009286     0.160027
H     19.097785    18.692876     3.274136     0.078506
H     17.467421    15.362428     1.842204     0.125696
H     15.035283    16.201744     1.426569     0.158191
H     14.638418    17.183180     2.627890     0.163468
H     14.968245    17.781159     1.179869     0.154861
H     19.231861    16.633469     0.018771     0.081539
H     22.712474    15.399969     1.464110     0.124891
H     23.492797    16.255374    24.905958     0.166054
H     24.074687    15.244441    25.997336     0.156675
H     23.082524    14.710819    24.863053     0.155434
H     21.562102    11.444727    21.824891     0.081312
H     21.500427     8.154502    24.050553     0.123471
H     23.106658     6.631399    22.465775     0.157347
H     23.460618     7.293734    21.052614     0.160065
H     24.383061     7.588702    22.329017     0.164701
H     20.797869    13.434415    24.916684     0.082974
H     18.751869    11.871089    21.886566     0.127769
H     18.239699    14.104795    20.564577     0.159170
H     18.022496    15.290027    21.621096     0.166301
H     19.395434    15.185448    20.805914     0.160027
H     19.097785     8.122324    23.541064     0.078506
H     17.467421    11.452772    24.972996     0.125696
H     15.035283    10.613456    25.388631     0.158191
H     14.638418     9.632020    24.187310     0.163468
H     14.968245     9.034041    25.635331     0.154861
H     19.231861    10.181731    -0.018771     0.081539
H     22.712474    11.415231    25.351090     0.124891
H     23.492797    10.559826     1.909242     0.166054
H     24.074687    11.570759     0.817864     0.156675
H     23.082524    12.104381     1.952147     0.155434
H      5.253098    15.370473    21.824891     0.081312
H      5.314773    18.660698    24.050553     0.123471
H      3.708542    20.183801    22.465775     0.157347
H      3.354582    19.521466    21.052614     0.160065
H      2.432139    19.226498    22.329017     0.164701
H      6.017331    13.380785    24.916684     0.082974
H      8.063331    14.944111    21.886566     0.127769
H      8.575501    12.710405    20.564577     0.159170
H      8.792704    11.525173    21.621096     0.166301
H      7.419766    11.629752    20.805914     0.160027
H      7.717415    18.692876    23.541064     0.078506
H      9.347779    15.362428    24.972996     0.125696
H     11.779917    16.201744    25.388631     0.158191
H     12.176782    17.183180    24.187310     0.163468
H     11.846955    17.781159    25.635331     0.154861
H      7.583339    16.633469    -0.018771     0.081539
H      4.102726    15.399969    25.351090     0.124891
H      3.322403    16.255374     1.909242     0.166054
H      2.740513    15.244441     0.817864     0.156675
H      3.732676    14.710819     1.952147     0.155434
H      5.253098    11.444727     4.990309     0.081312
H      5.314773     8.154502     2.764647     0.123471
H      3.708542     6.631399     4.349425     0.157347
H      3.354582     7.293734     5.762586     0.160065
H      2.432139     7.588702     4.486183     0.164701
H      6.017331    13.434415     1.898516     0.082974
H      8.063331    11.871089     4.928634     0.127769
H      8.575501    14.104795     6.250623     0.159170
H      8.792704    15.290027     5.194104     0.166301
H      7.419766    15.185448     6.009286     0.160027
H      7.717415     8.122324     3.274136     0.078506
H      9.347779    11.452772     1.842204     0.125696
H     11.779917    10.613456     1.426569     0.158191
H     12.176782     9.632020     2.627890     0.163468
H     11.846955     9.034041     1.179869     0.154861
H      7.583339    10.181731     0.018771     0.081539
H      4.102726    11.415231     1.464110     0.124891
H      3.322403    10.559826    24.905958     0.166054
H      2.740513    11.570759    25.997336     0.156675
H      3.732676    12.104381    24.863053     0.155434
C     22.155523    16.239821    21.755440     0.107863
C     22.367631    18.195454    22.610308     0.228360
C     23.372933    18.027591    21.705295    -0.188802
C     22.023324    19.384708    23.465982    -0.516942
C     24.110083    13.467934    20.300715     0.121673
C     22.309442    12.997596    19.253582     0.231404
C     22.465506    14.330579    19.188957    -0.187642
C     21.232275    12.141923    18.679468    -0.520249
C     23.887516    18.073981    18.466019     0.120261
C     24.607773    17.205705    16.646608     0.229207
C     24.665962    16.254033    17.590771    -0.184187
C     24.989085    17.081282    15.195638    -0.515798
C     26.738240    16.333675    20.132584     0.121960
C      0.466853    15.754734    22.111814     0.231364
C     25.943974    15.664367    22.019033    -0.192452
C      1.364894    15.467007    23.294364    -0.514702
C      4.659677    10.575379    21.755440     0.107863
C      4.447569     8.619746    22.610308     0.228360
C      3.442267     8.787609    21.705295    -0.188802
C      4.791876     7.430492    23.465982    -0.516942
C      2.705117    13.347266    20.300715     0.121673
C      4.505758    13.817604    19.253582     0.231404
C      4.349694    12.484621    19.188957    -0.187642
C      5.582925    14.673277    18.679468    -0.520249
C      2.927684     8.741219    18.466019     0.120261
C      2.207427     9.609495    16.646608     0.229207
C      2.149238    10.561167    17.590771    -0.184187
C      1.826115     9.733918    15.195638    -0.515798
C      0.076960    10.481525    20.132584     0.121960
C     26.348347    11.060466    22.111814     0.231364
C      0.871226    11.150833    22.019033    -0.192452
C     25.450306    11.348193    23.294364    -0.514702
C      4.659677    16.239821     5.059760     0.107863
C      4.447569    18.195454     4.204892     0.228360
C      3.442267    18.027591     5.109905    -0.188802
C      4.791876    19.384708     3.349218    -0.516942
C      2.705117    13.467934     6.514485     0.121673
C      4.505758    12.997596     7.561618     0.231404
C      4.349694    14.330579     7.626243    -0.187642
C      5.582925    12.141923     8.135732    -0.520249
C      2.927684    18.073981     8.349181     0.120261
C      2.207427    17.205705    10.168592     0.229207
C      2.149238    16.254033     9.224429    -0.184187
C      1.826115    17.081282    11.619562    -0.515798
C      0.076960    16.333675     6.682616     0.121960
C     26.348347    15.754734     4.703386     0.231364
C      0.871226    15.664367     4.796167    -0.192453
C     25.450306    15.467007     3.520836    -0.514702
C     22.155523    10.575379     5.059760     0.107863
C     22.367631     8.619746     4.204892     0.228360
C     23.372933     8.787609     5.109905    -0.188802
C     22.023324     7.430492     3.349218    -0.516942
C     24.110083    13.347266     6.514485     0.121673
C     22.309442    13.817604     7.561618     0.231404
C     22.465506    12.484621     7.626243    -0.187642
C     21.232275    14.673277     8.135732    -0.520249
C     23.887516     8.741219     8.349181     0.120261
C     24.607773     9.609495    10.168592     0.229207
C     24.665962    10.561167     9.224429    -0.184187
C     24.989085     9.733918    11.619562    -0.515798
C     26.738240    10.481525     6.682616     0.121960
C      0.466853    11.060466     4.703386     0.231364
C     25.943974    11.150833     4.796167    -0.192453
C      1.364894    11.348193     3.520836    -0.514702
C     21.755440    22.155523    16.239821     0.107863
C     22.610308    22.367631    18.195454     0.228360
C     21.705295    23.372933    18.027591    -0.188802
C     23.465982    22.023324    19.384708    -0.516942
C     20.300715    24.110083    13.467934     0.121673
C     19.253582    22.309442    12.997596     0.231404
C     19.188957    22.465506    14.330579    -0.187642
C     18.679468    21.232275    12.141923    -0.520249
C     18.466019    23.887516    18.073981     0.120261
C     16.646608    24.607773    17.205705     0.229208
C     17.590771    24.665962    16.254033    -0.184187
C     15.195638    24.989085    17.081282    -0.515798
C     20.132584    26.738240    16.333675     0.121960
C     22.111814     0.466853    15.754734     0.231364
C     22.019033    25.943974    15.664367    -0.192453
C     23.294364     1.364894    15.467007    -0.514702
C     21.755440     4.659677    10.575379     0.107863
C     22.610308     4.447569     8.619746     0.228360
C     21.705295     3.442267     8.787609    -0.188802
C     23.465982     4.791876     7.430492    -0.516942
C     20.300715     2.705117    13.347266     0.121673
C     19.253582     4.505758    13.817604     0.231404
C     19.188957     4.349694    12.484621    -0.187642
C     18.679468     5.582925    14.673277    -0.520249
C     18.466019     2.927684     8.741219     0.120261
C     16.646608     2.207427     9.609495     0.229208
C     17.590771     2.149238    10.561167    -0.184187
C     15.195638     1.826115     9.733918    -0.515798
C     20.132584     0.076960    10.481525     0.121960
C     22.111814    26.348347    11.060466     0.231364
C     22.019033     0.871226    11.150833    -0.192452
C     23.294364    25.450306    11.348193    -0.514702
C      5.059760     4.659677    16.239821     0.107863
C      4.204892     4.447569    18.195454     0.228360
C      5.109905     3.442267    18.027591    -0.188802
C      3.349218     4.791876    19.384708    -0.516942
C      6.514485     2.705117    13.467934     0.121673
C      7.561618     4.505758    12.997596     0.231404
C      7.626243     4.349694    14.330579    -0.187642
C      8.135732     5.582925    12.141923    -0.520249
C      8.349181     2.927684    18.073981     0.120261
C     10.168592     2.207427    17.205705     0.229207
C      9.224429     2.149238    16.254033    -0.184187
C     11.619562     1.826115    17.081282    -0.515798
C      6.682616     0.076960    16.333675     0.121960
C      4.703386    26.348347    15.754734     0.231364
C      4.796167     0.871226    15.664367    -0.192453
C      3.520836    25.450306    15.467007    -0.514702
C      5.059760    22.155523    10.575379     0.107863
C      4.204892    22.367631     8.619746     0.228360
C      5.109905    23.372933     8.787609    -0.188802
C      3.349218    22.023324     7.430492    -0.516942
C      6.514485    24.110083    13.347266     0.121673
C      7.561618    22.309442    13.817604     0.231404
C      7.626243    22.465506    12.484621    -0.187642
C      8.135732    21.232275    14.673277    -0.520249
C      8.349181    23.887516     8.741219     0.120261
C     10.168592    24.607773     9.609495     0.229207
C      9.224429    24.665962    10.561167    -0.184187
C     11.619562    24.989085     9.733918    -0.515798
C      6.682616    26.738240    10.481525     0.121960
C      4.703386     0.466853    11.060466     0.231364
C      4.796167    25.943974    11.150833    -0.192452
C      3.520836     1.364894    11.348193    -0.514702
C     16.239821    21.755440    22.155523     0.107863
C     18.195454    22.610308    22.367631     0.228360
C     18.027591    21.705295    23.372933    -0.188802
C     19.384708    23.465982    22.023324    -0.516942
C     13.467934    20.300715    24.110083     0.121673
C     12.997596    19.253582    22.309442     0.231404
C     14.330579    19.188957    22.465506    -0.187642
C     12.141923    18.679468    21.232275    -0.520249
C     18.073981    18.466019    23.887516     0.120261
C     17.205705    16.646608    24.607773     0.229208
C     16.254033    17.590771    24.665962    -0.184187
C     17.081282    15.195638    24.989085    -0.515798
C     16.333675    20.132584    26.738240     0.121960
C     15.754734    22.111814     0.466853     0.231364
C     15.664367    22.019033    25.943974    -0.192452
C     15.467007    23.294364     1.364894    -0.514702
C     10.575379    21.755440     4.659677     0.107863
C      8.619746    22.610308     4.447569     0.228360
C      8.787609    21.705295     3.442267    -0.188802
C      7.430492    23.465982     4.791876    -0.516942
C     13.347266    20.300715     2.705117     0.121673
C     13.817604    19.253582     4.505758     0.231404
C     12.484621    19.188957     4.349694    -0.187642
C     14.673277    18.679468     5.582925    -0.520249
C      8.741219    18.466019     2.927684     0.120261
C      9.609495    16.646608     2.207427     0.229208
C     10.561167    17.590771     2.149238    -0.184187
C      9.733918    15.195638     1.826115    -0.515798
C     10.481525    20.132584     0.076960     0.121960
C     11.060466    22.111814    26.348347     0.231364
C     11.150833    22.019033     0.871226    -0.192453
C     11.348193    23.294364    25.450306    -0.514702
C     16.239821     5.059760     4.659677     0.107863
C     18.195454     4.204892     4.447569     0.228360
C     18.027591     5.109905     3.442267    -0.188802
C     19.384708     3.349218     4.791876    -0.516942
C     13.467934     6.514485     2.705117     0.121673
C     12.997596     7.561618     4.505758     0.231404
C     14.330579     7.626243     4.349694    -0.187642
C     12.141923     8.135732     5.582925    -0.520249
C     18.073981     8.349181     2.927684     0.120261
C     17.205705    10.168592     2.207427     0.229208
C     16.254033     9.224429     2.149238    -0.184187
C     17.081282    11.619562     1.826115    -0.515798
C     16.333675     6.682616     0.076960     0.121960
C     15.754734     4.703386    26.348347     0.231364
C     15.664367     4.796167     0.871226    -0.192452
C     15.467007     3.520836    25.450306    -0.514702
C     10.575379     5.059760    22.155523     0.107863
C      8.619746     4.204892    22.367631     0.228360
C      8.787609     5.109905    23.372933    -0.188802
C      7.430492     3.349218    22.023324    -0.516942
C     13.347266     6.514485    24.110083     0.121673
C     13.817604     7.561618    22.309442     0.231404
C     12.484621     7.626243    22.465506    -0.187642
C     14.673277     8.135732    21.232275    -0.520249
C      8.741219     8.349181    23.887516     0.120261
C      9.609495    10.168592    24.607773     0.229207
C     10.561167     9.224429    24.665962    -0.184187
C      9.733918    11.619562    24.989085    -0.515798
C     10.481525     6.682616    26.738240     0.121960
C     11.060466     4.703386     0.466853     0.231364
C     11.150833     4.796167    25.943974    -0.192453
C     11.348193     3.520836     1.364894    -0.514702
C     16.239821    22.155523     5.059760     0.107863
C     18.195454    22.367631     4.204892     0.228360
C     18.027591    23.372933     5.109905    -0.188802
C     19.384708    22.023324     3.349218    -0.516942
C     13.467934    24.110083     6.514485     0.121673
C     12.997596    22.309442     7.561618     0.231404
C     14.330579    22.465506     7.626243    -0.187642
C     12.141923    21.232275     8.135732    -0.520249
C     18.073981    23.887516     8.349181     0.120261
C     17.205705    24.607773    10.168592     0.229207
C     16.254033    24.665962     9.224429    -0.184187
C     17.081282    24.989085    11.619562    -0.515798
C     16.333675    26.738240     6.682616     0.121960
C     15.754734     0.466853     4.703386     0.231364
C     15.664367    25.943974     4.796167    -0.192452
C     15.467007     1.364894     3.520836    -0.514702
C     10.575379     4.659677     5.059760     0.107863
C      8.619746     4.447569     4.204892     0.228360
C      8.787609     3.442267     5.109905    -0.188802
C      7.430492     4.791876     3.349218    -0.516942
C     13.347266     2.705117     6.514485     0.121673
C     13.817604     4.505758     7.561618     0.231404
C     12.484621     4.349694     7.626243    -0.187642
C     14.673277     5.582925     8.135732    -0.520249
C      8.741219     2.927684     8.349181     0.120261
C      9.609495     2.207427    10.168592     0.229208
C     10.561167     2.149238     9.224429    -0.184187
C      9.733918     1.826115    11.619562    -0.515798
C     10.481525     0.076960     6.682616     0.121960
C     11.060466    26.348347     4.703386     0.231364
C     11.150833     0.871226     4.796167    -0.192452
C     11.348193    25.450306     3.520836    -0.514702
C     16.239821     4.659677    21.755440     0.107863
C     18.195454     4.447569    22.610308     0.228360
C     18.027591     3.442267    21.705295    -0.188802
C     19.384708     4.791876    23.465982    -0.516942
C     13.467934     2.705117    20.300715     0.121673
C     12.997596     4.505758    19.253582     0.231404
C     14.330579     4.349694    19.188957    -0.187642
C     12.141923     5.582925    18.679468    -0.520249
C     18.073981     2.927684    18.466019     0.120261
C     17.205705     2.207427    16.646608     0.229207
C     16.254033     2.149238    17.590771    -0.184187
C     17.081282     1.826115    15.195638    -0.515798
C     16.333675     0.076960    20.132584     0.121960
C     15.754734    26.348347    22.111814     0.231364
C     15.664367     0.871226    22.019033    -0.192452
C     15.467007    25.450306    23.294364    -0.514702
C     10.575379    22.155523    21.755440     0.107863
C      8.619746    22.367631    22.610308     0.228360
C      8.787609    23.372933    21.705295    -0.188802
C      7.430492    22.023324    23.465982    -0.516942
C     13.347266    24.110083    20.300715     0.121673
C     13.817604    22.309442    19.253582     0.231404
C     12.484621    22.465506    19.188957    -0.187642
C     14.673277    21.232275    18.679468    -0.520249
C      8.741219    23.887516    18.466019     0.120261
C      9.609495    24.607773    16.646608     0.229207
C     10.561167    24.665962    17.590771    -0.184187
C      9.733918    24.989085    15.195638    -0.515798
C     10.481525    26.738240    20.132584     0.121960
C     11.060466     0.466853    22.111814     0.231364
C     11.150833    25.943974    22.019033    -0.192452
C     11.348193     1.364894    23.294364    -0.514702
C     22.155523    21.755440    10.575379     0.107863
C     22.367631    22.610308     8.619746     0.228360
C     23.372933    21.705295     8.787609    -0.188802
C     22.023324    23.465982     7.430492    -0.516942
C     24.110083    20.300715    13.347266     0.121673
C     22.309442    19.253582    13.817604     0.231404
C     22.465506    19.188957    12.484621    -0.187642
C     21.232275    18.679468    14.673277    -0.520249
C     23.887516    18.466019     8.741219     0.120261
C     24.607773    16.646608     9.609495     0.229207
C     24.665962    17.590771    10.561167    -0.184187
C     24.989085    15.195638     9.733918    -0.515798
C     26.738240    20.132584    10.481525     0.121960
C      0.466853    22.111814    11.060466     0.231364
C     25.943974    22.019033    11.150833    -0.192453
C      1.364894    23.294364    11.348193    -0.514702
C      4.659677    21.755440    16.239821     0.107863
C      4.447569    22.610308    18.195454     0.228360
C      3.442267    21.705295    18.027591    -0.188802
C      4.791876    23.465982    19.384708    -0.516942
C      2.705117    20.300715    13.467934     0.121673
C      4.505758    19.253582    12.997596     0.231404
C      4.349694    19.188957    14.330579    -0.187642
C      5.582925    18.679468    12.141923    -0.520249
C      2.927684    18.466019    18.073981     0.120261
C      2.207427    16.646608    17.205705     0.229207
C      2.149238    17.590771    16.254033    -0.184187
C      1.826115    15.195638    17.081282    -0.515798
C      0.076960    20.132584    16.333675     0.121960
C     26.348347    22.111814    15.754734     0.231364
C      0.871226    22.019033    15.664367    -0.192452
C     25.450306    23.294364    15.467007    -0.514702
C      4.659677     5.059760    10.575379     0.107863
C      4.447569     4.204892     8.619746     0.228360
C      3.442267     5.109905     8.787609    -0.188802
C      4.791876     3.349218     7.430492    -0.516942
C      2.705117     6.514485    13.347266     0.121673
C      4.505758     7.561618    13.817604     0.231404
C      4.349694     7.626243    12.484621    -0.187642
C      5.582925     8.135732    14.673277    -0.520249
C      2.927684     8.349181     8.741219     0.120261
C      2.207427    10.168592     9.609495     0.229207
C      2.149238     9.224429    10.561167    -0.184187
C      1.826115    11.619562     9.733918    -0.515798
C      0.076960     6.682616    10.481525     0.121960
C     26.348347     4.703386    11.060466     0.231364
C      0.871226     4.796167    11.150833    -0.192453
C     25.450306     3.520836    11.348193    -0.514702
C     22.155523     5.059760    16.239821     0.107863
C     22.367631     4.204892    18.195454     0.228360
C     23.372933     5.109905    18.027591    -0.188802
C     22.023324     3.349218    19.384708    -0.516942
C     24.110083     6.514485    13.467934     0.121673
C     22.309442     7.561618    12.997596     0.231404
C     22.465506     7.626243    14.330579    -0.187642
C     21.232275     8.135732    12.141923    -0.520249
C     23.887516     8.349181    18.073981     0.120261
C     24.607773    10.168592    17.205705     0.229207
C     24.665962     9.224429    16.254033    -0.184187
C     24.989085    11.619562    17.081282    -0.515798
C     26.738240     6.682616    16.333675     0.121960
C      0.466853     4.703386    15.754734     0.231364
C     25.943974     4.796167    15.664367    -0.192452
C      1.364894     3.520836    15.467007    -0.514702
C     21.755440    16.239821     4.659677     0.107863
C     22.610308    18.195454     4.447569     0.228360
C     21.705295    18.027591     3.442267    -0.188802
C     23.465982    19.384708     4.791876    -0.516942
C     20.300715    13.467934     2.705117     0.121673
C     19.253582    12.997596     4.505758     0.231404
C     19.188957    14.330579     4.349694    -0.187642
C     18.679468    12.141923     5.582925    -0.520249
C     18.466019    18.073981     2.927684     0.120261
C     16.646608    17.205705     2.207427     0.229207
C     17.590771    16.254033     2.149238    -0.184187
C     15.195638    17.081282     1.826115    -0.515798
C     20.132584    16.333675     0.076960     0.121960
C     22.111814    15.754734    26.348347     0.231364
C     22.019033    15.664367     0.871226    -0.192452
C     23.294364    15.467007    25.450306    -0.514702
C     21.755440    10.575379    22.155523     0.107863
C     22.610308     8.619746    22.367631     0.228360
C     21.705295     8.787609    23.372933    -0.188802
C     23.465982     7.430492    22.023324    -0.516942
C     20.300715    13.347266    24.110083     0.121673
C     19.253582    13.817604    22.309442     0.231404
C     19.188957    12.484621    22.465506    -0.187642
C     18.679468    14.673277    21.232275    -0.520249
C     18.466019     8.741219    23.887516     0.120261
C     16.646608     9.609495    24.607773     0.229208
C     17.590771    10.561167    24.665962    -0.184187
C     15.195638     9.733918    24.989085    -0.515798
C     20.132584    10.481525    26.738240     0.121960
C     22.111814    11.060466     0.466853     0.231364
C     22.019033    11.150833    25.943974    -0.192452
C     23.294364    11.348193     1.364894    -0.514702
C      5.059760    16.239821    22.155523     0.107863
C      4.204892    18.195454    22.367631     0.228360
C      5.109905    18.027591    23.372933    -0.188802
C      3.349218    19.384708    22.023324    -0.516942
C      6.514485    13.467934    24.110083     0.121673
C      7.561618    12.997596    22.309442     0.231404
C      7.626243    14.330579    22.465506    -0.187642
C      8.135732    12.141923    21.232275    -0.520249
C      8.349181    18.073981    23.887516     0.120261
C     10.168592    17.205705    24.607773     0.229207
C      9.224429    16.254033    24.665962    -0.184187
C     11.619562    17.081282    24.989085    -0.515798
C      6.682616    16.333675    26.738240     0.121960
C      4.703386    15.754734     0.466853     0.231364
C      4.796167    15.664367    25.943974    -0.192453
C      3.520836    15.467007     1.364894    -0.514702
C      5.059760    10.575379     4.659677     0.107863
C      4.204892     8.619746     4.447569     0.228360
C      5.109905     8.787609     3.442267    -0.188802
C      3.349218     7.430492     4.791876    -0.516942
C      6.514485    13.347266     2.705117     0.121673
C      7.561618    13.817604     4.505758     0.231404
C      7.626243    12.484621     4.349694    -0.187642
C      8.135732    14.673277     5.582925    -0.520249
C      8.349181     8.741219     2.927684     0.120261
C     10.168592     9.609495     2.207427     0.229207
C      9.224429    10.561167     2.149238    -0.184187
C     11.619562     9.733918     1.826115    -0.515798
C      6.682616    10.481525     0.076960     0.121960
C      4.703386    11.060466    26.348347     0.231364
C      4.796167    11.150833     0.871226    -0.192452
C      3.520836    11.348193    25.450306    -0.514702
N     23.234566    16.782561    21.141908    -0.184184
N     21.610102    17.047763    22.652677    -0.321386
N     23.627141    14.647803    19.875694    -0.197458
N     23.358989    12.448152    19.963112    -0.322009
N     24.198573    16.796237    18.772249    -0.191258
N     24.110351    18.371898    17.209727    -0.325685
N     25.583310    16.027445    20.731636    -0.189110
N      0.967761    16.180292    20.911029    -0.327065
N      3.580634    10.032639    21.141908    -0.184184
N      5.205098     9.767437    22.652677    -0.321385
N      3.188059    12.167397    19.875694    -0.197458
N      3.456211    14.367048    19.963112    -0.322009
N      2.616627    10.018963    18.772249    -0.191258
N      2.704849     8.443302    17.209727    -0.325685
N      1.231890    10.787755    20.731636    -0.189110
N     25.847439    10.634908    20.911029    -0.327065
N      3.580634    16.782561     5.673292    -0.184184
N      5.205098    17.047763     4.162523    -0.321385
N      3.188059    14.647803     6.939506    -0.197458
N      3.456211    12.448152     6.852088    -0.322009
N      2.616627    16.796237     8.042951    -0.191258
N      2.704849    18.371898     9.605473    -0.325685
N      1.231890    16.027445     6.083564    -0.189109
N     25.847439    16.180292     5.904171    -0.327065
N     23.234566    10.032639     5.673292    -0.184184
N     21.610102     9.767437     4.162523    -0.321385
N     23.627141    12.167397     6.939506    -0.197458
N     23.358989    14.367048     6.852088    -0.322009
N     24.198573    10.018963     8.042951    -0.191258
N     24.110351     8.443302     9.605473    -0.325685
N     25.583310    10.787755     6.083564    -0.189109
N      0.967761    10.634908     5.904171    -0.327065
N     21.141908    23.234566    16.782561    -0.184184
N     22.652677    21.610102    17.047763    -0.321385
N     19.875694    23.627141    14.647803    -0.197458
N     19.963112    23.358989    12.448152    -0.322009
N     18.772249    24.198573    16.796237    -0.191258
N     17.209727    24.110351    18.371898    -0.325685
N     20.731636    25.583310    16.027445    -0.189110
N     20.911029     0.967761    16.180292    -0.327065
N     21.141908     3.580634    10.032639    -0.184184
N     22.652677     5.205098     9.767437    -0.321385
N     19.875694     3.188059    12.167397    -0.197458
N     19.963112     3.456211    14.367048    -0.322009
N     18.772249     2.616627    10.018963    -0.191258
N     17.209727     2.704849     8.443302    -0.325685
N     20.731636     1.231890    10.787755    -0.189109
N     20.911029    25.847439    10.634908    -0.327065
N      5.673292     3.580634    16.782561    -0.184184
N      4.162523     5.205098    17.047763    -0.321385
N      6.939506     3.188059    14.647803    -0.197458
N      6.852088     3.456211    12.448152    -0.322009
N      8.042951     2.616627    16.796237    -0.191258
N      9.605473     2.704849    18.371898    -0.325685
N      6.083564     1.231890    16.027445    -0.189109
N      5.904171    25.847439    16.180292    -0.327065
N      5.673292    23.234566    10.032639    -0.184184
N      4.162523    21.610102     9.767437    -0.321385
N      6.939506    23.627141    12.167397    -0.197458
N      6.852088    23.358989    14.367048    -0.322009
N      8.042951    24.198573    10.018963    -0.191258
N      9.605473    24.110351     8.443302    -0.325685
N      6.083564    25.583310    10.787755    -0.189109
N      5.904171     0.967761    10.634908    -0.327065
N     16.782561    21.141908    23.234566    -0.184184
N     17.047763    22.652677    21.610102    -0.321385
N     14.647803    19.875694    23.627141    -0.197458
N     12.448152    19.963112    23.358989    -0.322009
N     16.796237    18.772249    24.198573    -0.191258
N     18.371898    17.209727    24.110351    -0.325685
N     16.027445    20.731636    25.583310    -0.189109
N     16.180292    20.911029     0.967761    -0.327065
N     10.032639    21.141908     3.580634    -0.184184
N      9.767437    22.652677     5.205098    -0.321385
N     12.167397    19.875694     3.188059    -0.197458
N     14.367048    19.963112     3.456211    -0.322009
N     10.018963    18.772249     2.616627    -0.191258
N      8.443302    17.209727     2.704849    -0.325685
N     10.787755    20.731636     1.231890    -0.189110
N     10.634908    20.911029    25.847439    -0.327065
N     16.782561     5.673292     3.580634    -0.184184
N     17.047763     4.162523     5.205098    -0.321385
N     14.647803     6.939506     3.188059    -0.197458
N     12.448152     6.852088     3.456211    -0.322009
N     16.796237     8.042951     2.616627    -0.191258
N     18.371898     9.605473     2.704849    -0.325685
N     16.027445     6.083564     1.231890    -0.189109
N     16.180292     5.904171    25.847439    -0.327065
N     10.032639     5.673292    23.234566    -0.184184
N      9.767437     4.162523    21.610102    -0.321385
N     12.167397     6.939506    23.627141    -0.197458
N     14.367048     6.852088    23.358989    -0.322009
N     10.018963     8.042951    24.198573    -0.191258
N      8.443302     9.605473    24.110351    -0.325684
N     10.787755     6.083564    25.583310    -0.189110
N     10.634908     5.904171     0.967761    -0.327065
N     16.782561    23.234566     5.673292    -0.184184
N     17.047763    21.610102     4.162523    -0.321385
N     14.647803    23.627141     6.939506    -0.197458
N     12.448152    23.358989     6.852088    -0.322009
N     16.796237    24.198573     8.042951    -0.191258
N     18.371898    24.110351     9.605473    -0.325685
N     16.027445    25.583310     6.083564    -0.189110
N     16.180292     0.967761     5.904171    -0.327065
N     10.032639     3.580634     5.673292    -0.184184
N      9.767437     5.205098     4.162523    -0.321385
N     12.167397     3.188059     6.939506    -0.197458
N     14.367048     3.456211     6.852088    -0.322009
N     10.018963     2.616627     8.042951    -0.191258
N      8.443302     2.704849     9.605473    -0.325685
N     10.787755     1.231890     6.083564    -0.189109
N     10.634908    25.847439     5.904171    -0.327065
N     16.782561     3.580634    21.141908    -0.184184
N     17.047763     5.205098    22.652677    -0.321385
N     14.647803     3.188059    19.875694    -0.197458
N     12.448152     3.456211    19.963112    -0.322009
N     16.796237     2.616627    18.772249    -0.191258
N     18.371898     2.704849    17.209727    -0.325685
N     16.027445     1.231890    20.731636    -0.189110
N     16.180292    25.847439    20.911029    -0.327065
N     10.032639    23.234566    21.141908    -0.184184
N      9.767437    21.610102    22.652677    -0.321385
N     12.167397    23.627141    19.875694    -0.197458
N     14.367048    23.358989    19.963112    -0.322009
N     10.018963    24.198573    18.772249    -0.191258
N      8.443302    24.110351    17.209727    -0.325684
N     10.787755    25.583310    20.731636    -0.189109
N     10.634908     0.967761    20.911029    -0.327065
N     23.234566    21.141908    10.032639    -0.184184
N     21.610102    22.652677     9.767437    -0.321385
N     23.627141    19.875694    12.167397    -0.197458
N     23.358989    19.963112    14.367048    -0.322009
N     24.198573    18.772249    10.018963    -0.191258
N     24.110351    17.209727     8.443302    -0.325685
N     25.583310    20.731636    10.787755    -0.189110
N      0.967761    20.911029    10.634908    -0.327065
N      3.580634    21.141908    16.782561    -0.184184
N      5.205098    22.652677    17.047763    -0.321385
N      3.188059    19.875694    14.647803    -0.197458
N      3.456211    19.963112    12.448152    -0.322009
N      2.616627    18.772249    16.796237    -0.191258
N      2.704849    17.209727    18.371898    -0.325685
N      1.231890    20.731636    16.027445    -0.189109
N     25.847439    20.911029    16.180292    -0.327065
N      3.580634     5.673292    10.032639    -0.184184
N      5.205098     4.162523     9.767437    -0.321385
N      3.188059     6.939506    12.167397    -0.197458
N      3.456211     6.852088    14.367048    -0.322009
N      2.616627     8.042951    10.018963    -0.191258
N      2.704849     9.605473     8.443302    -0.325685
N      1.231890     6.083564    10.787755    -0.189110
N     25.847439     5.904171    10.634908    -0.327065
N     23.234566     5.673292    16.782561    -0.184184
N     21.610102     4.162523    17.047763    -0.321385
N     23.627141     6.939506    14.647803    -0.197458
N     23.358989     6.852088    12.448152    -0.322009
N     24.198573     8.042951    16.796237    -0.191258
N     24.110351     9.605473    18.371898    -0.325685
N     25.583310     6.083564    16.027445    -0.189110
N      0.967761     5.904171    16.180292    -0.327065
N     21.141908    16.782561     3.580634    -0.184184
N     22.652677    17.047763     5.205098    -0.321385
N     19.875694    14.647803     3.188059    -0.197458
N     19.963112    12.448152     3.456211    -0.322009
N     18.772249    16.796237     2.616627    -0.191258
N     17.209727    18.371898     2.704849    -0.325685
N     20.731636    16.027445     1.231890    -0.189109
N     20.911029    16.180292    25.847439    -0.327066
N     21.141908    10.032639    23.234566    -0.184184
N     22.652677     9.767437    21.610102    -0.321385
N     19.875694    12.167397    23.627141    -0.197458
N     19.963112    14.367048    23.358989    -0.322009
N     18.772249    10.018963    24.198573    -0.191258
N     17.209727     8.443302    24.110351    -0.325685
N     20.731636    10.787755    25.583310    -0.189110
N     20.911029    10.634908     0.967761    -0.327065
N      5.673292    16.782561    23.234566    -0.184184
N      4.162523    17.047763    21.610102    -0.321385
N      6.939506    14.647803    23.627141    -0.197458
N      6.852088    12.448152    23.358989    -0.322009
N      8.042951    16.796237    24.198573    -0.191258
N      9.605473    18.371898    24.110351    -0.325685
N      6.083564    16.027445    25.583310    -0.189110
N      5.904171    16.180292     0.967761    -0.327065
N      5.673292    10.032639     3.580634    -0.184184
N      4.162523     9.767437     5.205098    -0.321385
N      6.939506    12.167397     3.188059    -0.197458
N      6.852088    14.367048     3.456211    -0.322009
N      8.042951    10.018963     2.616627    -0.191258
N      9.605473     8.443302     2.704849    -0.325684
N      6.083564    10.787755     1.231890    -0.189109
N      5.904171    10.634908    25.847439    -0.327065

The following XYZ coordinates are in angstroms. Other properties are in atomic units.
The sperically averaged electron density of each atom fit to a function of the form exp(a - br)
eigen_1, eigen_2 and eigen_3 are the three eigenvalues of traceless quadrupole moment tensor
  atom number  atomic symbol              X              Y              Z     net charge C6 coefficient C8 coefficient C10 coefficient fluctuating dipole atomic polarizability isotropic forcefield polarizability              a              b squared Pearson coefficient          <r^3>          <r^4>         wp_QDO          m_QDO          q_QDO       dipole_x       dipole_y       dipole_z         dipole            Qxy            Qxz            Qyz     Q(x^2-y^2)  Q(3z^2 - R^2)        eigen_1        eigen_2        eigen_3 static polarizability      alpha(xx)      alpha(xy)      alpha(xz)      alpha(yy)      alpha(yz)      alpha(zz) atomic spin moment
            1             Cu      20.199354      16.370411      23.907896       0.232317     105.287184 0.19882416E+04  0.64164323E+05                                19.100018                           15.428374       1.120931       2.134430                    0.995512      54.527570     149.361484       0.422746       0.448955      -1.112604       0.002894      -0.030932       0.008752       0.032276       0.001143      -0.023814       0.002189       0.038953      -0.045753      -0.026361      -0.011433       0.037794             24.900042      29.518351      -5.357101      -8.458906      20.911195       0.393384      24.270579          -0.000040
            2             Cu       6.615846      10.444789      23.907896       0.232317     105.287071 0.19882393E+04  0.64164234E+05                                19.100010                           15.428370       1.120926       2.134429                    0.995512      54.527530     149.361371       0.422746       0.448955      -1.112603      -0.002894       0.030932       0.008752       0.032276       0.001143       0.023814      -0.002189       0.038953      -0.045753      -0.026361      -0.011432       0.037793             24.900027      29.518332      -5.357096       8.458899      20.911185      -0.393383      24.270565          -0.000042
            3             Cu       6.615846      16.370411       2.907304       0.232317     105.287120 0.19882402E+04  0.64164269E+05                                19.100012                           15.428371       1.120929       2.134429                    0.995512      54.527548     149.361417       0.422746       0.448955      -1.112604      -0.002894      -0.030932      -0.008752       0.032276      -0.001143      -0.023814      -0.002189       0.038953      -0.045752      -0.026361      -0.011433       0.037793             24.900033      29.518341       5.357098      -8.458903      20.911188      -0.393384      24.270571          -0.000042
            4             Cu      20.199354      10.444789       2.907304       0.232317     105.287136 0.19882405E+04  0.64164281E+05                                19.100013                           15.428371       1.120930       2.134430                    0.995512      54.527554     149.361432       0.422746       0.448955      -1.112604       0.002894       0.030932      -0.008753       0.032277      -0.001143       0.023814       0.002189       0.038953      -0.045752      -0.026361      -0.011433       0.037794             24.900035      29.518343       5.357099       8.458903      20.911190       0.393383      24.270572          -0.000042
            5             Cu      23.907896      20.199354      16.370411       0.232317     105.287049 0.19882387E+04  0.64164209E+05                                19.100006                           15.428367       1.120927       2.134429                    0.995512      54.527525     149.361342       0.422746       0.448955      -1.112604       0.008752       0.002894      -0.030932       0.032277      -0.023814       0.002189       0.001143      -0.042353      -0.035553      -0.026361      -0.011433       0.037793             24.900023      24.270561      -8.458897       0.393382      29.518327      -5.357095      20.911181          -0.000043
            6             Cu      23.907896       6.615846      10.444789       0.232318     105.286978 0.19882371E+04  0.64164144E+05                                19.099999                           15.428362       1.120926       2.134429                    0.995512      54.527500     149.361263       0.422746       0.448955      -1.112603       0.008752      -0.002894       0.030932       0.032277       0.023814      -0.002189       0.001143      -0.042352      -0.035553      -0.026361      -0.011432       0.037793             24.900014      24.270552       8.458894      -0.393382      29.518316      -5.357093      20.911173          -0.000044
            7             Cu       2.907304       6.615846      16.370411       0.232317     105.287008 0.19882378E+04  0.64164174E+05                                19.100002                           15.428364       1.120926       2.134429                    0.995512      54.527511     149.361298       0.422746       0.448955      -1.112603      -0.008752      -0.002894      -0.030932       0.032276      -0.023814      -0.002189      -0.001143      -0.042352      -0.035552      -0.026361      -0.011432       0.037793             24.900018      24.270556      -8.458896      -0.393383      29.518321       5.357094      20.911176          -0.000043
            8             Cu       2.907304      20.199354      10.444789       0.232317     105.287006 0.19882377E+04  0.64164170E+05                                19.100002                           15.428364       1.120926       2.134429                    0.995512      54.527510     149.361294       0.422746       0.448955      -1.112603      -0.008752       0.002894       0.030932       0.032277       0.023814       0.002189      -0.001143      -0.042352      -0.035553      -0.026361      -0.011433       0.037793             24.900017      24.270555       8.458896       0.393383      29.518321       5.357094      20.911176          -0.000043
            9             Cu      16.370411      23.907896      20.199354       0.232317     105.287069 0.19882391E+04  0.64164226E+05                                19.100009                           15.428369       1.120927       2.134429                    0.995512      54.527529     149.361362       0.422746       0.448955      -1.112603      -0.030932       0.008752       0.002894       0.032277       0.002189       0.001143      -0.023814       0.003400       0.081305      -0.026361      -0.011433       0.037793             24.900028      20.911184       0.393383      -5.357096      24.270566      -8.458900      29.518333          -0.000042
           10             Cu      10.444789      23.907896       6.615846       0.232317     105.287033 0.19882383E+04  0.64164194E+05                                19.100006                           15.428367       1.120927       2.134429                    0.995512      54.527516     149.361324       0.422746       0.448955      -1.112603       0.030932       0.008752      -0.002894       0.032277      -0.002189       0.001143       0.023814       0.003400       0.081306      -0.026361      -0.011433       0.037793             24.900024      20.911181      -0.393383      -5.357096      24.270561       8.458899      29.518329          -0.000043
           11             Cu      16.370411       2.907304       6.615846       0.232317     105.287131 0.19882405E+04  0.64164281E+05                                19.100014                           15.428372       1.120929       2.134429                    0.995512      54.527552     149.361430       0.422746       0.448955      -1.112604      -0.030932      -0.008752      -0.002894       0.032277      -0.002189      -0.001143      -0.023814       0.003400       0.081306      -0.026361      -0.011433       0.037794             24.900035      20.911190      -0.393383       5.357098      24.270572      -8.458903      29.518342          -0.000041
           12             Cu      10.444789       2.907304      20.199354       0.232317     105.287031 0.19882383E+04  0.64164194E+05                                19.100006                           15.428367       1.120926       2.134429                    0.995512      54.527516     149.361323       0.422746       0.448955      -1.112603       0.030932      -0.008752       0.002894       0.032276       0.002189      -0.001143       0.023814       0.003400       0.081305      -0.026361      -0.011432       0.037793             24.900023      20.911180       0.393383       5.357095      24.270561       8.458898      29.518327          -0.000043
           13             Cu      16.370411      20.199354       2.907304       0.232317     105.287114 0.19882401E+04  0.64164265E+05                                19.100012                           15.428371       1.120929       2.134429                    0.995512      54.527547     149.361412       0.422746       0.448955      -1.112604      -0.030932       0.002894      -0.008752       0.032276       0.001143      -0.002189       0.023814      -0.038953      -0.045753      -0.026361      -0.011433       0.037794             24.900032      20.911188      -5.357098      -0.393384      29.518339       8.458902      24.270569          -0.000043
           14             Cu      10.444789       6.615846       2.907304       0.232317     105.286953 0.19882366E+04  0.64164126E+05                                19.099998                           15.428362       1.120925       2.134429                    0.995512      54.527491     149.361241       0.422746       0.448955      -1.112603       0.030932      -0.002894      -0.008752       0.032276       0.001143       0.002189      -0.023814      -0.038952      -0.045753      -0.026361      -0.011432       0.037793             24.900011      20.911172      -5.357091       0.393382      29.518312      -8.458893      24.270550          -0.000044
           15             Cu      16.370411       6.615846      23.907896       0.232317     105.287116 0.19882401E+04  0.64164266E+05                                19.100012                           15.428371       1.120929       2.134429                    0.995512      54.527547     149.361413       0.422746       0.448955      -1.112604      -0.030932      -0.002894       0.008752       0.032277      -0.001143       0.002189       0.023814      -0.038953      -0.045753      -0.026361      -0.011433       0.037794             24.900033      20.911188       5.357099       0.393384      29.518340       8.458902      24.270570          -0.000042
           16             Cu      10.444789      20.199354      23.907896       0.232317     105.287113 0.19882401E+04  0.64164266E+05                                19.100012                           15.428371       1.120928       2.134429                    0.995512      54.527546     149.361413       0.422746       0.448955      -1.112604       0.030932       0.002894       0.008752       0.032276      -0.001143      -0.002189      -0.023814      -0.038953      -0.045753      -0.026361      -0.011433       0.037794             24.900033      20.911188       5.357098      -0.393383      29.518339      -8.458902      24.270570          -0.000041
           17             Cu      20.199354      23.907896      10.444789       0.232317     105.286948 0.19882365E+04  0.64164122E+05                                19.099998                           15.428361       1.120925       2.134429                    0.995512      54.527489     149.361234       0.422746       0.448955      -1.112603       0.002894       0.008752       0.030932       0.032276      -0.023813      -0.001143      -0.002189       0.042352      -0.035552      -0.026361      -0.011432       0.037793             24.900011      29.518312      -8.458893       5.357092      24.270549      -0.393383      20.911171          -0.000045
           18             Cu       6.615846      23.907896      16.370411       0.232317     105.287005 0.19882378E+04  0.64164173E+05                                19.100003                           15.428365       1.120925       2.134429                    0.995512      54.527507     149.361296       0.422746       0.448955      -1.112603      -0.002894       0.008752      -0.030932       0.032277       0.023813      -0.001143       0.002189       0.042352      -0.035552      -0.026361      -0.011432       0.037793             24.900019      29.518322       8.458896       5.357094      24.270557       0.393383      20.911178          -0.000043
           19             Cu       6.615846       2.907304      10.444789       0.232317     105.287112 0.19882401E+04  0.64164265E+05                                19.100013                           15.428371       1.120928       2.134429                    0.995512      54.527544     149.361410       0.422746       0.448955      -1.112604      -0.002894      -0.008752       0.030932       0.032277      -0.023814       0.001143       0.002189       0.042353      -0.035553      -0.026361      -0.011433       0.037793             24.900033      29.518340      -8.458902      -5.357098      24.270570       0.393383      20.911188          -0.000042
           20             Cu      20.199354       2.907304      16.370411       0.232318     105.286866 0.19882347E+04  0.64164047E+05                                19.099989                           15.428355       1.120924       2.134429                    0.995512      54.527462     149.361143       0.422746       0.448955      -1.112603       0.002894      -0.008752      -0.030932       0.032276       0.023813       0.001143      -0.002189       0.042352      -0.035552      -0.026360      -0.011432       0.037793             24.899999      29.518297       8.458888      -5.357089      24.270538      -0.393382      20.911162          -0.000046
           21             Cu      23.907896      16.370411       6.615846       0.232317     105.286996 0.19882375E+04  0.64164162E+05                                19.100002                           15.428364       1.120926       2.134429                    0.995512      54.527505     149.361284       0.422746       0.448955      -1.112603       0.008752      -0.030932      -0.002894       0.032276       0.002189       0.023814      -0.001143      -0.003400       0.081305      -0.026361      -0.011432       0.037793             24.900017      24.270556       0.393383       8.458896      20.911176       5.357094      29.518320          -0.000043
           22             Cu      23.907896      10.444789      20.199354       0.232317     105.287047 0.19882387E+04  0.64164211E+05                                19.100008                           15.428369       1.120926       2.134429                    0.995512      54.527520     149.361343       0.422746       0.448955      -1.112603       0.008752       0.030932       0.002894       0.032277      -0.002189      -0.023814      -0.001143      -0.003400       0.081305      -0.026361      -0.011433       0.037793             24.900026      24.270564      -0.393383      -8.458899      20.911183       5.357096      29.518331          -0.000043
           23             Cu       2.907304      16.370411      20.199354       0.232317     105.287006 0.19882378E+04  0.64164174E+05                                19.100004                           15.428366       1.120925       2.134429                    0.995512      54.527506     149.361298       0.422746       0.448955      -1.112603      -0.008752      -0.030932       0.002894       0.032276      -0.002189       0.023814       0.001143      -0.003400       0.081305      -0.026361      -0.011432       0.037793             24.900020      24.270559      -0.393383       8.458897      20.911178      -5.357094      29.518324          -0.000044
           24             Cu       2.907304      10.444789       6.615846       0.232317     105.287016 0.19882380E+04  0.64164180E+05                                19.100005                           15.428366       1.120926       2.134429                    0.995512      54.527510     149.361306       0.422746       0.448955      -1.112603      -0.008752       0.030932      -0.002894       0.032276       0.002189      -0.023813       0.001143      -0.003400       0.081304      -0.026361      -0.011432       0.037793             24.900021      24.270559       0.393383      -8.458897      20.911179      -5.357095      29.518324          -0.000042
           25              B      24.163177      16.058551      20.136070       0.506066      32.167423 0.32353898E+03  0.72879970E+04                                10.471834                            7.163759      -0.520975       1.868129                    0.996137      24.215003      75.428780       0.457128       0.594821      -0.943630      -0.000901       0.000449       0.000487       0.001118       0.002457       0.000473      -0.000682      -0.011023       0.009905      -0.007719       0.003086       0.004632             14.376976      14.245092       0.462270      -2.279390      13.322379      -1.749329      15.563457          -0.000001
           26              B       2.652023      10.756649      20.136070       0.506066      32.167424 0.32353900E+03  0.72879975E+04                                10.471834                            7.163759      -0.520975       1.868129                    0.996137      24.215003      75.428778       0.457128       0.594821      -0.943630       0.000901      -0.000449       0.000487       0.001118       0.002457      -0.000473       0.000682      -0.011023       0.009905      -0.007719       0.003086       0.004632             14.376975      14.245091       0.462270       2.279389      13.322379       1.749329      15.563456          -0.000001
           27              B       2.652023      16.058551       6.679130       0.506066      32.167426 0.32353903E+03  0.72879981E+04                                10.471834                            7.163759      -0.520975       1.868129                    0.996137      24.215004      75.428781       0.457128       0.594821      -0.943630       0.000901       0.000449      -0.000487       0.001118      -0.002457       0.000473       0.000682      -0.011023       0.009905      -0.007719       0.003086       0.004632             14.376976      14.245092      -0.462270      -2.279389      13.322379       1.749329      15.563457          -0.000001
           28              B      24.163177      10.756649       6.679130       0.506066      32.167426 0.32353902E+03  0.72879978E+04                                10.471834                            7.163759      -0.520975       1.868129                    0.996137      24.215004      75.428782       0.457128       0.594821      -0.943630      -0.000901      -0.000449      -0.000487       0.001118      -0.002457      -0.000473      -0.000682      -0.011023       0.009905      -0.007719       0.003086       0.004632             14.376976      14.245093      -0.462270       2.279390      13.322379      -1.749329      15.563457          -0.000001
           29              B      20.136070      24.163177      16.058551       0.506066      32.167423 0.32353899E+03  0.72879971E+04                                10.471834                            7.163759      -0.520975       1.868129                    0.996137      24.215003      75.428780       0.457128       0.594821      -0.943630       0.000487      -0.000901       0.000449       0.001118       0.000473      -0.000682       0.002457       0.010464       0.011582      -0.007719       0.003086       0.004632             14.376975      15.563456      -2.279389      -1.749330      14.245091       0.462270      13.322379          -0.000001
           30              B      20.136070       2.652023      10.756649       0.506066      32.167424 0.32353900E+03  0.72879974E+04                                10.471834                            7.163759      -0.520975       1.868129                    0.996137      24.215003      75.428778       0.457128       0.594821      -0.943630       0.000487       0.000901      -0.000449       0.001118      -0.000473       0.000682       0.002457       0.010464       0.011582      -0.007719       0.003086       0.004632             14.376975      15.563456       2.279389       1.749330      14.245090       0.462270      13.322379          -0.000001
           31              B       6.679130       2.652023      16.058551       0.506066      32.167426 0.32353902E+03  0.72879980E+04                                10.471834                            7.163759      -0.520975       1.868129                    0.996137      24.215004      75.428781       0.457128       0.594821      -0.943630      -0.000487       0.000901       0.000449       0.001118       0.000473       0.000682      -0.002457       0.010464       0.011582      -0.007719       0.003086       0.004632             14.376976      15.563456      -2.279389       1.749329      14.245091      -0.462270      13.322380          -0.000001
           32              B       6.679130      24.163177      10.756649       0.506066      32.167426 0.32353902E+03  0.72879979E+04                                10.471834                            7.163759      -0.520975       1.868129                    0.996137      24.215004      75.428781       0.457128       0.594821      -0.943630      -0.000487      -0.000901      -0.000449       0.001118      -0.000473      -0.000682      -0.002457       0.010464       0.011582      -0.007719       0.003086       0.004632             14.376976      15.563456       2.279389      -1.749329      14.245092      -0.462270      13.322379          -0.000001
           33              B      16.058551      20.136070      24.163177       0.506066      32.167427 0.32353902E+03  0.72879979E+04                                10.471834                            7.163759      -0.520975       1.868129                    0.996137      24.215004      75.428780       0.457128       0.594821      -0.943630       0.000449       0.000487      -0.000901       0.001118      -0.000682       0.002457       0.000473       0.000559      -0.021487      -0.007719       0.003086       0.004632             14.376976      13.322381      -1.749330       0.462271      15.563457      -2.279389      14.245092          -0.000001
           34              B      10.756649      20.136070       2.652023       0.506066      32.167423 0.32353899E+03  0.72879970E+04                                10.471834                            7.163759      -0.520975       1.868129                    0.996137      24.215003      75.428780       0.457128       0.594821      -0.943630      -0.000449       0.000487       0.000901       0.001118       0.000682       0.002457      -0.000473       0.000559      -0.021487      -0.007719       0.003086       0.004632             14.376976      13.322380       1.749330       0.462270      15.563456       2.279389      14.245092          -0.000001
           35              B      16.058551       6.679130       2.652023       0.506066      32.167426 0.32353902E+03  0.72879978E+04                                10.471834                            7.163759      -0.520975       1.868129                    0.996137      24.215004      75.428781       0.457128       0.594821      -0.943630       0.000449      -0.000487       0.000901       0.001118       0.000682      -0.002457       0.000473       0.000559      -0.021487      -0.007719       0.003086       0.004632             14.376976      13.322380       1.749330      -0.462270      15.563457      -2.279389      14.245092          -0.000001
           36              B      10.756649       6.679130      24.163177       0.506066      32.167423 0.32353900E+03  0.72879973E+04                                10.471834                            7.163759      -0.520975       1.868129                    0.996137      24.215003      75.428779       0.457128       0.594821      -0.943630      -0.000449      -0.000487      -0.000901       0.001118      -0.000682      -0.002457      -0.000473       0.000559      -0.021487      -0.007719       0.003086       0.004632             14.376975      13.322379      -1.749329      -0.462270      15.563456       2.279389      14.245091          -0.000001
           37              B      16.058551      24.163177       6.679130       0.506066      32.167424 0.32353900E+03  0.72879973E+04                                10.471834                            7.163759      -0.520975       1.868129                    0.996137      24.215003      75.428779       0.457128       0.594821      -0.943630       0.000449      -0.000901      -0.000487       0.001118       0.002457       0.000682      -0.000473       0.011023       0.009905      -0.007719       0.003086       0.004632             14.376976      13.322379       0.462270       1.749329      14.245092       2.279389      15.563456          -0.000001
           38              B      10.756649       2.652023       6.679130       0.506066      32.167423 0.32353899E+03  0.72879972E+04                                10.471834                            7.163759      -0.520975       1.868129                    0.996137      24.215003      75.428779       0.457128       0.594821      -0.943630      -0.000449       0.000901      -0.000487       0.001118       0.002457      -0.000682       0.000473       0.011023       0.009905      -0.007719       0.003086       0.004632             14.376975      13.322380       0.462271      -1.749330      14.245091      -2.279388      15.563455          -0.000001
           39              B      16.058551       2.652023      20.136070       0.506066      32.167424 0.32353900E+03  0.72879973E+04                                10.471834                            7.163759      -0.520975       1.868129                    0.996137      24.215003      75.428779       0.457128       0.594821      -0.943630       0.000449       0.000901       0.000487       0.001118      -0.002457      -0.000682      -0.000473       0.011023       0.009905      -0.007719       0.003086       0.004632             14.376975      13.322378      -0.462270      -1.749328      14.245092       2.279389      15.563456          -0.000001
           40              B      10.756649      24.163177      20.136070       0.506066      32.167424 0.32353899E+03  0.72879972E+04                                10.471834                            7.163759      -0.520975       1.868129                    0.996137      24.215003      75.428779       0.457128       0.594821      -0.943630      -0.000449      -0.000901       0.000487       0.001118      -0.002457       0.000682       0.000473       0.011023       0.009905      -0.007719       0.003086       0.004632             14.376976      13.322379      -0.462270       1.749329      14.245091      -2.279389      15.563456          -0.000001
           41              B      24.163177      20.136070      10.756649       0.506066      32.167423 0.32353900E+03  0.72879973E+04                                10.471834                            7.163759      -0.520975       1.868129                    0.996137      24.215003      75.428779       0.457128       0.594821      -0.943630      -0.000901       0.000487      -0.000449       0.001118       0.000473      -0.002457       0.000682      -0.010464       0.011582      -0.007719       0.003086       0.004632             14.376975      14.245091      -2.279388      -0.462271      15.563455       1.749329      13.322379          -0.000001
           42              B       2.652023      20.136070      16.058551       0.506066      32.167423 0.32353899E+03  0.72879971E+04                                10.471834                            7.163759      -0.520975       1.868129                    0.996137      24.215003      75.428780       0.457128       0.594821      -0.943630       0.000901       0.000487       0.000449       0.001118      -0.000473      -0.002457      -0.000682      -0.010464       0.011582      -0.007719       0.003086       0.004632             14.376975      14.245091       2.279389      -0.462271      15.563455      -1.749329      13.322379          -0.000001
           43              B       2.652023       6.679130      10.756649       0.506066      32.167426 0.32353902E+03  0.72879980E+04                                10.471834                            7.163759      -0.520975       1.868129                    0.996137      24.215004      75.428781       0.457128       0.594821      -0.943630       0.000901      -0.000487      -0.000449       0.001118       0.000473       0.002457      -0.000682      -0.010464       0.011582      -0.007719       0.003086       0.004632             14.376976      14.245092      -2.279389       0.462270      15.563457      -1.749329      13.322379          -0.000001
           44              B      24.163177       6.679130      16.058551       0.506066      32.167423 0.32353900E+03  0.72879975E+04                                10.471833                            7.163759      -0.520975       1.868129                    0.996137      24.215003      75.428778       0.457128       0.594821      -0.943630      -0.000901      -0.000487       0.000449       0.001118      -0.000473       0.002457       0.000682      -0.010464       0.011582      -0.007719       0.003086       0.004632             14.376975      14.245090       2.279388       0.462270      15.563455       1.749329      13.322379          -0.000001
           45              B      20.136070      16.058551       2.652023       0.506066      32.167426 0.32353902E+03  0.72879979E+04                                10.471834                            7.163759      -0.520975       1.868129                    0.996137      24.215004      75.428781       0.457128       0.594821      -0.943630       0.000487       0.000449       0.000901       0.001118      -0.000682      -0.000473      -0.002457      -0.000559      -0.021487      -0.007719       0.003086       0.004632             14.376976      15.563456      -1.749330       2.279389      13.322380      -0.462271      14.245092          -0.000001
           46              B      20.136070      10.756649      24.163177       0.506066      32.167426 0.32353902E+03  0.72879978E+04                                10.471834                            7.163759      -0.520975       1.868129                    0.996137      24.215004      75.428781       0.457128       0.594821      -0.943630       0.000487      -0.000449      -0.000901       0.001118       0.000682       0.000473      -0.002457      -0.000559      -0.021487      -0.007719       0.003086       0.004632             14.376976      15.563456       1.749330      -2.279388      13.322381      -0.462271      14.245092          -0.000001
           47              B       6.679130      16.058551      24.163177       0.506066      32.167423 0.32353899E+03  0.72879970E+04                                10.471834                            7.163759      -0.520975       1.868129                    0.996137      24.215003      75.428780       0.457128       0.594821      -0.943630      -0.000487       0.000449      -0.000901       0.001118       0.000682      -0.000473       0.002457      -0.000559      -0.021487      -0.007719       0.003086       0.004632             14.376976      15.563456       1.749330       2.279388      13.322379       0.462271      14.245092          -0.000001
           48              B       6.679130      10.756649       2.652023       0.506066      32.167423 0.32353899E+03  0.72879972E+04                                10.471834                            7.163759      -0.520976       1.868129                    0.996137      24.215003      75.428780       0.457128       0.594821      -0.943630      -0.000487      -0.000449       0.000901       0.001118      -0.000682       0.000473       0.002457      -0.000559      -0.021487      -0.007719       0.003086       0.004632             14.376975      15.563456      -1.749329      -2.279389      13.322379       0.462270      14.245091          -0.000001
           49              H      21.824891      15.370473      21.562102       0.081312       1.230940 0.93389361E+01  0.96353297E+02                                 1.948521                            1.823341      -1.465141       2.157174                    0.992459       4.175663      12.422515       0.444700       1.334965      -0.693803      -0.022166      -0.050111      -0.005189       0.055040       0.007754      -0.008668       0.006022      -0.019075      -0.042043      -0.020863       0.001302       0.019561              1.983669       1.821681       0.387680      -0.171848       2.465094       0.192748       1.664233          -0.000001
           50              H      24.050553      18.660698      21.500427       0.123471       1.305831 0.98288296E+01  0.10033613E+03                                 1.894516                            1.778443      -0.979997       2.412329                    0.998221       3.429041       9.400416       0.497212       1.206727      -0.728393       0.030771       0.031184      -0.005249       0.044123       0.013732      -0.014135       0.014050      -0.013076      -0.036858      -0.030393       0.008201       0.022191              1.941988       2.088820       0.417593      -0.347652       1.979256      -0.260127       1.757887          -0.000001
           51              H      22.465775      20.183801      23.106658       0.157347       1.048422 0.75357494E+01  0.71143379E+02                                 1.566490                            1.494917      -0.854736       2.476563                    0.999703       3.033763       7.696821       0.583390       1.112087      -0.752207       0.008759       0.007204      -0.010037       0.015145       0.000410      -0.005260      -0.000788       0.001545       0.001527      -0.004766      -0.001111       0.005877              1.580648       1.427504       0.210657      -0.169771       1.881643      -0.262756       1.432795          -0.000000
           52              H      21.052614      19.521466      23.460618       0.160065       1.059936 0.76307375E+01  0.74009306E+02                                 1.718271                            1.607988      -1.142389       2.345144                    0.997680       3.438872       9.559064       0.496999       1.270663      -0.710416      -0.015491      -0.003356      -0.005052       0.016635      -0.000479       0.004156       0.006303       0.008848      -0.001358      -0.009511       0.001737       0.007774              1.800111       2.517249      -0.320602      -0.164352       1.507742       0.008146       1.375343          -0.000001
           53              H      22.329017      19.226498      24.383061       0.164701       1.106400 0.82985422E+01  0.80634636E+02                                 1.659962                            1.598670      -0.921190       2.451726                    0.999474       3.116289       8.145103       0.545807       1.154907      -0.741638       0.006711      -0.009994       0.012513       0.017363      -0.004406       0.004592      -0.003027      -0.003202       0.008501      -0.006698      -0.001611       0.008309              1.678949       1.415168      -0.075908       0.180614       1.418706      -0.137722       2.202973          -0.000000
           54              H      24.916684      13.380785      20.797869       0.082974       1.197196 0.91055472E+01  0.93246676E+02                                 1.909930                            1.799473      -1.417736       2.184888                    0.992564       4.065704      12.005636       0.448501       1.333570      -0.694774       0.044735      -0.012267       0.023808       0.052139      -0.001642       0.010801      -0.005313       0.005983      -0.039739      -0.018408       0.003372       0.015035              1.941997       2.347066      -0.125245       0.503737       1.721998      -0.085168       1.756928          -0.000001
           55              H      21.886566      14.944111      18.751869       0.127769       1.260497 0.96256807E+01  0.97652426E+02                                 1.842718                            1.755452      -1.011866       2.401138                    0.998084       3.382107       9.212647       0.502894       1.200543      -0.730063      -0.029445       0.025889      -0.022383       0.045147      -0.001026       0.023176      -0.005792      -0.003054      -0.042031      -0.029883       0.007762       0.022120              1.859244       1.801972      -0.333712       0.180766       2.067773      -0.334327       1.707986          -0.000002
           56              H      20.564577      12.710405      18.239699       0.159171       1.020822 0.74336102E+01  0.69777426E+02                                 1.525287                            1.475196      -0.836346       2.487325                    0.999723       2.988035       7.501807       0.594375       1.097819      -0.756398      -0.005375       0.012625      -0.004672       0.014495       0.000534       0.002504      -0.001143      -0.008240      -0.013569      -0.006153      -0.000357       0.006509              1.508753       1.623940      -0.247681       0.202511       1.483674      -0.134051       1.418643          -0.000002
           57              H      21.621096      11.525173      18.022496       0.166301       1.113937 0.81700153E+01  0.79598088E+02                                 1.702917                            1.610957      -1.071563       2.382846                    0.998319       3.229827       8.636600       0.527776       1.191177      -0.731106       0.011986      -0.009152      -0.009363       0.017751       0.000925      -0.004549       0.006704       0.005377       0.001550      -0.009256       0.001519       0.007736              1.763703       1.548810      -0.236926      -0.289437       1.846347       0.538729       1.895951          -0.000001
           58              H      20.805914      11.629752      19.395434       0.160027       1.191103 0.90639338E+01  0.90904562E+02                                 1.797988                            1.710552      -1.141812       2.344220                    0.997413       3.396989       9.307864       0.504487       1.210563      -0.725958      -0.002160      -0.007379       0.014046       0.016013       0.006390       0.001806      -0.001439       0.002307       0.007748      -0.008257       0.002963       0.005294              1.845029       1.733492       0.294816      -0.420651       1.721602      -0.350067       2.079991          -0.000001
           59              H      23.541064      18.692876      19.097785       0.078506       1.424404 0.10778198E+02  0.11352994E+03                                 2.035179                            1.875825      -1.418491       2.179944                    0.992969       3.982297      11.393681       0.474977       1.224249      -0.719786      -0.021925       0.034698       0.027992       0.049681      -0.011785      -0.004922       0.000710      -0.016132       0.005973      -0.016181       0.002152       0.014030              2.088555       1.693128      -0.396075      -0.417539       2.269668       0.308055       2.302867          -0.000001
           60              H      24.972996      15.362428      17.467421       0.125696       1.067157 0.78235963E+01  0.76530168E+02                                 1.735982                            1.645892      -0.979360       2.415106                    0.998252       3.501333       9.847836       0.482228       1.298457      -0.704964       0.014852      -0.039826      -0.010196       0.043711      -0.012983      -0.009246       0.003781      -0.033457       0.026747      -0.027242       0.006464       0.020777              1.787476       1.471062      -0.248546      -0.050958       2.389321      -0.050970       1.502044          -0.000001
           61              H      25.388631      16.201744      15.035283       0.158191       1.017592 0.74335282E+01  0.70243933E+02                                 1.562676                            1.507470      -0.840879       2.485273                    0.999747       3.052372       7.858494       0.565403       1.146394      -0.743275       0.004062      -0.013072       0.003592       0.014152      -0.001925      -0.001253      -0.002878      -0.007529       0.006152      -0.005758       0.000424       0.005334              1.578453       1.384084      -0.286202      -0.057835       1.913861       0.086338       1.437414          -0.000001
           62              H      24.187310      17.183180      14.638418       0.163468       1.130941 0.85561883E+01  0.85124275E+02                                 1.785571                            1.700175      -1.071468       2.383818                    0.997654       3.384249       9.429666       0.485954       1.266887      -0.713199      -0.017576       0.005149      -0.003819       0.018709       0.000757      -0.000624       0.000172       0.009323      -0.007633      -0.003504      -0.002534       0.006038              1.832955       1.952391      -0.200382       0.515762       1.501916      -0.182205       2.044558          -0.000001
           63              H      25.635331      17.781159      14.968245       0.154861       1.073753 0.82448002E+01  0.82128850E+02                                 1.779942                            1.710786      -1.266949       2.279428                    0.996820       3.639890      10.502999       0.461900       1.331197      -0.697055       0.007039       0.014267       0.000527       0.015918       0.004959      -0.003313       0.001090      -0.001235       0.006274      -0.007172       0.002232       0.004941              1.827486       1.851700       0.434854      -0.183692       1.946838      -0.247130       1.683920          -0.000001
           64              H      -0.018771      16.633469      19.231861       0.081539       1.327391 0.99630472E+01  0.10419633E+03                                 2.037559                            1.874727      -1.438257       2.175253                    0.992264       4.122554      12.243236       0.442722       1.322864      -0.697200       0.009670       0.020972      -0.047898       0.053175       0.001422      -0.003084      -0.014963       0.011752       0.024456      -0.018392       0.001066       0.017326              2.157461       1.842619       0.040179      -0.125795       1.693291      -0.575845       2.936471          -0.000001
           65              H      25.351090      15.399969      22.712474       0.124891       1.064931 0.76465101E+01  0.74612199E+02                                 1.753390                            1.640988      -1.000979       2.404434                    0.997809       3.557060      10.098383       0.475314       1.320623      -0.699718      -0.022746      -0.011353       0.034163       0.042584       0.002080       0.000085      -0.013297       0.031112       0.049440      -0.027905       0.007411       0.020494              1.835329       2.053379       0.151160      -0.540636       1.429779      -0.195693       2.022829          -0.000001
           66              H       1.909242      16.255374      23.492797       0.166054       1.143873 0.87155595E+01  0.87281162E+02                                 1.818945                            1.732639      -1.037526       2.404206                    0.997893       3.374509       9.493842       0.473509       1.291672      -0.708368       0.007590       0.017094      -0.004189       0.019166       0.001226       0.000339      -0.001684      -0.007225      -0.010180      -0.003879      -0.001915       0.005794              1.871710       2.063792       0.528390       0.280217       1.925458       0.170785       1.625879          -0.000001
           67              H       0.817864      15.244441      24.074687       0.156675       1.011520 0.73139854E+01  0.68752692E+02                                 1.547580                            1.487475      -0.831979       2.486027                    0.999767       3.043397       7.784476       0.574373       1.134427      -0.746117      -0.013196      -0.000730       0.007199       0.015050       0.000759      -0.000737      -0.000970       0.010586      -0.000974      -0.005353      -0.000266       0.005619              1.575507       1.592059       0.090845      -0.277766       1.257578      -0.152298       1.876883          -0.000001
           68              H       1.952147      14.710819      23.082524       0.155434       1.045635 0.80045466E+01  0.79096443E+02                                 1.749404                            1.687227      -1.092580       2.364071                    0.998212       3.553904      10.191864       0.464777       1.333649      -0.697191       0.007653      -0.009117      -0.009556       0.015264      -0.004118      -0.000430       0.002060      -0.002460       0.004530      -0.005178       0.000467       0.004711              1.779609       1.888276      -0.431024       0.013505       1.902899       0.105174       1.547653          -0.000001
           69              H       4.990309      11.444727      21.562102       0.081312       1.230939 0.93389278E+01  0.96353196E+02                                 1.948521                            1.823341      -1.465141       2.157174                    0.992459       4.175661      12.422510       0.444700       1.334966      -0.693803       0.022166       0.050111      -0.005189       0.055040       0.007754       0.008668      -0.006022      -0.019075      -0.042043      -0.020863       0.001302       0.019561              1.983669       1.821680       0.387680       0.171848       2.465093      -0.192748       1.664232          -0.000001
           70              H       2.764647       8.154502      21.500427       0.123471       1.305831 0.98288296E+01  0.10033613E+03                                 1.894516                            1.778443      -0.979997       2.412329                    0.998221       3.429041       9.400416       0.497212       1.206727      -0.728393      -0.030771      -0.031184      -0.005249       0.044123       0.013732       0.014135      -0.014050      -0.013076      -0.036858      -0.030393       0.008201       0.022191              1.941988       2.088820       0.417593       0.347652       1.979256       0.260127       1.757887          -0.000001
           71              H       4.349425       6.631399      23.106658       0.157347       1.048423 0.75357505E+01  0.71143391E+02                                 1.566490                            1.494917      -0.854737       2.476562                    0.999703       3.033763       7.696821       0.583390       1.112087      -0.752207      -0.008759      -0.007204      -0.010037       0.015145       0.000410       0.005260       0.000788       0.001545       0.001527      -0.004766      -0.001111       0.005877              1.580648       1.427505       0.210657       0.169771       1.881643       0.262756       1.432795          -0.000000
           72              H       5.762586       7.293734      23.460618       0.160065       1.059935 0.76307292E+01  0.74009206E+02                                 1.718271                            1.607987      -1.142387       2.345145                    0.997680       3.438870       9.559057       0.497000       1.270663      -0.710416       0.015491       0.003356      -0.005052       0.016635      -0.000479      -0.004156      -0.006303       0.008848      -0.001358      -0.009511       0.001737       0.007774              1.800110       2.517247      -0.320602       0.164352       1.507742      -0.008146       1.375342          -0.000001
           73              H       4.486183       7.588702      24.383061       0.164701       1.106399 0.82985382E+01  0.80634588E+02                                 1.659962                            1.598669      -0.921189       2.451726                    0.999474       3.116288       8.145100       0.545807       1.154907      -0.741638      -0.006711       0.009994       0.012513       0.017363      -0.004406      -0.004592       0.003027      -0.003202       0.008501      -0.006698      -0.001611       0.008309              1.678949       1.415168      -0.075908      -0.180614       1.418706       0.137722       2.202972          -0.000000
           74              H       1.898516      13.434415      20.797869       0.082974       1.197196 0.91055477E+01  0.93246684E+02                                 1.909931                            1.799473      -1.417736       2.184888                    0.992564       4.065704      12.005637       0.448500       1.333570      -0.694774      -0.044735       0.012267       0.023808       0.052139      -0.001642      -0.010801       0.005313       0.005983      -0.039739      -0.018408       0.003372       0.015035              1.941998       2.347066      -0.125245      -0.503737       1.721999       0.085168       1.756928          -0.000001
           75              H       4.928634      11.871089      18.751869       0.127769       1.260497 0.96256807E+01  0.97652426E+02                                 1.842718                            1.755452      -1.011866       2.401138                    0.998084       3.382107       9.212647       0.502894       1.200543      -0.730063       0.029445      -0.025889      -0.022383       0.045147      -0.001026      -0.023176       0.005792      -0.003054      -0.042031      -0.029883       0.007762       0.022120              1.859244       1.801972      -0.333712      -0.180766       2.067773       0.334327       1.707986          -0.000002
           76              H       6.250623      14.104795      18.239699       0.159171       1.020821 0.74336081E+01  0.69777400E+02                                 1.525286                            1.475195      -0.836346       2.487325                    0.999723       2.988035       7.501806       0.594375       1.097819      -0.756398       0.005375      -0.012625      -0.004672       0.014495       0.000534      -0.002504       0.001143      -0.008240      -0.013568      -0.006153      -0.000357       0.006509              1.508752       1.623940      -0.247681      -0.202511       1.483674       0.134051       1.418643          -0.000002
           77              H       5.194104      15.290027      18.022496       0.166301       1.113936 0.81700116E+01  0.79598049E+02                                 1.702917                            1.610957      -1.071563       2.382846                    0.998319       3.229826       8.636599       0.527776       1.191178      -0.731105      -0.011986       0.009152      -0.009363       0.017751       0.000925       0.004549      -0.006704       0.005377       0.001550      -0.009256       0.001519       0.007736              1.763703       1.548810      -0.236926       0.289437       1.846347      -0.538730       1.895951          -0.000001
           78              H       6.009286      15.185448      19.395434       0.160027       1.191103 0.90639322E+01  0.90904539E+02                                 1.797988                            1.710552      -1.141812       2.344220                    0.997413       3.396989       9.307863       0.504487       1.210562      -0.725958       0.002160       0.007379       0.014046       0.016013       0.006390      -0.001806       0.001439       0.002307       0.007748      -0.008257       0.002963       0.005294              1.845028       1.733492       0.294816       0.420651       1.721602       0.350067       2.079991          -0.000002
           79              H       3.274136       8.122324      19.097785       0.078506       1.424403 0.10778192E+02  0.11352988E+03                                 2.035179                            1.875825      -1.418491       2.179944                    0.992969       3.982296      11.393679       0.474976       1.224249      -0.719785       0.021925      -0.034698       0.027992       0.049681      -0.011785       0.004922      -0.000710      -0.016132       0.005973      -0.016181       0.002152       0.014030              2.088554       1.693128      -0.396075       0.417539       2.269668      -0.308055       2.302867          -0.000001
           80              H       1.842204      11.452772      17.467421       0.125696       1.067157 0.78235963E+01  0.76530168E+02                                 1.735982                            1.645892      -0.979360       2.415106                    0.998252       3.501333       9.847836       0.482228       1.298457      -0.704964      -0.014852       0.039826      -0.010196       0.043711      -0.012983       0.009246      -0.003781      -0.033457       0.026747      -0.027242       0.006464       0.020777              1.787476       1.471062      -0.248546       0.050958       2.389321       0.050970       1.502044          -0.000001
           81              H       1.426569      10.613456      15.035283       0.158191       1.017592 0.74335299E+01  0.70243955E+02                                 1.562677                            1.507471      -0.840879       2.485273                    0.999747       3.052372       7.858495       0.565403       1.146394      -0.743275      -0.004062       0.013072       0.003592       0.014152      -0.001925       0.001253       0.002878      -0.007529       0.006152      -0.005758       0.000424       0.005334              1.578453       1.384084      -0.286202       0.057835       1.913862      -0.086338       1.437415          -0.000001
           82              H       2.627890       9.632020      14.638418       0.163468       1.130941 0.85561896E+01  0.85124294E+02                                 1.785571                            1.700175      -1.071468       2.383818                    0.997654       3.384249       9.429667       0.485954       1.266888      -0.713199       0.017576      -0.005149      -0.003819       0.018709       0.000757       0.000624      -0.000172       0.009323      -0.007633      -0.003504      -0.002534       0.006038              1.832955       1.952391      -0.200382      -0.515763       1.501916       0.182205       2.044559          -0.000001
           83              H       1.179869       9.034041      14.968245       0.154861       1.073753 0.82448003E+01  0.82128851E+02                                 1.779942                            1.710786      -1.266949       2.279428                    0.996820       3.639890      10.502999       0.461900       1.331197      -0.697055      -0.007039      -0.014267       0.000527       0.015918       0.004959       0.003313      -0.001090      -0.001235       0.006274      -0.007172       0.002232       0.004941              1.827486       1.851700       0.434854       0.183692       1.946838       0.247130       1.683920          -0.000001
           84              H       0.018771      10.181731      19.231861       0.081539       1.327391 0.99630479E+01  0.10419634E+03                                 2.037559                            1.874727      -1.438257       2.175253                    0.992264       4.122554      12.243237       0.442722       1.322864      -0.697200      -0.009670      -0.020972      -0.047898       0.053175       0.001422       0.003084       0.014963       0.011752       0.024456      -0.018392       0.001066       0.017326              2.157461       1.842619       0.040179       0.125795       1.693291       0.575846       2.936472          -0.000001
           85              H       1.464110      11.415231      22.712474       0.124891       1.064931 0.76465101E+01  0.74612199E+02                                 1.753390                            1.640988      -1.000979       2.404434                    0.997809       3.557060      10.098383       0.475314       1.320623      -0.699718       0.022746       0.011353       0.034163       0.042584       0.002080      -0.000085       0.013297       0.031112       0.049440      -0.027905       0.007411       0.020494              1.835329       2.053379       0.151160       0.540636       1.429779       0.195693       2.022829          -0.000001
           86              H      24.905958      10.559826      23.492797       0.166054       1.143873 0.87155595E+01  0.87281162E+02                                 1.818945                            1.732639      -1.037526       2.404206                    0.997893       3.374509       9.493842       0.473509       1.291672      -0.708368      -0.007590      -0.017094      -0.004189       0.019166       0.001226      -0.000339       0.001684      -0.007225      -0.010180      -0.003879      -0.001915       0.005794              1.871710       2.063792       0.528390      -0.280217       1.925458      -0.170785       1.625879          -0.000001
           87              H      25.997336      11.570759      24.074687       0.156675       1.011520 0.73139854E+01  0.68752692E+02                                 1.547580                            1.487475      -0.831979       2.486027                    0.999767       3.043397       7.784476       0.574373       1.134427      -0.746117       0.013196       0.000730       0.007199       0.015050       0.000759       0.000737       0.000970       0.010586      -0.000974      -0.005353      -0.000266       0.005619              1.575507       1.592059       0.090845       0.277766       1.257578       0.152298       1.876883          -0.000001
           88              H      24.863053      12.104381      23.082524       0.155434       1.045635 0.80045479E+01  0.79096459E+02                                 1.749404                            1.687227      -1.092580       2.364071                    0.998212       3.553904      10.191864       0.464777       1.333649      -0.697191      -0.007653       0.009117      -0.009556       0.015264      -0.004118       0.000430      -0.002060      -0.002460       0.004530      -0.005178       0.000467       0.004711              1.779609       1.888276      -0.431024      -0.013505       1.902899      -0.105174       1.547653          -0.000001
           89              H       4.990309      15.370473       5.253098       0.081312       1.230939 0.93389315E+01  0.96353242E+02                                 1.948521                            1.823341      -1.465141       2.157174                    0.992459       4.175662      12.422513       0.444700       1.334965      -0.693803       0.022166      -0.050111       0.005189       0.055040      -0.007754      -0.008668      -0.006022      -0.019075      -0.042043      -0.020863       0.001302       0.019561              1.983669       1.821680      -0.387680      -0.171848       2.465093      -0.192748       1.664233          -0.000001
           90              H       2.764647      18.660698       5.314773       0.123471       1.305831 0.98288296E+01  0.10033613E+03                                 1.894516                            1.778443      -0.979997       2.412329                    0.998221       3.429041       9.400416       0.497212       1.206727      -0.728393      -0.030771       0.031184       0.005249       0.044123      -0.013732      -0.014135      -0.014050      -0.013076      -0.036858      -0.030393       0.008201       0.022191              1.941988       2.088820      -0.417593      -0.347652       1.979256       0.260127       1.757887          -0.000001
           91              H       4.349425      20.183801       3.708542       0.157347       1.048422 0.75357494E+01  0.71143379E+02                                 1.566490                            1.494917      -0.854736       2.476562                    0.999703       3.033763       7.696821       0.583390       1.112087      -0.752207      -0.008759       0.007204       0.010037       0.015145      -0.000410      -0.005260       0.000788       0.001545       0.001527      -0.004766      -0.001111       0.005877              1.580648       1.427504      -0.210657      -0.169771       1.881643       0.262756       1.432795          -0.000000
           92              H       5.762586      19.521466       3.354582       0.160065       1.059935 0.76307331E+01  0.74009254E+02                                 1.718271                            1.607988      -1.142388       2.345144                    0.997680       3.438871       9.559061       0.496999       1.270663      -0.710416       0.015491      -0.003356       0.005052       0.016635       0.000479       0.004156      -0.006303       0.008848      -0.001358      -0.009511       0.001737       0.007774              1.800111       2.517248       0.320602      -0.164352       1.507742      -0.008146       1.375342          -0.000001
           93              H       4.486183      19.226498       2.432139       0.164701       1.106400 0.82985422E+01  0.80634636E+02                                 1.659962                            1.598670      -0.921190       2.451726                    0.999474       3.116289       8.145103       0.545807       1.154907      -0.741638      -0.006711      -0.009994      -0.012513       0.017363       0.004406       0.004592       0.003027      -0.003202       0.008501      -0.006698      -0.001611       0.008309              1.678949       1.415168       0.075908       0.180614       1.418706       0.137722       2.202973          -0.000000
           94              H       1.898516      13.380785       6.017331       0.082974       1.197196 0.91055477E+01  0.93246684E+02                                 1.909931                            1.799473      -1.417736       2.184888                    0.992564       4.065704      12.005637       0.448500       1.333570      -0.694774      -0.044735      -0.012267      -0.023808       0.052139       0.001642       0.010801       0.005313       0.005983      -0.039739      -0.018408       0.003372       0.015035              1.941998       2.347066       0.125245       0.503737       1.721999       0.085168       1.756928          -0.000001
           95              H       4.928634      14.944111       8.063331       0.127769       1.260497 0.96256813E+01  0.97652436E+02                                 1.842719                            1.755452      -1.011866       2.401138                    0.998084       3.382107       9.212648       0.502894       1.200543      -0.730063       0.029445       0.025889       0.022383       0.045147       0.001026       0.023176       0.005792      -0.003054      -0.042031      -0.029883       0.007762       0.022120              1.859244       1.801972       0.333712       0.180766       2.067773       0.334327       1.707986          -0.000002
           96              H       6.250623      12.710405       8.575501       0.159171       1.020822 0.74336123E+01  0.69777452E+02                                 1.525287                            1.475196      -0.836346       2.487325                    0.999723       2.988035       7.501808       0.594374       1.097819      -0.756398       0.005375       0.012625       0.004672       0.014495      -0.000534       0.002504       0.001143      -0.008240      -0.013569      -0.006153      -0.000357       0.006509              1.508753       1.623941       0.247681       0.202511       1.483674       0.134051       1.418644          -0.000002
           97              H       5.194104      11.525173       8.792704       0.166301       1.113937 0.81700156E+01  0.79598094E+02                                 1.702917                            1.610957      -1.071563       2.382846                    0.998319       3.229827       8.636601       0.527776       1.191178      -0.731106      -0.011986      -0.009152       0.009363       0.017751      -0.000925      -0.004549      -0.006704       0.005377       0.001550      -0.009256       0.001519       0.007736              1.763703       1.548810       0.236926      -0.289437       1.846347      -0.538730       1.895951          -0.000001
           98              H       6.009286      11.629752       7.419766       0.160027       1.191103 0.90639339E+01  0.90904562E+02                                 1.797988                            1.710552      -1.141812       2.344220                    0.997413       3.396989       9.307864       0.504487       1.210563      -0.725958       0.002160      -0.007379      -0.014046       0.016013      -0.006390       0.001806       0.001439       0.002307       0.007748      -0.008257       0.002963       0.005294              1.845029       1.733492      -0.294816      -0.420651       1.721602       0.350067       2.079991          -0.000002
           99              H       3.274136      18.692876       7.717415       0.078506       1.424404 0.10778196E+02  0.11352992E+03                                 2.035179                            1.875825      -1.418491       2.179944                    0.992969       3.982297      11.393681       0.474977       1.224249      -0.719786       0.021925       0.034698      -0.027992       0.049681       0.011785      -0.004922      -0.000710      -0.016132       0.005973      -0.016181       0.002152       0.014030              2.088554       1.693128       0.396075      -0.417539       2.269668      -0.308055       2.302867          -0.000001
          100              H       1.842204      15.362428       9.347779       0.125696       1.067157 0.78235963E+01  0.76530168E+02                                 1.735982                            1.645892      -0.979360       2.415106                    0.998252       3.501333       9.847836       0.482228       1.298457      -0.704964      -0.014852      -0.039826       0.010196       0.043711       0.012983      -0.009246      -0.003781      -0.033457       0.026747      -0.027242       0.006464       0.020777              1.787476       1.471062       0.248546      -0.050958       2.389321       0.050970       1.502044          -0.000001
          101              H       1.426569      16.201744      11.779917       0.158191       1.017592 0.74335299E+01  0.70243955E+02                                 1.562677                            1.507471      -0.840879       2.485273                    0.999747       3.052372       7.858495       0.565403       1.146394      -0.743275      -0.004062      -0.013072      -0.003592       0.014152       0.001925      -0.001253       0.002878      -0.007529       0.006152      -0.005758       0.000424       0.005334              1.578453       1.384084       0.286202      -0.057835       1.913862      -0.086338       1.437415          -0.000001
          102              H       2.627890      17.183180      12.176782       0.163468       1.130941 0.85561896E+01  0.85124294E+02                                 1.785571                            1.700175      -1.071468       2.383818                    0.997654       3.384249       9.429667       0.485954       1.266888      -0.713199       0.017576       0.005149       0.003819       0.018709      -0.000757      -0.000624      -0.000172       0.009323      -0.007633      -0.003504      -0.002534       0.006038              1.832955       1.952391       0.200382       0.515763       1.501916       0.182205       2.044559          -0.000001
          103              H       1.179869      17.781159      11.846955       0.154861       1.073753 0.82447997E+01  0.82128846E+02                                 1.779942                            1.710786      -1.266949       2.279428                    0.996820       3.639890      10.503000       0.461900       1.331197      -0.697055      -0.007039       0.014267      -0.000527       0.015918      -0.004959      -0.003313      -0.001090      -0.001235       0.006274      -0.007172       0.002232       0.004941              1.827486       1.851700      -0.434854      -0.183692       1.946838       0.247130       1.683920          -0.000001
          104              H       0.018771      16.633469       7.583339       0.081539       1.327391 0.99630479E+01  0.10419634E+03                                 2.037559                            1.874727      -1.438257       2.175253                    0.992264       4.122554      12.243237       0.442722       1.322864      -0.697200      -0.009670       0.020972       0.047898       0.053175      -0.001422      -0.003084       0.014963       0.011752       0.024456      -0.018392       0.001066       0.017326              2.157461       1.842619      -0.040179      -0.125795       1.693291       0.575846       2.936472          -0.000001
          105              H       1.464110      15.399969       4.102726       0.124891       1.064931 0.76465101E+01  0.74612199E+02                                 1.753390                            1.640988      -1.000979       2.404434                    0.997809       3.557060      10.098383       0.475314       1.320623      -0.699718       0.022746      -0.011353      -0.034163       0.042584      -0.002080       0.000085       0.013297       0.031112       0.049440      -0.027905       0.007411       0.020494              1.835329       2.053379      -0.151160      -0.540636       1.429779       0.195693       2.022829          -0.000001
          106              H      24.905958      16.255374       3.322403       0.166054       1.143873 0.87155595E+01  0.87281163E+02                                 1.818945                            1.732639      -1.037526       2.404206                    0.997893       3.374509       9.493843       0.473509       1.291672      -0.708368      -0.007590       0.017094       0.004189       0.019166      -0.001226       0.000339       0.001684      -0.007225      -0.010180      -0.003879      -0.001915       0.005794              1.871710       2.063793      -0.528390       0.280217       1.925459      -0.170785       1.625879          -0.000001
          107              H      25.997336      15.244441       2.740513       0.156675       1.011520 0.73139854E+01  0.68752692E+02                                 1.547580                            1.487475      -0.831979       2.486027                    0.999767       3.043397       7.784476       0.574373       1.134427      -0.746117       0.013196      -0.000730      -0.007199       0.015050      -0.000759      -0.000737       0.000970       0.010586      -0.000974      -0.005353      -0.000266       0.005619              1.575507       1.592059      -0.090845      -0.277766       1.257578       0.152298       1.876883          -0.000001
          108              H      24.863053      14.710819       3.732676       0.155434       1.045635 0.80045474E+01  0.79096455E+02                                 1.749404                            1.687227      -1.092580       2.364071                    0.998212       3.553904      10.191865       0.464777       1.333649      -0.697191      -0.007653      -0.009117       0.009556       0.015264       0.004118      -0.000430      -0.002060      -0.002460       0.004530      -0.005178       0.000467       0.004711              1.779609       1.888276       0.431024       0.013505       1.902899      -0.105174       1.547653          -0.000001
          109              H      21.824891      11.444727       5.253098       0.081312       1.230939 0.93389315E+01  0.96353242E+02                                 1.948521                            1.823341      -1.465141       2.157174                    0.992459       4.175662      12.422513       0.444700       1.334965      -0.693803      -0.022166       0.050111       0.005189       0.055040      -0.007754       0.008668       0.006022      -0.019075      -0.042043      -0.020863       0.001302       0.019561              1.983669       1.821680      -0.387680       0.171848       2.465093       0.192748       1.664233          -0.000001
          110              H      24.050553       8.154502       5.314773       0.123471       1.305831 0.98288296E+01  0.10033613E+03                                 1.894516                            1.778443      -0.979997       2.412329                    0.998221       3.429041       9.400416       0.497212       1.206727      -0.728393       0.030771      -0.031184       0.005249       0.044123      -0.013732       0.014135       0.014050      -0.013076      -0.036858      -0.030393       0.008201       0.022191              1.941988       2.088820      -0.417593       0.347652       1.979256      -0.260127       1.757887          -0.000001
          111              H      22.465775       6.631399       3.708542       0.157347       1.048422 0.75357494E+01  0.71143379E+02                                 1.566490                            1.494917      -0.854736       2.476562                    0.999703       3.033763       7.696821       0.583390       1.112087      -0.752207       0.008759      -0.007204       0.010037       0.015145      -0.000410       0.005260      -0.000788       0.001545       0.001527      -0.004766      -0.001111       0.005877              1.580648       1.427504      -0.210657       0.169771       1.881643      -0.262756       1.432795          -0.000000
          112              H      21.052614       7.293734       3.354582       0.160065       1.059936 0.76307367E+01  0.74009295E+02                                 1.718271                            1.607988      -1.142388       2.345144                    0.997680       3.438872       9.559063       0.497000       1.270663      -0.710416      -0.015491       0.003356       0.005052       0.016635       0.000479      -0.004156       0.006303       0.008848      -0.001358      -0.009511       0.001737       0.007774              1.800111       2.517248       0.320602       0.164352       1.507742       0.008146       1.375342          -0.000001
          113              H      22.329017       7.588702       2.432139       0.164701       1.106400 0.82985410E+01  0.80634627E+02                                 1.659962                            1.598670      -0.921190       2.451726                    0.999474       3.116288       8.145102       0.545807       1.154908      -0.741638       0.006711       0.009994      -0.012513       0.017363       0.004406      -0.004592      -0.003027      -0.003202       0.008501      -0.006698      -0.001611       0.008309              1.678949       1.415168       0.075908      -0.180614       1.418706      -0.137722       2.202973          -0.000000
          114              H      24.916684      13.434415       6.017331       0.082974       1.197197 0.91055538E+01  0.93246754E+02                                 1.909930                            1.799473      -1.417736       2.184888                    0.992564       4.065705      12.005637       0.448501       1.333569      -0.694774       0.044735       0.012267      -0.023808       0.052139       0.001642      -0.010801      -0.005313       0.005983      -0.039739      -0.018408       0.003372       0.015035              1.941998       2.347066       0.125245      -0.503737       1.721998      -0.085168       1.756928          -0.000001
          115              H      21.886566      11.871089       8.063331       0.127769       1.260497 0.96256813E+01  0.97652436E+02                                 1.842719                            1.755452      -1.011866       2.401138                    0.998084       3.382107       9.212648       0.502894       1.200543      -0.730063      -0.029445      -0.025889       0.022383       0.045147       0.001026      -0.023176      -0.005792      -0.003054      -0.042031      -0.029883       0.007762       0.022120              1.859244       1.801972       0.333712      -0.180766       2.067773      -0.334327       1.707986          -0.000002
          116              H      20.564577      14.104795       8.575501       0.159170       1.020822 0.74336129E+01  0.69777459E+02                                 1.525287                            1.475196      -0.836346       2.487325                    0.999723       2.988035       7.501808       0.594374       1.097820      -0.756398      -0.005375      -0.012625       0.004672       0.014495      -0.000534      -0.002504      -0.001143      -0.008240      -0.013569      -0.006153      -0.000357       0.006509              1.508753       1.623941       0.247681      -0.202511       1.483675      -0.134051       1.418644          -0.000002
          117              H      21.621096      15.290027       8.792704       0.166301       1.113937 0.81700156E+01  0.79598094E+02                                 1.702917                            1.610957      -1.071563       2.382846                    0.998319       3.229827       8.636601       0.527776       1.191178      -0.731106       0.011986       0.009152       0.009363       0.017751      -0.000925       0.004549       0.006704       0.005377       0.001550      -0.009256       0.001519       0.007736              1.763703       1.548810       0.236926       0.289437       1.846347       0.538730       1.895951          -0.000001
          118              H      20.805914      15.185448       7.419766       0.160027       1.191103 0.90639337E+01  0.90904557E+02                                 1.797988                            1.710552      -1.141812       2.344220                    0.997413       3.396989       9.307863       0.504487       1.210562      -0.725958      -0.002160       0.007379      -0.014046       0.016013      -0.006390      -0.001806      -0.001439       0.002307       0.007748      -0.008257       0.002963       0.005294              1.845028       1.733492      -0.294816       0.420651       1.721602      -0.350067       2.079991          -0.000001
          119              H      23.541064       8.122324       7.717415       0.078506       1.424404 0.10778198E+02  0.11352994E+03                                 2.035179                            1.875825      -1.418491       2.179944                    0.992969       3.982297      11.393681       0.474977       1.224249      -0.719786      -0.021925      -0.034698      -0.027992       0.049681       0.011785       0.004922       0.000710      -0.016132       0.005973      -0.016181       0.002152       0.014030              2.088555       1.693128       0.396075       0.417539       2.269668       0.308055       2.302867          -0.000001
          120              H      24.972996      11.452772       9.347779       0.125696       1.067157 0.78235963E+01  0.76530168E+02                                 1.735982                            1.645892      -0.979360       2.415106                    0.998252       3.501333       9.847836       0.482228       1.298457      -0.704964       0.014852       0.039826       0.010196       0.043711       0.012983       0.009246       0.003781      -0.033457       0.026747      -0.027242       0.006464       0.020777              1.787476       1.471062       0.248546       0.050958       2.389321      -0.050970       1.502044          -0.000001
          121              H      25.388631      10.613456      11.779917       0.158191       1.017592 0.74335293E+01  0.70243946E+02                                 1.562676                            1.507470      -0.840879       2.485273                    0.999747       3.052372       7.858494       0.565403       1.146394      -0.743275       0.004062       0.013072      -0.003592       0.014152       0.001925       0.001253      -0.002878      -0.007529       0.006152      -0.005758       0.000424       0.005334              1.578453       1.384084       0.286202       0.057835       1.913861       0.086338       1.437414          -0.000001
          122              H      24.187310       9.632020      12.176782       0.163468       1.130941 0.85561896E+01  0.85124294E+02                                 1.785571                            1.700175      -1.071468       2.383818                    0.997654       3.384249       9.429667       0.485954       1.266888      -0.713199      -0.017576      -0.005149       0.003819       0.018709      -0.000757       0.000624       0.000172       0.009323      -0.007633      -0.003504      -0.002534       0.006038              1.832955       1.952391       0.200382      -0.515763       1.501916      -0.182205       2.044559          -0.000001
          123              H      25.635331       9.034041      11.846955       0.154861       1.073753 0.82447997E+01  0.82128846E+02                                 1.779942                            1.710786      -1.266949       2.279428                    0.996820       3.639890      10.503000       0.461900       1.331197      -0.697055       0.007039      -0.014267      -0.000527       0.015918      -0.004959       0.003313       0.001090      -0.001235       0.006274      -0.007172       0.002232       0.004941              1.827486       1.851700      -0.434854       0.183692       1.946838      -0.247130       1.683920          -0.000001
          124              H      -0.018771      10.181731       7.583339       0.081539       1.327391 0.99630464E+01  0.10419633E+03                                 2.037559                            1.874727      -1.438257       2.175253                    0.992264       4.122554      12.243239       0.442721       1.322864      -0.697200       0.009670      -0.020972       0.047898       0.053175      -0.001422       0.003084      -0.014963       0.011752       0.024456      -0.018392       0.001066       0.017326              2.157461       1.842620      -0.040179       0.125795       1.693292      -0.575846       2.936472          -0.000001
          125              H      25.351090      11.415231       4.102726       0.124891       1.064931 0.76465101E+01  0.74612199E+02                                 1.753390                            1.640988      -1.000979       2.404434                    0.997809       3.557060      10.098383       0.475314       1.320623      -0.699718      -0.022746       0.011353      -0.034163       0.042584      -0.002080      -0.000085      -0.013297       0.031112       0.049440      -0.027905       0.007411       0.020494              1.835329       2.053379      -0.151160       0.540636       1.429779      -0.195693       2.022829          -0.000001
          126              H       1.909242      10.559826       3.322403       0.166054       1.143873 0.87155595E+01  0.87281163E+02                                 1.818945                            1.732639      -1.037526       2.404206                    0.997893       3.374509       9.493843       0.473509       1.291672      -0.708368       0.007590      -0.017094       0.004189       0.019166      -0.001226      -0.000339      -0.001684      -0.007225      -0.010180      -0.003879      -0.001915       0.005794              1.871710       2.063793      -0.528390      -0.280217       1.925459       0.170785       1.625879          -0.000001
          127              H       0.817864      11.570759       2.740513       0.156675       1.011520 0.73139854E+01  0.68752692E+02                                 1.547580                            1.487475      -0.831979       2.486027                    0.999767       3.043397       7.784476       0.574373       1.134427      -0.746117      -0.013196       0.000730      -0.007199       0.015050      -0.000759       0.000737      -0.000970       0.010586      -0.000974      -0.005353      -0.000266       0.005619              1.575507       1.592059      -0.090845       0.277766       1.257578      -0.152298       1.876883          -0.000001
          128              H       1.952147      12.104381       3.732676       0.155434       1.045635 0.80045474E+01  0.79096454E+02                                 1.749404                            1.687227      -1.092580       2.364071                    0.998212       3.553904      10.191865       0.464777       1.333649      -0.697191       0.007653       0.009117       0.009556       0.015264       0.004118       0.000430       0.002060      -0.002460       0.004530      -0.005178       0.000467       0.004711              1.779609       1.888276       0.431024      -0.013505       1.902899       0.105174       1.547653          -0.000001
          129              H      21.562102      21.824891      15.370473       0.081312       1.230939 0.93389332E+01  0.96353260E+02                                 1.948521                            1.823341      -1.465141       2.157174                    0.992459       4.175662      12.422511       0.444700       1.334965      -0.693803      -0.005189      -0.022166      -0.050111       0.055040      -0.008668       0.006022       0.007754      -0.011484       0.049634      -0.020863       0.001302       0.019561              1.983669       1.664232      -0.171848       0.192748       1.821680       0.387680       2.465093          -0.000001
          130              H      21.500427      24.050553      18.660698       0.123471       1.305831 0.98288280E+01  0.10033611E+03                                 1.894517                            1.778443      -0.979997       2.412329                    0.998221       3.429040       9.400415       0.497211       1.206728      -0.728393      -0.005249       0.030771       0.031184       0.044123      -0.014135       0.014050       0.013732      -0.011891       0.038043      -0.030393       0.008201       0.022191              1.941988       1.757887      -0.347652      -0.260128       2.088820       0.417593       1.979257          -0.000001
          131              H      23.106658      22.465775      20.183801       0.157347       1.048423 0.75357513E+01  0.71143403E+02                                 1.566490                            1.494917      -0.854737       2.476562                    0.999703       3.033763       7.696822       0.583390       1.112088      -0.752206      -0.010037       0.008759       0.007204       0.015145      -0.005260      -0.000788       0.000410      -0.000009      -0.003081      -0.004766      -0.001111       0.005877              1.580648       1.432795      -0.169771      -0.262756       1.427505       0.210657       1.881644          -0.000000
          132              H      23.460618      21.052614      19.521466       0.160065       1.059936 0.76307345E+01  0.74009265E+02                                 1.718271                            1.607987      -1.142388       2.345145                    0.997680       3.438871       9.559058       0.497000       1.270662      -0.710416      -0.005052      -0.015491      -0.003356       0.016635       0.004156       0.006303      -0.000479      -0.005103      -0.012593      -0.009511       0.001737       0.007774              1.800110       1.375342      -0.164352       0.008146       2.517247      -0.320602       1.507742          -0.000001
          133              H      24.383061      22.329017      19.226498       0.164701       1.106399 0.82985382E+01  0.80634588E+02                                 1.659962                            1.598669      -0.921189       2.451726                    0.999474       3.116288       8.145100       0.545807       1.154907      -0.741638       0.012513       0.006711      -0.009994       0.017363       0.004592      -0.003027      -0.004406       0.005851       0.000552      -0.006698      -0.001611       0.008309              1.678949       2.202972       0.180614      -0.137722       1.415168      -0.075908       1.418706          -0.000000
          134              H      20.797869      24.916684      13.380785       0.082974       1.197196 0.91055477E+01  0.93246684E+02                                 1.909931                            1.799473      -1.417736       2.184888                    0.992564       4.065704      12.005637       0.448500       1.333570      -0.694774       0.023808       0.044735      -0.012267       0.052139       0.010801      -0.005313      -0.001642      -0.022861       0.010894      -0.018408       0.003372       0.015035              1.941998       1.756928       0.503737      -0.085168       2.347066      -0.125245       1.721999          -0.000001
          135              H      18.751869      21.886566      14.944111       0.127769       1.260497 0.96256807E+01  0.97652426E+02                                 1.842718                            1.755452      -1.011866       2.401138                    0.998084       3.382107       9.212647       0.502894       1.200543      -0.730063      -0.022383      -0.029445       0.025889       0.045147       0.023176      -0.005792      -0.001026      -0.019488       0.025596      -0.029883       0.007762       0.022120              1.859244       1.707986       0.180766      -0.334327       1.801972      -0.333712       2.067773          -0.000002
          136              H      18.239699      20.564577      12.710405       0.159171       1.020822 0.74336092E+01  0.69777412E+02                                 1.525286                            1.475195      -0.836346       2.487325                    0.999723       2.988035       7.501806       0.594375       1.097819      -0.756398      -0.004672      -0.005375       0.012625       0.014495       0.002504      -0.001143       0.000534      -0.002664       0.019144      -0.006153      -0.000357       0.006509              1.508752       1.418643       0.202511      -0.134051       1.623940      -0.247681       1.483674          -0.000002
          137              H      18.022496      21.621096      11.525173       0.166301       1.113936 0.81700114E+01  0.79598044E+02                                 1.702917                            1.610957      -1.071563       2.382847                    0.998319       3.229826       8.636598       0.527776       1.191178      -0.731106      -0.009363       0.011986      -0.009152       0.017751      -0.004549       0.006704       0.000925      -0.001913      -0.008840      -0.009256       0.001519       0.007736              1.763703       1.895951      -0.289437       0.538729       1.548810      -0.236926       1.846347          -0.000001
          138              H      19.395434      20.805914      11.629752       0.160027       1.191103 0.90639319E+01  0.90904530E+02                                 1.797988                            1.710552      -1.141811       2.344220                    0.997413       3.396989       9.307861       0.504487       1.210562      -0.725959       0.014046      -0.002160      -0.007379       0.016013       0.001806      -0.001439       0.006390       0.002720      -0.007335      -0.008257       0.002963       0.005294              1.845028       2.079990      -0.420650      -0.350067       1.733491       0.294816       1.721601          -0.000001
          139              H      19.097785      23.541064      18.692876       0.078506       1.424404 0.10778197E+02  0.11352994E+03                                 2.035179                            1.875825      -1.418492       2.179943                    0.992969       3.982297      11.393683       0.474976       1.224249      -0.719785       0.027992      -0.021925       0.034698       0.049681      -0.004922       0.000710      -0.011785       0.011052       0.021212      -0.016181       0.002152       0.014030              2.088555       2.302867      -0.417539       0.308055       1.693129      -0.396076       2.269668          -0.000001
          140              H      17.467421      24.972996      15.362428       0.125696       1.067157 0.78235967E+01  0.76530171E+02                                 1.735981                            1.645892      -0.979360       2.415106                    0.998252       3.501333       9.847835       0.482228       1.298456      -0.704964      -0.010196       0.014852      -0.039826       0.043711      -0.009246       0.003781      -0.012983       0.030102       0.036812      -0.027242       0.006464       0.020777              1.787476       1.502044      -0.050958      -0.050970       1.471062      -0.248546       2.389320          -0.000001
          141              H      15.035283      25.388631      16.201744       0.158191       1.017591 0.74335270E+01  0.70243926E+02                                 1.562677                            1.507471      -0.840879       2.485273                    0.999747       3.052371       7.858494       0.565403       1.146395      -0.743275       0.003592       0.004062      -0.013072       0.014152      -0.001253      -0.002878      -0.001925       0.006840       0.008218      -0.005758       0.000424       0.005334              1.578454       1.437415      -0.057835       0.086338       1.384084      -0.286202       1.913862          -0.000001
          142              H      14.638418      24.187310      17.183180       0.163468       1.130941 0.85561882E+01  0.85124276E+02                                 1.785571                            1.700175      -1.071468       2.383818                    0.997654       3.384249       9.429667       0.485954       1.266888      -0.713199      -0.003819      -0.017576       0.005149       0.018709      -0.000624       0.000172       0.000757      -0.008478      -0.010168      -0.003504      -0.002534       0.006038              1.832955       2.044559       0.515763      -0.182205       1.952391      -0.200382       1.501916          -0.000001
          143              H      14.968245      25.635331      17.781159       0.154861       1.073753 0.82448003E+01  0.82128851E+02                                 1.779942                            1.710786      -1.266949       2.279428                    0.996820       3.639890      10.502999       0.461900       1.331197      -0.697055       0.000527       0.007039       0.014267       0.015918      -0.003313       0.001090       0.004959       0.003754      -0.001284      -0.007172       0.002232       0.004941              1.827486       1.683920      -0.183692      -0.247130       1.851700       0.434854       1.946838          -0.000001
          144              H      19.231861      -0.018771      16.633469       0.081539       1.327390 0.99630436E+01  0.10419629E+03                                 2.037559                            1.874727      -1.438257       2.175253                    0.992264       4.122553      12.243235       0.442721       1.322864      -0.697200      -0.047898       0.009670       0.020972       0.053175      -0.003084      -0.014963       0.001422       0.006352      -0.029855      -0.018392       0.001066       0.017326              2.157461       2.936472      -0.125795      -0.575846       1.842619       0.040179       1.693291          -0.000001
          145              H      22.712474      25.351090      15.399969       0.124891       1.064931 0.76465101E+01  0.74612199E+02                                 1.753390                            1.640988      -1.000979       2.404434                    0.997809       3.557060      10.098383       0.475314       1.320623      -0.699718       0.034163      -0.022746      -0.011353       0.042584       0.000085      -0.013297       0.002080       0.009164      -0.071388      -0.027905       0.007411       0.020494              1.835329       2.022829      -0.540636      -0.195693       2.053379       0.151160       1.429779          -0.000001
          146              H      23.492797       1.909242      16.255374       0.166054       1.143873 0.87155596E+01  0.87281160E+02                                 1.818945                            1.732639      -1.037526       2.404206                    0.997893       3.374509       9.493841       0.473509       1.291672      -0.708368      -0.004189       0.007590       0.017094       0.019166       0.000339      -0.001684       0.001226      -0.001477       0.015928      -0.003879      -0.001915       0.005794              1.871710       1.625879       0.280217       0.170785       2.063792       0.528390       1.925458          -0.000000
          147              H      24.074687       0.817864      15.244441       0.156675       1.011520 0.73139854E+01  0.68752692E+02                                 1.547580                            1.487475      -0.831979       2.486027                    0.999767       3.043397       7.784476       0.574373       1.134427      -0.746117       0.007199      -0.013196      -0.000730       0.015050      -0.000737      -0.000970       0.000759      -0.005780      -0.015392      -0.005353      -0.000266       0.005619              1.575507       1.876883      -0.277766      -0.152298       1.592059       0.090845       1.257578          -0.000001
          148              H      23.082524       1.952147      14.710819       0.155434       1.045635 0.80045479E+01  0.79096459E+02                                 1.749404                            1.687227      -1.092580       2.364071                    0.998212       3.553904      10.191864       0.464777       1.333649      -0.697191      -0.009556       0.007653      -0.009117       0.015264      -0.000430       0.002060      -0.004118       0.003495       0.001425      -0.005178       0.000467       0.004711              1.779609       1.547653       0.013505       0.105174       1.888276      -0.431024       1.902899          -0.000001
          149              H      21.562102       4.990309      11.444727       0.081312       1.230939 0.93389346E+01  0.96353277E+02                                 1.948521                            1.823341      -1.465141       2.157174                    0.992459       4.175662      12.422511       0.444700       1.334965      -0.693803      -0.005189       0.022166       0.050111       0.055040       0.008668      -0.006022       0.007754      -0.011484       0.049634      -0.020863       0.001302       0.019561              1.983669       1.664233       0.171848      -0.192748       1.821680       0.387680       2.465093          -0.000001
          150              H      21.500427       2.764647       8.154502       0.123471       1.305831 0.98288280E+01  0.10033611E+03                                 1.894517                            1.778443      -0.979997       2.412329                    0.998221       3.429040       9.400415       0.497211       1.206728      -0.728393      -0.005249      -0.030771      -0.031184       0.044123       0.014135      -0.014050       0.013732      -0.011891       0.038043      -0.030393       0.008201       0.022191              1.941988       1.757887       0.347652       0.260128       2.088820       0.417593       1.979257          -0.000001
          151              H      23.106658       4.349425       6.631399       0.157347       1.048423 0.75357505E+01  0.71143391E+02                                 1.566490                            1.494917      -0.854737       2.476562                    0.999703       3.033763       7.696821       0.583390       1.112087      -0.752207      -0.010037      -0.008759      -0.007204       0.015145       0.005260       0.000788       0.000410      -0.000009      -0.003081      -0.004766      -0.001111       0.005877              1.580648       1.432795       0.169771       0.262756       1.427505       0.210657       1.881643          -0.000000
          152              H      23.460618       5.762586       7.293734       0.160065       1.059935 0.76307332E+01  0.74009249E+02                                 1.718270                            1.607987      -1.142387       2.345145                    0.997680       3.438871       9.559058       0.497000       1.270662      -0.710416      -0.005052       0.015491       0.003356       0.016635      -0.004156      -0.006303      -0.000479      -0.005103      -0.012593      -0.009511       0.001737       0.007774              1.800110       1.375342       0.164352      -0.008146       2.517247      -0.320602       1.507742          -0.000001
          153              H      24.383061       4.486183       7.588702       0.164701       1.106399 0.82985361E+01  0.80634561E+02                                 1.659961                            1.598669      -0.921189       2.451726                    0.999474       3.116288       8.145099       0.545807       1.154907      -0.741638       0.012513      -0.006711       0.009994       0.017363      -0.004592       0.003027      -0.004406       0.005851       0.000552      -0.006698      -0.001611       0.008309              1.678948       2.202972      -0.180614       0.137722       1.415167      -0.075908       1.418706          -0.000000
          154              H      20.797869       1.898516      13.434415       0.082974       1.197196 0.91055477E+01  0.93246684E+02                                 1.909931                            1.799473      -1.417737       2.184888                    0.992564       4.065704      12.005637       0.448500       1.333570      -0.694774       0.023808      -0.044735       0.012267       0.052139      -0.010801       0.005313      -0.001642      -0.022861       0.010894      -0.018408       0.003372       0.015035              1.941998       1.756928      -0.503737       0.085168       2.347066      -0.125245       1.721999          -0.000001
          155              H      18.751869       4.928634      11.871089       0.127769       1.260497 0.96256801E+01  0.97652416E+02                                 1.842718                            1.755452      -1.011866       2.401138                    0.998084       3.382107       9.212646       0.502895       1.200543      -0.730063      -0.022383       0.029445      -0.025889       0.045147      -0.023176       0.005792      -0.001026      -0.019488       0.025596      -0.029883       0.007762       0.022120              1.859243       1.707985      -0.180766       0.334326       1.801972      -0.333712       2.067773          -0.000002
          156              H      18.239699       6.250623      14.104795       0.159171       1.020821 0.74336062E+01  0.69777379E+02                                 1.525286                            1.475195      -0.836346       2.487325                    0.999723       2.988034       7.501804       0.594375       1.097819      -0.756398      -0.004672       0.005375      -0.012625       0.014495      -0.002504       0.001143       0.000534      -0.002664       0.019144      -0.006153      -0.000357       0.006509              1.508752       1.418643      -0.202511       0.134051       1.623940      -0.247681       1.483674          -0.000002
          157              H      18.022496       5.194104      15.290027       0.166301       1.113936 0.81700108E+01  0.79598032E+02                                 1.702916                            1.610957      -1.071563       2.382847                    0.998319       3.229826       8.636596       0.527777       1.191177      -0.731106      -0.009363      -0.011986       0.009152       0.017751       0.004549      -0.006704       0.000925      -0.001913      -0.008840      -0.009256       0.001519       0.007736              1.763702       1.895950       0.289437      -0.538729       1.548810      -0.236926       1.846346          -0.000001
          158              H      19.395434       6.009286      15.185448       0.160027       1.191102 0.90639277E+01  0.90904481E+02                                 1.797988                            1.710551      -1.141811       2.344220                    0.997413       3.396988       9.307859       0.504487       1.210562      -0.725958       0.014046       0.002160       0.007379       0.016013      -0.001806       0.001439       0.006390       0.002720      -0.007335      -0.008257       0.002963       0.005294              1.845028       2.079990       0.420650       0.350067       1.733491       0.294816       1.721601          -0.000001
          159              H      19.097785       3.274136       8.122324       0.078506       1.424404 0.10778201E+02  0.11352998E+03                                 2.035179                            1.875825      -1.418492       2.179943                    0.992969       3.982298      11.393685       0.474976       1.224249      -0.719786       0.027992       0.021925      -0.034698       0.049681       0.004922      -0.000710      -0.011785       0.011053       0.021212      -0.016181       0.002152       0.014030              2.088555       2.302867       0.417539      -0.308055       1.693129      -0.396076       2.269668          -0.000001
          160              H      17.467421       1.842204      11.452772       0.125696       1.067157 0.78235968E+01  0.76530171E+02                                 1.735981                            1.645892      -0.979360       2.415106                    0.998252       3.501333       9.847835       0.482228       1.298456      -0.704964      -0.010196      -0.014852       0.039826       0.043711       0.009246      -0.003781      -0.012983       0.030102       0.036812      -0.027242       0.006464       0.020777              1.787476       1.502044       0.050958       0.050970       1.471062      -0.248546       2.389320          -0.000001
          161              H      15.035283       1.426569      10.613456       0.158191       1.017591 0.74335253E+01  0.70243904E+02                                 1.562677                            1.507470      -0.840879       2.485273                    0.999747       3.052371       7.858493       0.565403       1.146394      -0.743275       0.003592      -0.004062       0.013072       0.014152       0.001253       0.002878      -0.001925       0.006840       0.008218      -0.005758       0.000424       0.005334              1.578453       1.437414       0.057835      -0.086338       1.384084      -0.286202       1.913862          -0.000001
          162              H      14.638418       2.627890       9.632020       0.163468       1.130941 0.85561882E+01  0.85124276E+02                                 1.785571                            1.700175      -1.071468       2.383818                    0.997654       3.384249       9.429667       0.485954       1.266888      -0.713199      -0.003819       0.017576      -0.005149       0.018709       0.000624      -0.000172       0.000757      -0.008478      -0.010168      -0.003504      -0.002534       0.006038              1.832955       2.044559      -0.515763       0.182205       1.952391      -0.200382       1.501916          -0.000001
          163              H      14.968245       1.179869       9.034041       0.154861       1.073753 0.82448002E+01  0.82128850E+02                                 1.779942                            1.710786      -1.266949       2.279428                    0.996820       3.639890      10.502999       0.461900       1.331197      -0.697055       0.000527      -0.007039      -0.014267       0.015918       0.003313      -0.001090       0.004959       0.003754      -0.001284      -0.007172       0.002232       0.004941              1.827486       1.683920       0.183692       0.247130       1.851700       0.434854       1.946838          -0.000001
          164              H      19.231861       0.018771      10.181731       0.081539       1.327391 0.99630487E+01  0.10419635E+03                                 2.037559                            1.874727      -1.438257       2.175253                    0.992264       4.122554      12.243236       0.442722       1.322864      -0.697200      -0.047898      -0.009670      -0.020972       0.053175       0.003084       0.014963       0.001422       0.006352      -0.029855      -0.018392       0.001066       0.017326              2.157461       2.936472       0.125795       0.575845       1.842619       0.040179       1.693291          -0.000001
          165              H      22.712474       1.464110      11.415231       0.124891       1.064931 0.76465095E+01  0.74612194E+02                                 1.753390                            1.640988      -1.000979       2.404434                    0.997809       3.557060      10.098384       0.475314       1.320624      -0.699717       0.034163       0.022746       0.011353       0.042584      -0.000085       0.013297       0.002080       0.009164      -0.071388      -0.027905       0.007411       0.020494              1.835329       2.022829       0.540637       0.195693       2.053379       0.151160       1.429779          -0.000001
          166              H      23.492797      24.905958      10.559826       0.166054       1.143873 0.87155596E+01  0.87281160E+02                                 1.818945                            1.732639      -1.037526       2.404206                    0.997893       3.374509       9.493841       0.473509       1.291672      -0.708368      -0.004189      -0.007590      -0.017094       0.019166      -0.000339       0.001684       0.001226      -0.001477       0.015928      -0.003879      -0.001915       0.005794              1.871710       1.625879      -0.280217      -0.170785       2.063792       0.528390       1.925458          -0.000000
          167              H      24.074687      25.997336      11.570759       0.156675       1.011520 0.73139854E+01  0.68752692E+02                                 1.547580                            1.487475      -0.831979       2.486027                    0.999767       3.043397       7.784476       0.574373       1.134427      -0.746117       0.007199       0.013196       0.000730       0.015050       0.000737       0.000970       0.000759      -0.005780      -0.015392      -0.005353      -0.000266       0.005619              1.575507       1.876883       0.277766       0.152298       1.592059       0.090845       1.257578          -0.000001
          168              H      23.082524      24.863053      12.104381       0.155434       1.045635 0.80045474E+01  0.79096454E+02                                 1.749404                            1.687227      -1.092580       2.364071                    0.998212       3.553904      10.191865       0.464777       1.333649      -0.697191      -0.009556      -0.007653       0.009117       0.015264       0.000430      -0.002060      -0.004118       0.003495       0.001425      -0.005178       0.000467       0.004711              1.779610       1.547653      -0.013505      -0.105174       1.888276      -0.431024       1.902899          -0.000001
          169              H       5.253098       4.990309      15.370473       0.081312       1.230939 0.93389346E+01  0.96353277E+02                                 1.948521                            1.823341      -1.465141       2.157174                    0.992459       4.175662      12.422511       0.444700       1.334965      -0.693803       0.005189       0.022166      -0.050111       0.055040      -0.008668      -0.006022      -0.007754      -0.011484       0.049634      -0.020863       0.001302       0.019561              1.983669       1.664233      -0.171848      -0.192748       1.821680      -0.387680       2.465093          -0.000001
          170              H       5.314773       2.764647      18.660698       0.123471       1.305831 0.98288302E+01  0.10033614E+03                                 1.894516                            1.778443      -0.979997       2.412329                    0.998221       3.429041       9.400417       0.497212       1.206728      -0.728393       0.005249      -0.030771       0.031184       0.044123      -0.014135      -0.014050      -0.013732      -0.011891       0.038043      -0.030393       0.008201       0.022191              1.941988       1.757887      -0.347652       0.260127       2.088820      -0.417593       1.979256          -0.000001
          171              H       3.708542       4.349425      20.183801       0.157347       1.048423 0.75357524E+01  0.71143415E+02                                 1.566490                            1.494917      -0.854737       2.476562                    0.999703       3.033763       7.696822       0.583390       1.112088      -0.752206       0.010037      -0.008759       0.007204       0.015145      -0.005260       0.000788      -0.000410      -0.000009      -0.003081      -0.004766      -0.001111       0.005877              1.580648       1.432795      -0.169771       0.262756       1.427505      -0.210657       1.881644          -0.000000
          172              H       3.354582       5.762586      19.521466       0.160065       1.059935 0.76307292E+01  0.74009206E+02                                 1.718271                            1.607987      -1.142387       2.345145                    0.997680       3.438870       9.559057       0.497000       1.270663      -0.710416       0.005052       0.015491      -0.003356       0.016635       0.004156      -0.006303       0.000479      -0.005103      -0.012593      -0.009511       0.001737       0.007774              1.800110       1.375342      -0.164352      -0.008146       2.517247       0.320602       1.507742          -0.000001
          173              H       2.432139       4.486183      19.226498       0.164701       1.106399 0.82985361E+01  0.80634561E+02                                 1.659961                            1.598669      -0.921189       2.451726                    0.999474       3.116288       8.145099       0.545807       1.154907      -0.741638      -0.012513      -0.006710      -0.009994       0.017363       0.004592       0.003027       0.004406       0.005851       0.000552      -0.006698      -0.001611       0.008309              1.678948       2.202972       0.180614       0.137722       1.415167       0.075908       1.418706          -0.000000
          174              H       6.017331       1.898516      13.380785       0.082974       1.197196 0.91055529E+01  0.93246746E+02                                 1.909931                            1.799473      -1.417737       2.184888                    0.992564       4.065705      12.005638       0.448501       1.333570      -0.694774      -0.023808      -0.044735      -0.012267       0.052139       0.010801       0.005313       0.001642      -0.022861       0.010894      -0.018408       0.003372       0.015035              1.941998       1.756928       0.503737       0.085168       2.347066       0.125245       1.721999          -0.000001
          175              H       8.063331       4.928634      14.944111       0.127769       1.260497 0.96256807E+01  0.97652426E+02                                 1.842718                            1.755452      -1.011866       2.401138                    0.998084       3.382107       9.212647       0.502894       1.200543      -0.730063       0.022383       0.029445       0.025889       0.045147       0.023176       0.005792       0.001026      -0.019488       0.025596      -0.029883       0.007762       0.022120              1.859244       1.707986       0.180766       0.334327       1.801972       0.333712       2.067773          -0.000002
          176              H       8.575501       6.250623      12.710405       0.159170       1.020822 0.74336108E+01  0.69777433E+02                                 1.525287                            1.475196      -0.836346       2.487325                    0.999723       2.988035       7.501807       0.594374       1.097819      -0.756398       0.004672       0.005375       0.012625       0.014495       0.002504       0.001143      -0.000534      -0.002664       0.019144      -0.006153      -0.000357       0.006509              1.508753       1.418644       0.202511       0.134051       1.623940       0.247681       1.483674          -0.000002
          177              H       8.792704       5.194104      11.525173       0.166301       1.113937 0.81700158E+01  0.79598100E+02                                 1.702917                            1.610958      -1.071563       2.382846                    0.998319       3.229827       8.636602       0.527776       1.191178      -0.731105       0.009363      -0.011986      -0.009152       0.017751      -0.004549      -0.006704      -0.000925      -0.001913      -0.008840      -0.009256       0.001519       0.007736              1.763703       1.895952      -0.289437      -0.538730       1.548811       0.236926       1.846348          -0.000001
          178              H       7.419766       6.009286      11.629752       0.160027       1.191103 0.90639364E+01  0.90904588E+02                                 1.797988                            1.710552      -1.141812       2.344220                    0.997413       3.396990       9.307865       0.504487       1.210562      -0.725958      -0.014046       0.002160      -0.007379       0.016013       0.001806       0.001439      -0.006390       0.002720      -0.007335      -0.008257       0.002963       0.005294              1.845028       2.079991      -0.420651       0.350067       1.733492      -0.294816       1.721602          -0.000001
          179              H       7.717415       3.274136      18.692876       0.078506       1.424404 0.10778197E+02  0.11352992E+03                                 2.035178                            1.875824      -1.418491       2.179944                    0.992969       3.982297      11.393680       0.474977       1.224248      -0.719786      -0.027992       0.021925       0.034698       0.049681      -0.004922      -0.000710       0.011785       0.011052       0.021212      -0.016181       0.002152       0.014030              2.088554       2.302867      -0.417539      -0.308055       1.693128       0.396075       2.269668          -0.000001
          180              H       9.347779       1.842204      15.362428       0.125696       1.067157 0.78235967E+01  0.76530171E+02                                 1.735981                            1.645892      -0.979360       2.415106                    0.998252       3.501333       9.847835       0.482228       1.298456      -0.704964       0.010196      -0.014852      -0.039826       0.043711      -0.009246      -0.003781       0.012983       0.030102       0.036812      -0.027242       0.006464       0.020777              1.787476       1.502044      -0.050958       0.050970       1.471062       0.248546       2.389320          -0.000001
          181              H      11.779917       1.426569      16.201744       0.158191       1.017591 0.74335270E+01  0.70243926E+02                                 1.562677                            1.507471      -0.840879       2.485273                    0.999747       3.052371       7.858494       0.565403       1.146395      -0.743275      -0.003592      -0.004062      -0.013072       0.014152      -0.001253       0.002878       0.001925       0.006840       0.008218      -0.005758       0.000424       0.005334              1.578454       1.437415      -0.057835      -0.086338       1.384084       0.286202       1.913862          -0.000001
          182              H      12.176782       2.627890      17.183180       0.163468       1.130941 0.85561883E+01  0.85124275E+02                                 1.785571                            1.700175      -1.071468       2.383818                    0.997654       3.384249       9.429666       0.485954       1.266887      -0.713199       0.003819       0.017576       0.005149       0.018709      -0.000624      -0.000172      -0.000757      -0.008478      -0.010168      -0.003504      -0.002534       0.006038              1.832955       2.044558       0.515762       0.182205       1.952391       0.200382       1.501916          -0.000001
          183              H      11.846955       1.179869      17.781159       0.154861       1.073753 0.82447997E+01  0.82128845E+02                                 1.779942                            1.710786      -1.266949       2.279428                    0.996820       3.639890      10.503000       0.461900       1.331197      -0.697055      -0.000527      -0.007039       0.014267       0.015918      -0.003313      -0.001090      -0.004959       0.003754      -0.001284      -0.007172       0.002232       0.004941              1.827486       1.683920      -0.183692       0.247130       1.851700      -0.434854       1.946838          -0.000001
          184              H       7.583339       0.018771      16.633469       0.081539       1.327391 0.99630472E+01  0.10419633E+03                                 2.037559                            1.874727      -1.438257       2.175253                    0.992264       4.122554      12.243238       0.442722       1.322864      -0.697200       0.047898      -0.009670       0.020972       0.053175      -0.003084       0.014963      -0.001422       0.006352      -0.029855      -0.018392       0.001066       0.017326              2.157461       2.936472      -0.125795       0.575846       1.842619      -0.040179       1.693291          -0.000001
          185              H       4.102726       1.464110      15.399969       0.124891       1.064931 0.76465095E+01  0.74612194E+02                                 1.753390                            1.640988      -1.000979       2.404434                    0.997809       3.557060      10.098384       0.475314       1.320624      -0.699717      -0.034163       0.022746      -0.011353       0.042584       0.000085       0.013297      -0.002080       0.009164      -0.071388      -0.027905       0.007411       0.020494              1.835329       2.022829      -0.540637       0.195693       2.053379      -0.151160       1.429779          -0.000001
          186              H       3.322403      24.905958      16.255374       0.166054       1.143873 0.87155595E+01  0.87281163E+02                                 1.818945                            1.732639      -1.037526       2.404206                    0.997893       3.374509       9.493843       0.473509       1.291672      -0.708368       0.004189      -0.007590       0.017094       0.019166       0.000339       0.001684      -0.001226      -0.001477       0.015928      -0.003879      -0.001915       0.005794              1.871710       1.625879       0.280217      -0.170785       2.063793      -0.528390       1.925459          -0.000000
          187              H       2.740513      25.997336      15.244441       0.156675       1.011520 0.73139854E+01  0.68752692E+02                                 1.547580                            1.487475      -0.831979       2.486027                    0.999767       3.043397       7.784476       0.574373       1.134427      -0.746117      -0.007199       0.013196      -0.000730       0.015050      -0.000737       0.000970      -0.000759      -0.005780      -0.015392      -0.005353      -0.000266       0.005619              1.575507       1.876883      -0.277766       0.152298       1.592059      -0.090845       1.257578          -0.000001
          188              H       3.732676      24.863053      14.710819       0.155434       1.045635 0.80045474E+01  0.79096455E+02                                 1.749404                            1.687227      -1.092580       2.364071                    0.998212       3.553904      10.191865       0.464777       1.333649      -0.697191       0.009556      -0.007653      -0.009117       0.015264      -0.000430      -0.002060       0.004118       0.003495       0.001425      -0.005178       0.000467       0.004711              1.779609       1.547653       0.013505      -0.105174       1.888276       0.431024       1.902899          -0.000001
          189              H       5.253098      21.824891      11.444727       0.081312       1.230939 0.93389337E+01  0.96353268E+02                                 1.948521                            1.823341      -1.465141       2.157174                    0.992459       4.175662      12.422512       0.444700       1.334965      -0.693803       0.005189      -0.022166       0.050111       0.055040       0.008668       0.006022      -0.007754      -0.011484       0.049634      -0.020863       0.001302       0.019561              1.983669       1.664233       0.171848       0.192748       1.821680      -0.387680       2.465093          -0.000001
          190              H       5.314773      24.050553       8.154502       0.123471       1.305831 0.98288301E+01  0.10033614E+03                                 1.894516                            1.778443      -0.979997       2.412329                    0.998221       3.429041       9.400417       0.497212       1.206728      -0.728393       0.005249       0.030771      -0.031184       0.044123       0.014135       0.014050      -0.013732      -0.011891       0.038043      -0.030393       0.008201       0.022191              1.941988       1.757887       0.347652      -0.260127       2.088820      -0.417593       1.979256          -0.000001
          191              H       3.708542      22.465775       6.631399       0.157347       1.048423 0.75357513E+01  0.71143403E+02                                 1.566490                            1.494917      -0.854737       2.476562                    0.999703       3.033763       7.696822       0.583390       1.112088      -0.752206       0.010037       0.008759      -0.007204       0.015145       0.005260      -0.000788      -0.000410      -0.000009      -0.003081      -0.004766      -0.001111       0.005877              1.580648       1.432795       0.169771      -0.262756       1.427505      -0.210657       1.881644          -0.000000
          192              H       3.354582      21.052614       7.293734       0.160065       1.059936 0.76307345E+01  0.74009265E+02                                 1.718271                            1.607987      -1.142387       2.345145                    0.997680       3.438871       9.559058       0.497000       1.270662      -0.710416       0.005052      -0.015491       0.003356       0.016635      -0.004156       0.006303       0.000479      -0.005103      -0.012593      -0.009511       0.001737       0.007774              1.800110       1.375342       0.164352       0.008146       2.517247       0.320602       1.507742          -0.000001
          193              H       2.432139      22.329017       7.588702       0.164701       1.106399 0.82985382E+01  0.80634588E+02                                 1.659962                            1.598669      -0.921189       2.451726                    0.999474       3.116288       8.145100       0.545807       1.154907      -0.741638      -0.012513       0.006710       0.009994       0.017363      -0.004592      -0.003027       0.004406       0.005851       0.000552      -0.006698      -0.001611       0.008309              1.678949       2.202972      -0.180614      -0.137722       1.415168       0.075908       1.418706          -0.000000
          194              H       6.017331      24.916684      13.434415       0.082974       1.197196 0.91055529E+01  0.93246746E+02                                 1.909931                            1.799473      -1.417737       2.184888                    0.992564       4.065705      12.005638       0.448501       1.333570      -0.694774      -0.023808       0.044735       0.012267       0.052139      -0.010801      -0.005313       0.001642      -0.022861       0.010894      -0.018408       0.003372       0.015035              1.941998       1.756928      -0.503737      -0.085168       2.347066       0.125245       1.721999          -0.000001
          195              H       8.063331      21.886566      11.871089       0.127769       1.260497 0.96256787E+01  0.97652398E+02                                 1.842718                            1.755451      -1.011866       2.401138                    0.998084       3.382107       9.212646       0.502895       1.200543      -0.730063       0.022383      -0.029445      -0.025889       0.045147      -0.023176      -0.005792       0.001026      -0.019488       0.025596      -0.029883       0.007762       0.022120              1.859243       1.707985      -0.180766      -0.334326       1.801972       0.333712       2.067772          -0.000002
          196              H       8.575501      20.564577      14.104795       0.159170       1.020822 0.74336139E+01  0.69777473E+02                                 1.525288                            1.475197      -0.836346       2.487325                    0.999723       2.988035       7.501809       0.594374       1.097820      -0.756398       0.004672      -0.005375      -0.012625       0.014495      -0.002504      -0.001143      -0.000534      -0.002664       0.019144      -0.006153      -0.000357       0.006509              1.508754       1.418644      -0.202511      -0.134051       1.623941       0.247681       1.483675          -0.000002
          197              H       8.792704      21.621096      15.290027       0.166301       1.113937 0.81700156E+01  0.79598094E+02                                 1.702917                            1.610957      -1.071563       2.382847                    0.998319       3.229827       8.636601       0.527776       1.191178      -0.731106       0.009363       0.011986       0.009152       0.017751       0.004549       0.006704      -0.000925      -0.001913      -0.008840      -0.009256       0.001519       0.007736              1.763703       1.895951       0.289437       0.538730       1.548810       0.236926       1.846347          -0.000001
          198              H       7.419766      20.805914      15.185448       0.160027       1.191103 0.90639325E+01  0.90904545E+02                                 1.797988                            1.710552      -1.141812       2.344220                    0.997413       3.396989       9.307864       0.504487       1.210563      -0.725958      -0.014046      -0.002160       0.007379       0.016013      -0.001806      -0.001439      -0.006390       0.002720      -0.007335      -0.008257       0.002963       0.005294              1.845028       2.079991       0.420651      -0.350067       1.733492      -0.294816       1.721602          -0.000001
          199              H       7.717415      23.541064       8.122324       0.078506       1.424404 0.10778196E+02  0.11352992E+03                                 2.035179                            1.875825      -1.418491       2.179944                    0.992969       3.982297      11.393681       0.474977       1.224249      -0.719786      -0.027992      -0.021925      -0.034698       0.049681       0.004922       0.000710       0.011785       0.011052       0.021212      -0.016181       0.002152       0.014030              2.088554       2.302867       0.417539       0.308055       1.693128       0.396075       2.269668          -0.000001
          200              H       9.347779      24.972996      11.452772       0.125696       1.067157 0.78235963E+01  0.76530168E+02                                 1.735982                            1.645892      -0.979360       2.415106                    0.998252       3.501333       9.847836       0.482228       1.298457      -0.704964       0.010196       0.014852       0.039826       0.043711       0.009246       0.003781       0.012983       0.030102       0.036812      -0.027242       0.006464       0.020777              1.787476       1.502044       0.050958      -0.050970       1.471062       0.248546       2.389321          -0.000001
          201              H      11.779917      25.388631      10.613456       0.158191       1.017591 0.74335264E+01  0.70243917E+02                                 1.562677                            1.507471      -0.840879       2.485273                    0.999747       3.052371       7.858493       0.565403       1.146394      -0.743275      -0.003592       0.004062       0.013072       0.014152       0.001253      -0.002878       0.001925       0.006840       0.008218      -0.005758       0.000424       0.005334              1.578453       1.437415       0.057835       0.086338       1.384084       0.286202       1.913862          -0.000001
          202              H      12.176782      24.187310       9.632020       0.163468       1.130941 0.85561852E+01  0.85124242E+02                                 1.785571                            1.700175      -1.071468       2.383818                    0.997654       3.384248       9.429665       0.485954       1.266888      -0.713199       0.003819      -0.017576      -0.005149       0.018709       0.000624       0.000172      -0.000757      -0.008478      -0.010168      -0.003504      -0.002534       0.006038              1.832955       2.044559      -0.515763      -0.182205       1.952391       0.200382       1.501916          -0.000001
          203              H      11.846955      25.635331       9.034041       0.154861       1.073753 0.82448002E+01  0.82128851E+02                                 1.779942                            1.710786      -1.266949       2.279428                    0.996820       3.639890      10.502999       0.461900       1.331197      -0.697055      -0.000527       0.007039      -0.014267       0.015918       0.003313       0.001090      -0.004959       0.003755      -0.001284      -0.007172       0.002232       0.004941              1.827486       1.683920       0.183692      -0.247130       1.851700      -0.434854       1.946838          -0.000001
          204              H       7.583339      -0.018771      10.181731       0.081539       1.327391 0.99630457E+01  0.10419632E+03                                 2.037559                            1.874727      -1.438257       2.175253                    0.992264       4.122554      12.243238       0.442722       1.322864      -0.697200       0.047898       0.009670      -0.020972       0.053175       0.003084      -0.014963      -0.001422       0.006352      -0.029855      -0.018392       0.001066       0.017326              2.157461       2.936472       0.125795      -0.575845       1.842619      -0.040179       1.693291          -0.000001
          205              H       4.102726      25.351090      11.415231       0.124891       1.064931 0.76465095E+01  0.74612195E+02                                 1.753390                            1.640988      -1.000979       2.404434                    0.997809       3.557060      10.098384       0.475314       1.320624      -0.699717      -0.034163      -0.022746       0.011353       0.042584      -0.000085      -0.013297      -0.002080       0.009164      -0.071388      -0.027905       0.007411       0.020494              1.835329       2.022829       0.540637      -0.195693       2.053379      -0.151160       1.429779          -0.000001
          206              H       3.322403       1.909242      10.559826       0.166054       1.143873 0.87155595E+01  0.87281163E+02                                 1.818945                            1.732639      -1.037526       2.404206                    0.997893       3.374509       9.493843       0.473509       1.291672      -0.708368       0.004189       0.007590      -0.017094       0.019166      -0.000339      -0.001684      -0.001226      -0.001477       0.015928      -0.003879      -0.001915       0.005794              1.871710       1.625879      -0.280217       0.170785       2.063793      -0.528390       1.925459          -0.000000
          207              H       2.740513       0.817864      11.570759       0.156675       1.011520 0.73139854E+01  0.68752692E+02                                 1.547580                            1.487475      -0.831979       2.486027                    0.999767       3.043397       7.784476       0.574373       1.134427      -0.746117      -0.007199      -0.013196       0.000730       0.015050       0.000737      -0.000970      -0.000759      -0.005780      -0.015392      -0.005353      -0.000266       0.005619              1.575507       1.876883       0.277766      -0.152298       1.592059      -0.090845       1.257578          -0.000001
          208              H       3.732676       1.952147      12.104381       0.155434       1.045635 0.80045468E+01  0.79096450E+02                                 1.749404                            1.687227      -1.092581       2.364071                    0.998212       3.553904      10.191866       0.464777       1.333649      -0.697191       0.009556       0.007653       0.009117       0.015264       0.000430       0.002060       0.004118       0.003495       0.001425      -0.005178       0.000467       0.004711              1.779610       1.547654      -0.013505       0.105174       1.888276       0.431024       1.902899          -0.000001
          209              H      15.370473      21.562102      21.824891       0.081312       1.230939 0.93389324E+01  0.96353251E+02                                 1.948521                            1.823341      -1.465141       2.157174                    0.992459       4.175662      12.422512       0.444700       1.334965      -0.693803      -0.050111      -0.005189      -0.022166       0.055040       0.006022       0.007754      -0.008668       0.030559      -0.007591      -0.020863       0.001302       0.019561              1.983669       2.465093       0.192748       0.387680       1.664233      -0.171848       1.821680          -0.000001
          210              H      18.660698      21.500427      24.050553       0.123471       1.305831 0.98288302E+01  0.10033614E+03                                 1.894516                            1.778443      -0.979997       2.412329                    0.998221       3.429041       9.400417       0.497212       1.206728      -0.728393       0.031184      -0.005249       0.030771       0.044123       0.014050       0.013732      -0.014135       0.024967      -0.001185      -0.030393       0.008201       0.022191              1.941988       1.979256      -0.260127       0.417593       1.757887      -0.347652       2.088820          -0.000001
          211              H      20.183801      23.106658      22.465775       0.157347       1.048423 0.75357513E+01  0.71143403E+02                                 1.566490                            1.494917      -0.854736       2.476562                    0.999703       3.033763       7.696822       0.583390       1.112088      -0.752206       0.007204      -0.010037       0.008759       0.015145      -0.000788       0.000410      -0.005260      -0.001536       0.001554      -0.004766      -0.001111       0.005877              1.580648       1.881644      -0.262756       0.210657       1.432795      -0.169771       1.427505          -0.000000
          212              H      19.521466      23.460618      21.052614       0.160065       1.059935 0.76307336E+01  0.74009258E+02                                 1.718271                            1.607988      -1.142388       2.345145                    0.997680       3.438871       9.559060       0.497000       1.270663      -0.710416      -0.003356      -0.005052      -0.015491       0.016635       0.006303      -0.000479       0.004156      -0.003745       0.013951      -0.009511       0.001737       0.007774              1.800111       1.507742       0.008146      -0.320602       1.375342      -0.164352       2.517248          -0.000001
          213              H      19.226498      24.383061      22.329017       0.164701       1.106399 0.82985390E+01  0.80634600E+02                                 1.659962                            1.598670      -0.921189       2.451726                    0.999474       3.116288       8.145101       0.545807       1.154907      -0.741638      -0.009994       0.012513       0.006711       0.017363      -0.003027      -0.004406       0.004592      -0.002650      -0.009053      -0.006698      -0.001611       0.008309              1.678949       1.418706      -0.137722      -0.075908       2.202973       0.180614       1.415168          -0.000000
          214              H      13.380785      20.797869      24.916684       0.082974       1.197196 0.91055529E+01  0.93246746E+02                                 1.909931                            1.799473      -1.417736       2.184888                    0.992564       4.065705      12.005638       0.448501       1.333570      -0.694774      -0.012267       0.023808       0.044735       0.052139      -0.005313      -0.001642       0.010801       0.016878       0.028845      -0.018408       0.003372       0.015035              1.941998       1.721999      -0.085168      -0.125245       1.756928       0.503737       2.347066          -0.000001
          215              H      14.944111      18.751869      21.886566       0.127769       1.260497 0.96256813E+01  0.97652436E+02                                 1.842719                            1.755452      -1.011866       2.401138                    0.998084       3.382107       9.212648       0.502894       1.200543      -0.730063       0.025889      -0.022383      -0.029445       0.045147      -0.005792      -0.001026       0.023176       0.022542       0.016435      -0.029883       0.007762       0.022120              1.859244       2.067773      -0.334327      -0.333712       1.707986       0.180766       1.801972          -0.000002
          216              H      12.710405      18.239699      20.564577       0.159171       1.020821 0.74336081E+01  0.69777400E+02                                 1.525286                            1.475195      -0.836346       2.487325                    0.999723       2.988035       7.501806       0.594375       1.097819      -0.756398       0.012625      -0.004672      -0.005375       0.014495      -0.001143       0.000534       0.002504       0.010904      -0.005575      -0.006153      -0.000357       0.006509              1.508752       1.483674      -0.134051      -0.247681       1.418643       0.202511       1.623940          -0.000002
          217              H      11.525173      18.022496      21.621096       0.166301       1.113937 0.81700158E+01  0.79598099E+02                                 1.702917                            1.610958      -1.071564       2.382846                    0.998319       3.229827       8.636602       0.527776       1.191178      -0.731105      -0.009152      -0.009363       0.011986       0.017751       0.006704       0.000925      -0.004549      -0.003463       0.007290      -0.009256       0.001519       0.007736              1.763703       1.846347       0.538730      -0.236926       1.895952      -0.289437       1.548811          -0.000001
          218              H      11.629752      19.395434      20.805914       0.160027       1.191103 0.90639363E+01  0.90904587E+02                                 1.797988                            1.710552      -1.141812       2.344220                    0.997413       3.396990       9.307865       0.504487       1.210562      -0.725958      -0.007379       0.014046      -0.002160       0.016013      -0.001439       0.006390       0.001806      -0.005028      -0.000413      -0.008257       0.002963       0.005294              1.845028       1.721602      -0.350067       0.294816       2.079991      -0.420651       1.733492          -0.000001
          219              H      18.692876      19.097785      23.541064       0.078506       1.424405 0.10778207E+02  0.11353008E+03                                 2.035180                            1.875826      -1.418493       2.179943                    0.992969       3.982299      11.393691       0.474976       1.224249      -0.719785       0.034698       0.027992      -0.021925       0.049681       0.000710      -0.011785      -0.004922       0.005080      -0.027185      -0.016181       0.002152       0.014030              2.088556       2.269670       0.308056      -0.396076       2.302869      -0.417539       1.693130          -0.000001
          220              H      15.362428      17.467421      24.972996       0.125696       1.067157 0.78235963E+01  0.76530168E+02                                 1.735982                            1.645892      -0.979360       2.415106                    0.998252       3.501333       9.847836       0.482228       1.298457      -0.704964      -0.039826      -0.010196       0.014852       0.043711       0.003781      -0.012983      -0.009246       0.003355      -0.063559      -0.027242       0.006464       0.020777              1.787476       2.389321      -0.050970      -0.248546       1.502044      -0.050958       1.471062          -0.000001
          221              H      16.201744      15.035283      25.388631       0.158191       1.017592 0.74335287E+01  0.70243942E+02                                 1.562677                            1.507471      -0.840879       2.485273                    0.999747       3.052372       7.858495       0.565403       1.146394      -0.743275      -0.013072       0.003592       0.004062       0.014152      -0.002878      -0.001925      -0.001253       0.000689      -0.014370      -0.005758       0.000424       0.005334              1.578453       1.913862       0.086338      -0.286202       1.437415      -0.057835       1.384084          -0.000001
          222              H      17.183180      14.638418      24.187310       0.163468       1.130941 0.85561882E+01  0.85124276E+02                                 1.785571                            1.700175      -1.071468       2.383818                    0.997654       3.384249       9.429667       0.485954       1.266888      -0.713199       0.005149      -0.003819      -0.017576       0.018709       0.000172       0.000757      -0.000624      -0.000845       0.017800      -0.003504      -0.002534       0.006038              1.832955       1.501916      -0.182205      -0.200382       2.044559       0.515763       1.952391          -0.000001
          223              H      17.781159      14.968245      25.635331       0.154861       1.073754 0.82448054E+01  0.82128911E+02                                 1.779942                            1.710786      -1.266949       2.279428                    0.996820       3.639891      10.503001       0.461900       1.331196      -0.697055       0.014267       0.000527       0.007039       0.015918       0.001090       0.004959      -0.003313      -0.002519      -0.004990      -0.007172       0.002232       0.004941              1.827486       1.946838      -0.247130       0.434854       1.683920      -0.183692       1.851700          -0.000001
          224              H      16.633469      19.231861      -0.018771       0.081539       1.327390 0.99630443E+01  0.10419630E+03                                 2.037559                            1.874727      -1.438257       2.175253                    0.992264       4.122554      12.243240       0.442721       1.322865      -0.697200       0.020972      -0.047898       0.009670       0.053175      -0.014963       0.001422      -0.003084      -0.018104       0.005400      -0.018392       0.001066       0.017326              2.157461       1.693292      -0.575846       0.040179       2.936472      -0.125795       1.842620          -0.000001
          225              H      15.399969      22.712474      25.351090       0.124891       1.064931 0.76465101E+01  0.74612199E+02                                 1.753390                            1.640988      -1.000979       2.404434                    0.997809       3.557060      10.098383       0.475314       1.320623      -0.699718      -0.011353       0.034163      -0.022746       0.042584      -0.013297       0.002080       0.000085      -0.040276       0.021948      -0.027905       0.007411       0.020494              1.835329       1.429779      -0.195693       0.151160       2.022829      -0.540636       2.053379          -0.000001
          226              H      16.255374      23.492797       1.909242       0.166054       1.143873 0.87155580E+01  0.87281143E+02                                 1.818945                            1.732639      -1.037526       2.404206                    0.997893       3.374509       9.493842       0.473509       1.291672      -0.708368       0.017094      -0.004189       0.007590       0.019166      -0.001684       0.001226       0.000339       0.008703      -0.005748      -0.003879      -0.001915       0.005794              1.871710       1.925458       0.170785       0.528390       1.625879       0.280217       2.063792          -0.000000
          227              H      15.244441      24.074687       0.817864       0.156675       1.011520 0.73139849E+01  0.68752684E+02                                 1.547580                            1.487475      -0.831979       2.486027                    0.999767       3.043397       7.784475       0.574373       1.134426      -0.746117      -0.000730       0.007199      -0.013196       0.015050      -0.000970       0.000759      -0.000737      -0.004806       0.016365      -0.005353      -0.000266       0.005619              1.575506       1.257578      -0.152298       0.090845       1.876882      -0.277766       1.592059          -0.000001
          228              H      14.710819      23.082524       1.952147       0.155434       1.045635 0.80045474E+01  0.79096454E+02                                 1.749404                            1.687227      -1.092580       2.364071                    0.998212       3.553904      10.191865       0.464777       1.333649      -0.697191      -0.009117      -0.009556       0.007653       0.015264       0.002060      -0.004118      -0.000430      -0.001035      -0.005955      -0.005178       0.000467       0.004711              1.779609       1.902899       0.105174      -0.431024       1.547653       0.013505       1.888276          -0.000001
          229              H      11.444727      21.562102       4.990309       0.081312       1.230939 0.93389341E+01  0.96353269E+02                                 1.948521                            1.823341      -1.465141       2.157174                    0.992459       4.175662      12.422510       0.444700       1.334965      -0.693803       0.050111      -0.005189       0.022166       0.055040      -0.006022       0.007754       0.008668       0.030559      -0.007591      -0.020863       0.001302       0.019561              1.983668       2.465093      -0.192748       0.387679       1.664232       0.171848       1.821680          -0.000001
          230              H       8.154502      21.500427       2.764647       0.123471       1.305831 0.98288296E+01  0.10033613E+03                                 1.894516                            1.778443      -0.979997       2.412329                    0.998221       3.429041       9.400416       0.497212       1.206727      -0.728393      -0.031184      -0.005249      -0.030771       0.044123      -0.014050       0.013732       0.014135       0.024967      -0.001185      -0.030393       0.008201       0.022191              1.941988       1.979256       0.260127       0.417593       1.757887       0.347652       2.088820          -0.000001
          231              H       6.631399      23.106658       4.349425       0.157347       1.048422 0.75357486E+01  0.71143367E+02                                 1.566490                            1.494917      -0.854736       2.476562                    0.999703       3.033763       7.696820       0.583390       1.112087      -0.752207      -0.007204      -0.010037      -0.008759       0.015145       0.000788       0.000410       0.005260      -0.001536       0.001554      -0.004766      -0.001111       0.005877              1.580647       1.881643       0.262755       0.210657       1.432795       0.169771       1.427504          -0.000000
          232              H       7.293734      23.460618       5.762586       0.160065       1.059935 0.76307340E+01  0.74009261E+02                                 1.718271                            1.607987      -1.142388       2.345145                    0.997680       3.438871       9.559059       0.497000       1.270663      -0.710416       0.003356      -0.005052       0.015491       0.016635      -0.006303      -0.000479      -0.004156      -0.003745       0.013951      -0.009511       0.001737       0.007774              1.800110       1.507742      -0.008146      -0.320602       1.375342       0.164352       2.517248          -0.000001
          233              H       7.588702      24.383061       4.486183       0.164701       1.106399 0.82985350E+01  0.80634551E+02                                 1.659962                            1.598669      -0.921189       2.451726                    0.999474       3.116287       8.145098       0.545807       1.154907      -0.741638       0.009994       0.012513      -0.006711       0.017363       0.003027      -0.004406      -0.004592      -0.002650      -0.009053      -0.006698      -0.001611       0.008309              1.678949       1.418706       0.137722      -0.075908       2.202972      -0.180614       1.415168          -0.000000
          234              H      13.434415      20.797869       1.898516       0.082974       1.197196 0.91055529E+01  0.93246746E+02                                 1.909931                            1.799473      -1.417737       2.184888                    0.992564       4.065705      12.005638       0.448501       1.333570      -0.694774       0.012267       0.023808      -0.044735       0.052139       0.005313      -0.001642      -0.010801       0.016878       0.028845      -0.018408       0.003372       0.015035              1.941998       1.721999       0.085168      -0.125245       1.756928      -0.503737       2.347066          -0.000001
          235              H      11.871089      18.751869       4.928634       0.127769       1.260497 0.96256807E+01  0.97652426E+02                                 1.842718                            1.755452      -1.011866       2.401138                    0.998084       3.382107       9.212647       0.502894       1.200543      -0.730063      -0.025889      -0.022383       0.029445       0.045147       0.005792      -0.001026      -0.023176       0.022542       0.016435      -0.029883       0.007762       0.022120              1.859244       2.067773       0.334327      -0.333712       1.707986      -0.180766       1.801972          -0.000002
          236              H      14.104795      18.239699       6.250623       0.159171       1.020821 0.74336052E+01  0.69777367E+02                                 1.525286                            1.475195      -0.836346       2.487325                    0.999723       2.988034       7.501804       0.594375       1.097819      -0.756398      -0.012625      -0.004672       0.005375       0.014495       0.001143       0.000534      -0.002504       0.010904      -0.005575      -0.006153      -0.000357       0.006509              1.508752       1.483674       0.134051      -0.247681       1.418643      -0.202511       1.623940          -0.000002
          237              H      15.290027      18.022496       5.194104       0.166301       1.113937 0.81700155E+01  0.79598093E+02                                 1.702917                            1.610957      -1.071564       2.382846                    0.998319       3.229827       8.636601       0.527776       1.191178      -0.731106       0.009152      -0.009363      -0.011986       0.017751      -0.006704       0.000925       0.004549      -0.003463       0.007290      -0.009256       0.001519       0.007736              1.763703       1.846347      -0.538730      -0.236926       1.895951       0.289437       1.548810          -0.000001
          238              H      15.185448      19.395434       6.009286       0.160027       1.191103 0.90639338E+01  0.90904561E+02                                 1.797988                            1.710552      -1.141812       2.344220                    0.997413       3.396989       9.307864       0.504487       1.210563      -0.725958       0.007379       0.014046       0.002160       0.016013       0.001439       0.006390      -0.001806      -0.005028      -0.000413      -0.008257       0.002963       0.005294              1.845029       1.721602       0.350067       0.294816       2.079991       0.420651       1.733492          -0.000001
          239              H       8.122324      19.097785       3.274136       0.078506       1.424404 0.10778202E+02  0.11353000E+03                                 2.035179                            1.875825      -1.418492       2.179943                    0.992969       3.982298      11.393686       0.474976       1.224249      -0.719785      -0.034698       0.027992       0.021925       0.049681      -0.000710      -0.011785       0.004922       0.005080      -0.027185      -0.016181       0.002152       0.014030              2.088555       2.269669      -0.308055      -0.396076       2.302868       0.417539       1.693129          -0.000001
          240              H      11.452772      17.467421       1.842204       0.125696       1.067157 0.78235968E+01  0.76530171E+02                                 1.735981                            1.645892      -0.979360       2.415106                    0.998252       3.501333       9.847835       0.482228       1.298456      -0.704964       0.039826      -0.010196      -0.014852       0.043711      -0.003781      -0.012983       0.009246       0.003355      -0.063559      -0.027242       0.006464       0.020777              1.787476       2.389320       0.050970      -0.248546       1.502044       0.050958       1.471062          -0.000001
          241              H      10.613456      15.035283       1.426569       0.158191       1.017592 0.74335282E+01  0.70243933E+02                                 1.562676                            1.507470      -0.840879       2.485273                    0.999747       3.052372       7.858494       0.565403       1.146394      -0.743275       0.013072       0.003592      -0.004062       0.014152       0.002878      -0.001925       0.001253       0.000689      -0.014370      -0.005758       0.000424       0.005334              1.578453       1.913861      -0.086338      -0.286202       1.437414       0.057835       1.384084          -0.000001
          242              H       9.632020      14.638418       2.627890       0.163468       1.130941 0.85561882E+01  0.85124276E+02                                 1.785571                            1.700175      -1.071468       2.383818                    0.997654       3.384249       9.429667       0.485954       1.266888      -0.713199      -0.005149      -0.003819       0.017576       0.018709      -0.000172       0.000757       0.000624      -0.000845       0.017800      -0.003504      -0.002534       0.006038              1.832955       1.501916       0.182205      -0.200382       2.044559      -0.515763       1.952391          -0.000001
          243              H       9.034041      14.968245       1.179869       0.154861       1.073753 0.82448004E+01  0.82128857E+02                                 1.779943                            1.710786      -1.266949       2.279428                    0.996820       3.639890      10.503001       0.461900       1.331197      -0.697055      -0.014267       0.000527      -0.007039       0.015918      -0.001090       0.004959       0.003313      -0.002519      -0.004990      -0.007172       0.002232       0.004941              1.827486       1.946838       0.247130       0.434854       1.683921       0.183692       1.851700          -0.000001
          244              H      10.181731      19.231861       0.018771       0.081539       1.327391 0.99630508E+01  0.10419638E+03                                 2.037560                            1.874727      -1.438257       2.175253                    0.992264       4.122555      12.243241       0.442722       1.322864      -0.697200      -0.020972      -0.047898      -0.009670       0.053175       0.014963       0.001422       0.003084      -0.018104       0.005400      -0.018392       0.001066       0.017326              2.157461       1.693292       0.575846       0.040179       2.936472       0.125795       1.842620          -0.000001
          245              H      11.415231      22.712474       1.464110       0.124891       1.064931 0.76465108E+01  0.74612210E+02                                 1.753390                            1.640989      -1.000979       2.404434                    0.997809       3.557060      10.098384       0.475314       1.320624      -0.699718       0.011353       0.034163       0.022746       0.042584       0.013297       0.002080      -0.000085      -0.040276       0.021948      -0.027905       0.007411       0.020494              1.835329       1.429779       0.195693       0.151160       2.022829       0.540637       2.053379          -0.000001
          246              H      10.559826      23.492797      24.905958       0.166054       1.143873 0.87155580E+01  0.87281143E+02                                 1.818945                            1.732639      -1.037526       2.404206                    0.997893       3.374509       9.493842       0.473509       1.291672      -0.708368      -0.017094      -0.004189      -0.007590       0.019166       0.001684       0.001226      -0.000339       0.008703      -0.005748      -0.003879      -0.001915       0.005794              1.871710       1.925458      -0.170785       0.528390       1.625879      -0.280217       2.063792          -0.000001
          247              H      11.570759      24.074687      25.997336       0.156675       1.011520 0.73139837E+01  0.68752676E+02                                 1.547581                            1.487475      -0.831979       2.486027                    0.999767       3.043396       7.784475       0.574373       1.134428      -0.746117       0.000730       0.007199       0.013196       0.015050       0.000970       0.000759       0.000737      -0.004806       0.016365      -0.005353      -0.000266       0.005619              1.575507       1.257578       0.152298       0.090845       1.876883       0.277766       1.592060          -0.000001
          248              H      12.104381      23.082524      24.863053       0.155434       1.045635 0.80045468E+01  0.79096450E+02                                 1.749404                            1.687227      -1.092581       2.364071                    0.998212       3.553904      10.191866       0.464777       1.333649      -0.697191       0.009117      -0.009556      -0.007653       0.015264      -0.002060      -0.004118       0.000430      -0.001035      -0.005955      -0.005178       0.000467       0.004711              1.779610       1.902899      -0.105174      -0.431024       1.547654      -0.013505       1.888276          -0.000001
          249              H      15.370473       5.253098       4.990309       0.081312       1.230939 0.93389324E+01  0.96353251E+02                                 1.948521                            1.823341      -1.465141       2.157174                    0.992459       4.175662      12.422512       0.444700       1.334965      -0.693803      -0.050111       0.005189       0.022166       0.055040      -0.006022      -0.007754      -0.008668       0.030559      -0.007591      -0.020863       0.001302       0.019561              1.983669       2.465093      -0.192748      -0.387680       1.664233      -0.171848       1.821680          -0.000001
          250              H      18.660698       5.314773       2.764647       0.123471       1.305831 0.98288322E+01  0.10033616E+03                                 1.894517                            1.778443      -0.979997       2.412329                    0.998221       3.429041       9.400418       0.497211       1.206728      -0.728393       0.031184       0.005249      -0.030771       0.044123      -0.014050      -0.013732      -0.014135       0.024967      -0.001185      -0.030393       0.008201       0.022191              1.941988       1.979257       0.260128      -0.417593       1.757888      -0.347652       2.088821          -0.000001
          251              H      20.183801       3.708542       4.349425       0.157347       1.048423 0.75357505E+01  0.71143391E+02                                 1.566490                            1.494917      -0.854736       2.476562                    0.999703       3.033763       7.696821       0.583390       1.112087      -0.752207       0.007204       0.010037      -0.008759       0.015145       0.000788      -0.000410      -0.005260      -0.001536       0.001554      -0.004766      -0.001111       0.005877              1.580648       1.881643       0.262756      -0.210657       1.432795      -0.169771       1.427505          -0.000000
          252              H      19.521466       3.354582       5.762586       0.160065       1.059935 0.76307331E+01  0.74009254E+02                                 1.718271                            1.607988      -1.142388       2.345144                    0.997680       3.438871       9.559061       0.496999       1.270663      -0.710416      -0.003356       0.005052       0.015491       0.016635      -0.006303       0.000479       0.004156      -0.003745       0.013951      -0.009511       0.001737       0.007774              1.800111       1.507742      -0.008146       0.320602       1.375342      -0.164352       2.517248          -0.000001
          253              H      19.226498       2.432139       4.486183       0.164701       1.106399 0.82985390E+01  0.80634600E+02                                 1.659962                            1.598670      -0.921189       2.451726                    0.999474       3.116288       8.145101       0.545807       1.154907      -0.741638      -0.009994      -0.012513      -0.006711       0.017363       0.003027       0.004406       0.004592      -0.002650      -0.009053      -0.006698      -0.001611       0.008309              1.678949       1.418706       0.137722       0.075908       2.202973       0.180614       1.415168          -0.000000
          254              H      13.380785       6.017331       1.898516       0.082974       1.197197 0.91055538E+01  0.93246754E+02                                 1.909930                            1.799473      -1.417736       2.184888                    0.992564       4.065705      12.005637       0.448501       1.333569      -0.694774      -0.012267      -0.023808      -0.044735       0.052139       0.005313       0.001642       0.010801       0.016878       0.028845      -0.018408       0.003372       0.015035              1.941998       1.721998       0.085168       0.125245       1.756928       0.503737       2.347066          -0.000001
          255              H      14.944111       8.063331       4.928634       0.127769       1.260497 0.96256833E+01  0.97652464E+02                                 1.842719                            1.755452      -1.011866       2.401138                    0.998084       3.382107       9.212649       0.502894       1.200543      -0.730063       0.025889       0.022383       0.029445       0.045147       0.005792       0.001026       0.023176       0.022542       0.016435      -0.029883       0.007762       0.022120              1.859244       2.067774       0.334327       0.333712       1.707986       0.180766       1.801973          -0.000002
          256              H      12.710405       8.575501       6.250623       0.159171       1.020821 0.74336071E+01  0.69777386E+02                                 1.525286                            1.475195      -0.836346       2.487325                    0.999723       2.988035       7.501805       0.594375       1.097818      -0.756398       0.012625       0.004672       0.005375       0.014495       0.001143      -0.000534       0.002504       0.010904      -0.005575      -0.006153      -0.000357       0.006509              1.508752       1.483673       0.134051       0.247681       1.418643       0.202511       1.623939          -0.000002
          257              H      11.525173       8.792704       5.194104       0.166301       1.113936 0.81700129E+01  0.79598064E+02                                 1.702917                            1.610957      -1.071563       2.382846                    0.998319       3.229826       8.636599       0.527776       1.191178      -0.731105      -0.009152       0.009363      -0.011986       0.017751      -0.006704      -0.000925      -0.004549      -0.003463       0.007290      -0.009256       0.001519       0.007736              1.763703       1.846347      -0.538730       0.236926       1.895951      -0.289437       1.548810          -0.000001
          258              H      11.629752       7.419766       6.009286       0.160027       1.191103 0.90639320E+01  0.90904534E+02                                 1.797988                            1.710552      -1.141811       2.344220                    0.997413       3.396989       9.307862       0.504487       1.210562      -0.725958      -0.007379      -0.014046       0.002160       0.016013       0.001439      -0.006390       0.001806      -0.005028      -0.000413      -0.008257       0.002963       0.005294              1.845028       1.721602       0.350067      -0.294816       2.079990      -0.420651       1.733492          -0.000002
          259              H      18.692876       7.717415       3.274136       0.078506       1.424405 0.10778207E+02  0.11353006E+03                                 2.035180                            1.875826      -1.418492       2.179943                    0.992969       3.982299      11.393689       0.474976       1.224249      -0.719786       0.034698      -0.027992       0.021925       0.049681      -0.000710       0.011785      -0.004922       0.005080      -0.027185      -0.016181       0.002152       0.014030              2.088556       2.269669      -0.308056       0.396076       2.302868      -0.417539       1.693129          -0.000001
          260              H      15.362428       9.347779       1.842204       0.125696       1.067157 0.78235963E+01  0.76530168E+02                                 1.735982                            1.645892      -0.979360       2.415106                    0.998252       3.501333       9.847836       0.482228       1.298457      -0.704964      -0.039826       0.010196      -0.014852       0.043711      -0.003781       0.012983      -0.009246       0.003355      -0.063559      -0.027242       0.006464       0.020777              1.787476       2.389321       0.050970       0.248546       1.502044      -0.050958       1.471062          -0.000001
          261              H      16.201744      11.779917       1.426569       0.158191       1.017592 0.74335287E+01  0.70243942E+02                                 1.562677                            1.507471      -0.840879       2.485273                    0.999747       3.052372       7.858495       0.565403       1.146394      -0.743275      -0.013072      -0.003592      -0.004062       0.014152       0.002878       0.001925      -0.001253       0.000689      -0.014370      -0.005758       0.000424       0.005334              1.578453       1.913862      -0.086338       0.286202       1.437414      -0.057835       1.384084          -0.000001
          262              H      17.183180      12.176782       2.627890       0.163468       1.130941 0.85561882E+01  0.85124276E+02                                 1.785571                            1.700175      -1.071468       2.383818                    0.997654       3.384249       9.429667       0.485954       1.266888      -0.713199       0.005149       0.003819       0.017576       0.018709      -0.000172      -0.000757      -0.000624      -0.000845       0.017800      -0.003504      -0.002534       0.006038              1.832955       1.501916       0.182205       0.200382       2.044559       0.515763       1.952391          -0.000001
          263              H      17.781159      11.846955       1.179869       0.154861       1.073754 0.82448048E+01  0.82128906E+02                                 1.779942                            1.710786      -1.266949       2.279428                    0.996820       3.639891      10.503002       0.461900       1.331197      -0.697055       0.014267      -0.000527      -0.007039       0.015918      -0.001090      -0.004959      -0.003313      -0.002519      -0.004990      -0.007172       0.002232       0.004941              1.827486       1.946838       0.247130      -0.434854       1.683920      -0.183692       1.851700          -0.000001
          264              H      16.633469       7.583339       0.018771       0.081539       1.327391 0.99630450E+01  0.10419631E+03                                 2.037560                            1.874728      -1.438257       2.175253                    0.992264       4.122554      12.243241       0.442721       1.322865      -0.697200       0.020972       0.047898      -0.009670       0.053175       0.014963      -0.001422      -0.003084      -0.018104       0.005400      -0.018392       0.001066       0.017326              2.157461       1.693292       0.575846      -0.040179       2.936473      -0.125795       1.842620          -0.000001
          265              H      15.399969       4.102726       1.464110       0.124891       1.064931 0.76465101E+01  0.74612199E+02                                 1.753390                            1.640988      -1.000979       2.404434                    0.997809       3.557060      10.098383       0.475314       1.320623      -0.699718      -0.011353      -0.034163       0.022746       0.042584       0.013297      -0.002080       0.000085      -0.040276       0.021948      -0.027905       0.007411       0.020494              1.835329       1.429779       0.195693      -0.151160       2.022829      -0.540636       2.053379          -0.000001
          266              H      16.255374       3.322403      24.905958       0.166054       1.143873 0.87155595E+01  0.87281163E+02                                 1.818945                            1.732639      -1.037526       2.404206                    0.997893       3.374509       9.493843       0.473509       1.291672      -0.708368       0.017094       0.004189      -0.007590       0.019166       0.001684      -0.001226       0.000339       0.008703      -0.005748      -0.003879      -0.001915       0.005794              1.871710       1.925459      -0.170785      -0.528390       1.625879       0.280217       2.063793          -0.000000
          267              H      15.244441       2.740513      25.997336       0.156675       1.011520 0.73139837E+01  0.68752676E+02                                 1.547581                            1.487475      -0.831979       2.486027                    0.999767       3.043396       7.784475       0.574373       1.134428      -0.746117      -0.000730      -0.007199       0.013196       0.015050       0.000970      -0.000759      -0.000737      -0.004806       0.016365      -0.005353      -0.000266       0.005619              1.575507       1.257578       0.152298      -0.090845       1.876883      -0.277766       1.592060          -0.000001
          268              H      14.710819       3.732676      24.863053       0.155434       1.045635 0.80045474E+01  0.79096454E+02                                 1.749404                            1.687227      -1.092580       2.364071                    0.998212       3.553904      10.191865       0.464777       1.333649      -0.697191      -0.009117       0.009556      -0.007653       0.015264      -0.002060       0.004118      -0.000430      -0.001035      -0.005955      -0.005178       0.000467       0.004711              1.779609       1.902899      -0.105174       0.431024       1.547654       0.013505       1.888276          -0.000001
          269              H      11.444727       5.253098      21.824891       0.081312       1.230939 0.93389332E+01  0.96353260E+02                                 1.948521                            1.823341      -1.465141       2.157174                    0.992459       4.175662      12.422511       0.444700       1.334965      -0.693803       0.050111       0.005189      -0.022166       0.055040       0.006022      -0.007754       0.008668       0.030559      -0.007591      -0.020863       0.001302       0.019561              1.983669       2.465093       0.192748      -0.387680       1.664232       0.171848       1.821680          -0.000001
          270              H       8.154502       5.314773      24.050553       0.123471       1.305831 0.98288296E+01  0.10033613E+03                                 1.894516                            1.778443      -0.979997       2.412329                    0.998221       3.429041       9.400416       0.497212       1.206727      -0.728393      -0.031184       0.005249       0.030771       0.044123       0.014050      -0.013732       0.014135       0.024967      -0.001185      -0.030393       0.008201       0.022191              1.941988       1.979256      -0.260127      -0.417593       1.757887       0.347652       2.088820          -0.000001
          271              H       6.631399       3.708542      22.465775       0.157347       1.048423 0.75357513E+01  0.71143403E+02                                 1.566490                            1.494917      -0.854737       2.476562                    0.999703       3.033763       7.696822       0.583390       1.112088      -0.752206      -0.007204       0.010037       0.008759       0.015145      -0.000788      -0.000410       0.005260      -0.001536       0.001554      -0.004766      -0.001111       0.005877              1.580648       1.881644      -0.262756      -0.210657       1.432795       0.169771       1.427505          -0.000000
          272              H       7.293734       3.354582      21.052614       0.160065       1.059936 0.76307345E+01  0.74009265E+02                                 1.718271                            1.607987      -1.142387       2.345145                    0.997680       3.438871       9.559058       0.497000       1.270662      -0.710416       0.003356       0.005052      -0.015491       0.016635       0.006303       0.000479      -0.004156      -0.003745       0.013951      -0.009511       0.001737       0.007774              1.800110       1.507742       0.008146       0.320602       1.375342       0.164352       2.517247          -0.000001
          273              H       7.588702       2.432139      22.329017       0.164701       1.106399 0.82985390E+01  0.80634600E+02                                 1.659962                            1.598670      -0.921189       2.451726                    0.999474       3.116288       8.145101       0.545807       1.154907      -0.741638       0.009994      -0.012513       0.006710       0.017363      -0.003027       0.004406      -0.004592      -0.002650      -0.009053      -0.006698      -0.001611       0.008309              1.678949       1.418706      -0.137722       0.075908       2.202973      -0.180614       1.415168          -0.000000
          274              H      13.434415       6.017331      24.916684       0.082974       1.197196 0.91055529E+01  0.93246746E+02                                 1.909931                            1.799473      -1.417737       2.184888                    0.992564       4.065705      12.005638       0.448501       1.333570      -0.694774       0.012267      -0.023808       0.044735       0.052139      -0.005313       0.001642      -0.010801       0.016878       0.028845      -0.018408       0.003372       0.015035              1.941998       1.721999      -0.085168       0.125245       1.756928      -0.503737       2.347066          -0.000001
          275              H      11.871089       8.063331      21.886566       0.127769       1.260497 0.96256813E+01  0.97652436E+02                                 1.842719                            1.755452      -1.011866       2.401138                    0.998084       3.382107       9.212648       0.502894       1.200543      -0.730063      -0.025889       0.022383      -0.029445       0.045147      -0.005792       0.001026      -0.023176       0.022542       0.016435      -0.029883       0.007762       0.022120              1.859244       2.067773      -0.334327       0.333712       1.707986      -0.180766       1.801972          -0.000002
          276              H      14.104795       8.575501      20.564577       0.159170       1.020821 0.74336088E+01  0.69777407E+02                                 1.525286                            1.475196      -0.836346       2.487325                    0.999723       2.988035       7.501806       0.594375       1.097819      -0.756398      -0.012625       0.004672      -0.005375       0.014495      -0.001143      -0.000534      -0.002504       0.010904      -0.005575      -0.006153      -0.000357       0.006509              1.508752       1.483674      -0.134051       0.247681       1.418643      -0.202511       1.623940          -0.000002
          277              H      15.290027       8.792704      21.621096       0.166301       1.113937 0.81700174E+01  0.79598120E+02                                 1.702918                            1.610958      -1.071564       2.382846                    0.998319       3.229827       8.636603       0.527776       1.191178      -0.731105       0.009152       0.009363       0.011986       0.017751       0.006704      -0.000925       0.004549      -0.003463       0.007290      -0.009256       0.001519       0.007736              1.763704       1.846348       0.538730       0.236926       1.895952       0.289438       1.548811          -0.000001
          278              H      15.185448       7.419766      20.805914       0.160027       1.191103 0.90639379E+01  0.90904610E+02                                 1.797989                            1.710552      -1.141812       2.344220                    0.997413       3.396990       9.307866       0.504487       1.210562      -0.725958       0.007379      -0.014046      -0.002160       0.016013      -0.001439      -0.006390      -0.001806      -0.005028      -0.000413      -0.008257       0.002963       0.005294              1.845029       1.721602      -0.350067      -0.294816       2.079991       0.420651       1.733492          -0.000001
          279              H       8.122324       7.717415      23.541064       0.078506       1.424403 0.10778192E+02  0.11352988E+03                                 2.035179                            1.875825      -1.418491       2.179944                    0.992969       3.982296      11.393680       0.474976       1.224249      -0.719785      -0.034698      -0.027992      -0.021925       0.049681       0.000710       0.011785       0.004922       0.005080      -0.027185      -0.016181       0.002152       0.014030              2.088555       2.269668       0.308055       0.396075       2.302867       0.417539       1.693128          -0.000001
          280              H      11.452772       9.347779      24.972996       0.125696       1.067157 0.78235967E+01  0.76530171E+02                                 1.735981                            1.645892      -0.979360       2.415106                    0.998252       3.501333       9.847835       0.482228       1.298456      -0.704964       0.039826       0.010196       0.014852       0.043711       0.003781       0.012983       0.009246       0.003355      -0.063559      -0.027242       0.006464       0.020777              1.787476       2.389320      -0.050970       0.248546       1.502044       0.050958       1.471062          -0.000001
          281              H      10.613456      11.779917      25.388631       0.158191       1.017592 0.74335299E+01  0.70243955E+02                                 1.562677                            1.507471      -0.840879       2.485273                    0.999747       3.052372       7.858495       0.565403       1.146394      -0.743275       0.013072      -0.003592       0.004062       0.014152      -0.002878       0.001925       0.001253       0.000689      -0.014370      -0.005758       0.000424       0.005334              1.578453       1.913862       0.086338       0.286202       1.437415       0.057835       1.384084          -0.000001
          282              H       9.632020      12.176782      24.187310       0.163468       1.130941 0.85561896E+01  0.85124294E+02                                 1.785571                            1.700175      -1.071468       2.383818                    0.997654       3.384249       9.429667       0.485954       1.266888      -0.713199      -0.005149       0.003819      -0.017576       0.018709       0.000172      -0.000757       0.000624      -0.000845       0.017800      -0.003504      -0.002534       0.006038              1.832955       1.501916      -0.182205       0.200382       2.044559      -0.515763       1.952391          -0.000001
          283              H       9.034041      11.846955      25.635331       0.154861       1.073753 0.82447997E+01  0.82128846E+02                                 1.779942                            1.710786      -1.266949       2.279428                    0.996820       3.639890      10.503000       0.461900       1.331197      -0.697055      -0.014267      -0.000527       0.007039       0.015918       0.001090      -0.004959       0.003313      -0.002519      -0.004990      -0.007172       0.002232       0.004941              1.827486       1.946838      -0.247130      -0.434854       1.683920       0.183692       1.851700          -0.000001
          284              H      10.181731       7.583339      -0.018771       0.081539       1.327391 0.99630472E+01  0.10419633E+03                                 2.037559                            1.874727      -1.438257       2.175253                    0.992264       4.122554      12.243238       0.442722       1.322864      -0.697200      -0.020972       0.047898       0.009670       0.053175      -0.014963      -0.001422       0.003084      -0.018104       0.005400      -0.018392       0.001066       0.017326              2.157461       1.693291      -0.575846      -0.040179       2.936472       0.125795       1.842619          -0.000001
          285              H      11.415231       4.102726      25.351090       0.124891       1.064931 0.76465095E+01  0.74612194E+02                                 1.753390                            1.640988      -1.000979       2.404434                    0.997809       3.557060      10.098384       0.475314       1.320624      -0.699717       0.011353      -0.034163      -0.022746       0.042584      -0.013297      -0.002080      -0.000085      -0.040276       0.021948      -0.027905       0.007411       0.020494              1.835329       1.429779      -0.195693      -0.151160       2.022829       0.540637       2.053379          -0.000001
          286              H      10.559826       3.322403       1.909242       0.166054       1.143873 0.87155580E+01  0.87281143E+02                                 1.818945                            1.732639      -1.037526       2.404206                    0.997893       3.374509       9.493842       0.473509       1.291672      -0.708368      -0.017094       0.004189       0.007590       0.019166      -0.001684      -0.001226      -0.000339       0.008703      -0.005748      -0.003879      -0.001915       0.005794              1.871710       1.925458       0.170785      -0.528390       1.625879      -0.280217       2.063792          -0.000001
          287              H      11.570759       2.740513       0.817864       0.156675       1.011520 0.73139865E+01  0.68752705E+02                                 1.547580                            1.487475      -0.831979       2.486027                    0.999767       3.043397       7.784476       0.574373       1.134427      -0.746117       0.000730      -0.007199      -0.013196       0.015050      -0.000970      -0.000759       0.000737      -0.004806       0.016365      -0.005353      -0.000266       0.005619              1.575507       1.257578      -0.152298      -0.090845       1.876883       0.277766       1.592059          -0.000001
          288              H      12.104381       3.732676       1.952147       0.155434       1.045635 0.80045479E+01  0.79096459E+02                                 1.749404                            1.687227      -1.092580       2.364071                    0.998212       3.553904      10.191864       0.464777       1.333649      -0.697191       0.009117       0.009556       0.007653       0.015264       0.002060       0.004118       0.000430      -0.001035      -0.005955      -0.005178       0.000467       0.004711              1.779609       1.902899       0.105174       0.431024       1.547653      -0.013505       1.888276          -0.000001
          289              H      15.370473      21.824891       5.253098       0.081312       1.230939 0.93389324E+01  0.96353251E+02                                 1.948521                            1.823341      -1.465141       2.157174                    0.992459       4.175662      12.422512       0.444700       1.334965      -0.693803      -0.050111      -0.022166       0.005189       0.055040       0.007754      -0.006022       0.008668       0.019075      -0.042043      -0.020863       0.001302       0.019561              1.983669       2.465093       0.387680      -0.192748       1.821680       0.171848       1.664233          -0.000001
          290              H      18.660698      24.050553       5.314773       0.123471       1.305831 0.98288291E+01  0.10033612E+03                                 1.894516                            1.778442      -0.979997       2.412329                    0.998221       3.429041       9.400415       0.497212       1.206727      -0.728393       0.031184       0.030771       0.005249       0.044123       0.013732      -0.014050       0.014135       0.013076      -0.036858      -0.030393       0.008201       0.022191              1.941987       1.979256       0.417593       0.260127       2.088819       0.347652       1.757887          -0.000001
          291              H      20.183801      22.465775       3.708542       0.157347       1.048422 0.75357477E+01  0.71143355E+02                                 1.566489                            1.494916      -0.854736       2.476562                    0.999703       3.033763       7.696819       0.583391       1.112087      -0.752207       0.007204       0.008759       0.010037       0.015145       0.000410       0.000788       0.005260      -0.001545       0.001527      -0.004766      -0.001111       0.005877              1.580647       1.881642       0.210657       0.262755       1.427504       0.169771       1.432794          -0.000000
          292              H      19.521466      21.052614       3.354582       0.160065       1.059935 0.76307336E+01  0.74009258E+02                                 1.718271                            1.607988      -1.142388       2.345144                    0.997680       3.438871       9.559060       0.497000       1.270663      -0.710416      -0.003356      -0.015491       0.005052       0.016635      -0.000479      -0.006303      -0.004156      -0.008848      -0.001358      -0.009511       0.001737       0.007774              1.800111       1.507742      -0.320602      -0.008146       2.517248       0.164352       1.375342          -0.000001
          293              H      19.226498      22.329017       2.432139       0.164701       1.106400 0.82985410E+01  0.80634627E+02                                 1.659962                            1.598670      -0.921190       2.451726                    0.999474       3.116288       8.145102       0.545807       1.154908      -0.741638      -0.009994       0.006711      -0.012513       0.017363      -0.004406       0.003027      -0.004592       0.003202       0.008501      -0.006698      -0.001611       0.008309              1.678949       1.418706      -0.075908       0.137722       1.415168      -0.180614       2.202973          -0.000000
          294              H      13.380785      24.916684       6.017331       0.082974       1.197197 0.91055538E+01  0.93246754E+02                                 1.909930                            1.799473      -1.417737       2.184888                    0.992564       4.065705      12.005637       0.448501       1.333569      -0.694774      -0.012267       0.044735      -0.023808       0.052139      -0.001642       0.005313      -0.010801      -0.005983      -0.039739      -0.018408       0.003372       0.015035              1.941998       1.721998      -0.125245       0.085168       2.347066      -0.503737       1.756928          -0.000001
          295              H      14.944111      21.886566       8.063331       0.127769       1.260497 0.96256801E+01  0.97652416E+02                                 1.842718                            1.755452      -1.011866       2.401138                    0.998084       3.382107       9.212646       0.502895       1.200543      -0.730063       0.025889      -0.029445       0.022383       0.045147      -0.001026       0.005792      -0.023176       0.003054      -0.042031      -0.029883       0.007762       0.022120              1.859243       2.067773      -0.333712       0.334326       1.801972      -0.180766       1.707985          -0.000002
          296              H      12.710405      20.564577       8.575501       0.159170       1.020822 0.74336108E+01  0.69777433E+02                                 1.525287                            1.475196      -0.836346       2.487325                    0.999723       2.988035       7.501807       0.594374       1.097819      -0.756398       0.012625      -0.005375       0.004672       0.014495       0.000534       0.001143      -0.002504       0.008240      -0.013568      -0.006153      -0.000357       0.006509              1.508753       1.483674      -0.247681       0.134051       1.623940      -0.202511       1.418644          -0.000002
          297              H      11.525173      21.621096       8.792704       0.166301       1.113937 0.81700156E+01  0.79598094E+02                                 1.702917                            1.610957      -1.071563       2.382846                    0.998319       3.229827       8.636601       0.527776       1.191178      -0.731106      -0.009152       0.011986       0.009363       0.017751       0.000925      -0.006704       0.004549      -0.005377       0.001550      -0.009256       0.001519       0.007736              1.763703       1.846347      -0.236926      -0.538730       1.548810       0.289437       1.895951          -0.000001
          298              H      11.629752      20.805914       7.419766       0.160027       1.191103 0.90639339E+01  0.90904562E+02                                 1.797988                            1.710552      -1.141812       2.344220                    0.997413       3.396989       9.307864       0.504487       1.210563      -0.725958      -0.007379      -0.002160      -0.014046       0.016013       0.006390       0.001439      -0.001806      -0.002307       0.007748      -0.008257       0.002963       0.005294              1.845029       1.721602       0.294816       0.350067       1.733492       0.420651       2.079991          -0.000001
          299              H      18.692876      23.541064       7.717415       0.078506       1.424403 0.10778192E+02  0.11352986E+03                                 2.035178                            1.875824      -1.418491       2.179944                    0.992969       3.982296      11.393676       0.474977       1.224248      -0.719786       0.034698      -0.021925      -0.027992       0.049681      -0.011785      -0.000710       0.004922       0.016132       0.005973      -0.016181       0.002152       0.014030              2.088554       2.269667      -0.396075      -0.308055       1.693128       0.417539       2.302866          -0.000001
          300              H      15.362428      24.972996       9.347779       0.125696       1.067157 0.78235976E+01  0.76530183E+02                                 1.735982                            1.645892      -0.979360       2.415106                    0.998252       3.501333       9.847836       0.482228       1.298457      -0.704964      -0.039826       0.014852       0.010196       0.043711      -0.012983      -0.003781       0.009246       0.033457       0.026747      -0.027242       0.006464       0.020777              1.787476       2.389321      -0.248546       0.050970       1.471062       0.050958       1.502044          -0.000001
          301              H      16.201744      25.388631      11.779917       0.158191       1.017591 0.74335270E+01  0.70243926E+02                                 1.562677                            1.507471      -0.840879       2.485273                    0.999747       3.052371       7.858494       0.565403       1.146395      -0.743275      -0.013072       0.004062      -0.003592       0.014152      -0.001925       0.002878       0.001253       0.007529       0.006152      -0.005758       0.000424       0.005334              1.578454       1.913862      -0.286202      -0.086338       1.384084       0.057835       1.437415          -0.000001
          302              H      17.183180      24.187310      12.176782       0.163468       1.130941 0.85561896E+01  0.85124294E+02                                 1.785571                            1.700175      -1.071469       2.383818                    0.997654       3.384249       9.429667       0.485954       1.266888      -0.713199       0.005149      -0.017576       0.003819       0.018709       0.000757      -0.000172       0.000624      -0.009323      -0.007633      -0.003504      -0.002534       0.006038              1.832955       1.501916      -0.200382       0.182205       1.952391      -0.515763       2.044559          -0.000001
          303              H      17.781159      25.635331      11.846955       0.154861       1.073753 0.82447997E+01  0.82128846E+02                                 1.779942                            1.710786      -1.266949       2.279428                    0.996820       3.639890      10.503000       0.461900       1.331197      -0.697055       0.014267       0.007039      -0.000527       0.015918       0.004959      -0.001090       0.003313       0.001235       0.006274      -0.007172       0.002232       0.004941              1.827486       1.946838       0.434854       0.247130       1.851700       0.183692       1.683920          -0.000001
          304              H      16.633469      -0.018771       7.583339       0.081539       1.327391 0.99630457E+01  0.10419632E+03                                 2.037560                            1.874727      -1.438257       2.175253                    0.992264       4.122554      12.243240       0.442721       1.322865      -0.697200       0.020972       0.009670       0.047898       0.053175       0.001422       0.014963       0.003084      -0.011752       0.024456      -0.018392       0.001066       0.017326              2.157461       1.693292       0.040179       0.575846       1.842620       0.125795       2.936472          -0.000001
          305              H      15.399969      25.351090       4.102726       0.124891       1.064931 0.76465095E+01  0.74612195E+02                                 1.753390                            1.640988      -1.000979       2.404434                    0.997809       3.557060      10.098384       0.475314       1.320624      -0.699717      -0.011353      -0.022746      -0.034163       0.042584       0.002080       0.013297      -0.000085      -0.031112       0.049440      -0.027905       0.007411       0.020494              1.835329       1.429779       0.151160       0.195693       2.053379       0.540637       2.022829          -0.000001
          306              H      16.255374       1.909242       3.322403       0.166054       1.143874 0.87155638E+01  0.87281212E+02                                 1.818945                            1.732639      -1.037526       2.404206                    0.997893       3.374510       9.493844       0.473510       1.291672      -0.708368       0.017094       0.007590       0.004189       0.019166       0.001226       0.001684      -0.000339       0.007225      -0.010180      -0.003879      -0.001915       0.005794              1.871710       1.925458       0.528390      -0.170785       2.063792      -0.280217       1.625879          -0.000000
          307              H      15.244441       0.817864       2.740513       0.156675       1.011520 0.73139849E+01  0.68752684E+02                                 1.547580                            1.487475      -0.831979       2.486027                    0.999767       3.043397       7.784475       0.574373       1.134426      -0.746117      -0.000730      -0.013196      -0.007199       0.015050       0.000759       0.000970       0.000737      -0.010586      -0.000974      -0.005353      -0.000266       0.005619              1.575506       1.257578       0.090845       0.152298       1.592059       0.277766       1.876882          -0.000001
          308              H      14.710819       1.952147       3.732676       0.155434       1.045635 0.80045468E+01  0.79096450E+02                                 1.749404                            1.687227      -1.092581       2.364071                    0.998212       3.553904      10.191866       0.464777       1.333649      -0.697191      -0.009117       0.007653       0.009556       0.015264      -0.004118      -0.002060       0.000430       0.002460       0.004530      -0.005178       0.000467       0.004711              1.779610       1.902899      -0.431024      -0.105174       1.888276      -0.013505       1.547654          -0.000001
          309              H      11.444727       4.990309       5.253098       0.081312       1.230939 0.93389346E+01  0.96353277E+02                                 1.948521                            1.823341      -1.465141       2.157174                    0.992459       4.175662      12.422511       0.444700       1.334965      -0.693803       0.050111       0.022166       0.005189       0.055040       0.007754       0.006022      -0.008668       0.019075      -0.042043      -0.020863       0.001302       0.019561              1.983669       2.465093       0.387680       0.192748       1.821680      -0.171848       1.664233          -0.000001
          310              H       8.154502       2.764647       5.314773       0.123471       1.305831 0.98288296E+01  0.10033613E+03                                 1.894516                            1.778443      -0.979997       2.412329                    0.998221       3.429041       9.400416       0.497212       1.206727      -0.728393      -0.031184      -0.030771       0.005249       0.044123       0.013732       0.014050      -0.014135       0.013076      -0.036858      -0.030393       0.008201       0.022191              1.941988       1.979256       0.417593      -0.260127       2.088820      -0.347652       1.757887          -0.000001
          311              H       6.631399       4.349425       3.708542       0.157347       1.048423 0.75357537E+01  0.71143426E+02                                 1.566490                            1.494917      -0.854737       2.476562                    0.999703       3.033764       7.696823       0.583390       1.112087      -0.752207      -0.007204      -0.008759       0.010037       0.015145       0.000410      -0.000788      -0.005260      -0.001545       0.001527      -0.004766      -0.001111       0.005877              1.580648       1.881644       0.210657      -0.262756       1.427505      -0.169771       1.432795          -0.000000
          312              H       7.293734       5.762586       3.354582       0.160065       1.059934 0.76307249E+01  0.74009154E+02                                 1.718270                            1.607987      -1.142386       2.345145                    0.997680       3.438869       9.559054       0.496999       1.270663      -0.710416       0.003356       0.015491       0.005052       0.016635      -0.000479       0.006303       0.004156      -0.008848      -0.001358      -0.009511       0.001737       0.007774              1.800110       1.507741      -0.320602       0.008146       2.517247      -0.164352       1.375342          -0.000001
          313              H       7.588702       4.486183       2.432139       0.164701       1.106399 0.82985382E+01  0.80634588E+02                                 1.659962                            1.598669      -0.921189       2.451726                    0.999474       3.116288       8.145100       0.545807       1.154907      -0.741638       0.009994      -0.006710      -0.012513       0.017363      -0.004406      -0.003027       0.004592       0.003201       0.008501      -0.006698      -0.001611       0.008309              1.678949       1.418706      -0.075908      -0.137722       1.415168       0.180614       2.202972          -0.000000
          314              H      13.434415       1.898516       6.017331       0.082974       1.197196 0.91055529E+01  0.93246746E+02                                 1.909931                            1.799473      -1.417737       2.184888                    0.992564       4.065705      12.005638       0.448501       1.333570      -0.694774       0.012267      -0.044735      -0.023808       0.052139      -0.001642      -0.005313       0.010801      -0.005983      -0.039739      -0.018408       0.003372       0.015035              1.941998       1.721999      -0.125245      -0.085168       2.347066       0.503737       1.756928          -0.000001
          315              H      11.871089       4.928634       8.063331       0.127769       1.260497 0.96256828E+01  0.97652454E+02                                 1.842719                            1.755452      -1.011866       2.401138                    0.998084       3.382107       9.212648       0.502894       1.200543      -0.730063      -0.025889       0.029445       0.022383       0.045147      -0.001026      -0.005792       0.023176       0.003054      -0.042031      -0.029883       0.007762       0.022120              1.859244       2.067774      -0.333712      -0.334327       1.801972       0.180766       1.707986          -0.000002
          316              H      14.104795       6.250623       8.575501       0.159170       1.020822 0.74336108E+01  0.69777433E+02                                 1.525287                            1.475196      -0.836346       2.487325                    0.999723       2.988035       7.501807       0.594374       1.097819      -0.756398      -0.012625       0.005375       0.004672       0.014495       0.000534      -0.001143       0.002504       0.008240      -0.013569      -0.006153      -0.000357       0.006509              1.508753       1.483674      -0.247681      -0.134051       1.623940       0.202511       1.418644          -0.000002
          317              H      15.290027       5.194104       8.792704       0.166301       1.113937 0.81700174E+01  0.79598120E+02                                 1.702918                            1.610958      -1.071564       2.382846                    0.998319       3.229827       8.636603       0.527776       1.191178      -0.731105       0.009152      -0.011986       0.009363       0.017751       0.000925       0.006704      -0.004549      -0.005377       0.001550      -0.009256       0.001519       0.007736              1.763704       1.846348      -0.236926       0.538730       1.548811      -0.289438       1.895952          -0.000001
          318              H      15.185448       6.009286       7.419766       0.160027       1.191103 0.90639384E+01  0.90904620E+02                                 1.797989                            1.710553      -1.141812       2.344220                    0.997413       3.396990       9.307868       0.504487       1.210563      -0.725958       0.007379       0.002160      -0.014046       0.016013       0.006390      -0.001439       0.001806      -0.002307       0.007748      -0.008257       0.002963       0.005294              1.845029       1.721603       0.294816      -0.350067       1.733493      -0.420651       2.079992          -0.000001
          319              H       8.122324       3.274136       7.717415       0.078506       1.424404 0.10778197E+02  0.11352994E+03                                 2.035179                            1.875825      -1.418492       2.179943                    0.992969       3.982297      11.393684       0.474976       1.224249      -0.719785      -0.034698       0.021925      -0.027992       0.049681      -0.011785       0.000710      -0.004922       0.016132       0.005973      -0.016181       0.002152       0.014030              2.088555       2.269669      -0.396076       0.308055       1.693129      -0.417539       2.302868          -0.000001
          320              H      11.452772       1.842204       9.347779       0.125696       1.067157 0.78235963E+01  0.76530168E+02                                 1.735982                            1.645892      -0.979360       2.415106                    0.998252       3.501333       9.847836       0.482228       1.298457      -0.704964       0.039826      -0.014852       0.010196       0.043711      -0.012983       0.003781      -0.009246       0.033457       0.026747      -0.027242       0.006464       0.020777              1.787476       2.389321      -0.248546      -0.050970       1.471062      -0.050958       1.502044          -0.000001
          321              H      10.613456       1.426569      11.779917       0.158191       1.017591 0.74335270E+01  0.70243926E+02                                 1.562677                            1.507471      -0.840879       2.485273                    0.999747       3.052371       7.858494       0.565403       1.146395      -0.743275       0.013072      -0.004062      -0.003592       0.014152      -0.001925      -0.002878      -0.001253       0.007529       0.006152      -0.005758       0.000424       0.005334              1.578454       1.913862      -0.286202       0.086338       1.384084      -0.057835       1.437415          -0.000001
          322              H       9.632020       2.627890      12.176782       0.163468       1.130941 0.85561896E+01  0.85124295E+02                                 1.785571                            1.700175      -1.071468       2.383818                    0.997654       3.384249       9.429668       0.485954       1.266888      -0.713199      -0.005149       0.017576       0.003819       0.018709       0.000757       0.000172      -0.000624      -0.009323      -0.007633      -0.003504      -0.002534       0.006038              1.832956       1.501916      -0.200382      -0.182205       1.952391       0.515763       2.044559          -0.000001
          323              H       9.034041       1.179869      11.846955       0.154861       1.073753 0.82448011E+01  0.82128862E+02                                 1.779942                            1.710786      -1.266949       2.279428                    0.996820       3.639890      10.503000       0.461900       1.331197      -0.697055      -0.014267      -0.007039      -0.000527       0.015918       0.004959       0.001090      -0.003313       0.001235       0.006274      -0.007172       0.002232       0.004941              1.827486       1.946838       0.434854      -0.247130       1.851700      -0.183692       1.683920          -0.000001
          324              H      10.181731       0.018771       7.583339       0.081539       1.327391 0.99630472E+01  0.10419633E+03                                 2.037559                            1.874727      -1.438257       2.175253                    0.992264       4.122554      12.243238       0.442722       1.322864      -0.697200      -0.020972      -0.009670       0.047898       0.053175       0.001422      -0.014963      -0.003084      -0.011752       0.024456      -0.018392       0.001066       0.017326              2.157461       1.693291       0.040179      -0.575846       1.842619      -0.125795       2.936472          -0.000001
          325              H      11.415231       1.464110       4.102726       0.124891       1.064931 0.76465101E+01  0.74612199E+02                                 1.753390                            1.640988      -1.000979       2.404434                    0.997809       3.557060      10.098383       0.475314       1.320623      -0.699718       0.011353       0.022746      -0.034163       0.042584       0.002080      -0.013297       0.000085      -0.031112       0.049440      -0.027905       0.007411       0.020494              1.835329       1.429779       0.151160      -0.195693       2.053379      -0.540636       2.022829          -0.000001
          326              H      10.559826      24.905958       3.322403       0.166054       1.143874 0.87155624E+01  0.87281192E+02                                 1.818945                            1.732639      -1.037526       2.404206                    0.997893       3.374510       9.493843       0.473510       1.291671      -0.708368      -0.017094      -0.007590       0.004189       0.019166       0.001226      -0.001684       0.000339       0.007225      -0.010180      -0.003879      -0.001915       0.005794              1.871710       1.925458       0.528390       0.170785       2.063792       0.280217       1.625879          -0.000001
          327              H      11.570759      25.997336       2.740513       0.156675       1.011520 0.73139855E+01  0.68752693E+02                                 1.547580                            1.487475      -0.831979       2.486027                    0.999767       3.043397       7.784476       0.574373       1.134427      -0.746117       0.000730       0.013196      -0.007199       0.015050       0.000759      -0.000970      -0.000737      -0.010586      -0.000974      -0.005353      -0.000266       0.005619              1.575507       1.257578       0.090845      -0.152298       1.592059      -0.277766       1.876883          -0.000001
          328              H      12.104381      24.863053       3.732676       0.155434       1.045635 0.80045468E+01  0.79096450E+02                                 1.749404                            1.687227      -1.092580       2.364071                    0.998212       3.553904      10.191866       0.464777       1.333649      -0.697191       0.009117      -0.007653       0.009556       0.015264      -0.004118       0.002060      -0.000430       0.002460       0.004530      -0.005178       0.000467       0.004711              1.779610       1.902899      -0.431024       0.105174       1.888276       0.013505       1.547654          -0.000001
          329              H      15.370473       4.990309      21.562102       0.081312       1.230939 0.93389315E+01  0.96353242E+02                                 1.948521                            1.823341      -1.465141       2.157174                    0.992459       4.175662      12.422513       0.444700       1.334965      -0.693803      -0.050111       0.022166      -0.005189       0.055040      -0.007754       0.006022       0.008668       0.019075      -0.042043      -0.020863       0.001302       0.019561              1.983669       2.465093      -0.387680       0.192748       1.821680       0.171848       1.664233          -0.000001
          330              H      18.660698       2.764647      21.500427       0.123471       1.305831 0.98288311E+01  0.10033615E+03                                 1.894516                            1.778443      -0.979997       2.412329                    0.998221       3.429041       9.400416       0.497212       1.206727      -0.728393       0.031184      -0.030771      -0.005249       0.044123      -0.013732       0.014050       0.014135       0.013076      -0.036858      -0.030393       0.008201       0.022191              1.941988       1.979256      -0.417593      -0.260127       2.088820       0.347652       1.757887          -0.000001
          331              H      20.183801       4.349425      23.106658       0.157347       1.048422 0.75357486E+01  0.71143367E+02                                 1.566490                            1.494917      -0.854736       2.476562                    0.999703       3.033763       7.696820       0.583390       1.112087      -0.752207       0.007204      -0.008759      -0.010037       0.015145      -0.000410      -0.000788       0.005260      -0.001545       0.001527      -0.004766      -0.001111       0.005877              1.580647       1.881643      -0.210657      -0.262755       1.427504       0.169771       1.432795          -0.000000
          332              H      19.521466       5.762586      23.460618       0.160065       1.059935 0.76307331E+01  0.74009254E+02                                 1.718271                            1.607988      -1.142388       2.345144                    0.997680       3.438871       9.559061       0.496999       1.270663      -0.710416      -0.003356       0.015491      -0.005052       0.016635       0.000479       0.006303      -0.004156      -0.008848      -0.001358      -0.009511       0.001737       0.007774              1.800111       1.507742       0.320602       0.008146       2.517248       0.164352       1.375342          -0.000001
          333              H      19.226498       4.486183      24.383061       0.164701       1.106400 0.82985414E+01  0.80634624E+02                                 1.659962                            1.598669      -0.921190       2.451726                    0.999474       3.116289       8.145102       0.545807       1.154907      -0.741638      -0.009994      -0.006711       0.012513       0.017363       0.004406      -0.003027      -0.004592       0.003202       0.008501      -0.006698      -0.001611       0.008309              1.678949       1.418706       0.075908      -0.137722       1.415168      -0.180614       2.202972          -0.000000
          334              H      13.380785       1.898516      20.797869       0.082974       1.197196 0.91055529E+01  0.93246746E+02                                 1.909931                            1.799473      -1.417737       2.184888                    0.992564       4.065705      12.005638       0.448501       1.333570      -0.694774      -0.012267      -0.044735       0.023808       0.052139       0.001642      -0.005313      -0.010801      -0.005983      -0.039739      -0.018408       0.003372       0.015035              1.941998       1.721999       0.125245      -0.085168       2.347066      -0.503737       1.756928          -0.000001
          335              H      14.944111       4.928634      18.751869       0.127769       1.260497 0.96256807E+01  0.97652426E+02                                 1.842718                            1.755452      -1.011866       2.401138                    0.998084       3.382107       9.212647       0.502894       1.200543      -0.730063       0.025889       0.029445      -0.022383       0.045147       0.001026      -0.005792      -0.023176       0.003054      -0.042031      -0.029883       0.007762       0.022120              1.859244       2.067773       0.333712      -0.334327       1.801972      -0.180766       1.707986          -0.000002
          336              H      12.710405       6.250623      18.239699       0.159170       1.020822 0.74336129E+01  0.69777459E+02                                 1.525287                            1.475196      -0.836346       2.487325                    0.999723       2.988035       7.501808       0.594374       1.097820      -0.756398       0.012625       0.005375      -0.004672       0.014495      -0.000534      -0.001143      -0.002504       0.008240      -0.013569      -0.006153      -0.000357       0.006509              1.508753       1.483675       0.247681      -0.134051       1.623941      -0.202511       1.418644          -0.000002
          337              H      11.525173       5.194104      18.022496       0.166301       1.113937 0.81700171E+01  0.79598115E+02                                 1.702918                            1.610958      -1.071563       2.382846                    0.998319       3.229827       8.636602       0.527776       1.191178      -0.731106      -0.009152      -0.011986      -0.009363       0.017751      -0.000925       0.006704       0.004549      -0.005377       0.001550      -0.009256       0.001519       0.007736              1.763703       1.846348       0.236926       0.538730       1.548811       0.289437       1.895952          -0.000001
          338              H      11.629752       6.009286      19.395434       0.160027       1.191103 0.90639378E+01  0.90904606E+02                                 1.797988                            1.710552      -1.141812       2.344220                    0.997413       3.396990       9.307865       0.504487       1.210562      -0.725958      -0.007379       0.002160       0.014046       0.016013      -0.006390      -0.001439      -0.001806      -0.002307       0.007748      -0.008257       0.002963       0.005294              1.845028       1.721602      -0.294816      -0.350067       1.733492       0.420651       2.079991          -0.000002
          339              H      18.692876       3.274136      19.097785       0.078506       1.424403 0.10778188E+02  0.11352982E+03                                 2.035178                            1.875824      -1.418491       2.179944                    0.992969       3.982295      11.393675       0.474977       1.224249      -0.719785       0.034698       0.021925       0.027992       0.049681       0.011785       0.000710       0.004922       0.016132       0.005973      -0.016181       0.002152       0.014030              2.088554       2.269667       0.396075       0.308055       1.693128       0.417539       2.302866          -0.000001
          340              H      15.362428       1.842204      17.467421       0.125696       1.067157 0.78235976E+01  0.76530183E+02                                 1.735982                            1.645892      -0.979360       2.415106                    0.998252       3.501333       9.847836       0.482228       1.298457      -0.704964      -0.039826      -0.014852      -0.010196       0.043711       0.012983       0.003781       0.009246       0.033457       0.026747      -0.027242       0.006464       0.020777              1.787476       2.389321       0.248546      -0.050970       1.471062       0.050958       1.502044          -0.000001
          341              H      16.201744       1.426569      15.035283       0.158191       1.017592 0.74335282E+01  0.70243933E+02                                 1.562676                            1.507470      -0.840879       2.485273                    0.999747       3.052372       7.858494       0.565403       1.146394      -0.743275      -0.013072      -0.004062       0.003592       0.014152       0.001925      -0.002878       0.001253       0.007529       0.006152      -0.005758       0.000424       0.005334              1.578453       1.913861       0.286202       0.086338       1.384084       0.057835       1.437414          -0.000001
          342              H      17.183180       2.627890      14.638418       0.163468       1.130941 0.85561896E+01  0.85124294E+02                                 1.785571                            1.700175      -1.071469       2.383818                    0.997654       3.384249       9.429667       0.485954       1.266888      -0.713199       0.005149       0.017576      -0.003819       0.018709      -0.000757       0.000172       0.000624      -0.009323      -0.007633      -0.003504      -0.002534       0.006038              1.832955       1.501916       0.200382      -0.182205       1.952391      -0.515763       2.044559          -0.000001
          343              H      17.781159       1.179869      14.968245       0.154861       1.073753 0.82447997E+01  0.82128846E+02                                 1.779942                            1.710786      -1.266949       2.279428                    0.996820       3.639890      10.503000       0.461900       1.331197      -0.697055       0.014267      -0.007039       0.000527       0.015918      -0.004959       0.001090       0.003313       0.001235       0.006274      -0.007172       0.002232       0.004941              1.827486       1.946838      -0.434854      -0.247130       1.851700       0.183692       1.683920          -0.000001
          344              H      16.633469       0.018771      19.231861       0.081539       1.327391 0.99630465E+01  0.10419633E+03                                 2.037559                            1.874727      -1.438257       2.175253                    0.992264       4.122554      12.243239       0.442721       1.322864      -0.697200       0.020972      -0.009670      -0.047898       0.053175      -0.001422      -0.014963       0.003084      -0.011752       0.024456      -0.018392       0.001066       0.017326              2.157461       1.693291      -0.040179      -0.575846       1.842620       0.125795       2.936472          -0.000001
          345              H      15.399969       1.464110      22.712474       0.124891       1.064931 0.76465095E+01  0.74612195E+02                                 1.753390                            1.640988      -1.000979       2.404434                    0.997809       3.557060      10.098384       0.475314       1.320624      -0.699717      -0.011353       0.022746       0.034163       0.042584      -0.002080      -0.013297      -0.000085      -0.031112       0.049440      -0.027905       0.007411       0.020494              1.835329       1.429779      -0.151160      -0.195693       2.053379       0.540637       2.022829          -0.000001
          346              H      16.255374      24.905958      23.492797       0.166054       1.143874 0.87155623E+01  0.87281194E+02                                 1.818945                            1.732639      -1.037526       2.404206                    0.997893       3.374510       9.493844       0.473510       1.291672      -0.708368       0.017094      -0.007590      -0.004189       0.019166      -0.001226      -0.001684      -0.000339       0.007225      -0.010180      -0.003879      -0.001915       0.005794              1.871710       1.925458      -0.528390       0.170785       2.063792      -0.280217       1.625879          -0.000000
          347              H      15.244441      25.997336      24.074687       0.156675       1.011520 0.73139855E+01  0.68752693E+02                                 1.547580                            1.487475      -0.831979       2.486027                    0.999767       3.043397       7.784476       0.574373       1.134427      -0.746117      -0.000730       0.013196       0.007199       0.015050      -0.000759      -0.000970       0.000737      -0.010586      -0.000974      -0.005353      -0.000266       0.005619              1.575507       1.257578      -0.090845      -0.152298       1.592059       0.277766       1.876883          -0.000001
          348              H      14.710819      24.863053      23.082524       0.155434       1.045635 0.80045463E+01  0.79096445E+02                                 1.749405                            1.687227      -1.092581       2.364071                    0.998212       3.553904      10.191867       0.464776       1.333649      -0.697191      -0.009117      -0.007653      -0.009556       0.015264       0.004118       0.002060       0.000430       0.002460       0.004530      -0.005178       0.000467       0.004711              1.779610       1.902899       0.431024       0.105174       1.888276      -0.013505       1.547654          -0.000001
          349              H      11.444727      21.824891      21.562102       0.081312       1.230939 0.93389329E+01  0.96353259E+02                                 1.948521                            1.823341      -1.465141       2.157174                    0.992459       4.175662      12.422513       0.444700       1.334965      -0.693803       0.050111      -0.022166      -0.005189       0.055040      -0.007754      -0.006022      -0.008668       0.019075      -0.042043      -0.020863       0.001302       0.019561              1.983669       2.465094      -0.387680      -0.192748       1.821681      -0.171848       1.664233          -0.000001
          350              H       8.154502      24.050553      21.500427       0.123471       1.305831 0.98288302E+01  0.10033614E+03                                 1.894516                            1.778443      -0.979997       2.412329                    0.998221       3.429041       9.400417       0.497212       1.206728      -0.728393      -0.031184       0.030771      -0.005249       0.044123      -0.013732      -0.014050      -0.014135       0.013076      -0.036858      -0.030393       0.008201       0.022191              1.941988       1.979256      -0.417593       0.260127       2.088820      -0.347652       1.757887          -0.000001
          351              H       6.631399      22.465775      23.106658       0.157347       1.048423 0.75357505E+01  0.71143391E+02                                 1.566490                            1.494917      -0.854736       2.476562                    0.999703       3.033763       7.696821       0.583390       1.112087      -0.752207      -0.007204       0.008759      -0.010037       0.015145      -0.000410       0.000788      -0.005260      -0.001545       0.001527      -0.004766      -0.001111       0.005877              1.580648       1.881643      -0.210657       0.262756       1.427505      -0.169771       1.432795          -0.000000
          352              H       7.293734      21.052614      23.460618       0.160065       1.059935 0.76307341E+01  0.74009261E+02                                 1.718271                            1.607987      -1.142388       2.345145                    0.997680       3.438871       9.559059       0.497000       1.270663      -0.710416       0.003356      -0.015491      -0.005052       0.016635       0.000479      -0.006303       0.004156      -0.008848      -0.001358      -0.009511       0.001737       0.007774              1.800110       1.507742       0.320602      -0.008146       2.517248      -0.164352       1.375342          -0.000001
          353              H       7.588702      22.329017      24.383061       0.164701       1.106400 0.82985422E+01  0.80634636E+02                                 1.659962                            1.598670      -0.921190       2.451726                    0.999474       3.116289       8.145103       0.545807       1.154907      -0.741638       0.009994       0.006711       0.012513       0.017363       0.004406       0.003027       0.004592       0.003202       0.008501      -0.006698      -0.001611       0.008309              1.678949       1.418706       0.075908       0.137722       1.415168       0.180614       2.202973          -0.000000
          354              H      13.434415      24.916684      20.797869       0.082974       1.197196 0.91055529E+01  0.93246746E+02                                 1.909931                            1.799473      -1.417737       2.184888                    0.992564       4.065705      12.005638       0.448501       1.333570      -0.694774       0.012267       0.044735       0.023808       0.052139       0.001642       0.005313       0.010801      -0.005983      -0.039739      -0.018408       0.003372       0.015035              1.941998       1.721999       0.125245       0.085168       2.347066       0.503737       1.756928          -0.000001
          355              H      11.871089      21.886566      18.751869       0.127769       1.260497 0.96256813E+01  0.97652436E+02                                 1.842719                            1.755452      -1.011866       2.401138                    0.998084       3.382107       9.212648       0.502894       1.200543      -0.730063      -0.025889      -0.029445      -0.022383       0.045147       0.001026       0.005792       0.023176       0.003054      -0.042031      -0.029883       0.007762       0.022120              1.859244       2.067773       0.333712       0.334327       1.801972       0.180766       1.707986          -0.000002
          356              H      14.104795      20.564577      18.239699       0.159170       1.020822 0.74336160E+01  0.69777500E+02                                 1.525288                            1.475197      -0.836346       2.487325                    0.999723       2.988035       7.501810       0.594374       1.097820      -0.756398      -0.012625      -0.005375      -0.004672       0.014495      -0.000534       0.001143       0.002504       0.008240      -0.013569      -0.006153      -0.000357       0.006509              1.508754       1.483676       0.247681       0.134051       1.623942       0.202511       1.418645          -0.000002
          357              H      15.290027      21.621096      18.022496       0.166301       1.113937 0.81700174E+01  0.79598121E+02                                 1.702918                            1.610958      -1.071563       2.382846                    0.998319       3.229827       8.636603       0.527776       1.191178      -0.731105       0.009152       0.011986      -0.009363       0.017751      -0.000925      -0.006704      -0.004549      -0.005377       0.001550      -0.009256       0.001519       0.007736              1.763704       1.846348       0.236926      -0.538730       1.548811      -0.289438       1.895952          -0.000001
          358              H      15.185448      20.805914      19.395434       0.160027       1.191103 0.90639380E+01  0.90904611E+02                                 1.797989                            1.710552      -1.141812       2.344220                    0.997413       3.396990       9.307866       0.504487       1.210562      -0.725958       0.007379      -0.002160       0.014046       0.016013      -0.006390       0.001439       0.001806      -0.002307       0.007748      -0.008257       0.002963       0.005294              1.845029       1.721602      -0.294816       0.350067       1.733492      -0.420651       2.079991          -0.000001
          359              H       8.122324      23.541064      19.097785       0.078506       1.424404 0.10778197E+02  0.11352992E+03                                 2.035178                            1.875824      -1.418491       2.179944                    0.992969       3.982297      11.393680       0.474977       1.224248      -0.719786      -0.034698      -0.021925       0.027992       0.049681       0.011785      -0.000710      -0.004922       0.016132       0.005973      -0.016181       0.002152       0.014030              2.088554       2.269668       0.396075      -0.308055       1.693128      -0.417539       2.302867          -0.000001
          360              H      11.452772      24.972996      17.467421       0.125696       1.067157 0.78235963E+01  0.76530168E+02                                 1.735982                            1.645892      -0.979360       2.415106                    0.998252       3.501333       9.847836       0.482228       1.298457      -0.704964       0.039826       0.014852      -0.010196       0.043711       0.012983      -0.003781      -0.009246       0.033457       0.026747      -0.027242       0.006464       0.020777              1.787476       2.389321       0.248546       0.050970       1.471062      -0.050958       1.502044          -0.000001
          361              H      10.613456      25.388631      15.035283       0.158191       1.017592 0.74335282E+01  0.70243933E+02                                 1.562676                            1.507470      -0.840879       2.485273                    0.999747       3.052372       7.858494       0.565403       1.146394      -0.743275       0.013072       0.004062       0.003592       0.014152       0.001925       0.002878      -0.001253       0.007529       0.006152      -0.005758       0.000424       0.005334              1.578453       1.913861       0.286202      -0.086338       1.384084      -0.057835       1.437414          -0.000001
          362              H       9.632020      24.187310      14.638418       0.163468       1.130941 0.85561896E+01  0.85124295E+02                                 1.785571                            1.700175      -1.071468       2.383818                    0.997654       3.384249       9.429668       0.485954       1.266888      -0.713199      -0.005149      -0.017576      -0.003819       0.018709      -0.000757      -0.000172      -0.000624      -0.009323      -0.007633      -0.003504      -0.002534       0.006038              1.832956       1.501916       0.200382       0.182205       1.952391       0.515763       2.044559          -0.000001
          363              H       9.034041      25.635331      14.968245       0.154861       1.073753 0.82448004E+01  0.82128857E+02                                 1.779943                            1.710786      -1.266949       2.279428                    0.996820       3.639890      10.503001       0.461900       1.331197      -0.697055      -0.014267       0.007039       0.000527       0.015918      -0.004959      -0.001090      -0.003313       0.001235       0.006274      -0.007172       0.002232       0.004941              1.827486       1.946838      -0.434854       0.247130       1.851700      -0.183692       1.683921          -0.000001
          364              H      10.181731      -0.018771      19.231861       0.081539       1.327391 0.99630464E+01  0.10419633E+03                                 2.037559                            1.874727      -1.438257       2.175253                    0.992264       4.122554      12.243239       0.442721       1.322864      -0.697200      -0.020972       0.009670      -0.047898       0.053175      -0.001422       0.014963      -0.003084      -0.011752       0.024456      -0.018392       0.001066       0.017326              2.157461       1.693292      -0.040179       0.575846       1.842620      -0.125795       2.936472          -0.000001
          365              H      11.415231      25.351090      22.712474       0.124891       1.064931 0.76465095E+01  0.74612194E+02                                 1.753390                            1.640988      -1.000979       2.404434                    0.997809       3.557060      10.098384       0.475314       1.320624      -0.699717       0.011353      -0.022746       0.034163       0.042584      -0.002080       0.013297       0.000085      -0.031112       0.049440      -0.027905       0.007411       0.020494              1.835329       1.429779      -0.151160       0.195693       2.053379      -0.540637       2.022829          -0.000001
          366              H      10.559826       1.909242      23.492797       0.166054       1.143874 0.87155638E+01  0.87281212E+02                                 1.818945                            1.732639      -1.037526       2.404206                    0.997893       3.374510       9.493844       0.473510       1.291672      -0.708368      -0.017094       0.007590      -0.004189       0.019166      -0.001226       0.001684       0.000339       0.007225      -0.010180      -0.003879      -0.001915       0.005794              1.871710       1.925458      -0.528390      -0.170785       2.063792       0.280217       1.625879          -0.000001
          367              H      11.570759       0.817864      24.074687       0.156675       1.011520 0.73139855E+01  0.68752693E+02                                 1.547580                            1.487475      -0.831979       2.486027                    0.999767       3.043397       7.784476       0.574373       1.134427      -0.746117       0.000730      -0.013196       0.007199       0.015050      -0.000759       0.000970      -0.000737      -0.010586      -0.000974      -0.005353      -0.000266       0.005619              1.575507       1.257578      -0.090845       0.152298       1.592059      -0.277766       1.876883          -0.000001
          368              H      12.104381       1.952147      23.082524       0.155434       1.045635 0.80045469E+01  0.79096450E+02                                 1.749404                            1.687227      -1.092580       2.364071                    0.998212       3.553904      10.191866       0.464777       1.333649      -0.697191       0.009117       0.007653      -0.009556       0.015264       0.004118      -0.002060      -0.000430       0.002460       0.004530      -0.005178       0.000467       0.004711              1.779610       1.902899       0.431024      -0.105174       1.888276       0.013505       1.547654          -0.000001
          369              H      21.824891      21.562102      11.444727       0.081312       1.230939 0.93389346E+01  0.96353277E+02                                 1.948521                            1.823341      -1.465141       2.157174                    0.992459       4.175662      12.422511       0.444700       1.334965      -0.693803      -0.022166      -0.005189       0.050111       0.055040      -0.008668      -0.007754      -0.006022       0.011484       0.049634      -0.020863       0.001302       0.019561              1.983669       1.821680      -0.171848      -0.387680       1.664233      -0.192748       2.465093          -0.000001
          370              H      24.050553      21.500427       8.154502       0.123471       1.305831 0.98288296E+01  0.10033613E+03                                 1.894516                            1.778443      -0.979997       2.412329                    0.998221       3.429041       9.400416       0.497212       1.206727      -0.728393       0.030771      -0.005249      -0.031184       0.044123      -0.014135      -0.013732      -0.014050       0.011891       0.038043      -0.030393       0.008201       0.022191              1.941988       2.088820      -0.347652      -0.417593       1.757887       0.260127       1.979256          -0.000001
          371              H      22.465775      23.106658       6.631399       0.157347       1.048423 0.75357516E+01  0.71143403E+02                                 1.566490                            1.494917      -0.854737       2.476562                    0.999703       3.033763       7.696821       0.583390       1.112087      -0.752207       0.008759      -0.010037      -0.007204       0.015145      -0.005260      -0.000410       0.000788       0.000009      -0.003081      -0.004766      -0.001111       0.005877              1.580648       1.427505      -0.169771      -0.210657       1.432795       0.262756       1.881644          -0.000000
          372              H      21.052614      23.460618       7.293734       0.160065       1.059935 0.76307302E+01  0.74009213E+02                                 1.718270                            1.607987      -1.142387       2.345145                    0.997680       3.438870       9.559055       0.497000       1.270663      -0.710416      -0.015491      -0.005052       0.003356       0.016635       0.004156       0.000479      -0.006303       0.005103      -0.012593      -0.009511       0.001737       0.007774              1.800110       2.517247      -0.164352       0.320602       1.375342      -0.008146       1.507741          -0.000001
          373              H      22.329017      24.383061       7.588702       0.164701       1.106399 0.82985366E+01  0.80634564E+02                                 1.659961                            1.598669      -0.921189       2.451726                    0.999474       3.116288       8.145098       0.545808       1.154906      -0.741638       0.006710       0.012513       0.009994       0.017363       0.004592       0.004406       0.003027      -0.005851       0.000552      -0.006698      -0.001611       0.008309              1.678948       1.415167       0.180614       0.075908       2.202971       0.137722       1.418705           0.000000
          374              H      24.916684      20.797869      13.434415       0.082974       1.197197 0.91055538E+01  0.93246754E+02                                 1.909930                            1.799473      -1.417736       2.184888                    0.992564       4.065705      12.005637       0.448501       1.333569      -0.694774       0.044735       0.023808       0.012267       0.052139       0.010801       0.001642       0.005313       0.022861       0.010894      -0.018408       0.003372       0.015035              1.941998       2.347066       0.503737       0.125245       1.756928       0.085168       1.721998          -0.000001
          375              H      21.886566      18.751869      11.871089       0.127769       1.260497 0.96256827E+01  0.97652454E+02                                 1.842719                            1.755452      -1.011866       2.401138                    0.998084       3.382107       9.212648       0.502894       1.200543      -0.730063      -0.029445      -0.022383      -0.025889       0.045147       0.023176       0.001026       0.005792       0.019488       0.025596      -0.029883       0.007762       0.022120              1.859244       1.801972       0.180766       0.333712       1.707986       0.334327       2.067774          -0.000002
          376              H      20.564577      18.239699      14.104795       0.159170       1.020822 0.74336098E+01  0.69777419E+02                                 1.525287                            1.475196      -0.836346       2.487325                    0.999723       2.988035       7.501806       0.594375       1.097819      -0.756398      -0.005375      -0.004672      -0.012625       0.014495       0.002504      -0.000534       0.001143       0.002664       0.019144      -0.006153      -0.000357       0.006509              1.508753       1.623940       0.202511       0.247681       1.418643       0.134051       1.483674          -0.000002
          377              H      21.621096      18.022496      15.290027       0.166301       1.113937 0.81700168E+01  0.79598109E+02                                 1.702917                            1.610958      -1.071563       2.382846                    0.998319       3.229827       8.636601       0.527776       1.191178      -0.731106       0.011986      -0.009363       0.009152       0.017751      -0.004549      -0.000925      -0.006704       0.001913      -0.008840      -0.009256       0.001519       0.007736              1.763703       1.548810      -0.289437       0.236926       1.895951      -0.538730       1.846347          -0.000001
          378              H      20.805914      19.395434      15.185448       0.160027       1.191103 0.90639339E+01  0.90904562E+02                                 1.797988                            1.710552      -1.141812       2.344220                    0.997413       3.396989       9.307864       0.504487       1.210563      -0.725958      -0.002160       0.014046       0.007379       0.016013       0.001806      -0.006390       0.001439      -0.002720      -0.007335      -0.008257       0.002963       0.005294              1.845029       1.733492      -0.420651      -0.294816       2.079991       0.350067       1.721602          -0.000001
          379              H      23.541064      19.097785       8.122324       0.078506       1.424403 0.10778192E+02  0.11352988E+03                                 2.035179                            1.875825      -1.418491       2.179944                    0.992969       3.982296      11.393679       0.474976       1.224249      -0.719785      -0.021925       0.027992      -0.034698       0.049681      -0.004922       0.011785      -0.000710      -0.011053       0.021212      -0.016181       0.002152       0.014030              2.088554       1.693128      -0.417539       0.396075       2.302867      -0.308055       2.269668          -0.000001
          380              H      24.972996      17.467421      11.452772       0.125696       1.067157 0.78235971E+01  0.76530180E+02                                 1.735982                            1.645892      -0.979360       2.415106                    0.998252       3.501333       9.847837       0.482228       1.298457      -0.704964       0.014852      -0.010196       0.039826       0.043711      -0.009246       0.012983      -0.003781      -0.030102       0.036812      -0.027242       0.006464       0.020777              1.787476       1.471062      -0.050958       0.248546       1.502045       0.050970       2.389321          -0.000001
          381              H      25.388631      15.035283      10.613456       0.158191       1.017592 0.74335299E+01  0.70243955E+02                                 1.562677                            1.507471      -0.840879       2.485273                    0.999747       3.052372       7.858495       0.565403       1.146394      -0.743275       0.004062       0.003592       0.013072       0.014152      -0.001253       0.001925       0.002878      -0.006840       0.008218      -0.005758       0.000424       0.005334              1.578453       1.384084      -0.057835       0.286202       1.437415      -0.086338       1.913862          -0.000001
          382              H      24.187310      14.638418       9.632020       0.163468       1.130941 0.85561896E+01  0.85124295E+02                                 1.785571                            1.700175      -1.071469       2.383818                    0.997654       3.384249       9.429668       0.485954       1.266888      -0.713199      -0.017576      -0.003819      -0.005149       0.018709      -0.000624      -0.000757      -0.000172       0.008478      -0.010168      -0.003504      -0.002534       0.006038              1.832956       1.952391       0.515763       0.200382       2.044559       0.182205       1.501916          -0.000001
          383              H      25.635331      14.968245       9.034041       0.154861       1.073753 0.82447997E+01  0.82128846E+02                                 1.779942                            1.710786      -1.266949       2.279428                    0.996820       3.639890      10.503000       0.461900       1.331197      -0.697055       0.007039       0.000527      -0.014267       0.015918      -0.003313      -0.004959      -0.001090      -0.003754      -0.001284      -0.007172       0.002232       0.004941              1.827486       1.851700      -0.183692      -0.434854       1.683920       0.247130       1.946838          -0.000001
          384              H      -0.018771      19.231861      10.181731       0.081539       1.327391 0.99630472E+01  0.10419633E+03                                 2.037559                            1.874727      -1.438257       2.175253                    0.992264       4.122554      12.243238       0.442722       1.322864      -0.697200       0.009670      -0.047898      -0.020972       0.053175      -0.003084      -0.001422       0.014963      -0.006352      -0.029855      -0.018392       0.001066       0.017326              2.157461       1.842619      -0.125795      -0.040179       2.936472       0.575846       1.693291          -0.000001
          385              H      25.351090      22.712474      11.415231       0.124891       1.064931 0.76465108E+01  0.74612210E+02                                 1.753390                            1.640989      -1.000979       2.404434                    0.997809       3.557060      10.098384       0.475314       1.320624      -0.699718      -0.022746       0.034163       0.011353       0.042584       0.000085      -0.002080       0.013297      -0.009164      -0.071388      -0.027905       0.007411       0.020494              1.835329       2.053379      -0.540637      -0.151160       2.022829       0.195693       1.429779          -0.000001
          386              H       1.909242      23.492797      10.559826       0.166054       1.143874 0.87155623E+01  0.87281194E+02                                 1.818945                            1.732639      -1.037526       2.404206                    0.997893       3.374510       9.493844       0.473510       1.291672      -0.708368       0.007590      -0.004189      -0.017094       0.019166       0.000339      -0.001226       0.001684       0.001477       0.015928      -0.003879      -0.001915       0.005794              1.871710       2.063792       0.280217      -0.528390       1.625879      -0.170785       1.925458          -0.000000
          387              H       0.817864      24.074687      11.570759       0.156675       1.011520 0.73139865E+01  0.68752705E+02                                 1.547580                            1.487475      -0.831979       2.486027                    0.999767       3.043397       7.784476       0.574373       1.134427      -0.746117      -0.013196       0.007199       0.000730       0.015050      -0.000737      -0.000759       0.000970       0.005780      -0.015392      -0.005353      -0.000266       0.005619              1.575507       1.592059      -0.277766      -0.090845       1.876883       0.152298       1.257578          -0.000001
          388              H       1.952147      23.082524      12.104381       0.155434       1.045635 0.80045469E+01  0.79096450E+02                                 1.749404                            1.687227      -1.092580       2.364071                    0.998212       3.553904      10.191866       0.464777       1.333649      -0.697191       0.007653      -0.009556       0.009117       0.015264      -0.000430       0.004118      -0.002060      -0.003495       0.001425      -0.005178       0.000467       0.004711              1.779610       1.888276       0.013505       0.431024       1.547654      -0.105174       1.902899          -0.000001
          389              H       4.990309      21.562102      15.370473       0.081312       1.230939 0.93389337E+01  0.96353268E+02                                 1.948521                            1.823341      -1.465141       2.157173                    0.992459       4.175662      12.422512       0.444700       1.334965      -0.693803       0.022166      -0.005189      -0.050111       0.055040       0.008668      -0.007754       0.006022       0.011484       0.049634      -0.020863       0.001302       0.019561              1.983669       1.821680       0.171848      -0.387680       1.664233       0.192748       2.465093          -0.000001
          390              H       2.764647      21.500427      18.660698       0.123471       1.305831 0.98288296E+01  0.10033613E+03                                 1.894516                            1.778443      -0.979997       2.412329                    0.998221       3.429041       9.400416       0.497212       1.206727      -0.728393      -0.030771      -0.005249       0.031184       0.044123       0.014135      -0.013732       0.014050       0.011891       0.038043      -0.030393       0.008201       0.022191              1.941988       2.088820       0.347652      -0.417593       1.757887      -0.260127       1.979256          -0.000001
          391              H       4.349425      23.106658      20.183801       0.157347       1.048423 0.75357529E+01  0.71143414E+02                                 1.566490                            1.494917      -0.854737       2.476562                    0.999703       3.033764       7.696822       0.583391       1.112087      -0.752207      -0.008759      -0.010037       0.007204       0.015145       0.005260      -0.000410      -0.000788       0.000009      -0.003081      -0.004766      -0.001111       0.005877              1.580647       1.427504       0.169771      -0.210657       1.432795      -0.262756       1.881643          -0.000000
          392              H       5.762586      23.460618      19.521466       0.160065       1.059935 0.76307293E+01  0.74009206E+02                                 1.718271                            1.607987      -1.142387       2.345145                    0.997680       3.438870       9.559057       0.497000       1.270663      -0.710416       0.015491      -0.005052      -0.003356       0.016635      -0.004156       0.000479       0.006303       0.005103      -0.012593      -0.009511       0.001737       0.007774              1.800110       2.517247       0.164352       0.320602       1.375342       0.008146       1.507742          -0.000001
          393              H       4.486183      24.383061      19.226498       0.164701       1.106400 0.82985423E+01  0.80634642E+02                                 1.659962                            1.598670      -0.921190       2.451726                    0.999474       3.116288       8.145102       0.545807       1.154908      -0.741638      -0.006711       0.012513      -0.009994       0.017363      -0.004592       0.004406      -0.003027      -0.005851       0.000552      -0.006698      -0.001611       0.008309              1.678949       1.415168      -0.180614       0.075908       2.202974      -0.137722       1.418707          -0.000000
          394              H       1.898516      20.797869      13.380785       0.082974       1.197196 0.91055529E+01  0.93246746E+02                                 1.909931                            1.799473      -1.417737       2.184888                    0.992564       4.065705      12.005638       0.448501       1.333570      -0.694774      -0.044735       0.023808      -0.012267       0.052139      -0.010801       0.001642      -0.005313       0.022861       0.010894      -0.018408       0.003372       0.015035              1.941998       2.347066      -0.503737       0.125245       1.756928      -0.085168       1.721999          -0.000001
          395              H       4.928634      18.751869      14.944111       0.127769       1.260497 0.96256807E+01  0.97652426E+02                                 1.842718                            1.755452      -1.011866       2.401138                    0.998084       3.382107       9.212647       0.502894       1.200543      -0.730063       0.029445      -0.022383       0.025889       0.045147      -0.023176       0.001026      -0.005792       0.019488       0.025596      -0.029883       0.007762       0.022120              1.859244       1.801972      -0.180766       0.333712       1.707986      -0.334327       2.067773          -0.000002
          396              H       6.250623      18.239699      12.710405       0.159170       1.020822 0.74336150E+01  0.69777485E+02                                 1.525288                            1.475197      -0.836346       2.487325                    0.999723       2.988035       7.501809       0.594374       1.097820      -0.756398       0.005375      -0.004672       0.012625       0.014495      -0.002504      -0.000534      -0.001143       0.002664       0.019144      -0.006153      -0.000357       0.006509              1.508754       1.623941      -0.202511       0.247681       1.418644      -0.134051       1.483675          -0.000002
          397              H       5.194104      18.022496      11.525173       0.166301       1.113937 0.81700172E+01  0.79598115E+02                                 1.702918                            1.610958      -1.071563       2.382846                    0.998319       3.229827       8.636602       0.527776       1.191178      -0.731106      -0.011986      -0.009363      -0.009152       0.017751       0.004549      -0.000925       0.006704       0.001913      -0.008840      -0.009256       0.001519       0.007736              1.763703       1.548811       0.289437       0.236926       1.895952       0.538730       1.846348          -0.000001
          398              H       6.009286      19.395434      11.629752       0.160027       1.191103 0.90639339E+01  0.90904563E+02                                 1.797988                            1.710552      -1.141812       2.344220                    0.997413       3.396989       9.307864       0.504487       1.210563      -0.725958       0.002160       0.014046      -0.007379       0.016013      -0.001806      -0.006390      -0.001439      -0.002720      -0.007335      -0.008257       0.002963       0.005294              1.845029       1.733492       0.420651      -0.294816       2.079991      -0.350067       1.721602          -0.000001
          399              H       3.274136      19.097785      18.692876       0.078506       1.424403 0.10778192E+02  0.11352986E+03                                 2.035178                            1.875824      -1.418491       2.179944                    0.992969       3.982296      11.393677       0.474977       1.224249      -0.719786       0.021925       0.027992       0.034698       0.049681       0.004922       0.011785       0.000710      -0.011052       0.021212      -0.016181       0.002152       0.014030              2.088554       1.693128       0.417539       0.396075       2.302866       0.308055       2.269667          -0.000001
          400              H       1.842204      17.467421      15.362428       0.125696       1.067157 0.78235963E+01  0.76530168E+02                                 1.735982                            1.645892      -0.979360       2.415106                    0.998252       3.501333       9.847836       0.482228       1.298457      -0.704964      -0.014852      -0.010196      -0.039826       0.043711       0.009246       0.012983       0.003781      -0.030102       0.036812      -0.027242       0.006464       0.020777              1.787476       1.471062       0.050958       0.248546       1.502044      -0.050970       2.389321          -0.000001
          401              H       1.426569      15.035283      16.201744       0.158191       1.017592 0.74335293E+01  0.70243946E+02                                 1.562676                            1.507470      -0.840879       2.485273                    0.999747       3.052372       7.858494       0.565403       1.146394      -0.743275      -0.004062       0.003592      -0.013072       0.014152       0.001253       0.001925      -0.002878      -0.006840       0.008218      -0.005758       0.000424       0.005334              1.578453       1.384084       0.057835       0.286202       1.437414       0.086338       1.913861          -0.000001
          402              H       2.627890      14.638418      17.183180       0.163468       1.130941 0.85561896E+01  0.85124295E+02                                 1.785571                            1.700175      -1.071469       2.383818                    0.997654       3.384249       9.429668       0.485954       1.266888      -0.713199       0.017576      -0.003819       0.005149       0.018709       0.000624      -0.000757       0.000172       0.008478      -0.010168      -0.003504      -0.002534       0.006038              1.832956       1.952391      -0.515763       0.200382       2.044559      -0.182205       1.501916          -0.000001
          403              H       1.179869      14.968245      17.781159       0.154861       1.073753 0.82448003E+01  0.82128851E+02                                 1.779942                            1.710786      -1.266949       2.279428                    0.996820       3.639890      10.502999       0.461900       1.331197      -0.697055      -0.007039       0.000527       0.014267       0.015918       0.003313      -0.004959       0.001090      -0.003754      -0.001284      -0.007172       0.002232       0.004941              1.827486       1.851700       0.183692      -0.434854       1.683920      -0.247130       1.946838          -0.000001
          404              H       0.018771      19.231861      16.633469       0.081539       1.327391 0.99630472E+01  0.10419633E+03                                 2.037559                            1.874727      -1.438257       2.175253                    0.992264       4.122554      12.243238       0.442722       1.322864      -0.697200      -0.009670      -0.047898       0.020972       0.053175       0.003084      -0.001422      -0.014963      -0.006352      -0.029855      -0.018392       0.001066       0.017326              2.157461       1.842619       0.125795      -0.040179       2.936472      -0.575846       1.693291          -0.000001
          405              H       1.464110      22.712474      15.399969       0.124891       1.064931 0.76465102E+01  0.74612205E+02                                 1.753390                            1.640989      -1.000979       2.404434                    0.997809       3.557060      10.098385       0.475314       1.320624      -0.699717       0.022746       0.034163      -0.011353       0.042584      -0.000085      -0.002080      -0.013297      -0.009164      -0.071388      -0.027905       0.007411       0.020494              1.835330       2.053380       0.540637      -0.151160       2.022829      -0.195693       1.429779          -0.000001
          406              H      24.905958      23.492797      16.255374       0.166054       1.143873 0.87155595E+01  0.87281164E+02                                 1.818945                            1.732639      -1.037526       2.404206                    0.997893       3.374509       9.493843       0.473509       1.291672      -0.708368      -0.007590      -0.004189       0.017094       0.019166      -0.000339      -0.001226      -0.001684       0.001477       0.015928      -0.003879      -0.001915       0.005794              1.871710       2.063793      -0.280217      -0.528390       1.625879       0.170785       1.925459          -0.000000
          407              H      25.997336      24.074687      15.244441       0.156675       1.011520 0.73139855E+01  0.68752693E+02                                 1.547580                            1.487475      -0.831979       2.486027                    0.999767       3.043397       7.784476       0.574373       1.134427      -0.746117       0.013196       0.007199      -0.000730       0.015050       0.000737      -0.000759      -0.000970       0.005780      -0.015392      -0.005353      -0.000266       0.005619              1.575507       1.592059       0.277766      -0.090845       1.876883      -0.152298       1.257578          -0.000001
          408              H      24.863053      23.082524      14.710819       0.155434       1.045635 0.80045468E+01  0.79096450E+02                                 1.749404                            1.687227      -1.092580       2.364071                    0.998212       3.553904      10.191866       0.464777       1.333649      -0.697191      -0.007653      -0.009556      -0.009117       0.015264       0.000430       0.004118       0.002060      -0.003495       0.001425      -0.005178       0.000467       0.004711              1.779610       1.888276      -0.013505       0.431024       1.547654       0.105174       1.902899          -0.000001
          409              H       4.990309       5.253098      11.444727       0.081312       1.230939 0.93389315E+01  0.96353242E+02                                 1.948521                            1.823341      -1.465141       2.157174                    0.992459       4.175662      12.422513       0.444700       1.334965      -0.693803       0.022166       0.005189       0.050111       0.055040      -0.008668       0.007754       0.006022       0.011484       0.049634      -0.020863       0.001302       0.019561              1.983669       1.821680      -0.171848       0.387680       1.664233       0.192748       2.465093          -0.000001
          410              H       2.764647       5.314773       8.154502       0.123471       1.305831 0.98288296E+01  0.10033613E+03                                 1.894516                            1.778443      -0.979997       2.412329                    0.998221       3.429041       9.400416       0.497212       1.206727      -0.728393      -0.030771       0.005249      -0.031184       0.044123      -0.014135       0.013732       0.014050       0.011891       0.038043      -0.030393       0.008201       0.022191              1.941988       2.088820      -0.347652       0.417593       1.757887      -0.260127       1.979256          -0.000001
          411              H       4.349425       3.708542       6.631399       0.157347       1.048423 0.75357513E+01  0.71143403E+02                                 1.566490                            1.494917      -0.854736       2.476562                    0.999703       3.033763       7.696822       0.583390       1.112088      -0.752206      -0.008759       0.010037      -0.007204       0.015145      -0.005260       0.000410      -0.000788       0.000009      -0.003081      -0.004766      -0.001111       0.005877              1.580648       1.427505      -0.169771       0.210657       1.432795      -0.262756       1.881644          -0.000000
          412              H       5.762586       3.354582       7.293734       0.160065       1.059935 0.76307332E+01  0.74009255E+02                                 1.718271                            1.607988      -1.142388       2.345144                    0.997680       3.438871       9.559061       0.496999       1.270663      -0.710416       0.015491       0.005052       0.003356       0.016635       0.004156      -0.000479       0.006303       0.005103      -0.012593      -0.009511       0.001737       0.007774              1.800111       2.517248      -0.164352      -0.320602       1.375342       0.008146       1.507742          -0.000001
          413              H       4.486183       2.432139       7.588702       0.164701       1.106400 0.82985443E+01  0.80634664E+02                                 1.659962                            1.598670      -0.921190       2.451726                    0.999474       3.116289       8.145104       0.545807       1.154907      -0.741638      -0.006711      -0.012513       0.009994       0.017363       0.004592      -0.004406      -0.003027      -0.005851       0.000552      -0.006698      -0.001611       0.008309              1.678949       1.415168       0.180614      -0.075908       2.202973      -0.137722       1.418706          -0.000000
          414              H       1.898516       6.017331      13.434415       0.082974       1.197197 0.91055538E+01  0.93246754E+02                                 1.909930                            1.799473      -1.417736       2.184888                    0.992564       4.065705      12.005637       0.448501       1.333569      -0.694774      -0.044735      -0.023808       0.012267       0.052139       0.010801      -0.001642      -0.005313       0.022861       0.010894      -0.018408       0.003372       0.015035              1.941998       2.347066       0.503737      -0.125245       1.756928      -0.085168       1.721998          -0.000001
          415              H       4.928634       8.063331      11.871089       0.127769       1.260497 0.96256827E+01  0.97652454E+02                                 1.842719                            1.755452      -1.011866       2.401138                    0.998084       3.382107       9.212648       0.502894       1.200543      -0.730063       0.029445       0.022383      -0.025889       0.045147       0.023176      -0.001026      -0.005792       0.019488       0.025596      -0.029883       0.007762       0.022120              1.859244       1.801972       0.180766      -0.333712       1.707986      -0.334327       2.067773          -0.000002
          416              H       6.250623       8.575501      14.104795       0.159170       1.020822 0.74336108E+01  0.69777433E+02                                 1.525287                            1.475196      -0.836346       2.487325                    0.999723       2.988035       7.501807       0.594374       1.097819      -0.756398       0.005375       0.004672      -0.012625       0.014495       0.002504       0.000534      -0.001143       0.002664       0.019144      -0.006153      -0.000357       0.006509              1.508753       1.623940       0.202511      -0.247681       1.418644      -0.134051       1.483674          -0.000002
          417              H       5.194104       8.792704      15.290027       0.166301       1.113937 0.81700156E+01  0.79598094E+02                                 1.702917                            1.610957      -1.071563       2.382846                    0.998319       3.229827       8.636601       0.527776       1.191178      -0.731106      -0.011986       0.009363       0.009152       0.017751      -0.004549       0.000925       0.006704       0.001913      -0.008840      -0.009256       0.001519       0.007736              1.763703       1.548810      -0.289437      -0.236926       1.895951       0.538730       1.846347          -0.000001
          418              H       6.009286       7.419766      15.185448       0.160027       1.191103 0.90639339E+01  0.90904562E+02                                 1.797988                            1.710552      -1.141812       2.344220                    0.997413       3.396989       9.307864       0.504487       1.210563      -0.725958       0.002160      -0.014046       0.007379       0.016013       0.001806       0.006390      -0.001439      -0.002720      -0.007335      -0.008257       0.002963       0.005294              1.845029       1.733492      -0.420651       0.294816       2.079991      -0.350067       1.721602          -0.000002
          419              H       3.274136       7.717415       8.122324       0.078506       1.424404 0.10778197E+02  0.11352992E+03                                 2.035178                            1.875824      -1.418491       2.179944                    0.992969       3.982297      11.393680       0.474977       1.224248      -0.719786       0.021925      -0.027992      -0.034698       0.049681      -0.004922      -0.011785       0.000710      -0.011053       0.021212      -0.016181       0.002152       0.014030              2.088554       1.693128      -0.417539      -0.396075       2.302867       0.308055       2.269668          -0.000001
          420              H       1.842204       9.347779      11.452772       0.125696       1.067157 0.78235958E+01  0.76530165E+02                                 1.735982                            1.645892      -0.979360       2.415106                    0.998252       3.501333       9.847837       0.482228       1.298457      -0.704964      -0.014852       0.010196       0.039826       0.043711      -0.009246      -0.012983       0.003781      -0.030102       0.036812      -0.027242       0.006464       0.020777              1.787476       1.471062      -0.050958      -0.248546       1.502045      -0.050970       2.389321          -0.000001
          421              H       1.426569      11.779917      10.613456       0.158191       1.017592 0.74335282E+01  0.70243933E+02                                 1.562676                            1.507470      -0.840879       2.485273                    0.999747       3.052372       7.858494       0.565403       1.146394      -0.743275      -0.004062      -0.003592       0.013072       0.014152      -0.001253      -0.001925      -0.002878      -0.006840       0.008218      -0.005758       0.000424       0.005334              1.578453       1.384084      -0.057835      -0.286202       1.437414       0.086338       1.913861          -0.000001
          422              H       2.627890      12.176782       9.632020       0.163468       1.130941 0.85561895E+01  0.85124295E+02                                 1.785571                            1.700175      -1.071469       2.383818                    0.997654       3.384249       9.429668       0.485954       1.266888      -0.713199       0.017576       0.003819      -0.005149       0.018709      -0.000624       0.000757       0.000172       0.008478      -0.010168      -0.003504      -0.002534       0.006038              1.832956       1.952391       0.515763      -0.200382       2.044559      -0.182205       1.501916          -0.000001
          423              H       1.179869      11.846955       9.034041       0.154861       1.073753 0.82448010E+01  0.82128862E+02                                 1.779942                            1.710786      -1.266949       2.279428                    0.996820       3.639890      10.503000       0.461900       1.331197      -0.697055      -0.007039      -0.000527      -0.014267       0.015918      -0.003313       0.004959       0.001090      -0.003754      -0.001284      -0.007172       0.002232       0.004941              1.827486       1.851700      -0.183692       0.434854       1.683920      -0.247130       1.946838          -0.000001
          424              H       0.018771       7.583339      10.181731       0.081539       1.327391 0.99630464E+01  0.10419633E+03                                 2.037559                            1.874727      -1.438257       2.175253                    0.992264       4.122554      12.243239       0.442721       1.322864      -0.697200      -0.009670       0.047898      -0.020972       0.053175      -0.003084       0.001422      -0.014963      -0.006352      -0.029855      -0.018392       0.001066       0.017326              2.157461       1.842620      -0.125795       0.040179       2.936472      -0.575846       1.693292          -0.000001
          425              H       1.464110       4.102726      11.415231       0.124891       1.064931 0.76465095E+01  0.74612195E+02                                 1.753390                            1.640988      -1.000979       2.404434                    0.997809       3.557060      10.098384       0.475314       1.320624      -0.699717       0.022746      -0.034163       0.011353       0.042584       0.000085       0.002080      -0.013297      -0.009164      -0.071388      -0.027905       0.007411       0.020494              1.835329       2.053379      -0.540637       0.151160       2.022829      -0.195693       1.429779          -0.000001
          426              H      24.905958       3.322403      10.559826       0.166054       1.143873 0.87155595E+01  0.87281164E+02                                 1.818945                            1.732639      -1.037526       2.404206                    0.997893       3.374509       9.493843       0.473509       1.291672      -0.708368      -0.007590       0.004189      -0.017094       0.019166       0.000339       0.001226      -0.001684       0.001477       0.015928      -0.003879      -0.001915       0.005794              1.871710       2.063793       0.280217       0.528390       1.625879       0.170785       1.925459          -0.000000
          427              H      25.997336       2.740513      11.570759       0.156675       1.011520 0.73139854E+01  0.68752692E+02                                 1.547580                            1.487475      -0.831979       2.486027                    0.999767       3.043397       7.784476       0.574373       1.134427      -0.746117       0.013196      -0.007199       0.000730       0.015050      -0.000737       0.000759      -0.000970       0.005780      -0.015392      -0.005353      -0.000266       0.005619              1.575507       1.592059      -0.277766       0.090845       1.876883      -0.152298       1.257578          -0.000001
          428              H      24.863053       3.732676      12.104381       0.155434       1.045635 0.80045474E+01  0.79096455E+02                                 1.749404                            1.687227      -1.092580       2.364071                    0.998212       3.553904      10.191865       0.464777       1.333649      -0.697191      -0.007653       0.009556       0.009117       0.015264      -0.000430      -0.004118       0.002060      -0.003495       0.001425      -0.005178       0.000467       0.004711              1.779609       1.888276       0.013505      -0.431024       1.547653       0.105174       1.902899          -0.000001
          429              H      21.824891       5.253098      15.370473       0.081312       1.230939 0.93389355E+01  0.96353286E+02                                 1.948521                            1.823341      -1.465141       2.157174                    0.992459       4.175662      12.422510       0.444700       1.334965      -0.693803      -0.022166       0.005189      -0.050111       0.055040       0.008668       0.007754      -0.006022       0.011484       0.049634      -0.020863       0.001302       0.019561              1.983669       1.821680       0.171848       0.387680       1.664232      -0.192748       2.465093          -0.000001
          430              H      24.050553       5.314773      18.660698       0.123471       1.305831 0.98288311E+01  0.10033615E+03                                 1.894516                            1.778443      -0.979997       2.412329                    0.998221       3.429041       9.400416       0.497212       1.206727      -0.728393       0.030771       0.005249       0.031184       0.044123       0.014135       0.013732      -0.014050       0.011891       0.038043      -0.030393       0.008201       0.022191              1.941988       2.088820       0.347652       0.417593       1.757887       0.260127       1.979256          -0.000001
          431              H      22.465775       3.708542      20.183801       0.157347       1.048423 0.75357507E+01  0.71143391E+02                                 1.566490                            1.494917      -0.854737       2.476562                    0.999703       3.033763       7.696820       0.583390       1.112087      -0.752207       0.008759       0.010037       0.007204       0.015145       0.005260       0.000410       0.000788       0.000009      -0.003081      -0.004766      -0.001111       0.005877              1.580647       1.427504       0.169771       0.210657       1.432795       0.262756       1.881643          -0.000000
          432              H      21.052614       3.354582      19.521466       0.160065       1.059935 0.76307266E+01  0.74009172E+02                                 1.718270                            1.607987      -1.142387       2.345145                    0.997680       3.438869       9.559053       0.497000       1.270663      -0.710416      -0.015491       0.005052      -0.003356       0.016635      -0.004156      -0.000479      -0.006303       0.005103      -0.012593      -0.009511       0.001737       0.007774              1.800110       2.517247       0.164352      -0.320602       1.375342      -0.008146       1.507741          -0.000001
          433              H      22.329017       2.432139      19.226498       0.164701       1.106399 0.82985321E+01  0.80634512E+02                                 1.659961                            1.598669      -0.921189       2.451726                    0.999474       3.116287       8.145096       0.545807       1.154907      -0.741638       0.006710      -0.012513      -0.009994       0.017363      -0.004592      -0.004406       0.003027      -0.005851       0.000552      -0.006698      -0.001611       0.008309              1.678948       1.415167      -0.180614      -0.075908       2.202971       0.137722       1.418705          -0.000000
          434              H      24.916684       6.017331      13.380785       0.082974       1.197196 0.91055529E+01  0.93246746E+02                                 1.909931                            1.799473      -1.417737       2.184888                    0.992564       4.065705      12.005638       0.448501       1.333570      -0.694774       0.044735      -0.023808      -0.012267       0.052139      -0.010801      -0.001642       0.005313       0.022861       0.010894      -0.018408       0.003372       0.015035              1.941998       2.347066      -0.503737      -0.125245       1.756928       0.085168       1.721999          -0.000001
          435              H      21.886566       8.063331      14.944111       0.127769       1.260497 0.96256822E+01  0.97652444E+02                                 1.842718                            1.755452      -1.011866       2.401138                    0.998084       3.382107       9.212647       0.502894       1.200543      -0.730063      -0.029445       0.022383       0.025889       0.045147      -0.023176      -0.001026       0.005792       0.019488       0.025596      -0.029883       0.007762       0.022120              1.859244       1.801972      -0.180766      -0.333712       1.707986       0.334327       2.067773          -0.000002
          436              H      20.564577       8.575501      12.710405       0.159170       1.020822 0.74336098E+01  0.69777419E+02                                 1.525287                            1.475196      -0.836346       2.487325                    0.999723       2.988035       7.501806       0.594375       1.097819      -0.756398      -0.005375       0.004672       0.012625       0.014495      -0.002504       0.000534       0.001143       0.002664       0.019144      -0.006153      -0.000357       0.006509              1.508753       1.623940      -0.202511      -0.247681       1.418643       0.134051       1.483674          -0.000002
          437              H      21.621096       8.792704      11.525173       0.166301       1.113937 0.81700168E+01  0.79598109E+02                                 1.702917                            1.610958      -1.071563       2.382846                    0.998319       3.229827       8.636601       0.527776       1.191178      -0.731106       0.011986       0.009363      -0.009152       0.017751       0.004549       0.000925      -0.006704       0.001913      -0.008840      -0.009256       0.001519       0.007736              1.763703       1.548810       0.289437      -0.236926       1.895951      -0.538730       1.846347          -0.000001
          438              H      20.805914       7.419766      11.629752       0.160027       1.191103 0.90639339E+01  0.90904562E+02                                 1.797988                            1.710552      -1.141812       2.344220                    0.997413       3.396989       9.307864       0.504487       1.210563      -0.725958      -0.002160      -0.014046      -0.007379       0.016013      -0.001806       0.006390       0.001439      -0.002720      -0.007335      -0.008257       0.002963       0.005294              1.845029       1.733492       0.420651       0.294816       2.079991       0.350067       1.721602          -0.000001
          439              H      23.541064       7.717415      18.692876       0.078506       1.424403 0.10778192E+02  0.11352988E+03                                 2.035179                            1.875825      -1.418491       2.179944                    0.992969       3.982296      11.393679       0.474976       1.224249      -0.719785      -0.021925      -0.027992       0.034698       0.049681       0.004922      -0.011785      -0.000710      -0.011052       0.021212      -0.016181       0.002152       0.014030              2.088554       1.693128       0.417539      -0.396075       2.302867      -0.308055       2.269668          -0.000001
          440              H      24.972996       9.347779      15.362428       0.125696       1.067157 0.78235963E+01  0.76530168E+02                                 1.735982                            1.645892      -0.979360       2.415106                    0.998252       3.501333       9.847836       0.482228       1.298457      -0.704964       0.014852       0.010196      -0.039826       0.043711       0.009246      -0.012983      -0.003781      -0.030102       0.036812      -0.027242       0.006464       0.020777              1.787476       1.471062       0.050958      -0.248546       1.502044       0.050970       2.389321          -0.000001
          441              H      25.388631      11.779917      16.201744       0.158191       1.017592 0.74335282E+01  0.70243933E+02                                 1.562676                            1.507470      -0.840879       2.485273                    0.999747       3.052372       7.858494       0.565403       1.146394      -0.743275       0.004062      -0.003592      -0.013072       0.014152       0.001253      -0.001925       0.002878      -0.006840       0.008218      -0.005758       0.000424       0.005334              1.578453       1.384084       0.057835      -0.286202       1.437414      -0.086338       1.913861          -0.000001
          442              H      24.187310      12.176782      17.183180       0.163468       1.130941 0.85561896E+01  0.85124295E+02                                 1.785571                            1.700175      -1.071469       2.383818                    0.997654       3.384249       9.429668       0.485954       1.266888      -0.713199      -0.017576       0.003819       0.005149       0.018709       0.000624       0.000757      -0.000172       0.008478      -0.010168      -0.003504      -0.002534       0.006038              1.832956       1.952391      -0.515763      -0.200382       2.044559       0.182205       1.501916          -0.000001
          443              H      25.635331      11.846955      17.781159       0.154861       1.073753 0.82448010E+01  0.82128862E+02                                 1.779942                            1.710786      -1.266949       2.279428                    0.996820       3.639890      10.503000       0.461900       1.331197      -0.697055       0.007039      -0.000527       0.014267       0.015918       0.003313       0.004959      -0.001090      -0.003754      -0.001284      -0.007172       0.002232       0.004941              1.827486       1.851700       0.183692       0.434854       1.683920       0.247130       1.946838          -0.000001
          444              H      -0.018771       7.583339      16.633469       0.081539       1.327391 0.99630472E+01  0.10419633E+03                                 2.037559                            1.874727      -1.438257       2.175253                    0.992264       4.122554      12.243238       0.442722       1.322864      -0.697200       0.009670       0.047898       0.020972       0.053175       0.003084       0.001422       0.014963      -0.006352      -0.029855      -0.018392       0.001066       0.017326              2.157461       1.842619       0.125795       0.040179       2.936472       0.575846       1.693291          -0.000001
          445              H      25.351090       4.102726      15.399969       0.124891       1.064931 0.76465102E+01  0.74612205E+02                                 1.753390                            1.640989      -1.000979       2.404434                    0.997809       3.557060      10.098385       0.475314       1.320624      -0.699717      -0.022746      -0.034163      -0.011353       0.042584      -0.000085       0.002080       0.013297      -0.009164      -0.071388      -0.027905       0.007411       0.020494              1.835330       2.053380       0.540637       0.151160       2.022829       0.195693       1.429779          -0.000001
          446              H       1.909242       3.322403      16.255374       0.166054       1.143874 0.87155639E+01  0.87281213E+02                                 1.818945                            1.732639      -1.037526       2.404206                    0.997893       3.374510       9.493844       0.473510       1.291672      -0.708368       0.007590       0.004189       0.017094       0.019166      -0.000339       0.001226       0.001684       0.001477       0.015928      -0.003879      -0.001915       0.005794              1.871710       2.063792      -0.280217       0.528390       1.625879      -0.170785       1.925458          -0.000000
          447              H       0.817864       2.740513      15.244441       0.156675       1.011520 0.73139871E+01  0.68752714E+02                                 1.547581                            1.487475      -0.831979       2.486027                    0.999767       3.043397       7.784477       0.574373       1.134427      -0.746117      -0.013196      -0.007199      -0.000730       0.015050       0.000737       0.000759       0.000970       0.005780      -0.015392      -0.005353      -0.000266       0.005619              1.575507       1.592060       0.277766       0.090845       1.876883       0.152298       1.257578          -0.000001
          448              H       1.952147       3.732676      14.710819       0.155434       1.045635 0.80045469E+01  0.79096450E+02                                 1.749404                            1.687227      -1.092580       2.364071                    0.998212       3.553904      10.191866       0.464777       1.333649      -0.697191       0.007653       0.009556      -0.009117       0.015264       0.000430      -0.004118      -0.002060      -0.003495       0.001425      -0.005178       0.000467       0.004711              1.779610       1.888276      -0.013505      -0.431024       1.547654      -0.105174       1.902899          -0.000001
          449              H      21.562102      15.370473       4.990309       0.081312       1.230939 0.93389332E+01  0.96353260E+02                                 1.948521                            1.823341      -1.465141       2.157174                    0.992459       4.175662      12.422511       0.444700       1.334965      -0.693803      -0.005189      -0.050111       0.022166       0.055040       0.006022       0.008668      -0.007754      -0.030559      -0.007591      -0.020863       0.001302       0.019561              1.983669       1.664232       0.192748       0.171848       2.465093      -0.387680       1.821680          -0.000001
          450              H      21.500427      18.660698       2.764647       0.123471       1.305831 0.98288316E+01  0.10033615E+03                                 1.894517                            1.778443      -0.979997       2.412329                    0.998221       3.429041       9.400417       0.497212       1.206728      -0.728393      -0.005249       0.031184      -0.030771       0.044123       0.014050       0.014135      -0.013732      -0.024967      -0.001185      -0.030393       0.008201       0.022191              1.941988       1.757887      -0.260128       0.347652       1.979257      -0.417593       2.088820          -0.000001
          451              H      23.106658      20.183801       4.349425       0.157347       1.048422 0.75357497E+01  0.71143379E+02                                 1.566490                            1.494917      -0.854736       2.476562                    0.999703       3.033763       7.696820       0.583390       1.112087      -0.752207      -0.010037       0.007204      -0.008759       0.015145      -0.000788       0.005260      -0.000410       0.001536       0.001554      -0.004766      -0.001111       0.005877              1.580647       1.432795      -0.262756       0.169771       1.881643      -0.210657       1.427504          -0.000000
          452              H      23.460618      19.521466       5.762586       0.160065       1.059935 0.76307292E+01  0.74009206E+02                                 1.718271                            1.607987      -1.142387       2.345145                    0.997680       3.438870       9.559057       0.497000       1.270663      -0.710416      -0.005052      -0.003356       0.015491       0.016635       0.006303      -0.004156       0.000479       0.003745       0.013951      -0.009511       0.001737       0.007774              1.800110       1.375342       0.008146       0.164352       1.507742       0.320602       2.517247          -0.000001
          453              H      24.383061      19.226498       4.486183       0.164701       1.106399 0.82985403E+01  0.80634615E+02                                 1.659962                            1.598670      -0.921190       2.451726                    0.999474       3.116288       8.145101       0.545807       1.154907      -0.741638       0.012513      -0.009994      -0.006710       0.017363      -0.003027      -0.004592       0.004406       0.002650      -0.009053      -0.006698      -0.001611       0.008309              1.678949       2.202973      -0.137722      -0.180614       1.418706       0.075908       1.415168          -0.000000
          454              H      20.797869      13.380785       1.898516       0.082974       1.197196 0.91055521E+01  0.93246738E+02                                 1.909931                            1.799473      -1.417737       2.184888                    0.992564       4.065705      12.005639       0.448501       1.333570      -0.694774       0.023808      -0.012267      -0.044735       0.052139      -0.005313      -0.010801       0.001642      -0.016878       0.028845      -0.018408       0.003372       0.015035              1.941998       1.756928      -0.085168      -0.503737       1.721999       0.125245       2.347066          -0.000001
          455              H      18.751869      14.944111       4.928634       0.127769       1.260497 0.96256828E+01  0.97652454E+02                                 1.842719                            1.755452      -1.011866       2.401138                    0.998084       3.382107       9.212648       0.502894       1.200543      -0.730063      -0.022383       0.025889       0.029445       0.045147      -0.005792      -0.023176       0.001026      -0.022542       0.016435      -0.029883       0.007762       0.022120              1.859244       1.707986      -0.334327      -0.180766       2.067774       0.333712       1.801972          -0.000002
          456              H      18.239699      12.710405       6.250623       0.159170       1.020822 0.74336119E+01  0.69777448E+02                                 1.525287                            1.475196      -0.836346       2.487325                    0.999723       2.988035       7.501808       0.594374       1.097820      -0.756398      -0.004672       0.012625       0.005375       0.014495      -0.001143      -0.002504      -0.000534      -0.010904      -0.005575      -0.006153      -0.000357       0.006509              1.508753       1.418644      -0.134051      -0.202511       1.483675       0.247681       1.623941          -0.000002
          457              H      18.022496      11.525173       5.194104       0.166301       1.113937 0.81700200E+01  0.79598150E+02                                 1.702918                            1.610958      -1.071564       2.382846                    0.998319       3.229828       8.636605       0.527776       1.191178      -0.731106      -0.009363      -0.009152      -0.011986       0.017751       0.006704       0.004549      -0.000925       0.003463       0.007290      -0.009256       0.001519       0.007736              1.763704       1.895952       0.538730       0.289438       1.846348       0.236926       1.548811          -0.000001
          458              H      19.395434      11.629752       6.009286       0.160027       1.191104 0.90639423E+01  0.90904663E+02                                 1.797989                            1.710553      -1.141812       2.344220                    0.997413       3.396991       9.307869       0.504487       1.210562      -0.725958       0.014046      -0.007379       0.002160       0.016013      -0.001439      -0.001806      -0.006390       0.005028      -0.000413      -0.008257       0.002963       0.005294              1.845029       2.079992      -0.350067       0.420651       1.721603      -0.294816       1.733493          -0.000001
          459              H      19.097785      18.692876       3.274136       0.078506       1.424404 0.10778201E+02  0.11352998E+03                                 2.035179                            1.875825      -1.418492       2.179943                    0.992969       3.982298      11.393684       0.474977       1.224249      -0.719786       0.027992       0.034698       0.021925       0.049681       0.000710       0.004922       0.011785      -0.005080      -0.027185      -0.016181       0.002152       0.014030              2.088555       2.302867       0.308055       0.417539       2.269668       0.396075       1.693129          -0.000001
          460              H      17.467421      15.362428       1.842204       0.125696       1.067157 0.78235958E+01  0.76530165E+02                                 1.735982                            1.645892      -0.979360       2.415106                    0.998252       3.501333       9.847837       0.482228       1.298457      -0.704964      -0.010196      -0.039826      -0.014852       0.043711       0.003781       0.009246       0.012983      -0.003355      -0.063559      -0.027242       0.006464       0.020777              1.787476       1.502045      -0.050970       0.050958       2.389321       0.248546       1.471062          -0.000001
          461              H      15.035283      16.201744       1.426569       0.158191       1.017592 0.74335288E+01  0.70243942E+02                                 1.562677                            1.507471      -0.840879       2.485273                    0.999747       3.052372       7.858495       0.565403       1.146394      -0.743275       0.003592      -0.013072      -0.004062       0.014152      -0.002878       0.001253       0.001925      -0.000689      -0.014370      -0.005758       0.000424       0.005334              1.578453       1.437414       0.086338       0.057835       1.913862       0.286202       1.384084          -0.000001
          462              H      14.638418      17.183180       2.627890       0.163468       1.130941 0.85561896E+01  0.85124295E+02                                 1.785571                            1.700175      -1.071469       2.383818                    0.997654       3.384249       9.429668       0.485954       1.266888      -0.713199      -0.003819       0.005149       0.017576       0.018709       0.000172       0.000624      -0.000757       0.000845       0.017800      -0.003504      -0.002534       0.006038              1.832956       2.044559      -0.182205      -0.515763       1.501916       0.200382       1.952391          -0.000001
          463              H      14.968245      17.781159       1.179869       0.154861       1.073754 0.82448055E+01  0.82128912E+02                                 1.779942                            1.710786      -1.266949       2.279428                    0.996820       3.639891      10.503001       0.461900       1.331196      -0.697055       0.000527       0.014267      -0.007039       0.015918       0.001090       0.003313      -0.004959       0.002519      -0.004990      -0.007172       0.002232       0.004941              1.827486       1.683920      -0.247130       0.183692       1.946838      -0.434854       1.851700          -0.000001
          464              H      19.231861      16.633469       0.018771       0.081539       1.327391 0.99630493E+01  0.10419636E+03                                 2.037560                            1.874728      -1.438257       2.175253                    0.992264       4.122555      12.243243       0.442721       1.322864      -0.697200      -0.047898       0.020972      -0.009670       0.053175      -0.014963       0.003084      -0.001422       0.018104       0.005400      -0.018392       0.001066       0.017326              2.157461       2.936473      -0.575846       0.125795       1.693292      -0.040179       1.842620          -0.000001
          465              H      22.712474      15.399969       1.464110       0.124891       1.064931 0.76465095E+01  0.74612195E+02                                 1.753390                            1.640988      -1.000979       2.404434                    0.997809       3.557060      10.098384       0.475314       1.320624      -0.699717       0.034163      -0.011353       0.022746       0.042584      -0.013297      -0.000085      -0.002080       0.040276       0.021948      -0.027905       0.007411       0.020494              1.835329       2.022829      -0.195693       0.540637       1.429779      -0.151160       2.053379          -0.000001
          466              H      23.492797      16.255374      24.905958       0.166054       1.143874 0.87155623E+01  0.87281194E+02                                 1.818945                            1.732639      -1.037526       2.404206                    0.997893       3.374510       9.493844       0.473510       1.291672      -0.708368      -0.004189       0.017094      -0.007590       0.019166      -0.001684      -0.000339      -0.001226      -0.008703      -0.005748      -0.003879      -0.001915       0.005794              1.871710       1.625879       0.170785      -0.280217       1.925458      -0.528390       2.063792          -0.000001
          467              H      24.074687      15.244441      25.997336       0.156675       1.011520 0.73139849E+01  0.68752684E+02                                 1.547580                            1.487475      -0.831979       2.486027                    0.999767       3.043397       7.784475       0.574373       1.134426      -0.746117       0.007199      -0.000730       0.013196       0.015050      -0.000970       0.000737      -0.000759       0.004806       0.016365      -0.005353      -0.000266       0.005619              1.575506       1.876882      -0.152298       0.277766       1.257578      -0.090845       1.592059          -0.000001
          468              H      23.082524      14.710819      24.863053       0.155434       1.045635 0.80045463E+01  0.79096445E+02                                 1.749405                            1.687227      -1.092581       2.364071                    0.998212       3.553904      10.191867       0.464776       1.333649      -0.697191      -0.009556      -0.009117      -0.007653       0.015264       0.002060       0.000430       0.004118       0.001035      -0.005955      -0.005178       0.000467       0.004711              1.779610       1.547654       0.105174      -0.013506       1.902899       0.431024       1.888276          -0.000001
          469              H      21.562102      11.444727      21.824891       0.081312       1.230939 0.93389332E+01  0.96353260E+02                                 1.948521                            1.823341      -1.465141       2.157174                    0.992459       4.175662      12.422511       0.444700       1.334965      -0.693803      -0.005189       0.050111      -0.022166       0.055040      -0.006022      -0.008668      -0.007754      -0.030559      -0.007591      -0.020863       0.001302       0.019561              1.983669       1.664232      -0.192748      -0.171848       2.465093      -0.387680       1.821680          -0.000001
          470              H      21.500427       8.154502      24.050553       0.123471       1.305831 0.98288316E+01  0.10033615E+03                                 1.894517                            1.778443      -0.979997       2.412329                    0.998221       3.429041       9.400417       0.497212       1.206728      -0.728393      -0.005249      -0.031184       0.030771       0.044123      -0.014050      -0.014135      -0.013732      -0.024967      -0.001185      -0.030393       0.008201       0.022191              1.941988       1.757887       0.260128      -0.347652       1.979257      -0.417593       2.088820          -0.000001
          471              H      23.106658       6.631399      22.465775       0.157347       1.048422 0.75357497E+01  0.71143379E+02                                 1.566490                            1.494917      -0.854736       2.476562                    0.999703       3.033763       7.696820       0.583390       1.112087      -0.752207      -0.010037      -0.007204       0.008759       0.015145       0.000788      -0.005260      -0.000410       0.001536       0.001554      -0.004766      -0.001111       0.005877              1.580647       1.432795       0.262756      -0.169771       1.881643      -0.210657       1.427504          -0.000000
          472              H      23.460618       7.293734      21.052614       0.160065       1.059936 0.76307345E+01  0.74009265E+02                                 1.718271                            1.607987      -1.142387       2.345145                    0.997680       3.438871       9.559058       0.497000       1.270662      -0.710416      -0.005052       0.003356      -0.015491       0.016635      -0.006303       0.004156       0.000479       0.003745       0.013951      -0.009511       0.001737       0.007774              1.800110       1.375342      -0.008146      -0.164352       1.507742       0.320602       2.517247          -0.000001
          473              H      24.383061       7.588702      22.329017       0.164701       1.106399 0.82985403E+01  0.80634615E+02                                 1.659962                            1.598670      -0.921189       2.451726                    0.999474       3.116288       8.145101       0.545807       1.154907      -0.741638       0.012513       0.009994       0.006711       0.017363       0.003027       0.004592       0.004406       0.002650      -0.009053      -0.006698      -0.001611       0.008309              1.678949       2.202973       0.137722       0.180614       1.418706       0.075908       1.415168          -0.000000
          474              H      20.797869      13.434415      24.916684       0.082974       1.197196 0.91055513E+01  0.93246729E+02                                 1.909931                            1.799473      -1.417737       2.184888                    0.992564       4.065705      12.005640       0.448500       1.333570      -0.694774       0.023808       0.012267       0.044735       0.052139       0.005313       0.010801       0.001642      -0.016878       0.028845      -0.018408       0.003372       0.015035              1.941998       1.756928       0.085168       0.503737       1.721999       0.125245       2.347066          -0.000001
          475              H      18.751869      11.871089      21.886566       0.127769       1.260497 0.96256833E+01  0.97652464E+02                                 1.842719                            1.755452      -1.011867       2.401138                    0.998084       3.382107       9.212649       0.502894       1.200543      -0.730063      -0.022383      -0.025889      -0.029445       0.045147       0.005792       0.023176       0.001026      -0.022542       0.016435      -0.029883       0.007762       0.022120              1.859244       1.707986       0.334327       0.180766       2.067774       0.333712       1.801973          -0.000002
          476              H      18.239699      14.104795      20.564577       0.159170       1.020822 0.74336098E+01  0.69777422E+02                                 1.525287                            1.475196      -0.836346       2.487325                    0.999723       2.988035       7.501807       0.594374       1.097819      -0.756398      -0.004672      -0.012625      -0.005375       0.014495       0.001143       0.002504      -0.000534      -0.010904      -0.005575      -0.006153      -0.000357       0.006509              1.508753       1.418644       0.134051       0.202511       1.483674       0.247681       1.623940          -0.000002
          477              H      18.022496      15.290027      21.621096       0.166301       1.113937 0.81700213E+01  0.79598165E+02                                 1.702918                            1.610958      -1.071564       2.382846                    0.998319       3.229828       8.636605       0.527776       1.191178      -0.731106      -0.009363       0.009152       0.011986       0.017751      -0.006704      -0.004549      -0.000925       0.003463       0.007290      -0.009256       0.001519       0.007736              1.763704       1.895952      -0.538730      -0.289438       1.846348       0.236926       1.548811          -0.000001
          478              H      19.395434      15.185448      20.805914       0.160027       1.191104 0.90639425E+01  0.90904668E+02                                 1.797989                            1.710553      -1.141813       2.344220                    0.997413       3.396991       9.307870       0.504487       1.210562      -0.725958       0.014046       0.007379      -0.002160       0.016013       0.001439       0.001806      -0.006390       0.005028      -0.000413      -0.008257       0.002963       0.005294              1.845029       2.079992       0.350067      -0.420651       1.721603      -0.294816       1.733493          -0.000002
          479              H      19.097785       8.122324      23.541064       0.078506       1.424404 0.10778202E+02  0.11353000E+03                                 2.035179                            1.875825      -1.418492       2.179943                    0.992969       3.982298      11.393686       0.474976       1.224249      -0.719785       0.027992      -0.034698      -0.021925       0.049681      -0.000710      -0.004922       0.011785      -0.005080      -0.027185      -0.016181       0.002152       0.014030              2.088555       2.302868      -0.308055      -0.417539       2.269669       0.396076       1.693129          -0.000001
          480              H      17.467421      11.452772      24.972996       0.125696       1.067157 0.78235963E+01  0.76530168E+02                                 1.735982                            1.645892      -0.979360       2.415106                    0.998252       3.501333       9.847836       0.482228       1.298457      -0.704964      -0.010196       0.039826       0.014852       0.043711      -0.003781      -0.009246       0.012983      -0.003355      -0.063559      -0.027242       0.006464       0.020777              1.787476       1.502044       0.050970      -0.050958       2.389321       0.248546       1.471062          -0.000001
          481              H      15.035283      10.613456      25.388631       0.158191       1.017592 0.74335299E+01  0.70243955E+02                                 1.562677                            1.507471      -0.840879       2.485273                    0.999747       3.052372       7.858495       0.565403       1.146394      -0.743275       0.003592       0.013072       0.004062       0.014152       0.002878      -0.001253       0.001925      -0.000689      -0.014370      -0.005758       0.000424       0.005334              1.578453       1.437415      -0.086338      -0.057835       1.913862       0.286202       1.384084          -0.000001
          482              H      14.638418       9.632020      24.187310       0.163468       1.130941 0.85561895E+01  0.85124296E+02                                 1.785572                            1.700175      -1.071469       2.383818                    0.997654       3.384249       9.429669       0.485953       1.266888      -0.713199      -0.003819      -0.005149      -0.017576       0.018709      -0.000172      -0.000624      -0.000757       0.000845       0.017800      -0.003504      -0.002534       0.006038              1.832956       2.044559       0.182205       0.515763       1.501916       0.200382       1.952392          -0.000001
          483              H      14.968245       9.034041      25.635331       0.154861       1.073753 0.82448005E+01  0.82128857E+02                                 1.779943                            1.710786      -1.266949       2.279428                    0.996820       3.639890      10.503001       0.461900       1.331197      -0.697055       0.000527      -0.014267       0.007039       0.015918      -0.001090      -0.003313      -0.004959       0.002519      -0.004990      -0.007172       0.002232       0.004941              1.827486       1.683921       0.247130      -0.183692       1.946838      -0.434854       1.851700          -0.000001
          484              H      19.231861      10.181731      -0.018771       0.081539       1.327391 0.99630493E+01  0.10419637E+03                                 2.037560                            1.874728      -1.438257       2.175253                    0.992264       4.122555      12.243243       0.442721       1.322864      -0.697200      -0.047898      -0.020972       0.009670       0.053175       0.014963      -0.003084      -0.001422       0.018104       0.005400      -0.018392       0.001066       0.017326              2.157461       2.936473       0.575846      -0.125795       1.693292      -0.040179       1.842620          -0.000001
          485              H      22.712474      11.415231      25.351090       0.124891       1.064931 0.76465108E+01  0.74612210E+02                                 1.753390                            1.640989      -1.000979       2.404434                    0.997809       3.557060      10.098384       0.475314       1.320624      -0.699718       0.034163       0.011353      -0.022746       0.042584       0.013297       0.000085      -0.002080       0.040276       0.021948      -0.027905       0.007411       0.020494              1.835329       2.022829       0.195693      -0.540637       1.429779      -0.151160       2.053379          -0.000001
          486              H      23.492797      10.559826       1.909242       0.166054       1.143874 0.87155623E+01  0.87281194E+02                                 1.818945                            1.732639      -1.037526       2.404206                    0.997893       3.374510       9.493844       0.473510       1.291672      -0.708368      -0.004189      -0.017094       0.007590       0.019166       0.001684       0.000339      -0.001226      -0.008703      -0.005748      -0.003879      -0.001915       0.005794              1.871710       1.625879      -0.170785       0.280217       1.925458      -0.528390       2.063792          -0.000001
          487              H      24.074687      11.570759       0.817864       0.156675       1.011520 0.73139855E+01  0.68752692E+02                                 1.547580                            1.487475      -0.831979       2.486027                    0.999767       3.043397       7.784476       0.574373       1.134427      -0.746117       0.007199       0.000730      -0.013196       0.015050       0.000970      -0.000737      -0.000759       0.004806       0.016365      -0.005353      -0.000266       0.005619              1.575507       1.876883       0.152298      -0.277766       1.257578      -0.090845       1.592059          -0.000001
          488              H      23.082524      12.104381       1.952147       0.155434       1.045635 0.80045463E+01  0.79096445E+02                                 1.749405                            1.687227      -1.092581       2.364071                    0.998212       3.553904      10.191867       0.464776       1.333649      -0.697191      -0.009556       0.009117       0.007653       0.015264      -0.002060      -0.000430       0.004118       0.001035      -0.005955      -0.005178       0.000467       0.004711              1.779610       1.547654      -0.105174       0.013505       1.902899       0.431024       1.888276          -0.000001
          489              H       5.253098      15.370473      21.824891       0.081312       1.230939 0.93389341E+01  0.96353269E+02                                 1.948521                            1.823341      -1.465141       2.157174                    0.992459       4.175662      12.422510       0.444700       1.334965      -0.693803       0.005189      -0.050111      -0.022166       0.055040      -0.006022       0.008668       0.007754      -0.030559      -0.007591      -0.020863       0.001302       0.019561              1.983669       1.664232      -0.192748       0.171848       2.465093       0.387680       1.821680          -0.000001
          490              H       5.314773      18.660698      24.050553       0.123471       1.305831 0.98288316E+01  0.10033615E+03                                 1.894517                            1.778443      -0.979997       2.412329                    0.998221       3.429041       9.400417       0.497212       1.206728      -0.728393       0.005249       0.031184       0.030771       0.044123      -0.014050       0.014135       0.013732      -0.024967      -0.001185      -0.030393       0.008201       0.022191              1.941988       1.757887       0.260128       0.347652       1.979257       0.417593       2.088820          -0.000001
          491              H       3.708542      20.183801      22.465775       0.157347       1.048422 0.75357496E+01  0.71143379E+02                                 1.566490                            1.494917      -0.854737       2.476562                    0.999703       3.033763       7.696820       0.583390       1.112087      -0.752207       0.010037       0.007204       0.008759       0.015145       0.000788       0.005260       0.000410       0.001536       0.001554      -0.004766      -0.001111       0.005877              1.580647       1.432795       0.262756       0.169771       1.881643       0.210657       1.427504          -0.000000
          492              H       3.354582      19.521466      21.052614       0.160065       1.059935 0.76307297E+01  0.74009209E+02                                 1.718270                            1.607987      -1.142387       2.345145                    0.997680       3.438870       9.559056       0.497000       1.270663      -0.710416       0.005052      -0.003356      -0.015491       0.016635      -0.006303      -0.004156      -0.000479       0.003745       0.013951      -0.009511       0.001737       0.007774              1.800110       1.375342      -0.008146       0.164352       1.507741      -0.320602       2.517247          -0.000001
          493              H       2.432139      19.226498      22.329017       0.164701       1.106399 0.82985374E+01  0.80634576E+02                                 1.659961                            1.598669      -0.921189       2.451726                    0.999474       3.116288       8.145099       0.545807       1.154907      -0.741638      -0.012513      -0.009994       0.006711       0.017363       0.003027      -0.004592      -0.004406       0.002650      -0.009053      -0.006698      -0.001611       0.008309              1.678948       2.202972       0.137722      -0.180614       1.418706      -0.075908       1.415167          -0.000000
          494              H       6.017331      13.380785      24.916684       0.082974       1.197196 0.91055463E+01  0.93246668E+02                                 1.909930                            1.799473      -1.417736       2.184888                    0.992564       4.065704      12.005637       0.448500       1.333570      -0.694774      -0.023808      -0.012267       0.044735       0.052139       0.005313      -0.010801      -0.001642      -0.016878       0.028845      -0.018408       0.003372       0.015035              1.941998       1.756928       0.085168      -0.503737       1.721998      -0.125245       2.347066          -0.000001
          495              H       8.063331      14.944111      21.886566       0.127769       1.260497 0.96256828E+01  0.97652454E+02                                 1.842719                            1.755452      -1.011866       2.401138                    0.998084       3.382107       9.212648       0.502894       1.200543      -0.730063       0.022383       0.025889      -0.029445       0.045147       0.005792      -0.023176      -0.001026      -0.022542       0.016435      -0.029883       0.007762       0.022120              1.859244       1.707986       0.334327      -0.180766       2.067773      -0.333712       1.801972          -0.000002
          496              H       8.575501      12.710405      20.564577       0.159170       1.020822 0.74336108E+01  0.69777433E+02                                 1.525287                            1.475196      -0.836346       2.487325                    0.999723       2.988035       7.501807       0.594374       1.097819      -0.756398       0.004672       0.012625      -0.005375       0.014495       0.001143      -0.002504       0.000534      -0.010904      -0.005575      -0.006153      -0.000357       0.006509              1.508753       1.418644       0.134051      -0.202511       1.483674      -0.247681       1.623940          -0.000002
          497              H       8.792704      11.525173      21.621096       0.166301       1.113937 0.81700171E+01  0.79598115E+02                                 1.702918                            1.610958      -1.071563       2.382846                    0.998319       3.229827       8.636602       0.527776       1.191178      -0.731106       0.009363      -0.009152       0.011986       0.017751      -0.006704       0.004549       0.000925       0.003463       0.007290      -0.009256       0.001519       0.007736              1.763703       1.895952      -0.538730       0.289437       1.846348      -0.236926       1.548811          -0.000001
          498              H       7.419766      11.629752      20.805914       0.160027       1.191103 0.90639339E+01  0.90904562E+02                                 1.797988                            1.710552      -1.141812       2.344220                    0.997413       3.396989       9.307864       0.504487       1.210563      -0.725958      -0.014046      -0.007379      -0.002160       0.016013       0.001439      -0.001806       0.006390       0.005028      -0.000413      -0.008257       0.002963       0.005294              1.845029       2.079991       0.350067       0.420651       1.721602       0.294816       1.733492          -0.000002
          499              H       7.717415      18.692876      23.541064       0.078506       1.424404 0.10778201E+02  0.11352998E+03                                 2.035179                            1.875825      -1.418492       2.179943                    0.992969       3.982298      11.393684       0.474977       1.224249      -0.719786      -0.027992       0.034698      -0.021925       0.049681      -0.000710       0.004922      -0.011785      -0.005080      -0.027185      -0.016181       0.002152       0.014030              2.088555       2.302867      -0.308055       0.417539       2.269668      -0.396076       1.693129          -0.000001
          500              H       9.347779      15.362428      24.972996       0.125696       1.067157 0.78236015E+01  0.76530226E+02                                 1.735982                            1.645892      -0.979360       2.415106                    0.998252       3.501334       9.847837       0.482228       1.298456      -0.704964       0.010196      -0.039826       0.014852       0.043711      -0.003781       0.009246      -0.012983      -0.003355      -0.063559      -0.027242       0.006464       0.020777              1.787476       1.502044       0.050970       0.050958       2.389321      -0.248546       1.471062          -0.000001
          501              H      11.779917      16.201744      25.388631       0.158191       1.017592 0.74335299E+01  0.70243955E+02                                 1.562677                            1.507471      -0.840879       2.485273                    0.999747       3.052372       7.858495       0.565403       1.146394      -0.743275      -0.003592      -0.013072       0.004062       0.014152       0.002878       0.001253      -0.001925      -0.000689      -0.014370      -0.005758       0.000424       0.005334              1.578453       1.437415      -0.086338       0.057835       1.913862      -0.286202       1.384084          -0.000001
          502              H      12.176782      17.183180      24.187310       0.163468       1.130941 0.85561896E+01  0.85124295E+02                                 1.785571                            1.700175      -1.071469       2.383818                    0.997654       3.384249       9.429668       0.485954       1.266888      -0.713199       0.003819       0.005149      -0.017576       0.018709      -0.000172       0.000624       0.000757       0.000845       0.017800      -0.003504      -0.002534       0.006038              1.832956       2.044559       0.182205      -0.515763       1.501916      -0.200382       1.952391          -0.000001
          503              H      11.846955      17.781159      25.635331       0.154861       1.073754 0.82448049E+01  0.82128907E+02                                 1.779942                            1.710786      -1.266949       2.279428                    0.996820       3.639891      10.503002       0.461900       1.331197      -0.697055      -0.000527       0.014267       0.007039       0.015918      -0.001090       0.003313       0.004959       0.002519      -0.004990      -0.007172       0.002232       0.004941              1.827486       1.683920       0.247130       0.183692       1.946838       0.434854       1.851700          -0.000001
          504              H       7.583339      16.633469      -0.018771       0.081539       1.327391 0.99630508E+01  0.10419638E+03                                 2.037560                            1.874727      -1.438257       2.175253                    0.992264       4.122555      12.243241       0.442722       1.322864      -0.697200       0.047898       0.020972       0.009670       0.053175       0.014963       0.003084       0.001422       0.018104       0.005400      -0.018392       0.001066       0.017326              2.157461       2.936472       0.575846       0.125795       1.693292       0.040179       1.842620          -0.000001
          505              H       4.102726      15.399969      25.351090       0.124891       1.064931 0.76465108E+01  0.74612210E+02                                 1.753390                            1.640989      -1.000979       2.404434                    0.997809       3.557060      10.098384       0.475314       1.320624      -0.699718      -0.034163      -0.011353      -0.022746       0.042584       0.013297      -0.000085       0.002080       0.040276       0.021948      -0.027905       0.007411       0.020494              1.835329       2.022829       0.195693       0.540637       1.429779       0.151160       2.053379          -0.000001
          506              H       3.322403      16.255374       1.909242       0.166054       1.143873 0.87155594E+01  0.87281165E+02                                 1.818945                            1.732640      -1.037526       2.404206                    0.997893       3.374509       9.493844       0.473509       1.291673      -0.708368       0.004189       0.017094       0.007590       0.019166       0.001684      -0.000339       0.001226      -0.008703      -0.005748      -0.003879      -0.001915       0.005794              1.871710       1.625879      -0.170785      -0.280217       1.925459       0.528390       2.063793          -0.000001
          507              H       2.740513      15.244441       0.817864       0.156675       1.011520 0.73139849E+01  0.68752684E+02                                 1.547580                            1.487475      -0.831979       2.486027                    0.999767       3.043397       7.784475       0.574373       1.134426      -0.746117      -0.007199      -0.000730      -0.013196       0.015050       0.000970       0.000737       0.000759       0.004806       0.016365      -0.005353      -0.000266       0.005619              1.575506       1.876882       0.152298       0.277766       1.257578       0.090845       1.592059          -0.000001
          508              H       3.732676      14.710819       1.952147       0.155434       1.045635 0.80045468E+01  0.79096450E+02                                 1.749404                            1.687227      -1.092581       2.364071                    0.998212       3.553904      10.191866       0.464777       1.333649      -0.697191       0.009556      -0.009117       0.007653       0.015264      -0.002060       0.000430      -0.004118       0.001035      -0.005955      -0.005178       0.000467       0.004711              1.779610       1.547654      -0.105174      -0.013505       1.902899      -0.431024       1.888276          -0.000001
          509              H       5.253098      11.444727       4.990309       0.081312       1.230939 0.93389337E+01  0.96353268E+02                                 1.948521                            1.823341      -1.465141       2.157174                    0.992459       4.175662      12.422512       0.444700       1.334965      -0.693803       0.005189       0.050111       0.022166       0.055040       0.006022      -0.008668       0.007754      -0.030559      -0.007591      -0.020863       0.001302       0.019561              1.983669       1.664233       0.192748      -0.171848       2.465093       0.387680       1.821680          -0.000001
          510              H       5.314773       8.154502       2.764647       0.123471       1.305831 0.98288316E+01  0.10033615E+03                                 1.894517                            1.778443      -0.979997       2.412329                    0.998221       3.429041       9.400417       0.497212       1.206728      -0.728393       0.005249      -0.031184      -0.030771       0.044123       0.014050      -0.014135       0.013732      -0.024967      -0.001185      -0.030393       0.008201       0.022191              1.941988       1.757887      -0.260127      -0.347652       1.979257       0.417593       2.088820          -0.000001
          511              H       3.708542       6.631399       4.349425       0.157347       1.048423 0.75357524E+01  0.71143416E+02                                 1.566490                            1.494917      -0.854737       2.476562                    0.999703       3.033763       7.696822       0.583390       1.112088      -0.752206       0.010037      -0.007204      -0.008759       0.015145      -0.000788      -0.005260       0.000410       0.001536       0.001554      -0.004766      -0.001111       0.005877              1.580648       1.432795      -0.262756      -0.169771       1.881644       0.210657       1.427505          -0.000000
          512              H       3.354582       7.293734       5.762586       0.160065       1.059936 0.76307346E+01  0.74009265E+02                                 1.718271                            1.607987      -1.142387       2.345145                    0.997680       3.438871       9.559058       0.497000       1.270662      -0.710416       0.005052       0.003356       0.015491       0.016635       0.006303       0.004156      -0.000479       0.003745       0.013951      -0.009511       0.001737       0.007774              1.800110       1.375342       0.008146      -0.164352       1.507742      -0.320602       2.517247          -0.000001
          513              H       2.432139       7.588702       4.486183       0.164701       1.106400 0.82985411E+01  0.80634628E+02                                 1.659962                            1.598670      -0.921190       2.451726                    0.999474       3.116288       8.145102       0.545807       1.154908      -0.741638      -0.012513       0.009994      -0.006711       0.017363      -0.003027       0.004592      -0.004406       0.002650      -0.009053      -0.006698      -0.001611       0.008309              1.678949       2.202973      -0.137722       0.180614       1.418706      -0.075908       1.415168          -0.000000
          514              H       6.017331      13.434415       1.898516       0.082974       1.197196 0.91055513E+01  0.93246729E+02                                 1.909931                            1.799473      -1.417737       2.184888                    0.992564       4.065705      12.005640       0.448500       1.333570      -0.694774      -0.023808       0.012267      -0.044735       0.052139      -0.005313       0.010801      -0.001642      -0.016878       0.028845      -0.018408       0.003372       0.015035              1.941998       1.756928      -0.085168       0.503737       1.721999      -0.125245       2.347066          -0.000001
          515              H       8.063331      11.871089       4.928634       0.127769       1.260497 0.96256828E+01  0.97652454E+02                                 1.842719                            1.755452      -1.011866       2.401138                    0.998084       3.382107       9.212648       0.502894       1.200543      -0.730063       0.022383      -0.025889       0.029445       0.045147      -0.005792       0.023176      -0.001026      -0.022542       0.016435      -0.029883       0.007762       0.022120              1.859244       1.707986      -0.334327       0.180766       2.067774      -0.333712       1.801972          -0.000002
[truncated: 388,932 more chars]
