# Supplementary material for: A collection of forcefield precursors for metal–organic frameworks
Source: RSC Adv. 2019 Nov 13;9(63):36492–507. doi: 10.1039/c9ra07327b (PMC9075174; doi:10.1039/c9ra07327b)
Supplement: RA-009-C9RA07327B-s4610 [file RA-009-C9RA07327B-s4610.xyz]

  178
jmolscript: load "" {1 1 1} spacegroup "x,y,z" unitcell [{     13.350300     0.000000     0.000000 }, {     -6.675150    11.561699     0.000000 }, {      0.000000     0.000000    14.385300 }]
Dy     0.000000     7.707722    11.975762     2.056168
Dy     6.675150     3.853977     9.602188     2.056167
Dy     6.675150     3.853977     2.409538     2.056168
Dy     0.000000     7.707722     4.783112     2.056167
Cu    -3.337575     5.780849     0.000000     0.778662
Cu     6.675150     0.000000     0.000000     0.778661
Cu     3.337575     5.780849     0.000000     0.778662
Cu     3.337575     5.780849     7.192650     0.778660
Cu     6.675150     0.000000     7.192650     0.778661
Cu    -3.337575     5.780849     7.192650     0.778659
H      8.695050     7.512792     1.127808     0.256054
H     -3.632617     9.482906     0.315038     0.123891
H     -4.454995     8.636589    13.666035     0.137614
H     -3.444377     7.949824     2.796502     0.145108
H     -2.311604     8.489756     1.855704     0.148388
H      8.833894     0.275168     1.127808     0.256054
H      3.353595     9.966185     0.315038     0.123888
H      3.031853    11.101543    13.666035     0.137615
H      1.931788    10.569705     2.796502     0.145106
H      1.832996     9.318729     1.855704     0.148383
H      2.496506     3.773739     1.127808     0.256058
H      0.279021     3.674308     0.315038     0.123892
H      1.423142     3.385265    13.666035     0.137618
H      1.512589     4.603869     2.796502     0.145107
H      0.478608     5.314913     1.855704     0.148385
H      2.019900     4.048907     6.064842     0.256053
H      3.042533     2.078793     6.877612     0.123892
H      2.220155     2.925110     7.911915     0.137615
H      3.230773     3.611875     4.396148     0.145108
H      4.363546     3.071943     5.336946     0.148389
H      2.158744    11.286531     6.064842     0.256054
H     10.028745     1.595514     6.877612     0.123888
H      9.707003     0.460156     7.911915     0.137614
H      8.606938     0.991994     4.396148     0.145106
H      8.508146     2.242970     5.336946     0.148383
H     -4.178644     7.787960     6.064842     0.256056
H      6.954171     7.887391     6.877612     0.123892
H      8.098292     8.176434     7.911915     0.137617
H      8.187739     6.957830     4.396148     0.145107
H      7.153758     6.246786     5.336946     0.148385
H     -2.019900     4.048907    13.257492     0.256054
H     10.307767     2.078793    14.070262     0.123891
H     11.130145     2.925110     0.719265     0.137615
H     10.119527     3.611875    11.588798     0.145108
H      8.986754     3.071943    12.529596     0.148388
H     -2.158744    11.286531    13.257492     0.256054
H      3.321555     1.595514    14.070262     0.123888
H      3.643297     0.460156     0.719265     0.137614
H      4.743362     0.991994    11.588798     0.145106
H      4.842154     2.242970    12.529596     0.148383
H      4.178644     7.787960    13.257492     0.256058
H      6.396129     7.887391    14.070262     0.123892
H      5.252008     8.176434     0.719265     0.137618
H      5.162561     6.957830    11.588798     0.145107
H      6.196542     6.246786    12.529596     0.148385
H      4.655250     7.512792     8.320458     0.256053
H      3.632617     9.482906     7.507688     0.123891
H      4.454995     8.636589     6.473385     0.137616
H      3.444377     7.949824     9.989152     0.145108
H      2.311604     8.489756     9.048354     0.148389
H      4.516406     0.275168     8.320458     0.256054
H     -3.353595     9.966185     7.507688     0.123887
H     -3.031853    11.101543     6.473385     0.137614
H     -1.931788    10.569705     9.989152     0.145106
H     -1.832996     9.318729     9.048354     0.148383
H     10.853794     3.773739     8.320458     0.256056
H     -0.279021     3.674308     7.507688     0.123892
H     -1.423142     3.385265     6.473385     0.137618
H     -1.512589     4.603869     9.989152     0.145107
H     -0.478608     5.314913     9.048354     0.148385
C     -2.414402     8.459695    13.379768     0.647602
C     -3.672000     8.630808    14.238570    -0.223484
C     -2.071299     6.508080     2.314595     0.688068
C     -2.903023     7.738245     2.021135    -0.244821
C      1.858362     9.422785    13.379768     0.647597
C      2.635349    10.426340    14.238570    -0.223486
C     -0.003338    10.101456     2.314595     0.688064
C      1.477878    10.206668     2.021135    -0.244820
C      0.556040     5.240918    13.379768     0.647592
C      1.036651     4.066250    14.238570    -0.223483
C      2.074637     6.513861     2.314595     0.688070
C      1.425145     5.178485     2.021135    -0.244825
C      4.260748     3.102004     8.198182     0.647602
C      3.003150     2.930891     7.339380    -0.223486
C      4.603851     5.053619     4.878055     0.688066
C      3.772127     3.823454     5.171515    -0.244824
C      8.533512     2.138914     8.198182     0.647596
C      9.310499     1.135359     7.339380    -0.223487
C      6.671812     1.460243     4.878055     0.688063
C      8.153028     1.355031     5.171515    -0.244820
C      7.231190     6.320781     8.198182     0.647592
C      7.711801     7.495449     7.339380    -0.223486
C      8.749787     5.047838     4.878055     0.688067
C      8.100295     6.383214     5.171515    -0.244826
C      9.089552     3.102004     1.005532     0.647602
C     10.347150     2.930891     0.146730    -0.223484
C      8.746449     5.053619    12.070705     0.688068
C      9.578173     3.823454    12.364165    -0.244821
C      4.816788     2.138914     1.005532     0.647597
C      4.039801     1.135359     0.146730    -0.223486
C      6.678488     1.460243    12.070705     0.688064
C      5.197272     1.355031    12.364165    -0.244820
C      6.119110     6.320781     1.005532     0.647592
C      5.638499     7.495449     0.146730    -0.223483
C      4.600513     5.047838    12.070705     0.688070
C      5.250005     6.383214    12.364165    -0.244825
C      2.414402     8.459695     6.187118     0.647602
C      3.672000     8.630808     7.045920    -0.223486
C      2.071299     6.508080     9.507245     0.688066
C      2.903023     7.738245     9.213785    -0.244824
C     -1.858362     9.422785     6.187118     0.647596
C     -2.635349    10.426340     7.045920    -0.223487
C      0.003338    10.101456     9.507245     0.688063
C     -1.477878    10.206668     9.213785    -0.244821
C     -0.556040     5.240918     6.187118     0.647592
C     -1.036651     4.066250     7.045920    -0.223486
C     -2.074637     6.513861     9.507245     0.688067
C     -1.425145     5.178485     9.213785    -0.244826
N     -3.792820     7.545165     0.837224    -0.279375
N      1.755564    11.073795     0.837224    -0.279369
N      2.037256     4.504438     0.837224    -0.279373
N      2.882330     4.016534     6.355426    -0.279370
N      8.430714     0.487904     6.355426    -0.279367
N      8.712406     7.057261     6.355426    -0.279367
N     10.467970     4.016534    13.548076    -0.279375
N      4.919586     0.487904    13.548076    -0.279369
N      4.637894     7.057261    13.548076    -0.279372
N      3.792820     7.545165     8.029874    -0.279369
N     -1.755564    11.073795     8.029874    -0.279367
N     -2.037256     4.504438     8.029874    -0.279367
O     -1.750892     7.398331    13.529375    -0.674915
O     -2.103340     9.324510    12.543982    -0.612303
O     -1.310999     6.536985     3.301426    -0.662738
O     -2.180104     5.512618     1.556489    -0.523820
O      0.607439     9.378850    13.529375    -0.674890
O      2.451783     8.720990    12.543982    -0.612315
O     -0.358456     9.428566     3.301426    -0.662736
O     -0.811031    10.693415     1.556489    -0.523820
O      1.143453     6.346217    13.529375    -0.674904
O     -0.348443     5.077898    12.543982    -0.612280
O      1.669455     7.157848     3.301426    -0.662738
O      2.991135     6.917365     1.556489    -0.523817
O      4.924258     4.163368     8.048575    -0.674913
O      4.571810     2.237189     9.033968    -0.612303
O      5.364151     5.024714     3.891224    -0.662738
O      4.495046     6.049081     5.636161    -0.523819
O      7.282589     2.182849     8.048575    -0.674889
O      9.126933     2.840709     9.033968    -0.612316
O      6.316694     2.133133     3.891224    -0.662736
O      5.864119     0.868284     5.636161    -0.523819
O      7.818603     5.215482     8.048575    -0.674903
O      6.326707     6.483801     9.033968    -0.612280
O      8.344605     4.403851     3.891224    -0.662738
O      9.666285     4.644334     5.636161    -0.523815
O      8.426042     4.163368     0.855925    -0.674915
O      8.778490     2.237189     1.841318    -0.612303
O      7.986149     5.024714    11.083874    -0.662738
O      8.855254     6.049081    12.828811    -0.523820
O      6.067711     2.182849     0.855925    -0.674890
O      4.223367     2.840709     1.841318    -0.612315
O      7.033606     2.133133    11.083874    -0.662736
O      7.486181     0.868284    12.828811    -0.523820
O      5.531697     5.215482     0.855925    -0.674904
O      7.023593     6.483801     1.841318    -0.612280
O      5.005695     4.403851    11.083874    -0.662738
O      3.684015     4.644334    12.828811    -0.523817
O      1.750892     7.398331     6.336725    -0.674913
O      2.103340     9.324510     5.351332    -0.612303
O      1.310999     6.536985    10.494076    -0.662738
O      2.180104     5.512618     8.749139    -0.523819
O     -0.607439     9.378850     6.336725    -0.674889
O     -2.451783     8.720990     5.351332    -0.612316
O      0.358456     9.428566    10.494076    -0.662736
O      0.811031    10.693415     8.749139    -0.523819
O     -1.143453     6.346217     6.336725    -0.674903
O      0.348443     5.077898     5.351332    -0.612280
O     -1.669455     7.157848    10.494076    -0.662738
O     -2.991135     6.917365     8.749139    -0.523815

The following XYZ coordinates are in angstroms. Other properties are in atomic units.
The sperically averaged electron density of each atom fit to a function of the form exp(a - br)
eigen_1, eigen_2 and eigen_3 are the three eigenvalues of traceless quadrupole moment tensor
  atom number  atomic symbol              X              Y              Z     net charge C6 coefficient C8 coefficient C10 coefficient fluctuating dipole atomic polarizability isotropic forcefield polarizability              a              b squared Pearson coefficient          <r^3>          <r^4>         wp_QDO          m_QDO          q_QDO       dipole_x       dipole_y       dipole_z         dipole            Qxy            Qxz            Qyz     Q(x^2-y^2)  Q(3z^2 - R^2)        eigen_1        eigen_2        eigen_3 static polarizability      alpha(xx)      alpha(xy)      alpha(xz)      alpha(yy)      alpha(yz)      alpha(zz) atomic spin moment
            1             Dy       0.000000       7.707722      11.975762       2.056168     142.450008 0.33858314E+04  0.11700117E+06                                17.523541                           15.395008       2.389750       2.498432                    0.999410      72.183916     165.626463       0.675236       0.262498      -1.357401      -0.000012       0.000038      -0.005738       0.005738      -0.000006      -0.000007       0.000036       0.000255      -0.071600      -0.023867       0.011806       0.012061             19.808062      17.071593      -0.000362      -0.000138      17.071123      -0.000024      25.281471           0.003433
            2             Dy       6.675150       3.853977       9.602188       2.056167     142.450134 0.33858350E+04  0.11700132E+06                                17.523552                           15.395017       2.389751       2.498432                    0.999410      72.183949     165.626570       0.675236       0.262498      -1.357401      -0.000013      -0.000038       0.005739       0.005739       0.000007       0.000008       0.000037       0.000248      -0.071602      -0.023867       0.011809       0.012058             19.808075      17.071604       0.000359       0.000130      17.071130      -0.000026      25.281491           0.003434
            3             Dy       6.675150       3.853977       2.409538       2.056168     142.450051 0.33858326E+04  0.11700122E+06                                17.523545                           15.395012       2.389750       2.498432                    0.999410      72.183921     165.626488       0.675236       0.262498      -1.357401       0.000012      -0.000038       0.005738       0.005738      -0.000006      -0.000007       0.000036       0.000255      -0.071601      -0.023867       0.011806       0.012061             19.808067      17.071598      -0.000362      -0.000137      17.071127      -0.000024      25.281477           0.003433
            4             Dy       0.000000       7.707722       4.783112       2.056167     142.450138 0.33858351E+04  0.11700133E+06                                17.523552                           15.395018       2.389751       2.498432                    0.999410      72.183950     165.626574       0.675235       0.262498      -1.357401       0.000013       0.000038      -0.005739       0.005739       0.000007       0.000008       0.000037       0.000248      -0.071602      -0.023867       0.011809       0.012058             19.808075      17.071604       0.000359       0.000131      17.071131      -0.000026      25.281491           0.003434
            5             Cu      -3.337575       5.780849       0.000000       0.778662      56.522675 0.11115449E+04  0.30684810E+05                                12.463686                           11.303633       1.441518       2.391796                    0.995193      40.949836     100.145782       0.514718       0.431063      -1.136184       0.000000      -0.000000      -0.000000       0.000000       0.002660       0.063867      -0.052495       0.037424       0.076738      -0.081122      -0.011851       0.092974             13.945478      11.753520       4.342715       3.128865      15.643011       3.130787      14.439903           0.745718
            6             Cu       6.675150       0.000000       0.000000       0.778661      56.522095 0.11115335E+04  0.30684452E+05                                12.463692                           11.303653       1.441398       2.391762                    0.995192      40.949419     100.145066       0.514712       0.431069      -1.136178       0.000000      -0.000000      -0.000000       0.000000       0.014876      -0.077390      -0.029050      -0.023328       0.076740      -0.081118      -0.011844       0.092962             13.945447      10.909788      -3.855613       1.146906      16.486790      -4.275006      14.439764           0.745725
            7             Cu       3.337575       5.780849       0.000000       0.778662      56.522605 0.11115441E+04  0.30684779E+05                                12.463671                           11.303626       1.441536       2.391801                    0.995193      40.949812     100.145675       0.514718       0.431062      -1.136184      -0.000000       0.000000       0.000000       0.000000      -0.017538       0.013529       0.081554      -0.014109       0.076736      -0.081119      -0.011851       0.092970             13.945440      18.431577      -0.487138      -4.275665       8.964955       1.144238      14.439788           0.745721
            8             Cu       3.337575       5.780849       7.192650       0.778660      56.522523 0.11115418E+04  0.30684738E+05                                12.463754                           11.303693       1.441408       2.391764                    0.995192      40.949547     100.145467       0.514711       0.431068      -1.136179      -0.000000       0.000000      -0.000000       0.000000      -0.002665      -0.063859      -0.052498       0.037430       0.076734      -0.081124      -0.011843       0.092966             13.945556      11.753603      -4.342756      -3.128886      15.643077       3.130802      14.439989           0.745730
            9             Cu       6.675150       0.000000       7.192650       0.778661      56.521902 0.11115285E+04  0.30684286E+05                                12.463688                           11.303648       1.441366       2.391754                    0.995192      40.949270     100.144750       0.514710       0.431070      -1.136177      -0.000000      -0.000000      -0.000000       0.000000      -0.014879       0.077390      -0.029047      -0.023332       0.076738      -0.081119      -0.011842       0.092961             13.945445      10.909796       3.855632      -1.146905      16.486788      -4.274999      14.439752           0.745726
           10             Cu      -3.337575       5.780849       7.192650       0.778659      56.522324 0.11115382E+04  0.30684611E+05                                12.463720                           11.303674       1.441416       2.391767                    0.995192      40.949482     100.145240       0.514711       0.431068      -1.136179      -0.000000       0.000000       0.000000       0.000000       0.017543      -0.013537       0.081548      -0.014103       0.076734      -0.081121      -0.011842       0.092963             13.945493      18.431634       0.487139       4.275682       8.964991       1.144238      14.439855           0.745731
           11              H       8.695050       7.512792       1.127808       0.256054       0.689458 0.46127824E+01  0.40256531E+02                                 1.393746                            1.334825      -0.999621       2.469048                    0.999028       3.017848       8.502232       0.484524       1.448496      -0.673731      -0.029260       0.005387       0.012293       0.032191      -0.003633       0.006064      -0.006606       0.005679       0.020371      -0.009169      -0.003972       0.013141              1.439795       1.876716       0.224220      -0.138100       1.189679      -0.072425       1.252988           0.000796
           12              H      -3.632617       9.482906       0.315038       0.123891       1.039520 0.78075950E+01  0.75556101E+02                                 1.652174                            1.597613      -0.722208       2.533115                    0.999600       3.313342       8.963866       0.516293       1.225906      -0.722539       0.003011       0.021743       0.019355       0.029265       0.003191      -0.004314       0.000613      -0.014121       0.020611      -0.012176       0.004288       0.007888              1.671874       1.383174       0.153343       0.044638       2.137639       0.254786       1.494810           0.001997
           13              H      -4.454995       8.636589      13.666035       0.137614       1.136794 0.86970079E+01  0.86100773E+02                                 1.730622                            1.668874      -0.960444       2.431273                    0.997864       3.302523       8.913445       0.515182       1.200904      -0.729334      -0.023505      -0.003449      -0.021271       0.031888       0.002272       0.006817      -0.008807       0.005134       0.020408      -0.012853      -0.000399       0.013252              1.746097       2.097704       0.123315       0.374212       1.470156       0.020377       1.670430          -0.000034
           14              H      -3.444377       7.949824       2.796502       0.145108       0.982925 0.73259611E+01  0.70287549E+02                                 1.644978                            1.590017      -0.728215       2.549863                    0.999543       3.258781       8.990526       0.493312       1.294107      -0.707633      -0.018250       0.007386       0.024806       0.031670      -0.003407      -0.001942       0.000388       0.009162       0.014921      -0.008201       0.001948       0.006253              1.671063       1.614622       0.021306      -0.357854       1.328585       0.066378       2.069983           0.000574
           15              H      -2.311604       8.489756       1.855704       0.148388       0.956255 0.73104669E+01  0.71467676E+02                                 1.717164                            1.666764      -1.355539       2.252000                    0.993027       3.743282      11.102810       0.439650       1.425064      -0.677581       0.018375       0.022498      -0.008680       0.030318       0.003476      -0.001743      -0.002561       0.011678       0.000306      -0.007412      -0.000112       0.007524              1.745011       1.806640       0.507398      -0.030824       1.917720      -0.132059       1.510673           0.000134
           16              H       8.833894       0.275168       1.127808       0.256054       0.689463 0.46128186E+01  0.40256907E+02                                 1.393748                            1.334828      -0.999620       2.469049                    0.999028       3.017858       8.502254       0.484526       1.448489      -0.673732       0.019294       0.022647       0.012294       0.032192       0.004275      -0.008754      -0.001948       0.003451       0.020371      -0.009169      -0.003971       0.013141              1.439797       1.167260       0.185388       0.006329       1.899142       0.155811       1.252990           0.000796
           17              H       3.353595       9.966185       0.315038       0.123888       1.039514 0.78075277E+01  0.75555170E+02                                 1.652156                            1.597598      -0.722194       2.533119                    0.999600       3.313326       8.963761       0.516301       1.225893      -0.722542       0.017324      -0.013479       0.019355       0.029265      -0.007710       0.002688       0.003429       0.001535       0.020611      -0.012175       0.004288       0.007887              1.671855       1.816201      -0.403356       0.198328       1.704570      -0.166048       1.494796           0.001997
           18              H       3.031853      11.101543      13.666035       0.137615       1.136789 0.86969531E+01  0.86100061E+02                                 1.730613                            1.668866      -0.960441       2.431274                    0.997864       3.302516       8.913406       0.515185       1.200900      -0.729335       0.008765       0.022080      -0.021271       0.031888       0.001087      -0.011036      -0.001500      -0.006501       0.020408      -0.012853      -0.000400       0.013252              1.746087       1.520241       0.210077      -0.169457       2.047601      -0.334262       1.670420          -0.000034
           19              H       1.931788      10.569705       2.796502       0.145106       0.982928 0.73259863E+01  0.70287855E+02                                 1.644982                            1.590021      -0.728211       2.549864                    0.999543       3.258784       8.990540       0.493312       1.294108      -0.707633       0.015520       0.012112       0.024807       0.031669       0.005671       0.001307       0.001488       0.001320       0.014921      -0.008201       0.001948       0.006253              1.671067       1.381646       0.113205       0.236413       1.561568       0.276722       2.069987           0.000575
           20              H       1.832996       9.318729       1.855704       0.148383       0.956263 0.73105380E+01  0.71468511E+02                                 1.717170                            1.666769      -1.355522       2.252004                    0.993028       3.743298      11.102851       0.439651       1.425059      -0.677582       0.010296      -0.027162      -0.008681       0.030317       0.003318      -0.001347       0.002791      -0.011858       0.000305      -0.007411      -0.000113       0.007524              1.745017       1.450534      -0.301799      -0.098954       2.273840       0.092723       1.510677           0.000134
           21              H       2.496506       3.773739       1.127808       0.256058       0.689450 0.46127105E+01  0.40255721E+02                                 1.393731                            1.334812      -0.999632       2.469046                    0.999028       3.017818       8.502111       0.484528       1.448490      -0.673732       0.009965      -0.028033       0.012294       0.032192      -0.000643       0.002690       0.008555      -0.009131       0.020371      -0.009169      -0.003971       0.013140              1.439779       1.555600      -0.409600       0.131769       1.510761      -0.083384       1.252976           0.000796
           22              H       0.279021       3.674308       0.315038       0.123892       1.039489 0.78072872E+01  0.75552211E+02                                 1.652127                            1.597570      -0.722183       2.533128                    0.999600       3.313276       8.963569       0.516307       1.225888      -0.722543      -0.020335      -0.008265       0.019356       0.029266       0.004519       0.001626      -0.004042       0.012585       0.020611      -0.012175       0.004287       0.007888              1.671825       2.081751       0.250010      -0.242958       1.438954      -0.088731       1.494770           0.001997
           23              H       1.423142       3.385265      13.666035       0.137618       1.136745 0.86965216E+01  0.86094640E+02                                 1.730564                            1.668821      -0.960408       2.431293                    0.997865       3.302439       8.913111       0.515194       1.200895      -0.729336       0.014740      -0.018633      -0.021271       0.031889      -0.003358       0.004219       0.010307       0.001367       0.020408      -0.012852      -0.000400       0.013253              1.746037       1.733777      -0.333377      -0.204741       1.833960       0.313871       1.670373          -0.000034
           24              H       1.512589       4.603869       2.796502       0.145107       0.982924 0.73259561E+01  0.70287484E+02                                 1.644977                            1.590017      -0.728224       2.549859                    0.999543       3.258775       8.990506       0.493312       1.294107      -0.707633       0.002730      -0.019499       0.024806       0.031670      -0.002263       0.000635      -0.001877      -0.010483       0.014919      -0.008200       0.001947       0.006253              1.671062       1.418546      -0.134510       0.121441       1.524660      -0.343098       2.069980           0.000574
           25              H       0.478608       5.314913       1.855704       0.148385       0.956261 0.73105244E+01  0.71468387E+02                                 1.717171                            1.666771      -1.355546       2.251993                    0.993028       3.743304      11.102891       0.439649       1.425064      -0.677581      -0.028671       0.004663      -0.008682       0.030317      -0.006794       0.003091      -0.000231       0.000180       0.000302      -0.007410      -0.000114       0.007525              1.745018       2.329380      -0.205602       0.129777       1.394995       0.039336       1.510680           0.000133
           26              H       2.019900       4.048907       6.064842       0.256053       0.689459 0.46127758E+01  0.40256393E+02                                 1.393737                            1.334817      -0.999615       2.469050                    0.999028       3.017832       8.502133       0.484531       1.448479      -0.673734      -0.029260      -0.005387      -0.012293       0.032192       0.003634      -0.006064      -0.006606       0.005679       0.020371      -0.009169      -0.003972       0.013141              1.439785       1.876704      -0.224217       0.138099       1.189671      -0.072424       1.252980           0.000797
           27              H       3.042533       2.078793       6.877612       0.123892       1.039496 0.78073501E+01  0.75552962E+02                                 1.652132                            1.597575      -0.722197       2.533120                    0.999600       3.313289       8.963609       0.516307       1.225886      -0.722543       0.003011      -0.021743      -0.019355       0.029265      -0.003190       0.004314       0.000613      -0.014120       0.020611      -0.012175       0.004287       0.007888              1.671831       1.383142      -0.153335      -0.044636       2.137577       0.254775       1.494774           0.001997
           28              H       2.220155       2.925110       7.911915       0.137615       1.136760 0.86966574E+01  0.86096293E+02                                 1.730575                            1.668831      -0.960418       2.431286                    0.997865       3.302465       8.913188       0.515194       1.200891      -0.729337      -0.023505       0.003448       0.021271       0.031888      -0.002271      -0.006817      -0.008807       0.005134       0.020407      -0.012852      -0.000400       0.013252              1.746048       2.097641      -0.123309      -0.374196       1.470119       0.020376       1.670385          -0.000034
           29              H       3.230773       3.611875       4.396148       0.145108       0.982917 0.73258770E+01  0.70286511E+02                                 1.644967                            1.590007      -0.728213       2.549864                    0.999543       3.258756       8.990430       0.493315       1.294105      -0.707634      -0.018250      -0.007386      -0.024806       0.031670       0.003408       0.001942       0.000389       0.009163       0.014920      -0.008201       0.001948       0.006253              1.671052       1.614611      -0.021306       0.357850       1.328578       0.066377       2.069965           0.000575
           30              H       4.363546       3.071943       5.336946       0.148389       0.956249 0.73104158E+01  0.71467076E+02                                 1.717160                            1.666761      -1.355541       2.252000                    0.993027       3.743268      11.102773       0.439649       1.425068      -0.677581       0.018375      -0.022498       0.008680       0.030318      -0.003475       0.001743      -0.002561       0.011678       0.000306      -0.007412      -0.000112       0.007524              1.745007       1.806636      -0.507396       0.030824       1.917716      -0.132058       1.510670           0.000134
           31              H       2.158744      11.286531       6.064842       0.256054       0.689456 0.46127643E+01  0.40256344E+02                                 1.393745                            1.334824      -0.999616       2.469051                    0.999028       3.017842       8.502219       0.484523       1.448499      -0.673730       0.019294      -0.022647      -0.012294       0.032192      -0.004275       0.008754      -0.001948       0.003452       0.020370      -0.009169      -0.003971       0.013140              1.439793       1.167257      -0.185387      -0.006328       1.899136       0.155810       1.252987           0.000796
           32              H      10.028745       1.595514       6.877612       0.123888       1.039533 0.78077182E+01  0.75557559E+02                                 1.652183                            1.597622      -0.722209       2.533111                    0.999600       3.313368       8.963940       0.516294       1.225901      -0.722540       0.017324       0.013479      -0.019355       0.029265       0.007710      -0.002688       0.003430       0.001534       0.020611      -0.012176       0.004288       0.007888              1.671883       1.816233       0.403367      -0.198333       1.704599      -0.166053       1.494819           0.001997
           33              H       9.707003       0.460156       7.911915       0.137614       1.136803 0.86970902E+01  0.86101806E+02                                 1.730631                            1.668882      -0.960451       2.431269                    0.997864       3.302538       8.913502       0.515180       1.200905      -0.729334       0.008765      -0.022080       0.021271       0.031888      -0.001087       0.011035      -0.001500      -0.006502       0.020408      -0.012853      -0.000399       0.013252              1.746106       1.520255      -0.210080       0.169460       2.047624      -0.334268       1.670438          -0.000034
           34              H       8.606938       0.991994       4.396148       0.145106       0.982930 0.73260055E+01  0.70288068E+02                                 1.644982                            1.590021      -0.728211       2.549864                    0.999543       3.258790       8.990551       0.493313       1.294105      -0.707633       0.015520      -0.012112      -0.024807       0.031669      -0.005671      -0.001307       0.001487       0.001320       0.014922      -0.008201       0.001948       0.006253              1.671067       1.381646      -0.113205      -0.236413       1.561568       0.276723       2.069988           0.000575
           35              H       8.508146       2.242970       5.336946       0.148383       0.956269 0.73105996E+01  0.71469255E+02                                 1.717175                            1.666775      -1.355528       2.252001                    0.993028       3.743315      11.102908       0.439651       1.425056      -0.677583       0.010296       0.027161       0.008681       0.030317      -0.003318       0.001347       0.002791      -0.011858       0.000306      -0.007412      -0.000112       0.007524              1.745023       1.450539       0.301801       0.098955       2.273849       0.092723       1.510682           0.000134
           36              H      -4.178644       7.787960       6.064842       0.256056       0.689459 0.46127849E+01  0.40256538E+02                                 1.393743                            1.334823      -0.999625       2.469048                    0.999028       3.017847       8.502214       0.484527       1.448489      -0.673732       0.009965       0.028033      -0.012294       0.032192       0.000643      -0.002690       0.008555      -0.009130       0.020371      -0.009169      -0.003971       0.013140              1.439792       1.555614       0.409606      -0.131771       1.510775      -0.083386       1.252985           0.000797
           37              H       6.954171       7.887391       6.877612       0.123892       1.039494 0.78073408E+01  0.75552890E+02                                 1.652135                            1.597578      -0.722184       2.533127                    0.999600       3.313285       8.963615       0.516304       1.225892      -0.722542      -0.020335       0.008265      -0.019355       0.029266      -0.004520      -0.001626      -0.004042       0.012586       0.020611      -0.012175       0.004288       0.007887              1.671834       2.081763      -0.250011       0.242961       1.438961      -0.088732       1.494778           0.001997
           38              H       8.098292       8.176434       7.911915       0.137617       1.136765 0.86967173E+01  0.86097100E+02                                 1.730586                            1.668841      -0.960426       2.431284                    0.997864       3.302473       8.913243       0.515189       1.200898      -0.729336       0.014739       0.018632       0.021271       0.031888       0.003358      -0.004219       0.010307       0.001368       0.020408      -0.012853      -0.000400       0.013253              1.746060       1.733800       0.333384       0.204745       1.833985       0.313878       1.670394          -0.000034
           39              H       8.187739       6.957830       4.396148       0.145107       0.982930 0.73260182E+01  0.70288274E+02                                 1.644988                            1.590027      -0.728227       2.549857                    0.999543       3.258793       8.990587       0.493309       1.294113      -0.707632       0.002729       0.019498      -0.024806       0.031670       0.002263      -0.000635      -0.001877      -0.010482       0.014920      -0.008200       0.001947       0.006253              1.671073       1.418554       0.134512      -0.121442       1.524670      -0.343102       2.069996           0.000575
           40              H       7.153758       6.246786       5.336946       0.148385       0.956264 0.73105608E+01  0.71468820E+02                                 1.717174                            1.666773      -1.355545       2.251993                    0.993028       3.743312      11.102915       0.439649       1.425062      -0.677582      -0.028671      -0.004663       0.008682       0.030317       0.006793      -0.003091      -0.000231       0.000180       0.000303      -0.007410      -0.000114       0.007525              1.745021       2.329384       0.205603      -0.129778       1.394997       0.039336       1.510682           0.000134
           41              H      -2.019900       4.048907      13.257492       0.256054       0.689458 0.46127824E+01  0.40256531E+02                                 1.393746                            1.334825      -0.999621       2.469048                    0.999028       3.017848       8.502232       0.484524       1.448496      -0.673731       0.029260      -0.005387      -0.012293       0.032191      -0.003633       0.006064      -0.006606       0.005679       0.020371      -0.009169      -0.003972       0.013141              1.439795       1.876716       0.224220      -0.138100       1.189679      -0.072425       1.252988           0.000796
           42              H      10.307767       2.078793      14.070262       0.123891       1.039520 0.78075992E+01  0.75556151E+02                                 1.652174                            1.597613      -0.722208       2.533115                    0.999600       3.313343       8.963869       0.516293       1.225906      -0.722539      -0.003011      -0.021743      -0.019355       0.029265       0.003191      -0.004314       0.000613      -0.014121       0.020611      -0.012176       0.004288       0.007888              1.671874       1.383174       0.153343       0.044638       2.137639       0.254786       1.494810           0.001997
           43              H      11.130145       2.925110       0.719265       0.137615       1.136795 0.86970123E+01  0.86100829E+02                                 1.730622                            1.668874      -0.960444       2.431273                    0.997864       3.302524       8.913449       0.515182       1.200904      -0.729334       0.023505       0.003449       0.021271       0.031888       0.002272       0.006817      -0.008807       0.005134       0.020408      -0.012853      -0.000399       0.013252              1.746097       2.097705       0.123315       0.374212       1.470156       0.020377       1.670430          -0.000034
           44              H      10.119527       3.611875      11.588798       0.145108       0.982925 0.73259560E+01  0.70287486E+02                                 1.644977                            1.590016      -0.728215       2.549864                    0.999543       3.258780       8.990522       0.493313       1.294107      -0.707633       0.018250      -0.007386      -0.024806       0.031670      -0.003407      -0.001942       0.000389       0.009162       0.014921      -0.008201       0.001948       0.006253              1.671063       1.614621       0.021306      -0.357853       1.328585       0.066378       2.069982           0.000574
           45              H       8.986754       3.071943      12.529596       0.148388       0.956254 0.73104619E+01  0.71467620E+02                                 1.717164                            1.666764      -1.355538       2.252000                    0.993027       3.743281      11.102809       0.439650       1.425065      -0.677581      -0.018375      -0.022498       0.008680       0.030318       0.003476      -0.001743      -0.002561       0.011678       0.000306      -0.007412      -0.000112       0.007524              1.745011       1.806640       0.507398      -0.030824       1.917719      -0.132059       1.510673           0.000134
           46              H      -2.158744      11.286531      13.257492       0.256054       0.689463 0.46128199E+01  0.40256919E+02                                 1.393748                            1.334827      -0.999620       2.469049                    0.999028       3.017858       8.502252       0.484526       1.448489      -0.673732      -0.019294      -0.022647      -0.012294       0.032192       0.004275      -0.008754      -0.001948       0.003451       0.020371      -0.009169      -0.003971       0.013141              1.439797       1.167260       0.185388       0.006329       1.899142       0.155811       1.252989           0.000796
           47              H       3.321555       1.595514      14.070262       0.123888       1.039514 0.78075280E+01  0.75555169E+02                                 1.652156                            1.597597      -0.722194       2.533119                    0.999600       3.313326       8.963759       0.516301       1.225892      -0.722542      -0.017324       0.013479      -0.019355       0.029265      -0.007710       0.002688       0.003429       0.001535       0.020611      -0.012175       0.004288       0.007887              1.671855       1.816201      -0.403356       0.198328       1.704569      -0.166048       1.494795           0.001997
           48              H       3.643297       0.460156       0.719265       0.137614       1.136789 0.86969529E+01  0.86100057E+02                                 1.730613                            1.668866      -0.960441       2.431274                    0.997864       3.302516       8.913405       0.515185       1.200900      -0.729335      -0.008765      -0.022080       0.021271       0.031888       0.001087      -0.011036      -0.001500      -0.006501       0.020408      -0.012853      -0.000400       0.013252              1.746087       1.520241       0.210077      -0.169457       2.047601      -0.334262       1.670420          -0.000034
           49              H       4.743362       0.991994      11.588798       0.145106       0.982928 0.73259865E+01  0.70287856E+02                                 1.644982                            1.590020      -0.728211       2.549864                    0.999543       3.258784       8.990539       0.493312       1.294108      -0.707633      -0.015520      -0.012112      -0.024807       0.031669       0.005671       0.001307       0.001488       0.001320       0.014921      -0.008201       0.001948       0.006253              1.671067       1.381646       0.113205       0.236413       1.561568       0.276722       2.069987           0.000575
           50              H       4.842154       2.242970      12.529596       0.148383       0.956263 0.73105389E+01  0.71468519E+02                                 1.717170                            1.666769      -1.355522       2.252004                    0.993028       3.743298      11.102850       0.439651       1.425059      -0.677582      -0.010296       0.027161       0.008681       0.030317       0.003318      -0.001347       0.002791      -0.011858       0.000305      -0.007411      -0.000113       0.007524              1.745017       1.450534      -0.301799      -0.098954       2.273840       0.092723       1.510677           0.000134
           51              H       4.178644       7.787960      13.257492       0.256058       0.689451 0.46127149E+01  0.40255765E+02                                 1.393731                            1.334812      -0.999632       2.469046                    0.999028       3.017819       8.502111       0.484529       1.448488      -0.673732      -0.009965       0.028033      -0.012294       0.032192      -0.000643       0.002690       0.008555      -0.009131       0.020371      -0.009169      -0.003971       0.013140              1.439779       1.555600      -0.409600       0.131769       1.510761      -0.083384       1.252976           0.000796
           52              H       6.396129       7.887391      14.070262       0.123892       1.039489 0.78072904E+01  0.75552243E+02                                 1.652126                            1.597570      -0.722183       2.533128                    0.999600       3.313277       8.963569       0.516308       1.225887      -0.722543       0.020335       0.008265      -0.019356       0.029266       0.004519       0.001626      -0.004042       0.012585       0.020611      -0.012175       0.004287       0.007888              1.671824       2.081750       0.250010      -0.242958       1.438954      -0.088731       1.494769           0.001997
           53              H       5.252008       8.176434       0.719265       0.137618       1.136745 0.86965219E+01  0.86094646E+02                                 1.730564                            1.668821      -0.960407       2.431294                    0.997865       3.302439       8.913112       0.515194       1.200895      -0.729336      -0.014740       0.018633       0.021271       0.031889      -0.003358       0.004219       0.010307       0.001367       0.020408      -0.012852      -0.000400       0.013253              1.746037       1.733778      -0.333377      -0.204741       1.833961       0.313872       1.670373          -0.000034
           54              H       5.162561       6.957830      11.588798       0.145107       0.982924 0.73259528E+01  0.70287449E+02                                 1.644977                            1.590017      -0.728224       2.549859                    0.999543       3.258774       8.990505       0.493312       1.294108      -0.707633      -0.002730       0.019499      -0.024806       0.031670      -0.002263       0.000635      -0.001877      -0.010483       0.014919      -0.008200       0.001947       0.006253              1.671062       1.418546      -0.134510       0.121441       1.524660      -0.343098       2.069981           0.000574
           55              H       6.196542       6.246786      12.529596       0.148385       0.956261 0.73105252E+01  0.71468395E+02                                 1.717170                            1.666770      -1.355545       2.251993                    0.993028       3.743304      11.102890       0.439649       1.425064      -0.677581       0.028671      -0.004663       0.008682       0.030317      -0.006794       0.003091      -0.000231       0.000180       0.000302      -0.007410      -0.000114       0.007525              1.745018       2.329380      -0.205602       0.129777       1.394995       0.039336       1.510680           0.000133
           56              H       4.655250       7.512792       8.320458       0.256053       0.689459 0.46127758E+01  0.40256392E+02                                 1.393737                            1.334817      -0.999615       2.469050                    0.999028       3.017832       8.502133       0.484531       1.448479      -0.673734       0.029260       0.005387       0.012293       0.032192       0.003634      -0.006064      -0.006606       0.005679       0.020371      -0.009169      -0.003972       0.013141              1.439785       1.876704      -0.224217       0.138099       1.189671      -0.072424       1.252980           0.000797
           57              H       3.632617       9.482906       7.507688       0.123891       1.039496 0.78073466E+01  0.75552927E+02                                 1.652133                            1.597576      -0.722197       2.533121                    0.999600       3.313288       8.963609       0.516306       1.225888      -0.722543      -0.003011       0.021744       0.019355       0.029265      -0.003190       0.004314       0.000613      -0.014120       0.020611      -0.012175       0.004287       0.007888              1.671832       1.383143      -0.153335      -0.044636       2.137578       0.254775       1.494774           0.001997
           58              H       4.454995       8.636589       6.473385       0.137616       1.136760 0.86966608E+01  0.86096330E+02                                 1.730575                            1.668830      -0.960418       2.431286                    0.997865       3.302466       8.913189       0.515194       1.200890      -0.729337       0.023505      -0.003448      -0.021271       0.031888      -0.002271      -0.006817      -0.008807       0.005134       0.020407      -0.012852      -0.000400       0.013252              1.746048       2.097640      -0.123309      -0.374195       1.470119       0.020376       1.670384          -0.000034
           59              H       3.444377       7.949824       9.989152       0.145108       0.982917 0.73258816E+01  0.70286561E+02                                 1.644967                            1.590007      -0.728212       2.549864                    0.999543       3.258757       8.990431       0.493315       1.294104      -0.707634       0.018250       0.007386       0.024806       0.031670       0.003408       0.001942       0.000389       0.009163       0.014920      -0.008201       0.001948       0.006253              1.671051       1.614611      -0.021306       0.357850       1.328578       0.066377       2.069965           0.000575
           60              H       2.311604       8.489756       9.048354       0.148389       0.956250 0.73104208E+01  0.71467131E+02                                 1.717160                            1.666761      -1.355540       2.252000                    0.993027       3.743269      11.102774       0.439650       1.425068      -0.677581      -0.018375       0.022498      -0.008680       0.030318      -0.003475       0.001743      -0.002561       0.011678       0.000306      -0.007412      -0.000112       0.007524              1.745007       1.806636      -0.507396       0.030824       1.917716      -0.132058       1.510670           0.000134
           61              H       4.516406       0.275168       8.320458       0.256054       0.689456 0.46127654E+01  0.40256355E+02                                 1.393745                            1.334824      -0.999616       2.469051                    0.999028       3.017842       8.502219       0.484523       1.448499      -0.673730      -0.019294       0.022647       0.012294       0.032192      -0.004275       0.008754      -0.001948       0.003452       0.020370      -0.009169      -0.003971       0.013140              1.439793       1.167257      -0.185387      -0.006328       1.899136       0.155810       1.252987           0.000796
           62              H      -3.353595       9.966185       7.507688       0.123887       1.039533 0.78077192E+01  0.75557570E+02                                 1.652184                            1.597623      -0.722209       2.533111                    0.999600       3.313368       8.963940       0.516294       1.225901      -0.722540      -0.017324      -0.013479       0.019355       0.029265       0.007710      -0.002688       0.003430       0.001534       0.020611      -0.012176       0.004288       0.007888              1.671884       1.816233       0.403367      -0.198333       1.704599      -0.166053       1.494819           0.001997
           63              H      -3.031853      11.101543       6.473385       0.137614       1.136803 0.86970902E+01  0.86101807E+02                                 1.730631                            1.668882      -0.960451       2.431269                    0.997864       3.302538       8.913502       0.515180       1.200905      -0.729334      -0.008765       0.022080      -0.021271       0.031888      -0.001087       0.011035      -0.001500      -0.006502       0.020408      -0.012853      -0.000399       0.013252              1.746106       1.520255      -0.210080       0.169460       2.047624      -0.334268       1.670438          -0.000034
           64              H      -1.931788      10.569705       9.989152       0.145106       0.982930 0.73260058E+01  0.70288069E+02                                 1.644982                            1.590020      -0.728210       2.549864                    0.999543       3.258790       8.990550       0.493313       1.294105      -0.707633      -0.015520       0.012112       0.024807       0.031669      -0.005671      -0.001307       0.001487       0.001320       0.014922      -0.008201       0.001948       0.006253              1.671067       1.381646      -0.113205      -0.236413       1.561568       0.276723       2.069988           0.000575
           65              H      -1.832996       9.318729       9.048354       0.148383       0.956269 0.73105996E+01  0.71469255E+02                                 1.717175                            1.666775      -1.355528       2.252001                    0.993028       3.743315      11.102908       0.439651       1.425056      -0.677583      -0.010296      -0.027161      -0.008681       0.030317      -0.003318       0.001347       0.002791      -0.011858       0.000306      -0.007412      -0.000112       0.007524              1.745023       1.450539       0.301801       0.098955       2.273849       0.092723       1.510682           0.000134
           66              H      10.853794       3.773739       8.320458       0.256056       0.689459 0.46127808E+01  0.40256496E+02                                 1.393743                            1.334822      -0.999625       2.469048                    0.999028       3.017846       8.502212       0.484527       1.448490      -0.673732      -0.009965      -0.028033       0.012294       0.032192       0.000643      -0.002690       0.008555      -0.009130       0.020371      -0.009169      -0.003971       0.013140              1.439791       1.555614       0.409606      -0.131771       1.510775      -0.083386       1.252985           0.000797
           67              H      -0.279021       3.674308       7.507688       0.123892       1.039494 0.78073395E+01  0.75552875E+02                                 1.652135                            1.597578      -0.722184       2.533127                    0.999600       3.313285       8.963615       0.516304       1.225892      -0.722542       0.020336      -0.008265       0.019355       0.029266      -0.004520      -0.001626      -0.004042       0.012586       0.020611      -0.012175       0.004288       0.007887              1.671834       2.081763      -0.250011       0.242961       1.438961      -0.088732       1.494778           0.001997
           68              H      -1.423142       3.385265       6.473385       0.137618       1.136765 0.86967158E+01  0.86097082E+02                                 1.730586                            1.668841      -0.960426       2.431284                    0.997865       3.302473       8.913243       0.515190       1.200897      -0.729336      -0.014739      -0.018632      -0.021271       0.031888       0.003358      -0.004219       0.010307       0.001368       0.020408      -0.012853      -0.000400       0.013253              1.746060       1.733800       0.333384       0.204745       1.833985       0.313877       1.670394          -0.000034
           69              H      -1.512589       4.603869       9.989152       0.145107       0.982930 0.73260141E+01  0.70288225E+02                                 1.644988                            1.590026      -0.728227       2.549857                    0.999543       3.258792       8.990584       0.493309       1.294113      -0.707632      -0.002729      -0.019498       0.024806       0.031670       0.002263      -0.000635      -0.001877      -0.010482       0.014920      -0.008200       0.001947       0.006253              1.671073       1.418554       0.134512      -0.121442       1.524669      -0.343102       2.069996           0.000575
           70              H      -0.478608       5.314913       9.048354       0.148385       0.956265 0.73105625E+01  0.71468836E+02                                 1.717173                            1.666773      -1.355545       2.251994                    0.993028       3.743312      11.102913       0.439650       1.425061      -0.677582       0.028671       0.004663      -0.008682       0.030317       0.006793      -0.003091      -0.000231       0.000180       0.000303      -0.007410      -0.000114       0.007525              1.745021       2.329383       0.205602      -0.129778       1.394997       0.039336       1.510682           0.000134
           71              C      -2.414402       8.459695      13.379768       0.647602      19.818610 0.24339800E+03  0.50395248E+04                                 6.922342                            5.666151      -0.210503       1.998992                    0.999350      22.263577      63.694603       0.598057       0.494642      -1.001226       0.027459      -0.017783      -0.012518       0.035027       0.042083       0.076531       0.042708       0.008153       0.096141      -0.071694      -0.044051       0.115745              7.627497       7.285396       0.619703      -2.914189       8.219395      -2.220025       7.377700           0.001240
           72              C      -3.672000       8.630808      14.238570      -0.223484      25.830628 0.40383233E+03  0.93425826E+04                                 7.575638                            6.635902       0.050286       2.012966                    0.998493      29.108164      83.652683       0.647456       0.408912      -1.066535      -0.007417      -0.081957       0.072085       0.109399       0.007557       0.012309      -0.048135      -0.052675       0.093444      -0.050457      -0.019911       0.070367              8.088223       8.174978       1.169143      -1.375087       7.972349      -1.208152       8.117341           0.000747
           73              C      -2.071299       6.508080       2.314595       0.688068      19.505076 0.22207072E+03  0.44757373E+04                                 6.760715                            5.380103       0.065073       2.108776                    0.999747      20.883168      58.178352       0.621744       0.488789      -1.008248       0.033899      -0.051821       0.022791       0.065985       0.032751      -0.077123      -0.048985       0.053626      -0.022053      -0.077299      -0.036836       0.114136              7.513925       6.784066      -0.025036       3.419660       6.664036       1.469508       9.093673           0.001010
           74              C      -2.903023       7.738245       2.021135      -0.244821      25.874271 0.42822849E+03  0.10075846E+05                                 7.666211                            6.893658      -0.200956       1.938685                    0.996392      29.514943      86.168871       0.625525       0.416155      -1.059491      -0.071998      -0.004488      -0.083851       0.110612       0.018743       0.034420       0.000985       0.064938       0.128784      -0.059676      -0.006252       0.065927              8.064984       7.840375       0.316649       1.649163       6.995587      -0.337651       9.358989           0.000769
           75              C       1.858362       9.422785      13.379768       0.647597      19.818663 0.24339887E+03  0.50395453E+04                                 6.922336                            5.666148      -0.210540       1.998978                    0.999350      22.263632      63.694697       0.598060       0.494639      -1.001228      -0.029124      -0.014885      -0.012526       0.035024      -0.017512      -0.001278      -0.087633      -0.076965       0.096151      -0.071694      -0.044053       0.115748              7.627489       7.449160      -0.714304      -0.465539       8.055602       3.633793       7.377706           0.001240
           76              C       2.635349      10.426340      14.238570      -0.223486      25.830663 0.40383355E+03  0.93426152E+04                                 7.575640                            6.635912       0.050300       2.012968                    0.998494      29.108202      83.652728       0.647456       0.408912      -1.066535      -0.067268       0.047402       0.072083       0.109398      -0.026590      -0.047840       0.013407       0.013251       0.093449      -0.050458      -0.019910       0.070368              8.088219       7.010483      -0.496829      -0.358755       9.136844       1.794946       8.117331           0.000748
           77              C      -0.003338      10.101456       2.314595       0.688064      19.505021 0.22207200E+03  0.44757727E+04                                 6.760745                            5.380152       0.065115       2.108793                    0.999747      20.883181      58.178586       0.621735       0.488795      -1.008245      -0.061827      -0.003443       0.022792       0.065984       0.006845      -0.003860       0.091288      -0.083537      -0.022057      -0.077306      -0.036834       0.114140              7.513929       6.715769       0.064493      -0.437206       6.732377      -3.696240       9.093641           0.001011
           78              C       1.477878      10.206668       2.021135      -0.244820      25.874119 0.42822617E+03  0.10075787E+05                                 7.666215                            6.893670      -0.200953       1.938685                    0.996392      29.514885      86.168931       0.625520       0.416159      -1.059488       0.032108       0.064596      -0.083847       0.110607       0.018747      -0.016363      -0.030302      -0.064936       0.128791      -0.059679      -0.006253       0.065932              8.064975       6.932559       0.207462      -1.116966       7.903420      -1.259376       9.358947           0.000770
           79              C       0.556040       5.240918      13.379768       0.647592      19.818606 0.24339843E+03  0.50395342E+04                                 6.922330                            5.666146      -0.210733       1.998918                    0.999348      22.263594      63.694585       0.598060       0.494640      -1.001228       0.001673       0.032669      -0.012522       0.035027      -0.024571      -0.075248       0.044917       0.068811       0.096160      -0.071687      -0.044053       0.115740              7.627487       8.522554       0.094538       3.379711       6.982179      -1.413779       7.377730           0.001240
           80              C       1.036651       4.066250      14.238570      -0.223483      25.830534 0.40383074E+03  0.93425251E+04                                 7.575605                            6.635884       0.050310       2.012974                    0.998493      29.107946      83.651621       0.647458       0.408912      -1.066537       0.074686       0.034554       0.072085       0.109399       0.019032       0.035531       0.034726       0.039418       0.093440      -0.050452      -0.019914       0.070365              8.088186       9.035463      -0.672325       1.733856       7.111780      -0.586808       8.117314           0.000748
           81              C       2.074637       6.513861       2.314595       0.688070      19.504985 0.22207085E+03  0.44757393E+04                                 6.760702                            5.380113       0.065061       2.108773                    0.999747      20.883096      58.178094       0.621742       0.488790      -1.008248       0.027930       0.055271       0.022791       0.065988      -0.039597       0.080987      -0.042297       0.029908      -0.022057      -0.077304      -0.036834       0.114138              7.513891       6.672356      -0.039436      -2.982446       6.775697       2.226716       9.093619           0.001010
           82              C       1.425145       5.178485       2.021135      -0.244825      25.874185 0.42822797E+03  0.10075844E+05                                 7.666245                            6.893698      -0.200971       1.938677                    0.996392      29.514947      86.169286       0.625517       0.416160      -1.059487       0.039888      -0.060110      -0.083853       0.110615      -0.037489      -0.018058       0.029313      -0.000008       0.128775      -0.059673      -0.006247       0.065920              8.065009       7.481068      -0.524134      -0.532184       7.354947       1.597024       9.359013           0.000769
           83              C       4.260748       3.102004       8.198182       0.647602      19.818612 0.24339806E+03  0.50395245E+04                                 6.922334                            5.666147      -0.210500       1.998993                    0.999350      22.263551      63.694441       0.598059       0.494641      -1.001227       0.027458       0.017782       0.012518       0.035027      -0.042083      -0.076531       0.042708       0.008153       0.096140      -0.071694      -0.044052       0.115745              7.627486       7.285375      -0.619705       2.914176       8.219394      -2.220027       7.377690           0.001240
           84              C       3.003150       2.930891       7.339380      -0.223486      25.830585 0.40383182E+03  0.93425579E+04                                 7.575617                            6.635894       0.050303       2.012971                    0.998493      29.108024      83.651924       0.647457       0.408912      -1.066537      -0.007418       0.081956      -0.072084       0.109398      -0.007554      -0.012309      -0.048135      -0.052676       0.093441      -0.050455      -0.019912       0.070367              8.088196       8.174951      -1.169138       1.375099       7.972320      -1.208159       8.117317           0.000749
           85              C       4.603851       5.053619       4.878055       0.688066      19.505071 0.22207073E+03  0.44757375E+04                                 6.760715                            5.380104       0.065070       2.108774                    0.999747      20.883156      58.178313       0.621744       0.488789      -1.008248       0.033899       0.051821      -0.022791       0.065985      -0.032752       0.077123      -0.048985       0.053626      -0.022054      -0.077300      -0.036836       0.114136              7.513924       6.784068       0.025035      -3.419660       6.664033       1.469508       9.093672           0.001010
           86              C       3.772127       3.823454       5.171515      -0.244824      25.874088 0.42822500E+03  0.10075752E+05                                 7.666219                            6.893668      -0.200951       1.938686                    0.996392      29.514789      86.168601       0.625519       0.416160      -1.059488      -0.071999       0.004487       0.083851       0.110612      -0.018742      -0.034419       0.000985       0.064938       0.128783      -0.059675      -0.006252       0.065927              8.064991       7.840386      -0.316652      -1.649168       6.995597      -0.337648       9.358991           0.000770
           87              C       8.533512       2.138914       8.198182       0.647596      19.818653 0.24339871E+03  0.50395428E+04                                 6.922340                            5.666150      -0.210539       1.998979                    0.999350      22.263649      63.694817       0.598059       0.494640      -1.001227      -0.029124       0.014885       0.012526       0.035024       0.017512       0.001278      -0.087633      -0.076965       0.096150      -0.071694      -0.044053       0.115747              7.627495       7.449166       0.714301       0.465535       8.055607       3.633797       7.377713           0.001240
           88              C       9.310499       1.135359       7.339380      -0.223487      25.830710 0.40383435E+03  0.93426436E+04                                 7.575657                            6.635922       0.050278       2.012961                    0.998493      29.108286      83.653175       0.647454       0.408913      -1.066535      -0.067269      -0.047402      -0.072083       0.109398       0.026589       0.047839       0.013408       0.013246       0.093450      -0.050458      -0.019909       0.070367              8.088240       7.010504       0.496837       0.358753       9.136865       1.794942       8.117352           0.000748
           89              C       6.671812       1.460243       4.878055       0.688063      19.505049 0.22207237E+03  0.44757818E+04                                 6.760750                            5.380156       0.065120       2.108794                    0.999747      20.883198      58.178634       0.621735       0.488795      -1.008245      -0.061826       0.003443      -0.022792       0.065984      -0.006845       0.003859       0.091288      -0.083537      -0.022057      -0.077306      -0.036835       0.114140              7.513935       6.715774      -0.064489       0.437205       6.732383      -3.696244       9.093649           0.001010
           90              C       8.153028       1.355031       5.171515      -0.244820      25.874247 0.42822874E+03  0.10075856E+05                                 7.666209                            6.893664      -0.200955       1.938684                    0.996392      29.514979      86.169057       0.625524       0.416156      -1.059491       0.032108      -0.064596       0.083847       0.110607      -0.018748       0.016363      -0.030303      -0.064937       0.128792      -0.059680      -0.006253       0.065933              8.064969       6.932552      -0.207456       1.116967       7.903411      -1.259370       9.358943           0.000770
           91              C       7.231190       6.320781       8.198182       0.647592      19.818631 0.24339872E+03  0.50395416E+04                                 6.922336                            5.666150      -0.210732       1.998918                    0.999348      22.263600      63.694605       0.598059       0.494640      -1.001228       0.001673      -0.032669       0.012522       0.035026       0.024571       0.075248       0.044917       0.068811       0.096160      -0.071687      -0.044053       0.115740              7.627495       8.522556      -0.094534      -3.379715       6.982190      -1.413785       7.377738           0.001240
           92              C       7.711801       7.495449       7.339380      -0.223486      25.830601 0.40383190E+03  0.93425615E+04                                 7.575622                            6.635896       0.050313       2.012975                    0.998493      29.108036      83.652007       0.647457       0.408912      -1.066536       0.074685      -0.034554      -0.072084       0.109399      -0.019033      -0.035532       0.034726       0.039421       0.093443      -0.050454      -0.019913       0.070367              8.088205       9.035479       0.672332      -1.733856       7.111800      -0.586805       8.117337           0.000749
           93              C       8.749787       5.047838       4.878055       0.688067      19.505000 0.22207103E+03  0.44757440E+04                                 6.760706                            5.380115       0.065058       2.108772                    0.999747      20.883108      58.178139       0.621742       0.488790      -1.008248       0.027930      -0.055271      -0.022791       0.065987       0.039597      -0.080987      -0.042297       0.029908      -0.022058      -0.077304      -0.036833       0.114137              7.513896       6.672357       0.039434       2.982449       6.775704       2.226716       9.093627           0.001011
           94              C       8.100295       6.383214       5.171515      -0.244826      25.874291 0.42822998E+03  0.10075901E+05                                 7.666254                            6.893704      -0.200975       1.938676                    0.996392      29.515039      86.169547       0.625518       0.416159      -1.059488       0.039887       0.060110       0.083852       0.110614       0.037489       0.018058       0.029314      -0.000006       0.128777      -0.059673      -0.006249       0.065921              8.065021       7.481071       0.524138       0.532186       7.354959       1.597027       9.359032           0.000771
           95              C       9.089552       3.102004       1.005532       0.647602      19.818611 0.24339801E+03  0.50395251E+04                                 6.922343                            5.666152      -0.210503       1.998992                    0.999350      22.263578      63.694608       0.598057       0.494642      -1.001226      -0.027459       0.017783       0.012518       0.035027       0.042083       0.076531       0.042708       0.008153       0.096141      -0.071694      -0.044051       0.115745              7.627497       7.285396       0.619703      -2.914190       8.219396      -2.220025       7.377700           0.001240
           96              C      10.347150       2.930891       0.146730      -0.223484      25.830628 0.40383232E+03  0.93425826E+04                                 7.575638                            6.635903       0.050286       2.012966                    0.998493      29.108165      83.652688       0.647456       0.408912      -1.066535       0.007417       0.081957      -0.072085       0.109399       0.007557       0.012309      -0.048135      -0.052675       0.093444      -0.050457      -0.019911       0.070367              8.088223       8.174978       1.169143      -1.375087       7.972350      -1.208151       8.117341           0.000747
           97              C       8.746449       5.053619      12.070705       0.688068      19.505074 0.22207070E+03  0.44757369E+04                                 6.760715                            5.380103       0.065073       2.108776                    0.999747      20.883167      58.178349       0.621744       0.488789      -1.008248      -0.033899       0.051821      -0.022791       0.065985       0.032751      -0.077123      -0.048985       0.053626      -0.022053      -0.077299      -0.036836       0.114136              7.513925       6.784066      -0.025037       3.419660       6.664035       1.469508       9.093673           0.001010
           98              C       9.578173       3.823454      12.364165      -0.244821      25.874276 0.42822860E+03  0.10075849E+05                                 7.666212                            6.893659      -0.200956       1.938685                    0.996392      29.514945      86.168878       0.625525       0.416155      -1.059491       0.071999       0.004488       0.083851       0.110612       0.018743       0.034420       0.000985       0.064937       0.128784      -0.059676      -0.006252       0.065927              8.064985       7.840376       0.316649       1.649163       6.995587      -0.337650       9.358991           0.000769
           99              C       4.816788       2.138914       1.005532       0.647597      19.818663 0.24339887E+03  0.50395454E+04                                 6.922336                            5.666148      -0.210540       1.998978                    0.999350      22.263632      63.694699       0.598060       0.494639      -1.001228       0.029124       0.014885       0.012526       0.035024      -0.017512      -0.001278      -0.087633      -0.076965       0.096151      -0.071695      -0.044053       0.115748              7.627489       7.449160      -0.714304      -0.465539       8.055602       3.633793       7.377706           0.001240
          100              C       4.039801       1.135359       0.146730      -0.223486      25.830656 0.40383341E+03  0.93426111E+04                                 7.575638                            6.635911       0.050300       2.012968                    0.998494      29.108196      83.652703       0.647456       0.408912      -1.066535       0.067268      -0.047402      -0.072083       0.109398      -0.026590      -0.047840       0.013407       0.013251       0.093449      -0.050458      -0.019910       0.070368              8.088218       7.010481      -0.496828      -0.358755       9.136842       1.794946       8.117329           0.000748
          101              C       6.678488       1.460243      12.070705       0.688064      19.505020 0.22207198E+03  0.44757723E+04                                 6.760745                            5.380152       0.065115       2.108793                    0.999747      20.883180      58.178584       0.621735       0.488795      -1.008244       0.061827       0.003443      -0.022792       0.065984       0.006845      -0.003860       0.091288      -0.083537      -0.022057      -0.077306      -0.036834       0.114140              7.513929       6.715769       0.064493      -0.437206       6.732377      -3.696240       9.093641           0.001010
          102              C       5.197272       1.355031      12.364165      -0.244820      25.874122 0.42822624E+03  0.10075789E+05                                 7.666217                            6.893672      -0.200953       1.938684                    0.996392      29.514888      86.168947       0.625520       0.416159      -1.059488      -0.032108      -0.064596       0.083847       0.110607       0.018747      -0.016363      -0.030302      -0.064936       0.128791      -0.059679      -0.006253       0.065932              8.064976       6.932560       0.207462      -1.116966       7.903421      -1.259376       9.358949           0.000770
          103              C       6.119110       6.320781       1.005532       0.647592      19.818606 0.24339842E+03  0.50395340E+04                                 6.922330                            5.666146      -0.210733       1.998918                    0.999348      22.263594      63.694588       0.598059       0.494640      -1.001228      -0.001673      -0.032669       0.012522       0.035027      -0.024571      -0.075248       0.044917       0.068811       0.096160      -0.071687      -0.044053       0.115740              7.627488       8.522554       0.094538       3.379712       6.982179      -1.413779       7.377730           0.001240
          104              C       5.638499       7.495449       0.146730      -0.223483      25.830538 0.40383082E+03  0.93425276E+04                                 7.575607                            6.635885       0.050310       2.012974                    0.998493      29.107950      83.651638       0.647458       0.408912      -1.066537      -0.074686      -0.034554      -0.072085       0.109399       0.019032       0.035531       0.034726       0.039418       0.093440      -0.050452      -0.019914       0.070365              8.088187       9.035464      -0.672326       1.733857       7.111782      -0.586808       8.117316           0.000748
          105              C       4.600513       5.047838      12.070705       0.688070      19.504987 0.22207087E+03  0.44757399E+04                                 6.760703                            5.380113       0.065060       2.108773                    0.999747      20.883097      58.178097       0.621742       0.488790      -1.008248      -0.027930      -0.055271      -0.022791       0.065988      -0.039597       0.080987      -0.042297       0.029908      -0.022057      -0.077304      -0.036834       0.114138              7.513891       6.672356      -0.039436      -2.982447       6.775698       2.226716       9.093620           0.001010
          106              C       5.250005       6.383214      12.364165      -0.244825      25.874186 0.42822802E+03  0.10075845E+05                                 7.666245                            6.893698      -0.200971       1.938677                    0.996392      29.514949      86.169296       0.625517       0.416160      -1.059487      -0.039888       0.060110       0.083853       0.110615      -0.037489      -0.018058       0.029313      -0.000008       0.128775      -0.059673      -0.006247       0.065920              8.065010       7.481068      -0.524134      -0.532184       7.354948       1.597024       9.359014           0.000769
          107              C       2.414402       8.459695       6.187118       0.647602      19.818612 0.24339807E+03  0.50395246E+04                                 6.922334                            5.666147      -0.210500       1.998993                    0.999350      22.263551      63.694441       0.598059       0.494641      -1.001227      -0.027458      -0.017782      -0.012518       0.035027      -0.042083      -0.076531       0.042708       0.008153       0.096140      -0.071694      -0.044051       0.115745              7.627486       7.285375      -0.619705       2.914176       8.219394      -2.220027       7.377690           0.001240
          108              C       3.672000       8.630808       7.045920      -0.223486      25.830579 0.40383170E+03  0.93425543E+04                                 7.575616                            6.635894       0.050303       2.012971                    0.998493      29.108019      83.651907       0.647457       0.408912      -1.066537       0.007418      -0.081956       0.072084       0.109398      -0.007554      -0.012309      -0.048135      -0.052676       0.093441      -0.050455      -0.019913       0.070367              8.088195       8.174950      -1.169138       1.375098       7.972318      -1.208159       8.117317           0.000749
          109              C       2.071299       6.508080       9.507245       0.688066      19.505068 0.22207069E+03  0.44757364E+04                                 6.760715                            5.380104       0.065070       2.108774                    0.999747      20.883154      58.178307       0.621744       0.488789      -1.008248      -0.033899      -0.051821       0.022791       0.065985      -0.032752       0.077123      -0.048985       0.053626      -0.022053      -0.077300      -0.036836       0.114136              7.513924       6.784067       0.025035      -3.419660       6.664033       1.469508       9.093671           0.001010
          110              C       2.903023       7.738245       9.213785      -0.244824      25.874091 0.42822506E+03  0.10075754E+05                                 7.666221                            6.893669      -0.200951       1.938686                    0.996392      29.514793      86.168621       0.625519       0.416160      -1.059487       0.071999      -0.004487      -0.083851       0.110612      -0.018742      -0.034419       0.000985       0.064938       0.128783      -0.059675      -0.006252       0.065927              8.064992       7.840387      -0.316652      -1.649168       6.995598      -0.337649       9.358992           0.000770
          111              C      -1.858362       9.422785       6.187118       0.647596      19.818652 0.24339870E+03  0.50395427E+04                                 6.922341                            5.666151      -0.210539       1.998978                    0.999350      22.263649      63.694822       0.598059       0.494640      -1.001227       0.029124      -0.014885      -0.012526       0.035024       0.017512       0.001278      -0.087633      -0.076965       0.096150      -0.071694      -0.044053       0.115747              7.627496       7.449166       0.714301       0.465535       8.055607       3.633798       7.377714           0.001240
          112              C      -2.635349      10.426340       7.045920      -0.223487      25.830707 0.40383429E+03  0.93426421E+04                                 7.575657                            6.635921       0.050278       2.012961                    0.998493      29.108284      83.653167       0.647454       0.408913      -1.066535       0.067269       0.047402       0.072083       0.109398       0.026589       0.047839       0.013408       0.013246       0.093450      -0.050458      -0.019909       0.070367              8.088239       7.010503       0.496837       0.358753       9.136864       1.794942       8.117351           0.000748
          113              C       0.003338      10.101456       9.507245       0.688063      19.505046 0.22207233E+03  0.44757808E+04                                 6.760750                            5.380155       0.065120       2.108794                    0.999747      20.883196      58.178627       0.621735       0.488795      -1.008245       0.061826      -0.003443       0.022792       0.065984      -0.006845       0.003860       0.091288      -0.083537      -0.022057      -0.077306      -0.036835       0.114140              7.513934       6.715773      -0.064489       0.437205       6.732382      -3.696243       9.093648           0.001010
          114              C      -1.477878      10.206668       9.213785      -0.244821      25.874249 0.42822879E+03  0.10075858E+05                                 7.666210                            6.893665      -0.200955       1.938684                    0.996392      29.514981      86.169064       0.625524       0.416156      -1.059491      -0.032108       0.064596      -0.083847       0.110607      -0.018748       0.016363      -0.030303      -0.064937       0.128792      -0.059680      -0.006253       0.065933              8.064969       6.932553      -0.207457       1.116967       7.903411      -1.259370       9.358944           0.000770
          115              C      -0.556040       5.240918       6.187118       0.647592      19.818631 0.24339873E+03  0.50395419E+04                                 6.922336                            5.666150      -0.210732       1.998918                    0.999348      22.263601      63.694607       0.598059       0.494640      -1.001228      -0.001673       0.032669      -0.012522       0.035026       0.024571       0.075248       0.044917       0.068811       0.096159      -0.071687      -0.044053       0.115740              7.627495       8.522556      -0.094533      -3.379715       6.982190      -1.413785       7.377738           0.001240
          116              C      -1.036651       4.066250       7.045920      -0.223486      25.830601 0.40383191E+03  0.93425618E+04                                 7.575623                            6.635896       0.050314       2.012975                    0.998493      29.108036      83.652010       0.647457       0.408912      -1.066536      -0.074685       0.034554       0.072084       0.109399      -0.019033      -0.035532       0.034726       0.039421       0.093442      -0.050454      -0.019913       0.070367              8.088206       9.035480       0.672332      -1.733856       7.111800      -0.586805       8.117337           0.000749
          117              C      -2.074637       6.513861       9.507245       0.688067      19.504996 0.22207099E+03  0.44757431E+04                                 6.760706                            5.380115       0.065058       2.108772                    0.999747      20.883106      58.178132       0.621742       0.488790      -1.008248      -0.027930       0.055271       0.022791       0.065987       0.039597      -0.080987      -0.042297       0.029908      -0.022058      -0.077304      -0.036833       0.114137              7.513895       6.672356       0.039434       2.982448       6.775704       2.226716       9.093626           0.001011
          118              C      -1.425145       5.178485       9.213785      -0.244826      25.874294 0.42823005E+03  0.10075903E+05                                 7.666254                            6.893704      -0.200975       1.938676                    0.996392      29.515041      86.169552       0.625518       0.416159      -1.059488      -0.039887      -0.060110      -0.083852       0.110614       0.037489       0.018058       0.029314      -0.000006       0.128777      -0.059673      -0.006249       0.065921              8.065022       7.481072       0.524138       0.532186       7.354960       1.597028       9.359033           0.000771
          119              N      -3.792820       7.545165       0.837224      -0.279375      31.622596 0.51470665E+03  0.12528168E+05                                 8.614207                            7.482302      -0.555171       1.845761                    0.998431      28.741740      82.041937       0.616931       0.407889      -1.077767       0.083134       0.140962       0.033068       0.166959       0.016556       0.039058      -0.070314       0.060421       0.182532      -0.102772       0.001274       0.101498              9.435806       9.421385       1.777935       0.729353       8.144623      -1.465254      10.741409           0.056911
          120              N       1.755564      11.073795       0.837224      -0.279369      31.622552 0.51470657E+03  0.12528150E+05                                 8.614144                            7.482257      -0.555183       1.845761                    0.998431      28.741716      82.041480       0.616939       0.407884      -1.077772       0.080506      -0.142474       0.033067       0.166954       0.017881      -0.080425       0.001334      -0.058888       0.182533      -0.102774       0.001275       0.101500              9.435722       6.924028      -0.336109      -1.633598      10.641859       0.100991      10.741277           0.056908
          121              N       2.037256       4.504438       0.837224      -0.279373      31.622380 0.51470280E+03  0.12528047E+05                                 8.614166                            7.482274      -0.555171       1.845763                    0.998431      28.741600      82.041380       0.616932       0.407889      -1.077767      -0.163642       0.001515       0.033068       0.166957      -0.034440       0.041366       0.068983      -0.001531       0.182531      -0.102773       0.001274       0.101499              9.435752      10.003509      -1.441830       0.904252       7.562412       1.364233      10.741336           0.056910
          122              N       2.882330       4.016534       6.355426      -0.279370      31.622281 0.51470024E+03  0.12527967E+05                                 8.614143                            7.482251      -0.555166       1.845765                    0.998431      28.741521      82.041045       0.616934       0.407889      -1.077768       0.083134      -0.140961      -0.033068       0.166958      -0.016555      -0.039057      -0.070313       0.060418       0.182530      -0.102770       0.001273       0.101497              9.435731       9.421329      -1.777921      -0.729348       8.144548      -1.465227      10.741317           0.056908
          123              N       8.430714       0.487904       6.355426      -0.279367      31.622203 0.51469944E+03  0.12527948E+05                                 8.614140                            7.482253      -0.555172       1.845765                    0.998431      28.741515      82.041145       0.616932       0.407889      -1.077767       0.080506       0.142474      -0.033067       0.166954      -0.017881       0.080425       0.001334      -0.058888       0.182531      -0.102774       0.001275       0.101499              9.435719       6.924032       0.336122       1.633606      10.641846       0.100995      10.741278           0.056907
          124              N       8.712406       7.057261       6.355426      -0.279367      31.622473 0.51470426E+03  0.12528077E+05                                 8.614126                            7.482237      -0.555178       1.845764                    0.998431      28.741642      82.041167       0.616940       0.407884      -1.077772      -0.163641      -0.001516      -0.033068       0.166956       0.034439      -0.041366       0.068983      -0.001529       0.182530      -0.102772       0.001274       0.101498              9.435709      10.003451       1.441829      -0.904252       7.562386       1.364227      10.741290           0.056907
          125              N      10.467970       4.016534      13.548076      -0.279375      31.622591 0.51470655E+03  0.12528165E+05                                 8.614206                            7.482301      -0.555171       1.845761                    0.998431      28.741739      82.041931       0.616931       0.407889      -1.077767      -0.083134      -0.140962      -0.033068       0.166958       0.016556       0.039058      -0.070314       0.060421       0.182532      -0.102772       0.001274       0.101498              9.435804       9.421383       1.777934       0.729353       8.144622      -1.465252      10.741407           0.056911
          126              N       4.919586       0.487904      13.548076      -0.279369      31.622548 0.51470647E+03  0.12528147E+05                                 8.614143                            7.482256      -0.555182       1.845761                    0.998431      28.741713      82.041466       0.616939       0.407884      -1.077772      -0.080506       0.142474      -0.033067       0.166954       0.017881      -0.080425       0.001334      -0.058888       0.182533      -0.102774       0.001275       0.101500              9.435720       6.924027      -0.336109      -1.633598      10.641858       0.100990      10.741276           0.056908
          127              N       4.637894       7.057261      13.548076      -0.279372      31.622382 0.51470284E+03  0.12528049E+05                                 8.614166                            7.482275      -0.555172       1.845763                    0.998431      28.741601      82.041386       0.616932       0.407889      -1.077767       0.163642      -0.001515      -0.033068       0.166957      -0.034440       0.041366       0.068983      -0.001531       0.182531      -0.102773       0.001274       0.101499              9.435753      10.003508      -1.441831       0.904253       7.562413       1.364233      10.741338           0.056910
          128              N       3.792820       7.545165       8.029874      -0.279369      31.622284 0.51470031E+03  0.12527969E+05                                 8.614144                            7.482252      -0.555167       1.845765                    0.998431      28.741521      82.041047       0.616933       0.407889      -1.077768      -0.083134       0.140961       0.033068       0.166958      -0.016555      -0.039057      -0.070313       0.060419       0.182529      -0.102770       0.001273       0.101497              9.435732       9.421331      -1.777922      -0.729348       8.144548      -1.465228      10.741318           0.056908
          129              N      -1.755564      11.073795       8.029874      -0.279367      31.622200 0.51469936E+03  0.12527946E+05                                 8.614140                            7.482253      -0.555172       1.845765                    0.998431      28.741513      82.041138       0.616932       0.407889      -1.077767      -0.080506      -0.142474       0.033067       0.166954      -0.017881       0.080425       0.001334      -0.058888       0.182531      -0.102774       0.001275       0.101499              9.435718       6.924032       0.336122       1.633606      10.641846       0.100996      10.741277           0.056907
          130              N      -2.037256       4.504438       8.029874      -0.279367      31.622477 0.51470433E+03  0.12528080E+05                                 8.614127                            7.482238      -0.555179       1.845763                    0.998431      28.741645      82.041184       0.616940       0.407884      -1.077772       0.163641       0.001516       0.033068       0.166956       0.034439      -0.041366       0.068983      -0.001529       0.182530      -0.102772       0.001274       0.101498              9.435711      10.003454       1.441828      -0.904251       7.562387       1.364227      10.741292           0.056907
          131              O      -1.750892       7.398331      13.529375      -0.674915      39.588073 0.74547845E+03  0.19478069E+05                                 9.272938                            8.567957      -0.052236       2.001848                    0.995027      30.260727      83.362741       0.634811       0.369276      -1.129168      -0.031265       0.002194       0.041081       0.051672      -0.033388       0.071949       0.028202      -0.035251      -0.015894      -0.098318       0.036175       0.062143              9.703333       9.939863      -0.911912      -2.068639      10.988318      -1.392026       8.181818          -0.001580
          132              O      -2.103340       9.324510      12.543982      -0.612303      35.357114 0.54321569E+03  0.13081246E+05                                 8.513228                            7.196487       0.438739       2.184679                    0.995200      28.128027      73.794724       0.711425       0.357520      -1.141142      -0.011001       0.007501       0.005076       0.014250       0.086913       0.035993      -0.016607      -0.084053       0.096381      -0.122602       0.041501       0.081101              9.473832       6.539084       2.285507      -2.132349      12.128462      -3.353112       9.753950           0.000531
          133              O      -1.310999       6.536985       3.301426      -0.662738      45.316955 0.66019595E+03  0.16694849E+05                                10.073896                            8.000139       0.219553       2.098153                    0.996342      29.250925      78.673876       0.666259       0.363541      -1.136236      -0.053790      -0.067557      -0.042599       0.096291       0.036070      -0.016798      -0.033879       0.071159       0.108468      -0.074688       0.009174       0.065515             11.625741      11.960062       1.299135       6.653581       6.611916       1.514369      16.305245           0.008695
          134              O      -2.180104       5.512618       1.556489      -0.523820      32.100377 0.49668741E+03  0.11674706E+05                                 7.918395                            6.840317       0.649372       2.278684                    0.997606      26.498860      68.276311       0.737637       0.353265      -1.146651      -0.004909       0.008663       0.016416       0.019200       0.056729      -0.005832       0.028930       0.008229       0.123269      -0.082622       0.025420       0.057202              8.664163       7.230394       1.877438       2.650488       8.547551       3.665339      10.214544           0.054135
          135              O       0.607439       9.378850      13.529375      -0.674890      39.588264 0.74548810E+03  0.19478404E+05                                 9.273018                            8.568061      -0.052452       2.001782                    0.995024      30.260790      83.363365       0.634801       0.369280      -1.129164       0.017524       0.025971       0.041069       0.051655       0.001443      -0.011553      -0.076398       0.075446      -0.015950      -0.098304       0.036168       0.062137              9.703394      11.516003       0.001853      -0.171353       9.412388       2.487490       8.181790          -0.001583
          136              O       2.451783       8.720990      12.543982      -0.612315      35.357145 0.54321649E+03  0.13081264E+05                                 8.513206                            7.196469       0.438760       2.184683                    0.995198      28.128160      73.794957       0.711430       0.357517      -1.141144       0.011994       0.005790       0.005074       0.014253      -0.079853      -0.032374      -0.022871      -0.108508       0.096382      -0.122601       0.041499       0.081101              9.473810       8.751727      -3.562976      -1.837708       9.915751       3.523264       9.753952           0.000531
          137              O      -0.358456       9.428566       3.301426      -0.662736      45.313722 0.66015554E+03  0.16693479E+05                                10.073170                            7.999692       0.220325       2.098381                    0.996349      29.250606      78.670768       0.666306       0.363523      -1.136257      -0.031617       0.080370      -0.042586       0.096294       0.012779      -0.020944       0.031504      -0.098003       0.108458      -0.074667       0.009148       0.065519             11.624778       6.823483       1.666121      -2.015171      11.747154      -6.518553      16.303697           0.008697
          138              O      -0.811031      10.693415       1.556489      -0.523820      32.099992 0.49668367E+03  0.11674596E+05                                 7.918320                            6.840288       0.649377       2.278686                    0.997607      26.498808      68.276113       0.737639       0.353265      -1.146651       0.009962      -0.000083       0.016422       0.019207      -0.024800       0.027970      -0.009423      -0.102373       0.123285      -0.082624       0.025412       0.057212              8.664034       6.592321      -1.509046       1.849003       9.185451      -4.127928      10.214329           0.054133
          139              O       1.143453       6.346217      13.529375      -0.674904      39.588457 0.74548901E+03  0.19478430E+05                                 9.273023                            8.568037      -0.052354       2.001806                    0.995027      30.260927      83.363685       0.634806       0.369277      -1.129166       0.013741      -0.028173       0.041073       0.051668       0.031967      -0.060393       0.048211      -0.040220      -0.015838      -0.098321       0.036173       0.062148              9.703433       9.936666       0.909903       2.240010      10.991646      -1.095463       8.181988          -0.001580
          140              O      -0.348443       5.077898      12.543982      -0.612280      35.356640 0.54320830E+03  0.13081035E+05                                 8.513198                            7.196474       0.438606       2.184643                    0.995202      28.127711      73.794002       0.711420       0.357523      -1.141138      -0.000977      -0.013255       0.005076       0.014227      -0.007045      -0.003620       0.039452       0.192493       0.096308      -0.122547       0.041470       0.081077              9.473797      12.710323       1.277504       3.970019       5.957154      -0.170159       9.753914           0.000530
          141              O       1.669455       7.157848       3.301426      -0.662738      45.314340 0.66016046E+03  0.16693672E+05                                10.073363                            7.999805       0.219812       2.098233                    0.996346      29.250509      78.671238       0.666290       0.363530      -1.136248       0.085413      -0.012792      -0.042599       0.096300      -0.048839       0.037751       0.002384       0.026887       0.108470      -0.074680       0.009156       0.065525             11.625041       9.073602      -2.965092      -4.637932       9.497322       5.004497      16.304199           0.008695
          142              O       2.991135       6.917365       1.556489      -0.523817      32.099978 0.49668170E+03  0.11674536E+05                                 7.918321                            6.840275       0.649378       2.278688                    0.997606      26.498757      68.275913       0.737640       0.353265      -1.146651      -0.005051      -0.008581       0.016417       0.019201      -0.031930      -0.022140      -0.019515       0.094141       0.123275      -0.082623       0.025419       0.057205              8.664053       9.844065      -0.368334      -4.499415       5.933730       0.462672      10.214363           0.054135
          143              O       4.924258       4.163368       8.048575      -0.674913      39.587922 0.74547479E+03  0.19477949E+05                                 9.272914                            8.567937      -0.052237       2.001849                    0.995027      30.260655      83.362471       0.634812       0.369276      -1.129168      -0.031266      -0.002194      -0.041081       0.051673       0.033386      -0.071948       0.028202      -0.035252      -0.015897      -0.098317       0.036175       0.062141              9.703307       9.939836       0.911905       2.068629      10.988288      -1.392023       8.181797          -0.001582
          144              O       4.571810       2.237189       9.033968      -0.612303      35.356900 0.54321164E+03  0.13081121E+05                                 8.513183                            7.196450       0.438750       2.184683                    0.995200      28.127988      73.794480       0.711429       0.357519      -1.141143      -0.011001      -0.007500      -0.005076       0.014250      -0.086914      -0.035994      -0.016606      -0.084051       0.096382      -0.122603       0.041501       0.081101              9.473779       6.539046      -2.285488       2.132328      12.128396      -3.353091       9.753894           0.000531
          145              O       5.364151       5.024714       3.891224      -0.662738      45.316851 0.66019448E+03  0.16694802E+05                                10.073880                            8.000129       0.219557       2.098155                    0.996342      29.250900      78.673772       0.666259       0.363541      -1.136236      -0.053791       0.067556       0.042599       0.096291      -0.036071       0.016798      -0.033879       0.071158       0.108467      -0.074688       0.009173       0.065515             11.625719      11.960046      -1.299131      -6.653566       6.611904       1.514361      16.305208           0.008695
          146              O       4.495046       6.049081       5.636161      -0.523819      32.100151 0.49668329E+03  0.11674583E+05                                 7.918355                            6.840285       0.649378       2.278687                    0.997606      26.498777      68.275995       0.737639       0.353265      -1.146651      -0.004910      -0.008665      -0.016416       0.019200      -0.056729       0.005830       0.028930       0.008231       0.123272      -0.082622       0.025418       0.057204              8.664115       7.230359      -1.877422      -2.650467       8.547500       3.665311      10.214484           0.054132
          147              O       7.282589       2.182849       8.048575      -0.674889      39.588229 0.74548705E+03  0.19478371E+05                                 9.273015                            8.568056      -0.052459       2.001781                    0.995024      30.260767      83.363301       0.634801       0.369280      -1.129164       0.017523      -0.025971      -0.041068       0.051654      -0.001443       0.011554      -0.076397       0.075446      -0.015952      -0.098304       0.036168       0.062137              9.703391      11.516005      -0.001845       0.171357       9.412381       2.487489       8.181789          -0.001583
          148              O       9.126933       2.840709       9.033968      -0.612316      35.357460 0.54322249E+03  0.13081451E+05                                 8.513276                            7.196525       0.438759       2.184683                    0.995198      28.128220      73.795336       0.711424       0.357519      -1.141142       0.011994      -0.005790      -0.005074       0.014252       0.079853       0.032373      -0.022870      -0.108509       0.096383      -0.122601       0.041499       0.081102              9.473891       8.751799       3.563011       1.837721       9.915836       3.523299       9.754038           0.000531
          149              O       6.316694       2.133133       3.891224      -0.662736      45.313702 0.66015532E+03  0.16693472E+05                                10.073166                            7.999689       0.220324       2.098381                    0.996349      29.250608      78.670764       0.666307       0.363523      -1.136257      -0.031616      -0.080370       0.042586       0.096294      -0.012780       0.020944       0.031504      -0.098003       0.108458      -0.074668       0.009148       0.065520             11.624772       6.823479      -1.666115       2.015166      11.747148      -6.518549      16.303689           0.008697
          150              O       5.864119       0.868284       5.636161      -0.523819      32.099904 0.49668180E+03  0.11674540E+05                                 7.918306                            6.840275       0.649378       2.278687                    0.997607      26.498761      68.275946       0.737640       0.353265      -1.146651       0.009963       0.000083      -0.016421       0.019207       0.024799      -0.027970      -0.009423      -0.102374       0.123285      -0.082624       0.025412       0.057212              8.664018       6.592312       1.509052      -1.849002       9.185435      -4.127920      10.214307           0.054133
          151              O       7.818603       5.215482       8.048575      -0.674903      39.588346 0.74548639E+03  0.19478344E+05                                 9.273008                            8.568024      -0.052361       2.001805                    0.995026      30.260871      83.363498       0.634806       0.369278      -1.129166       0.013742       0.028174      -0.041073       0.051668      -0.031968       0.060392       0.048211      -0.040219      -0.015840      -0.098320       0.036174       0.062146              9.703416       9.936638      -0.909903      -2.240001      10.991635      -1.095464       8.181975          -0.001583
          152              O       6.326707       6.483801       9.033968      -0.612280      35.356477 0.54320512E+03  0.13080935E+05                                 8.513159                            7.196442       0.438603       2.184642                    0.995202      28.127683      73.793796       0.711423       0.357522      -1.141139      -0.000977       0.013255      -0.005076       0.014227       0.007044       0.003619       0.039452       0.192491       0.096305      -0.122546       0.041470       0.081076              9.473752      12.710257      -1.277491      -3.970005       5.957126      -0.170160       9.753873           0.000531
          153              O       8.344605       4.403851       3.891224      -0.662738      45.314424 0.66016193E+03  0.16693720E+05                                10.073380                            7.999819       0.219807       2.098231                    0.996346      29.250524      78.671337       0.666289       0.363531      -1.136248       0.085413       0.012793       0.042599       0.096300       0.048837      -0.037750       0.002384       0.026887       0.108470      -0.074679       0.009155       0.065524             11.625063       9.073611       2.965096       4.637939       9.497341       5.004509      16.304237           0.008696
          154              O       9.666285       4.644334       5.636161      -0.523815      32.099866 0.49667946E+03  0.11674470E+05                                 7.918304                            6.840261       0.649375       2.278689                    0.997606      26.498686      68.275688       0.737640       0.353265      -1.146651      -0.005052       0.008582      -0.016417       0.019201       0.031929       0.022142      -0.019512       0.094140       0.123278      -0.082622       0.025416       0.057207              8.664035       9.844038       0.368329       4.499407       5.933718       0.462667      10.214348           0.054133
          155              O       8.426042       4.163368       0.855925      -0.674915      39.588075 0.74547848E+03  0.19478071E+05                                 9.272938                            8.567958      -0.052236       2.001848                    0.995027      30.260728      83.362745       0.634811       0.369276      -1.129168       0.031265      -0.002194      -0.041081       0.051672      -0.033388       0.071949       0.028202      -0.035251      -0.015894      -0.098318       0.036175       0.062143              9.703334       9.939864      -0.911911      -2.068640      10.988318      -1.392026       8.181818          -0.001579
          156              O       8.778490       2.237189       1.841318      -0.612303      35.357117 0.54321575E+03  0.13081248E+05                                 8.513229                            7.196487       0.438739       2.184679                    0.995200      28.128027      73.794727       0.711425       0.357520      -1.141142       0.011001      -0.007501      -0.005076       0.014250       0.086913       0.035993      -0.016607      -0.084053       0.096381      -0.122602       0.041501       0.081101              9.473833       6.539085       2.285508      -2.132349      12.128464      -3.353113       9.753951           0.000531
          157              O       7.986149       5.024714      11.083874      -0.662738      45.316948 0.66019584E+03  0.16694846E+05                                10.073895                            8.000138       0.219553       2.098153                    0.996342      29.250923      78.673868       0.666259       0.363541      -1.136236       0.053790       0.067557       0.042599       0.096291       0.036070      -0.016798      -0.033879       0.071159       0.108468      -0.074688       0.009174       0.065515             11.625740      11.960061       1.299135       6.653580       6.611915       1.514368      16.305244           0.008695
          158              O       8.855254       6.049081      12.828811      -0.523820      32.100372 0.49668738E+03  0.11674705E+05                                 7.918395                            6.840316       0.649372       2.278684                    0.997606      26.498859      68.276308       0.737637       0.353265      -1.146651       0.004909      -0.008663      -0.016416       0.019200       0.056729      -0.005832       0.028930       0.008229       0.123269      -0.082622       0.025420       0.057202              8.664162       7.230393       1.877436       2.650487       8.547550       3.665337      10.214542           0.054135
          159              O       6.067711       2.182849       0.855925      -0.674890      39.588268 0.74548821E+03  0.19478408E+05                                 9.273019                            8.568061      -0.052452       2.001782                    0.995024      30.260792      83.363374       0.634801       0.369280      -1.129164      -0.017524      -0.025971      -0.041069       0.051655       0.001443      -0.011553      -0.076398       0.075446      -0.015950      -0.098304       0.036168       0.062137              9.703395      11.516004       0.001853      -0.171353       9.412389       2.487490       8.181791          -0.001583
          160              O       4.223367       2.840709       1.841318      -0.612315      35.357138 0.54321637E+03  0.13081260E+05                                 8.513205                            7.196468       0.438760       2.184683                    0.995198      28.128159      73.794949       0.711430       0.357517      -1.141144      -0.011994      -0.005790      -0.005074       0.014253      -0.079853      -0.032374      -0.022871      -0.108507       0.096382      -0.122600       0.041499       0.081101              9.473808       8.751726      -3.562975      -1.837707       9.915748       3.523263       9.753950           0.000531
          161              O       7.033606       2.133133      11.083874      -0.662736      45.313716 0.66015544E+03  0.16693476E+05                                10.073169                            7.999691       0.220325       2.098381                    0.996349      29.250604      78.670760       0.666307       0.363523      -1.136257       0.031617      -0.080371       0.042586       0.096294       0.012779      -0.020944       0.031504      -0.098003       0.108458      -0.074667       0.009148       0.065519             11.624777       6.823482       1.666121      -2.015171      11.747153      -6.518553      16.303696           0.008697
          162              O       7.486181       0.868284      12.828811      -0.523820      32.099989 0.49668360E+03  0.11674594E+05                                 7.918320                            6.840288       0.649377       2.278686                    0.997607      26.498806      68.276107       0.737639       0.353265      -1.146651      -0.009962       0.000083      -0.016422       0.019207      -0.024800       0.027970      -0.009423      -0.102373       0.123285      -0.082624       0.025412       0.057212              8.664033       6.592321      -1.509046       1.849003       9.185450      -4.127927      10.214328           0.054133
          163              O       5.531697       5.215482       0.855925      -0.674904      39.588459 0.74548905E+03  0.19478431E+05                                 9.273023                            8.568037      -0.052354       2.001806                    0.995027      30.260928      83.363688       0.634806       0.369277      -1.129166      -0.013741       0.028173      -0.041073       0.051668       0.031967      -0.060393       0.048211      -0.040220      -0.015838      -0.098321       0.036173       0.062148              9.703434       9.936667       0.909904       2.240010      10.991646      -1.095463       8.181988          -0.001580
          164              O       7.023593       6.483801       1.841318      -0.612280      35.356643 0.54320834E+03  0.13081036E+05                                 8.513198                            7.196474       0.438606       2.184643                    0.995202      28.127712      73.794005       0.711420       0.357523      -1.141138       0.000977       0.013255      -0.005076       0.014227      -0.007045      -0.003619       0.039452       0.192493       0.096308      -0.122547       0.041470       0.081077              9.473797      12.710324       1.277504       3.970020       5.957154      -0.170159       9.753914           0.000531
          165              O       5.005695       4.403851      11.083874      -0.662738      45.314340 0.66016043E+03  0.16693671E+05                                10.073363                            7.999805       0.219812       2.098233                    0.996346      29.250508      78.671237       0.666290       0.363530      -1.136248      -0.085413       0.012792       0.042599       0.096300      -0.048839       0.037751       0.002384       0.026887       0.108470      -0.074680       0.009156       0.065525             11.625041       9.073602      -2.965092      -4.637933       9.497322       5.004497      16.304200           0.008695
          166              O       3.684015       4.644334      12.828811      -0.523817      32.099974 0.49668155E+03  0.11674532E+05                                 7.918320                            6.840274       0.649378       2.278688                    0.997606      26.498754      68.275904       0.737640       0.353265      -1.146651       0.005051       0.008581      -0.016417       0.019201      -0.031929      -0.022140      -0.019515       0.094141       0.123275      -0.082623       0.025418       0.057205              8.664052       9.844064      -0.368334      -4.499415       5.933729       0.462673      10.214364           0.054135
          167              O       1.750892       7.398331       6.336725      -0.674913      39.587920 0.74547476E+03  0.19477947E+05                                 9.272913                            8.567937      -0.052237       2.001849                    0.995027      30.260654      83.362467       0.634812       0.369276      -1.129168       0.031266       0.002194       0.041081       0.051673       0.033386      -0.071948       0.028202      -0.035252      -0.015897      -0.098317       0.036175       0.062141              9.703307       9.939835       0.911906       2.068628      10.988288      -1.392023       8.181797          -0.001582
          168              O       2.103340       9.324510       5.351332      -0.612303      35.356900 0.54321165E+03  0.13081121E+05                                 8.513183                            7.196450       0.438750       2.184683                    0.995200      28.127988      73.794481       0.711429       0.357519      -1.141143       0.011001       0.007500       0.005076       0.014250      -0.086914      -0.035994      -0.016606      -0.084051       0.096382      -0.122603       0.041501       0.081101              9.473779       6.539046      -2.285488       2.132328      12.128396      -3.353091       9.753894           0.000531
          169              O       1.310999       6.536985      10.494076      -0.662738      45.316856 0.66019459E+03  0.16694806E+05                                10.073881                            8.000130       0.219557       2.098155                    0.996342      29.250902      78.673780       0.666259       0.363541      -1.136236       0.053791      -0.067557      -0.042599       0.096291      -0.036071       0.016798      -0.033879       0.071158       0.108467      -0.074688       0.009173       0.065515             11.625721      11.960047      -1.299131      -6.653567       6.611905       1.514362      16.305210           0.008696
          170              O       2.180104       5.512618       8.749139      -0.523819      32.100155 0.49668330E+03  0.11674584E+05                                 7.918355                            6.840285       0.649378       2.278687                    0.997606      26.498778      68.275997       0.737640       0.353265      -1.146651       0.004910       0.008665       0.016416       0.019201      -0.056729       0.005830       0.028930       0.008231       0.123272      -0.082622       0.025418       0.057204              8.664116       7.230360      -1.877423      -2.650468       8.547501       3.665313      10.214486           0.054132
          171              O      -0.607439       9.378850       6.336725      -0.674889      39.588229 0.74548705E+03  0.19478371E+05                                 9.273015                            8.568056      -0.052458       2.001781                    0.995024      30.260767      83.363301       0.634801       0.369280      -1.129164      -0.017523       0.025971       0.041068       0.051654      -0.001443       0.011554      -0.076397       0.075446      -0.015952      -0.098304       0.036168       0.062137              9.703391      11.516005      -0.001845       0.171357       9.412381       2.487489       8.181789          -0.001583
          172              O      -2.451783       8.720990       5.351332      -0.612316      35.357460 0.54322248E+03  0.13081450E+05                                 8.513275                            7.196525       0.438760       2.184683                    0.995198      28.128221      73.795336       0.711424       0.357519      -1.141142      -0.011994       0.005790       0.005074       0.014252       0.079853       0.032373      -0.022870      -0.108509       0.096383      -0.122601       0.041499       0.081101              9.473891       8.751799       3.563011       1.837721       9.915836       3.523299       9.754037           0.000531
          173              O       0.358456       9.428566      10.494076      -0.662736      45.313704 0.66015537E+03  0.16693474E+05                                10.073166                            7.999690       0.220323       2.098381                    0.996349      29.250608      78.670766       0.666307       0.363523      -1.136257       0.031616       0.080370      -0.042586       0.096294      -0.012780       0.020944       0.031504      -0.098003       0.108458      -0.074668       0.009148       0.065520             11.624773       6.823479      -1.666115       2.015166      11.747149      -6.518549      16.303690           0.008697
          174              O       0.811031      10.693415       8.749139      -0.523819      32.099906 0.49668184E+03  0.11674542E+05                                 7.918306                            6.840275       0.649378       2.278687                    0.997607      26.498762      68.275949       0.737640       0.353265      -1.146651      -0.009963      -0.000083       0.016421       0.019207       0.024799      -0.027970      -0.009423      -0.102374       0.123285      -0.082624       0.025412       0.057212              8.664019       6.592312       1.509052      -1.849002       9.185436      -4.127920      10.214308           0.054133
          175              O      -1.143453       6.346217       6.336725      -0.674903      39.588343 0.74548635E+03  0.19478343E+05                                 9.273007                            8.568023      -0.052361       2.001805                    0.995026      30.260870      83.363495       0.634806       0.369278      -1.129166      -0.013742      -0.028174       0.041073       0.051668      -0.031968       0.060392       0.048211      -0.040219      -0.015840      -0.098320       0.036174       0.062146              9.703416       9.936637      -0.909903      -2.240000      10.991636      -1.095464       8.181975          -0.001583
          176              O       0.348443       5.077898       5.351332      -0.612280      35.356484 0.54320526E+03  0.13080940E+05                                 8.513160                            7.196443       0.438603       2.184642                    0.995202      28.127684      73.793805       0.711423       0.357522      -1.141139       0.000977      -0.013255       0.005076       0.014227       0.007044       0.003619       0.039452       0.192491       0.096305      -0.122546       0.041470       0.081076              9.473754      12.710260      -1.277491      -3.970005       5.957127      -0.170160       9.753875           0.000531
          177              O      -1.669455       7.157848      10.494076      -0.662738      45.314423 0.66016195E+03  0.16693721E+05                                10.073381                            7.999819       0.219807       2.098231                    0.996346      29.250524      78.671338       0.666289       0.363531      -1.136248      -0.085413      -0.012793      -0.042599       0.096300       0.048837      -0.037750       0.002384       0.026887       0.108470      -0.074679       0.009155       0.065524             11.625063       9.073611       2.965096       4.637939       9.497341       5.004509      16.304236           0.008696
          178              O      -2.991135       6.917365       8.749139      -0.523815      32.099863 0.49667946E+03  0.11674470E+05                                 7.918304                            6.840261       0.649375       2.278689                    0.997606      26.498685      68.275685       0.737640       0.353265      -1.146651       0.005052      -0.008582       0.016417       0.019201       0.031929       0.022142      -0.019512       0.094140       0.123278      -0.082622       0.025416       0.057207              8.664034       9.844037       0.368329       4.499406       5.933719       0.462667      10.214346           0.054133

******************************************************
Auxiliary information for the entire system
The total spin magnetic moment of the unit cell is   5.999168
The total net atomic charge of the unit cell is   0.000006
Accuracy of reproducing the electrostatic potential in the unit cell:
  The inner radius (bohr) =    5.0000
  The outer radius (bohr) =   12.0000
  Valid grid points have density less than (e/(bohr^3)) =    0.0001
  The number of valid grid points were=        55674
  The rms potential error without charges in kcal/mol is=      6.33348
  The rms potential error with partial charges in kcal/mol is=      0.70369
  The RRMSE value at monopole order=      0.11111
  The rms potential error with partial charges and cloud penetration in kcal/mol is=      0.69755
  The RRMSE value at monopole order with cloud penetration is=      0.11014
  The rms potential error with partial charges and atomic dipoles in kcal/mol is=      0.63030
  The RRMSE value at dipole order=      0.09952
  The rms potential error with partial charges, atomic dipoles and cloud penetration in kcal/mol is=      0.62145
  The RRMSE value at dipole order with cloud penetration=      0.09812

******************************************************
The electron densities and ab initio electrostatic potential were computed in VASP using the PBE functional and
projector augmented wave method. See the main text of the journal article for a description of computational details.
The atomic charges, dipoles, and quadrupoles were computed with the DDEC6 method as described in
(a) T. A. Manz and N. Gabaldon Limas, RSC Adv. 6 (2016) 47771-47801 DOI: 10.1039/c6ra04656h
(b) N. Gabaldon Limas and T. A. Manz, RSC Adv. 8 (2018) 2678-2707 DOI: 10.1039/c7ra11829e.
For each atom in the material, the electron cloud parameters were fit to the spherically averaged atom-in-material
electron density using radial positions for which this density was between 10^-4 and 10^-2 electrons per cubic bohr.
The polarizabilities, dispersion coefficients, and quantum Drude oscillator (QDO) parameters were fit using the MCLF method.
The magnetic structure of the system was optimized in VASP from the default ferromagnetic initial guess using spin polarization.
The atomic spin moments (ASMs) were computed on this optimized magnetic structure using the DDEC6 partition as inputs
to the method of T. A. Manz and D. S. Sholl, J. Chem. Theory Comput. 7 (2011) 4146-4164 DOI: 10.1021/ct200539n.
The RMSE and RRMSE were computed using a uniform grid with Ewald summation.
