# Supplementary material for: A collection of forcefield precursors for metal–organic frameworks
Source: RSC Adv. 2019 Nov 13;9(63):36492–507. doi: 10.1039/c9ra07327b (PMC9075174; doi:10.1039/c9ra07327b)
Supplement: RA-009-C9RA07327B-s4611 [file RA-009-C9RA07327B-s4611.xyz]

  178
jmolscript: load "" {1 1 1} spacegroup "x,y,z" unitcell [{     13.352000     0.000000     0.000000 }, {     -6.676000    11.563171     0.000000 }, {      0.000000     0.000000    14.414000 }]
Tb     0.000000     7.708704     2.415786     2.052894
Tb     6.676000     3.854467     4.791214     2.052932
Tb     6.676000     3.854467    11.998214     2.052894
Tb     0.000000     7.708704     9.622786     2.052932
Cu     3.338000     5.781586     0.000000     0.776140
Cu    -3.338000     5.781586     0.000000     0.776151
Cu     6.676000     0.000000     0.000000     0.776151
Cu    -3.338000     5.781586     7.207000     0.781087
Cu     3.338000     5.781586     7.207000     0.776039
Cu     6.676000     0.000000     7.207000     0.776125
H     10.851170     3.778844     6.071177     0.256914
H     -1.522128     4.611393     4.404918     0.147469
H     -0.484010     5.315590     5.346153     0.150434
H     -0.275051     3.686339     6.878361     0.125376
H     -1.417982     3.376446     7.910403     0.138125
H      4.522990     0.276360     6.071177     0.256797
H     -1.921353    10.575676     4.404918     0.147442
H     -1.830559     9.324541     5.346153     0.150425
H     -3.346011     9.958203     6.878361     0.125383
H     -3.042921    11.102957     7.910403     0.138067
H      4.653840     7.507967     6.071177     0.256792
H      3.443481     7.939273     4.404918     0.147440
H      2.314569     8.486211     5.346153     0.150407
H      3.621062     9.481800     6.878361     0.125345
H      4.460903     8.646939     7.910403     0.138072
H      4.175170     7.784327     1.135823     0.256800
H      5.153872     6.951778     2.802082     0.147434
H      6.191990     6.247581     1.860847     0.150402
H      6.400949     7.876832     0.328639     0.125338
H      5.258018     8.186725    13.710597     0.138047
H     -2.153010    11.286811     1.135823     0.256796
H      4.754647     0.987495     2.802082     0.147432
H      4.845441     2.238630     1.860847     0.150401
H      3.329989     1.604968     0.328639     0.125334
H      3.633079     0.460214    13.710597     0.138031
H     -2.022160     4.055204     1.135823     0.256802
H     10.119481     3.623898     2.802082     0.147439
H      8.990569     3.076960     1.860847     0.150411
H     10.297062     2.081371     0.328639     0.125340
H     11.136903     2.916232    13.710597     0.138037
H     -4.175170     7.784327     8.342823     0.256914
H      8.198128     6.951778    10.009082     0.147470
H      7.160010     6.247581     9.067847     0.150434
H      6.951051     7.876832     7.535639     0.125378
H      8.093982     8.186725     6.503597     0.138128
H      2.153010    11.286811     8.342823     0.256797
H      8.597353     0.987495    10.009082     0.147443
H      8.506559     2.238630     9.067847     0.150425
H     10.022011     1.604968     7.535639     0.125385
H      9.718921     0.460214     6.503597     0.138070
H      2.022160     4.055204     8.342823     0.256792
H      3.232519     3.623898    10.009082     0.147441
H      4.361431     3.076960     9.067847     0.150407
H      3.054938     2.081371     7.535639     0.125348
H      2.215097     2.916232     6.503597     0.138075
H      2.500830     3.778844    13.278177     0.256800
H      1.522128     4.611393    11.611918     0.147434
H      0.484010     5.315590    12.553153     0.150402
H      0.275051     3.686339    14.085361     0.125342
H      1.417982     3.376446     0.703403     0.138050
H      8.829010     0.276360    13.278177     0.256797
H      1.921353    10.575676    11.611918     0.147432
H      1.830559     9.324541    12.553153     0.150401
H      3.346011     9.958203    14.085361     0.125337
H      3.042921    11.102957     0.703403     0.138035
H      8.698160     7.507967    13.278177     0.256803
H     -3.443481     7.939273    11.611918     0.147439
H     -2.314569     8.486211    12.553153     0.150411
H     -3.621062     9.481800    14.085361     0.125343
H     -4.460903     8.646939     0.703403     0.138041
C     -2.065554     6.500815     4.897877     0.690397
C     -1.430667     5.183770     5.183274    -0.244991
C     -0.572801     5.242742     8.211656     0.644108
C     -1.036115     4.065611     7.343933    -0.223710
C     -0.013352    10.101586     4.897877     0.690204
C     -1.471390    10.210280     5.183274    -0.245097
C     -1.849252     9.437860     8.211656     0.644141
C     -2.637020    10.427668     7.343933    -0.223905
C      2.078906     6.523941     4.897877     0.690294
C      2.902057     7.732292     5.183274    -0.245088
C      2.422053     8.445740     8.211656     0.644196
C      3.673135     8.633063     7.343933    -0.223936
C      4.610446     5.062356     2.309123     0.690246
C      5.245333     6.379401     2.023726    -0.245087
C      6.103199     6.320429    13.409344     0.644145
C      5.639885     7.497560    14.277067    -0.223911
C      6.662648     1.461585     2.309123     0.690222
C      5.204610     1.352891     2.023726    -0.245086
C      4.826748     2.125311    13.409344     0.644147
C      4.038980     1.135503    14.277067    -0.223905
C      8.754906     5.039230     2.309123     0.690205
C      9.578057     3.830879     2.023726    -0.245081
C      9.098053     3.117431    13.409344     0.644143
C     10.349135     2.930108    14.277067    -0.223903
C      8.741554     5.062356     9.516123     0.690397
C      8.106667     6.379401     9.230726    -0.244991
C      7.248801     6.320429     6.202344     0.644109
C      7.712115     7.497560     7.070067    -0.223712
C      6.689352     1.461585     9.516123     0.690204
C      8.147390     1.352891     9.230726    -0.245098
C      8.525252     2.125311     6.202344     0.644141
C      9.313020     1.135503     7.070067    -0.223906
C      4.597094     5.039230     9.516123     0.690294
C      3.773943     3.830879     9.230726    -0.245088
C      4.253947     3.117431     6.202344     0.644196
C      3.002865     2.930108     7.070067    -0.223937
C      2.065554     6.500815    12.104877     0.690246
C      1.430667     5.183770    12.390274    -0.245087
C      0.572801     5.242742     1.004656     0.644145
C      1.036115     4.065611     0.136933    -0.223913
C      0.013352    10.101586    12.104877     0.690222
C      1.471390    10.210280    12.390274    -0.245086
C      1.849252     9.437860     1.004656     0.644147
C      2.637020    10.427668     0.136933    -0.223907
C     -2.078906     6.523941    12.104877     0.690205
C     -2.902057     7.732292    12.390274    -0.245081
C     -2.422053     8.445740     1.004656     0.644143
C     -3.673135     8.633063     0.136933    -0.223905
N     -2.041521     4.507324     6.362340    -0.282467
N     -1.751782    11.077518     6.362340    -0.281267
N      3.793303     7.541500     6.362340    -0.281373
N      4.634479     7.055847     0.844660    -0.281269
N      4.924218     0.485653     0.844660    -0.281275
N     10.469303     4.021671     0.844660    -0.281273
N      8.717521     7.055847     8.051660    -0.282467
N      8.427782     0.485653     8.051660    -0.281266
N      2.882697     4.021671     8.051660    -0.281372
N      2.041521     4.507324    13.569340    -0.281268
N      1.751782    11.077518    13.569340    -0.281275
N     -3.793303     7.541500    13.569340    -0.281273
O     -1.671670     7.155290     3.910518    -0.662086
O     -2.998192     6.915933     5.654612    -0.530169
O     -1.148272     6.352806     8.051660    -0.669510
O      0.337138     5.075076     9.046226    -0.614303
O      0.356498     9.433235     3.910518    -0.661889
O      0.812469    10.701715     5.654612    -0.529093
O     -0.600172     9.381201     8.051660    -0.669113
O     -2.449424     8.733663     9.046226    -0.614454
O      1.315172     6.537817     3.910518    -0.662045
O      2.185722     5.508695     5.654612    -0.529227
O      1.748444     7.392335     8.051660    -0.669105
O      2.112286     9.317603     9.046226    -0.614409
O      5.004330     4.407881     3.296482    -0.661956
O      3.677808     4.647238     1.552388    -0.529080
O      5.527728     5.210365    13.569340    -0.669125
O      7.013138     6.488095    12.574774    -0.614392
O      7.032498     2.129936     3.296482    -0.661923
O      7.488469     0.861456     1.552388    -0.529089
O      6.075828     2.181970    13.569340    -0.669142
O      4.226576     2.829508    12.574774    -0.614393
O      7.991172     5.025354     3.296482    -0.661999
O      8.861722     6.054476     1.552388    -0.529053
O      8.424444     4.170836    13.569340    -0.669122
O      8.788286     2.245568    12.574774    -0.614368
O      8.347670     4.407881    10.503482    -0.662086
O      9.674192     4.647238     8.759388    -0.530169
O      7.824272     5.210365     6.362340    -0.669510
O      6.338862     6.488095     5.367774    -0.614303
O      6.319502     2.129936    10.503482    -0.661889
O      5.863531     0.861456     8.759388    -0.529093
O      7.276172     2.181970     6.362340    -0.669113
O      9.125424     2.829508     5.367774    -0.614454
O      5.360828     5.025354    10.503482    -0.662046
O      4.490278     6.054476     8.759388    -0.529228
O      4.927556     4.170836     6.362340    -0.669105
O      4.563714     2.245568     5.367774    -0.614408
O      1.671670     7.155290    11.117518    -0.661956
O      2.998192     6.915933    12.861612    -0.529080
O      1.148272     6.352806     0.844660    -0.669125
O     -0.337138     5.075076     1.839226    -0.614392
O     -0.356498     9.433235    11.117518    -0.661923
O     -0.812469    10.701715    12.861612    -0.529089
O      0.600172     9.381201     0.844660    -0.669142
O      2.449424     8.733663     1.839226    -0.614393
O     -1.315172     6.537817    11.117518    -0.661999
O     -2.185722     5.508695    12.861612    -0.529053
O     -1.748444     7.392335     0.844660    -0.669122
O     -2.112286     9.317603     1.839226    -0.614368

The following XYZ coordinates are in angstroms. Other properties are in atomic units.
The sperically averaged electron density of each atom fit to a function of the form exp(a - br)
eigen_1, eigen_2 and eigen_3 are the three eigenvalues of traceless quadrupole moment tensor
  atom number  atomic symbol              X              Y              Z     net charge C6 coefficient C8 coefficient C10 coefficient fluctuating dipole atomic polarizability isotropic forcefield polarizability              a              b squared Pearson coefficient          <r^3>          <r^4>         wp_QDO          m_QDO          q_QDO       dipole_x       dipole_y       dipole_z         dipole            Qxy            Qxz            Qyz     Q(x^2-y^2)  Q(3z^2 - R^2)        eigen_1        eigen_2        eigen_3 static polarizability      alpha(xx)      alpha(xy)      alpha(xz)      alpha(yy)      alpha(yz)      alpha(zz) atomic spin moment
            1             Tb       0.000000       7.708704       2.415786       2.052894     150.134421 0.36432294E+04  0.12833611E+06                                18.140014                           15.964887       2.399903       2.486295                    0.999281      74.439675     172.946154       0.662777       0.262347      -1.356402       0.000051      -0.000056       0.005646       0.005646       0.000012      -0.000048       0.000021       0.000096      -0.072551      -0.024184       0.012042       0.012141             20.496699      17.556058      -0.000487       0.000594      17.555417       0.000093      26.378622           0.000741
            2             Tb       6.676000       3.854467       4.791214       2.052932     150.133622 0.36431955E+04  0.12833468E+06                                18.140039                           15.964881       2.399886       2.486303                    0.999281      74.438680     172.943952       0.662772       0.262349      -1.356399       0.000006       0.000071      -0.005619       0.005619       0.000037       0.000105       0.000085      -0.000007      -0.072482      -0.024161       0.012043       0.012118             20.496741      17.555394       0.000325      -0.000921      17.554913       0.000144      26.379915           0.003589
            3             Tb       6.676000       3.854467      11.998214       2.052894     150.134449 0.36432302E+04  0.12833615E+06                                18.140017                           15.964889       2.399903       2.486295                    0.999281      74.439677     172.946169       0.662777       0.262347      -1.356402      -0.000051       0.000056      -0.005646       0.005646       0.000012      -0.000048       0.000021       0.000096      -0.072551      -0.024184       0.012042       0.012141             20.496703      17.556061      -0.000488       0.000594      17.555421       0.000092      26.378627           0.000741
            4             Tb       0.000000       7.708704       9.622786       2.052932     150.133628 0.36431957E+04  0.12833468E+06                                18.140040                           15.964881       2.399886       2.486303                    0.999281      74.438681     172.943954       0.662772       0.262349      -1.356399      -0.000006      -0.000071       0.005618       0.005619       0.000037       0.000105       0.000085      -0.000007      -0.072482      -0.024161       0.012043       0.012118             20.496741      17.555395       0.000325      -0.000921      17.554913       0.000144      26.379916           0.003589
            5             Cu       3.338000       5.781586       0.000000       0.776140      56.601525 0.11151571E+04  0.30816079E+05                                12.482497                           11.326669       1.417090       2.383870                    0.995069      41.021539     100.442490       0.513766       0.431419      -1.135706       0.000000      -0.000000       0.000000       0.000000      -0.015710      -0.012367      -0.081619      -0.013525       0.071556      -0.080061      -0.012185       0.092246             13.965982      18.484379      -0.522804       4.295733       8.944555      -1.141533      14.469012           0.758372
            6             Cu      -3.338000       5.781586       0.000000       0.776151      56.602050 0.11151542E+04  0.30815993E+05                                12.482611                           11.326661       1.417094       2.383871                    0.995069      41.021533     100.442634       0.513765       0.431420      -1.135705       0.000000      -0.000000       0.000000       0.000000       0.001993      -0.064509       0.051515       0.033981       0.071526      -0.080060      -0.012190       0.092250             13.966297      11.782703       4.392453      -3.136851      15.646724      -3.149752      14.469464           0.758395
            7             Cu       6.676000       0.000000       0.000000       0.776151      56.601563 0.11151523E+04  0.30815922E+05                                12.482525                           11.326656       1.417051       2.383859                    0.995069      41.021491     100.442432       0.513765       0.431420      -1.135705      -0.000000      -0.000000       0.000000       0.000000       0.013704       0.076877       0.030118      -0.020440       0.071551      -0.080071      -0.012189       0.092261             13.966063      10.876845      -3.869532      -1.159311      16.552275       4.291159      14.469071           0.758279
            8             Cu      -3.338000       5.781586       7.207000       0.781087      56.379364 0.11095857E+04  0.30618290E+05                                12.440159                           11.289872       1.435101       2.390063                    0.995223      40.948258     100.133038       0.515273       0.430773      -1.136335       0.000000      -0.000000      -0.000000       0.000000       0.015531       0.012195      -0.081997      -0.014412       0.072242      -0.080046      -0.012843       0.092888             13.916581      18.410653       0.520177      -4.280933       8.917069      -1.138679      14.422022          -1.020685
            9             Cu       3.338000       5.781586       7.207000       0.776039      56.609124 0.11152951E+04  0.30821184E+05                                12.484332                           11.327890       1.416749       2.383738                    0.995065      41.023114     100.452081       0.513697       0.431459      -1.135668      -0.000000       0.000000      -0.000000       0.000000      -0.001944       0.064704       0.051434       0.033701       0.071700      -0.080055      -0.012332       0.092387             13.968506      11.784009      -4.393743       3.137942      15.648380      -3.150824      14.473129           0.762040
           10             Cu       6.676000       0.000000       7.207000       0.776125      56.601334 0.11151463E+04  0.30815709E+05                                12.482520                           11.326627       1.417072       2.383869                    0.995069      41.021380     100.442031       0.513766       0.431420      -1.135706       0.000000       0.000000      -0.000000       0.000000      -0.013717      -0.076857       0.030092      -0.020456       0.071501      -0.080053      -0.012174       0.092227             13.966024      10.875316       3.868532       1.159319      16.552158       4.291616      14.470598           0.758355
           11              H      10.851170       3.778844       6.071177       0.256914       0.684301 0.45721649E+01  0.39834571E+02                                 1.390081                            1.331641      -1.007825       2.467225                    0.998966       3.010620       8.489057       0.483375       1.454399      -0.672697      -0.010080      -0.028015      -0.012201       0.032177       0.000636       0.003142      -0.008385      -0.008585       0.019961      -0.009172      -0.003728       0.012900              1.435720       1.549780       0.407745       0.129510       1.508074       0.081527       1.249307          -0.001330
           12              H      -1.522128       4.611393       4.404918       0.147469       0.974928 0.72456738E+01  0.69312173E+02                                 1.635225                            1.580586      -0.718343       2.555686                    0.999617       3.239849       8.919290       0.495207       1.292970      -0.707930      -0.002865      -0.019484      -0.024470       0.031411       0.002118       0.000947       0.001997      -0.010839       0.014896      -0.008326       0.001872       0.006453              1.661316       1.409405       0.133638       0.123130       1.517250       0.341990       2.057292          -0.000770
           13              H      -0.484010       5.315590       5.346153       0.150434       0.950092 0.72431235E+01  0.70647076E+02                                 1.710777                            1.659948      -1.352652       2.255195                    0.993083       3.721671      11.026767       0.440193       1.426574      -0.677389       0.028450       0.004851       0.008941       0.030214       0.006556       0.003025       0.000352      -0.000050      -0.000788      -0.006994      -0.000457       0.007451              1.738841       2.324304       0.197549       0.130282       1.388427      -0.041346       1.503792          -0.000036
           14              H      -0.275051       3.686339       6.878361       0.125376       1.030630 0.77210885E+01  0.74518268E+02                                 1.643322                            1.589237      -0.727928       2.532060                    0.999593       3.300823       8.920791       0.517359       1.226676      -0.722356       0.020438      -0.007951      -0.019675       0.029463      -0.004091       0.001445       0.004198       0.012296       0.021288      -0.011966       0.003831       0.008135              1.663212       2.074268      -0.242554      -0.242673       1.426154       0.083051       1.489213          -0.002523
           15              H      -1.417982       3.376446       7.910403       0.138125       1.134544 0.86686651E+01  0.85748512E+02                                 1.728599                            1.666449      -0.963832       2.430718                    0.997786       3.295194       8.889388       0.515429       1.201332      -0.729283      -0.014834      -0.018183       0.021117       0.031568       0.003388       0.004074      -0.010390       0.001213       0.018789      -0.012770      -0.000211       0.012981              1.744277       1.727178       0.333496      -0.199202       1.844177      -0.315710       1.661476           0.000133
           16              H       4.522990       0.276360       6.071177       0.256797       0.684690 0.45753954E+01  0.39870262E+02                                 1.390660                            1.332149      -1.007979       2.467054                    0.998965       3.011696       8.493246       0.483256       1.454482      -0.672679      -0.019187       0.022778      -0.012191       0.032181      -0.004049      -0.008841       0.001466       0.003131       0.019991      -0.009201      -0.003706       0.012906              1.436345       1.165791      -0.186009       0.005879       1.893489      -0.153086       1.249754           0.001029
           17              H      -1.921353      10.575676       4.404918       0.147442       0.975322 0.72494812E+01  0.69357995E+02                                 1.635669                            1.580999      -0.718530       2.555532                    0.999615       3.240628       8.922162       0.495141       1.292968      -0.707927      -0.015409       0.012225      -0.024469       0.031395      -0.005733       0.001265      -0.001827       0.001716       0.014898      -0.008304       0.001845       0.006459              1.661772       1.374897      -0.113560       0.234706       1.552487      -0.277718       2.057931           0.000581
           18              H      -1.830559       9.324541       5.346153       0.150425       0.950111 0.72432292E+01  0.70647503E+02                                 1.710706                            1.659883      -1.352104       2.255409                    0.993085       3.721653      11.026227       0.440238       1.426441      -0.677413      -0.010017      -0.027065       0.008940       0.030212      -0.003262      -0.001204      -0.002798      -0.011341      -0.000825      -0.006971      -0.000476       0.007446              1.738767       1.451246       0.306426      -0.100942       2.261317      -0.092146       1.503737          -0.000017
           19              H      -3.346011       9.958203       6.878361       0.125383       1.031212 0.77266322E+01  0.74584919E+02                                 1.643871                            1.589743      -0.728329       2.531782                    0.999589       3.301893       8.924378       0.517310       1.226577      -0.722373      -0.017102      -0.013720      -0.019662       0.029451       0.007413       0.002915      -0.003331       0.001045       0.021286      -0.012004       0.003880       0.008124              1.663778       1.798790       0.402111       0.193358       1.702824       0.168769       1.489721           0.001901
           20              H      -3.042921      11.102957       7.910403       0.138067       1.136327 0.86864223E+01  0.85972008E+02                                 1.730659                            1.668344      -0.966165       2.429555                    0.997761       3.298236       8.901382       0.515025       1.201604      -0.729209      -0.008255       0.021923       0.021136       0.031551      -0.001106      -0.011069       0.001680      -0.006582       0.018894      -0.012842      -0.000170       0.013013              1.746386       1.527821      -0.217828      -0.174121       2.047950       0.330927       1.663385          -0.000021
           21              H       4.653840       7.507967       6.071177       0.256792       0.684739 0.45758098E+01  0.39874334E+02                                 1.390652                            1.332150      -1.007555       2.467203                    0.998967       3.011778       8.493219       0.483294       1.454352      -0.672702       0.029318       0.005213      -0.012190       0.032177       0.003379       0.005687       0.006933       0.005477       0.020004      -0.009220      -0.003692       0.012911              1.436331       1.872585      -0.222114      -0.135518       1.186648       0.071464       1.249759           0.000938
           22              H       3.443481       7.939273       4.404918       0.147440       0.975440 0.72505852E+01  0.69370935E+02                                 1.635754                            1.581080      -0.718354       2.555565                    0.999615       3.240907       8.922973       0.495149       1.292902      -0.707939       0.018289       0.007227      -0.024458       0.031383       0.003609      -0.002215      -0.000182       0.009076       0.014896      -0.008305       0.001847       0.006458              1.661862       1.606515      -0.020130      -0.357898       1.321006      -0.064389       2.058063           0.000582
           23              H       2.314569       8.486211       5.346153       0.150407       0.950389 0.72460230E+01  0.70681958E+02                                 1.711048                            1.660206      -1.352469       2.255191                    0.993082       3.722428      11.029285       0.440191       1.426447      -0.677408      -0.018423       0.022190       0.008954       0.030199      -0.003269      -0.001821       0.002447       0.011343      -0.000778      -0.006985      -0.000459       0.007444              1.739120       1.793780      -0.504127      -0.029327       1.919547       0.133545       1.504034           0.000147
           24              H       3.621062       9.481800       6.878361       0.125345       1.032446 0.77388593E+01  0.74737420E+02                                 1.645578                            1.591304      -0.729399       2.531224                    0.999581       3.304570       8.935602       0.516874       1.227045      -0.722256      -0.003371       0.021630      -0.019673       0.029432      -0.003325      -0.004344      -0.000866      -0.013318       0.021415      -0.012035       0.003869       0.008166              1.665547       1.379860      -0.159771       0.049541       2.125614      -0.252237       1.491166           0.001925
           25              H       4.460903       8.646939       7.910403       0.138072       1.136709 0.86902188E+01  0.86019476E+02                                 1.731062                            1.668716      -0.966233       2.429471                    0.997759       3.298924       8.903919       0.514961       1.201615      -0.729203       0.023106      -0.003826       0.021130       0.031544      -0.002288       0.006989       0.008759       0.005267       0.018874      -0.012858      -0.000162       0.013020              1.746796       2.107044      -0.116397       0.373811       1.469545      -0.014727       1.663801          -0.000152
           26              H       4.175170       7.784327       1.135823       0.256800       0.684588 0.45746960E+01  0.39863775E+02                                 1.390692                            1.332186      -1.007850       2.467118                    0.998966       3.011784       8.494240       0.483160       1.454784      -0.672625      -0.010132       0.028007       0.012193       0.032183      -0.000672      -0.003149      -0.008387      -0.008583       0.019998      -0.009203      -0.003702       0.012905              1.436383       1.550552      -0.408120      -0.129663       1.508825       0.081626       1.249772           0.001025
           27              H       5.153872       6.951778       2.802082       0.147434       0.975200 0.72483661E+01  0.69344735E+02                                 1.635541                            1.580889      -0.718416       2.555590                    0.999616       3.240474       8.921603       0.495152       1.292986      -0.707924      -0.002882       0.019460       0.024470       0.031397      -0.002121      -0.000948       0.002010      -0.010795       0.014903      -0.008307       0.001847       0.006460              1.661635       1.409649      -0.133672      -0.123175       1.517517       0.342057       2.057740           0.000581
           28              H       6.191990       6.247581       1.860847       0.150402       0.950268 0.72448593E+01  0.70667983E+02                                 1.710936                            1.660102      -1.352483       2.255207                    0.993082       3.722196      11.028502       0.440192       1.426497      -0.677400       0.028436      -0.004858      -0.008945       0.030203      -0.006549      -0.003029       0.000354      -0.000016      -0.000787      -0.006986      -0.000461       0.007447              1.739008       2.324519      -0.197585      -0.130304       1.388573      -0.041393       1.503934           0.000146
           29              H       6.400949       7.876832       0.328639       0.125338       1.032787 0.77432013E+01  0.74801744E+02                                 1.647137                            1.592712      -0.729371       2.531293                    0.999582       3.305912       8.945218       0.516095       1.228528      -0.721923       0.020432       0.007902       0.019668       0.029440       0.004108      -0.001424       0.004203       0.012483       0.021483      -0.012075       0.003886       0.008189              1.667184       2.079928       0.243400       0.243636       1.429145       0.083336       1.492478           0.001921
           30              H       5.258018       8.186725      13.710597       0.138047       1.137642 0.87003273E+01  0.86157078E+02                                 1.733178                            1.670625      -0.966241       2.429510                    0.997759       3.300606       8.914628       0.514159       1.202967      -0.728892      -0.014864       0.018100      -0.021142       0.031552      -0.003446      -0.004086      -0.010447       0.001402       0.018984      -0.012898      -0.000144       0.013042              1.748992       1.731959      -0.334996       0.200069       1.849286      -0.316955       1.665731          -0.000014
           31              H      -2.153010      11.286811       1.135823       0.256796       0.684613 0.45749102E+01  0.39866072E+02                                 1.390718                            1.332210      -1.007848       2.467114                    0.998966       3.011847       8.494438       0.483160       1.454770      -0.672627      -0.019190      -0.022778       0.012192       0.032183       0.004053       0.008838       0.001466       0.003124       0.019995      -0.009203      -0.003700       0.012903              1.436411       1.165835       0.185996      -0.005858       1.893605      -0.153106       1.249794           0.001024
           32              H       4.754647       0.987495       2.802082       0.147432       0.975278 0.72491288E+01  0.69354046E+02                                 1.635642                            1.580981      -0.718460       2.555561                    0.999615       3.240647       8.922289       0.495132       1.293002      -0.707920      -0.015414      -0.012220       0.024467       0.031393       0.005735      -0.001264      -0.001826       0.001719       0.014896      -0.008306       0.001849       0.006457              1.661739       1.374864       0.113552      -0.234668       1.552467      -0.277717       2.057887           0.000581
           33              H       4.845441       2.238630       1.860847       0.150401       0.950257 0.72447775E+01  0.70667133E+02                                 1.710941                            1.660107      -1.352542       2.255187                    0.993082       3.722188      11.028549       0.440185       1.426522      -0.677396      -0.010013       0.027055      -0.008945       0.030204       0.003280       0.001208      -0.002801      -0.011329      -0.000785      -0.006983      -0.000461       0.007444              1.739013       1.451448      -0.306482       0.100999       2.261650      -0.092151       1.503941           0.000148
           34              H       3.329989       1.604968       0.328639       0.125334       1.032798 0.77433289E+01  0.74803455E+02                                 1.647167                            1.592739      -0.729392       2.531285                    0.999582       3.305940       8.945389       0.516083       1.228550      -0.721918      -0.017059       0.013747       0.019667       0.029442      -0.007461      -0.002928      -0.003333       0.000875       0.021484      -0.012076       0.003887       0.008189              1.667213       1.802660      -0.403508      -0.193994       1.706474       0.169333       1.492505           0.001920
           35              H       3.633079       0.460214      13.710597       0.138031       1.137713 0.87010014E+01  0.86165366E+02                                 1.733241                            1.670683      -0.966290       2.429478                    0.997758       3.300730       8.915027       0.514153       1.202957      -0.728894      -0.008243      -0.021920      -0.021143       0.031551       0.001115       0.011092       0.001685      -0.006671       0.018984      -0.012899      -0.000143       0.013043              1.749058       1.529891       0.218315       0.174468       2.051489       0.331761       1.665793          -0.000013
           36              H      -2.022160       4.055204       1.135823       0.256802       0.684600 0.45747970E+01  0.39864880E+02                                 1.390706                            1.332199      -1.007875       2.467104                    0.998966       3.011823       8.494377       0.483159       1.454780      -0.672625       0.029322      -0.005232       0.012190       0.032183      -0.003381      -0.005689       0.006918       0.005457       0.019994      -0.009201      -0.003701       0.012902              1.436401       1.872729       0.222135       0.135519       1.186692       0.071479       1.249783           0.001032
           37              H      10.119481       3.623898       2.802082       0.147439       0.975327 0.72495847E+01  0.69359358E+02                                 1.635674                            1.581013      -0.718461       2.555552                    0.999615       3.240733       8.922528       0.495137       1.292972      -0.707925       0.018291      -0.007244       0.024461       0.031391      -0.003615       0.002217      -0.000191       0.009083       0.014891      -0.008310       0.001846       0.006464              1.661772       1.606446       0.020128       0.357849       1.320952      -0.064375       2.057920           0.000568
           38              H       8.990569       3.076960       1.860847       0.150411       0.950224 0.72444538E+01  0.70663227E+02                                 1.710906                            1.660075      -1.352540       2.255195                    0.993083       3.722118      11.028304       0.440187       1.426530      -0.677394      -0.018426      -0.022199      -0.008948       0.030206       0.003262       0.001824       0.002447       0.011349      -0.000786      -0.006983      -0.000462       0.007446              1.738978       1.793644       0.504052       0.029306       1.919378       0.133540       1.503912           0.000146
           39              H      10.297062       2.081371       0.328639       0.125340       1.032777 0.77431239E+01  0.74801071E+02                                 1.647154                            1.592727      -0.729384       2.531297                    0.999582       3.305900       8.945292       0.516080       1.228563      -0.721915      -0.003375      -0.021649       0.019667       0.029443       0.003352       0.004351      -0.000868      -0.013359       0.021483      -0.012076       0.003887       0.008189              1.667201       1.381064       0.160103      -0.049648       2.128048      -0.252668       1.492492           0.001921
           40              H      11.136903       2.916232      13.710597       0.138037       1.137685 0.87007141E+01  0.86161690E+02                                 1.733203                            1.670647      -0.966296       2.429480                    0.997758       3.300679       8.914806       0.514163       1.202944      -0.728897       0.023107       0.003819      -0.021142       0.031552       0.002331      -0.007006       0.008764       0.005268       0.018984      -0.012900      -0.000144       0.013044              1.749020       2.110109       0.116699      -0.374536       1.471195      -0.014788       1.665755          -0.000017
           41              H      -4.175170       7.784327       8.342823       0.256914       0.684301 0.45721656E+01  0.39834578E+02                                 1.390081                            1.331641      -1.007825       2.467225                    0.998966       3.010620       8.489056       0.483375       1.454399      -0.672697       0.010080       0.028015       0.012201       0.032177       0.000635       0.003142      -0.008385      -0.008585       0.019961      -0.009172      -0.003728       0.012900              1.435720       1.549780       0.407745       0.129510       1.508074       0.081527       1.249307          -0.001330
           42              H       8.198128       6.951778      10.009082       0.147470       0.974927 0.72456645E+01  0.69312065E+02                                 1.635224                            1.580585      -0.718342       2.555686                    0.999617       3.239847       8.919285       0.495207       1.292971      -0.707930       0.002865       0.019484       0.024470       0.031411       0.002118       0.000947       0.001997      -0.010839       0.014896      -0.008326       0.001872       0.006453              1.661315       1.409404       0.133638       0.123130       1.517249       0.341990       2.057291          -0.000769
           43              H       7.160010       6.247581       9.067847       0.150434       0.950092 0.72431231E+01  0.70647074E+02                                 1.710778                            1.659948      -1.352652       2.255194                    0.993083       3.721671      11.026769       0.440193       1.426574      -0.677388      -0.028450      -0.004851      -0.008941       0.030214       0.006556       0.003025       0.000352      -0.000050      -0.000788      -0.006994      -0.000457       0.007450              1.738842       2.324305       0.197549       0.130282       1.388427      -0.041346       1.503792          -0.000036
           44              H       6.951051       7.876832       7.535639       0.125378       1.030627 0.77210607E+01  0.74517931E+02                                 1.643318                            1.589233      -0.727926       2.532061                    0.999593       3.300818       8.920773       0.517360       1.226676      -0.722356      -0.020438       0.007950       0.019675       0.029463      -0.004091       0.001445       0.004198       0.012296       0.021288      -0.011966       0.003831       0.008135              1.663208       2.074262      -0.242553      -0.242672       1.426151       0.083051       1.489210          -0.002523
           45              H       8.093982       8.186725       6.503597       0.138128       1.134539 0.86686190E+01  0.85747942E+02                                 1.728594                            1.666444      -0.963829       2.430721                    0.997786       3.295187       8.889363       0.515430       1.201332      -0.729283       0.014834       0.018183      -0.021117       0.031568       0.003388       0.004074      -0.010390       0.001213       0.018789      -0.012770      -0.000211       0.012981              1.744271       1.727172       0.333494      -0.199200       1.844171      -0.315708       1.661471           0.000133
           46              H       2.153010      11.286811       8.342823       0.256797       0.684689 0.45753917E+01  0.39870225E+02                                 1.390660                            1.332149      -1.007978       2.467054                    0.998965       3.011695       8.493245       0.483256       1.454483      -0.672679       0.019187      -0.022778       0.012191       0.032181      -0.004049      -0.008841       0.001466       0.003131       0.019991      -0.009201      -0.003706       0.012906              1.436345       1.165791      -0.186009       0.005879       1.893489      -0.153086       1.249754           0.001029
           47              H       8.597353       0.987495      10.009082       0.147443       0.975321 0.72494721E+01  0.69357888E+02                                 1.635668                            1.580998      -0.718529       2.555532                    0.999615       3.240626       8.922156       0.495141       1.292968      -0.707927       0.015409      -0.012225       0.024469       0.031395      -0.005733       0.001265      -0.001827       0.001716       0.014898      -0.008304       0.001845       0.006459              1.661771       1.374896      -0.113560       0.234706       1.552486      -0.277717       2.057930           0.000581
           48              H       8.506559       2.238630       9.067847       0.150425       0.950110 0.72432230E+01  0.70647432E+02                                 1.710706                            1.659883      -1.352104       2.255409                    0.993085       3.721652      11.026226       0.440238       1.426442      -0.677412       0.010017       0.027065      -0.008940       0.030212      -0.003262      -0.001204      -0.002798      -0.011341      -0.000825      -0.006971      -0.000476       0.007446              1.738767       1.451246       0.306426      -0.100942       2.261317      -0.092145       1.503737          -0.000017
           49              H      10.022011       1.604968       7.535639       0.125385       1.031209 0.77266043E+01  0.74584584E+02                                 1.643868                            1.589740      -0.728328       2.531783                    0.999589       3.301888       8.924361       0.517310       1.226576      -0.722373       0.017102       0.013720       0.019662       0.029451       0.007413       0.002915      -0.003331       0.001045       0.021286      -0.012004       0.003880       0.008124              1.663775       1.798786       0.402110       0.193357       1.702820       0.168768       1.489718           0.001901
           50              H       9.718921       0.460214       6.503597       0.138070       1.136322 0.86863780E+01  0.85971460E+02                                 1.730654                            1.668339      -0.966162       2.429557                    0.997761       3.298229       8.901358       0.515026       1.201604      -0.729209       0.008255      -0.021923      -0.021136       0.031551      -0.001106      -0.011069       0.001680      -0.006582       0.018894      -0.012842      -0.000170       0.013012              1.746380       1.527817      -0.217827      -0.174120       2.047943       0.330925       1.663380          -0.000021
           51              H       2.022160       4.055204       8.342823       0.256792       0.684739 0.45758095E+01  0.39874329E+02                                 1.390652                            1.332150      -1.007555       2.467203                    0.998967       3.011778       8.493218       0.483294       1.454352      -0.672702      -0.029318      -0.005213       0.012190       0.032177       0.003379       0.005687       0.006933       0.005477       0.020004      -0.009220      -0.003692       0.012911              1.436331       1.872585      -0.222114      -0.135517       1.186648       0.071464       1.249759           0.000938
           52              H       3.232519       3.623898      10.009082       0.147441       0.975440 0.72505805E+01  0.69370878E+02                                 1.635754                            1.581079      -0.718354       2.555565                    0.999615       3.240906       8.922969       0.495149       1.292902      -0.707939      -0.018289      -0.007227       0.024458       0.031383       0.003609      -0.002215      -0.000182       0.009076       0.014896      -0.008305       0.001847       0.006458              1.661861       1.606515      -0.020130      -0.357898       1.321006      -0.064389       2.058062           0.000582
           53              H       4.361431       3.076960       9.067847       0.150407       0.950389 0.72460230E+01  0.70681958E+02                                 1.711048                            1.660206      -1.352469       2.255191                    0.993082       3.722428      11.029285       0.440191       1.426447      -0.677408       0.018423      -0.022191      -0.008954       0.030199      -0.003269      -0.001821       0.002447       0.011343      -0.000778      -0.006985      -0.000459       0.007444              1.739120       1.793780      -0.504127      -0.029327       1.919547       0.133544       1.504034           0.000147
           54              H       3.054938       2.081371       7.535639       0.125348       1.032443 0.77388308E+01  0.74737072E+02                                 1.645573                            1.591300      -0.729397       2.531225                    0.999581       3.304565       8.935582       0.516875       1.227043      -0.722256       0.003371      -0.021630       0.019673       0.029432      -0.003325      -0.004344      -0.000866      -0.013318       0.021415      -0.012035       0.003869       0.008166              1.665542       1.379857      -0.159770       0.049541       2.125607      -0.252236       1.491163           0.001925
           55              H       2.215097       2.916232       6.503597       0.138075       1.136706 0.86901854E+01  0.86019063E+02                                 1.731058                            1.668712      -0.966231       2.429472                    0.997759       3.298919       8.903901       0.514962       1.201615      -0.729203      -0.023106       0.003826      -0.021130       0.031544      -0.002288       0.006989       0.008759       0.005267       0.018874      -0.012858      -0.000162       0.013020              1.746792       2.107038      -0.116396       0.373809       1.469541      -0.014727       1.663797          -0.000152
           56              H       2.500830       3.778844      13.278177       0.256800       0.684587 0.45746926E+01  0.39863739E+02                                 1.390691                            1.332185      -1.007849       2.467118                    0.998966       3.011783       8.494237       0.483160       1.454784      -0.672625       0.010132      -0.028007      -0.012193       0.032183      -0.000672      -0.003149      -0.008387      -0.008583       0.019998      -0.009203      -0.003702       0.012905              1.436383       1.550552      -0.408120      -0.129663       1.508825       0.081626       1.249772           0.001025
           57              H       1.522128       4.611393      11.611918       0.147434       0.975199 0.72483610E+01  0.69344672E+02                                 1.635540                            1.580888      -0.718415       2.555591                    0.999616       3.240473       8.921599       0.495152       1.292986      -0.707924       0.002882      -0.019460      -0.024470       0.031397      -0.002121      -0.000948       0.002010      -0.010795       0.014903      -0.008307       0.001847       0.006460              1.661635       1.409649      -0.133672      -0.123175       1.517517       0.342056       2.057739           0.000581
           58              H       0.484010       5.315590      12.553153       0.150402       0.950268 0.72448601E+01  0.70667991E+02                                 1.710936                            1.660102      -1.352483       2.255207                    0.993082       3.722196      11.028501       0.440192       1.426497      -0.677400      -0.028436       0.004858       0.008945       0.030203      -0.006549      -0.003029       0.000354      -0.000016      -0.000787      -0.006986      -0.000461       0.007447              1.739008       2.324518      -0.197585      -0.130304       1.388573      -0.041393       1.503934           0.000146
           59              H       0.275051       3.686339      14.085361       0.125342       1.032783 0.77431621E+01  0.74801268E+02                                 1.647132                            1.592707      -0.729368       2.531295                    0.999582       3.305905       8.945192       0.516097       1.228526      -0.721923      -0.020432      -0.007902      -0.019667       0.029440       0.004108      -0.001424       0.004203       0.012483       0.021483      -0.012075       0.003886       0.008189              1.667178       2.079919       0.243398       0.243634       1.429141       0.083336       1.492473           0.001921
           60              H       1.417982       3.376446       0.703403       0.138050       1.137636 0.87002704E+01  0.86156377E+02                                 1.733171                            1.670619      -0.966237       2.429512                    0.997759       3.300597       8.914598       0.514159       1.202967      -0.728892       0.014864      -0.018100       0.021142       0.031552      -0.003446      -0.004086      -0.010447       0.001402       0.018984      -0.012898      -0.000144       0.013042              1.748986       1.731953      -0.334994       0.200068       1.849279      -0.316953       1.665726          -0.000014
           61              H       8.829010       0.276360      13.278177       0.256797       0.684613 0.45749077E+01  0.39866045E+02                                 1.390717                            1.332210      -1.007847       2.467114                    0.998966       3.011846       8.494435       0.483160       1.454769      -0.672627       0.019190       0.022778      -0.012192       0.032183       0.004053       0.008838       0.001466       0.003124       0.019995      -0.009203      -0.003700       0.012903              1.436411       1.165835       0.185996      -0.005858       1.893604      -0.153106       1.249793           0.001024
           62              H       1.921353      10.575676      11.611918       0.147432       0.975278 0.72491236E+01  0.69353983E+02                                 1.635641                            1.580981      -0.718460       2.555561                    0.999615       3.240646       8.922285       0.495132       1.293001      -0.707920       0.015414       0.012220      -0.024467       0.031393       0.005735      -0.001264      -0.001826       0.001719       0.014896      -0.008306       0.001849       0.006457              1.661739       1.374864       0.113552      -0.234668       1.552466      -0.277717       2.057886           0.000581
           63              H       1.830559       9.324541      12.553153       0.150401       0.950257 0.72447775E+01  0.70667133E+02                                 1.710941                            1.660107      -1.352542       2.255187                    0.993082       3.722188      11.028549       0.440185       1.426522      -0.677396       0.010013      -0.027055       0.008945       0.030204       0.003280       0.001208      -0.002801      -0.011329      -0.000785      -0.006983      -0.000461       0.007444              1.739013       1.451448      -0.306482       0.100999       2.261650      -0.092151       1.503940           0.000148
           64              H       3.346011       9.958203      14.085361       0.125337       1.032794 0.77432906E+01  0.74802991E+02                                 1.647162                            1.592735      -0.729390       2.531287                    0.999582       3.305933       8.945364       0.516084       1.228550      -0.721918       0.017059      -0.013747      -0.019667       0.029441      -0.007461      -0.002928      -0.003333       0.000875       0.021484      -0.012076       0.003887       0.008189              1.667208       1.802655      -0.403505      -0.193993       1.706468       0.169332       1.492501           0.001920
           65              H       3.042921      11.102957       0.703403       0.138035       1.137707 0.87009462E+01  0.86164679E+02                                 1.733234                            1.670676      -0.966285       2.429480                    0.997758       3.300722       8.914997       0.514155       1.202955      -0.728895       0.008243       0.021920       0.021143       0.031551       0.001115       0.011092       0.001685      -0.006671       0.018984      -0.012899      -0.000143       0.013043              1.749050       1.529885       0.218313       0.174466       2.051479       0.331759       1.665787          -0.000013
           66              H       8.698160       7.507967      13.278177       0.256803       0.684600 0.45747976E+01  0.39864885E+02                                 1.390706                            1.332198      -1.007875       2.467104                    0.998966       3.011823       8.494376       0.483159       1.454779      -0.672626      -0.029322       0.005232      -0.012190       0.032183      -0.003381      -0.005689       0.006918       0.005457       0.019994      -0.009201      -0.003701       0.012902              1.436401       1.872728       0.222135       0.135519       1.186692       0.071478       1.249783           0.001032
           67              H      -3.443481       7.939273      11.611918       0.147439       0.975326 0.72495793E+01  0.69359294E+02                                 1.635674                            1.581013      -0.718460       2.555552                    0.999615       3.240732       8.922525       0.495137       1.292972      -0.707925      -0.018291       0.007244      -0.024461       0.031391      -0.003615       0.002217      -0.000191       0.009083       0.014891      -0.008310       0.001846       0.006464              1.661772       1.606445       0.020128       0.357849       1.320952      -0.064375       2.057919           0.000568
           68              H      -2.314569       8.486211      12.553153       0.150411       0.950224 0.72444533E+01  0.70663219E+02                                 1.710906                            1.660075      -1.352540       2.255195                    0.993083       3.722118      11.028303       0.440187       1.426530      -0.677394       0.018426       0.022199       0.008948       0.030206       0.003262       0.001824       0.002447       0.011349      -0.000786      -0.006983      -0.000462       0.007446              1.738978       1.793644       0.504052       0.029306       1.919377       0.133540       1.503912           0.000146
           69              H      -3.621062       9.481800      14.085361       0.125343       1.032773 0.77430846E+01  0.74800590E+02                                 1.647149                            1.592722      -0.729381       2.531299                    0.999582       3.305893       8.945265       0.516081       1.228562      -0.721916       0.003375       0.021649      -0.019666       0.029442       0.003352       0.004351      -0.000868      -0.013358       0.021483      -0.012076       0.003887       0.008189              1.667196       1.381060       0.160102      -0.049648       2.128040      -0.252666       1.492487           0.001921
           70              H      -4.460903       8.646939       0.703403       0.138041       1.137679 0.87006585E+01  0.86160996E+02                                 1.733195                            1.670640      -0.966292       2.429483                    0.997758       3.300671       8.914775       0.514165       1.202943      -0.728898      -0.023107      -0.003819       0.021142       0.031551       0.002331      -0.007006       0.008764       0.005268       0.018984      -0.012900      -0.000144       0.013044              1.749012       2.110099       0.116698      -0.374533       1.471190      -0.014788       1.665748          -0.000017
           71              C      -2.065554       6.500815       4.897877       0.690397      19.527478 0.22355927E+03  0.45135877E+04                                 6.772281                            5.397514       0.067468       2.108280                    0.999771      20.915131      58.331536       0.620799       0.488682      -1.008233      -0.028544       0.054864      -0.021494       0.065474       0.038757       0.078306       0.043164       0.031172      -0.023648      -0.075206      -0.036860       0.112066              7.517302       6.629008      -0.010290      -2.889528       6.899667      -2.275630       9.023232          -0.002396
           72              C      -1.430667       5.183770       5.183274      -0.244991      25.685616 0.42162847E+03  0.98880515E+04                                 7.636333                            6.844782      -0.216475       1.935053                    0.996411      29.434615      85.962194       0.626765       0.416697      -1.058510      -0.040288      -0.060293       0.085881       0.112400       0.036710      -0.014475      -0.028885       0.001434       0.121238      -0.058201      -0.003708       0.061909              8.040915       7.435451       0.493900      -0.514636       7.389764      -1.632547       9.297530          -0.002076
           73              C      -0.572801       5.242742       8.211656       0.644108      19.905987 0.24561501E+03  0.50962895E+04                                 6.941023                            5.691249      -0.209700       1.998232                    0.999331      22.323971      63.907729       0.596919       0.494529      -1.001417      -0.000976       0.032599       0.012837       0.035049       0.025527      -0.075261      -0.043009       0.069496       0.094288      -0.069947      -0.045304       0.115251              7.639592       8.510892      -0.121732       3.377161       7.011918       1.390401       7.395965          -0.001909
           74              C      -1.036115       4.065611       7.343933      -0.223710      25.809680 0.40450883E+03  0.93601105E+04                                 7.568568                            6.640347       0.052745       2.014155                    0.998435      29.091447      83.553536       0.647542       0.408776      -1.066857      -0.072316       0.032829      -0.071627       0.106947      -0.018149       0.038212      -0.036422       0.039451       0.086600      -0.050819      -0.021422       0.072241              8.071794       9.007911       0.648781       1.702629       7.120668       0.562020       8.086804          -0.001907
           75              C      -0.013352      10.101586       4.897877       0.690204      19.531126 0.22360496E+03  0.45146664E+04                                 6.772806                            5.397823       0.068260       2.108526                    0.999772      20.916134      58.332204       0.620833       0.488638      -1.008272       0.061624      -0.002757      -0.021490       0.065322      -0.005950      -0.001803      -0.089309      -0.082744      -0.023315      -0.075086      -0.036910       0.111996              7.518065       6.841279      -0.112142      -0.525795       6.688562       3.641044       9.024353           0.001639
           76              C      -1.471390      10.210280       5.183274      -0.245097      25.688706 0.42168470E+03  0.98896299E+04                                 7.636752                            6.845040      -0.215872       1.935201                    0.996416      29.436396      85.966542       0.626785       0.416673      -1.058532      -0.031894       0.065007       0.085837       0.112299      -0.017592      -0.017696       0.026933      -0.064491       0.121341      -0.058232      -0.003618       0.061850              8.041524       6.973693      -0.227282      -1.156295       7.852296       1.262676       9.298583           0.001458
           77              C      -1.849252       9.437860       8.211656       0.644141      19.906290 0.24561090E+03  0.50961686E+04                                 6.941106                            5.691174      -0.209168       1.998407                    0.999332      22.323471      63.905497       0.596929       0.494524      -1.001422       0.028685      -0.015298       0.012936       0.034989       0.017373       0.000346       0.086637      -0.079006       0.094368      -0.069986      -0.045238       0.115224              7.639826       7.492445       0.709823      -0.484519       8.031317      -3.620151       7.395717           0.001411
           78              C      -2.637020      10.427668       7.343933      -0.223905      25.817526 0.40465834E+03  0.93646719E+04                                 7.570402                            6.641707       0.051428       2.013633                    0.998431      29.100244      83.590620       0.647441       0.408792      -1.066819       0.064716       0.046171      -0.071456       0.106892       0.026410      -0.050600      -0.014765       0.011722       0.086651      -0.051022      -0.021217       0.072239              8.073882       7.032438       0.492850      -0.365028       9.100691      -1.755598       8.088518           0.001457
           79              C       2.078906       6.523941       4.897877       0.690294      19.532051 0.22361181E+03  0.45148791E+04                                 6.773177                            5.398004       0.067877       2.108382                    0.999772      20.917217      58.337385       0.620800       0.488656      -1.008254      -0.033193      -0.051965      -0.021526       0.065310      -0.032873      -0.076408       0.046230       0.051696      -0.023212      -0.075048      -0.036940       0.111988              7.518581       6.824147       0.122096       3.416523       6.706468      -1.365268       9.025129           0.001483
           80              C       2.902057       7.732292       5.183274      -0.245088      25.689797 0.42170592E+03  0.98903506E+04                                 7.637151                            6.845342      -0.216089       1.935104                    0.996416      29.438240      85.975689       0.626747       0.416689      -1.058512       0.072237      -0.004912       0.085867       0.112319      -0.019130       0.032131       0.001863       0.062715       0.121425      -0.058243      -0.003583       0.061827              8.041974       7.829584      -0.266821       1.671764       6.997040       0.370304       9.299297           0.001452
           81              C       2.422053       8.445740       8.211656       0.644196      19.905535 0.24560080E+03  0.50959651E+04                                 6.941256                            5.691292      -0.209441       1.998337                    0.999331      22.323435      63.907819       0.596879       0.494565      -1.001390      -0.027605      -0.017190       0.012882       0.034978      -0.042946       0.074862      -0.043621       0.009320       0.094342      -0.070038      -0.045205       0.115243              7.639994       7.281987      -0.588132      -2.893140       8.242028       2.229490       7.395968           0.001326
           82              C       3.673135       8.633063       7.343933      -0.223936      25.820963 0.40471949E+03  0.93667410E+04                                 7.571597                            6.642512       0.050740       2.013362                    0.998429      29.105753      83.618117       0.647336       0.408829      -1.066761       0.007569      -0.079195      -0.071452       0.106932      -0.008239       0.012569       0.051185      -0.051393       0.086755      -0.051090      -0.021099       0.072189              8.075254       8.157426      -1.142292      -1.337927       7.978595       1.193687       8.089739           0.001352
           83              C       4.610446       5.062356       2.309123       0.690246      19.530586 0.22359511E+03  0.45144293E+04                                 6.772812                            5.397784       0.068293       2.108552                    0.999772      20.915623      58.331012       0.620820       0.488652      -1.008262      -0.028432      -0.054745       0.021513       0.065332      -0.038806      -0.078254       0.043093       0.031092      -0.023283      -0.075085      -0.036923       0.112008              7.518103       6.629760       0.010254       2.890275       6.900301      -2.275878       9.024249           0.001638
           84              C       5.245333       6.379401       2.023726      -0.245087      25.688236 0.42167597E+03  0.98894054E+04                                 7.636750                            6.845040      -0.215988       1.935174                    0.996415      29.436064      85.966376       0.626773       0.416682      -1.058524      -0.040352       0.060132      -0.085841       0.112306      -0.036720       0.014470      -0.028790       0.001731       0.121379      -0.058234      -0.003619       0.061853              8.041532       7.435832      -0.493887       0.514931       7.390372      -1.633127       9.298390           0.001501
           85              C       6.103199       6.320429      13.409344       0.644145      19.905603 0.24560152E+03  0.50959769E+04                                 6.941200                            5.691233      -0.209396       1.998347                    0.999331      22.323604      63.908007       0.596893       0.494553      -1.001397      -0.001062      -0.032500      -0.012889       0.034979      -0.025518       0.075224      -0.043014       0.069656       0.094311      -0.070006      -0.045238       0.115244              7.639970       8.510986       0.121375      -3.377026       7.013509       1.391199       7.395417           0.001300
           86              C       5.639885       7.497560      14.277067      -0.223911      25.819229 0.40468159E+03  0.93660281E+04                                 7.571802                            6.642319       0.050753       2.013414                    0.998426      29.106869      83.633241       0.647302       0.408844      -1.066707      -0.072350      -0.033029       0.071454       0.106916       0.018117      -0.038096      -0.036478       0.040162       0.087021      -0.051193      -0.021083       0.072276              8.075668       9.013425      -0.648840      -1.701565       7.124395       0.561423       8.089183           0.001455
           87              C       6.662648       1.461585       2.309123       0.690222      19.531195 0.22360340E+03  0.45146325E+04                                 6.772871                            5.397822       0.068167       2.108494                    0.999772      20.916130      58.332403       0.620829       0.488641      -1.008269       0.061621       0.002762       0.021499       0.065322       0.005936       0.001803      -0.089307      -0.082767      -0.023288      -0.075074      -0.036927       0.112001              7.518174       6.841649       0.112006       0.525805       6.688595       3.641033       9.024278           0.001644
           88              C       5.204610       1.352891       2.023726      -0.245086      25.688474 0.42167971E+03  0.98895354E+04                                 7.636840                            6.845097      -0.216102       1.935136                    0.996414      29.436412      85.968153       0.626766       0.416685      -1.058519      -0.031905      -0.065001      -0.085843       0.112304       0.017612       0.017694       0.026936      -0.064442       0.121382      -0.058223      -0.003635       0.061858              8.041639       6.974120       0.227270       1.156826       7.852236       1.262574       9.298562           0.001505
           89              C       4.826748       2.125311      13.409344       0.644147      19.905353 0.24559669E+03  0.50958439E+04                                 6.941113                            5.691155      -0.209162       1.998428                    0.999332      22.323277      63.906552       0.596902       0.494549      -1.001401       0.028688       0.015336      -0.012879       0.034986      -0.017396      -0.000363       0.086640      -0.079027       0.094311      -0.069992      -0.045239       0.115231              7.639885       7.492892      -0.709154       0.483800       8.031422      -3.620163       7.395341           0.001316
           90              C       4.038980       1.135503      14.277067      -0.223905      25.819270 0.40468228E+03  0.93660503E+04                                 7.571796                            6.642309       0.050740       2.013410                    0.998427      29.107017      83.633758       0.647304       0.408842      -1.066708       0.064779      -0.046137       0.071454       0.106915      -0.026454       0.050646      -0.014749       0.011299       0.087019      -0.051202      -0.021080       0.072282              8.075663       7.034726      -0.493565       0.364616       9.103074      -1.754272       8.089188           0.001442
           91              C       8.754906       5.039230       2.309123       0.690205      19.532062 0.22361171E+03  0.45148779E+04                                 6.773253                            5.398043       0.067173       2.108152                    0.999771      20.917011      58.336866       0.620791       0.488663      -1.008250      -0.033220       0.051980       0.021491       0.065325       0.032886       0.076431       0.046216       0.051692      -0.023407      -0.075079      -0.036925       0.112005              7.518685       6.824410      -0.122229      -3.416501       6.706707      -1.365273       9.024937           0.001631
           92              C       9.578057       3.830879       2.023726      -0.245081      25.688787 0.42168451E+03  0.98896830E+04                                 7.636905                            6.845131      -0.216265       1.935085                    0.996412      29.436703      85.969355       0.626764       0.416684      -1.058519       0.072243       0.004861      -0.085849       0.112307       0.019081      -0.032172       0.001838       0.062751       0.121333      -0.058211      -0.003642       0.061853              8.041739       7.829727       0.266553      -1.671927       6.996860       0.370574       9.298629           0.001475
           93              C       9.098053       3.117431      13.409344       0.644143      19.905602 0.24560022E+03  0.50959242E+04                                 6.941116                            5.691158      -0.209178       1.998420                    0.999331      22.323287      63.906157       0.596909       0.494543      -1.001406      -0.027633       0.017163      -0.012868       0.034982       0.042917      -0.074851      -0.043637       0.009384       0.094289      -0.069989      -0.045241       0.115230              7.639895       7.282702       0.587732       2.893264       8.241688       2.229005       7.395296           0.001347
           94              C      10.349135       2.930108      14.277067      -0.223903      25.819191 0.40468023E+03  0.93659829E+04                                 7.571762                            6.642278       0.050722       2.013409                    0.998426      29.106858      83.632980       0.647308       0.408840      -1.066710       0.007569       0.079165       0.071457       0.106913       0.008335      -0.012545       0.051243      -0.051462       0.086999      -0.051198      -0.021086       0.072285              8.075638       8.158557       1.142399       1.336935       7.979238       1.192867       8.089118           0.001480
           95              C       8.741554       5.062356       9.516123       0.690397      19.527478 0.22355927E+03  0.45135878E+04                                 6.772282                            5.397515       0.067467       2.108280                    0.999771      20.915131      58.331538       0.620798       0.488682      -1.008232       0.028544      -0.054864       0.021494       0.065474       0.038757       0.078306       0.043164       0.031172      -0.023648      -0.075206      -0.036860       0.112066              7.517302       6.629008      -0.010290      -2.889528       6.899667      -2.275630       9.023232          -0.002396
           96              C       8.106667       6.379401       9.230726      -0.244991      25.685617 0.42162849E+03  0.98880519E+04                                 7.636333                            6.844782      -0.216475       1.935053                    0.996411      29.434614      85.962189       0.626765       0.416697      -1.058510       0.040288       0.060293      -0.085881       0.112400       0.036710      -0.014475      -0.028885       0.001434       0.121238      -0.058201      -0.003708       0.061909              8.040915       7.435451       0.493900      -0.514636       7.389763      -1.632547       9.297530          -0.002076
           97              C       7.248801       6.320429       6.202344       0.644109      19.905981 0.24561492E+03  0.50962871E+04                                 6.941022                            5.691248      -0.209701       1.998232                    0.999331      22.323967      63.907719       0.596919       0.494529      -1.001417       0.000976      -0.032599      -0.012837       0.035049       0.025527      -0.075261      -0.043009       0.069496       0.094288      -0.069947      -0.045304       0.115251              7.639591       8.510892      -0.121732       3.377161       7.011916       1.390401       7.395965          -0.001909
           98              C       7.712115       7.497560       7.070067      -0.223712      25.809730 0.40450989E+03  0.93601415E+04                                 7.568581                            6.640359       0.052744       2.014154                    0.998435      29.091479      83.553663       0.647542       0.408776      -1.066856       0.072316      -0.032829       0.071627       0.106947      -0.018149       0.038212      -0.036422       0.039451       0.086600      -0.050819      -0.021423       0.072241              8.071808       9.007927       0.648783       1.702638       7.120679       0.562024       8.086818          -0.001907
           99              C       6.689352       1.461585       9.516123       0.690204      19.531125 0.22360494E+03  0.45146659E+04                                 6.772805                            5.397823       0.068260       2.108526                    0.999772      20.916133      58.332201       0.620833       0.488638      -1.008272      -0.061624       0.002757       0.021490       0.065322      -0.005950      -0.001803      -0.089309      -0.082744      -0.023315      -0.075086      -0.036910       0.111996              7.518065       6.841279      -0.112142      -0.525795       6.688562       3.641044       9.024353           0.001639
          100              C       8.147390       1.352891       9.230726      -0.245098      25.688715 0.42168491E+03  0.98896363E+04                                 7.636754                            6.845042      -0.215872       1.935201                    0.996416      29.436402      85.966565       0.626785       0.416673      -1.058532       0.031894      -0.065007      -0.085837       0.112299      -0.017592      -0.017696       0.026933      -0.064491       0.121341      -0.058232      -0.003619       0.061850              8.041526       6.973695      -0.227282      -1.156296       7.852298       1.262677       9.298585           0.001458
          101              C       8.525252       2.125311       6.202344       0.644141      19.906287 0.24561084E+03  0.50961672E+04                                 6.941106                            5.691174      -0.209170       1.998406                    0.999332      22.323470      63.905499       0.596929       0.494524      -1.001422      -0.028685       0.015298      -0.012936       0.034989       0.017373       0.000346       0.086637      -0.079006       0.094368      -0.069986      -0.045238       0.115224              7.639826       7.492444       0.709824      -0.484520       8.031317      -3.620152       7.395718           0.001411
          102              C       9.313020       1.135503       7.070067      -0.223906      25.817571 0.40465930E+03  0.93646998E+04                                 7.570412                            6.641716       0.051428       2.013632                    0.998431      29.100272      83.590729       0.647440       0.408792      -1.066819      -0.064716      -0.046171       0.071456       0.106892       0.026410      -0.050600      -0.014765       0.011722       0.086651      -0.051021      -0.021217       0.072239              8.073894       7.032447       0.492851      -0.365030       9.100705      -1.755606       8.088530           0.001457
          103              C       4.597094       5.039230       9.516123       0.690294      19.532049 0.22361178E+03  0.45148785E+04                                 6.773178                            5.398004       0.067877       2.108382                    0.999772      20.917216      58.337385       0.620800       0.488656      -1.008254       0.033193       0.051965       0.021526       0.065310      -0.032873      -0.076408       0.046230       0.051696      -0.023212      -0.075048      -0.036940       0.111988              7.518582       6.824147       0.122096       3.416523       6.706469      -1.365268       9.025129           0.001483
          104              C       3.773943       3.830879       9.230726      -0.245088      25.689800 0.42170600E+03  0.98903527E+04                                 7.637151                            6.845343      -0.216089       1.935104                    0.996416      29.438242      85.975696       0.626747       0.416689      -1.058512      -0.072237       0.004912      -0.085867       0.112319      -0.019130       0.032131       0.001863       0.062715       0.121425      -0.058243      -0.003583       0.061827              8.041974       7.829584      -0.266821       1.671764       6.997041       0.370305       9.299297           0.001451
          105              C       4.253947       3.117431       6.202344       0.644196      19.905533 0.24560076E+03  0.50959640E+04                                 6.941256                            5.691292      -0.209442       1.998336                    0.999331      22.323434      63.907819       0.596879       0.494565      -1.001390       0.027605       0.017190      -0.012881       0.034978      -0.042946       0.074862      -0.043621       0.009320       0.094342      -0.070038      -0.045205       0.115243              7.639994       7.281986      -0.588132      -2.893140       8.242028       2.229491       7.395969           0.001326
          106              C       3.002865       2.930108       7.070067      -0.223937      25.821003 0.40472032E+03  0.93667652E+04                                 7.571606                            6.642521       0.050739       2.013362                    0.998429      29.105777      83.618211       0.647335       0.408829      -1.066760      -0.007568       0.079195       0.071452       0.106933      -0.008239       0.012569       0.051185      -0.051393       0.086755      -0.051090      -0.021099       0.072189              8.075264       8.157437      -1.142294      -1.337933       7.978604       1.193693       8.089751           0.001352
          107              C       2.065554       6.500815      12.104877       0.690246      19.530585 0.22359510E+03  0.45144289E+04                                 6.772812                            5.397784       0.068293       2.108552                    0.999772      20.915622      58.331010       0.620820       0.488652      -1.008262       0.028432       0.054745      -0.021513       0.065332      -0.038806      -0.078254       0.043093       0.031092      -0.023283      -0.075085      -0.036923       0.112008              7.518104       6.629760       0.010254       2.890276       6.900301      -2.275878       9.024250           0.001638
          108              C       1.430667       5.183770      12.390274      -0.245087      25.688237 0.42167601E+03  0.98894066E+04                                 7.636750                            6.845040      -0.215988       1.935174                    0.996415      29.436065      85.966380       0.626773       0.416682      -1.058524       0.040351      -0.060131       0.085841       0.112306      -0.036720       0.014470      -0.028790       0.001731       0.121379      -0.058234      -0.003619       0.061853              8.041532       7.435833      -0.493887       0.514931       7.390372      -1.633127       9.298391           0.001501
          109              C       0.572801       5.242742       1.004656       0.644145      19.905597 0.24560141E+03  0.50959742E+04                                 6.941200                            5.691233      -0.209397       1.998346                    0.999331      22.323601      63.908004       0.596893       0.494553      -1.001397       0.001062       0.032500       0.012889       0.034979      -0.025518       0.075224      -0.043014       0.069656       0.094311      -0.070006      -0.045238       0.115244              7.639970       8.510986       0.121375      -3.377027       7.013507       1.391198       7.395417           0.001300
          110              C       1.036115       4.065611       0.136933      -0.223913      25.819289 0.40468288E+03  0.93660657E+04                                 7.571817                            6.642333       0.050752       2.013414                    0.998426      29.106907      83.633392       0.647301       0.408844      -1.066707       0.072350       0.033029      -0.071454       0.106916       0.018117      -0.038096      -0.036478       0.040162       0.087021      -0.051193      -0.021083       0.072276              8.075684       9.013443      -0.648842      -1.701576       7.124407       0.561427       8.089201           0.001455
          111              C       0.013352      10.101586      12.104877       0.690222      19.531195 0.22360341E+03  0.45146326E+04                                 6.772871                            5.397822       0.068167       2.108494                    0.999772      20.916130      58.332402       0.620829       0.488641      -1.008269      -0.061621      -0.002762      -0.021499       0.065322       0.005936       0.001803      -0.089307      -0.082767      -0.023288      -0.075074      -0.036927       0.112001              7.518174       6.841649       0.112005       0.525805       6.688595       3.641033       9.024278           0.001644
          112              C       1.471390      10.210280      12.390274      -0.245086      25.688476 0.42167976E+03  0.98895368E+04                                 7.636840                            6.845097      -0.216102       1.935136                    0.996414      29.436413      85.968156       0.626766       0.416685      -1.058519       0.031905       0.065001       0.085843       0.112304       0.017612       0.017694       0.026936      -0.064442       0.121383      -0.058223      -0.003635       0.061858              8.041640       6.974120       0.227269       1.156826       7.852236       1.262574       9.298562           0.001504
          113              C       1.849252       9.437860       1.004656       0.644147      19.905346 0.24559658E+03  0.50958413E+04                                 6.941112                            5.691155      -0.209163       1.998427                    0.999332      22.323274      63.906551       0.596902       0.494549      -1.001401      -0.028688      -0.015336       0.012878       0.034986      -0.017396      -0.000363       0.086640      -0.079027       0.094311      -0.069992      -0.045239       0.115231              7.639885       7.492892      -0.709156       0.483801       8.031422      -3.620164       7.395342           0.001316
          114              C       2.637020      10.427668       0.136933      -0.223907      25.819330 0.40468355E+03  0.93660871E+04                                 7.571811                            6.642322       0.050739       2.013409                    0.998427      29.107054      83.633905       0.647303       0.408842      -1.066708      -0.064780       0.046137      -0.071455       0.106915      -0.026454       0.050646      -0.014749       0.011299       0.087019      -0.051202      -0.021080       0.072282              8.075679       7.034738      -0.493567       0.364618       9.103093      -1.754284       8.089205           0.001442
          115              C      -2.078906       6.523941      12.104877       0.690205      19.532060 0.22361169E+03  0.45148774E+04                                 6.773253                            5.398043       0.067173       2.108152                    0.999771      20.917010      58.336864       0.620791       0.488663      -1.008250       0.033220      -0.051980      -0.021491       0.065325       0.032886       0.076431       0.046216       0.051692      -0.023407      -0.075079      -0.036925       0.112005              7.518685       6.824410      -0.122229      -3.416501       6.706707      -1.365273       9.024937           0.001631
          116              C      -2.902057       7.732292      12.390274      -0.245081      25.688793 0.42168463E+03  0.98896867E+04                                 7.636907                            6.845132      -0.216265       1.935085                    0.996412      29.436707      85.969370       0.626764       0.416684      -1.058519      -0.072243      -0.004861       0.085849       0.112307       0.019081      -0.032173       0.001838       0.062751       0.121333      -0.058211      -0.003642       0.061853              8.041740       7.829728       0.266553      -1.671928       6.996861       0.370573       9.298631           0.001475
          117              C      -2.422053       8.445740       1.004656       0.644143      19.905596 0.24560013E+03  0.50959219E+04                                 6.941116                            5.691157      -0.209180       1.998420                    0.999331      22.323285      63.906158       0.596909       0.494543      -1.001406       0.027633      -0.017163       0.012868       0.034982       0.042917      -0.074851      -0.043637       0.009384       0.094289      -0.069989      -0.045241       0.115230              7.639896       7.282701       0.587733       2.893264       8.241689       2.229007       7.395296           0.001347
          118              C      -3.673135       8.633063       0.136933      -0.223905      25.819255 0.40468158E+03  0.93660222E+04                                 7.571778                            6.642293       0.050721       2.013408                    0.998426      29.106898      83.633139       0.647307       0.408840      -1.066710      -0.007569      -0.079165      -0.071457       0.106913       0.008335      -0.012545       0.051243      -0.051462       0.086999      -0.051198      -0.021086       0.072285              8.075655       8.158574       1.142403       1.336945       7.979255       1.192875       8.089136           0.001481
          119              N      -2.041521       4.507324       6.362340      -0.282467      31.642158 0.51533798E+03  0.12546445E+05                                 8.613588                            7.482918      -0.547584       1.847571                    0.998474      28.766805      82.103044       0.617442       0.407456      -1.078133       0.163072       0.001348      -0.034463       0.166679       0.035047       0.040685      -0.070458      -0.001945       0.179603      -0.103563       0.001853       0.101710              9.434574       9.983552       1.446795       0.876481       7.596776      -1.397595      10.723396          -0.076700
          120              N      -1.751782      11.077518       6.362340      -0.281267      31.609318 0.51464630E+03  0.12525541E+05                                 8.607941                            7.477973      -0.547310       1.847884                    0.998472      28.748442      82.040366       0.617630       0.407465      -1.078116      -0.079731      -0.141671      -0.034167       0.166117      -0.018256      -0.081241       0.000034      -0.059597       0.179514      -0.103377       0.001772       0.101604              9.428347       6.936684       0.309590      -1.647452      10.632335      -0.060236      10.716023           0.057702
          121              N       3.793303       7.541500       6.362340      -0.281373      31.612223 0.51470118E+03  0.12527322E+05                                 8.608684                            7.478519      -0.547109       1.847910                    0.998474      28.750825      82.051008       0.617584       0.407481      -1.078095      -0.082864       0.139850      -0.034155       0.166106      -0.016697       0.040639       0.070375       0.061531       0.179542      -0.103447       0.001826       0.101622              9.429247       9.440366      -1.755374       0.771608       8.130310       1.457357      10.717065           0.057889
          122              N       4.634479       7.055847       0.844660      -0.281269      31.609415 0.51464787E+03  0.12525656E+05                                 8.608045                            7.478000      -0.547130       1.847943                    0.998472      28.748667      82.042698       0.617623       0.407467      -1.078109       0.162559      -0.001791       0.034175       0.166123      -0.034953      -0.040584      -0.070357      -0.001814       0.179533      -0.103381       0.001790       0.101591              9.428542       9.977461      -1.444617      -0.876713       7.592716      -1.397170      10.715450           0.057686
          123              N       4.924218       0.485653       0.844660      -0.281275      31.609937 0.51465754E+03  0.12525938E+05                                 8.608075                            7.478013      -0.547100       1.847949                    0.998473      28.749023      82.043591       0.617631       0.407460      -1.078114      -0.079731       0.141681       0.034172       0.166127       0.018267       0.081217       0.000034      -0.059641       0.179514      -0.103378       0.001797       0.101582              9.428587       6.937879      -0.310329       1.648368      10.632359      -0.060597      10.715524           0.057693
          124              N      10.469303       4.021671       0.844660      -0.281273      31.609874 0.51465460E+03  0.12525876E+05                                 8.608166                            7.478073      -0.547133       1.847939                    0.998473      28.748951      82.044020       0.617617       0.407469      -1.078106      -0.082831      -0.139892       0.034168       0.166127       0.016690      -0.040644       0.070310       0.061460       0.179497      -0.103371       0.001795       0.101576              9.428725       9.440221       1.754966      -0.771756       8.130304       1.457816      10.715650           0.057690
          125              N       8.717521       7.055847       8.051660      -0.282467      31.642159 0.51533796E+03  0.12546445E+05                                 8.613590                            7.482919      -0.547586       1.847570                    0.998474      28.766809      82.103069       0.617442       0.407456      -1.078133      -0.163072      -0.001348       0.034463       0.166679       0.035047       0.040685      -0.070458      -0.001945       0.179603      -0.103563       0.001853       0.101710              9.434576       9.983556       1.446796       0.876480       7.596776      -1.397594      10.723397          -0.076701
          126              N       8.427782       0.485653       8.051660      -0.281266      31.609312 0.51464617E+03  0.12525538E+05                                 8.607941                            7.477973      -0.547312       1.847884                    0.998472      28.748440      82.040370       0.617630       0.407465      -1.078115       0.079731       0.141671       0.034167       0.166118      -0.018256      -0.081241       0.000034      -0.059597       0.179514      -0.103377       0.001772       0.101604              9.428348       6.936683       0.309590      -1.647451      10.632337      -0.060236      10.716023           0.057702
          127              N       2.882697       4.021671       8.051660      -0.281372      31.612225 0.51470119E+03  0.12527323E+05                                 8.608686                            7.478520      -0.547110       1.847909                    0.998474      28.750826      82.051023       0.617583       0.407481      -1.078095       0.082864      -0.139850       0.034155       0.166106      -0.016697       0.040639       0.070375       0.061531       0.179542      -0.103447       0.001826       0.101622              9.429249       9.440369      -1.755376       0.771608       8.130311       1.457358      10.717067           0.057889
          128              N       2.041521       4.507324      13.569340      -0.281268      31.609415 0.51464787E+03  0.12525657E+05                                 8.608046                            7.478001      -0.547131       1.847943                    0.998472      28.748668      82.042714       0.617623       0.407467      -1.078108      -0.162560       0.001791      -0.034175       0.166123      -0.034953      -0.040584      -0.070357      -0.001814       0.179533      -0.103381       0.001790       0.101591              9.428544       9.977462      -1.444618      -0.876715       7.592717      -1.397169      10.715452           0.057686
          129              N       1.751782      11.077518      13.569340      -0.281275      31.609935 0.51465747E+03  0.12525936E+05                                 8.608076                            7.478014      -0.547102       1.847948                    0.998473      28.749024      82.043608       0.617630       0.407461      -1.078114       0.079731      -0.141681      -0.034172       0.166127       0.018267       0.081217       0.000034      -0.059641       0.179514      -0.103378       0.001796       0.101582              9.428589       6.937879      -0.310330       1.648368      10.632362      -0.060597      10.715526           0.057693
          130              N      -3.793303       7.541500      13.569340      -0.281273      31.609867 0.51465444E+03  0.12525872E+05                                 8.608166                            7.478073      -0.547135       1.847938                    0.998473      28.748952      82.044035       0.617617       0.407469      -1.078105       0.082831       0.139892      -0.034168       0.166127       0.016690      -0.040644       0.070310       0.061460       0.179497      -0.103371       0.001795       0.101576              9.428726       9.440222       1.754967      -0.771755       8.130304       1.457814      10.715651           0.057690
          131              O      -1.671670       7.155290       3.910518      -0.662086      45.092751 0.65876633E+03  0.16648996E+05                                10.043759                            7.989206       0.214273       2.097007                    0.996202      29.231843      78.589233       0.667025       0.363335      -1.136443      -0.084791      -0.010495       0.041470       0.094971       0.049366       0.038950      -0.002228       0.026435       0.106061      -0.075121       0.008597       0.066524             11.582244       8.960607       2.950974      -4.531356       9.559558      -5.053054      16.226568          -0.010960
          132              O      -2.998192       6.915933       5.654612      -0.530169      32.257992 0.50475811E+03  0.11907738E+05                                 7.941768                            6.890753       0.661299       2.280180                    0.997624      26.617563      68.621099       0.736002       0.352762      -1.147500       0.003543      -0.006998      -0.015587       0.017449       0.027905      -0.024832       0.020374       0.096130       0.123050      -0.081785       0.021765       0.060020              8.672342       9.884962       0.349908      -4.460015       5.964745      -0.453937      10.167320          -0.076368
          133              O      -1.148272       6.352806       8.051660      -0.669510      39.362555 0.74159228E+03  0.19352929E+05                                 9.241497                            8.549385      -0.059318       2.000848                    0.994965      30.181011      83.116344       0.635022       0.369603      -1.128818      -0.010203      -0.027942      -0.042585       0.051946      -0.032145      -0.060254      -0.048267      -0.043901      -0.021931      -0.099003       0.036685       0.062318              9.662622       9.887582      -0.871038       2.242708      10.961810       1.048016       8.138473           0.001367
          134              O       0.337138       5.075076       9.046226      -0.614303      35.304765 0.54368826E+03  0.13093619E+05                                 8.499077                            7.194315       0.450514       2.187868                    0.995106      28.158738      73.843936       0.712420       0.356993      -1.141724       0.001484      -0.014173      -0.007720       0.016207       0.005507      -0.002695      -0.039529       0.193413       0.096090      -0.122920       0.041718       0.081202              9.451340      12.685562      -1.283273       3.960010       5.947502       0.149705       9.720957          -0.000381
          135              O       0.356498       9.433235       3.910518      -0.661889      45.091582 0.65875731E+03  0.16648750E+05                                10.043709                            7.989238       0.214511       2.097064                    0.996208      29.231896      78.589933       0.667012       0.363343      -1.136434       0.033248       0.078684       0.041494       0.094965      -0.013219      -0.021398      -0.032528      -0.098533       0.105909      -0.075000       0.008624       0.066376             11.582223       6.854314      -1.735205      -2.110631      11.666015       6.450696      16.226341           0.008749
          136              O       0.812469      10.701715       5.654612      -0.529093      32.224096 0.50408719E+03  0.11887804E+05                                 7.935689                            6.885679       0.663050       2.280968                    0.997627      26.602445      68.567400       0.736361       0.352711      -1.147556      -0.008162       0.000528      -0.015223       0.017281       0.027616       0.029939       0.011512      -0.096288       0.123329      -0.081687       0.021548       0.060139              8.665549       6.637292       1.521233       1.835786       9.200010       4.085750      10.159346           0.057442
          137              O      -0.600172       9.381201       8.051660      -0.669113      39.343108 0.74108518E+03  0.19336225E+05                                 9.238307                            8.546253      -0.058836       2.001167                    0.994958      30.171272      83.079766       0.635167       0.369585      -1.128842      -0.018998       0.023123      -0.042602       0.052063      -0.002933      -0.011704       0.076268       0.077582      -0.022023      -0.098949       0.036653       0.062296              9.659473      11.444248      -0.029218      -0.214271       9.399477      -2.465314       8.134695          -0.000961
          138              O      -2.449424       8.733663       9.046226      -0.614454      35.312710 0.54383675E+03  0.13098033E+05                                 8.500110                            7.195055       0.451127       2.187973                    0.995109      28.163018      73.856483       0.712422       0.356969      -1.141748      -0.012937       0.005995      -0.007624       0.016170       0.080939      -0.032863       0.022054      -0.106183       0.095971      -0.122823       0.041671       0.081152              9.452688       8.744215       3.559766      -1.850860       9.891515      -3.505476       9.722335           0.000761
          139              O       1.315172       6.537817       3.910518      -0.662045      45.102162 0.65891595E+03  0.16653686E+05                                10.044870                            7.989858       0.215148       2.097180                    0.996207      29.236156      78.602406       0.667031       0.363312      -1.136464       0.051624      -0.068156       0.041548       0.095061      -0.036024      -0.017514       0.034833       0.072166       0.105860      -0.074987       0.008572       0.066414             11.583853      11.967252      -1.216265       6.643310       6.555202      -1.397874      16.229106           0.008091
          140              O       2.185722       5.508695       5.654612      -0.529227      32.232605 0.50424104E+03  0.11892358E+05                                 7.937003                            6.886636       0.663303       2.280949                    0.997632      26.606442      68.580729       0.736324       0.352701      -1.147562       0.004673       0.006842      -0.015159       0.017275      -0.055573      -0.005029      -0.031714       0.000292       0.123376      -0.081778       0.021597       0.060181              8.667177       7.242991      -1.871007       2.621361       8.597105      -3.633649      10.161435           0.057667
          141              O       1.748444       7.392335       8.051660      -0.669105      39.342568 0.74106797E+03  0.19335639E+05                                 9.238129                            8.546064      -0.058631       2.001228                    0.994960      30.171025      83.078453       0.635185       0.369577      -1.128849       0.029616       0.004899      -0.042645       0.052151       0.035076       0.071854      -0.028007      -0.033686      -0.021984      -0.098912       0.036653       0.062259              9.659314       9.935583       0.900000      -2.028074      10.907733       1.418015       8.134625          -0.000964
          142              O       2.112286       9.317603       9.046226      -0.614409      35.313582 0.54385797E+03  0.13098694E+05                                 8.500321                            7.195265       0.451356       2.188056                    0.995111      28.162844      73.856857       0.712401       0.356976      -1.141740       0.011604       0.008278      -0.007718       0.016210      -0.086530       0.035524       0.017405      -0.087128       0.096054      -0.122899       0.041677       0.081221              9.452926       6.521975      -2.276936      -2.110584      12.114139       3.355512       9.722664           0.000532
          143              O       5.004330       4.407881       3.296482      -0.661956      45.092250 0.65876616E+03  0.16648982E+05                                10.043638                            7.989152       0.214795       2.097136                    0.996207      29.232460      78.590740       0.667035       0.363330      -1.136447      -0.084825       0.010587      -0.041500       0.095024      -0.049258      -0.038922      -0.002240       0.026343       0.105840      -0.074979       0.008561       0.066418             11.582140       8.960336      -2.951004       4.531208       9.559699      -5.053132      16.226386           0.008631
          144              O       3.677808       4.647238       1.552388      -0.529080      32.224320 0.50408860E+03  0.11887826E+05                                 7.935701                            6.885655       0.663113       2.280992                    0.997627      26.602240      68.566470       0.736369       0.352708      -1.147561       0.003601       0.007354       0.015232       0.017293      -0.027884       0.024933       0.020172       0.095997       0.123357      -0.081698       0.021557       0.060141              8.665584       9.877240      -0.348725       4.456364       5.960588      -0.452755      10.158925           0.057450
          145              O       5.527728       5.210365      13.569340      -0.669125      39.344589 0.74110836E+03  0.19336997E+05                                 9.238572                            8.546353      -0.058854       2.001140                    0.994961      30.171900      83.082085       0.635166       0.369582      -1.128843      -0.010507       0.028037       0.042598       0.052067       0.032147       0.060200      -0.048238      -0.043892      -0.021983      -0.098945       0.036678       0.062267              9.659932       9.885675       0.871182      -2.242075      10.959494       1.047458       8.134628          -0.000908
          146              O       7.013138       6.488095      12.574774      -0.614392      35.313743 0.54387044E+03  0.13099086E+05                                 8.500382                            7.195449       0.451000       2.187953                    0.995112      28.162297      73.855984       0.712375       0.356986      -1.141731       0.001364       0.014190       0.007714       0.016209      -0.005532       0.002695      -0.039490       0.193395       0.096042      -0.122887       0.041684       0.081203              9.452939      12.688135       1.282881      -3.960974       5.948421       0.150441       9.722261           0.000075
          147              O       7.032498       2.129936       3.296482      -0.661923      45.092569 0.65877161E+03  0.16649185E+05                                10.043793                            7.989272       0.214618       2.097090                    0.996208      29.232332      78.591021       0.667017       0.363338      -1.136439       0.033205      -0.078703      -0.041496       0.094967       0.013217       0.021400      -0.032534      -0.098523       0.105919      -0.074998       0.008616       0.066382             11.582332       6.854361       1.735108       2.110548      11.666126       6.450838      16.226508           0.008651
          148              O       7.488469       0.861456       1.552388      -0.529089      32.225479 0.50410973E+03  0.11888458E+05                                 7.935911                            6.885811       0.663074       2.280967                    0.997628      26.602745      68.568337       0.736358       0.352709      -1.147559      -0.008174      -0.000558       0.015220       0.017285      -0.027633      -0.029938       0.011505      -0.096295       0.123334      -0.081698       0.021560       0.060138              8.665843       6.637938      -1.521678      -1.836147       9.200387       4.085875      10.159204           0.057451
          149              O       6.075828       2.181970      13.569340      -0.669142      39.344587 0.74111140E+03  0.19337058E+05                                 9.238502                            8.546319      -0.058722       2.001191                    0.994959      30.171931      83.081596       0.635175       0.369578      -1.128849      -0.019036      -0.023102       0.042610       0.052073       0.002931       0.011682       0.076248       0.077607      -0.022044      -0.098937       0.036673       0.062264              9.659831      11.445510       0.029331       0.214040       9.399617      -2.465284       8.134367          -0.001228
          150              O       4.226576       2.829508      12.574774      -0.614393      35.313485 0.54386110E+03  0.13098818E+05                                 8.500436                            7.195460       0.451014       2.187973                    0.995108      28.161726      73.854618       0.712363       0.356994      -1.141724      -0.012968      -0.005882       0.007691       0.016184      -0.080975       0.032845       0.022065      -0.106284       0.096029      -0.122880       0.041676       0.081204              9.453038       8.744261      -3.559829       1.850381       9.892303      -3.505732       9.722551           0.000445
          151              O       7.991172       5.025354       3.296482      -0.661999      45.101215 0.65890096E+03  0.16653304E+05                                10.045072                            7.990021       0.214321       2.096937                    0.996204      29.235055      78.600840       0.666989       0.363335      -1.136439       0.051515       0.068131      -0.041561       0.094989       0.036020       0.017499       0.034832       0.072091       0.105879      -0.074960       0.008565       0.066396             11.584104      11.967804       1.216328      -6.643429       6.555362      -1.398035      16.229147           0.008688
          152              O       8.861722       6.054476       1.552388      -0.529053      32.226450 0.50412098E+03  0.11888829E+05                                 7.936220                            6.885993       0.662615       2.280838                    0.997623      26.602509      68.568765       0.736329       0.352720      -1.147546       0.004564      -0.006799       0.015219       0.017282       0.055512       0.005010      -0.031683       0.000312       0.123320      -0.081698       0.021563       0.060135              8.666284       7.242394       1.870610      -2.620690       8.596668      -3.633347      10.159790           0.057441
          153              O       8.424444       4.170836      13.569340      -0.669122      39.344042 0.74109296E+03  0.19336466E+05                                 9.238454                            8.546239      -0.058715       2.001194                    0.994960      30.171552      83.080452       0.635175       0.369580      -1.128846       0.029510      -0.004952       0.042608       0.052065      -0.035066      -0.071862      -0.028000      -0.033731      -0.021986      -0.098919       0.036664       0.062255              9.659826       9.936646      -0.900653       2.028137      10.908413       1.417846       8.134419          -0.000872
          154              O       8.788286       2.245568      12.574774      -0.614368      35.311516 0.54382346E+03  0.13097650E+05                                 8.500011                            7.195119       0.451256       2.188053                    0.995111      28.161245      73.851974       0.712396       0.356984      -1.141734       0.011566      -0.008301       0.007721       0.016195       0.086508      -0.035532       0.017412      -0.087107       0.096020      -0.122876       0.041673       0.081203              9.452545       6.522070       2.276880       2.110698      12.113642       3.355096       9.721922           0.000526
          155              O       8.347670       4.407881      10.503482      -0.662086      45.092747 0.65876628E+03  0.16648995E+05                                10.043758                            7.989206       0.214273       2.097007                    0.996202      29.231842      78.589230       0.667025       0.363335      -1.136443       0.084791       0.010494      -0.041470       0.094971       0.049366       0.038950      -0.002228       0.026435       0.106061      -0.075121       0.008597       0.066524             11.582243       8.960606       2.950973      -4.531355       9.559558      -5.053054      16.226566          -0.010960
          156              O       9.674192       4.647238       8.759388      -0.530169      32.257982 0.50475797E+03  0.11907734E+05                                 7.941766                            6.890752       0.661300       2.280181                    0.997624      26.617559      68.621084       0.736002       0.352762      -1.147500      -0.003543       0.006998       0.015587       0.017449       0.027905      -0.024832       0.020374       0.096130       0.123050      -0.081785       0.021764       0.060020              8.672340       9.884960       0.349907      -4.460013       5.964744      -0.453937      10.167316          -0.076369
          157              O       7.824272       5.210365       6.362340      -0.669510      39.362543 0.74159203E+03  0.19352921E+05                                 9.241495                            8.549384      -0.059318       2.000848                    0.994965      30.181006      83.116324       0.635022       0.369603      -1.128818       0.010203       0.027942       0.042585       0.051945      -0.032145      -0.060254      -0.048267      -0.043901      -0.021931      -0.099003       0.036685       0.062318              9.662619       9.887578      -0.871037       2.242707      10.961808       1.048016       8.138471           0.001367
          158              O       6.338862       6.488095       5.367774      -0.614303      35.304763 0.54368820E+03  0.13093617E+05                                 8.499077                            7.194315       0.450513       2.187868                    0.995106      28.158736      73.843930       0.712420       0.356993      -1.141724      -0.001484       0.014173       0.007720       0.016207       0.005507      -0.002695      -0.039529       0.193413       0.096090      -0.122920       0.041718       0.081202              9.451341      12.685562      -1.283273       3.960011       5.947502       0.149705       9.720958          -0.000381
          159              O       6.319502       2.129936      10.503482      -0.661889      45.091577 0.65875720E+03  0.16648747E+05                                10.043709                            7.989237       0.214511       2.097064                    0.996208      29.231893      78.589925       0.667012       0.363343      -1.136434      -0.033248      -0.078684      -0.041494       0.094965      -0.013219      -0.021398      -0.032528      -0.098533       0.105909      -0.075000       0.008624       0.066376             11.582223       6.854314      -1.735204      -2.110631      11.666014       6.450695      16.226341           0.008749
          160              O       5.863531       0.861456       8.759388      -0.529093      32.224094 0.50408717E+03  0.11887803E+05                                 7.935688                            6.885679       0.663050       2.280968                    0.997627      26.602445      68.567397       0.736361       0.352711      -1.147556       0.008162      -0.000528       0.015223       0.017281       0.027616       0.029939       0.011512      -0.096288       0.123329      -0.081687       0.021548       0.060139              8.665548       6.637291       1.521233       1.835786       9.200009       4.085750      10.159345           0.057442
          161              O       7.276172       2.181970       6.362340      -0.669113      39.343106 0.74108513E+03  0.19336223E+05                                 9.238307                            8.546253      -0.058836       2.001167                    0.994958      30.171271      83.079762       0.635167       0.369585      -1.128842       0.018998      -0.023123       0.042602       0.052063      -0.002933      -0.011704       0.076268       0.077582      -0.022023      -0.098949       0.036653       0.062296              9.659473      11.444247      -0.029218      -0.214271       9.399476      -2.465314       8.134695          -0.000961
          162              O       9.125424       2.829508       5.367774      -0.614454      35.312716 0.54383684E+03  0.13098035E+05                                 8.500112                            7.195056       0.451127       2.187973                    0.995109      28.163019      73.856489       0.712422       0.356969      -1.141748       0.012938      -0.005995       0.007624       0.016170       0.080939      -0.032863       0.022054      -0.106183       0.095971      -0.122823       0.041671       0.081152              9.452690       8.744216       3.559767      -1.850861       9.891517      -3.505478       9.722338           0.000761
          163              O       5.360828       5.025354      10.503482      -0.662046      45.102165 0.65891600E+03  0.16653688E+05                                10.044870                            7.989859       0.215148       2.097180                    0.996207      29.236157      78.602410       0.667031       0.363312      -1.136464      -0.051624       0.068156      -0.041548       0.095061      -0.036024      -0.017514       0.034833       0.072166       0.105860      -0.074987       0.008572       0.066414             11.583854      11.967253      -1.216265       6.643311       6.555202      -1.397874      16.229107           0.008091
          164              O       4.490278       6.054476       8.759388      -0.529228      32.232611 0.50424107E+03  0.11892359E+05                                 7.937004                            6.886636       0.663303       2.280949                    0.997632      26.606443      68.580731       0.736324       0.352701      -1.147562      -0.004673      -0.006842       0.015159       0.017275      -0.055573      -0.005029      -0.031714       0.000292       0.123376      -0.081778       0.021597       0.060181              8.667178       7.242992      -1.871009       2.621363       8.597107      -3.633651      10.161437           0.057666
          165              O       4.927556       4.170836       6.362340      -0.669105      39.342568 0.74106800E+03  0.19335640E+05                                 9.238129                            8.546064      -0.058631       2.001228                    0.994960      30.171025      83.078454       0.635185       0.369577      -1.128849      -0.029616      -0.004899       0.042645       0.052151       0.035076       0.071853      -0.028007      -0.033686      -0.021984      -0.098912       0.036653       0.062259              9.659314       9.935583       0.900001      -2.028073      10.907734       1.418014       8.134625          -0.000965
          166              O       4.563714       2.245568       5.367774      -0.614408      35.313579 0.54385789E+03  0.13098691E+05                                 8.500320                            7.195264       0.451356       2.188056                    0.995111      28.162843      73.856851       0.712401       0.356976      -1.141740      -0.011605      -0.008278       0.007718       0.016210      -0.086530       0.035524       0.017405      -0.087128       0.096054      -0.122899       0.041677       0.081221              9.452925       6.521974      -2.276936      -2.110584      12.114138       3.355513       9.722663           0.000532
          167              O       1.671670       7.155290      11.117518      -0.661956      45.092246 0.65876609E+03  0.16648980E+05                                10.043637                            7.989151       0.214795       2.097136                    0.996207      29.232459      78.590734       0.667035       0.363330      -1.136447       0.084825      -0.010587       0.041500       0.095024      -0.049258      -0.038922      -0.002240       0.026343       0.105840      -0.074979       0.008561       0.066418             11.582139       8.960335      -2.951003       4.531208       9.559698      -5.053132      16.226385           0.008631
          168              O       2.998192       6.915933      12.861612      -0.529080      32.224319 0.50408852E+03  0.11887823E+05                                 7.935701                            6.885654       0.663114       2.280992                    0.997627      26.602239      68.566466       0.736369       0.352708      -1.147561      -0.003601      -0.007354      -0.015232       0.017293      -0.027884       0.024933       0.020172       0.095997       0.123357      -0.081698       0.021557       0.060141              8.665585       9.877240      -0.348725       4.456365       5.960587      -0.452755      10.158927           0.057450
          169              O       1.148272       6.352806       0.844660      -0.669125      39.344587 0.74110830E+03  0.19336995E+05                                 9.238571                            8.546352      -0.058854       2.001140                    0.994961      30.171899      83.082078       0.635167       0.369582      -1.128843       0.010507      -0.028037      -0.042598       0.052067       0.032147       0.060200      -0.048238      -0.043892      -0.021983      -0.098945       0.036678       0.062267              9.659931       9.885675       0.871182      -2.242075      10.959492       1.047458       8.134627          -0.000908
          170              O      -0.337138       5.075076       1.839226      -0.614392      35.313752 0.54387057E+03  0.13099089E+05                                 8.500384                            7.195450       0.451000       2.187953                    0.995112      28.162299      73.855992       0.712375       0.356986      -1.141731      -0.001364      -0.014190      -0.007714       0.016209      -0.005532       0.002695      -0.039490       0.193395       0.096042      -0.122887       0.041684       0.081203              9.452941      12.688138       1.282881      -3.960976       5.948422       0.150440       9.722264           0.000075
          171              O      -0.356498       9.433235      11.117518      -0.661923      45.092568 0.65877158E+03  0.16649184E+05                                10.043793                            7.989272       0.214618       2.097090                    0.996208      29.232332      78.591019       0.667017       0.363338      -1.136439      -0.033205       0.078703       0.041496       0.094967       0.013217       0.021400      -0.032534      -0.098523       0.105919      -0.074998       0.008616       0.066382             11.582331       6.854360       1.735108       2.110548      11.666125       6.450838      16.226507           0.008651
          172              O      -0.812469      10.701715      12.861612      -0.529089      32.225476 0.50410968E+03  0.11888457E+05                                 7.935911                            6.885811       0.663075       2.280967                    0.997628      26.602744      68.568332       0.736358       0.352709      -1.147559       0.008174       0.000558      -0.015220       0.017285      -0.027633      -0.029938       0.011505      -0.096295       0.123334      -0.081698       0.021560       0.060138              8.665843       6.637938      -1.521678      -1.836147       9.200386       4.085875      10.159204           0.057451
          173              O       0.600172       9.381201       0.844660      -0.669142      39.344581 0.74111126E+03  0.19337054E+05                                 9.238501                            8.546318      -0.058722       2.001192                    0.994959      30.171928      83.081585       0.635175       0.369578      -1.128849       0.019036       0.023102      -0.042610       0.052073       0.002931       0.011682       0.076248       0.077607      -0.022044      -0.098937       0.036673       0.062264              9.659830      11.445509       0.029331       0.214039       9.399615      -2.465283       8.134366          -0.001228
          174              O       2.449424       8.733663       1.839226      -0.614393      35.313488 0.54386112E+03  0.13098819E+05                                 8.500436                            7.195461       0.451014       2.187973                    0.995108      28.161726      73.854618       0.712363       0.356994      -1.141724       0.012968       0.005882      -0.007691       0.016184      -0.080975       0.032845       0.022065      -0.106284       0.096029      -0.122879       0.041676       0.081204              9.453040       8.744262      -3.559830       1.850382       9.892304      -3.505733       9.722552           0.000445
          175              O      -1.315172       6.537817      11.117518      -0.661999      45.101213 0.65890093E+03  0.16653303E+05                                10.045071                            7.990021       0.214321       2.096937                    0.996204      29.235054      78.600838       0.666989       0.363335      -1.136439      -0.051515      -0.068131       0.041561       0.094989       0.036020       0.017499       0.034832       0.072091       0.105879      -0.074960       0.008565       0.066396             11.584104      11.967803       1.216327      -6.643429       6.555361      -1.398035      16.229147           0.008688
          176              O      -2.185722       5.508695      12.861612      -0.529053      32.226442 0.50412089E+03  0.11888826E+05                                 7.936219                            6.885993       0.662616       2.280838                    0.997623      26.602507      68.568756       0.736329       0.352720      -1.147546      -0.004564       0.006799      -0.015219       0.017282       0.055512       0.005009      -0.031683       0.000313       0.123320      -0.081698       0.021563       0.060135              8.666282       7.242392       1.870609      -2.620688       8.596666      -3.633345      10.159787           0.057441
          177              O      -1.748444       7.392335       0.844660      -0.669122      39.344037 0.74109286E+03  0.19336463E+05                                 9.238453                            8.546238      -0.058715       2.001194                    0.994960      30.171550      83.080445       0.635175       0.369580      -1.128846      -0.029510       0.004952      -0.042608       0.052065      -0.035066      -0.071861      -0.028000      -0.033731      -0.021986      -0.098919       0.036664       0.062255              9.659825       9.936646      -0.900652       2.028138      10.908411       1.417846       8.134419          -0.000872
          178              O      -2.112286       9.317603       1.839226      -0.614368      35.311523 0.54382354E+03  0.13097652E+05                                 8.500013                            7.195120       0.451255       2.188053                    0.995111      28.161245      73.851978       0.712396       0.356984      -1.141734      -0.011566       0.008301      -0.007721       0.016195       0.086508      -0.035531       0.017412      -0.087107       0.096020      -0.122876       0.041673       0.081203              9.452547       6.522071       2.276881       2.110699      12.113645       3.355097       9.721925           0.000526

******************************************************
Auxiliary information for the entire system
The total spin magnetic moment of the unit cell is   3.758742
The total net atomic charge of the unit cell is   0.000001
Accuracy of reproducing the electrostatic potential in the unit cell:
  The inner radius (bohr) =    5.0000
  The outer radius (bohr) =   12.0000
  Valid grid points have density less than (e/(bohr^3)) =    0.0001
  The number of valid grid points were=        56178
  The rms potential error without charges in kcal/mol is=      6.49782
  The rms potential error with partial charges in kcal/mol is=      0.67984
  The RRMSE value at monopole order=      0.10463
  The rms potential error with partial charges and cloud penetration in kcal/mol is=      0.67352
  The RRMSE value at monopole order with cloud penetration is=      0.10365
  The rms potential error with partial charges and atomic dipoles in kcal/mol is=      0.63277
  The RRMSE value at dipole order=      0.09738
  The rms potential error with partial charges, atomic dipoles and cloud penetration in kcal/mol is=      0.62360
  The RRMSE value at dipole order with cloud penetration=      0.09597

******************************************************
The electron densities and ab initio electrostatic potential were computed in VASP using the PBE functional and
projector augmented wave method. See the main text of the journal article for a description of computational details.
The atomic charges, dipoles, and quadrupoles were computed with the DDEC6 method as described in
(a) T. A. Manz and N. Gabaldon Limas, RSC Adv. 6 (2016) 47771-47801 DOI: 10.1039/c6ra04656h
(b) N. Gabaldon Limas and T. A. Manz, RSC Adv. 8 (2018) 2678-2707 DOI: 10.1039/c7ra11829e.
For each atom in the material, the electron cloud parameters were fit to the spherically averaged atom-in-material
electron density using radial positions for which this density was between 10^-4 and 10^-2 electrons per cubic bohr.
The polarizabilities, dispersion coefficients, and quantum Drude oscillator (QDO) parameters were fit using the MCLF method.
The magnetic structure of the system was optimized in VASP from the default ferromagnetic initial guess using spin polarization.
The atomic spin moments (ASMs) were computed on this optimized magnetic structure using the DDEC6 partition as inputs
to the method of T. A. Manz and D. S. Sholl, J. Chem. Theory Comput. 7 (2011) 4146-4164 DOI: 10.1021/ct200539n.
The RMSE and RRMSE were computed using a uniform grid with Ewald summation.
