# Supplementary material for: A collection of forcefield precursors for metal–organic frameworks
Source: RSC Adv. 2019 Nov 13;9(63):36492–507. doi: 10.1039/c9ra07327b (PMC9075174; doi:10.1039/c9ra07327b)
Supplement: RA-009-C9RA07327B-s4612 [file RA-009-C9RA07327B-s4612.xyz]

   80
jmolscript: load "" {1 1 1} spacegroup "x,y,z" unitcell [{      9.903300     0.000000     0.000000 }, {     -3.812014     9.140235     0.000000 }, {      4.731940     3.446330    13.403411 }]
La    10.110392     7.627793    13.214959     1.940478
La     9.106601     8.296743     6.890157     1.941214
La     0.712834     4.958772     0.188452     1.940479
La     1.716625     4.289822     6.513254     1.941219
H     10.495453    11.102249    11.647564     0.117683
H      3.826261     4.036697    10.722729     0.113053
H      5.239559     5.800762    10.722729     0.105365
H      7.852042     3.373357    12.693030     0.128456
H      2.261827     9.989535     8.457552     0.117330
H      4.399102    10.254753     9.382388     0.112681
H      9.295246     3.097949     9.382388     0.105049
H      6.049269     4.574769     7.412086     0.128279
H      0.327773     1.484316     1.755847     0.117684
H      6.996965     8.549868     2.680682     0.113052
H      5.583667     6.785803     2.680682     0.105367
H      2.971184     9.213208     0.710381     0.128456
H      8.561399     2.597030     4.945859     0.117330
H      6.424124     2.331812     4.021023     0.112682
H      1.527980     9.488616     4.021023     0.105047
H      4.773957     8.011796     5.991325     0.128279
C      6.701714     4.777506    11.862019    -0.018198
C      2.676105    10.327233    13.009351     0.638677
C      7.625525     5.939845    12.056368     0.632311
C      5.467526     4.942659    11.249483    -0.095400
C      7.055773     3.533101    12.379390    -0.140551
C      9.255183     8.811046    10.194634     0.505440
C      1.106396    11.803635    11.719943    -0.088836
C      4.602989     3.874136    11.146277    -0.082520
C      2.340386    11.626735    12.347222    -0.032568
C      7.788015     4.053567     8.243098    -0.018654
C      4.556379     2.474358     7.095766     0.636786
C      8.505197     5.353608     8.048748     0.633699
C      8.415511     2.978046     8.855634    -0.094559
C      6.503208     3.901344     7.725726    -0.141354
C     10.527874     7.962892     9.910482     0.507170
C      2.711226    10.734135     8.385174    -0.087963
C      3.950086    10.909058     8.958840    -0.083294
C      5.884978     2.664715     7.757894    -0.030892
C      4.121512     7.809059     1.541392    -0.018198
C      8.147121     2.259332     0.394060     0.638677
C      3.197701     6.646720     1.347043     0.632310
C      5.355700     7.643906     2.153928    -0.095401
C      3.767453     9.053464     1.024021    -0.140551
C      1.568043     3.775519     3.208777     0.505440
C      9.716830     0.782930     1.683468    -0.088837
C      6.220237     8.712429     2.257134    -0.082519
C      8.482840     0.959830     1.056189    -0.032567
C      3.035211     8.532998     5.160313    -0.018655
C      6.266847    10.112207     6.307645     0.636785
C      2.318029     7.232957     5.354663     0.633699
C      2.407715     9.608519     4.547777    -0.094558
C      4.320018     8.685221     5.677685    -0.141354
C      0.295352     4.623673     3.492929     0.507171
C      8.112000     1.852430     5.018237    -0.087964
C      6.873140     1.677507     4.444571    -0.083294
C      4.938248     9.921850     5.645517    -0.030892
O      9.011203     9.042278    11.401075    -0.594828
O      8.863522     5.787992    11.918313    -0.585636
O     11.730557     9.407970    12.987905    -0.657969
O      7.120750     7.043137    12.414239    -0.691960
O     -0.921773     6.783797     0.151459    -0.628612
O      8.598627     9.219552     9.218598    -0.564538
O      0.931903     7.826718     8.704041    -0.595872
O      7.888511     6.437764     8.186803    -0.585818
O      0.222674    10.477303     7.117211    -0.657518
O      9.717779     5.312410     7.690877    -0.693101
O      4.030227     3.483660     6.550247    -0.627991
O     11.157628     7.514168    10.886518    -0.565038
O      1.812023     3.544287     2.002336    -0.594830
O      1.959704     6.798573     1.485098    -0.585637
O     -0.907331     3.178595     0.415506    -0.657969
O      3.702476     5.543428     0.989172    -0.691960
O     11.744999     5.802768    13.251952    -0.628612
O      2.224599     3.367013     4.184813    -0.564540
O      9.891323     4.759847     4.699370    -0.595874
O      2.934715     6.148801     5.216608    -0.585819
O     10.600552     2.109262     6.286200    -0.657518
O      1.105447     7.274155     5.712534    -0.693100
O      6.792999     9.102905     6.853164    -0.627991
O     -0.334402     5.072397     2.516893    -0.565038

The following XYZ coordinates are in angstroms. Other properties are in atomic units.
The sperically averaged electron density of each atom fit to a function of the form exp(a - br)
eigen_1, eigen_2 and eigen_3 are the three eigenvalues of traceless quadrupole moment tensor
  atom number  atomic symbol              X              Y              Z     net charge C6 coefficient C8 coefficient C10 coefficient fluctuating dipole atomic polarizability isotropic forcefield polarizability              a              b squared Pearson coefficient          <r^3>          <r^4>         wp_QDO          m_QDO          q_QDO       dipole_x       dipole_y       dipole_z         dipole            Qxy            Qxz            Qyz     Q(x^2-y^2)  Q(3z^2 - R^2)        eigen_1        eigen_2        eigen_3 static polarizability      alpha(xx)      alpha(xy)      alpha(xz)      alpha(yy)      alpha(yz)      alpha(zz) atomic spin moment
            1             La      10.110392       7.627793      13.214959       1.940478     197.846986 0.54615196E+04  0.21936951E+06                                24.181732                           21.610778       1.430236       2.049978                    0.999322     102.610705     280.805808       0.475537       0.320670      -1.251841      -0.000049       0.008145      -0.008073       0.011468       0.044296      -0.034308      -0.029494       0.013659       0.082211      -0.058521      -0.016021       0.074542             26.205008      28.693642      -0.453281      -0.221377      26.825950       0.200881      23.095431           0.000242
            2             La       9.106601       8.296743       6.890157       1.941214     197.729079 0.54572528E+04  0.21915255E+06                                24.171274                           21.601561       1.432985       2.050844                    0.999317     102.579820     280.680594       0.475670       0.320647      -1.251879       0.007807       0.002686       0.008927       0.012160       0.026585       0.013509       0.042741      -0.072678       0.081265      -0.058573      -0.015590       0.074162             26.193496      27.410603      -0.980696      -0.271018      28.083906       0.127539      23.085978           0.000228
            3             La       0.712834       4.958772       0.188452       1.940479     197.847268 0.54615291E+04  0.21936999E+06                                24.181761                           21.610802       1.430227       2.049976                    0.999322     102.610715     280.805927       0.475537       0.320670      -1.251841       0.000049      -0.008143       0.008072       0.011466       0.044295      -0.034305      -0.029493       0.013660       0.082210      -0.058520      -0.016018       0.074538             26.205041      28.693687      -0.453282      -0.221366      26.825997       0.200887      23.095438           0.000258
            4             La       1.716625       4.289822       6.513254       1.941219     197.728497 0.54572315E+04  0.21915147E+06                                24.171223                           21.601516       1.432987       2.050845                    0.999317     102.579666     280.679969       0.475671       0.320647      -1.251879      -0.007804      -0.002685      -0.008926       0.012156       0.026587       0.013511       0.042742      -0.072675       0.081264      -0.058572      -0.015591       0.074163             26.193441      27.410558      -0.980698      -0.271031      28.083846       0.127545      23.085919           0.000237
            5              H      10.495453      11.102249      11.647564       0.117683       0.817905 0.56644089E+01  0.51708667E+02                                 1.513938                            1.447233      -0.987389       2.420000                    0.998747       3.437157       9.700160       0.483887       1.386608      -0.685472      -0.019557      -0.027745      -0.005910       0.034456       0.001010       0.007187       0.001637       0.004468      -0.012164      -0.008305      -0.000424       0.008729              1.535297       1.509792       0.366905       0.060261       1.817079       0.056499       1.279021           0.000000
            6              H       3.826261       4.036697      10.722729       0.113053       0.912585 0.63610672E+01  0.58088133E+02                                 1.467590                            1.410176      -0.721887       2.540313                    0.999910       3.047744       7.833947       0.572138       1.172325      -0.735633      -0.031970       0.011518      -0.013420       0.036536       0.000412       0.008758      -0.007406       0.000163      -0.036860      -0.017859       0.006533       0.011326              1.479021       1.772237      -0.105116       0.295123       1.261015      -0.051469       1.403810           0.000005
            7              H       5.239559       5.800762      10.722729       0.105365       1.447817 0.11795839E+02  0.12629329E+03                                 2.039727                            1.949923      -1.083354       2.340208                    0.997537       3.765719      10.643259       0.473279       1.208752      -0.726599      -0.010430       0.030324      -0.033743       0.046550       0.002414       0.011148      -0.017795      -0.001907      -0.021024      -0.024130       0.005149       0.018981              2.059894       1.733734      -0.195567       0.105652       2.488802      -0.457682       1.957144           0.000008
            8              H       7.852042       3.373357      12.693030       0.128456       0.896053 0.64952683E+01  0.60716982E+02                                 1.550637                            1.506708      -1.045421       2.401889                    0.998539       3.301496       9.110862       0.499920       1.310667      -0.702524       0.032901      -0.008271       0.011832       0.035928      -0.001282       0.005375       0.001365       0.018120      -0.008196      -0.008488      -0.003883       0.012371              1.549283       1.850841      -0.065058       0.216994       1.433260      -0.083637       1.363749           0.000004
            9              H       2.261827       9.989535       8.457552       0.117330       0.819024 0.56705453E+01  0.51748177E+02                                 1.511464                            1.444984      -0.974530       2.424792                    0.998920       3.433094       9.668509       0.486075       1.380806      -0.686596      -0.017889      -0.028860       0.006018       0.034484      -0.000788       0.001221      -0.007135      -0.004246      -0.012333      -0.008272      -0.000209       0.008481              1.532745       1.508331       0.366355      -0.028885       1.812756      -0.077143       1.277148          -0.000000
           10              H       4.399102      10.254753       9.382388       0.112681       0.912979 0.63622228E+01  0.58078764E+02                                 1.465358                            1.408165      -0.720863       2.539917                    0.999911       3.047466       7.821960       0.574074       1.168772      -0.736478       0.023202      -0.025318       0.013460       0.036885       0.000256       0.010179      -0.005186      -0.000807      -0.036247      -0.017688       0.006480       0.011208              1.476730       1.409324      -0.254884       0.160644       1.619154      -0.251878       1.401713           0.000005
           11              H       9.295246       3.097949       9.382388       0.105049       1.449268 0.11810256E+02  0.12648717E+03                                 2.041251                            1.951242      -1.088596       2.338078                    0.997545       3.767212      10.649394       0.473069       1.208911      -0.726570       0.032199       0.002203       0.033668       0.046639       0.002403       0.020739      -0.003561      -0.002141      -0.021338      -0.024236       0.005255       0.018981              2.061485       2.518142       0.130732       0.463756       1.707725       0.078722       1.958588           0.000008
           12              H       6.049269       4.574769       7.412086       0.128279       0.899035 0.65249164E+01  0.61080857E+02                                 1.555780                            1.511466      -1.051836       2.398717                    0.998441       3.310064       9.149433       0.498337       1.312965      -0.702019      -0.020331       0.027192      -0.011842       0.035959      -0.007225       0.000942      -0.005535      -0.010920      -0.008312      -0.008326      -0.004040       0.012367              1.554465       1.546544      -0.195186       0.161644       1.749014      -0.169025       1.367837           0.000004
           13              H       0.327773       1.484316       1.755847       0.117684       0.817904 0.56643982E+01  0.51708545E+02                                 1.513936                            1.447232      -0.987388       2.420000                    0.998748       3.437153       9.700146       0.483887       1.386608      -0.685472       0.019557       0.027745       0.005910       0.034456       0.001010       0.007187       0.001637       0.004468      -0.012164      -0.008305      -0.000424       0.008729              1.535296       1.509791       0.366904       0.060261       1.817076       0.056499       1.279019          -0.000000
           14              H       6.996965       8.549868       2.680682       0.113052       0.912584 0.63610581E+01  0.58088012E+02                                 1.467588                            1.410174      -0.721887       2.540313                    0.999910       3.047741       7.833929       0.572139       1.172323      -0.735634       0.031970      -0.011518       0.013421       0.036536       0.000412       0.008758      -0.007406       0.000162      -0.036860      -0.017859       0.006533       0.011326              1.479018       1.772234      -0.105116       0.295123       1.261013      -0.051469       1.403808           0.000005
           15              H       5.583667       6.785803       2.680682       0.105367       1.447791 0.11795570E+02  0.12628958E+03                                 2.039696                            1.949895      -1.083333       2.340219                    0.997538       3.765678      10.643078       0.473285       1.208746      -0.726601       0.010430      -0.030325       0.033743       0.046551       0.002413       0.011148      -0.017795      -0.001906      -0.021025      -0.024130       0.005149       0.018981              2.059862       1.733711      -0.195562       0.105649       2.488760      -0.457671       1.957115           0.000008
           16              H       2.971184       9.213208       0.710381       0.128456       0.896053 0.64952735E+01  0.60717040E+02                                 1.550637                            1.506709      -1.045423       2.401888                    0.998539       3.301497       9.110864       0.499920       1.310667      -0.702524      -0.032901       0.008271      -0.011832       0.035928      -0.001282       0.005375       0.001365       0.018120      -0.008196      -0.008488      -0.003883       0.012371              1.549284       1.850841      -0.065058       0.216994       1.433260      -0.083637       1.363749           0.000004
           17              H       8.561399       2.597030       4.945859       0.117330       0.819025 0.56705474E+01  0.51748195E+02                                 1.511464                            1.444984      -0.974530       2.424791                    0.998920       3.433093       9.668502       0.486075       1.380805      -0.686596       0.017889       0.028860      -0.006018       0.034484      -0.000788       0.001221      -0.007135      -0.004246      -0.012333      -0.008272      -0.000209       0.008481              1.532745       1.508331       0.366354      -0.028885       1.812756      -0.077143       1.277148          -0.000000
           18              H       6.424124       2.331812       4.021023       0.112682       0.912974 0.63621835E+01  0.58078294E+02                                 1.465351                            1.408159      -0.720861       2.539918                    0.999911       3.047455       7.821915       0.574076       1.168769      -0.736478      -0.023202       0.025318      -0.013461       0.036885       0.000256       0.010179      -0.005186      -0.000807      -0.036246      -0.017688       0.006480       0.011208              1.476724       1.409317      -0.254882       0.160642       1.619147      -0.251876       1.401707           0.000005
           19              H       1.527980       9.488616       4.021023       0.105047       1.449268 0.11810256E+02  0.12648717E+03                                 2.041252                            1.951243      -1.088594       2.338079                    0.997545       3.767212      10.649392       0.473069       1.208911      -0.726570      -0.032199      -0.002203      -0.033668       0.046638       0.002403       0.020738      -0.003561      -0.002141      -0.021339      -0.024235       0.005255       0.018981              2.061485       2.518143       0.130732       0.463757       1.707725       0.078722       1.958588           0.000008
           20              H       4.773957       8.011796       5.991325       0.128279       0.899035 0.65249130E+01  0.61080816E+02                                 1.555779                            1.511465      -1.051835       2.398718                    0.998441       3.310063       9.149429       0.498337       1.312965      -0.702019       0.020331      -0.027192       0.011842       0.035959      -0.007225       0.000942      -0.005535      -0.010920      -0.008312      -0.008326      -0.004040       0.012367              1.554465       1.546544      -0.195186       0.161644       1.749014      -0.169025       1.367837           0.000004
           21              C       6.701714       4.777506      11.862019      -0.018198      34.783841 0.45495723E+03  0.10775342E+05                                 9.313159                            7.160010      -0.029557       2.002861                    0.999084      27.413446      78.081938       0.612009       0.422560      -1.064531      -0.022384      -0.046289      -0.001247       0.051432      -0.003433      -0.017930       0.002253       0.011999       0.019688      -0.013670      -0.009489       0.023160             10.671625      10.740262       3.713120       1.824764      14.999067      -0.419498       6.275546          -0.000006
           22              C       2.676105      10.327233      13.009351       0.638677      22.739614 0.24438448E+03  0.50517428E+04                                 7.451391                            5.598537      -0.186036       1.996862                    0.999185      22.352226      63.348849       0.616072       0.480958      -1.010933       0.009054      -0.060487       0.051274       0.079810       0.001650      -0.022267       0.061646       0.015930       0.228311      -0.074160      -0.030605       0.104765              8.494862       8.923734      -0.086992       1.992221      10.671291      -2.358689       5.889559          -0.000012
           23              C       7.625525       5.939845      12.056368       0.632311      22.726069 0.24680158E+03  0.51153577E+04                                 7.516548                            5.656590      -0.123362       2.022960                    0.999486      22.272209      63.250156       0.607835       0.486175      -1.007996       0.034717       0.063351      -0.007228       0.072601      -0.023979       0.007434      -0.064199      -0.035458       0.320923      -0.086961      -0.045834       0.132795              8.654108      10.208544       2.300562      -0.659180      10.842818       1.689995       4.910962          -0.000008
           24              C       5.467526       4.942659      11.249483      -0.095400      29.941399 0.46673986E+03  0.11175589E+05                                 8.355077                            7.222885       0.169937       2.026426                    0.999684      29.565961      85.930117       0.610285       0.419158      -1.061884       0.000524      -0.030000       0.006594       0.030721      -0.015442      -0.007313      -0.016204       0.011051       0.045077      -0.030631       0.008200       0.022432              8.689319       9.565565       1.695981       1.692949      10.074211      -0.903517       6.428181          -0.000018
           25              C       7.055773       3.533101      12.379390      -0.140551      31.233931 0.44671112E+03  0.10678087E+05                                 8.915747                            7.303438      -0.241102       1.893875                    0.999069      30.535367      91.404251       0.572243       0.447774      -1.034841      -0.017735       0.008360      -0.002960       0.019829      -0.015110       0.005673       0.016547       0.058494       0.115776      -0.055444       0.013537       0.041907              9.727686       8.610810       1.793394       0.691711      14.636329      -2.156512       5.935918          -0.000001
           26              C       9.255183       8.811046      10.194634       0.505440      22.736259 0.27478429E+03  0.58237407E+04                                 7.302170                            5.868897       0.035048       2.061331                    0.999370      23.328590      66.003004       0.614814       0.470059      -1.021170      -0.109127       0.082731       0.028262       0.139828       0.118321      -0.008077      -0.006502      -0.083831      -0.252775      -0.086935      -0.081114       0.168049              7.975155       6.769633      -1.416618       0.421646       5.478593       0.022878      11.677241          -0.000008
           27              C       1.106396      11.803635      11.719943      -0.088836      27.750337 0.42778195E+03  0.10110412E+05                                 8.264314                            7.175783      -0.246656       1.910848                    0.998245      29.334943      87.171052       0.574133       0.451385      -1.033286       0.003702       0.023633       0.000840       0.023936       0.016422      -0.006275       0.019604       0.016757       0.017870      -0.032069       0.011691       0.020378              8.608778       8.244847       0.152627       1.695674      11.051504      -1.755738       6.529982          -0.000009
           28              C       4.602989       3.874136      11.146277      -0.082520      26.577267 0.39275185E+03  0.90203297E+04                                 7.778031                            6.684794       0.240798       2.069128                    0.999649      28.101871      80.382026       0.625047       0.426667      -1.055605       0.014561      -0.009977       0.017666       0.024973      -0.004088       0.007145       0.000051       0.033994      -0.043732      -0.015950      -0.010059       0.026009              8.112425       8.049831       0.656281       1.429024      10.217593      -1.380433       6.069851          -0.000010
           29              C       2.340386      11.626735      12.347222      -0.032568      33.893156 0.45561638E+03  0.10779024E+05                                 9.089355                            7.106195      -0.012825       2.005493                    0.999128      27.413429      77.665394       0.622902       0.415629      -1.070512      -0.012487       0.048582      -0.017009       0.052966       0.013436       0.013879       0.007862       0.018906      -0.035772      -0.018224      -0.010429       0.028653             10.324607       9.171815       0.412488       1.758321      14.718503      -3.429736       7.083502          -0.000010
           30              C       7.788015       4.053567       8.243098      -0.018654      34.798433 0.45520573E+03  0.10782390E+05                                 9.314375                            7.161109      -0.025875       2.003793                    0.999096      27.420378      78.098573       0.612089       0.422459      -1.064626      -0.034052      -0.038902       0.001555       0.051723      -0.006941      -0.008932       0.016066      -0.003496       0.019553      -0.014056      -0.009488       0.023545             10.672658      11.732802       4.124381       1.090738      14.008733      -1.523100       6.276440          -0.000006
           31              C       4.556379       2.474358       7.095766       0.636786      22.769306 0.24477948E+03  0.50617162E+04                                 7.455456                            5.601438      -0.186915       1.996188                    0.999206      22.372377      63.407660       0.616209       0.480679      -1.011126      -0.059284      -0.014793      -0.051260       0.079756      -0.004736      -0.065888      -0.002924      -0.012586       0.230910      -0.074329      -0.031476       0.105805              8.499518      10.480071       0.560816       2.945380       9.126139      -0.931038       5.892346          -0.000012
           32              C       8.505197       5.353608       8.048748       0.633699      22.709078 0.24659560E+03  0.51100707E+04                                 7.513133                            5.654508      -0.122761       2.023303                    0.999480      22.262414      63.218024       0.607895       0.486223      -1.007962       0.045631       0.056014       0.006598       0.072548      -0.004023       0.061993       0.018386       0.059737       0.320222      -0.087214      -0.045443       0.132657              8.649752       9.110302       1.842558      -1.812576      11.930068      -0.041916       4.908886          -0.000009
           33              C       8.415511       2.978046       8.855634      -0.094559      29.926207 0.46640472E+03  0.11165713E+05                                 8.352575                            7.220515       0.171756       2.027102                    0.999698      29.556035      85.897993       0.610348       0.419184      -1.061853      -0.027773      -0.011870      -0.006145       0.030823      -0.014818       0.012316       0.012874       0.013506       0.045199      -0.030564       0.008057       0.022507              8.686672       8.792718       1.372881       1.486235      10.840756      -1.214067       6.426544          -0.000016
           34              C       6.503208       3.901344       7.725726      -0.141354      31.232731 0.44666014E+03  0.10676542E+05                                 8.913142                            7.300818      -0.239790       1.894120                    0.999023      30.542097      91.422387       0.572606       0.447504      -1.034999       0.014746      -0.012463       0.002770       0.019504      -0.032100      -0.013175      -0.011489      -0.020029       0.117641      -0.056407       0.013948       0.042459              9.724798      12.464679       3.398003       2.256453      10.775632       0.189914       5.934083          -0.000003
           35              C      10.527874       7.962892       9.910482       0.507170      22.721400 0.27457207E+03  0.58184597E+04                                 7.301320                            5.868290       0.035881       2.061442                    0.999390      23.319122      65.984397       0.614549       0.470325      -1.020966       0.119097      -0.069931      -0.028829       0.141087       0.112267       0.002378       0.009780      -0.108483      -0.250326      -0.086594      -0.080175       0.166769              7.974189       6.675715      -1.455526       0.141502       5.571334      -0.397960      11.675519          -0.000008
           36              C       2.711226      10.734135       8.385174      -0.087963      27.731259 0.42736737E+03  0.10098349E+05                                 8.262766                            7.174942      -0.246826       1.911140                    0.998281      29.318811      87.118515       0.573839       0.451717      -1.033078       0.020835       0.012361      -0.000702       0.024236       0.005729      -0.019991      -0.002193      -0.034340       0.016282      -0.031235       0.010880       0.020355              8.606901      10.524946       1.103185       2.272751       8.766714      -0.888862       6.529043          -0.000010
           37              C       3.950086      10.909058       8.958840      -0.083294      26.590477 0.39300994E+03  0.90276089E+04                                 7.780660                            6.687620       0.240364       2.068838                    0.999658      28.109622      80.406406       0.624836       0.426747      -1.055571      -0.014513       0.009151      -0.016920       0.024097      -0.014850       0.002468      -0.006803      -0.018459      -0.043978      -0.016127      -0.009942       0.026069              8.114847       9.433070       1.233343       1.823935       8.839783      -0.786977       6.071688          -0.000012
           38              C       5.884978       2.664715       7.757894      -0.030892      33.853019 0.45494119E+03  0.10759608E+05                                 9.085262                            7.103242      -0.014042       2.005344                    0.999173      27.389910      77.599241       0.622695       0.415900      -1.070283       0.049686       0.007932       0.016889       0.053074       0.003280      -0.001377      -0.016038      -0.033703      -0.036285      -0.018335      -0.011117       0.029452             10.319757      13.595872       2.260687       3.839493      10.283708      -0.302269       7.079691          -0.000007
           39              C       4.121512       7.809059       1.541392      -0.018198      34.783858 0.45495745E+03  0.10775349E+05                                 9.313163                            7.160012      -0.029560       2.002860                    0.999084      27.413456      78.081984       0.612009       0.422560      -1.064531       0.022384       0.046289       0.001248       0.051432      -0.003433      -0.017931       0.002253       0.011999       0.019687      -0.013671      -0.009489       0.023160             10.671631      10.740268       3.713131       1.824761      14.999077      -0.419495       6.275548          -0.000009
           40              C       8.147121       2.259332       0.394060       0.638677      22.739624 0.24438463E+03  0.50517466E+04                                 7.451392                            5.598538      -0.186036       1.996862                    0.999185      22.352231      63.348860       0.616072       0.480957      -1.010933      -0.009054       0.060487      -0.051274       0.079810       0.001650      -0.022267       0.061646       0.015931       0.228312      -0.074161      -0.030605       0.104765              8.494862       8.923735      -0.086991       1.992221      10.671291      -2.358689       5.889560          -0.000011
           41              C       3.197701       6.646720       1.347043       0.632310      22.726097 0.24680189E+03  0.51153659E+04                                 7.516555                            5.656593      -0.123365       2.022959                    0.999486      22.272230      63.250239       0.607834       0.486175      -1.007996      -0.034717      -0.063351       0.007229       0.072601      -0.023979       0.007434      -0.064199      -0.035459       0.320923      -0.086961      -0.045834       0.132795              8.654117      10.208552       2.300565      -0.659181      10.842832       1.689997       4.910966          -0.000008
           42              C       5.355700       7.643906       2.153928      -0.095401      29.941426 0.46674073E+03  0.11175612E+05                                 8.355076                            7.222889       0.169941       2.026427                    0.999684      29.565960      85.930037       0.610285       0.419158      -1.061884      -0.000524       0.030000      -0.006594       0.030720      -0.015443      -0.007313      -0.016204       0.011051       0.045077      -0.030632       0.008200       0.022432              8.689316       9.565573       1.695989       1.692948      10.074194      -0.903504       6.428181          -0.000016
           43              C       3.767453       9.053464       1.024021      -0.140551      31.233930 0.44671112E+03  0.10678087E+05                                 8.915746                            7.303438      -0.241102       1.893875                    0.999069      30.535367      91.404247       0.572243       0.447774      -1.034841       0.017734      -0.008360       0.002961       0.019828      -0.015111       0.005672       0.016547       0.058494       0.115775      -0.055444       0.013537       0.041906              9.727685       8.610810       1.793398       0.691709      14.636326      -2.156511       5.935918           0.000002
           44              C       1.568043       3.775519       3.208777       0.505440      22.736232 0.27478389E+03  0.58237293E+04                                 7.302163                            5.868891       0.035053       2.061333                    0.999370      23.328560      66.002871       0.614814       0.470059      -1.021170       0.109128      -0.082731      -0.028262       0.139828       0.118320      -0.008077      -0.006502      -0.083831      -0.252774      -0.086935      -0.081114       0.168049              7.975147       6.769623      -1.416615       0.421646       5.478586       0.022877      11.677232          -0.000007
           45              C       9.716830       0.782930       1.683468      -0.088837      27.750344 0.42778220E+03  0.10110419E+05                                 8.264314                            7.175785      -0.246655       1.910848                    0.998245      29.334944      87.171041       0.574133       0.451385      -1.033286      -0.003702      -0.023633      -0.000840       0.023936       0.016422      -0.006275       0.019604       0.016757       0.017869      -0.032069       0.011691       0.020378              8.608776       8.244849       0.152628       1.695675      11.051497      -1.755737       6.529984          -0.000009
           46              C       6.220237       8.712429       2.257134      -0.082519      26.577222 0.39275104E+03  0.90203050E+04                                 7.778016                            6.684784       0.240801       2.069129                    0.999649      28.101838      80.381857       0.625048       0.426667      -1.055605      -0.014561       0.009977      -0.017665       0.024972      -0.004088       0.007146       0.000051       0.033993      -0.043734      -0.015950      -0.010059       0.026009              8.112409       8.049821       0.656278       1.429024      10.217562      -1.380428       6.069843          -0.000010
           47              C       8.482840       0.959830       1.056189      -0.032567      33.893107 0.45561563E+03  0.10779001E+05                                 9.089343                            7.106187      -0.012819       2.005495                    0.999128      27.413402      77.665271       0.622903       0.415629      -1.070512       0.012487      -0.048581       0.017009       0.052966       0.013436       0.013879       0.007862       0.018906      -0.035773      -0.018224      -0.010429       0.028653             10.324592       9.171804       0.412492       1.758317      14.718479      -3.429729       7.083493          -0.000014
           48              C       3.035211       8.532998       5.160313      -0.018655      34.798445 0.45520599E+03  0.10782397E+05                                 9.314375                            7.161109      -0.025873       2.003793                    0.999096      27.420384      78.098579       0.612089       0.422458      -1.064626       0.034052       0.038901      -0.001556       0.051723      -0.006941      -0.008932       0.016066      -0.003495       0.019553      -0.014056      -0.009488       0.023544             10.672658      11.732800       4.124380       1.090739      14.008731      -1.523100       6.276442          -0.000011
           49              C       6.266847      10.112207       6.307645       0.636785      22.769308 0.24477952E+03  0.50617171E+04                                 7.455456                            5.601438      -0.186916       1.996188                    0.999206      22.372377      63.407657       0.616209       0.480679      -1.011126       0.059284       0.014793       0.051260       0.079756      -0.004736      -0.065889      -0.002924      -0.012586       0.230909      -0.074330      -0.031475       0.105805              8.499519      10.480071       0.560815       2.945380       9.126138      -0.931038       5.892346          -0.000012
           50              C       2.318029       7.232957       5.354663       0.633699      22.709069 0.24659549E+03  0.51100678E+04                                 7.513131                            5.654507      -0.122760       2.023304                    0.999480      22.262406      63.217998       0.607895       0.486223      -1.007962      -0.045631      -0.056014      -0.006599       0.072549      -0.004023       0.061993       0.018386       0.059737       0.320222      -0.087214      -0.045443       0.132657              8.649750       9.110300       1.842555      -1.812576      11.930063      -0.041916       4.908886          -0.000008
           51              C       2.407715       9.608519       4.547777      -0.094558      29.926181 0.46640421E+03  0.11165696E+05                                 8.352564                            7.220507       0.171757       2.027103                    0.999698      29.556014      85.897863       0.610350       0.419183      -1.061853       0.027774       0.011870       0.006145       0.030822      -0.014818       0.012315       0.012874       0.013506       0.045198      -0.030564       0.008057       0.022507              8.686661       8.792708       1.372877       1.486235      10.840736      -1.214064       6.426538          -0.000014
           52              C       4.320018       8.685221       5.677685      -0.141354      31.232719 0.44665992E+03  0.10676535E+05                                 8.913138                            7.300814      -0.239788       1.894121                    0.999023      30.542088      91.422335       0.572606       0.447504      -1.034999      -0.014745       0.012463      -0.002770       0.019504      -0.032100      -0.013175      -0.011489      -0.020028       0.117639      -0.056407       0.013949       0.042458              9.724793      12.464671       3.398001       2.256452      10.775628       0.189913       5.934081           0.000000
           53              C       0.295352       4.623673       3.492929       0.507171      22.721379 0.27457178E+03  0.58184496E+04                                 7.301307                            5.868280       0.035890       2.061445                    0.999390      23.319077      65.984153       0.614551       0.470324      -1.020967      -0.119098       0.069931       0.028829       0.141088       0.112266       0.002378       0.009781      -0.108482      -0.250326      -0.086593      -0.080175       0.166768              7.974174       6.675701      -1.455522       0.141502       5.571323      -0.397960      11.675497          -0.000008
           54              C       8.112000       1.852430       5.018237      -0.087964      27.731281 0.42736785E+03  0.10098362E+05                                 8.262766                            7.174943      -0.246826       1.911140                    0.998281      29.318826      87.118538       0.573840       0.451717      -1.033078      -0.020835      -0.012362       0.000702       0.024236       0.005729      -0.019990      -0.002194      -0.034340       0.016283      -0.031234       0.010879       0.020356              8.606901      10.524944       1.103185       2.272750       8.766715      -0.888862       6.529045          -0.000014
           55              C       6.873140       1.677507       4.444571      -0.083294      26.590441 0.39300930E+03  0.90275888E+04                                 7.780649                            6.687612       0.240372       2.068841                    0.999658      28.109586      80.406228       0.624837       0.426747      -1.055571       0.014513      -0.009151       0.016919       0.024096      -0.014850       0.002469      -0.006803      -0.018459      -0.043976      -0.016127      -0.009943       0.026069              8.114835       9.433056       1.233344       1.823932       8.839768      -0.786974       6.071681          -0.000009
           56              C       4.938248       9.921850       5.645517      -0.030892      33.853005 0.45494098E+03  0.10759602E+05                                 9.085260                            7.103241      -0.014042       2.005344                    0.999173      27.389903      77.599213       0.622695       0.415900      -1.070283      -0.049686      -0.007932      -0.016889       0.053074       0.003280      -0.001377      -0.016038      -0.033703      -0.036285      -0.018335      -0.011117       0.029451             10.319754      13.595866       2.260687       3.839490      10.283705      -0.302269       7.079690          -0.000006
           57              O       9.011203       9.042278      11.401075      -0.594828      38.046204 0.59575452E+03  0.14715330E+05                                 8.992116                            7.616126       0.232345       2.100942                    0.997458      28.866874      77.280881       0.679159       0.365117      -1.132542      -0.022358       0.035380      -0.079225       0.089601       0.090757      -0.001133       0.008570      -0.081451       0.138585      -0.122760       0.045003       0.077757              9.864270       6.803476       0.352029      -1.419764       7.002687       1.226408      15.786646          -0.000019
           58              O       8.863522       5.787992      11.918313      -0.585636      33.170198 0.51302492E+03  0.12153045E+05                                 8.093460                            6.946409       0.717225       2.286595                    0.997286      27.343154      70.657587       0.733071       0.352707      -1.147448      -0.023877      -0.021190      -0.054166       0.062873      -0.018541      -0.016860      -0.046413       0.123411       0.093647      -0.098211       0.039805       0.058406              8.780798      13.747839       1.564126      -0.856461       6.759448       0.314895       5.835107          -0.000020
           59              O      11.730557       9.407970      12.987905      -0.657969      44.855478 0.70956001E+03  0.18297741E+05                                10.035351                            8.330178       0.084146       2.043586                    0.996320      29.917924      81.669339       0.647660       0.366734      -1.132008       0.051122       0.066864      -0.035219       0.091239       0.034696      -0.023358       0.047626       0.013232       0.110470      -0.077371       0.014422       0.062949             10.950499      11.524266       5.357444       0.602892      14.500420      -0.057723       6.826809          -0.000016
           60              O       7.120750       7.043137      12.414239      -0.691960      43.833797 0.70515581E+03  0.18152657E+05                                 9.880586                            8.270285       0.211538       2.077396                    0.996275      30.322113      82.652922       0.654130       0.363737      -1.134534       0.057657      -0.047129      -0.048441       0.088837      -0.042848      -0.018181      -0.016413      -0.097881       0.216305      -0.104058       0.027349       0.076708             10.914309       9.170676      -1.896649      -2.314078      14.942265       3.904419       8.629987          -0.000020
           61              O      -0.921773       6.783797       0.151459      -0.628612      40.357005 0.57558088E+03  0.14046268E+05                                 9.294341                            7.389534       0.357198       2.155115                    0.995958      28.318828      74.507208       0.705493       0.355762      -1.143880      -0.070249       0.056350       0.057499       0.106848      -0.013924       0.021766       0.027581       0.067914       0.118758      -0.066031       0.010955       0.055076             10.592592      14.914063      -3.677390       4.626406       8.686945      -2.221537       8.176769          -0.000016
           62              O       8.598627       9.219552       9.218598      -0.564538      35.512964 0.54473419E+03  0.13141254E+05                                 8.528933                            7.235133       0.319140       2.136224                    0.998668      28.087288      74.016111       0.704554       0.360363      -1.137646      -0.004538       0.014000       0.077708       0.079089       0.085419       0.051872      -0.034645      -0.039079       0.050119      -0.123551       0.043613       0.079938              9.271894       7.985209      -1.120345       3.292084       6.677792      -1.921802      13.152682          -0.000018
           63              O       0.931903       7.826718       8.704041      -0.595872      38.065809 0.59617930E+03  0.14728619E+05                                 8.995614                            7.619230       0.234986       2.101783                    0.997489      28.874028      77.310321       0.678960       0.365154      -1.132500       0.041454      -0.006716       0.078227       0.088787       0.092693      -0.008398      -0.001927      -0.072610       0.137260      -0.122629       0.044706       0.077923              9.868010       6.725543       0.318256      -1.679123       7.085788       0.838949      15.792700          -0.000019
           64              O       7.888511       6.437764       8.186803      -0.585818      33.182447 0.51327114E+03  0.12160416E+05                                 8.095700                            6.948382       0.718824       2.287120                    0.997284      27.346795      70.672988       0.732914       0.352738      -1.147415      -0.010517      -0.030292       0.054269       0.063034      -0.056896       0.036331       0.033495      -0.060243       0.093313      -0.098150       0.039753       0.058397              8.783207       6.685596      -1.382020      -0.620598      13.827550       0.669579       5.836474          -0.000018
           65              O       0.222674      10.477303       7.117211      -0.657518      44.878645 0.70998675E+03  0.18312307E+05                                10.040681                            8.334192       0.078707       2.041899                    0.996201      29.924657      81.707457       0.647299       0.366866      -1.131856       0.042442       0.073804       0.035383       0.092197       0.019600      -0.052754       0.003360      -0.058701       0.111477      -0.077322       0.014342       0.062981             10.956575      10.258157       4.830486       0.285218      15.781497      -0.534694       6.830069          -0.000014
           66              O       9.717779       5.312410       7.690877      -0.693101      43.859110 0.70567592E+03  0.18169258E+05                                 9.883900                            8.273020       0.213524       2.077877                    0.996270      30.332434      82.686325       0.654064       0.363709      -1.134564      -0.064869       0.035295       0.048452       0.088326       0.004836       0.008793       0.022845       0.128426       0.217047      -0.103460       0.026359       0.077101             10.918011      15.439877       0.715607      -4.496143       8.681336       0.633477       8.632819          -0.000018
           67              O       4.030227       3.483660       6.550247      -0.627991      40.326861 0.57507081E+03  0.14030422E+05                                 9.288654                            7.385507       0.353873       2.154167                    0.995900      28.311787      74.474665       0.705807       0.355689      -1.143962       0.079192      -0.043789      -0.057207       0.107059      -0.034012      -0.016895      -0.030605      -0.028882       0.118495      -0.066070       0.011045       0.055025             10.585578      12.213122      -4.795653       3.827897      11.371958      -3.412350       8.171655          -0.000016
           68              O      11.157628       7.514168      10.886518      -0.565038      35.496332 0.54441775E+03  0.13131283E+05                                 8.524963                            7.231802       0.320631       2.136630                    0.998650      28.083954      73.992836       0.704919       0.360240      -1.137780       0.015204       0.001694      -0.077151       0.078653       0.074031       0.051730      -0.034897      -0.094365       0.049670      -0.123639       0.043347       0.080292              9.267584       7.664017      -1.252349       3.039635       6.992419      -2.297800      13.146315          -0.000021
           69              O       1.812023       3.544287       2.002336      -0.594830      38.046114 0.59575274E+03  0.14715275E+05                                 8.992100                            7.616114       0.232353       2.100945                    0.997458      28.866841      77.280743       0.679159       0.365117      -1.132542       0.022359      -0.035381       0.079225       0.089601       0.090757      -0.001133       0.008570      -0.081451       0.138582      -0.122759       0.045002       0.077757              9.864253       6.803463       0.352030      -1.419758       7.002675       1.226404      15.786621          -0.000021
           70              O       1.959704       6.798573       1.485098      -0.585637      33.170300 0.51302683E+03  0.12153103E+05                                 8.093481                            6.946426       0.717215       2.286591                    0.997286      27.343182      70.657725       0.733069       0.352707      -1.147447       0.023877       0.021189       0.054167       0.062874      -0.018541      -0.016859      -0.046413       0.123411       0.093645      -0.098211       0.039805       0.058406              8.780822      13.747877       1.564133      -0.856463       6.759467       0.314897       5.835123          -0.000021
           71              O      -0.907331       3.178595       0.415506      -0.657969      44.855498 0.70956047E+03  0.18297756E+05                                10.035354                            8.330181       0.084147       2.043586                    0.996320      29.917935      81.669375       0.647660       0.366734      -1.132008      -0.051122      -0.066864       0.035219       0.091239       0.034696      -0.023358       0.047626       0.013233       0.110470      -0.077371       0.014423       0.062948             10.950500      11.524269       5.357445       0.602891      14.500422      -0.057725       6.826810          -0.000017
           72              O       3.702476       5.543428       0.989172      -0.691960      43.833732 0.70515435E+03  0.18152610E+05                                 9.880576                            8.270275       0.211539       2.077397                    0.996275      30.322093      82.652837       0.654130       0.363737      -1.134534      -0.057657       0.047129       0.048442       0.088837      -0.042848      -0.018181      -0.016413      -0.097882       0.216303      -0.104058       0.027350       0.076708             10.914297       9.170665      -1.896650      -2.314076      14.942249       3.904415       8.629979          -0.000019
           73              O      11.744999       5.802768      13.251952      -0.628612      40.356949 0.57557999E+03  0.14046240E+05                                 9.294328                            7.389525       0.357203       2.155117                    0.995958      28.318822      74.507153       0.705494       0.355761      -1.143880       0.070249      -0.056350      -0.057499       0.106848      -0.013924       0.021765       0.027581       0.067914       0.118759      -0.066031       0.010955       0.055076             10.592576      14.914038      -3.677381       4.626398       8.686931      -2.221533       8.176759          -0.000017
           74              O       2.224599       3.367013       4.184813      -0.564540      35.512930 0.54473357E+03  0.13141235E+05                                 8.528926                            7.235128       0.319144       2.136226                    0.998668      28.087280      74.016067       0.704554       0.360363      -1.137647       0.004538      -0.014001      -0.077709       0.079090       0.085419       0.051872      -0.034644      -0.039079       0.050118      -0.123550       0.043613       0.079937              9.271887       7.985201      -1.120343       3.292080       6.677787      -1.921800      13.152675          -0.000020
           75              O       9.891323       4.759847       4.699370      -0.595874      38.065636 0.59617609E+03  0.14728517E+05                                 8.995578                            7.619203       0.234998       2.101787                    0.997489      28.873991      77.310106       0.678963       0.365154      -1.132501      -0.041454       0.006717      -0.078228       0.088787       0.092692      -0.008397      -0.001928      -0.072611       0.137258      -0.122628       0.044706       0.077922              9.867969       6.725518       0.318255      -1.679117       7.085761       0.838945      15.792626          -0.000020
           76              O       2.934715       6.148801       5.216608      -0.585819      33.182481 0.51327179E+03  0.12160436E+05                                 8.095707                            6.948388       0.718819       2.287118                    0.997284      27.346806      70.673042       0.732913       0.352738      -1.147415       0.010517       0.030292      -0.054270       0.063035      -0.056895       0.036331       0.033495      -0.060243       0.093313      -0.098150       0.039753       0.058397              8.783215       6.685601      -1.382021      -0.620598      13.827564       0.669579       5.836481          -0.000019
           77              O      10.600552       2.109262       6.286200      -0.657518      44.878660 0.70998712E+03  0.18312319E+05                                10.040684                            8.334194       0.078707       2.041899                    0.996201      29.924665      81.707487       0.647299       0.366866      -1.131856      -0.042442      -0.073804      -0.035384       0.092198       0.019599      -0.052755       0.003360      -0.058701       0.111476      -0.077322       0.014342       0.062981             10.956577      10.258161       4.830487       0.285218      15.781499      -0.534692       6.830071          -0.000015
           78              O       1.105447       7.274155       5.712534      -0.693100      43.858993 0.70567356E+03  0.18169181E+05                                 9.883880                            8.273004       0.213530       2.077879                    0.996270      30.332394      82.686157       0.654065       0.363709      -1.134565       0.064869      -0.035295      -0.048453       0.088326       0.004836       0.008793       0.022844       0.128426       0.217047      -0.103460       0.026359       0.077101             10.917988      15.439844       0.715603      -4.496134       8.681315       0.633474       8.632804          -0.000018
           79              O       6.792999       9.102905       6.853164      -0.627991      40.326796 0.57506974E+03  0.14030389E+05                                 9.288641                            7.385498       0.353877       2.154169                    0.995900      28.311771      74.474585       0.705808       0.355689      -1.143962      -0.079192       0.043789       0.057206       0.107058      -0.034011      -0.016895      -0.030605      -0.028882       0.118495      -0.066070       0.011045       0.055025             10.585562      12.213101      -4.795645       3.827890      11.371942      -3.412344       8.171644          -0.000015
           80              O      -0.334402       5.072397       2.516893      -0.565038      35.496035 0.54441218E+03  0.13131112E+05                                 8.524905                            7.231757       0.320655       2.136639                    0.998650      28.083869      73.992437       0.704923       0.360239      -1.137781      -0.015205      -0.001693       0.077151       0.078654       0.074030       0.051728      -0.034897      -0.094363       0.049666      -0.123636       0.043345       0.080291              9.267519       7.663966      -1.252338       3.039611       6.992375      -2.297783      13.146215          -0.000021

******************************************************
Auxiliary information for the entire system
The total spin magnetic moment of the unit cell is   0.000269
The total net atomic charge of the unit cell is   -0.000000
Accuracy of reproducing the electrostatic potential in the unit cell:
  The inner radius (bohr) =    5.0000
  The outer radius (bohr) =   12.0000
  Valid grid points have density less than (e/(bohr^3)) =    0.0001
  The number of valid grid points were=         2391
  The rms potential error without charges in kcal/mol is=      8.56076
  The rms potential error with partial charges in kcal/mol is=      1.40577
  The RRMSE value at monopole order=      0.16421
  The rms potential error with partial charges and cloud penetration in kcal/mol is=      1.41810
  The RRMSE value at monopole order with cloud penetration is=      0.16565
  The rms potential error with partial charges and atomic dipoles in kcal/mol is=      0.48751
  The RRMSE value at dipole order=      0.05695
  The rms potential error with partial charges, atomic dipoles and cloud penetration in kcal/mol is=      0.48476
  The RRMSE value at dipole order with cloud penetration=      0.05663

******************************************************
The electron densities and ab initio electrostatic potential were computed in VASP using the PBE functional and
projector augmented wave method. See the main text of the journal article for a description of computational details.
The atomic charges, dipoles, and quadrupoles were computed with the DDEC6 method as described in
(a) T. A. Manz and N. Gabaldon Limas, RSC Adv. 6 (2016) 47771-47801 DOI: 10.1039/c6ra04656h
(b) N. Gabaldon Limas and T. A. Manz, RSC Adv. 8 (2018) 2678-2707 DOI: 10.1039/c7ra11829e.
For each atom in the material, the electron cloud parameters were fit to the spherically averaged atom-in-material
electron density using radial positions for which this density was between 10^-4 and 10^-2 electrons per cubic bohr.
The polarizabilities, dispersion coefficients, and quantum Drude oscillator (QDO) parameters were fit using the MCLF method.
The magnetic structure of the system was optimized in VASP from the default ferromagnetic initial guess using spin polarization.
The atomic spin moments (ASMs) were computed on this optimized magnetic structure using the DDEC6 partition as inputs
to the method of T. A. Manz and D. S. Sholl, J. Chem. Theory Comput. 7 (2011) 4146-4164 DOI: 10.1021/ct200539n.
The RMSE and RRMSE were computed using a uniform grid with Ewald summation.
