# Supplementary material for: A collection of forcefield precursors for metal–organic frameworks
Source: RSC Adv. 2019 Nov 13;9(63):36492–507. doi: 10.1039/c9ra07327b (PMC9075174; doi:10.1039/c9ra07327b)
Supplement: RA-009-C9RA07327B-s4613 [file RA-009-C9RA07327B-s4613.xyz]

  176
jmolscript: load "" {1 1 1} spacegroup "x,y,z" unitcell [{     15.551000     0.000000     0.000000 }, {     -7.775500    13.467561     0.000000 }, {      0.000000     0.000000    16.364000 }]
Ni     1.710610     9.965995    12.273000     1.018063
Ni     0.000000     7.003132    12.273000     1.003850
Ni    -1.710610     9.965995    12.273000     1.004970
Ni     6.064890     3.501566     4.091000     1.005093
Ni     7.775500     6.464429     4.091000     1.003993
Ni     9.486110     3.501566     4.091000     1.018139
H      1.119672    10.240733    16.041629     0.117324
H      6.735916     0.179119    13.115746     0.113834
H      1.885559     9.630653     1.749312     0.103601
H      5.910935     2.281405    12.824467     0.106299
H      0.533399     7.377530    16.041629     0.117188
H      4.562663     7.544528    13.115746     0.114170
H     -0.377889     7.019293     1.749312     0.103826
H      6.795787     7.207839    12.824467     0.106365
H     -1.653071     9.316859    16.041629     0.117139
H     12.027921     5.743915    13.115746     0.113750
H     -1.507669    10.285176     1.749312     0.103704
H     10.619778     3.978318    12.824467     0.106247
H     -1.119672    10.240733     8.504371     0.117088
H      8.815084     0.179119    11.430254     0.114054
H     -1.885559     9.630653     6.432688     0.103589
H      9.640065     2.281405    11.721533     0.106294
H     -0.533399     7.377530     8.504371     0.117153
H     10.988337     7.544528    11.430254     0.113933
H      0.377889     7.019293     6.432688     0.103794
H      8.755213     7.207839    11.721533     0.106364
H      1.653071     9.316859     8.504371     0.117432
H      3.523079     5.743915    11.430254     0.113734
H      1.507669    10.285176     6.432688     0.103746
H      4.931222     3.978318    11.721533     0.106257
H      6.655828     3.226828     0.322371     0.117086
H      1.039584    13.288442     3.248254     0.114059
H      5.889941     3.836908    14.614688     0.103590
H      1.864565    11.186156     3.539533     0.106298
H      7.242101     6.090031     0.322371     0.117151
H      3.212837     5.923033     3.248254     0.113933
H      8.153389     6.448268    14.614688     0.103792
H      0.979713     6.259722     3.539533     0.106369
H      9.428571     4.150702     0.322371     0.117434
H     -4.252421     7.723646     3.248254     0.113735
H      9.283169     3.182385    14.614688     0.103747
H     -2.844278     9.489243     3.539533     0.106258
H      8.895172     3.226828     7.859629     0.117325
H     -1.039584    13.288442     4.933746     0.113836
H      9.661059     3.836908     9.931312     0.103599
H     -1.864565    11.186156     4.642467     0.106298
H      8.308899     6.090031     7.859629     0.117188
H     -3.212837     5.923033     4.933746     0.114173
H      7.397611     6.448268     9.931312     0.103829
H     -0.979713     6.259722     4.642467     0.106369
H      6.122429     4.150702     7.859629     0.117136
H      4.252421     7.723646     4.933746     0.113749
H      6.267831     3.182385     9.931312     0.103702
H      2.844278     9.489243     4.642467     0.106250
C     -0.007776    12.546380    15.298376    -0.091506
C     -0.034212    11.557861    14.136205     0.633190
C      7.259207     0.360931    15.112154     0.051995
C      0.515516    12.167941     0.171822     0.054298
C      1.076907    10.861588     0.394372    -0.126807
C      6.736693     0.786506    13.847217    -0.126522
C      1.544992    10.506044     1.610218    -0.078052
C      6.247614     2.024174    13.675395    -0.088102
C      3.093871     7.201105    15.298376    -0.090277
C      2.251007     7.718259    14.136205     0.633380
C      4.458472     7.000438    15.112154     0.052019
C      2.504489     6.937141     0.171822     0.054018
C      1.092458     7.104138     0.394372    -0.126469
C      5.088287     7.240161    13.847217    -0.125910
C      0.550505     6.876537     1.610218    -0.078233
C      6.404679     7.044881    13.675395    -0.088223
C     -3.086096     7.187637    15.298376    -0.093066
C     -2.216795     7.659002    14.136205     0.633788
C     11.608821     6.106192    15.112154     0.052536
C     -3.020004     7.830040     0.171822     0.054669
C     -2.169365     8.969396     0.394372    -0.127643
C     11.501520     5.440895    13.847217    -0.127604
C     -2.095497     9.552541     1.610218    -0.078353
C     10.674206     4.398505    13.675395    -0.087986
C      0.007775    12.546380     9.247624    -0.090680
C      0.034212    11.557861    10.409795     0.633226
C      8.291793     0.360931     9.433846     0.051897
C     -0.515516    12.167941     8.010178     0.054056
C     -1.076907    10.861588     7.787628    -0.126613
C      8.814307     0.786506    10.698783    -0.125979
C     -1.544992    10.506044     6.571782    -0.078422
C      9.303386     2.024174    10.870605    -0.088416
C     -3.093871     7.201105     9.247624    -0.092098
C     -2.251007     7.718259    10.409795     0.633331
C     11.092528     7.000438     9.433846     0.052412
C     -2.504489     6.937141     8.010178     0.054618
C     -1.092458     7.104138     7.787628    -0.127228
C     10.462713     7.240161    10.698783    -0.126704
C     -0.550505     6.876537     6.571782    -0.077617
C      9.146321     7.044881    10.870605    -0.087565
C      3.086096     7.187637     9.247624    -0.092282
C      2.216795     7.659002    10.409795     0.633716
C      3.942178     6.106192     9.433846     0.052243
C      3.020004     7.830040     8.010178     0.054473
C      2.169364     8.969396     7.787628    -0.127163
C      4.049480     5.440895    10.698783    -0.127264
C      2.095497     9.552541     6.571782    -0.078610
C      4.876794     4.398505    10.870605    -0.088348
C      7.783275     0.921181     1.065624    -0.090666
C      7.809712     1.909700     2.227795     0.633222
C      0.516293    13.106630     1.251846     0.051899
C      7.259984     1.299620    16.192178     0.054052
C      6.698593     2.605973    15.969628    -0.126598
C      1.038807    12.681055     2.516783    -0.125976
C      6.230508     2.961517    14.753782    -0.078418
C      1.527886    11.443387     2.688605    -0.088415
C      4.681629     6.266456     1.065624    -0.092152
C      5.524493     5.749302     2.227795     0.633350
C      3.317028     6.467123     1.251846     0.052426
C      5.271011     6.530420    16.192178     0.054632
C      6.683042     6.363423    15.969628    -0.127238
C      2.687213     6.227400     2.516783    -0.126729
C      7.224995     6.591024    14.753782    -0.077621
C      1.370821     6.422680     2.688605    -0.087568
C     10.861596     6.279924     1.065624    -0.092280
C      9.992295     5.808559     2.227795     0.633719
C     -3.833321     7.361369     1.251846     0.052242
C     10.795504     5.637521    16.192178     0.054473
C      9.944865     4.498165    15.969628    -0.127144
C     -3.726020     8.026666     2.516783    -0.127261
C      9.870997     3.915020    14.753782    -0.078610
C     -2.898706     9.069056     2.688605    -0.088349
C      7.767724     0.921181     7.116376    -0.091517
C      7.741288     1.909700     5.954205     0.633193
C     -0.516293    13.106630     6.930154     0.051999
C      8.291016     1.299620     8.353822     0.054301
C      8.852407     2.605973     8.576372    -0.126798
C     -1.038807    12.681055     5.665217    -0.126530
C      9.320492     2.961517     9.792218    -0.078059
C     -1.527886    11.443387     5.493395    -0.088106
C     10.869371     6.266456     7.116376    -0.090266
C     10.026507     5.749302     5.954205     0.633378
C     -3.317028     6.467123     6.930154     0.052019
C     10.279989     6.530420     8.353822     0.054015
C      8.867958     6.363423     8.576372    -0.126450
C     -2.687213     6.227400     5.665217    -0.125903
C      8.326005     6.591024     9.792218    -0.078225
C     -1.370821     6.422680     5.493395    -0.088221
C      4.689404     6.279924     7.116376    -0.093104
C      5.558705     5.808559     5.954205     0.633803
C      3.833322     7.361369     6.930154     0.052548
C      4.755496     5.637521     8.353822     0.054680
C      5.606135     4.498165     8.576372    -0.127650
C      3.726020     8.026666     5.665217    -0.127624
C      5.680003     3.915020     9.792218    -0.078354
C      2.898706     9.069056     5.493395    -0.087986
O      1.029709    11.441905    13.511100    -0.530583
O     -1.129858    10.993974    13.933455    -0.517952
O      1.618626     6.854854    13.511100    -0.524100
O      2.310490     8.949060    13.933455    -0.530492
O     -2.648335     8.638363    13.511100    -0.526970
O     -1.180632     6.992088    13.933455    -0.518510
O     -1.029709    11.441905    11.034900    -0.526513
O      1.129858    10.993974    10.612545    -0.529382
O     -1.618626     6.854854    11.034900    -0.524733
O     -2.310490     8.949060    10.612545    -0.519754
O      2.648335     8.638363    11.034900    -0.531740
O      1.180632     6.992088    10.612545    -0.516601
O      6.745791     2.025656     2.852900    -0.526495
O      8.905358     2.473587     2.430545    -0.529431
O      6.156874     6.612707     2.852900    -0.524705
O      5.465010     4.518501     2.430545    -0.519712
O     10.423835     4.829198     2.852900    -0.531789
O      8.956132     6.475473     2.430545    -0.516586
O      8.805209     2.025656     5.329100    -0.530633
O      6.645642     2.473587     5.751455    -0.517922
O      9.394126     6.612707     5.329100    -0.524091
O     10.085990     4.518501     5.751455    -0.530533
O      5.127165     4.829198     5.329100    -0.526935
O      6.594868     6.475473     5.751455    -0.518484
O      0.000000     8.978284    12.273000    -0.746574
O      7.775500     4.489277     4.091000    -0.746933

The following XYZ coordinates are in angstroms. Other properties are in atomic units.
The sperically averaged electron density of each atom fit to a function of the form exp(a - br)
eigen_1, eigen_2 and eigen_3 are the three eigenvalues of traceless quadrupole moment tensor
  atom number  atomic symbol              X              Y              Z     net charge C6 coefficient C8 coefficient C10 coefficient fluctuating dipole atomic polarizability isotropic forcefield polarizability              a              b squared Pearson coefficient          <r^3>          <r^4>         wp_QDO          m_QDO          q_QDO       dipole_x       dipole_y       dipole_z         dipole            Qxy            Qxz            Qyz     Q(x^2-y^2)  Q(3z^2 - R^2)        eigen_1        eigen_2        eigen_3 static polarizability      alpha(xx)      alpha(xy)      alpha(xz)      alpha(yy)      alpha(yz)      alpha(zz) atomic spin moment
            1             Ni       1.710610       9.965995      12.273000       1.018063      84.023222 0.15641788E+04  0.46919014E+05                                14.515035                           11.936783       0.466648       2.086548                    0.994979      40.827499     103.281418       0.597756       0.341601      -1.207056       0.054135       0.031059       0.000013       0.062412       0.077168      -0.005523       0.009470       0.089644      -0.092366      -0.076477      -0.028158       0.104635             17.876328      13.404268      -5.578325       0.169470      19.845832      -0.293752      20.378883          -1.514924
            2             Ni       0.000000       7.003132      12.273000       1.003850      85.431901 0.15974790E+04  0.48191859E+05                                14.691966                           12.078580       0.431262       2.072090                    0.995131      41.155832     104.557597       0.592843       0.342474      -1.205762       0.002035      -0.063547       0.000214       0.063580      -0.006906       0.008523       0.000334      -0.170116      -0.053845      -0.077583      -0.016728       0.094312             18.099114      23.369587      -0.002078      -0.331957      10.302873       0.000427      20.624882           1.132025
            3             Ni      -1.710610       9.965995      12.273000       1.004970      85.319629 0.15946436E+04  0.48083809E+05                                14.678915                           12.067475       0.434194       2.073345                    0.995118      41.124404     104.445147       0.593158       0.342453      -1.205810      -0.054883       0.034005      -0.000228       0.064564      -0.079687      -0.004482      -0.006962       0.075327      -0.058732      -0.079494      -0.018433       0.097928             18.083410      13.555166       5.651924       0.162733      20.086955       0.282721      20.608108           1.160024
            4             Ni       6.064890       3.501566       4.091000       1.005093      85.299707 0.15942166E+04  0.48067398E+05                                14.676292                           12.065570       0.434176       2.073385                    0.995117      41.120629     104.429462       0.593230       0.342436      -1.205832      -0.054861      -0.033976      -0.000226       0.064531       0.079698      -0.004500       0.006986       0.075361      -0.058681      -0.079528      -0.018409       0.097937             18.079862      13.552831      -5.650440       0.162735      20.082749      -0.282706      20.604007           1.157626
            5             Ni       7.775500       6.464429       4.091000       1.003993      85.415251 0.15971069E+04  0.48177607E+05                                14.689856                           12.076979       0.431273       2.072144                    0.995130      41.152279     104.543729       0.592899       0.342463      -1.205777       0.002022       0.063505       0.000212       0.063537       0.006899       0.008554      -0.000339      -0.170113      -0.053774      -0.077602      -0.016697       0.094298             18.096358      23.365721       0.001982      -0.331889      10.301623      -0.000413      20.621730           1.130161
            6             Ni       9.486110       3.501566       4.091000       1.018139      84.015006 0.15639663E+04  0.46911263E+05                                14.514561                           11.936318       0.466559       2.086567                    0.994977      40.823712     103.271858       0.597739       0.341621      -1.207033       0.054163      -0.031074       0.000013       0.062444      -0.077176      -0.005521      -0.009471       0.089659      -0.092406      -0.076481      -0.028171       0.104653             17.875869      13.403873       5.578164       0.169414      19.845317       0.293661      20.378416          -1.517082
            7              H       1.119672      10.240733      16.041629       0.117324       1.017634 0.73261507E+01  0.71484759E+02                                 1.765540                            1.652746      -1.261745       2.283272                    0.993647       3.789181      11.139124       0.448953       1.398195      -0.682476       0.006696      -0.026553      -0.029289       0.040096      -0.004545       0.005730       0.006896      -0.013685       0.011752      -0.013606       0.002271       0.011335              1.848420       1.412623      -0.133647      -0.022089       2.042586       0.458647       2.090052           0.000025
            8              H       6.735916       0.179119      13.115746       0.113834       1.189671 0.86406268E+01  0.86955286E+02                                 1.888262                            1.741333      -1.233255       2.294353                    0.993942       3.733510      10.774985       0.462493       1.315982      -0.700118      -0.004621      -0.022540      -0.033094       0.040307      -0.006227       0.009107       0.004600      -0.008602       0.031719      -0.016675       0.002280       0.014395              1.988194       1.411193      -0.098626      -0.027523       2.272177       0.536672       2.281212          -0.000051
            9              H       1.885559       9.630653       1.749312       0.103601       1.222953 0.87686118E+01  0.88184374E+02                                 1.890921                            1.729225      -1.172274       2.313454                    0.995152       3.708806      10.549377       0.476257       1.278803      -0.708222       0.016218      -0.034492       0.005452       0.038503      -0.012637       0.005546      -0.000143      -0.015612       0.016549      -0.018568       0.005329       0.013239              2.013729       1.641834      -0.529392       0.121307       2.764368      -0.166924       1.634983          -0.000000
           10              H       5.910935       2.281405      12.824467       0.106299       1.147793 0.79109956E+01  0.76812642E+02                                 1.759104                            1.601928      -0.777427       2.501319                    0.999220       3.395124       9.201899       0.518583       1.216428      -0.723907      -0.013772       0.006602      -0.035797       0.038919      -0.005831       0.008770       0.004177      -0.020915       0.040064      -0.021287       0.005019       0.016267              1.869343       1.497234      -0.241386       0.408699       1.700242      -0.441553       2.410554          -0.000001
           11              H       0.533399       7.377530      16.041629       0.117188       1.018602 0.73347503E+01  0.71589767E+02                                 1.766619                            1.653677      -1.263010       2.282590                    0.993627       3.791134      11.146561       0.448842       1.398129      -0.682484      -0.026317       0.007665      -0.029211       0.040058      -0.003661       0.003128      -0.008447       0.014723       0.011609      -0.013625       0.002259       0.011366              1.849604       2.002181      -0.206175       0.408672       1.455136      -0.210428       2.091495          -0.000044
           12              H       4.562663       7.544528      13.115746       0.114170       1.187220 0.86185140E+01  0.86674048E+02                                 1.885526                            1.739011      -1.231403       2.295536                    0.993972       3.728514      10.755643       0.462856       1.315841      -0.700163      -0.017247       0.015524      -0.033119       0.040439      -0.000597      -0.000525      -0.010308       0.014962       0.031631      -0.016688       0.002232       0.014456              1.985168       2.138882      -0.322765       0.477515       1.539045      -0.243923       2.277577          -0.000002
           13              H      -0.377889       7.019293       1.749312       0.103826       1.222298 0.87631664E+01  0.88118068E+02                                 1.890455                            1.728851      -1.172821       2.313374                    0.995146       3.707778      10.546600       0.476230       1.279044      -0.708171      -0.038022       0.003202       0.005477       0.038548      -0.000418      -0.002920      -0.004752       0.029704       0.016442      -0.018564       0.005292       0.013272              2.013183       2.941265      -0.221296      -0.205101       1.463689      -0.021581       1.634594          -0.000021
           14              H       6.795787       7.207839      12.824467       0.106365       1.147206 0.79058324E+01  0.76742755E+02                                 1.757792                            1.600864      -0.777895       2.501140                    0.999217       3.393605       9.193770       0.519067       1.215606      -0.724098       0.012604       0.008648      -0.035803       0.038930      -0.006192      -0.000785      -0.009708       0.020500       0.040019      -0.021295       0.005024       0.016270              1.867825       1.856944       0.032766      -0.585952       1.338104      -0.133017       2.408427          -0.000018
           15              H      -1.653071       9.316859      16.041629       0.117139       1.018790 0.73365394E+01  0.71610490E+02                                 1.766730                            1.653796      -1.262335       2.282831                    0.993633       3.791325      11.146815       0.448866       1.397990      -0.682511       0.019644       0.019073      -0.029192       0.040023       0.008188      -0.008834       0.001534      -0.001121       0.011562      -0.013600       0.002310       0.011291              1.849706       1.770527       0.339946      -0.386518       1.686981      -0.248632       2.091611          -0.000109
           16              H      12.027921       5.743915      13.115746       0.113750       1.190116 0.86453111E+01  0.87017560E+02                                 1.889008                            1.742013      -1.233164       2.294319                    0.993935       3.735011      10.781608       0.462302       1.316296      -0.700050       0.021866       0.007214      -0.033117       0.040335       0.006888      -0.008621       0.005640      -0.006517       0.032002      -0.016815       0.002285       0.014530              1.988995       1.972294       0.422364      -0.451147       1.712544      -0.292262       2.282148          -0.000125
           17              H      -1.507669      10.285176       1.749312       0.103704       1.223082 0.87699702E+01  0.88204888E+02                                 1.891329                            1.729566      -1.173270       2.313044                    0.995139       3.709450      10.552962       0.476107       1.279108      -0.708152       0.021769       0.031293       0.005488       0.038513       0.013073      -0.002657       0.004910      -0.014081       0.016603      -0.018581       0.005332       0.013249              2.014193       2.025733       0.751013       0.083924       2.381501       0.188568       1.635345          -0.000002
           18              H      10.619778       3.978318      12.824467       0.106247       1.148203 0.79143867E+01  0.76851669E+02                                 1.759261                            1.602070      -0.778365       2.500831                    0.999211       3.395796       9.203251       0.518673       1.216121      -0.723973       0.001189      -0.015294      -0.035767       0.038918       0.011992      -0.008019       0.005514       0.000424       0.040037      -0.021310       0.005038       0.016272              1.869502       1.440576       0.208650       0.178098       1.757216       0.574781       2.410713           0.000011
           19              H      -1.119672      10.240733       8.504371       0.117088       1.018751 0.73360466E+01  0.71604699E+02                                 1.766700                            1.653754      -1.262393       2.282803                    0.993632       3.791420      11.147130       0.448865       1.398013      -0.682506      -0.006574      -0.026538       0.029252       0.040040       0.004566       0.005739      -0.006930      -0.013643       0.011654      -0.013615       0.002266       0.011349              1.849687       1.413415       0.133784      -0.022080       2.044015      -0.459118       2.091631          -0.000025
           20              H       8.815084       0.179119      11.430254       0.114054       1.187618 0.86222748E+01  0.86723917E+02                                 1.886183                            1.739575      -1.230999       2.295656                    0.993973       3.729529      10.760368       0.462694       1.316120      -0.700104       0.004703      -0.022655       0.033100       0.040385       0.006170       0.009109      -0.004644      -0.008617       0.031722      -0.016652       0.002238       0.014414              1.985888       1.409899       0.098430      -0.027515       2.269369      -0.535755       2.278397           0.000029
           21              H      -1.885559       9.630653       6.432688       0.103589       1.223603 0.87746082E+01  0.88262632E+02                                 1.891794                            1.729967      -1.173182       2.312991                    0.995140       3.710326      10.555895       0.476078       1.279025      -0.708168      -0.016205      -0.034491      -0.005480       0.038500       0.012641       0.005572       0.000141      -0.015620       0.016545      -0.018582       0.005329       0.013253              2.014701       1.642541       0.529746       0.121397       2.765827       0.167033       1.635733          -0.000005
           22              H       9.640065       2.281405      11.721533       0.106294       1.147667 0.79097991E+01  0.76794214E+02                                 1.758580                            1.601503      -0.777644       2.501193                    0.999218       3.394690       9.198786       0.518826       1.215966      -0.724013       0.013774       0.006583       0.035792       0.038912       0.005825       0.008767      -0.004179      -0.020946       0.040081      -0.021297       0.005024       0.016273              1.868738       1.496830       0.241262       0.408489       1.699710       0.441320       2.409675           0.000022
           23              H      -0.533399       7.377530       8.504371       0.117153       1.018588 0.73346491E+01  0.71586639E+02                                 1.766441                            1.653547      -1.262130       2.282982                    0.993634       3.790547      11.143706       0.448920       1.397928      -0.682526       0.026335       0.007633       0.029153       0.040021       0.003661       0.003092       0.008413       0.014673       0.011548      -0.013577       0.002271       0.011307              1.849387       2.001935       0.206105       0.408516       1.455015       0.210364       2.091211          -0.000124
           24              H      10.988337       7.544528      11.430254       0.113933       1.188812 0.86332725E+01  0.86865265E+02                                 1.887656                            1.740830      -1.232015       2.295055                    0.993953       3.732138      10.771038       0.462452       1.316342      -0.700050       0.017183       0.015453       0.033113       0.040379       0.000578      -0.000543       0.010321       0.015080       0.031717      -0.016756       0.002274       0.014482              1.987520       2.141530       0.323319       0.478313       1.540585       0.244361       2.280446          -0.000135
           25              H       0.377889       7.019293       6.432688       0.103794       1.222420 0.87639573E+01  0.88127641E+02                                 1.890557                            1.728911      -1.172549       2.313506                    0.995147       3.707791      10.546590       0.476231       1.279016      -0.708178       0.038009       0.003211      -0.005486       0.038537       0.000404      -0.002934       0.004735       0.029643       0.016437      -0.018527       0.005270       0.013257              2.013314       2.941570       0.221299      -0.205195       1.463723       0.021568       1.634650          -0.000020
           26              H       8.755213       7.207839      11.721533       0.106364       1.147214 0.79058864E+01  0.76745186E+02                                 1.757987                            1.601019      -0.777635       2.501291                    0.999220       3.393630       9.194647       0.518957       1.215833      -0.724047      -0.012636       0.008652       0.035802       0.038939       0.006175      -0.000790       0.009699       0.020475       0.039987      -0.021269       0.005013       0.016256              1.868045       1.857179      -0.032774      -0.586092       1.338211       0.133047       2.408743           0.000008
           27              H       1.653071       9.316859       8.504371       0.117432       1.017296 0.73231552E+01  0.71448920E+02                                 1.765244                            1.652482      -1.261723       2.283356                    0.993649       3.788474      11.136884       0.448954       1.398320      -0.682455      -0.019623       0.019151       0.029275       0.040111      -0.008204      -0.008829      -0.001514      -0.001070       0.011674      -0.013604       0.002286       0.011318              1.848101       1.769066      -0.339525      -0.386067       1.685575       0.248395       2.089664           0.000026
           28              H       3.523079       5.743915      11.430254       0.113734       1.190910 0.86518480E+01  0.87095322E+02                                 1.889356                            1.742284      -1.235001       2.293384                    0.993918       3.735915      10.783142       0.462445       1.315710      -0.700164      -0.021814       0.007251       0.033106       0.040304      -0.006870      -0.008574      -0.005634      -0.006553       0.031914      -0.016769       0.002290       0.014480              1.989394       1.972698      -0.422514      -0.451334       1.712843       0.292365       2.282642          -0.000072
           29              H       1.507669      10.285176       6.432688       0.103746       1.222259 0.87626816E+01  0.88110837E+02                                 1.890320                            1.728729      -1.172374       2.313495                    0.995154       3.707780      10.546020       0.476284       1.278934      -0.708196      -0.021768       0.031305      -0.005450       0.038517      -0.013088      -0.002670      -0.004895      -0.014066       0.016602      -0.018592       0.005350       0.013242              2.013052       2.024631      -0.750383       0.083817       2.380024      -0.188353       1.634500           0.000005
           30              H       4.931222       3.978318      11.721533       0.106257       1.148355 0.79158378E+01  0.76871764E+02                                 1.759659                            1.602398      -0.778436       2.500793                    0.999210       3.396265       9.205852       0.518514       1.216397      -0.723909      -0.001184      -0.015276       0.035768       0.038912      -0.012002      -0.008027      -0.005516       0.000406       0.040048      -0.021324       0.005046       0.016279              1.869962       1.440885      -0.208727       0.178155       1.757618      -0.574978       2.411384          -0.000037
           31              H       6.655828       3.226828       0.322371       0.117086       1.018723 0.73357886E+01  0.71601536E+02                                 1.766671                            1.653728      -1.262378       2.282817                    0.993632       3.791340      11.146837       0.448867       1.398018      -0.682506      -0.006572       0.026540       0.029255       0.040043      -0.004565       0.005739       0.006931      -0.013643       0.011656      -0.013616       0.002265       0.011351              1.849654       1.413394      -0.133780      -0.022080       2.043977       0.459108       2.091592          -0.000025
           32              H       1.039584      13.288442       3.248254       0.114059       1.187629 0.86224005E+01  0.86725882E+02                                 1.886230                            1.739614      -1.231021       2.295649                    0.993972       3.729582      10.760720       0.462676       1.316161      -0.700096       0.004704       0.022655       0.033100       0.040386      -0.006171       0.009107       0.004643      -0.008618       0.031724      -0.016652       0.002238       0.014413              1.985941       1.409928      -0.098432      -0.027514       2.269431       0.535777       2.278464           0.000025
           33              H       5.889941       3.836908      14.614688       0.103590       1.223596 0.87745363E+01  0.88261716E+02                                 1.891787                            1.729960      -1.173196       2.312986                    0.995140       3.710302      10.555811       0.476078       1.279026      -0.708168      -0.016206       0.034491      -0.005481       0.038501      -0.012642       0.005572      -0.000142      -0.015620       0.016544      -0.018583       0.005329       0.013254              2.014692       1.642535      -0.529743       0.121396       2.765817      -0.167031       1.635726           0.000001
           34              H       1.864565      11.186156       3.539533       0.106298       1.147649 0.79096457E+01  0.76792256E+02                                 1.758552                            1.601480      -0.777639       2.501197                    0.999218       3.394656       9.198628       0.518834       1.215954      -0.724015       0.013774      -0.006583       0.035793       0.038912      -0.005824       0.008768       0.004179      -0.020944       0.040080      -0.021296       0.005023       0.016273              1.868706       1.496808      -0.241254       0.408477       1.699680      -0.441306       2.409630           0.000010
           35              H       7.242101       6.090031       0.322371       0.117151       1.018548 0.73343006E+01  0.71582428E+02                                 1.766405                            1.653516      -1.262094       2.283005                    0.993635       3.790456      11.143396       0.448920       1.397943      -0.682524       0.026336      -0.007635       0.029154       0.040023      -0.003662       0.003092      -0.008414       0.014673       0.011549      -0.013578       0.002271       0.011308              1.849347       2.001891      -0.206098       0.408501       1.454989      -0.210356       2.091161          -0.000125
           36              H       3.212837       5.923033       3.248254       0.113933       1.188796 0.86330602E+01  0.86861519E+02                                 1.887537                            1.740730      -1.232006       2.295052                    0.993954       3.732011      10.770136       0.462502       1.316223      -0.700075       0.017180      -0.015453       0.033113       0.040378      -0.000575      -0.000545      -0.010324       0.015072       0.031716      -0.016754       0.002271       0.014484              1.987388       2.141377      -0.323285       0.478262       1.540498      -0.244336       2.280288          -0.000135
           37              H       8.153389       6.448268      14.614688       0.103792       1.222431 0.87640638E+01  0.88129137E+02                                 1.890582                            1.728932      -1.172559       2.313501                    0.995147       3.707829      10.546785       0.476223       1.279032      -0.708175       0.038009      -0.003211      -0.005487       0.038537      -0.000405      -0.002935      -0.004736       0.029643       0.016439      -0.018527       0.005270       0.013257              2.013344       2.941620      -0.221304      -0.205201       1.463740      -0.021568       1.634671          -0.000017
           38              H       0.979713       6.259722       3.539533       0.106369       1.147169 0.79054778E+01  0.76739599E+02                                 1.757877                            1.600927      -0.777627       2.501292                    0.999220       3.393535       9.194046       0.519001       1.215756      -0.724065      -0.012635      -0.008653       0.035801       0.038939      -0.006176      -0.000789      -0.009700       0.020473       0.039983      -0.021268       0.005013       0.016255              1.867920       1.857051       0.032771      -0.586031       1.338141      -0.133035       2.408568          -0.000000
           39              H       9.428571       4.150702       0.322371       0.117434       1.017255 0.73227882E+01  0.71444405E+02                                 1.765198                            1.652441      -1.261684       2.283383                    0.993650       3.788372      11.136492       0.448960       1.398321      -0.682455      -0.019624      -0.019151       0.029278       0.040113       0.008203      -0.008830       0.001514      -0.001069       0.011675      -0.013604       0.002285       0.011319              1.848051       1.769019       0.339510      -0.386052       1.685530      -0.248386       2.089606           0.000025
           40              H      -4.252421       7.723646       3.248254       0.113735       1.190965 0.86523597E+01  0.87102073E+02                                 1.889439                            1.742353      -1.235039       2.293364                    0.993918       3.736048      10.783751       0.462427       1.315737      -0.700157      -0.021812      -0.007252       0.033106       0.040303       0.006871      -0.008572       0.005632      -0.006554       0.031917      -0.016769       0.002290       0.014479              1.989486       1.972785       0.422542      -0.451365       1.712916      -0.292386       2.282758          -0.000079
           41              H       9.283169       3.182385      14.614688       0.103747       1.222270 0.87627775E+01  0.88112067E+02                                 1.890333                            1.728739      -1.172375       2.313493                    0.995154       3.707802      10.546108       0.476282       1.278935      -0.708195      -0.021768      -0.031304      -0.005449       0.038516       0.013089      -0.002670       0.004895      -0.014067       0.016602      -0.018593       0.005350       0.013243              2.013067       2.024647       0.750393       0.083817       2.380044       0.188353       1.634509           0.000009
           42              H      -2.844278       9.489243       3.539533       0.106258       1.148361 0.79158926E+01  0.76872416E+02                                 1.759662                            1.602401      -0.778439       2.500791                    0.999210       3.396286       9.205911       0.518516       1.216392      -0.723909      -0.001184       0.015276       0.035768       0.038912       0.012002      -0.008026       0.005516       0.000406       0.040047      -0.021324       0.005045       0.016278              1.869966       1.440888       0.208728       0.178156       1.757620       0.574979       2.411390          -0.000049
           43              H       8.895172       3.226828       7.859629       0.117325       1.017588 0.73257391E+01  0.71479760E+02                                 1.765495                            1.652707      -1.261705       2.283299                    0.993648       3.789074      11.138744       0.448955       1.398207      -0.682475       0.006696       0.026554      -0.029291       0.040099       0.004544       0.005731      -0.006897      -0.013684       0.011753      -0.013606       0.002271       0.011335              1.848371       1.412591       0.133641      -0.022089       2.042527      -0.458628       2.089993           0.000024
           44              H      -1.039584      13.288442       4.933746       0.113836       1.189676 0.86406398E+01  0.86954996E+02                                 1.888222                            1.741300      -1.233265       2.294345                    0.993942       3.733478      10.774683       0.462514       1.315929      -0.700129      -0.004621       0.022539      -0.033094       0.040307       0.006226       0.009108      -0.004600      -0.008599       0.031718      -0.016673       0.002278       0.014395              1.988150       1.411169       0.098623      -0.027523       2.272119      -0.536653       2.281161          -0.000052
           45              H       9.661059       3.836908       9.931312       0.103599       1.222960 0.87686767E+01  0.88185348E+02                                 1.890942                            1.729243      -1.172263       2.313458                    0.995152       3.708837      10.549546       0.476250       1.278819      -0.708218       0.016219       0.034492       0.005451       0.038503       0.012637       0.005546       0.000143      -0.015613       0.016551      -0.018569       0.005330       0.013239              2.013753       1.641852       0.529402       0.121309       2.764406       0.166928       1.635001           0.000005
           46              H      -1.864565      11.186156       4.642467       0.106298       1.147784 0.79109056E+01  0.76811254E+02                                 1.759064                            1.601894      -0.777429       2.501315                    0.999220       3.395108       9.201709       0.518603       1.216390      -0.723916      -0.013771      -0.006601      -0.035796       0.038918       0.005830       0.008770      -0.004177      -0.020915       0.040063      -0.021286       0.005019       0.016267              1.869298       1.497202       0.241376       0.408684       1.700201       0.441535       2.410491          -0.000011
           47              H       8.308899       6.090031       7.859629       0.117188       1.018574 0.73344892E+01  0.71586499E+02                                 1.766582                            1.653644      -1.262980       2.282612                    0.993628       3.791050      11.146216       0.448848       1.398123      -0.682485      -0.026318      -0.007668      -0.029213       0.040061       0.003661       0.003129       0.008448       0.014722       0.011611      -0.013625       0.002258       0.011367              1.849564       2.002134       0.206168       0.408661       1.455109       0.210423       2.091449          -0.000046
           48              H      -3.212837       5.923033       4.933746       0.114173       1.187265 0.86189636E+01  0.86680410E+02                                 1.885637                            1.739104      -1.231437       2.295521                    0.993971       3.728663      10.756475       0.462821       1.315914      -0.700147      -0.017247      -0.015524      -0.033118       0.040439       0.000597      -0.000524       0.010305       0.014966       0.031634      -0.016689       0.002234       0.014455              1.985292       2.139018       0.322795       0.477560       1.539126       0.243947       2.277733          -0.000007
           49              H       7.397611       6.448268       9.931312       0.103829       1.222300 0.87631729E+01  0.88118070E+02                                 1.890450                            1.728846      -1.172836       2.313368                    0.995146       3.707767      10.546534       0.476234       1.279035      -0.708173      -0.038022      -0.003203       0.005478       0.038548       0.000418      -0.002920       0.004752       0.029704       0.016441      -0.018564       0.005291       0.013273              2.013177       2.941258       0.221296      -0.205097       1.463685       0.021581       1.634587          -0.000016
           50              H      -0.979713       6.259722       4.642467       0.106369       1.147200 0.79057857E+01  0.76742213E+02                                 1.757787                            1.600861      -0.777887       2.501145                    0.999217       3.393598       9.193755       0.519067       1.215608      -0.724097       0.012604      -0.008648      -0.035804       0.038930       0.006192      -0.000786       0.009707       0.020497       0.040019      -0.021294       0.005024       0.016270              1.867819       1.856936      -0.032765      -0.585948       1.338101       0.133017       2.408419          -0.000029
           51              H       6.122429       4.150702       7.859629       0.117136       1.018756 0.73362367E+01  0.71606841E+02                                 1.766700                            1.653771      -1.262314       2.282847                    0.993633       3.791242      11.146539       0.448865       1.398005      -0.682509       0.019647      -0.019073      -0.029193       0.040025      -0.008188      -0.008835      -0.001534      -0.001120       0.011564      -0.013602       0.002310       0.011292              1.849673       1.770497      -0.339937      -0.386507       1.686953       0.248625       2.091569          -0.000108
           52              H       4.252421       7.723646       4.933746       0.113749       1.190123 0.86453373E+01  0.87017266E+02                                 1.888956                            1.741969      -1.233180       2.294306                    0.993935       3.734968      10.781197       0.462330       1.316226      -0.700064       0.021864      -0.007213      -0.033118       0.040334      -0.006886      -0.008622      -0.005642      -0.006517       0.032004      -0.016815       0.002283       0.014532              1.988936       1.972235      -0.422343      -0.451126       1.712495       0.292247       2.282079          -0.000129
           53              H       6.267831       3.182385       9.931312       0.103702       1.223091 0.87700393E+01  0.88205799E+02                                 1.891341                            1.729576      -1.173293       2.313033                    0.995139       3.709465      10.553034       0.476104       1.279113      -0.708151       0.021769      -0.031294       0.005489       0.038514      -0.013073      -0.002657      -0.004911      -0.014081       0.016604      -0.018582       0.005332       0.013250              2.014207       2.025748      -0.751022       0.083925       2.381520      -0.188570       1.635354           0.000002
           54              H       2.844278       9.489243       4.642467       0.106250       1.148169 0.79140671E+01  0.76847329E+02                                 1.759178                            1.602001      -0.778365       2.500830                    0.999211       3.395722       9.202796       0.518705       1.216065      -0.723986       0.001189       0.015294      -0.035767       0.038918      -0.011992      -0.008019      -0.005514       0.000425       0.040034      -0.021309       0.005038       0.016272              1.869408       1.440515      -0.208632       0.178083       1.757128      -0.574737       2.410582           0.000000
           55              C      -0.007776      12.546380      15.298376      -0.091506      48.338966 0.48662243E+03  0.11678957E+05                                11.404417                            7.312028      -0.060303       1.971372                    0.999003      28.413385      80.521118       0.619412       0.412017      -1.075117       0.001993       0.008876       0.010042       0.013550       0.025209      -0.025136       0.000904       0.080270      -0.078936      -0.040998      -0.025734       0.066733             15.608742       7.039987      -3.229590       2.665901      21.443887       2.452728      18.342353          -0.003756
           56              C      -0.034212      11.557861      14.136205       0.633190      22.454219 0.25025593E+03  0.52188765E+04                                 7.609069                            5.784279      -0.421780       1.931279                    0.998321      22.425047      64.437437       0.585825       0.501355      -0.997621       0.000739      -0.038550      -0.035913       0.052691      -0.032180       0.025698      -0.079107      -0.091155      -0.002793      -0.060330      -0.055287       0.115617              9.262858       7.303186       0.638342      -0.607986      10.039978       4.751904      10.445409          -0.000013
           57              C       7.259207       0.360931      15.112154       0.051995      39.606323 0.42097015E+03  0.97859229E+04                                10.158163                            6.890600      -0.082835       1.979645                    0.999468      26.976432      76.306422       0.622962       0.422955      -1.063499      -0.011912       0.008521      -0.006332       0.015956      -0.009718       0.004872      -0.012366       0.007638      -0.021431      -0.016735      -0.002305       0.019040             13.310339       6.354468      -3.595266       2.406135      19.369017      -0.179347      14.207530          -0.000366
           58              C       0.515516      12.167941       0.171822       0.054298      38.895972 0.42174813E+03  0.98101417E+04                                10.051710                            6.906866      -0.012371       2.004732                    0.999542      26.911927      76.188540       0.620789       0.424170      -1.062562       0.013501      -0.009891       0.005509       0.017620      -0.004880       0.008505      -0.013513       0.007164      -0.005058      -0.016064      -0.001975       0.018040             12.977101       6.561886      -3.337815       2.905249      17.118850      -0.570957      15.250566          -0.000855
           59              C       1.076907      10.861588       0.394372      -0.126807      36.049514 0.45874994E+03  0.10978808E+05                                 9.639742                            7.266223      -0.042930       1.965960                    0.998229      29.824002      87.746132       0.592999       0.431591      -1.050135       0.005314       0.029557       0.000136       0.030031       0.012800      -0.016681       0.022226       0.014106      -0.027913      -0.037338       0.016392       0.020946             11.549437       6.848861      -3.516717       2.460000      14.874994      -1.429568      12.924457          -0.000995
           60              C       6.736693       0.786506      13.847217      -0.126522      36.547470 0.44070511E+03  0.10426532E+05                                 9.636240                            7.055979       0.049206       1.990327                    0.999434      29.615064      86.222771       0.611106       0.423641      -1.056560      -0.005164      -0.001086       0.027516       0.028018       0.014027      -0.001263       0.021997       0.024018       0.053094      -0.035449       0.006823       0.028626             11.628007       6.206769      -3.479648       2.035398      16.108625      -1.213096      12.568628          -0.001020
           61              C       1.544992      10.506044       1.610218      -0.078052      32.375769 0.41582723E+03  0.96875153E+04                                 8.865726                            6.827497       0.129074       2.021658                    0.999693      28.827014      83.044336       0.625411       0.420379      -1.059538       0.001434       0.035539       0.013007       0.037872      -0.012543      -0.002863      -0.001300      -0.009229      -0.019139      -0.011908      -0.004661       0.016569             10.280703       6.149693      -2.771179       1.979286      12.768090       0.205444      11.924325          -0.001167
           62              C       6.247614       2.024174      13.675395      -0.088102      33.050510 0.40521803E+03  0.93495138E+04                                 8.902148                            6.678279       0.291727       2.070655                    0.999786      28.496106      80.843575       0.643182       0.412735      -1.067830      -0.002815       0.006768       0.034327       0.035101       0.000929       0.013410       0.001259      -0.004040       0.077050      -0.018930      -0.010841       0.029771             10.516061       5.937108      -2.995759       1.792199      14.027278      -0.117428      11.583796          -0.000667
           63              C       3.093871       7.201105      15.298376      -0.090277      48.283452 0.48597452E+03  0.11659469E+05                                11.396902                            7.307690      -0.061037       1.971442                    0.999001      28.390987      80.442828       0.619531       0.412077      -1.075083       0.006931      -0.005754       0.009943       0.013417       0.023801       0.013890       0.023431      -0.083118      -0.076434      -0.041230      -0.026792       0.068023             15.598387      20.623513      -4.619956       0.793614       7.840917      -3.535134      18.330732          -0.014594
           64              C       2.251007       7.718259      14.136205       0.633380      22.449182 0.25018158E+03  0.52170994E+04                                 7.608035                            5.783351      -0.422354       1.931073                    0.998307      22.428404      64.452178       0.585865       0.501343      -0.997596      -0.033730       0.018361      -0.035993       0.052634      -0.023312      -0.080929       0.017653       0.101991      -0.002178      -0.059769      -0.055708       0.115478              9.261679       8.802949      -1.502434       4.419649       8.536993      -1.846695      10.445094           0.000427
           65              C       4.458472       7.000438      15.112154       0.052019      39.594484 0.42085112E+03  0.97824126E+04                                10.156784                            6.890102      -0.084006       1.979478                    0.999465      26.969520      76.282660       0.622923       0.423013      -1.063468       0.013645       0.007249      -0.006137       0.016625       0.006999      -0.013172       0.002119       0.012410      -0.021058      -0.016376      -0.001877       0.018253             13.308312      19.226085      -3.838326      -1.355940       6.494261      -1.994049      14.204590          -0.000329
           66              C       2.504489       6.937141       0.171822       0.054018      38.897052 0.42176945E+03  0.98107530E+04                                10.052176                            6.907258      -0.013028       2.004637                    0.999542      26.911330      76.187079       0.620742       0.424197      -1.062547      -0.015262      -0.005649       0.006130       0.017390       0.006068      -0.015820      -0.001620       0.004683      -0.006358      -0.015938      -0.002427       0.018364             12.977552      17.370165      -2.902535      -1.944674       6.310903      -2.231846      15.251589          -0.000096
           67              C       1.092458       7.104138       0.394372      -0.126469      36.045733 0.45870273E+03  0.10977557E+05                                 9.639360                            7.266041      -0.043727       1.965693                    0.998230      29.823708      87.749002       0.592975       0.431614      -1.050105       0.023073      -0.019015       0.000192       0.029899      -0.000402       0.027483       0.003017      -0.029461      -0.028769      -0.037348       0.016589       0.020760             11.548540      15.911996      -1.716903      -2.465673       5.809436      -1.416258      12.924188          -0.005526
           68              C       5.088287       7.240161      13.847217      -0.125910      36.515876 0.44032907E+03  0.10414935E+05                                 9.630041                            7.052653       0.050102       1.990794                    0.999439      29.596928      86.145892       0.611319       0.423603      -1.056632       0.001591       0.005484       0.027672       0.028255       0.003230       0.019531      -0.010234      -0.036901       0.052091      -0.035486       0.006847       0.028639             11.619528      16.633781      -2.545693      -2.066827       5.665347      -1.154596      12.559457          -0.005109
           69              C       0.550505       6.876537       1.610218      -0.078233      32.374407 0.41582176E+03  0.96873500E+04                                 8.865772                            6.827667       0.128677       2.021627                    0.999689      28.825061      83.038378       0.625374       0.420406      -1.059522       0.030078      -0.018796       0.013185       0.037840       0.002359       0.000245       0.002976       0.026174      -0.019269      -0.011723      -0.004798       0.016521             10.280576      13.512923      -1.480407      -0.810534       5.404306      -1.817031      11.924499          -0.003852
           70              C       6.404679       7.044881      13.675395      -0.088223      33.039215 0.40512067E+03  0.93462660E+04                                 8.898786                            6.676741       0.286778       2.069058                    0.999761      28.491493      80.813736       0.643393       0.412644      -1.067939       0.007369      -0.000671       0.034341       0.035129      -0.002513      -0.005665      -0.012396       0.000161       0.076503      -0.019162      -0.010529       0.029691             10.511187      14.591516      -2.003916      -0.996854       5.363295      -1.492436      11.578750          -0.002980
           71              C      -3.086096       7.187637      15.298376      -0.093066      48.420889 0.48747672E+03  0.11704848E+05                                11.416671                            7.318185      -0.060524       1.970977                    0.999003      28.441764      80.625849       0.619170       0.411988      -1.075112      -0.008387      -0.002627       0.009578       0.012999      -0.046509       0.011422      -0.022587       0.002553      -0.076167      -0.040810      -0.024758       0.065568             15.627700      15.063473       7.861334      -3.463538      13.452538       1.082852      18.367089          -0.009962
           72              C      -2.216795       7.659002      14.136205       0.633788      22.440230 0.25003498E+03  0.52135424E+04                                 7.608477                            5.783311      -0.423513       1.930906                    0.998316      22.419778      64.434955       0.585586       0.501630      -0.997402       0.032753       0.019781      -0.035673       0.052313       0.055592       0.055681       0.061563      -0.009994      -0.002302      -0.060070      -0.055405       0.115474              9.262846       9.906807       0.866421      -3.811519       7.435097      -2.903777      10.446634           0.001572
           73              C      11.608821       6.106192      15.112154       0.052536      39.600524 0.42087194E+03  0.97832630E+04                                10.157754                            6.890136      -0.084307       1.979196                    0.999467      26.974583      76.304659       0.622924       0.422997      -1.063452      -0.001208      -0.015024      -0.006152       0.016280       0.001683       0.008429       0.010216      -0.020481      -0.020838      -0.016678      -0.002181       0.018859             13.309922      13.000787       7.432705      -1.047529      12.721322       2.173626      14.207656           0.001137
           74              C      -3.020004       7.830040       0.171822       0.054669      38.895991 0.42171195E+03  0.98092338E+04                                10.051968                            6.906682      -0.013559       2.004337                    0.999543      26.912396      76.193264       0.620773       0.424184      -1.062538       0.002059       0.016408       0.005956       0.017576      -0.000616       0.007229       0.014068      -0.012852      -0.004978      -0.015862      -0.002326       0.018188             12.977543      11.587368       6.238988      -0.958601      12.091150       2.802297      15.254109           0.001167
           75              C      -2.169365       8.969396       0.394372      -0.127643      36.075342 0.45911777E+03  0.10989783E+05                                 9.643138                            7.268227      -0.041770       1.966065                    0.998235      29.841046      87.804202       0.593030       0.431483      -1.050203      -0.028096      -0.010422       0.000159       0.029967      -0.012162      -0.011145      -0.025601       0.014781      -0.027557      -0.037261       0.016600       0.020661             11.553686       9.825199       5.235101       0.008022      11.904586       2.847219      12.931274          -0.004635
           76              C      11.501520       5.440895      13.847217      -0.127604      36.588861 0.44128749E+03  0.10443742E+05                                 9.642257                            7.059772       0.049681       1.990100                    0.999443      29.638826      86.305714       0.611055       0.423537      -1.056626       0.003926      -0.004152       0.027803       0.028384      -0.016974      -0.018753      -0.012024       0.012034       0.054093      -0.035264       0.006154       0.029111             11.635842      10.626969       6.032667       0.033817      11.704304       2.371541      12.576254          -0.004686
           77              C      -2.095497       9.552541       1.610218      -0.078353      32.390251 0.41600988E+03  0.96930617E+04                                 8.868858                            6.829265       0.128357       2.021373                    0.999690      28.835141      83.079643       0.625278       0.420412      -1.059493      -0.031490      -0.016659       0.013239       0.038005       0.010399       0.002443      -0.001664      -0.017216      -0.019089      -0.011868      -0.004823       0.016690             10.284778       8.716808       4.253398      -1.168587      10.207780       1.611730      11.929745          -0.001917
           78              C      10.674206       4.398505      13.675395      -0.087986      33.057324 0.40530381E+03  0.93520271E+04                                 8.903128                            6.678861       0.290258       2.070046                    0.999784      28.501192      80.861421       0.643170       0.412720      -1.067836      -0.004265      -0.006218       0.034563       0.035376       0.001331      -0.007802       0.011223       0.003918       0.076826      -0.019138      -0.010669       0.029807             10.517294       9.411797       5.002349      -0.794146      10.555939       1.610955      11.584146          -0.001618
           79              C       0.007775      12.546380       9.247624      -0.090680      48.318121 0.48630210E+03  0.11669632E+05                                11.402890                            7.310602      -0.062288       1.970915                    0.998999      28.402184      80.490103       0.619332       0.412127      -1.075019      -0.001295       0.008951      -0.010313       0.013717      -0.024657      -0.026408      -0.000273       0.082253      -0.078000      -0.041059      -0.026794       0.067852             15.607712       7.039228       3.227486       2.666202      21.442131      -2.456082      18.341776          -0.004710
           80              C       0.034212      11.557861      10.409795       0.633226      22.453657 0.25022923E+03  0.52183701E+04                                 7.608737                            5.783647      -0.422174       1.931040                    0.998308      22.433092      64.468507       0.585885       0.501299      -0.997612      -0.000842      -0.038544       0.036108       0.052821       0.032564       0.025299       0.079073      -0.091362      -0.002122      -0.059931      -0.055746       0.115677              9.262754       7.302963      -0.636118      -0.610492      10.038935      -4.751626      10.446363          -0.000067
           81              C       8.291793       0.360931       9.433846       0.051897      39.604842 0.42095279E+03  0.97854493E+04                                10.158463                            6.890838      -0.084059       1.979368                    0.999465      26.974211      76.300657       0.622898       0.423002      -1.063466       0.012867       0.008123       0.006212       0.016436       0.009190       0.004703       0.012476       0.006380      -0.020942      -0.016496      -0.001992       0.018488             13.311089       6.354457       3.595355       2.405525      19.372455       0.178628      14.206354          -0.000043
           82              C      -0.515516      12.167941       8.010178       0.054056      38.902682 0.42181314E+03  0.98121897E+04                                10.053518                            6.907844      -0.013571       2.004430                    0.999542      26.913789      76.199892       0.620675       0.424225      -1.062511      -0.012686      -0.010312      -0.005874       0.017372       0.005112       0.009012       0.013102       0.007966      -0.005867      -0.015974      -0.002326       0.018300             12.979615       6.563092       3.338180       2.906340      17.120686       0.570169      15.255065           0.000337
           83              C      -1.076907      10.861588       7.787628      -0.126613      36.054127 0.45879618E+03  0.10980434E+05                                 9.640944                            7.266796      -0.043413       1.965731                    0.998234      29.828074      87.766548       0.592938       0.431616      -1.050096      -0.004841       0.029489      -0.000188       0.029885      -0.012822      -0.016481      -0.022358       0.014340      -0.028031      -0.037380       0.016495       0.020885             11.550852       6.849462       3.516777       2.460666      14.875198       1.429041      12.927897          -0.001511
           84              C       8.814307       0.786506      10.698783      -0.125979      36.522133 0.44038001E+03  0.10416638E+05                                 9.631672                            7.053337       0.050081       1.990788                    0.999437      29.599672      86.161259       0.611242       0.423636      -1.056591       0.005554      -0.001358      -0.027624       0.028210      -0.014257      -0.001342      -0.021897       0.023776       0.052777      -0.035428       0.006914       0.028514             11.622089       6.204096       3.478040       2.034022      16.101095       1.213789      12.561074          -0.001381
           85              C      -1.544992      10.506044       6.571782      -0.078422      32.391189 0.41603851E+03  0.96938470E+04                                 8.868802                            6.829323       0.128450       2.021365                    0.999692      28.836025      83.081336       0.625303       0.420391      -1.059512      -0.001190       0.035531      -0.013180       0.037915       0.012619      -0.002686       0.001313      -0.009256      -0.019247      -0.011843      -0.004815       0.016658             10.284638       6.151573       2.772265       1.980170      12.772829      -0.205881      11.929511          -0.000747
           86              C       9.303386       2.024174      10.870605      -0.088416      33.050408 0.40525290E+03  0.93502563E+04                                 8.901156                            6.677991       0.287294       2.069160                    0.999760      28.497462      80.839718       0.643298       0.412664      -1.067907       0.003040       0.006665      -0.034352       0.035124      -0.001008       0.013389      -0.001279      -0.004346       0.077198      -0.019086      -0.010707       0.029793             10.514572       5.936641       2.995378       1.791925      14.025086       0.118042      11.581991          -0.000306
           87              C      -3.093871       7.201105       9.247624      -0.092098      48.364840 0.48690940E+03  0.11687510E+05                                11.407807                            7.313775      -0.060047       1.971326                    0.999003      28.422792      80.552235       0.619393       0.411971      -1.075152      -0.006637      -0.005868      -0.009823       0.013228      -0.022430       0.013886      -0.021704      -0.082355      -0.076302      -0.040996      -0.025188       0.066185             15.614072      20.645457       4.624259       0.793683       7.846865       3.537597      18.349896          -0.012257
           88              C      -2.251007       7.718259      10.409795       0.633331      22.446907 0.25013753E+03  0.52160091E+04                                 7.608824                            5.783764      -0.422165       1.931286                    0.998318      22.421711      64.434212       0.585697       0.501503      -0.997505       0.033563       0.018325       0.035816       0.052393       0.023502      -0.081151      -0.017513       0.101406      -0.002016      -0.060003      -0.055529       0.115532              9.263028       8.803414       1.503351       4.420561       8.538828       1.848605      10.446843           0.001699
           89              C      11.092528       7.000438       9.433846       0.052412      39.593564 0.42083123E+03  0.97818612E+04                                10.156110                            6.889568      -0.082752       1.979715                    0.999468      26.971434      76.288397       0.622996       0.422968      -1.063494      -0.013492       0.006428       0.006119       0.016149      -0.007721      -0.013247      -0.001954       0.012466      -0.021633      -0.016685      -0.002048       0.018733             13.307251      19.224496       3.837356      -1.356006       6.493449       1.993981      14.203808           0.001226
           90              C      -2.504489       6.937141       8.010178       0.054618      38.890129 0.42168305E+03  0.98082198E+04                                10.050599                            6.906272      -0.012521       2.004678                    0.999543      26.909947      76.180601       0.620825       0.424163      -1.062570       0.015164      -0.006307      -0.005828       0.017426      -0.005648      -0.016020       0.001059       0.004485      -0.006084      -0.016192      -0.001960       0.018152             12.975347      17.366554       2.901634      -1.946082       6.309752       2.230727      15.249736           0.000811
           91              C      -1.092458       7.104138       7.787628      -0.127228      36.056221 0.45885736E+03  0.10981893E+05                                 9.640022                            7.266416      -0.042292       1.966069                    0.998229      29.829751      87.761743       0.593079       0.431513      -1.050194      -0.022900      -0.019079      -0.000225       0.029807       0.000555       0.027509      -0.003068      -0.029208      -0.028539      -0.037305       0.016689       0.020616             11.549615      15.913583       1.716704      -2.468281       5.809742       1.415821      12.925521          -0.005828
           92              C      10.462713       7.240161      10.698783      -0.126704      36.544834 0.44071942E+03  0.10426670E+05                                 9.634798                            7.055462       0.050279       1.990639                    0.999440      29.614033      86.211240       0.611227       0.423565      -1.056636      -0.001674       0.005245      -0.027549       0.028094      -0.003354       0.019612       0.010380      -0.036557       0.052470      -0.035488       0.006672       0.028816             11.625710      16.642990       2.547228      -2.066859       5.667882       1.155922      12.566258          -0.005886
           93              C      -0.550505       6.876537       6.571782      -0.077617      32.359683 0.41558056E+03  0.96803240E+04                                 8.863295                            6.825837       0.128541       2.021689                    0.999689      28.816126      83.006536       0.625437       0.420424      -1.059511      -0.030049      -0.018811      -0.013081       0.037788      -0.002359       0.000279      -0.003140       0.025834      -0.019420      -0.011729      -0.004652       0.016381             10.277644      13.508892       1.479476      -0.811629       5.402786       1.816202      11.921254          -0.003062
           94              C       9.146321       7.044881      10.870605      -0.087565      33.028099 0.40492351E+03  0.93407532E+04                                 8.897666                            6.675639       0.286253       2.069012                    0.999761      28.483813      80.792655       0.643359       0.412709      -1.067878      -0.007360      -0.000758      -0.034343       0.035131       0.002300      -0.005697       0.012313      -0.000096       0.076030      -0.018853      -0.010685       0.029539             10.510046      14.590714       2.004101      -0.995801       5.362702       1.492495      11.576723          -0.002290
           95              C       3.086096       7.187637       9.247624      -0.092282      48.368418 0.48695012E+03  0.11688775E+05                                11.408450                            7.314162      -0.059510       1.971521                    0.999004      28.424105      80.557916       0.619364       0.411980      -1.075142       0.008301      -0.002636      -0.009699       0.013036       0.047131       0.011193       0.021797       0.004425      -0.079381      -0.040968      -0.025265       0.066232             15.614746      15.050957      -7.854725      -3.458991      13.442613      -1.082646      18.350667          -0.011406
           96              C       2.216795       7.659002      10.409795       0.633716      22.445213 0.25013138E+03  0.52157541E+04                                 7.608082                            5.783530      -0.422829       1.931047                    0.998321      22.419490      64.423233       0.585744       0.501475      -0.997537      -0.032965       0.019790       0.035645       0.052430      -0.055426       0.055590      -0.061689      -0.009975      -0.003035      -0.060293      -0.055100       0.115393              9.261715       9.907505      -0.865840      -3.811050       7.433631       2.902011      10.444010           0.000313
           97              C       3.942178       6.106192       9.433846       0.052243      39.602367 0.42090382E+03  0.97841014E+04                                10.157861                            6.890270      -0.084064       1.979309                    0.999467      26.974938      76.303809       0.622941       0.422981      -1.063471       0.001714      -0.014701       0.006380       0.016117      -0.001628       0.008109      -0.010253      -0.021281      -0.021176      -0.016580      -0.002571       0.019151             13.309847      12.999772      -7.431795      -1.047523      12.720669      -2.174181      14.209101          -0.000742
           98              C       3.020004       7.830040       8.010178       0.054473      38.892226 0.42168939E+03  0.98084525E+04                                10.051170                            6.906413      -0.013155       2.004520                    0.999542      26.910259      76.183039       0.620804       0.424174      -1.062558      -0.001627       0.016876      -0.005733       0.017897       0.000423       0.007429      -0.013936      -0.012142      -0.004137      -0.015732      -0.002245       0.017977             12.976338      11.587536      -6.239319      -0.958887      12.090619      -2.800983      15.250858          -0.000830
           99              C       2.169364       8.969396       7.787628      -0.127163      36.055764 0.45885840E+03  0.10981932E+05                                 9.640195                            7.266626      -0.041891       1.966219                    0.998230      29.828236      87.757551       0.593045       0.431537      -1.050179       0.028303      -0.010253      -0.000067       0.030103       0.012188      -0.010976       0.025633       0.014818      -0.027716      -0.037245       0.016469       0.020775             11.549771       9.823203      -5.234010       0.007475      11.901136      -2.844791      12.924975          -0.003873
          100              C       4.049480       5.440895      10.698783      -0.127264      36.583060 0.44118682E+03  0.10440877E+05                                 9.641718                            7.059314       0.048551       1.989779                    0.999440      29.636229      86.299197       0.611023       0.423578      -1.056589      -0.003758      -0.004003      -0.027815       0.028352       0.017088      -0.018710       0.012022       0.011894       0.053854      -0.035306       0.006305       0.029000             11.635130      10.625972      -6.031654       0.033216      11.702871      -2.371242      12.576547          -0.003557
          101              C       2.095497       9.552541       6.571782      -0.078610      32.387282 0.41600763E+03  0.96927715E+04                                 8.867718                            6.828915       0.129550       2.021759                    0.999691      28.833764      83.068361       0.625354       0.420372      -1.059543       0.031606      -0.016476      -0.013152       0.037992      -0.010503       0.002361       0.001720      -0.017129      -0.018806      -0.011887      -0.004812       0.016700             10.283099       8.716193      -4.252974      -1.168791      10.206303      -1.610565      11.926802          -0.003061
          102              C       4.876794       4.398505      10.870605      -0.088348      33.068557 0.40546287E+03  0.93567181E+04                                 8.905297                            6.680246       0.290196       2.069977                    0.999785      28.507383      80.886310       0.643085       0.412729      -1.067818       0.004429      -0.006108      -0.034531       0.035346      -0.001436      -0.007876      -0.011256       0.003774       0.077077      -0.019238      -0.010675       0.029913             10.520013       9.413813      -5.003326      -0.794483      10.558115      -1.611612      11.588110          -0.002608
          103              C       7.783275       0.921181       1.065624      -0.090666      48.317293 0.48629427E+03  0.11669392E+05                                11.402758                            7.310538      -0.062275       1.970921                    0.998999      28.401917      80.489064       0.619336       0.412127      -1.075019      -0.001287      -0.008946      -0.010313       0.013713       0.024654      -0.026414       0.000271       0.082256      -0.078001      -0.041059      -0.026797       0.067855             15.607497       7.039151      -3.227377       2.666244      21.441788       2.455998      18.341551          -0.004730
          104              C       7.809712       1.909700       2.227795       0.633222      22.453280 0.25022485E+03  0.52182600E+04                                 7.608695                            5.783629      -0.422229       1.931028                    0.998307      22.432866      64.467911       0.585881       0.501305      -0.997609      -0.000855       0.038552       0.036106       0.052827      -0.032565       0.025294      -0.079067      -0.091381      -0.002119      -0.059920      -0.055755       0.115675              9.262689       7.302906       0.636165      -0.610442      10.038873       4.751575      10.446287          -0.000076
          105              C       0.516293      13.106630       1.251846       0.051899      39.604827 0.42095281E+03  0.97854533E+04                                10.158474                            6.890848      -0.084067       1.979367                    0.999465      26.974202      76.300734       0.622896       0.423003      -1.063465       0.012872      -0.008122       0.006212       0.016439      -0.009186       0.004703      -0.012476       0.006377      -0.020944      -0.016496      -0.001990       0.018485             13.311091       6.354448      -3.595303       2.405554      19.372405      -0.178613      14.206421          -0.000047
          106              C       7.259984       1.299620      16.192178       0.054052      38.902740 0.42181437E+03  0.98122216E+04                                10.053515                            6.907847      -0.013576       2.004429                    0.999542      26.913817      76.199888       0.620676       0.424224      -1.062512      -0.012682       0.010316      -0.005876       0.017372      -0.005111       0.009016      -0.013098       0.007964      -0.005872      -0.015972      -0.002328       0.018300             12.979602       6.563098      -3.338157       2.906377      17.120635      -0.570189      15.255072           0.000339
          107              C       6.698593       2.605973      15.969628      -0.126598      36.053478 0.45878711E+03  0.10980151E+05                                 9.640799                            7.266702      -0.043395       1.965741                    0.998234      29.827717      87.764929       0.592945       0.431613      -1.050099      -0.004836      -0.029488      -0.000187       0.029883       0.012822      -0.016477       0.022360       0.014343      -0.028032      -0.037380       0.016497       0.020884             11.550663       6.849372      -3.516713       2.460636      14.874950      -1.429025      12.927665          -0.001512
          108              C       1.038807      12.681055       2.516783      -0.125976      36.522261 0.44038205E+03  0.10416710E+05                                 9.631732                            7.053377       0.050054       1.990781                    0.999437      29.599722      86.161839       0.611236       0.423639      -1.056588       0.005556       0.001358      -0.027626       0.028212       0.014257      -0.001345       0.021894       0.023777       0.052780      -0.035427       0.006916       0.028511             11.622156       6.204108      -3.478012       2.034034      16.101145      -1.213732      12.561216          -0.001402
          109              C       6.230508       2.961517      14.753782      -0.078418      32.390992 0.41603587E+03  0.96937672E+04                                 8.868763                            6.829299       0.128459       2.021369                    0.999692      28.835900      83.080808       0.625304       0.420390      -1.059512      -0.001191      -0.035530      -0.013182       0.037915      -0.012622      -0.002683      -0.001313      -0.009253      -0.019242      -0.011842      -0.004817       0.016659             10.284588       6.151552      -2.772252       1.980155      12.772792       0.205893      11.929421          -0.000732
          110              C       1.527886      11.443387       2.688605      -0.088415      33.050255 0.40525134E+03  0.93502036E+04                                 8.901102                            6.677959       0.287312       2.069167                    0.999760      28.497403      80.839269       0.643302       0.412662      -1.067909       0.003040      -0.006665      -0.034352       0.035124       0.001010       0.013390       0.001279      -0.004349       0.077200      -0.019088      -0.010706       0.029794             10.514498       5.936593      -2.995331       1.791900      14.024981      -0.117997      11.581920          -0.000331
          111              C       4.681629       6.266456       1.065624      -0.092152      48.366726 0.48693278E+03  0.11688222E+05                                11.408110                            7.313967      -0.060057       1.971313                    0.999003      28.423545      80.555108       0.619382       0.411972      -1.075150      -0.006634       0.005871      -0.009822       0.013227       0.022430       0.013893       0.021708      -0.082335      -0.076286      -0.040997      -0.025180       0.066177             15.614466      20.646128      -4.624401       0.793615       7.847030      -3.537614      18.350239          -0.012229
          112              C       5.524493       5.749302       2.227795       0.633350      22.446432 0.25013191E+03  0.52158607E+04                                 7.608760                            5.783736      -0.422250       1.931269                    0.998318      22.421190      64.432447       0.585693       0.501509      -0.997502       0.033583      -0.018330       0.035811       0.052404      -0.023509      -0.081151       0.017516       0.101413      -0.002044      -0.060006      -0.055530       0.115537              9.262914       8.803317      -1.503325       4.420493       8.538737      -1.848545      10.446687           0.001689
          113              C       3.317028       6.467123       1.251846       0.052426      39.593048 0.42082611E+03  0.97817033E+04                                10.155977                            6.889497      -0.082763       1.979712                    0.999468      26.971300      76.287641       0.623004       0.422964      -1.063497      -0.013495      -0.006429       0.006116       0.016151       0.007720      -0.013250       0.001956       0.012473      -0.021629      -0.016688      -0.002049       0.018737             13.307046      19.224289      -3.837303      -1.356006       6.493356      -1.993907      14.203493           0.001230
          114              C       5.271011       6.530420      16.192178       0.054632      38.889554 0.42167712E+03  0.98080385E+04                                10.050455                            6.906194      -0.012520       2.004679                    0.999543      26.909780      76.179729       0.620833       0.424159      -1.062573       0.015162       0.006303      -0.005830       0.017424       0.005649      -0.016019      -0.001062       0.004494      -0.006079      -0.016189      -0.001966       0.018155             12.975133      17.366383      -2.901585      -1.946132       6.309650      -2.230628      15.249367           0.000819
          115              C       6.683042       6.363423      15.969628      -0.127238      36.056209 0.45885704E+03  0.10981883E+05                                 9.640038                            7.266427      -0.042253       1.966080                    0.998229      29.829665      87.761479       0.593077       0.431515      -1.050193      -0.022901       0.019076      -0.000224       0.029806      -0.000558       0.027511       0.003063      -0.029201      -0.028530      -0.037305       0.016696       0.020609             11.549648      15.913715      -1.716706      -2.468379       5.809745      -1.415787      12.925484          -0.005816
          116              C       2.687213       6.227400       2.516783      -0.126729      36.544988 0.44072332E+03  0.10426759E+05                                 9.634740                            7.055454       0.050285       1.990632                    0.999440      29.614219      86.211043       0.611234       0.423560      -1.056642      -0.001676      -0.005245      -0.027550       0.028094       0.003355       0.019614      -0.010389      -0.036566       0.052486      -0.035496       0.006669       0.028827             11.625605      16.642814      -2.547176      -2.066908       5.667841      -1.155884      12.566160          -0.005885
          117              C       7.224995       6.591024      14.753782      -0.077621      32.359887 0.41558393E+03  0.96804271E+04                                 8.863340                            6.825870       0.128530       2.021683                    0.999689      28.816262      83.007174       0.625434       0.420425      -1.059510      -0.030049       0.018812      -0.013083       0.037789       0.002359       0.000278       0.003135       0.025846      -0.019413      -0.011729      -0.004656       0.016386             10.277700      13.509021      -1.479483      -0.811678       5.402807      -1.816191      11.921271          -0.003044
          118              C       1.370821       6.422680       2.688605      -0.087568      33.027745 0.40491967E+03  0.93406249E+04                                 8.897548                            6.675584       0.286246       2.069007                    0.999761      28.483671      80.791584       0.643366       0.412706      -1.067882      -0.007360       0.000757      -0.034347       0.035135      -0.002302      -0.005699      -0.012318      -0.000096       0.076038      -0.018858      -0.010686       0.029543             10.509877      14.590438      -2.004064      -0.995747       5.362642      -1.492471      11.576551          -0.002298
          119              C      10.861596       6.279924       1.065624      -0.092280      48.368571 0.48694923E+03  0.11688779E+05                                11.408614                            7.314243      -0.059561       1.971506                    0.999004      28.423999      80.558393       0.619347       0.411990      -1.075133       0.008307       0.002630      -0.009701       0.013039      -0.047145       0.011201      -0.021805       0.004430      -0.079421      -0.040979      -0.025278       0.066257             15.615020      15.051153       7.854858      -3.459097      13.442822       1.082581      18.351085          -0.011443
          120              C       9.992295       5.808559       2.227795       0.633719      22.444607 0.25012357E+03  0.52155617E+04                                 7.608011                            5.783480      -0.422880       1.931038                    0.998320      22.419270      64.422861       0.585740       0.501482      -0.997532      -0.032984      -0.019796       0.035640       0.052440       0.055433       0.055587       0.061686      -0.009963      -0.003046      -0.060290      -0.055104       0.115393              9.261635       9.907371       0.865854      -3.810992       7.433587      -2.902011      10.443947           0.000296
          121              C      -3.833321       7.361369       1.251846       0.052242      39.602359 0.42090259E+03  0.97840747E+04                                10.157894                            6.890278      -0.084060       1.979313                    0.999467      26.974897      76.303927       0.622938       0.422983      -1.063469       0.001717       0.014698       0.006379       0.016115       0.001626       0.008112       0.010254      -0.021284      -0.021179      -0.016584      -0.002569       0.019152             13.309912      12.999768       7.431787      -1.047577      12.720689       2.174160      14.209280          -0.000749
          122              C      10.795504       5.637521      16.192178       0.054473      38.892041 0.42168649E+03  0.98083727E+04                                10.051162                            6.906401      -0.013128       2.004533                    0.999542      26.910146      76.182784       0.620803       0.424175      -1.062557      -0.001624      -0.016877      -0.005729       0.017897      -0.000423       0.007429       0.013935      -0.012141      -0.004139      -0.015732      -0.002244       0.017975             12.976342      11.587494       6.239287      -0.958899      12.090583       2.800966      15.250948          -0.000831
          123              C       9.944865       4.498165      15.969628      -0.127144      36.055265 0.45885073E+03  0.10981698E+05                                 9.640118                            7.266572      -0.041891       1.966227                    0.998230      29.827865      87.756152       0.593047       0.431538      -1.050179       0.028303       0.010251      -0.000067       0.030103      -0.012198      -0.010973      -0.025633       0.014823      -0.027726      -0.037249       0.016466       0.020783             11.549680       9.823108       5.233957       0.007502      11.901037       2.844781      12.924894          -0.003881
          124              C      -3.726020       8.026666       2.516783      -0.127261      36.583514 0.44119202E+03  0.10441050E+05                                 9.641849                            7.059386       0.048509       1.989765                    0.999440      29.636462      86.300593       0.611015       0.423582      -1.056585      -0.003753       0.004003      -0.027814       0.028351      -0.017095      -0.018704      -0.012026       0.011890       0.053842      -0.035310       0.006317       0.028992             11.635306      10.626085       6.031721       0.033161      11.703011       2.371240      12.576822          -0.003588
          125              C       9.870997       3.915020      14.753782      -0.078610      32.387361 0.41600861E+03  0.96927977E+04                                 8.867720                            6.828909       0.129557       2.021762                    0.999691      28.833820      83.068471       0.625357       0.420370      -1.059544       0.031606       0.016475      -0.013148       0.037990       0.010500       0.002360      -0.001721      -0.017128      -0.018800      -0.011885      -0.004810       0.016696             10.283111       8.716210       4.252997      -1.168795      10.206323       1.610549      11.926800          -0.003049
          126              C      -2.898706       9.069056       2.688605      -0.088349      33.068661 0.40546374E+03  0.93567465E+04                                 8.905328                            6.680260       0.290191       2.069976                    0.999785      28.507420      80.886541       0.643083       0.412730      -1.067817       0.004428       0.006105      -0.034531       0.035345       0.001434      -0.007873       0.011255       0.003776       0.077072      -0.019235      -0.010675       0.029911             10.520057       9.413835       5.003342      -0.794509      10.558149       1.611598      11.588187          -0.002636
          127              C       7.767724       0.921181       7.116376      -0.091517      48.339465 0.48662739E+03  0.11679125E+05                                11.404574                            7.312117      -0.060336       1.971360                    0.999003      28.413500      80.522030       0.619400       0.412023      -1.075111       0.002003      -0.008877       0.010041       0.013551      -0.025211      -0.025143      -0.000904       0.080277      -0.078955      -0.041004      -0.025738       0.066742             15.608978       7.040073       3.229707       2.665861      21.444237      -2.452787      18.342623          -0.003755
          128              C       7.741288       1.909700       5.954205       0.633193      22.453719 0.25024972E+03  0.52187195E+04                                 7.609001                            5.784237      -0.421843       1.931267                    0.998320      22.424761      64.436642       0.585822       0.501360      -0.997617       0.000733       0.038567      -0.035907       0.052700       0.032178       0.025699       0.079104      -0.091172      -0.002805      -0.060329      -0.055289       0.115618              9.262765       7.303113      -0.638287      -0.608033      10.039869      -4.751844      10.445314          -0.000028
          129              C      -0.516293      13.106630       6.930154       0.051999      39.606113 0.42096749E+03  0.97858455E+04                                10.158128                            6.890576      -0.082854       1.979642                    0.999468      26.976342      76.306105       0.622963       0.422955      -1.063499      -0.011910      -0.008523      -0.006332       0.015956       0.009720       0.004870       0.012368       0.007641      -0.021429      -0.016738      -0.002304       0.019042             13.310295       6.354455       3.595287       2.406097      19.368959       0.179327      14.207471          -0.000364
          130              C       8.291016       1.299620       8.353822       0.054301      38.895684 0.42174472E+03  0.98100431E+04                                10.051667                            6.906841      -0.012369       2.004736                    0.999543      26.911796      76.188108       0.620789       0.424171      -1.062562       0.013502       0.009890       0.005507       0.017619       0.004883       0.008503       0.013512       0.007162      -0.005055      -0.016062      -0.001978       0.018039             12.977046       6.561858       3.337826       2.905206      17.118799       0.570987      15.250482          -0.000848
          131              C       8.852407       2.605973       8.576372      -0.126798      36.049075 0.45874306E+03  0.10978606E+05                                 9.639710                            7.266201      -0.042919       1.965970                    0.998229      29.823642      87.745028       0.592996       0.431595      -1.050132       0.005317      -0.029557       0.000134       0.030032      -0.012804      -0.016681      -0.022226       0.014116      -0.027916      -0.037340       0.016390       0.020951             11.549408       6.848849       3.516728       2.459994      14.874963       1.429632      12.924413          -0.000988
          132              C      -1.038807      12.681055       5.665217      -0.126530      36.547565 0.44070680E+03  0.10426575E+05                                 9.636234                            7.055985       0.049185       1.990317                    0.999435      29.615154      86.222839       0.611107       0.423640      -1.056561      -0.005163       0.001083       0.027516       0.028017      -0.014031      -0.001263      -0.021999       0.024029       0.053090      -0.035456       0.006829       0.028627             11.627990       6.206773       3.479655       2.035393      16.108558       1.213110      12.568637          -0.001025
          133              C       9.320492       2.961517       9.792218      -0.078059      32.376056 0.41583177E+03  0.96876518E+04                                 8.865784                            6.827536       0.129076       2.021658                    0.999693      28.827182      83.045065       0.625408       0.420380      -1.059538       0.001436      -0.035540       0.013006       0.037872       0.012545      -0.002863       0.001298      -0.009230      -0.019133      -0.011909      -0.004661       0.016570             10.280779       6.149739       2.771223       1.979297      12.768214      -0.205415      11.924385          -0.001144
          134              C      -1.527886      11.443387       5.493395      -0.088106      33.050461 0.40521744E+03  0.93494906E+04                                 8.902119                            6.678266       0.291719       2.070650                    0.999786      28.496097      80.843329       0.643185       0.412734      -1.067832      -0.002814      -0.006767       0.034329       0.035102      -0.000931       0.013411      -0.001259      -0.004040       0.077053      -0.018931      -0.010841       0.029772             10.516019       5.937087       2.995739       1.792184      14.027189       0.117406      11.583781          -0.000682
          135              C      10.869371       6.266456       7.116376      -0.090266      48.283176 0.48596977E+03  0.11659347E+05                                11.396957                            7.307714      -0.061075       1.971432                    0.999001      28.390783      80.442677       0.619521       0.412083      -1.075076       0.006932       0.005744       0.009947       0.013416      -0.023807       0.013892      -0.023442      -0.083134      -0.076453      -0.041238      -0.026802       0.068040             15.598487      20.623513       4.619977       0.793646       7.840981       3.535216      18.330968          -0.014626
          136              C      10.026507       5.749302       5.954205       0.633378      22.448618 0.25017436E+03  0.52169224E+04                                 7.607977                            5.783312      -0.422404       1.931064                    0.998307      22.428201      64.451883       0.585858       0.501351      -0.997590      -0.033745      -0.018354      -0.035993       0.052641       0.023320      -0.080920      -0.017654       0.102001      -0.002175      -0.059759      -0.055716       0.115475              9.261614       8.802858       1.502444       4.419596       8.536940       1.846704      10.445043           0.000416
          137              C      -3.317028       6.467123       6.930154       0.052019      39.594538 0.42085082E+03  0.97824156E+04                                10.156837                            6.890126      -0.084003       1.979482                    0.999465      26.969507      76.282955       0.622918       0.423017      -1.063465       0.013646      -0.007257      -0.006134       0.016628      -0.006997      -0.013173      -0.002121       0.012405      -0.021060      -0.016378      -0.001873       0.018251             13.308393      19.226063       3.838336      -1.355911       6.494303       1.994109      14.204811          -0.000338
          138              C      10.279989       6.530420       8.353822       0.054015      38.897096 0.42176969E+03  0.98107606E+04                                10.052190                            6.907262      -0.013021       2.004641                    0.999542      26.911325      76.187091       0.620742       0.424197      -1.062546      -0.015261       0.005642       0.006130       0.017387      -0.006068      -0.015819       0.001623       0.004681      -0.006367      -0.015937      -0.002427       0.018364             12.977578      17.370079       2.902513      -1.944674       6.310919       2.231890      15.251737          -0.000101
          139              C       8.867958       6.363423       8.576372      -0.126450      36.045171 0.45869477E+03  0.10977302E+05                                 9.639212                            7.265942      -0.043718       1.965701                    0.998230      29.823393      87.747379       0.592984       0.431610      -1.050109       0.023073       0.019007       0.000193       0.029894       0.000399       0.027482      -0.003015      -0.029472      -0.028777      -0.037351       0.016587       0.020764             11.548349      15.911693       1.716859      -2.465633       5.809354       1.416243      12.924001          -0.005534
          140              C      -2.687213       6.227400       5.665217      -0.125903      36.516295 0.44033397E+03  0.10415108E+05                                 9.630198                            7.052741       0.050067       1.990786                    0.999439      29.597098      86.147377       0.611307       0.423609      -1.056625       0.001594      -0.005488       0.027673       0.028257      -0.003233       0.019530       0.010224      -0.036904       0.052084      -0.035486       0.006857       0.028629             11.619734      16.633980       2.545748      -2.066773       5.665439       1.154662      12.559782          -0.005135
          141              C       8.326005       6.591024       9.792218      -0.078225      32.374180 0.41581802E+03  0.96872325E+04                                 8.865705                            6.827613       0.128684       2.021631                    0.999689      28.824936      83.037648       0.625380       0.420403      -1.059525       0.030077       0.018792       0.013184       0.037837      -0.002361       0.000245      -0.002974       0.026168      -0.019267      -0.011720      -0.004798       0.016518             10.280500      13.512826       1.480404      -0.810486       5.404272       1.817027      11.924404          -0.003844
          142              C      -1.370821       6.422680       5.493395      -0.088221      33.039171 0.40511989E+03  0.93462437E+04                                 8.898780                            6.676733       0.286799       2.069067                    0.999761      28.491457      80.813621       0.643394       0.412644      -1.067940       0.007367       0.000667       0.034341       0.035128       0.002514      -0.005665       0.012394       0.000154       0.076498      -0.019160      -0.010529       0.029689             10.511181      14.591490       2.003925      -0.996802       5.363295       1.492448      11.578759          -0.003007
          143              C       4.689404       6.279924       7.116376      -0.093104      48.421873 0.48749133E+03  0.11705280E+05                                11.416777                            7.318272      -0.060496       1.970979                    0.999003      28.442259      80.627395       0.619170       0.411985      -1.075115      -0.008386       0.002625       0.009577       0.012997       0.046498       0.011419       0.022590       0.002550      -0.076158      -0.040807      -0.024750       0.065557             15.627788      15.063614      -7.861416      -3.463444      13.452662      -1.082983      18.367088          -0.009935
          144              C       5.558705       5.808559       5.954205       0.633803      22.439865 0.25003099E+03  0.52134357E+04                                 7.608432                            5.783300      -0.423594       1.930889                    0.998316      22.419318      64.433381       0.585581       0.501636      -0.997400       0.032768      -0.019796      -0.035668       0.052324      -0.055600       0.055683      -0.061561      -0.009984      -0.002328      -0.060071      -0.055409       0.115480              9.262753       9.906750      -0.866395      -3.811457       7.435014       2.903724      10.446495           0.001563
          145              C       3.833322       7.361369       6.930154       0.052548      39.600186 0.42086903E+03  0.97831693E+04                                10.157650                            6.890084      -0.084313       1.979193                    0.999467      26.974525      76.304167       0.622931       0.422993      -1.063455      -0.001211       0.015025      -0.006151       0.016281      -0.001686       0.008430      -0.010218      -0.020481      -0.020838      -0.016679      -0.002183       0.018862             13.309748      13.000648      -7.432612      -1.047475      12.721171      -2.173632      14.207425           0.001138
          146              C       4.755496       5.637521       8.353822       0.054680      38.895577 0.42170826E+03  0.98091152E+04                                10.051846                            6.906620      -0.013551       2.004339                    0.999543      26.912292      76.192560       0.620781       0.424180      -1.062542       0.002060      -0.016408       0.005957       0.017577       0.000613       0.007226      -0.014071      -0.012851      -0.004974      -0.015859      -0.002332       0.018191             12.977350      11.587235      -6.238924      -0.958513      12.091038      -2.802317      15.253779           0.001177
          147              C       5.606135       4.498165       8.576372      -0.127650      36.075157 0.45911534E+03  0.10989704E+05                                 9.643093                            7.268200      -0.041727       1.966077                    0.998235      29.840912      87.803556       0.593033       0.431483      -1.050204      -0.028095       0.010425       0.000157       0.029967       0.012156      -0.011151       0.025599       0.014785      -0.027549      -0.037260       0.016608       0.020652             11.553633       9.825178      -5.235108       0.008071      11.904585      -2.847249      12.931137          -0.004617
          148              C       3.726020       8.026666       5.665217      -0.127624      36.589170 0.44129307E+03  0.10443890E+05                                 9.642245                            7.059783       0.049672       1.990089                    0.999443      29.639092      86.306089       0.611060       0.423533      -1.056631       0.003923       0.004151       0.027803       0.028384       0.016974      -0.018760       0.012021       0.012035       0.054115      -0.035268       0.006147       0.029121             11.635801      10.626923      -6.032613       0.033839      11.704235      -2.371561      12.576246          -0.004693
          149              C       5.680003       3.915020       9.792218      -0.078354      32.390248 0.41601029E+03  0.96930742E+04                                 8.868855                            6.829268       0.128359       2.021372                    0.999690      28.835161      83.079727       0.625278       0.420412      -1.059493      -0.031490       0.016658       0.013242       0.038007      -0.010404       0.002438       0.001660      -0.017220      -0.019081      -0.011867      -0.004827       0.016694             10.284770       8.716822      -4.253414      -1.168562      10.207805      -1.611745      11.929683          -0.001891
          150              C       2.898706       9.069056       5.493395      -0.087986      33.057023 0.40530055E+03  0.93519155E+04                                 8.903014                            6.678801       0.290254       2.070043                    0.999784      28.501088      80.860477       0.643179       0.412716      -1.067841      -0.004268       0.006218       0.034566       0.035379      -0.001334      -0.007804      -0.011226       0.003917       0.076834      -0.019143      -0.010669       0.029812             10.517134       9.411668      -5.002248      -0.794155      10.555755      -1.610903      11.583978          -0.001633
          151              O       1.029709      11.441905      13.511100      -0.530583      32.654611 0.49263147E+03  0.11629605E+05                                 8.189008                            6.907629       0.296225       2.147859                    0.996429      27.462581      72.405765       0.714325       0.363218      -1.131473      -0.026683      -0.006503       0.011221       0.029668      -0.027161      -0.017148      -0.044592      -0.004458      -0.018607      -0.060952       0.014114       0.046838              9.364323       8.141180      -2.341651      -3.395347       9.026814       3.192838      10.924975          -0.028883
          152              O      -1.129858      10.993974      13.933455      -0.517952      33.230758 0.50113080E+03  0.11864614E+05                                 8.266121                            6.958061       0.458878       2.203172                    0.997369      27.265093      71.666611       0.714080       0.362290      -1.133755       0.031240      -0.012385       0.009931       0.035042       0.013925       0.021506      -0.026410      -0.012706      -0.082687      -0.050409       0.017575       0.032834              9.522331       8.472557       4.020464       1.818693      11.145135       3.282286       8.949301           0.013367
          153              O       1.618626       6.854854      13.511100      -0.524100      32.528661 0.49017453E+03  0.11557535E+05                                 8.170789                            6.892399       0.294618       2.148720                    0.996391      27.385609      72.166814       0.714777       0.363430      -1.131270       0.007870       0.028994       0.010816       0.031930       0.010299      -0.026372       0.035120       0.048229      -0.019543      -0.056955       0.013802       0.043153              9.342176      10.807362       0.788444       4.450444       6.322626       1.344003      10.896540           0.021182
          154              O       2.310490       8.949060      13.933455      -0.530492      33.542738 0.50695302E+03  0.12037210E+05                                 8.313904                            6.995552       0.460150       2.200720                    0.997405      27.428471      72.201133       0.712591       0.361999      -1.133980      -0.025549      -0.018767       0.010973       0.033547      -0.012823      -0.038895      -0.004781      -0.017973      -0.092751      -0.056846       0.019809       0.037037              9.581506       7.039406      -3.192580       1.951695      12.696930      -3.239522       9.008182          -0.026465
          155              O      -2.648335       8.638363      13.511100      -0.526970      32.626440 0.49197731E+03  0.11610866E+05                                 8.186579                            6.904529       0.291779       2.146833                    0.996448      27.433136      72.329304       0.714220       0.363374      -1.131296       0.019814      -0.020204       0.010785       0.030284       0.015856       0.045348       0.007160      -0.043430      -0.018560      -0.058825       0.013161       0.045663              9.362347       6.774972       1.553890      -1.068288      10.388944      -4.538440      10.923125           0.022806
          156              O      -1.180632       6.992088      13.933455      -0.518510      33.300595 0.50241561E+03  0.11903472E+05                                 8.279939                            6.968751       0.450018       2.199897                    0.997385      27.288837      71.770662       0.713210       0.362475      -1.133533      -0.004522       0.033145       0.010110       0.034946      -0.001155       0.012333       0.031996       0.030941      -0.084073      -0.050873       0.017401       0.033471              9.539645      13.983712      -0.853209      -3.761603       5.667650      -0.067500       8.967574           0.014919
          157              O      -1.029709      11.441905      11.034900      -0.526513      32.583626 0.49116460E+03  0.11586647E+05                                 8.178982                            6.898521       0.296857       2.148924                    0.996401      27.415108      72.260992       0.714594       0.363342      -1.131346       0.028566      -0.007405      -0.011004       0.031495       0.026511      -0.017324       0.041496      -0.005560      -0.019527      -0.058191       0.014106       0.044085              9.352622       8.134090       2.339404      -3.393337       9.014036      -3.187887      10.909740           0.024444
          158              O       1.129858      10.993974      10.612545      -0.529382      33.527642 0.50665413E+03  0.12028390E+05                                 8.311841                            6.993813       0.460516       2.200953                    0.997404      27.419288      72.172788       0.712627       0.362033      -1.133949      -0.029496      -0.012583      -0.010930       0.033880      -0.014217       0.023096       0.030724      -0.012953      -0.091175      -0.055878       0.019427       0.036451              9.579049       8.516244      -4.045434       1.829218      11.215685      -3.308748       9.005218          -0.023623
          159              O      -1.618626       6.854854      11.034900      -0.524733      32.581681 0.49117066E+03  0.11587217E+05                                 8.180159                            6.899796       0.289729       2.146576                    0.996444      27.408665      72.253316       0.714312       0.363472      -1.131206      -0.007825       0.027878      -0.010602       0.030835      -0.010378      -0.028095      -0.035052       0.048491      -0.018637      -0.057595       0.012841       0.044754              9.354016      10.820803      -0.787815       4.458671       6.328546      -1.343623      10.912700           0.020580
          160              O      -2.310490       8.949060      10.612545      -0.519754      33.313553 0.50267884E+03  0.11911046E+05                                 8.280956                            6.969769       0.452296       2.200419                    0.997393      27.299789      71.799130       0.713295       0.362391      -1.133619       0.026318      -0.019877      -0.010213       0.034526       0.012798      -0.034872       0.005046      -0.017743      -0.085854      -0.052042       0.017836       0.034206              9.540584       7.008503       3.174522       1.939169      12.644671       3.223524       8.968578           0.016037
          161              O       2.648335       8.638363      11.034900      -0.531740      32.670404 0.49292290E+03  0.11638111E+05                                 8.191117                            6.909206       0.296410       2.147805                    0.996429      27.471766      72.433144       0.714322       0.363169      -1.131520      -0.018611      -0.019490      -0.011251       0.029203      -0.015620       0.047699      -0.007479      -0.045419      -0.018384      -0.061622       0.014348       0.047274              9.367049       6.779426      -1.555338      -1.068555      10.393301       4.538670      10.928421          -0.031387
          162              O       1.180632       6.992088      10.612545      -0.516601      33.208010 0.50070185E+03  0.11852086E+05                                 8.263383                            6.955832       0.456232       2.202605                    0.997359      27.250501      71.624350       0.714069       0.362368      -1.133679       0.005042       0.033613      -0.009806       0.035375       0.001311       0.011456      -0.031307       0.030426      -0.081255      -0.049511       0.017257       0.032254              9.519158      13.954155       0.852693      -3.751069       5.657177       0.065945       8.946141           0.011248
          163              O       6.745791       2.025656       2.852900      -0.526495      32.581776 0.49113514E+03  0.11585756E+05                                 8.178590                            6.898258       0.296874       2.148930                    0.996402      27.414684      72.258806       0.714617       0.363337      -1.131352       0.028597       0.007418      -0.011015       0.031530      -0.026487      -0.017315      -0.041475      -0.005594      -0.019570      -0.058156       0.014086       0.044070              9.352090       8.133708      -2.339176      -3.393093       9.013462       3.187573      10.909101           0.024357
          164              O       8.905358       2.473587       2.430545      -0.529431      33.528772 0.50667362E+03  0.12028991E+05                                 8.312128                            6.994023       0.460518       2.200951                    0.997403      27.419414      72.173963       0.712604       0.362040      -1.133940      -0.029509       0.012614      -0.010926       0.033901       0.014210       0.023097      -0.030725      -0.012983      -0.091185      -0.055878       0.019416       0.036463              9.579435       8.516476       4.045608       1.829308      11.216217       3.308973       9.005611          -0.023676
          165              O       6.156874       6.612707       2.852900      -0.524705      32.579302 0.49112851E+03  0.11585951E+05                                 8.179705                            6.899455       0.289718       2.146584                    0.996444      27.407840      72.249821       0.714338       0.363468      -1.131212      -0.007820      -0.027893      -0.010622       0.030854       0.010351      -0.028093       0.035040       0.048467      -0.018682      -0.057569       0.012819       0.044750              9.353451      10.820117       0.787755       4.458324       6.328208       1.343553      10.912026           0.020537
          166              O       5.465010       4.518501       2.430545      -0.519712      33.310325 0.50262258E+03  0.11909346E+05                                 8.280330                            6.969309       0.452251       2.200422                    0.997393      27.298758      71.794644       0.713332       0.362384      -1.133628       0.026349       0.019877      -0.010233       0.034556      -0.012796      -0.034867      -0.005041      -0.017722      -0.085902      -0.052042       0.017833       0.034209              9.539782       7.007969      -3.174191       1.938934      12.643609      -3.223155       8.967768           0.016012
          167              O      10.423835       4.829198       2.852900      -0.531789      32.672724 0.49296390E+03  0.11639356E+05                                 8.191650                            6.909605       0.296422       2.147805                    0.996429      27.472233      72.435930       0.714282       0.363181      -1.131508      -0.018633       0.019480      -0.011253       0.029211       0.015639       0.047702       0.007484      -0.045419      -0.018363      -0.061627       0.014335       0.047292              9.367748       6.779911       1.555573      -1.068748      10.394028      -4.539087      10.929306          -0.031447
          168              O       8.956132       6.475473       2.430545      -0.516586      33.207570 0.50069612E+03  0.11851915E+05                                 8.263315                            6.955801       0.456165       2.202587                    0.997359      27.250323      71.623743       0.714070       0.362369      -1.133678       0.005042      -0.033649      -0.009822       0.035414      -0.001307       0.011449       0.031282       0.030432      -0.081253      -0.049487       0.017236       0.032251              9.519057      13.953968      -0.852689      -3.750967       5.657160      -0.065964       8.946044           0.011164
          169              O       8.805209       2.025656       5.329100      -0.530633      32.656215 0.49265920E+03  0.11630447E+05                                 8.189389                            6.907909       0.296241       2.147861                    0.996429      27.462861      72.407590       0.714296       0.363227      -1.131464      -0.026683       0.006523       0.011222       0.029673       0.027165      -0.017146       0.044600      -0.004490      -0.018595      -0.060955       0.014100       0.046855              9.364833       8.141488       2.341824      -3.395541       9.027384      -3.193133      10.925626          -0.028938
          170              O       6.645642       2.473587       5.751455      -0.517922      33.228668 0.50109634E+03  0.11863572E+05                                 8.265706                            6.957774       0.458824       2.203163                    0.997369      27.264502      71.663932       0.714103       0.362285      -1.133761       0.031269       0.012401       0.009945       0.035078      -0.013921       0.021489       0.026390      -0.012709      -0.082696      -0.050386       0.017560       0.032826              9.521776       8.472154      -4.020170       1.818517      11.144429      -3.281976       8.948745           0.013288
          171              O       9.394126       6.612707       5.329100      -0.524091      32.529167 0.49018603E+03  0.11557883E+05                                 8.170909                            6.892512       0.294600       2.148710                    0.996391      27.385755      72.167612       0.714765       0.363434      -1.131266       0.007876      -0.029030       0.010830       0.031970      -0.010270      -0.026357      -0.035098       0.048226      -0.019566      -0.056918       0.013775       0.043144              9.342312      10.807472      -0.788428       4.450490       6.322730      -1.344003      10.896735           0.021081
          172              O      10.085990       4.518501       5.751455      -0.530533      33.543872 0.50697283E+03  0.12037822E+05                                 8.314200                            6.995772       0.460157       2.200722                    0.997405      27.428540      72.202208       0.712566       0.362008      -1.133970      -0.025583       0.018762       0.010971       0.033569       0.012834      -0.038894       0.004780      -0.017951      -0.092753      -0.056843       0.019796       0.037048              9.581903       7.039707       3.192781       1.951842      12.697411       3.239704       9.008590          -0.026518
          173              O       5.127165       4.829198       5.329100      -0.526935      32.622512 0.49190905E+03  0.11608809E+05                                 8.185784                            6.903945       0.291801       2.146854                    0.996448      27.431965      72.323940       0.714270       0.363363      -1.131309       0.019830       0.020203       0.010804       0.030300      -0.015852       0.045341      -0.007161      -0.043374      -0.018618      -0.058803       0.013147       0.045656              9.361326       6.774297      -1.553603      -1.068044      10.387798       4.537812      10.921882           0.022784
          174              O       6.594868       6.475473       5.751455      -0.518484      33.298834 0.50238454E+03  0.11902535E+05                                 8.279614                            6.968509       0.449950       2.199887                    0.997385      27.288214      71.768088       0.713228       0.362472      -1.133536      -0.004506      -0.033175       0.010129       0.034978       0.001144       0.012337      -0.031991       0.030931      -0.084115      -0.050873       0.017395       0.033478              9.539242      13.983126       0.853136      -3.761404       5.667439       0.067498       8.967162           0.014885
          175              O       0.000000       8.978284      12.273000      -0.746574      49.599906 0.11668772E+04  0.33798219E+05                                10.596546                           10.478301       0.267862       2.032624                    0.998649      34.286364      96.580063       0.599307       0.352848      -1.152362      -0.001775      -0.001080       0.000010       0.002078      -0.004971      -0.000105       0.000004      -0.006858      -0.097892      -0.032631       0.010276       0.022355             11.423885      12.343769      -0.001404       0.000392      12.346025      -0.001429       9.581861           0.036877
          176              O       7.775500       4.489277       4.091000      -0.746933      49.605664 0.11670755E+04  0.33806129E+05                                10.598624                           10.480268       0.267474       2.032450                    0.998649      34.287486      96.593117       0.599146       0.352921      -1.152278      -0.001762       0.001071       0.000010       0.002062       0.005079      -0.000104       0.000002      -0.006971      -0.098017      -0.032673       0.010177       0.022496             11.426230      12.346328       0.001411       0.000394      12.348587       0.001446       9.583774           0.035144

******************************************************
Auxiliary information for the entire system
The total spin magnetic moment of the unit cell is   1.446793
The total net atomic charge of the unit cell is   0.000002
Accuracy of reproducing the electrostatic potential in the unit cell:
  The inner radius (bohr) =    5.0000
  The outer radius (bohr) =   12.0000
  Valid grid points have density less than (e/(bohr^3)) =    0.0001
  The number of valid grid points were=       390027
  The rms potential error without charges in kcal/mol is=      1.89102
  The rms potential error with partial charges in kcal/mol is=      0.28511
  The RRMSE value at monopole order=      0.15077
  The rms potential error with partial charges and cloud penetration in kcal/mol is=      0.28110
  The RRMSE value at monopole order with cloud penetration is=      0.14865
  The rms potential error with partial charges and atomic dipoles in kcal/mol is=      0.18115
  The RRMSE value at dipole order=      0.09579
  The rms potential error with partial charges, atomic dipoles and cloud penetration in kcal/mol is=      0.16909
  The RRMSE value at dipole order with cloud penetration=      0.08942

******************************************************
The electron densities and ab initio electrostatic potential were computed in VASP using the PBE functional and
projector augmented wave method. See the main text of the journal article for a description of computational details.
The atomic charges, dipoles, and quadrupoles were computed with the DDEC6 method as described in
(a) T. A. Manz and N. Gabaldon Limas, RSC Adv. 6 (2016) 47771-47801 DOI: 10.1039/c6ra04656h
(b) N. Gabaldon Limas and T. A. Manz, RSC Adv. 8 (2018) 2678-2707 DOI: 10.1039/c7ra11829e.
For each atom in the material, the electron cloud parameters were fit to the spherically averaged atom-in-material
electron density using radial positions for which this density was between 10^-4 and 10^-2 electrons per cubic bohr.
The polarizabilities, dispersion coefficients, and quantum Drude oscillator (QDO) parameters were fit using the MCLF method.
The magnetic structure of the system was optimized in VASP from the default ferromagnetic initial guess using spin polarization.
The atomic spin moments (ASMs) were computed on this optimized magnetic structure using the DDEC6 partition as inputs
to the method of T. A. Manz and D. S. Sholl, J. Chem. Theory Comput. 7 (2011) 4146-4164 DOI: 10.1021/ct200539n.
The RMSE and RRMSE were computed using a uniform grid with Ewald summation.
