# Supplementary material for: A collection of forcefield precursors for metal–organic frameworks
Source: RSC Adv. 2019 Nov 13;9(63):36492–507. doi: 10.1039/c9ra07327b (PMC9075174; doi:10.1039/c9ra07327b)
Supplement: RA-009-C9RA07327B-s4614 [file RA-009-C9RA07327B-s4614.xyz]

  424
jmolscript: load "" {1 1 1} spacegroup "x,y,z" unitcell [{     24.666100     0.000000     0.000000 }, {     -8.221944    23.255454     0.000000 }, {     -8.221944   -11.627537    20.139923 }]
Ni    -2.102412    -2.650579     8.194129     0.978709
Ni     6.423988     8.762186    11.945593     0.978622
Ni    -7.803115     9.655271    19.953629     0.978760
Ni    19.925963     7.488956     0.186496     0.978734
Ni    14.341720    -3.205940    18.338407     0.978662
Ni   -10.020081    17.591883     6.578907     0.978600
Ni     8.640797     0.825004     1.801516     0.978769
Ni     3.481988     8.044887    13.561016     0.978688
Ni     6.119691     5.856900    13.747310     0.978653
Ni    -1.798115     8.529302     1.615423     0.978660
Ni     0.418831   -10.479896    18.524701     0.978681
Ni    11.704017    19.349528     6.392412     0.978686
H     -1.275997    -4.368424    11.969156     0.118625
H     -0.659335    -5.453272    13.981135     0.105951
H     -7.381605    14.802209    11.963114     0.103042
H     -8.013067    15.820779     9.916898     0.114834
H      0.047768    -6.333475    15.703098     0.128714
H      0.259904    -7.554368    17.576111     0.090969
H     -7.467099    12.427862    15.592328     0.091445
H     -7.608527    13.549918    13.544098     0.135489
H     -6.319352    18.697429     4.684546     0.121273
H     -4.372385    18.360211     3.214332     0.117829
H      1.657603    -1.199916     6.920078     0.112666
H      4.528785     8.968543     8.170767     0.118627
H      3.300400     9.188288     6.158788     0.105944
H     -0.027864     9.602254     8.176809     0.103028
H      1.142967     9.346463    10.223025     0.114834
H      2.234815     9.561522     4.436825     0.128717
H      1.013007     9.354531     2.563812     0.090962
H     -2.237974     8.730140     4.547595     0.091461
H     -1.132918     8.970854     6.595825     0.135457
H      3.290606    11.902287    15.455377     0.121284
H     10.545656    -9.629924    16.925591     0.117829
H      6.538298    12.790624    13.219845     0.112647
H      4.035460    19.859009     1.480284     0.118632
H      5.984087    19.129961     2.610134     0.105940
H     13.472654    -1.667364     5.566675     0.103045
H     11.532250    -0.867386     4.463007     0.114852
H      7.569299    18.389285     3.695676     0.128724
H      9.603435    18.021857     4.573777     0.090961
H     17.583678    -2.139437     6.867714     0.091461
H     15.429502    -1.638289     6.104411     0.135467
H      5.339414    -0.562743     4.185076     0.121286
H      3.648977    -0.406914     5.969473     0.117838
H     -2.558609    19.278791     2.046216     0.112644
H      9.156176    -1.203294    18.659639     0.118627
H      7.819272     0.390857    17.529789     0.105949
H     10.381238     0.518734    14.573248     0.103037
H     11.782274    -1.044022    15.676916     0.114831
H      6.592542     1.638502    16.444247     0.128708
H      5.568078     3.433815    15.566146     0.090968
H      8.565819     4.237269    13.272209     0.091459
H      9.756367     2.373351    14.035512     0.135470
H     14.133755    -6.781140    15.954847     0.121277
H      6.622177    14.932461    14.170450     0.117833
H     10.807132    -7.613665    18.093707     0.112659
H     -9.497970     0.922248    17.938629     0.118632
H     -8.881309     3.207096    17.872168     0.105940
H      0.840357    14.586996     1.339305     0.103044
H      0.208897    12.305637     1.480284     0.114850
H     -8.174208     5.138460    17.773482     0.128724
H     -7.962070     7.370985    17.894322     0.090959
H      0.754866    18.917164     1.580984     0.091455
H      0.613438    16.582317     1.633348     0.135465
H      1.902614     6.335964     1.605152     0.121286
H      3.849594     5.231339     2.632288     0.117837
H     -6.564373    -5.034639    17.719104     0.112645
H     12.750839    14.219626     8.287578     0.118628
H     11.522466    12.367336     9.103245     0.105951
H      8.194183    13.907997     7.735744     0.103038
H      9.365003    15.807960     6.934175     0.114833
H     10.456887    10.689460     9.640981     0.128709
H      9.235095     9.170890    10.756733     0.090970
H      5.984107    11.201087    10.305599     0.091461
H      7.089147    12.854538     9.073035     0.135472
H     11.512578    19.061353     2.104622     0.121277
H      2.323710     7.845416    20.017069     0.117832
H     14.760275    16.681160     2.453043     0.112660
H     12.257433     2.980207     2.201294     0.118625
H     14.206061     4.323210     2.267755     0.105950
H      5.250693    -5.972986    18.800618     0.103043
H      3.310287    -7.328780    18.659639     0.114836
H     15.791275     5.633656     2.366441     0.128714
H     17.825408     6.577826     2.245601     0.090972
H      9.361713    -4.610219    18.558939     0.091451
H      7.207536    -5.521833    18.506575     0.135491
H     -2.882551    -7.721799    18.534771     0.121274
H     -4.573002    -6.254389    17.507635     0.117830
H      5.663367     3.760430     2.420819     0.112665
H      0.934122     5.133753    11.852345     0.118626
H     -0.402793     3.358192    11.036678     0.105943
H      2.159191     0.733827    12.404179     0.103027
H      3.560238     2.471017    13.205748     0.114832
H     -1.629530     1.794257    10.498942     0.128715
H     -2.654009     0.136133     9.383190     0.090958
H      0.343738    -2.252198     9.834324     0.091459
H      1.534303    -0.659188    11.066888     0.135456
H      5.911783     5.580316    18.035301     0.121284
H     14.844123    16.433468     0.122854     0.117830
H      2.585155     7.848883    17.686880     0.112646
H      6.946056     3.446556    10.372060     0.118629
H      7.562691     2.246556     8.426544     0.105944
H      9.062392     5.494166     6.837504     0.103027
H      8.430957     6.756955     8.742741     0.114831
H      8.269771     1.195395     6.803266     0.128715
H      8.481882     0.183763     4.809414     0.090957
H      8.976849     3.538345     2.966611     0.091459
H      8.835448     4.751136     4.962477     0.135455
H     10.124742     9.849978    13.850225     0.121283
H    -12.594372    11.291821    14.293303     0.117829
H      9.879723     6.234935    15.640664     0.112648
H     -3.693268    11.695203     3.681578     0.118623
H     -4.921626    13.327747     4.877889     0.105950
H     16.416184    11.373120     4.227370     0.103042
H     17.586987     9.728947     2.982723     0.114837
H     -5.987188    14.632389     6.062117     0.128716
H     -7.208971    16.357951     6.819378     0.090974
H     14.206122    14.952144     5.286730     0.091448
H     15.311150    13.057980     4.471063     0.135491
H     19.734557     3.919731     2.579924     0.121274
H     18.767642     1.784888     3.337185     0.117829
H     -1.683822     5.411586     4.467035     0.112664
H     -4.186504    12.044155    16.458345     0.118629
H     -2.237892    11.430200    15.262034     0.105950
H     -2.971308     7.640730    15.912553     0.103038
H     -4.911697     8.196547    17.157200     0.114832
H     -0.652694    10.860430    14.077806     0.128708
H      1.381430    10.283687    13.320545     0.090968
H      1.139699     6.750036    14.853193     0.091464
H     -1.014467     7.160502    15.668860     0.135472
H    -11.104530     8.284921    17.559999     0.121277
H     11.871109     6.661683    16.802738     0.117833
H    -10.780580    11.844151    15.672888     0.112661
H     17.378140    -3.930080     9.767863     0.118630
H     16.041251    -3.748669    11.713379     0.105939
H     -6.062844    -1.252181    13.302419     0.103044
H     -4.661823    -1.426615    11.397182     0.114851
H     14.814535    -3.432379    13.336657     0.128724
H     13.790083    -3.569568    15.330509     0.090959
H     -7.878246    -1.984691    17.173312     0.091454
H     -6.687708    -1.713784    15.177446     0.135466
H     -2.310345     1.201204     6.289698     0.121287
H     -1.599955     3.517443     5.846620     0.117838
H     19.029103    -0.234838     4.499259     0.112643
C     -1.067999    -5.170993     9.477042     0.611195
C     -0.624003    -5.827832    10.751698    -0.008070
C     -0.867858    -5.225272    11.942370    -0.103976
C     -0.507070    -5.884669    13.148953    -0.152048
C      0.053832    -7.129650    13.129014     0.070033
C     -7.862755    15.619988    11.984664    -0.144249
C     -8.220748    16.245315    10.741225    -0.103339
C      0.199203    -7.867649    14.422602     0.125853
C      0.158926    -7.273693    15.635831    -0.203892
C      0.273545    -8.016462    16.746346     0.112001
C     -7.656202    13.356917    15.606426     0.103557
C     -7.737113    14.008523    14.367418    -0.211405
C      0.251459    -3.462677     6.413760     0.612855
C      1.579644    -2.974783     5.842994    -0.019678
C     -5.987506    19.553930     4.925822    -0.172566
C     -4.780020    20.055660     4.296853     0.089555
C     -4.096778    19.255431     3.376055    -0.155279
C      2.104547    -1.708868     6.253647    -0.118953
C      3.702816     8.897172    10.662881     0.611197
C      2.935528     9.096808     9.388225    -0.008098
C      3.584896     9.067728     8.197553    -0.103985
C      2.842932     9.188063     6.990970    -0.152039
C      1.482186     9.301899     7.010909     0.070007
C      0.903527     9.421210     8.155259    -0.144243
C      1.612439     9.292154     9.398698    -0.103314
C      0.737919     9.192935     5.717321     0.125888
C      1.311316     9.352921     4.504092    -0.203878
C      0.572805     9.213378     3.393577     0.112020
C     -1.299017     8.861534     4.533497     0.103503
C     -0.657690     9.002473     5.772505    -0.211340
C      4.873661    10.710661    13.726163     0.612903
C      4.890936    12.125529    14.296929    -0.019686
C      3.987507    12.500648    15.214101    -0.172618
C      4.058061    13.806331    15.843070     0.089592
C     11.297808    -9.071678    16.763868    -0.155253
C      5.909482    13.042371    13.886276    -0.118922
C      2.309667    21.734800     2.113484     0.611186
C      3.512060    21.227489     2.855237    -0.008066
C      4.281470    20.253313     2.308237    -0.104039
C      5.457224    19.826233     2.983528    -0.152014
C      5.840874    20.403328     4.160304     0.070015
C     13.265123    -1.998181     4.701665    -0.144246
C     12.074406    -1.528427     4.048326    -0.103329
C      7.196525    20.079966     4.705089     0.125933
C      7.920551    19.002537     4.329278    -0.203943
C      9.139223    18.802545     4.851707     0.111989
C     17.220257    -2.677807     6.176914     0.103507
C     15.928410    -2.358747     5.734642    -0.211372
C     -1.436620    21.742475     2.204516     0.612845
C     -2.575369    21.120632     3.007293    -0.019683
C      5.022039    -1.429475     3.961523    -0.172615
C      3.869477    -1.970042     4.657760     0.089615
C      3.267140    -1.227020     5.677646    -0.155256
C     -3.011801    19.792161     2.704993    -0.118870
C     11.499941    -2.205145    18.026439     0.611207
C     10.620840    -1.240632    17.284686    -0.008088
C      9.445916    -0.839935    17.831686    -0.104005
C      8.651338     0.126206    17.156395    -0.152030
C      9.067532     0.680257    15.979619     0.070002
C     10.138528     0.212817    15.438258    -0.144231
C     10.978328    -0.753209    16.091597    -0.103325
C      8.310777     1.850582    15.434834     0.125964
C      7.053632     2.174069    15.810645    -0.203971
C      6.458850     3.256373    15.288216     0.112030
C      8.179386     3.715191    13.963009     0.103512
C      8.910817     2.603584    14.405281    -0.211403
C     12.755924    -5.734626    17.935407     0.612846
C     12.549212    -7.015544    17.132630    -0.019698
C     13.422384    -7.369268    16.178400    -0.172593
C     13.296907    -8.636116    15.482163     0.089617
C      5.976254    14.299101    14.462277    -0.155270
C     11.442196    -7.869830    17.434930    -0.118955
C     -9.289946    -0.834683    19.879715     0.611208
C     -8.845952     0.597620    19.811239    -0.008066
C     -9.089822     1.327481    18.694078    -0.104038
C     -8.729034     2.702111    18.661854    -0.152014
C     -8.168117     3.307344    19.750014     0.070015
C      0.359197    14.196763     0.620310    -0.144248
C      0.001205    12.807250     0.700467    -0.103331
C     -8.022746     4.796624    19.742361     0.125933
C     -8.063038     5.550322    18.621373    -0.203950
C     -7.948418     6.883442    18.709384     0.112014
C      0.565752    18.464838     0.769345     0.103509
C      0.484842    17.066023     0.824528    -0.211377
C     -7.970488    -4.341722    19.931878     0.612854
C     -6.642304    -5.079967    19.794725    -0.019681
C      2.234448     6.116657     0.742760    -0.172614
C      3.441932     5.321086     0.622726     0.089603
C      4.125189     4.923778     1.776140    -0.155254
C     -6.117419    -5.357301    18.493081    -0.118867
C     11.924854    16.413534     7.103351     0.611232
C     11.157572    15.209836     7.567777    -0.008093
C     11.806949    14.193230     8.188288    -0.104004
C     11.064992    13.088135     8.687356    -0.152026
C      9.704244    13.048484     8.578802     0.070003
C      9.125577    13.979858     7.903309    -0.144228
C      9.834481    15.121231     7.393366    -0.103319
C      8.959987    11.982693     9.319951     0.125961
C      9.533390    10.852017     9.788003    -0.203956
C      8.794888     9.960061    10.464100     0.112028
C      6.923063    11.123180    10.198857     0.103504
C      7.564380    12.125715     9.457305    -0.211394
C     13.095658    18.159640     4.001199     0.612886
C     13.112913    17.946490     2.490503    -0.019701
C     12.209473    18.553217     1.707060    -0.172589
C     12.280008    18.445066     0.261819     0.089603
C      3.075857     7.426233    19.614472    -0.155270
C     14.131452    17.132427     1.901813    -0.118956
C     10.531614     2.590660     0.260208     0.611171
C     11.734008     3.486693     0.328684    -0.008069
C     12.503434     3.500076     1.445845    -0.103977
C     13.679188     4.298436     1.478069    -0.152049
C     14.062823     5.028996     0.389909     0.070033
C      5.043171    -6.556691    19.519613    -0.144247
C      3.852453    -7.357377    19.439456    -0.103339
C     15.418475     5.662474     0.397562     0.125851
C     16.142515     5.875737     1.518550    -0.203886
C     17.361186     6.428170     1.430539     0.111976
C      8.998303    -4.939276    19.370578     0.103554
C      7.706455    -5.481826    19.315395    -0.211401
C      6.785327     2.665658     0.208045     0.612847
C      5.646580     3.671807     0.345198    -0.019680
C     -3.199915    -7.482027    19.397163    -0.172567
C     -4.352476    -6.608783    19.517197     0.089566
C     -4.954827    -6.097058    18.363783    -0.155282
C      5.210165     4.074255     1.646842    -0.118956
C      3.277902     5.086323    13.036572     0.611172
C      2.398795     3.961685    12.572146    -0.008094
C      1.223863     4.235047    11.951635    -0.103986
C      0.429279     3.167152    11.452567    -0.152041
C      0.845474     1.871010    11.561121     0.070007
C      1.916479     1.635904    12.236614    -0.144245
C      2.756285     2.684730    12.746557    -0.103320
C      0.088709     0.814043    10.819972     0.125889
C     -1.168443     0.977757    10.351920    -0.203886
C     -1.763233    -0.015839     9.675823     0.112025
C     -0.042694    -1.392908     9.941066     0.103512
C      0.688747    -0.454078    10.682618    -0.211349
C      4.533927     6.772257    16.138724     0.612861
C      4.327235     6.717504    17.649420    -0.019681
C      5.200418     6.067987    18.432863    -0.172620
C      5.074959     6.098465    19.878104     0.089605
C     14.198205    17.002881     0.525451    -0.155251
C      3.220227     7.406453    18.238110    -0.118921
C      7.154087     6.006057    10.923089     0.611195
C      7.598066     5.230592     9.716909    -0.008099
C      7.354195     3.898170     9.643398    -0.103985
C      7.714967     3.182938     8.469039    -0.152038
C      8.275869     3.822685     7.400818     0.070008
C      8.581241     5.066621     7.534949    -0.144244
C      8.223265     5.830806     8.698231    -0.103320
C      8.421223     3.071405     6.114883     0.125889
C      8.380930     1.723751     6.022643    -0.203885
C      8.495535     1.133400     4.824116     0.112025
C      8.787746     3.061616     3.764152     0.103513
C      8.706852     3.808825     4.947976    -0.211349
C      8.473586     7.804778    13.934209     0.612885
C      9.801779     8.055130    14.642127    -0.019682
C     10.456585     9.212785    14.471340    -0.172619
C     11.664079     9.506624    15.220344     0.089593
C    -12.318767    10.704162    14.987728    -0.155251
C     10.326675     7.066549    15.533117    -0.118920
C     -4.519270     9.572665     2.373691     0.611192
C     -5.286541    10.576727     3.183920    -0.008069
C     -4.637157    11.622414     3.754082    -0.103976
C     -5.379105    12.607173     4.461597    -0.152048
C     -6.739851    12.532988     4.550213     0.070032
C     17.347575    11.482303     4.081355    -0.144248
C     18.056470    10.469986     3.347859    -0.103335
C     -7.484101    13.707743     5.102651     0.125853
C     -6.910688    14.678433     5.847828    -0.203885
C     -7.649184    15.709932     6.282246     0.111998
C     15.145079    14.898658     5.407569     0.103548
C     15.786390    13.755182     4.910113    -0.211396
C     -3.348466     6.013069     2.412561     0.612873
C     -3.331198     4.811353     3.352492    -0.019681
C     20.431460     3.829506     3.218762    -0.172565
C     20.502006     2.631974     4.035034     0.089554
C     19.519797     1.645825     3.901506    -0.155280
C     -2.312646     4.708573     4.351835    -0.118954
C     -5.912305    10.557911    17.766232     0.611205
C     -4.709922    10.169189    16.956003    -0.008092
C     -3.940504    11.129982    16.385841    -0.104006
C     -2.764760    10.758702    15.678326    -0.152027
C     -2.381125     9.451047    15.589710     0.070004
C     -3.178827     8.555252    16.058568    -0.144228
C     -4.369536     8.886184    16.792064    -0.103322
C     -1.025481     9.140931    15.037272     0.125961
C     -0.301451    10.005096    14.292095    -0.203957
C      0.917215     9.652656    13.857677     0.112007
C      0.776287     7.617463    14.732354     0.103511
C     -0.515554     7.840953    15.229810    -0.211398
C     -9.658593    10.475238    17.727362     0.612856
C    -10.797353    10.090932    16.787431    -0.019700
C    -11.421902     8.911882    16.921161    -0.172592
C    -12.574473     8.579205    16.104889     0.089615
C     11.489277     7.324458    16.238417    -0.155271
C    -11.233781    11.016955    15.788088    -0.118957
C     19.721913    -2.880799     9.216834     0.611188
C     18.842822    -2.720674    10.423014    -0.008064
C     17.667891    -3.394732    10.496525    -0.104039
C     16.873322    -3.292978    11.670884    -0.152017
C     17.289531    -2.550887    12.739105     0.070014
C     -6.305565    -1.848341    12.604974    -0.144248
C     -5.465775    -1.931141    11.441692    -0.103332
C     16.532783    -2.664245    14.025040     0.125933
C     15.275633    -3.151446    14.117280    -0.203952
C     14.680859    -3.240154    15.315807     0.112014
C     -8.264688    -2.321903    16.375771     0.103509
C     -7.533263    -2.149126    15.191947    -0.211378
C     20.977898    -1.037251     6.205714     0.612834
C     20.771196     0.298419     5.497796    -0.019681
C     -3.021719     1.301661     5.668583    -0.172615
C     -3.147187     2.538030     4.919579     0.089616
C     -2.245883     3.581389     5.152195    -0.155255
C     19.664176     0.463757     4.606806    -0.118869
N      0.405915    -9.330976    16.795286    -0.175922
N     -0.710656     8.900010     3.344637    -0.175960
N      9.754734    19.588239     5.718731    -0.175892
N      6.994431     4.098561    14.421192    -0.175894
N     -7.816033     7.583093    19.823323    -0.175903
N      7.511431    10.074364    10.759955    -0.175886
N     17.976682     6.786177     0.316600    -0.175908
N     -1.227656    -1.187800     9.379968    -0.175976
N      8.627904     1.748263     3.661237    -0.175982
N     -8.932645    15.908997     6.035331    -0.175903
N      1.532714     8.508955    14.104592    -0.175893
N     15.216451    -2.910381    16.478686    -0.175898
O     -1.568058    -4.019615     9.603924    -0.542091
O     -9.165306    17.439926     8.446482    -0.534593
O     -0.269974    -2.714076     7.242719    -0.531170
O     -8.424677    18.731161     5.943291    -0.526079
O      4.955030     8.809498    10.535999    -0.542087
O      3.053610     8.799858    11.693441    -0.534578
O      5.753247    10.468564    12.897204    -0.531179
O      4.024160     9.928585    14.196632    -0.526120
O      2.037179    21.129683     1.040428    -0.542107
O      9.952458    -0.554734     2.587376    -0.534550
O     -0.938867    21.010618     1.346555    -0.531175
O      7.053040    -0.319507     2.446598    -0.526055
O     11.020273    -2.663732    19.099495    -0.542132
O     12.603662    -2.429215    17.552547    -0.534550
O     11.900017    -5.509272    18.793368    -0.531150
O     13.791901    -5.084406    17.693325    -0.526068
O     -9.790019    -1.300500    18.819147    -0.542099
O     -0.943351    10.222640     0.813250    -0.534593
O     -8.491935    -3.998132    18.869094    -0.531165
O     -0.202721     7.409197     0.946576    -0.526093
O     13.177070    16.347490     7.242719    -0.542112
O     11.275643    17.354678     6.672356    -0.534586
O     13.975253    17.562795     4.625335    -0.531166
O     12.246163    18.958121     4.443270    -0.526125
O     10.259141     1.963936     1.320776    -0.542096
O      1.730503    -9.109444    19.326673    -0.534547
O      7.283094     2.288581     1.270829    -0.531175
O     -1.168917    -9.348977    19.193347    -0.526056
O      2.798232     6.244909    12.897204    -0.542109
O      4.381630     4.787960    13.467567    -0.534530
O      3.678012     7.402590    15.514588    -0.531151
O      5.569898     6.237493    15.696653    -0.526067
O      6.654026     5.320495    11.856775    -0.542083
O      7.278737     7.220805    10.880191    -0.534575
O      7.952142     6.712588    14.168033    -0.531177
O      8.019400     8.743013    13.250055    -0.526099
O     -3.267054     9.726383     2.361205    -0.542093
O     19.497611     8.728835     1.774126    -0.534588
O     -2.468868     6.852012     2.617384    -0.531171
O     20.468127     5.996666     1.500021    -0.526112
O     -6.184779    11.789753    17.778718    -0.542095
O     -6.491465     9.664559    18.365797    -0.534557
O     -9.160828    11.584172    17.522539    -0.531169
O     -9.390881     9.668863    18.639902    -0.526068
O     19.242230    -3.580797     8.283148    -0.542132
O     -3.840459    -2.358365     9.259732    -0.534547
O     20.121979    -1.892938     5.971890    -0.531146
O     -2.652222    -1.152708     6.889868    -0.526053
O     -2.866005    -4.053127     7.020374    -0.723900
O      5.356113     7.574658    13.119549    -0.723911
O      8.598109     0.000000     0.000000    -0.724161
O     -2.866005     8.106386     0.000000    -0.723883

The following XYZ coordinates are in angstroms. Other properties are in atomic units.
The sperically averaged electron density of each atom fit to a function of the form exp(a - br)
eigen_1, eigen_2 and eigen_3 are the three eigenvalues of traceless quadrupole moment tensor
  atom number  atomic symbol              X              Y              Z     net charge C6 coefficient C8 coefficient C10 coefficient fluctuating dipole atomic polarizability isotropic forcefield polarizability              a              b squared Pearson coefficient          <r^3>          <r^4>         wp_QDO          m_QDO          q_QDO       dipole_x       dipole_y       dipole_z         dipole            Qxy            Qxz            Qyz     Q(x^2-y^2)  Q(3z^2 - R^2)        eigen_1        eigen_2        eigen_3 static polarizability      alpha(xx)      alpha(xy)      alpha(xz)      alpha(yy)      alpha(yz)      alpha(zz) atomic spin moment
            1             Ni      -2.102412      -2.650579       8.194129       0.978709      92.429778 0.15403542E+04  0.46074153E+05                                16.436912                           12.621798       0.661627       2.135222                    0.991862      42.052595     106.583244       0.527978       0.387840      -1.168163      -0.026663      -0.041602      -0.037641       0.062116       0.004149      -0.020072      -0.025329       0.005349       0.047229      -0.028680      -0.010914       0.039594             22.362714      22.818065       0.986119       0.434700      22.441311      -0.168488      21.828765           1.247316
            2             Ni       6.423988       8.762186      11.945593       0.978622      92.423921 0.15402229E+04  0.46069163E+05                                16.436036                           12.621131       0.662275       2.135375                    0.991859      42.053452     106.583570       0.528001       0.387833      -1.168171      -0.030303      -0.039045       0.037639       0.062125       0.001467       0.017403       0.027672      -0.009307       0.047027      -0.029082      -0.010804       0.039886             22.361471      21.861846       0.650091       0.302438      23.395000      -0.354451      21.827567           1.247425
            3             Ni      -7.803115       9.655271      19.953629       0.978760      92.459145 0.15409950E+04  0.46097295E+05                                16.439000                           12.623537       0.661470       2.135192                    0.991858      42.051751     106.579538       0.528007       0.387786      -1.168225      -0.002245       0.062118       0.002276       0.062201       0.001162      -0.003648      -0.002053       0.067851      -0.032157      -0.028807      -0.010768       0.039575             22.365567      22.279778       0.748708       0.076822      23.051518      -0.673942      21.765404           1.247311
            4             Ni      19.925963       7.488956       0.186496       0.978734      92.467683 0.15411063E+04  0.46101296E+05                                16.439755                           12.623820       0.661410       2.135160                    0.991856      42.051628     106.578761       0.528014       0.387775      -1.168237       0.059199       0.018563      -0.002235       0.062081      -0.020411       0.000854       0.004231      -0.054425      -0.031814      -0.028968      -0.010630       0.039599             22.366895      22.497108       0.825699       0.662098      22.837094       0.152566      21.766482           1.247358
            5             Ni      14.341720      -3.205940      18.338407       0.978662      92.463659 0.15410808E+04  0.46100571E+05                                16.439586                           12.623943       0.661502       2.135182                    0.991859      42.052927     106.583847       0.527994       0.387789      -1.168220      -0.026668      -0.011811       0.054898       0.062165      -0.019458       0.006616       0.001476      -0.036269      -0.077735      -0.028849      -0.010731       0.039579             22.366403      22.821594      -0.116644      -1.071434      22.130698       0.349673      22.146918           1.247275
            6             Ni     -10.020081      17.591883       6.578907       0.978600      92.477496 0.15412814E+04  0.46107561E+05                                16.440386                           12.624162       0.662392       2.135396                    0.991858      42.053482     106.582533       0.528033       0.387752      -1.168261      -0.030297       0.052087       0.015003       0.062097       0.014351      -0.009823      -0.021831       0.000493       0.076463      -0.029064      -0.010623       0.039687             22.367911      21.868091      -0.062839      -0.714375      22.533223       0.857452      22.702419           1.247403
            7             Ni       8.640797       0.825004       1.801516       0.978769      92.424976 0.15402622E+04  0.46070725E+05                                16.436407                           12.621453       0.661583       2.135222                    0.991861      42.051716     106.580317       0.527984       0.387842      -1.168161      -0.002235      -0.029087      -0.054886       0.062157      -0.003726       0.000940      -0.006477       0.052699      -0.077657      -0.028645      -0.010939       0.039584             22.361989      22.276906      -0.307552      -0.686608      22.667273       0.893835      22.141788           1.247353
            8             Ni       3.481988       8.044887      13.561016       0.978688      92.415785 0.15400810E+04  0.46064256E+05                                16.435755                           12.621044       0.661243       2.135110                    0.991858      42.052495     106.583404       0.527968       0.387863      -1.168138       0.059191      -0.011216      -0.014955       0.062073       0.010904       0.017410       0.016732      -0.018452       0.076223      -0.029011      -0.010793       0.039804             22.360946      22.491093       0.160097      -1.044707      21.895950       0.387661      22.695793           1.247425
            9             Ni       6.119691       5.856900      13.747310       0.978653      92.416680 0.15401317E+04  0.46066309E+05                                16.436071                           12.621401       0.661285       2.135119                    0.991857      42.053612     106.588036       0.527949       0.387872      -1.168127      -0.026662       0.053435      -0.017209       0.062148       0.015462       0.013710       0.024148       0.007791       0.054403      -0.028942      -0.010901       0.039844             22.361301      22.816061      -0.869639       0.637159      21.835633      -0.181551      22.432208           1.247268
           10             Ni      -1.798115       8.529302       1.615423       0.978660      92.435839 0.15404175E+04  0.46076167E+05                                16.437050                           12.621646       0.662288       2.135382                    0.991864      42.052771     106.581169       0.528011       0.387815      -1.168191      -0.030282      -0.013064      -0.052628       0.062107      -0.015687      -0.007331      -0.005544      -0.047232      -0.066812      -0.028822      -0.010833       0.039655             22.363139      21.863533      -0.587435       0.410670      21.914195      -0.501745      23.311688           1.247460
           11             Ni       0.418831     -10.479896      18.524701       0.978681      92.465523 0.15411045E+04  0.46101345E+05                                16.439678                           12.623930       0.661485       2.135180                    0.991858      42.052219     106.581270       0.528003       0.387783      -1.168228      -0.002256      -0.032998       0.052653       0.062179       0.002698       0.002905       0.008877       0.056461      -0.066444      -0.028881      -0.010735       0.039616             22.366658      22.280201      -0.441082       0.610199      21.503513      -0.220138      23.316259           1.247325
           12             Ni      11.704017      19.349528       6.392412       0.978686      92.463695 0.15410465E+04  0.46099241E+05                                16.439526                           12.623765       0.661368       2.135143                    0.991858      42.052359     106.581681       0.528001       0.387787      -1.168223       0.059188      -0.007328       0.017191       0.062068       0.009625      -0.018024      -0.020658      -0.025565       0.054758      -0.028923      -0.010641       0.039564             22.366420      22.496001      -0.985153       0.383879      22.165916      -0.539689      22.437342           1.247396
           13              H      -1.275997      -4.368424      11.969156       0.118625       1.249612 0.91798661E+01  0.91926638E+02                                 1.821744                            1.699876      -1.032768       2.385557                    0.998095       3.380031       9.113150       0.518169       1.180401      -0.733998      -0.020494       0.037127       0.000843       0.042416      -0.012972      -0.001947       0.008338      -0.019444       0.002612      -0.016899      -0.002618       0.019517              1.895306       1.596799      -0.407907       0.070841       2.378603      -0.206166       1.710515           0.000087
           14              H      -0.659335      -5.453272      13.981135       0.105951       1.259767 0.92631817E+01  0.92461507E+02                                 1.788682                            1.674371      -0.995464       2.394073                    0.998048       3.378731       8.933222       0.540668       1.134945      -0.745322      -0.005898       0.019136       0.030374       0.036381      -0.012013      -0.000278       0.006381      -0.024610       0.022633      -0.021136       0.003923       0.017213              1.844254       1.415084      -0.118183      -0.023820       1.671038       0.090543       2.446639           0.000087
           15              H      -7.381605      14.802209      11.963114       0.103042       1.260095 0.92309960E+01  0.91995989E+02                                 1.785240                            1.668270      -0.957197       2.410050                    0.998316       3.367957       8.877538       0.543589       1.130617      -0.746554       0.020276      -0.027855      -0.001051       0.034469      -0.015024      -0.002792       0.003001      -0.013135       0.017909      -0.019401       0.004215       0.015185              1.838456       1.615816      -0.435704       0.036910       2.122743      -0.219291       1.776808           0.000072
           16              H      -8.013067      15.820779       9.916898       0.114834       1.221848 0.88159740E+01  0.87369084E+02                                 1.784893                            1.656554      -1.046392       2.374977                    0.997925       3.398302       9.106245       0.529476       1.167272      -0.736267       0.006239      -0.017989      -0.034731       0.039608      -0.010460      -0.003548       0.008134      -0.014260       0.015992      -0.015349      -0.001469       0.016819              1.872057       1.444741      -0.138333      -0.127600       1.607295       0.244690       2.564136           0.000102
           17              H       0.047768      -6.333475      15.703098       0.128714       1.155803 0.83112606E+01  0.80629525E+02                                 1.685020                            1.584385      -0.924819       2.444203                    0.998705       3.177613       8.245329       0.557433       1.132625      -0.746735      -0.003499       0.033851       0.003825       0.034246      -0.002660       0.000185       0.005267      -0.030623       0.018112      -0.018576       0.003138       0.015438              1.725312       1.340921      -0.125181       0.062628       2.185033      -0.161001       1.649983           0.000183
           18              H       0.259904      -7.554368      17.576111       0.090969       1.449740 0.10632087E+02  0.11032708E+03                                 2.011935                            1.827323      -1.057458       2.366337                    0.996879       3.531960       9.658332       0.501186       1.177723      -0.735239      -0.000191       0.025379       0.041549       0.048687      -0.001828       0.000442       0.009795      -0.033004       0.023999      -0.020640       0.000306       0.020334              2.139324       1.656280      -0.023541       0.031935       1.796871       0.327108       2.964821           0.000233
           19              H      -7.467099      12.427862      15.592328       0.091445       1.446267 0.10771340E+02  0.11261048E+03                                 2.037801                            1.861392      -1.100035       2.344975                    0.996718       3.612250      10.052484       0.485691       1.206250      -0.727775       0.009939      -0.049864      -0.003745       0.050983      -0.007004      -0.003408       0.008846      -0.035997       0.006705      -0.020574      -0.001925       0.022500              2.167594       1.759775      -0.317942       0.060941       2.935353      -0.319900       1.807655           0.000193
           20              H      -7.608527      13.549918      13.544098       0.135489       1.161184 0.84525760E+01  0.82477200E+02                                 1.700152                            1.606765      -0.994790       2.413889                    0.998354       3.192291       8.350502       0.548042       1.145374      -0.743471       0.004947      -0.019761      -0.031629       0.037621      -0.007095      -0.002270       0.006174      -0.028044       0.018082      -0.018754       0.002050       0.016704              1.733777       1.351192      -0.070163      -0.068309       1.617831       0.081908       2.232306           0.000166
           21              H      -6.319352      18.697429       4.684546       0.121273       1.216171 0.91494196E+01  0.92181845E+02                                 1.826920                            1.725275      -1.180882       2.317558                    0.996299       3.529744       9.764240       0.498310       1.219985      -0.722947      -0.016055      -0.030996      -0.011600       0.036784       0.003754      -0.001529       0.009561      -0.011826      -0.009801      -0.010558      -0.002919       0.013477              1.881845       1.855223       0.414638      -0.137815       2.233886       0.126045       1.556426           0.000078
           22              H      -4.372385      18.360211       3.214332       0.117829       1.244997 0.91554230E+01  0.91102126E+02                                 1.783675                            1.674998      -0.882181       2.458199                    0.998796       3.268489       8.623113       0.535642       1.149163      -0.743143      -0.009972      -0.035165      -0.007838       0.037382       0.004890      -0.014100       0.009641      -0.012392      -0.020211      -0.022470       0.008167       0.014303              1.817103       1.635343       0.306770      -0.092595       2.328770       0.148541       1.487196           0.000057
           23              H       1.657603      -1.199916       6.920078       0.112666       1.255896 0.91605727E+01  0.92129462E+02                                 1.853993                            1.716375      -1.059058       2.367659                    0.997543       3.507547       9.628178       0.505007       1.205960      -0.726557      -0.021124       0.025799       0.025115       0.041744       0.000718      -0.007547       0.014087      -0.011911      -0.018398      -0.017767      -0.000219       0.017986              1.939472       1.947252      -0.175211      -0.554362       1.750746       0.387439       2.120417           0.000073
           24              H       4.528785       8.968543       8.170767       0.118627       1.247621 0.91623241E+01  0.91710398E+02                                 1.819842                            1.698241      -1.032850       2.385505                    0.998096       3.379885       9.111808       0.518404       1.180387      -0.733974       0.041836      -0.006950      -0.000838       0.042418      -0.003976      -0.008503      -0.000925       0.031427       0.002623      -0.016893      -0.002617       0.019510              1.893245       2.544935      -0.071443       0.217574       1.426040       0.001942       1.708759           0.000086
           25              H       3.300400       9.188288       6.158788       0.105944       1.258559 0.92532513E+01  0.92348398E+02                                 1.788302                            1.674049      -0.995451       2.394083                    0.998049       3.379210       8.937218       0.540378       1.135725      -0.745107       0.019999       0.000821      -0.030375       0.036377      -0.001609      -0.006086      -0.001850       0.034236       0.022611      -0.021127       0.003935       0.017192              1.843845       1.716556      -0.011475      -0.093329       1.369034      -0.007689       2.445945           0.000087
           26              H      -0.027864       9.602254       8.176809       0.103028       1.261104 0.92408192E+01  0.92127937E+02                                 1.787117                            1.669897      -0.957284       2.410006                    0.998315       3.368890       8.884650       0.542906       1.131619      -0.746311      -0.033026       0.009825       0.001054       0.034473      -0.007554      -0.003740       0.001666       0.029104       0.017921      -0.019404       0.004228       0.015176              1.840449       2.343107      -0.179885       0.219403       1.399539       0.038348       1.778701           0.000073
           27              H       1.142967       9.346463      10.223025       0.114834       1.222081 0.88181896E+01  0.87399059E+02                                 1.785384                            1.656975      -1.046501       2.374928                    0.997925       3.398433       9.107874       0.529292       1.167572      -0.736198      -0.019035      -0.000117       0.034732       0.039606      -0.003655      -0.008844       0.000654       0.024264       0.015996      -0.015360      -0.001461       0.016822              1.872604       1.676607      -0.056538      -0.273318       1.376162       0.038776       2.565043           0.000102
           28              H       2.234815       9.561522       4.436825       0.128717       1.152347 0.82820409E+01  0.80287373E+02                                 1.682311                            1.582042      -0.924735       2.444242                    0.998706       3.177715       8.246616       0.557527       1.133261      -0.746518       0.033083       0.007995      -0.003814       0.034248       0.007559      -0.004871      -0.001901       0.027113       0.018090      -0.018552       0.003162       0.015390              1.722456       2.165856       0.167454       0.172184       1.354175      -0.005371       1.647337           0.000183
           29              H       1.013007       9.354531       2.563812       0.090962       1.449442 0.10629843E+02  0.11030655E+03                                 2.012280                            1.827593      -1.057593       2.366279                    0.996879       3.532541       9.662499       0.500920       1.178320      -0.735089       0.023981       0.008276      -0.041548       0.048681       0.008945      -0.009059      -0.003659       0.027951       0.024012      -0.020631       0.000336       0.020295              2.139716       1.796335       0.025880      -0.297879       1.657344      -0.139172       2.965470           0.000233
           30              H      -2.237974       8.730140       4.547595       0.091461       1.441852 0.10732795E+02  0.11211636E+03                                 2.033907                            1.858179      -1.100166       2.344927                    0.996717       3.611830      10.049975       0.486023       1.206405      -0.727691      -0.050319      -0.007251       0.003753       0.050977       0.005862      -0.009448       0.000287       0.036794       0.006714      -0.020573      -0.001897       0.022471              2.163199       2.997580       0.121774       0.320791       1.687724       0.049006       1.804292           0.000193
           31              H      -1.132918       8.970854       6.595825       0.135457       1.158402 0.84290291E+01  0.82206425E+02                                 1.698537                            1.605332      -0.994685       2.413931                    0.998354       3.192926       8.355500       0.547766       1.146524      -0.743137      -0.020276      -0.001927       0.031638       0.037627       0.003284      -0.006558       0.000107       0.030734       0.018121      -0.018761       0.002078       0.016683              1.732102       1.630789       0.029187      -0.099846       1.335659       0.037063       2.229859           0.000166
           32              H       3.290606      11.902287      15.455377       0.121284       1.216144 0.91491589E+01  0.92177471E+02                                 1.826794                            1.725175      -1.180879       2.317569                    0.996299       3.529623       9.763435       0.498363       1.219878      -0.722971      -0.023865      -0.025473       0.011601       0.036783       0.006633      -0.009506      -0.001727       0.004480      -0.009807      -0.010549      -0.002906       0.013455              1.881708       1.931045       0.441417      -0.164747       2.157739       0.087932       1.556339           0.000078
           33              H      10.545656      -9.629924      16.925591       0.117829       1.244849 0.91549604E+01  0.91105320E+02                                 1.784198                            1.675464      -0.882274       2.458152                    0.998795       3.269495       8.628904       0.535271       1.149860      -0.742957      -0.029815      -0.021124       0.007842       0.037372       0.007701      -0.013781       0.010104       0.003477      -0.020175      -0.022478       0.008191       0.014287              1.817648       2.059544       0.456712      -0.170982       1.905803       0.037819       1.487599           0.000057
           34              H       6.538298      12.790624      13.219845       0.112647       1.255776 0.91591416E+01  0.92109720E+02                                 1.853707                            1.716105      -1.059068       2.367648                    0.997542       3.507423       9.626960       0.505116       1.205769      -0.726600       0.031366      -0.011325      -0.025120       0.041750       0.004302      -0.015786       0.002437       0.008364      -0.018399      -0.017765      -0.000210       0.017974              1.939173       1.882454      -0.197988      -0.549980       1.814975       0.393402       2.120091           0.000073
           35              H       4.035460      19.859009       1.480284       0.118632       1.248368 0.91688230E+01  0.91788667E+02                                 1.820386                            1.698714      -1.032946       2.385481                    0.998095       3.379891       9.111491       0.518409       1.180207      -0.734026      -0.009994      -0.015571      -0.038168       0.042416      -0.006734       0.002567       0.014727      -0.007288       0.025732      -0.016905      -0.002636       0.019541              1.893830       1.836884       0.053221       0.435144       1.604530       0.309441       2.240077           0.000087
           36              H       5.984087      19.129961       2.610134       0.105940       1.259865 0.92641092E+01  0.92474366E+02                                 1.788884                            1.674536      -0.995476       2.394083                    0.998049       3.378967       8.934426       0.540595       1.135054      -0.745294       0.017743      -0.027511      -0.015861       0.036376      -0.010413       0.005822       0.015012      -0.003332       0.010408      -0.021142       0.003919       0.017223              1.844473       2.066046      -0.478519       0.033834       1.855370       0.172140       1.612003           0.000087
           37              H      13.472654      -1.667364       5.566675       0.103045       1.264090 0.92665493E+01  0.92440355E+02                                 1.789601                            1.672005      -0.957236       2.410031                    0.998315       3.368982       8.884960       0.542718       1.131328      -0.746427       0.005517       0.009630       0.032632       0.034468      -0.010141       0.003208       0.011485       0.005424       0.026954      -0.019420       0.004226       0.015194              1.843115       1.852264      -0.057890       0.351251       1.475387       0.224093       2.201695           0.000073
           38              H      11.532250      -0.867386       4.463007       0.114852       1.221257 0.88110819E+01  0.87308563E+02                                 1.784279                            1.656066      -1.046191       2.375087                    0.997928       3.397961       9.104730       0.529568       1.167232      -0.736273      -0.021964       0.029094       0.015474       0.039602      -0.008811      -0.000302       0.012729      -0.003493       0.014512      -0.015348      -0.001475       0.016822              1.871366       2.063971      -0.579747      -0.129420       1.921323       0.241738       1.628805           0.000102
           39              H       7.569299      18.389285       3.695676       0.128724       1.155524 0.83089867E+01  0.80600698E+02                                 1.684604                            1.584055      -0.924826       2.444209                    0.998705       3.177428       8.244084       0.557560       1.132462      -0.746773      -0.011679      -0.023129      -0.022400       0.034251      -0.004496       0.006484       0.014179      -0.006125      -0.016807      -0.018565       0.003139       0.015425              1.724864       1.784639       0.095640       0.371334       1.650114       0.275606       1.739838           0.000183
           40              H       9.603435      18.021857       4.573777       0.090961       1.455180 0.10678898E+02  0.11092892E+03                                 2.017134                            1.831567      -1.057520       2.366310                    0.996878       3.532780       9.664020       0.500538       1.178014      -0.735231       0.022034      -0.040814      -0.014796       0.048684      -0.006611       0.005009       0.016260      -0.012790      -0.023279      -0.020629       0.000310       0.020318              2.145181       2.289896      -0.681211      -0.090407       2.416267       0.155127       1.729380           0.000233
           41              H      17.583678      -2.139437       6.867714       0.091461       1.443506 0.10746819E+02  0.11228969E+03                                 2.034884                            1.858976      -1.100165       2.344935                    0.996714       3.611531      10.047472       0.486124       1.205866      -0.727836       0.017131       0.030724       0.036906       0.050985      -0.003605       0.004716       0.020332      -0.008582      -0.001479      -0.020585      -0.001931       0.022516              2.164304       2.162700       0.280290       0.571161       1.882739       0.402759       2.447472           0.000193
           42              H      15.429502      -1.638289       6.104411       0.135467       1.161309 0.84533726E+01  0.82485835E+02                                 1.700191                            1.606770      -0.994660       2.413945                    0.998355       3.192309       8.350235       0.548085       1.145272      -0.743497      -0.018157       0.029114       0.015452       0.037630      -0.006447       0.004582       0.015872      -0.003331      -0.002950      -0.018769       0.002052       0.016717              1.733843       1.950067      -0.371945       0.001939       1.745233       0.181249       1.506228           0.000166
           43              H       5.339414      -0.562743       4.185076       0.121286       1.216053 0.91484373E+01  0.92169069E+02                                 1.826769                            1.725160      -1.180698       2.317656                    0.996304       3.529546       9.763399       0.498339       1.219953      -0.722954       0.010486       0.034931       0.004784       0.036784       0.002608      -0.003017       0.007442      -0.016500      -0.011578      -0.010545      -0.002921       0.013466              1.881674       1.848321       0.436262      -0.128045       2.206275       0.139848       1.590427           0.000078
           44              H       3.648977      -0.406914       5.969473       0.117838       1.247711 0.91795894E+01  0.91401368E+02                                 1.786459                            1.677406      -0.882162       2.458198                    0.998796       3.269206       8.627333       0.535171       1.149434      -0.743111       0.013486       0.032669       0.012153       0.037374       0.008006      -0.011509       0.013299      -0.005049      -0.009900      -0.022468       0.008177       0.014291              1.820021       1.725804       0.402551      -0.002053       2.154713       0.277291       1.579545           0.000057
           45              H      -2.558609      19.278791       2.046216       0.112644       1.255517 0.91569628E+01  0.92083407E+02                                 1.853524                            1.715951      -1.059004       2.367673                    0.997543       3.507424       9.627100       0.505110       1.205840      -0.726581       0.015389      -0.021740      -0.032147       0.041748       0.003222      -0.008565       0.012656      -0.017417       0.001266      -0.017774      -0.000221       0.017995              1.938972       1.966917      -0.219971      -0.571761       1.803577       0.362438       2.046422           0.000073
           46              H       9.156176      -1.203294      18.659639       0.118627       1.247600 0.91619814E+01  0.91704907E+02                                 1.819728                            1.698137      -1.032796       2.385541                    0.998097       3.379712       9.110849       0.518461       1.180286      -0.733999      -0.011353      -0.014612       0.038168       0.042417      -0.002936      -0.013011      -0.007308       0.014130       0.025697      -0.016873      -0.002642       0.019515              1.893124       1.596356      -0.031594      -0.146636       1.843819      -0.513093       2.239196           0.000086
           47              H       7.819272       0.390857      17.529789       0.105949       1.258398 0.92516832E+01  0.92328469E+02                                 1.788115                            1.673877      -0.995550       2.394045                    0.998049       3.379030       8.936419       0.540422       1.135685      -0.745116      -0.031852       0.007548       0.015852       0.036370      -0.007046      -0.012193      -0.010483       0.015659       0.010373      -0.021117       0.003922       0.017195              1.843646       2.178476      -0.438034      -0.150960       1.741093      -0.089182       1.611368           0.000087
           48              H      10.381238       0.518734      14.573248       0.103037       1.263844 0.92643475E+01  0.92410327E+02                                 1.789111                            1.671608      -0.957209       2.410042                    0.998316       3.368791       8.883261       0.542894       1.131059      -0.746492       0.007244       0.008408      -0.032629       0.034465      -0.009587      -0.009739      -0.006831       0.008526       0.026974      -0.019398       0.004219       0.015179              1.842569       1.553266      -0.163385      -0.094152       1.773456      -0.405622       2.200985           0.000073
           49              H      11.782274      -1.044022      15.676916       0.114831       1.223335 0.88289612E+01  0.87529779E+02                                 1.786523                            1.657947      -1.046252       2.375048                    0.997929       3.398361       9.107993       0.529172       1.167517      -0.736230       0.034761      -0.010997      -0.015476       0.039608      -0.005770      -0.012109      -0.003967       0.013813       0.014512      -0.015371      -0.001464       0.016834              1.873862       2.305018      -0.496866      -0.271647       1.685826       0.041550       1.630742           0.000102
           50              H       6.592542       1.638502      16.444247       0.128708       1.152267 0.82816099E+01  0.80283669E+02                                 1.682386                            1.582128      -0.924654       2.444288                    0.998707       3.177648       8.246976       0.557435       1.133443      -0.746474      -0.017920      -0.018727       0.022399       0.034257      -0.001586      -0.011190      -0.010834       0.010399      -0.016799      -0.018554       0.003155       0.015398              1.722527       1.602899       0.032054      -0.135787       1.827205      -0.440973       1.737477           0.000183
           51              H       5.568078       3.433815      15.566146       0.090968       1.453127 0.10661433E+02  0.11071309E+03                                 2.015876                            1.830522      -1.057511       2.366316                    0.996879       3.532847       9.665807       0.500446       1.178597      -0.735068      -0.045810       0.007167       0.014799       0.048672      -0.001135      -0.013626      -0.010130       0.018231      -0.023258      -0.020600       0.000326       0.020274              2.143776       2.828338      -0.489598      -0.176265       1.874589       0.033533       1.728402           0.000232
           52              H       8.565819       4.237269      13.272209       0.091459       1.442657 0.10739666E+02  0.11220499E+03                                 2.034674                            1.858795      -1.099977       2.345006                    0.996718       3.611874      10.050534       0.485938       1.206434      -0.727694       0.023251       0.026388      -0.036898       0.050975      -0.000121      -0.017572      -0.011199       0.011182      -0.001491      -0.020557      -0.001916       0.022473              2.164077       1.737510       0.129995      -0.189305       2.307514      -0.672639       2.447209           0.000193
           53              H       9.756367       2.373351      14.035512       0.135470       1.157770 0.84232426E+01  0.82135308E+02                                 1.697826                            1.604698      -0.994565       2.413992                    0.998356       3.192472       8.353373       0.547920       1.146406      -0.743161       0.033496      -0.007420      -0.015448       0.037626      -0.003982      -0.013414      -0.009588       0.010681      -0.002949      -0.018744       0.002061       0.016683              1.731369       1.998661      -0.352842      -0.169848       1.691159      -0.062092       1.504286           0.000166
           54              H      14.133755      -6.781140      15.954847       0.121277       1.216130 0.91489317E+01  0.92174264E+02                                 1.826745                            1.725124      -1.180722       2.317635                    0.996302       3.529630       9.763286       0.498385       1.219836      -0.722980       0.029439       0.021533      -0.004777       0.036784       0.007219      -0.008015       0.000382       0.009550      -0.011578      -0.010555      -0.002903       0.013458              1.881660       1.892288       0.451841      -0.174533       2.162302       0.074062       1.590391           0.000078
           55              H       6.622177      14.932461      14.170450       0.117833       1.243310 0.91411981E+01  0.90934704E+02                                 1.782592                            1.674070      -0.882249       2.458171                    0.998797       3.269074       8.626366       0.535555       1.149676      -0.742983       0.026300       0.023609      -0.012155       0.037374       0.007821      -0.016366       0.006438      -0.006118      -0.009929      -0.022472       0.008187       0.014285              1.815969       1.849837       0.446233      -0.261167       2.021686      -0.090137       1.576384           0.000057
           56              H      10.807132      -7.613665      18.093707       0.112659       1.255640 0.91583020E+01  0.92102515E+02                                 1.853852                            1.716244      -1.059101       2.367643                    0.997544       3.507628       9.628731       0.504981       1.206075      -0.726527      -0.025621       0.007260       0.032147       0.041745       0.007979      -0.014776       0.003873       0.009498       0.001256      -0.017777      -0.000204       0.017980              1.939328       1.960318      -0.222476      -0.532401       1.810879       0.418376       2.046785           0.000073
           57              H      -9.497970       0.922248      17.938629       0.118632       1.248370 0.91688326E+01  0.91788792E+02                                 1.820388                            1.698715      -1.032948       2.385480                    0.998095       3.379892       9.111497       0.518409       1.180207      -0.734026      -0.020493      -0.017845      -0.032568       0.042416       0.004803       0.012224      -0.000503      -0.005897       0.043245      -0.016905      -0.002636       0.019541              1.893833       1.595709       0.264970       0.317451       2.054390       0.391887       2.031398           0.000086
           58              H      -8.881309       3.207096      17.872168       0.105940       1.259861 0.92640628E+01  0.92473777E+02                                 1.788878                            1.674531      -0.995473       2.394085                    0.998049       3.378960       8.934398       0.540596       1.135053      -0.745294      -0.005896       0.016735      -0.031756       0.036376       0.005766       0.010557      -0.002745      -0.018339       0.041449      -0.021142       0.003918       0.017223              1.844468       1.415218       0.038458       0.114294       2.174583      -0.381197       1.943602           0.000087
           59              H       0.840357      14.586996       1.339305       0.103044       1.264100 0.92666456E+01  0.92441592E+02                                 1.789613                            1.672016      -0.957243       2.410027                    0.998315       3.368998       8.885027       0.542715       1.131331      -0.746426       0.020265       0.013017       0.024655       0.034467       0.005090       0.014416      -0.002517      -0.012378       0.020368      -0.019420       0.004226       0.015194              1.843128       1.619589       0.250876       0.360327       2.058756       0.260495       1.851037           0.000073
           60              H       0.208897      12.305637       1.480284       0.114850       1.221265 0.88111616E+01  0.87309554E+02                                 1.784286                            1.656073      -1.046200       2.375081                    0.997928       3.397980       9.104793       0.529567       1.167231      -0.736273       0.006240      -0.021090       0.032932       0.039601       0.002155       0.010844      -0.004419      -0.007853       0.035185      -0.015348      -0.001474       0.016822              1.871375       1.444329      -0.041288       0.183468       2.112243      -0.536307       2.057551           0.000102
           61              H      -8.174208       5.138460      17.773482       0.128724       1.155531 0.83090533E+01  0.80601501E+02                                 1.684611                            1.584061      -0.924836       2.444204                    0.998705       3.177437       8.244114       0.557559       1.132462      -0.746773      -0.003494      -0.013623      -0.031230       0.034251       0.001480       0.002220       0.000094      -0.021360       0.045830      -0.018565       0.003139       0.015426              1.724870       1.340651       0.116794       0.077060       1.922724       0.312022       1.911234           0.000183
           62              H      -7.962070       7.370985      17.894322       0.090959       1.455184 0.10678880E+02  0.11092859E+03                                 2.017130                            1.831559      -1.057508       2.366311                    0.996878       3.532776       9.663972       0.500542       1.178006      -0.735233      -0.000186       0.023305      -0.042743       0.048684       0.001289       0.001377      -0.002929      -0.021135       0.059547      -0.020630       0.000311       0.020319              2.145176       1.660008       0.039607       0.004429       2.396618      -0.672124       2.378901           0.000232
           63              H       0.754866      18.917164       1.580984       0.091455       1.443528 0.10746980E+02  0.11229170E+03                                 2.034897                            1.858984      -1.100181       2.344923                    0.996714       3.611554      10.047521       0.486126       1.205858      -0.727838       0.009939       0.021684       0.045060       0.050984       0.000555       0.007786       0.001943      -0.017354       0.062660      -0.020584      -0.001931       0.022515              2.164319       1.757487       0.211240       0.244316       2.362744       0.646753       2.372726           0.000193
           64              H       0.613438      16.582317       1.633348       0.135465       1.161326 0.84535443E+01  0.82487948E+02                                 1.700209                            1.606787      -0.994673       2.413937                    0.998355       3.192338       8.350339       0.548082       1.145273      -0.743497       0.004944      -0.017510       0.032939       0.037630       0.001580       0.007298      -0.000912      -0.018973       0.045352      -0.018770       0.002053       0.016717              1.733860       1.351198      -0.024085       0.094920       2.007917      -0.307070       1.842465           0.000166
           65              H       1.902614       6.335964       1.605152       0.121286       1.216058 0.91484904E+01  0.92169710E+02                                 1.826771                            1.725162      -1.180709       2.317649                    0.996304       3.529556       9.763423       0.498340       1.219949      -0.722955      -0.016056       0.005446       0.032643       0.036784      -0.003196      -0.002473      -0.000079       0.004556       0.039343      -0.010544      -0.002921       0.013465              1.881676       1.855079      -0.326630      -0.290088       1.616520       0.230270       2.173429           0.000078
           66              H       3.849594       5.231339       2.632288       0.117837       1.247717 0.91796478E+01  0.91402101E+02                                 1.786465                            1.677411      -0.882166       2.458195                    0.998796       3.269215       8.627366       0.535170       1.149435      -0.743111      -0.009972       0.010778       0.034368       0.037374      -0.014660       0.002825       0.002250       0.008170       0.041469      -0.022468       0.008177       0.014291              1.820027       1.637779      -0.234174      -0.219952       1.571228       0.290917       2.251073           0.000057
           67              H      -6.564373      -5.034639      17.719104       0.112645       1.255518 0.91569634E+01  0.92083412E+02                                 1.853524                            1.715951      -1.059011       2.367670                    0.997543       3.507424       9.627099       0.505111       1.205840      -0.726581      -0.021130       0.008852      -0.034901       0.041748      -0.006896       0.003167      -0.000463       0.011660       0.052319      -0.017774      -0.000221       0.017995              1.938972       1.946719      -0.392319       0.428793       1.692032      -0.353674       2.178164           0.000073
           68              H      12.750839      14.219626       8.287578       0.118628       1.247581 0.91617981E+01  0.91702585E+02                                 1.819707                            1.698119      -1.032760       2.385559                    0.998097       3.379681       9.110732       0.518464       1.180284      -0.734000       0.041837       0.002749       0.006430       0.042418      -0.005380       0.007701      -0.006874       0.017869      -0.038095      -0.016873      -0.002642       0.019515              1.893103       2.544743       0.224116      -0.046913       1.636265      -0.123371       1.498300           0.000086
           69              H      11.522466      12.367336       9.103245       0.105951       1.258382 0.92515277E+01  0.92326482E+02                                 1.788096                            1.673861      -0.995537       2.394052                    0.998050       3.379002       8.936309       0.540427       1.135681      -0.745117       0.020003      -0.026712       0.014463       0.036371      -0.004473       0.004438      -0.011369       0.011320      -0.046150      -0.021117       0.003922       0.017195              1.843627       1.716355      -0.075098       0.056605       2.183111      -0.462398       1.631414           0.000087
           70              H       8.194183      13.907997       7.735744       0.103038       1.263835 0.92642474E+01  0.92409021E+02                                 1.789097                            1.671595      -0.957192       2.410051                    0.998316       3.368774       8.883183       0.542899       1.131054      -0.746493      -0.033020      -0.003991      -0.009033       0.034465       0.000532       0.008417      -0.010995       0.012900      -0.030711      -0.019397       0.004219       0.015178              1.842555       2.346144       0.280479       0.046173       1.652472      -0.183683       1.529049           0.000073
           71              H       9.365003      15.807960       6.934175       0.114833       1.223309 0.88287161E+01  0.87526719E+02                                 1.786497                            1.657924      -1.046214       2.375069                    0.997929       3.398313       9.107824       0.529176       1.167517      -0.736230      -0.019039       0.030140      -0.017261       0.039608      -0.005834       0.007595      -0.009037       0.009743      -0.027662      -0.015371      -0.001462       0.016833              1.873834       1.677612      -0.208630       0.185800       2.235877      -0.534760       1.708013           0.000102
           72              H      10.456887      10.689460       9.640981       0.128709       1.152244 0.82813849E+01  0.80280885E+02                                 1.682359                            1.582103      -0.924586       2.444321                    0.998707       3.177610       8.246827       0.557441       1.133438      -0.746475       0.033090      -0.007308      -0.005019       0.034257      -0.007994      -0.004091      -0.008837       0.008529      -0.037748      -0.018554       0.003155       0.015399              1.722501       2.165876       0.065429      -0.231135       1.578762      -0.124282       1.422864           0.000183
           73              H       9.235095       9.170890      10.756733       0.090970       1.453105 0.10661303E+02  0.11071143E+03                                 2.015859                            1.830513      -1.057493       2.366329                    0.996879       3.532828       9.665752       0.500446       1.178601      -0.735067       0.023976      -0.040113       0.013606       0.048673      -0.012303      -0.003202      -0.009402       0.005298      -0.043921      -0.020600       0.000325       0.020275              2.143754       1.799365      -0.271639       0.126834       2.764830      -0.498345       1.867067           0.000233
           74              H       5.984107      11.201087      10.305599       0.091461       1.442641 0.10739583E+02  0.11220395E+03                                 2.034661                            1.858790      -1.099972       2.345008                    0.996719       3.611867      10.050517       0.485938       1.206436      -0.727693      -0.050317       0.006874       0.004404       0.050975      -0.011115      -0.000337      -0.009549       0.020728      -0.041487      -0.020557      -0.001918       0.022475              2.164060       2.998958       0.217053      -0.266036       1.733308      -0.075046       1.759913           0.000193
           75              H       7.089147      12.854538       9.073035       0.135472       1.157753 0.84230694E+01  0.82133166E+02                                 1.697807                            1.604680      -0.994545       2.414003                    0.998356       3.192439       8.353253       0.547924       1.146404      -0.743162      -0.020281       0.028358      -0.014150       0.037626      -0.007323       0.000443      -0.010615       0.012506      -0.036556      -0.018744       0.002061       0.016683              1.731351       1.630088      -0.100975       0.024601       1.973311      -0.405480       1.590654           0.000166
           76              H      11.512578      19.061353       2.104622       0.121277       1.216106 0.91487106E+01  0.92171501E+02                                 1.826726                            1.725107      -1.180703       2.317648                    0.996302       3.529589       9.763152       0.498386       1.219842      -0.722979      -0.023863       0.022785       0.016262       0.036784      -0.011551      -0.000982       0.002032       0.004983      -0.008298      -0.010555      -0.002901       0.013456              1.881639       1.930985      -0.363371      -0.299907       1.630487       0.216448       2.083446           0.000078
           77              H       2.323710       7.845416      20.017069       0.117832       1.243317 0.91412625E+01  0.90935507E+02                                 1.782598                            1.674076      -0.882253       2.458167                    0.998797       3.269086       8.626406       0.535554       1.149676      -0.742983      -0.029820       0.017352       0.014368       0.037373      -0.015786       0.000230      -0.001414       0.018475       0.024850      -0.022472       0.008187       0.014285              1.815974       2.057509      -0.375873      -0.309574       1.558105       0.161940       1.832309           0.000058
           78              H      14.760275      16.681160       2.453043       0.112660       1.255626 0.91581834E+01  0.92101027E+02                                 1.853840                            1.716234      -1.059077       2.367656                    0.997544       3.507606       9.628656       0.504982       1.206076      -0.726527       0.031367      -0.016085       0.022362       0.041745      -0.015828       0.004180       0.000972       0.014241      -0.000772      -0.017778      -0.000201       0.017979              1.939314       1.882566      -0.377320       0.446485       1.703219      -0.328841       2.232158           0.000073
           79              H      12.257433       2.980207       2.201294       0.118625       1.249616 0.91799037E+01  0.91927120E+02                                 1.821748                            1.699880      -1.032771       2.385555                    0.998095       3.380038       9.113178       0.518168       1.180401      -0.733998      -0.009983      -0.025266       0.032575       0.042416       0.005591       0.004564      -0.011334      -0.001435       0.043211      -0.016899      -0.002618       0.019517              1.895310       1.838302       0.350684      -0.263991       1.814583      -0.430453       2.033045           0.000087
           80              H      14.206061       4.323210       2.267755       0.105950       1.259771 0.92632128E+01  0.92461896E+02                                 1.788685                            1.674374      -0.995467       2.394071                    0.998048       3.378739       8.933247       0.540668       1.134944      -0.745322       0.017746       0.000019       0.031759       0.036381       0.010249       0.006119      -0.009019       0.007019       0.041434      -0.021136       0.003923       0.017213              1.844257       2.065805       0.268524       0.397404       1.523620       0.019312       1.943345           0.000087
           81              H       5.250693      -5.972986      18.800618       0.103043       1.260080 0.92308551E+01  0.91994195E+02                                 1.785223                            1.668255      -0.957186       2.410056                    0.998316       3.367935       8.877449       0.543592       1.130614      -0.746555       0.005514       0.023456      -0.024648       0.034469       0.007835       0.007192      -0.012739       0.003184       0.020334      -0.019401       0.004215       0.015185              1.838439       1.847567       0.331750      -0.124978       1.821412      -0.424828       1.846337           0.000072
           82              H       3.310287      -7.328780      18.659639       0.114836       1.221840 0.88159031E+01  0.87368212E+02                                 1.784887                            1.656548      -1.046387       2.374981                    0.997925       3.398287       9.106198       0.529477       1.167273      -0.736267      -0.021958      -0.001145      -0.032945       0.039609       0.004149       0.007799      -0.008731       0.003406       0.035179      -0.015348      -0.001471       0.016819              1.872051       2.064750       0.177864       0.567172       1.493005       0.005786       2.058398           0.000102
           83              H      15.791275       5.633656       2.366441       0.128714       1.155794 0.83111838E+01  0.80628586E+02                                 1.685012                            1.584378      -0.924809       2.444208                    0.998705       3.177602       8.245288       0.557435       1.132624      -0.746735      -0.011668      -0.007836       0.031228       0.034246       0.007874       0.000666      -0.002109       0.014748       0.045872      -0.018576       0.003139       0.015438              1.725304       1.785041       0.273847      -0.268631       1.479038      -0.176747       1.911833           0.000183
           84              H      17.825408       6.577826       2.245601       0.090972       1.449734 0.10632086E+02  0.11032716E+03                                 2.011936                            1.827328      -1.057481       2.366329                    0.996879       3.531966       9.658380       0.501183       1.177730      -0.735237       0.022024       0.007585       0.042754       0.048688       0.007653       0.003234      -0.000302       0.014814       0.059574      -0.020639       0.000306       0.020333              2.139325       2.283318       0.261116       0.632477       1.762539       0.218925       2.372118           0.000233
           85              H       9.361713      -4.610219      18.558939       0.091451       1.446238 0.10771110E+02  0.11260754E+03                                 2.037777                            1.861376      -1.100021       2.344986                    0.996719       3.612220      10.052393       0.485691       1.206254      -0.727774       0.017135       0.016601      -0.045056       0.050983       0.005882       0.000782      -0.007965       0.012805       0.062644      -0.020575      -0.001925       0.022500              2.167567       2.166059       0.355384      -0.529542       1.960268      -0.446946       2.376373           0.000193
           86              H       7.207536      -5.521833      18.506575       0.135491       1.161161 0.84523607E+01  0.82474534E+02                                 1.700128                            1.606743      -0.994773       2.413899                    0.998354       3.192255       8.350366       0.548048       1.145370      -0.743472      -0.018159      -0.001173      -0.032929       0.037622       0.007189       0.003304      -0.006553       0.012759       0.045331      -0.018754       0.002049       0.016704              1.733752       1.949912       0.187605       0.321104       1.408991       0.012853       1.842354           0.000166
           87              H      -2.882551      -7.721799      18.534771       0.121274       1.216168 0.91493910E+01  0.92181516E+02                                 1.826921                            1.725275      -1.180869       2.317565                    0.996299       3.529737       9.764229       0.498309       1.219989      -0.722946       0.010492      -0.013319      -0.032643       0.036784      -0.003925      -0.000736       0.002378       0.000474       0.039370      -0.010559      -0.002919       0.013477              1.881846       1.848459      -0.329058      -0.313874       1.623392       0.196813       2.173686           0.000078
           88              H      -4.573002      -6.254389      17.507635       0.117830       1.244995 0.91553957E+01  0.91101777E+02                                 1.783671                            1.674995      -0.882181       2.458199                    0.998796       3.268487       8.623101       0.535643       1.149162      -0.743143       0.013501      -0.005804      -0.034373       0.037382      -0.013971      -0.001172      -0.003400       0.012059       0.041517      -0.022471       0.008167       0.014304              1.817099       1.723124      -0.202534      -0.346665       1.481154       0.110118       2.247018           0.000057
           89              H       5.663367       3.760430       2.420819       0.112665       1.255892 0.91605387E+01  0.92129041E+02                                 1.853990                            1.716372      -1.059052       2.367661                    0.997543       3.507544       9.628168       0.505007       1.205961      -0.726557       0.015387      -0.016965       0.034900       0.041744      -0.009026       0.001505      -0.002811      -0.000397       0.052299      -0.017767      -0.000218       0.017986              1.939468       1.967471      -0.385339       0.476532       1.672249      -0.286452       2.178684           0.000073
           90              H       0.934122       5.133753      11.852345       0.118626       1.247634 0.91624479E+01  0.91711970E+02                                 1.819856                            1.698254      -1.032879       2.385490                    0.998096       3.379908       9.111894       0.518402       1.180388      -0.733974      -0.011353       0.040360      -0.006437       0.042418      -0.009793       0.009080      -0.004950      -0.007130      -0.038086      -0.016894      -0.002616       0.019510              1.893259       1.596474      -0.111189       0.100696       2.584894       0.085360       1.498408           0.000087
           91              H      -0.402793       3.358192      11.036678       0.105943       1.258575 0.92534089E+01  0.92350405E+02                                 1.788320                            1.674065      -0.995466       2.394074                    0.998049       3.379238       8.937326       0.540375       1.135727      -0.745106      -0.031855       0.009950      -0.014476       0.036377      -0.007030       0.012211      -0.000389      -0.003187      -0.046148      -0.021127       0.003935       0.017192              1.843863       2.178735       0.088306       0.454891       1.721245       0.100790       1.631609           0.000087
           92              H       2.159191       0.733827      12.404179       0.103027       1.261114 0.92409221E+01  0.92129257E+02                                 1.787129                            1.669909      -0.957293       2.410001                    0.998315       3.368909       8.884726       0.542903       1.131622      -0.746310       0.007237      -0.032471       0.009036       0.034473      -0.003639       0.013188      -0.004260      -0.010719      -0.030655      -0.019404       0.004229       0.015176              1.840461       1.551687       0.000141       0.188232       2.442150       0.017666       1.527546           0.000072
           93              H       3.560238       2.471017      13.205748       0.114832       1.222108 0.88184356E+01  0.87402135E+02                                 1.785411                            1.656998      -1.046532       2.374910                    0.997925       3.398480       9.108043       0.529288       1.167572      -0.736198       0.034758      -0.007902       0.017264       0.039606      -0.007596       0.011055      -0.004140      -0.000239      -0.027596      -0.015359      -0.001463       0.016823              1.872634       2.303339       0.013133       0.565520       1.607581       0.003053       1.706980           0.000102
           94              H      -1.629530       1.794257      10.498942       0.128715       1.152370 0.82822591E+01  0.80290058E+02                                 1.682336                            1.582065      -0.924756       2.444229                    0.998705       3.177752       8.246755       0.557522       1.133264      -0.746517      -0.017910       0.028757       0.005017       0.034248      -0.008897       0.006961       0.006821       0.003431      -0.037702      -0.018552       0.003162       0.015390              1.722480       1.602863      -0.133666       0.040115       2.141747       0.259315       1.422831           0.000183
           95              H      -2.654009       0.136133       9.383190       0.090958       1.449471 0.10630036E+02  0.11030900E+03                                 2.012302                            1.827606      -1.057604       2.366270                    0.996879       3.532567       9.662573       0.500920       1.178315      -0.735090      -0.045818       0.009236      -0.013606       0.048680      -0.011244       0.007809       0.006174       0.011365      -0.043951      -0.020631       0.000337       0.020294              2.139744       2.822347       0.091819       0.510618       1.733024       0.046324       1.863861           0.000232
           96              H       0.343738      -2.252198       9.834324       0.091459       1.441869 0.10732880E+02  0.11211743E+03                                 2.033920                            1.858184      -1.100170       2.344925                    0.996716       3.611836      10.049988       0.486023       1.206403      -0.727692       0.023253      -0.045150      -0.004404       0.050977      -0.015155       0.008899       0.003520      -0.002153      -0.041488      -0.020573      -0.001896       0.022469              2.163217       1.736905      -0.228793      -0.017932       2.993433       0.275647       1.759312           0.000193
           97              H       1.534303      -0.659188      11.066888       0.135456       1.158424 0.84292451E+01  0.82209096E+02                                 1.698560                            1.605354      -0.994709       2.413918                    0.998354       3.192963       8.355638       0.547761       1.146527      -0.743136       0.033499      -0.009662       0.014150       0.037627      -0.009625       0.010168       0.003133      -0.000523      -0.036563      -0.018761       0.002078       0.016683              1.732125       1.999607       0.029321       0.390744       1.605449       0.112007       1.591318           0.000166
           98              H       5.911783       5.580316      18.035301       0.121284       1.216153 0.91492367E+01  0.92178453E+02                                 1.826802                            1.725182      -1.180902       2.317558                    0.996299       3.529638       9.763488       0.498362       1.219877      -0.722971       0.029435      -0.014907      -0.016260       0.036783      -0.010548      -0.002231       0.000263       0.010644      -0.008308      -0.010548      -0.002908       0.013456              1.881716       1.892329      -0.377076      -0.304036       1.669268       0.210611       2.083550           0.000078
           99              H      14.844123      16.433468       0.122854       0.117830       1.244840 0.91548787E+01  0.91104309E+02                                 1.784191                            1.675458      -0.882267       2.458156                    0.998796       3.269480       8.628857       0.535272       1.149862      -0.742957       0.026299      -0.022326      -0.014374       0.037372      -0.018088       0.001428       0.000270       0.005463       0.024859      -0.022478       0.008191       0.014287              1.817642       1.851557      -0.449957      -0.256245       1.767369       0.238247       1.834001           0.000057
          100              H       2.585155       7.848883      17.686880       0.112646       1.255794 0.91593021E+01  0.92111727E+02                                 1.853722                            1.716118      -1.059097       2.367632                    0.997542       3.507454       9.627062       0.505115       1.205766      -0.726600      -0.025628       0.024208      -0.022366       0.041750      -0.016781       0.000491      -0.004247       0.008815      -0.000786      -0.017763      -0.000213       0.017976              1.939190       1.960215      -0.349826       0.458842       1.625391      -0.311316       2.231965           0.000073
          101              H       6.946056       3.446556      10.372060       0.118629       1.247606 0.91621835E+01  0.91708664E+02                                 1.819831                            1.698231      -1.032836       2.385514                    0.998096       3.379859       9.111730       0.518405       1.180391      -0.733973      -0.020497      -0.019289       0.031735       0.042418       0.008183      -0.010250      -0.007804      -0.020347      -0.000076      -0.016894      -0.002616       0.019510              1.893232       1.595255       0.142373      -0.387987       1.697277      -0.185905       2.387165           0.000087
          102              H       7.562691       2.246556       8.426544       0.105944       1.258561 0.92532771E+01  0.92348725E+02                                 1.788305                            1.674051      -0.995454       2.394081                    0.998049       3.379214       8.937234       0.540378       1.135725      -0.745107      -0.005892      -0.035870       0.001379       0.036377       0.006252      -0.010259      -0.003609      -0.029361       0.008344      -0.021127       0.003935       0.017192              1.843847       1.414861       0.079733      -0.090382       2.330576       0.290393       1.786106           0.000087
          103              H       9.062392       5.494166       6.837504       0.103027       1.261111 0.92408957E+01  0.92128917E+02                                 1.787126                            1.669906      -0.957291       2.410002                    0.998315       3.368904       8.884706       0.542904       1.131621      -0.746311       0.020272       0.014843      -0.023603       0.034473       0.009951      -0.011601      -0.000450      -0.017506       0.004823      -0.019404       0.004229       0.015176              1.840457       1.617449       0.186194      -0.396465       1.675121      -0.040216       2.228801           0.000072
          104              H       8.430957       6.756955       8.742741       0.114831       1.222105 0.88184138E+01  0.87401838E+02                                 1.785406                            1.656995      -1.046529       2.374911                    0.997925       3.398476       9.108019       0.529289       1.167570      -0.736199       0.006235       0.039070       0.001789       0.039605       0.008322      -0.007284      -0.003689      -0.021954      -0.007034      -0.015360      -0.001462       0.016822              1.872628       1.445096       0.179759      -0.056023       2.537718       0.292165       1.635070           0.000102
          105              H       8.269771       1.195395       6.803266       0.128715       1.152363 0.82821946E+01  0.80289254E+02                                 1.682327                            1.582058      -0.924750       2.444233                    0.998705       3.177741       8.246710       0.557524       1.133263      -0.746518      -0.003490      -0.020230       0.027413       0.034248       0.001175      -0.002372      -0.005319      -0.030429       0.018575      -0.018552       0.003162       0.015390              1.722471       1.339121       0.008330      -0.139346       1.641711      -0.150772       2.186582           0.000183
          106              H       8.481882       0.183763       4.809414       0.090957       1.449468 0.10630015E+02  0.11030870E+03                                 2.012297                            1.827603      -1.057595       2.366274                    0.996879       3.532563       9.662551       0.500921       1.178314      -0.735090      -0.000191      -0.048665       0.001196       0.048680       0.000541      -0.001797      -0.006822      -0.038071       0.008748      -0.020631       0.000337       0.020294              2.139739       1.656531      -0.015869      -0.036355       2.956840       0.342278       1.805845           0.000233
          107              H       8.976849       3.538345       2.966611       0.091459       1.441861 0.10732820E+02  0.11211666E+03                                 2.033915                            1.858180      -1.100160       2.344930                    0.996716       3.611828      10.049963       0.486023       1.206405      -0.727691       0.009937       0.028177      -0.041303       0.050977       0.006463      -0.004357      -0.010742      -0.032638       0.016755      -0.020573      -0.001896       0.022469              2.163209       1.756728       0.105874      -0.304841       1.809285      -0.327444       2.923616           0.000193
          108              H       8.835448       4.751136       4.962477       0.135455       1.158424 0.84292402E+01  0.82209034E+02                                 1.698560                            1.605353      -0.994707       2.413918                    0.998354       3.192962       8.355634       0.547761       1.146527      -0.743136       0.004942       0.037279      -0.001293       0.037627       0.005533      -0.005009      -0.005220      -0.029639       0.013300      -0.018761       0.002078       0.016683              1.732125       1.350122       0.094110      -0.026553       2.147338       0.224766       1.698916           0.000166
          109              H      10.124742       9.849978      13.850225       0.121283       1.216160 0.91493137E+01  0.92179387E+02                                 1.826805                            1.725186      -1.180913       2.317550                    0.996299       3.529654       9.763528       0.498364       1.219872      -0.722972      -0.016061       0.025542      -0.021039       0.036783      -0.000542       0.004017      -0.009452      -0.011975      -0.010252      -0.010548      -0.002908       0.013456              1.881719       1.855115      -0.087929       0.427941       1.834810      -0.356307       1.955231           0.000078
          110              H     -12.594372      11.291821      14.293303       0.117829       1.244850 0.91549673E+01  0.91105412E+02                                 1.784200                            1.675466      -0.882273       2.458152                    0.998796       3.269493       8.628902       0.535270       1.149861      -0.742957      -0.009978       0.024366      -0.026521       0.037372       0.009779       0.011300      -0.011862      -0.008510      -0.008551      -0.022478       0.008191       0.014287              1.817651       1.635828      -0.073214       0.312115       1.826762      -0.438862       1.990362           0.000057
          111              H       9.879723       6.234935      15.640664       0.112648       1.255766 0.91590524E+01  0.92108632E+02                                 1.853701                            1.716099      -1.059059       2.367654                    0.997542       3.507409       9.626923       0.505115       1.205773      -0.726599      -0.021132      -0.034653       0.009781       0.041750       0.006189       0.004401      -0.013598      -0.012732      -0.020854      -0.017764      -0.000210       0.017974              1.939167       1.946907       0.567572       0.125382       2.363183      -0.033675       1.507411           0.000073
          112              H      -3.693268      11.695203       3.681578       0.118623       1.249627 0.91800005E+01  0.91928277E+02                                 1.821753                            1.699884      -1.032787       2.385545                    0.998095       3.380059       9.113226       0.518170       1.180394      -0.734000       0.041835       0.004204      -0.005594       0.042416       0.009360       0.000810       0.007841       0.019482      -0.033233      -0.016898      -0.002620       0.019518              1.895316       2.548135      -0.153007      -0.170977       1.641392       0.121678       1.496420           0.000086
          113              H      -4.921626      13.327747       4.877889       0.105950       1.259763 0.92631370E+01  0.92460920E+02                                 1.788676                            1.674366      -0.995460       2.394074                    0.998048       3.378725       8.933190       0.540670       1.134942      -0.745323       0.020008       0.025896       0.015896       0.036381       0.006095       0.001660       0.013246       0.014529      -0.036507      -0.021136       0.003923       0.017213              1.844247       1.716876       0.086543       0.036705       2.170603       0.470382       1.645264           0.000087
          114              H      16.416184      11.373120       4.227370       0.103042       1.260085 0.92308942E+01  0.91994675E+02                                 1.785227                            1.668258      -0.957188       2.410055                    0.998316       3.367941       8.877467       0.543592       1.130613      -0.746555      -0.033020      -0.005826       0.007989       0.034469       0.007035      -0.004665       0.009362       0.010059      -0.039220      -0.019401       0.004215       0.015185              1.838444       2.340258      -0.099921      -0.265038       1.715335       0.144753       1.459738           0.000072
          115              H      17.586987       9.728947       2.982723       0.114837       1.221825 0.88157683E+01  0.87366536E+02                                 1.784873                            1.656536      -1.046369       2.374992                    0.997925       3.398261       9.106109       0.529479       1.167274      -0.736267      -0.019040      -0.030022      -0.017465       0.039609       0.009492       0.001261       0.008394       0.008603      -0.030913      -0.015349      -0.001469       0.016818              1.872036       1.676166       0.264873       0.087674       2.300595       0.495154       1.639346           0.000102
          116              H      -5.987188      14.632389       6.062117       0.128716       1.155783 0.83110677E+01  0.80627144E+02                                 1.684998                            1.584364      -0.924804       2.444212                    0.998706       3.177581       8.245206       0.557439       1.132621      -0.746736       0.033082      -0.000680       0.008828       0.034246       0.000470       0.008995       0.010767       0.011855      -0.027807      -0.018576       0.003138       0.015438              1.725291       2.169899      -0.233491       0.059082       1.571818       0.129971       1.434156           0.000183
          117              H      -7.208971      16.357951       6.819378       0.090974       1.449712 0.10631905E+02  0.11032479E+03                                 2.011915                            1.827312      -1.057448       2.366346                    0.996880       3.531936       9.658271       0.501186       1.177729      -0.735238       0.023992       0.031843       0.027945       0.048688       0.003396       0.012295       0.013092       0.011671      -0.024901      -0.020641       0.000306       0.020335              2.139300       1.796038       0.244920       0.171276       2.517365       0.635806       2.104497           0.000233
          118              H      14.206122      14.952144       5.286730       0.091448       1.446243 0.10771199E+02  0.11260868E+03                                 2.037780                            1.861381      -1.100025       2.344981                    0.996719       3.612240      10.052451       0.485692       1.206251      -0.727775      -0.050325       0.000381      -0.008153       0.050983       0.005275       0.009819       0.009287       0.020257      -0.042931      -0.020575      -0.001926       0.022501              2.167569       3.004516      -0.339857      -0.055165       1.820961       0.026121       1.677231           0.000193
          119              H      15.311150      13.057980       4.471063       0.135491       1.161161 0.84523535E+01  0.82474443E+02                                 1.700127                            1.606742      -0.994770       2.413900                    0.998354       3.192254       8.350361       0.548048       1.145370      -0.743472      -0.020280      -0.026430      -0.017480       0.037622       0.004049       0.006142       0.010527       0.012355      -0.037045      -0.018754       0.002049       0.016704              1.733752       1.632280       0.071984       0.075304       2.040518       0.369241       1.528459           0.000166
          120              H      19.734557       3.919731       2.579924       0.121274       1.216150 0.91492195E+01  0.92179367E+02                                 1.826905                            1.725261      -1.180845       2.317578                    0.996300       3.529708       9.764130       0.498310       1.219991      -0.722945      -0.023871       0.002690      -0.027857       0.036785       0.004930       0.010509      -0.000282       0.007984       0.000723      -0.010560      -0.002916       0.013476              1.881829       1.931181      -0.078044       0.464731       1.782919      -0.304405       1.931387           0.000078
          121              H      18.767642       1.784888       3.337185       0.117829       1.245000 0.91554486E+01  0.91102443E+02                                 1.783677                            1.675000      -0.882184       2.458197                    0.998795       3.268494       8.623129       0.535641       1.149163      -0.743143      -0.029829       0.003773      -0.022212       0.037382       0.008094       0.013561      -0.008660       0.001032      -0.027590      -0.022470       0.008167       0.014304              1.817104       2.058911      -0.080242       0.480815       1.624420      -0.199894       1.767983           0.000057
          122              H      -1.683822       5.411586       4.467035       0.112664       1.255903 0.91606333E+01  0.92130194E+02                                 1.853997                            1.716378      -1.059067       2.367653                    0.997543       3.507559       9.628207       0.505008       1.205957      -0.726558       0.031364       0.027409       0.002757       0.041744       0.011530       0.011624      -0.003383       0.010030      -0.013393      -0.017767      -0.000218       0.017985              1.939475       1.882709       0.575390       0.103528       2.384932      -0.064643       1.550785           0.000073
          123              H      -4.186504      12.044155      16.458345       0.118629       1.247581 0.91618027E+01  0.91702677E+02                                 1.819711                            1.698122      -1.032762       2.385560                    0.998097       3.379678       9.110737       0.518462       1.180288      -0.733999      -0.009992       0.040843       0.005596       0.042418       0.001151      -0.007100      -0.003368      -0.026931      -0.033201      -0.016873      -0.002642       0.019515              1.893106       1.836167      -0.403203      -0.171360       2.348215       0.120400       1.494937           0.000087
          124              H      -2.237892      11.430200      15.262034       0.105950       1.258390 0.92515996E+01  0.92327397E+02                                 1.788105                            1.673868      -0.995543       2.394049                    0.998050       3.379014       8.936356       0.540425       1.135683      -0.745117       0.017733       0.027486      -0.015902       0.036370       0.000161      -0.011918      -0.005969      -0.018948      -0.036504      -0.021117       0.003922       0.017195              1.843635       2.064997       0.209831      -0.430970       1.821155      -0.191333       1.644755           0.000087
          125              H      -2.971308       7.640730      15.912553       0.103038       1.263830 0.92642110E+01  0.92408586E+02                                 1.789094                            1.671593      -0.957200       2.410048                    0.998316       3.368769       8.883172       0.542898       1.131056      -0.746493       0.005513      -0.033074      -0.007973       0.034465       0.002302      -0.010375       0.001284      -0.016651      -0.039240      -0.019397       0.004219       0.015179              1.842552       1.851665      -0.275068      -0.225640       2.213447       0.202348       1.462543           0.000073
          126              H      -4.911697       8.196547      17.157200       0.114832       1.223320 0.88288176E+01  0.87527989E+02                                 1.786509                            1.657934      -1.046228       2.375061                    0.997929       3.398332       9.107893       0.529174       1.167517      -0.736230      -0.021955      -0.027957       0.017471       0.039608       0.004671      -0.007498      -0.003983      -0.018655      -0.030982      -0.015371      -0.001463       0.016834              1.873846       2.066901       0.402856      -0.438337       1.913822      -0.248082       1.640815           0.000102
          127              H      -0.652694      10.860430      14.077806       0.128708       1.152252 0.82814744E+01  0.80281988E+02                                 1.682368                            1.582112      -0.924591       2.444318                    0.998707       3.177628       8.246892       0.557439       1.133439      -0.746475      -0.011682       0.030966      -0.008839       0.034256      -0.003366      -0.007141      -0.012037      -0.009773      -0.027836      -0.018554       0.003156       0.015399              1.722509       1.782118      -0.368564      -0.102602       1.953241      -0.098750       1.432167           0.000183
          128              H       1.381430      10.283687      13.320545       0.090968       1.453128 0.10661498E+02  0.11071400E+03                                 2.015882                            1.830531      -1.057524       2.366313                    0.996878       3.532858       9.665866       0.500443       1.178602      -0.735067       0.022025       0.033218      -0.027937       0.048673      -0.001030      -0.008231      -0.015908      -0.013297      -0.024891      -0.020598       0.000325       0.020273              2.143782       2.288303       0.418512      -0.544178       2.034194      -0.374647       2.108850           0.000233
          129              H       1.139699       6.750036      14.853193       0.091464       1.442640 0.10739548E+02  0.11220358E+03                                 2.034668                            1.858793      -1.099962       2.345017                    0.996719       3.611856      10.050513       0.485935       1.206444      -0.727691       0.017129      -0.047314       0.008153       0.050975      -0.002267      -0.005477      -0.012324      -0.022363      -0.042940      -0.020558      -0.001916       0.022474              2.164068       2.162458      -0.634668      -0.042830       2.654774       0.043150       1.674973           0.000193
          130              H      -1.014467       7.160502      15.668860       0.135472       1.157752 0.84230735E+01  0.82133228E+02                                 1.697808                            1.604681      -0.994548       2.414002                    0.998356       3.192442       8.353266       0.547923       1.146405      -0.743161      -0.018161      -0.027932       0.017484       0.037626      -0.000729      -0.007873      -0.009275      -0.014677      -0.037077      -0.018744       0.002061       0.016683              1.731351       1.947077       0.183865      -0.322318       1.720479      -0.193662       1.526497           0.000166
          131              H     -11.104530       8.284921      17.559999       0.121277       1.216123 0.91488635E+01  0.92173428E+02                                 1.826740                            1.725120      -1.180730       2.317634                    0.996302       3.529618       9.763253       0.498385       1.219840      -0.722979       0.010490      -0.021602       0.027863       0.036783       0.001320       0.003777      -0.009796      -0.012404       0.000709      -0.010554      -0.002904       0.013458              1.881655       1.848298      -0.107286       0.441839       1.865479      -0.336621       1.931187           0.000078
          132              H      11.871109       6.661683      16.802738       0.117833       1.243312 0.91412194E+01  0.90934975E+02                                 1.782594                            1.674072      -0.882249       2.458170                    0.998797       3.269078       8.626381       0.535554       1.149676      -0.742982       0.013492      -0.026859       0.022211       0.037374       0.005979       0.012696      -0.009890      -0.010952      -0.027566      -0.022472       0.008187       0.014285              1.815971       1.722121      -0.198741       0.348382       1.958898      -0.386266       1.766895           0.000057
          133              H     -10.780580      11.844151      15.672888       0.112661       1.255620 0.91581254E+01  0.92100322E+02                                 1.853837                            1.716231      -1.059067       2.367663                    0.997544       3.507595       9.628628       0.504982       1.206079      -0.726526       0.015386       0.038709      -0.002750       0.041745       0.005818       0.007080      -0.009819      -0.022301      -0.013400      -0.017778      -0.000201       0.017979              1.939311       1.967300       0.605285       0.095423       2.299965      -0.076075       1.550667           0.000073
          134              H      17.378140      -3.930080       9.767863       0.118630       1.248392 0.91690422E+01  0.91791405E+02                                 1.820406                            1.698732      -1.032984       2.385460                    0.998095       3.379932       9.111627       0.518407       1.180204      -0.734027      -0.011349      -0.025748      -0.031738       0.042415       0.012758       0.003963       0.012295       0.005531      -0.000080      -0.016905      -0.002637       0.019541              1.893852       1.596911       0.142861       0.045960       1.696594       0.427999       2.388052           0.000087
          135              H      16.041251      -3.748669      11.713379       0.105939       1.259874 0.92641957E+01  0.92475467E+02                                 1.788894                            1.674545      -0.995484       2.394078                    0.998049       3.378982       8.934484       0.540593       1.135055      -0.745293      -0.031852      -0.017514      -0.001385       0.036376       0.014102      -0.000001       0.010895       0.014985       0.008320      -0.021142       0.003919       0.017223              1.844483       2.179555       0.349982      -0.304154       1.567162      -0.011593       1.786733           0.000087
          136              H      -6.062844      -1.252181      13.302419       0.103044       1.264103 0.92666670E+01  0.92441876E+02                                 1.789617                            1.672019      -0.957245       2.410026                    0.998315       3.369002       8.885046       0.542714       1.131332      -0.746425       0.007240       0.024054       0.023600       0.034467       0.013248      -0.003428       0.011109       0.001158       0.004840      -0.019421       0.004226       0.015194              1.843132       1.553660       0.163309      -0.094471       1.743309       0.388136       2.232428           0.000072
          137              H      -4.661823      -1.426615      11.397182       0.114851       1.221268 0.88111809E+01  0.87309816E+02                                 1.784291                            1.656076      -1.046208       2.375078                    0.997928       3.397983       9.104812       0.529565       1.167233      -0.736272       0.034751       0.018905      -0.001798       0.039602       0.013358       0.001067       0.008107       0.006606      -0.007047      -0.015348      -0.001475       0.016822              1.871379       2.301580       0.482614      -0.293811       1.678434      -0.044505       1.634124           0.000102
          138              H      14.814535      -3.432379      13.336657       0.128724       1.155536 0.83090965E+01  0.80602036E+02                                 1.684616                            1.584065      -0.924841       2.444201                    0.998705       3.177446       8.244147       0.557558       1.132462      -0.746773      -0.017913      -0.010039      -0.027412       0.034251       0.010491       0.004242       0.004036       0.022200       0.018544      -0.018565       0.003139       0.015426              1.724875       1.604960       0.101785       0.095844       1.379589       0.182036       2.190076           0.000183
          139              H      13.790083      -3.569568      15.330509       0.090959       1.455189 0.10678926E+02  0.11092918E+03                                 2.017135                            1.831563      -1.057520       2.366306                    0.996878       3.532782       9.663996       0.500542       1.178006      -0.735233      -0.045824      -0.016398      -0.001188       0.048684       0.012393       0.005859       0.003985       0.028926       0.008724      -0.020630       0.000311       0.020320              2.145182       2.830405       0.397824      -0.336259       1.795018      -0.080153       1.810124           0.000233
          140              H      -7.878246      -1.984691      17.173312       0.091454       1.443538 0.10747064E+02  0.11229276E+03                                 2.034904                            1.858989      -1.100194       2.344916                    0.996714       3.611566      10.047556       0.486126       1.205855      -0.727838       0.023257       0.018765       0.041309       0.050984       0.015293       0.008706       0.007717       0.017276       0.016739      -0.020584      -0.001931       0.022515              2.164329       1.737685       0.098965       0.207272       1.829946       0.396886       2.925355           0.000193
          141              H      -6.687708      -1.713784      15.177446       0.135466       1.161325 0.84535305E+01  0.82487787E+02                                 1.700208                            1.606786      -0.994674       2.413937                    0.998355       3.192337       8.350338       0.548082       1.145274      -0.743497       0.033501       0.017088       0.001305       0.037630       0.013621       0.003282       0.006482       0.016114       0.013307      -0.018770       0.002053       0.016717              1.733859       2.001789       0.324263      -0.221171       1.499161      -0.049980       1.700628           0.000166
          142              H      -2.310345       1.201204       6.289698       0.121287       1.216051 0.91484170E+01  0.92168812E+02                                 1.826767                            1.725158      -1.180701       2.317655                    0.996304       3.529541       9.763382       0.498339       1.219953      -0.722954       0.029438      -0.006622       0.021038       0.036784       0.003340       0.010259      -0.000620       0.009998      -0.010248      -0.010544      -0.002921       0.013465              1.881672       1.892296      -0.074752       0.478545       1.797566      -0.284678       1.955156           0.000078
          143              H      -1.599955       3.517443       5.846620       0.117838       1.247709 0.91795711E+01  0.91401127E+02                                 1.786456                            1.677403      -0.882160       2.458199                    0.998796       3.269202       8.627316       0.535172       1.149433      -0.743111       0.026305      -0.001277       0.026518       0.037374       0.010274       0.014954      -0.006681      -0.005681      -0.008531      -0.022468       0.008177       0.014291              1.820018       1.854038       0.003060       0.518941       1.612903      -0.148276       1.993112           0.000057
          144              H      19.029103      -0.234838       4.499259       0.112643       1.255538 0.91571532E+01  0.92085765E+02                                 1.853540                            1.715965      -1.059039       2.367653                    0.997543       3.507459       9.627207       0.505111       1.205834      -0.726582      -0.025627      -0.031470      -0.009784       0.041748       0.008817       0.014304       0.000404       0.002124      -0.020860      -0.017773      -0.000224       0.017996              1.938989       1.960001       0.572202       0.073520       2.349683      -0.106981       1.507284           0.000073
          145              C      -1.067999      -5.170993       9.477042       0.611195      24.646757 0.23346395E+03  0.47570305E+04                                 7.897775                            5.444782      -0.000997       2.069842                    0.999511      21.743121      60.590806       0.631274       0.476181      -1.016469      -0.034551       0.024724      -0.051241       0.066564       0.052779      -0.026062      -0.003702       0.117717      -0.171821      -0.063700      -0.047898       0.111598             10.842153       5.558371      -2.348679       2.328984      10.726812      -2.732088      16.241277           0.000474
          146              C      -0.624003      -5.827832      10.751698      -0.008070      37.855855 0.39748565E+03  0.90777309E+04                                 9.841353                            6.603983      -0.025649       2.003693                    0.999315      26.544954      73.609706       0.651821       0.411454      -1.074465      -0.002594      -0.017432       0.034219       0.038491       0.016196      -0.000522       0.002273       0.019775      -0.033443      -0.014783      -0.009778       0.024561             14.442641       7.201707      -3.828316       3.974646      12.801604      -6.819186      23.324611           0.008035
          147              C      -0.867858      -5.225272      11.942370      -0.103976      36.473937 0.42532483E+03  0.99530838E+04                                 9.623963                            6.892374       0.024943       1.976558                    0.999657      29.297727      84.262124       0.624915       0.418840      -1.061768      -0.000281      -0.028965       0.000343       0.028968      -0.015401       0.002874       0.002739      -0.015313      -0.074162      -0.025465      -0.004107       0.029572             12.888936       6.446150      -2.938192       2.539445      12.021135      -5.509931      20.199522          -0.000013
          148              C      -0.507070      -5.884669      13.148953      -0.152048      38.369636 0.44372477E+03  0.10488516E+05                                 9.948993                            7.031306       0.107511       1.996625                    0.999760      29.918982      86.329677       0.620178       0.417820      -1.062989      -0.003836      -0.004816      -0.031215       0.031817      -0.007664      -0.008780       0.027267      -0.016390       0.085835      -0.025713      -0.019771       0.045484             13.558267       6.810745      -3.546488       3.064587      13.821004      -7.122512      20.043053           0.000113
          149              C       0.053832      -7.129650      13.129014       0.070033      38.546712 0.36926148E+03  0.83188843E+04                                10.108292                            6.450545      -0.136775       1.973781                    0.999443      26.106742      73.031776       0.643406       0.422562      -1.062254      -0.009591       0.002366      -0.001809       0.010042       0.003495       0.016407      -0.015061      -0.000895       0.005820      -0.023778       0.002550       0.021228             15.839930       6.651463      -3.116812       2.499132      14.233580      -9.453355      26.634748          -0.000617
          150              C      -7.862755      15.619988      11.984664      -0.144249      37.241725 0.41197567E+03  0.95784145E+04                                 9.782262                            6.794529       0.082154       1.995207                    0.999743      29.463088      84.875836       0.626911       0.420222      -1.059314      -0.014929       0.026352      -0.026575       0.040293      -0.020193       0.001408      -0.008534      -0.025512      -0.091819      -0.031899      -0.008231       0.040130             13.483262       6.750103      -2.882166       2.188598      10.820821      -5.860864      22.878863          -0.000018
          151              C      -8.220748      16.245315      10.741225      -0.103339      36.679798 0.42033747E+03  0.98002320E+04                                 9.650491                            6.845190       0.047895       1.985223                    0.999634      29.116308      83.386677       0.628440       0.418027      -1.063062      -0.010703      -0.002501       0.032608       0.034411       0.004473      -0.003796       0.018618       0.013456       0.060474      -0.025945      -0.002069       0.028014             13.013232       6.935673      -3.451000       2.764707      11.785032      -5.478866      20.318991          -0.000561
          152              C       0.199203      -7.867649      14.422602       0.125853      40.290727 0.39354464E+03  0.89777000E+04                                10.426214                            6.667065      -0.129254       1.973419                    0.999250      25.897560      72.097470       0.633911       0.423552      -1.065244      -0.013870      -0.004452       0.008173       0.016703      -0.003849      -0.001252      -0.008228       0.017439      -0.009174      -0.014203       0.003121       0.011082             16.369086       6.284205      -2.293410       2.900787      15.072502      -9.910876      27.750551          -0.003711
          153              C       0.158926      -7.273693      15.635831      -0.203892      36.361019 0.40704640E+03  0.94001973E+04                                 9.484092                            6.674720       0.207521       2.037604                    0.999793      29.233406      82.912920       0.646189       0.410444      -1.069554      -0.005042      -0.004220       0.001048       0.006658      -0.000576       0.002811       0.003104      -0.025874      -0.065315      -0.022380      -0.001659       0.024039             12.597836       5.393756      -1.118047       1.504421      11.461237      -5.457015      20.938515           0.001528
          154              C       0.273545      -8.016462      16.746346       0.112001      28.664916 0.30618394E+03  0.66083747E+04                                 8.194124                            5.845197       0.176635       2.076610                    0.999732      25.375787      70.385728       0.678183       0.418453      -1.060644       0.000895      -0.050877      -0.023201       0.055925       0.008827      -0.003899       0.032268       0.061554      -0.069035      -0.054285       0.010753       0.043532             10.486471       4.874547      -0.977810       1.007695      10.936730      -3.832240      15.648136          -0.002125
          155              C      -7.656202      13.356917      15.606426       0.103557      29.045687 0.33126506E+03  0.72903697E+04                                 8.293142                            6.091661       0.124126       2.050907                    0.999654      26.002091      72.781523       0.662529       0.420075      -1.059831      -0.015674       0.041338       0.030844       0.053906       0.002297      -0.000668       0.022005       0.026618      -0.142422      -0.054908       0.017643       0.037265             10.473358       5.125981      -1.333315       0.569363      11.577746      -4.189835      14.716348          -0.002650
          156              C      -7.737113      14.008523      14.367418      -0.211405      37.077357 0.45441455E+03  0.10754904E+05                                 9.595247                            7.035002       0.225589       2.037044                    0.999861      29.866552      84.926280       0.633642       0.408420      -1.074064      -0.004026      -0.005761      -0.003475       0.007840      -0.005557      -0.005480       0.014480      -0.021101       0.046941      -0.019880      -0.006464       0.026345             12.478827       5.668496      -1.792118       1.127091      13.818655      -6.610999      17.949329           0.001782
          157              C       0.251459      -3.462677       6.413760       0.612855      24.779320 0.23654633E+03  0.48318795E+04                                 7.897265                            5.469932       0.004014       2.068539                    0.999426      21.820805      60.727557       0.632160       0.474328      -1.018258      -0.068606      -0.009263       0.008022       0.069692      -0.041588       0.061470      -0.053771      -0.018318       0.108232      -0.066899      -0.044671       0.111570             10.538669      13.507462       2.935378      -4.876389       9.426232       1.074152       8.682312           0.000306
          158              C       1.579644      -2.974783       5.842994      -0.019678      40.963453 0.43622758E+03  0.10179448E+05                                10.304791                            6.894720      -0.017873       1.993604                    0.999317      27.310878      76.127321       0.642308       0.408650      -1.078146       0.024674       0.039635      -0.020070       0.050819       0.000288       0.006392       0.003137      -0.006742       0.001318      -0.008514       0.001443       0.007071             14.562798      21.114418       4.559769      -8.821660      10.797696       0.110226      11.776279           0.008527
          159              C      -5.987506      19.553930       4.925822      -0.172566      41.378256 0.46469395E+03  0.11134493E+05                                10.509334                            7.235679      -0.008340       1.954596                    0.999610      30.620512      89.553693       0.605034       0.422496      -1.057867       0.002313       0.020297      -0.021706       0.029808       0.004955       0.036622       0.000091      -0.025219      -0.025499      -0.045242       0.016006       0.029236             14.322261      20.344629       3.384327      -9.589568       9.949570      -0.063171      12.672583          -0.000490
          160              C      -4.780020      20.055660       4.296853       0.089555      36.826590 0.38691645E+03  0.88169362E+04                                 9.781114                            6.626740      -0.160283       1.967043                    0.999248      26.154842      73.530046       0.631527       0.425612      -1.060593      -0.011837      -0.008005      -0.014737       0.020528       0.001755      -0.020419      -0.006040       0.035011       0.018765      -0.022216      -0.009437       0.031653             13.313657      18.075999       2.612327      -8.787813       9.855058       0.706309      12.009913           0.000196
          161              C      -4.096778      19.255431       3.376055      -0.155279      37.536776 0.43935675E+03  0.10352684E+05                                 9.695043                            6.955564       0.133500       2.002695                    0.999755      29.920328      86.009796       0.629494       0.412932      -1.066835      -0.008231       0.017597      -0.002042       0.019534       0.019587      -0.007589       0.017697      -0.040798      -0.048564      -0.033177      -0.006682       0.039859             12.038323      14.894781       2.015791      -7.249435      10.162755       0.643725      11.057432           0.000279
          162              C       2.104547      -1.708868       6.253647      -0.118953      37.525295 0.46068801E+03  0.11007305E+05                                 9.806382                            7.203434      -0.026906       1.950164                    0.999616      30.229939      88.094457       0.606916       0.422380      -1.058644      -0.013204      -0.017553      -0.032384       0.039131      -0.014655      -0.010176       0.027415      -0.012123      -0.005756      -0.025432      -0.012270       0.037702             12.134534      15.928769       3.789915      -6.132791      10.248256       0.554228      10.226577           0.000168
          163              C       3.702816       8.897172      10.662881       0.611197      24.645526 0.23345190E+03  0.47566398E+04                                 7.896997                            5.444285      -0.001005       2.069848                    0.999512      21.742230      60.583906       0.631375       0.476119      -1.016520       0.034815      -0.024344       0.051222       0.066546       0.004054      -0.005125       0.025909      -0.157899      -0.171915      -0.063699      -0.047943       0.111641             10.840994      11.628205      -0.202380       3.351748       4.655891      -1.284593      16.238887           0.000472
          164              C       2.935528       9.096808       9.388225      -0.008098      37.851993 0.39745189E+03  0.90766263E+04                                 9.840068                            6.603242      -0.025659       2.003689                    0.999315      26.544374      73.603018       0.651936       0.411397      -1.074519      -0.015555      -0.008278      -0.034215       0.038486       0.006361      -0.002213      -0.000144      -0.035768      -0.033472      -0.014713      -0.009854       0.024568             14.440542      14.584127      -1.217441       7.753223       5.416986      -1.473649      23.320512           0.008034
          165              C       3.584896       9.067728       8.197553      -0.103985      36.478092 0.42540242E+03  0.99553741E+04                                 9.625170                            6.893421       0.024913       1.976539                    0.999657      29.298625      84.267283       0.624809       0.418891      -1.061733      -0.027218      -0.009912      -0.000319       0.028968      -0.007185      -0.001505      -0.003429       0.031258      -0.074163      -0.025387      -0.004185       0.029572             12.890602      13.248858      -0.533051       6.042270       5.219589      -0.557322      20.203360          -0.000010
          166              C       2.842932       9.188063       6.990970      -0.152039      38.379768 0.44387335E+03  0.10493066E+05                                 9.951400                            7.033013       0.107348       1.996575                    0.999760      29.920679      86.343126       0.620023       0.417883      -1.062933      -0.003255      -0.005222       0.031234       0.031835      -0.000836      -0.028530      -0.000650       0.022453       0.085870      -0.025727      -0.019681       0.045408             13.561415      15.274675      -0.555238       7.738193       5.361841      -0.514893      20.047729           0.000108
          167              C       1.482186       9.301899       7.010909       0.070007      38.547490 0.36927332E+03  0.83191297E+04                                10.107780                            6.450281      -0.136925       1.973728                    0.999442      26.107169      73.030352       0.643481       0.422514      -1.062295       0.005430      -0.008237       0.001801       0.010029       0.003007       0.019654      -0.010392      -0.003703       0.005725      -0.023748       0.002574       0.021174             15.838616      15.348524      -0.041277       9.743664       5.534593       0.795384      26.632730          -0.000614
          168              C       0.903527       9.421210       8.155259      -0.144243      37.240732 0.41195857E+03  0.95781746E+04                                 9.782639                            6.794654       0.082345       1.995263                    0.999743      29.464388      84.887726       0.626851       0.420255      -1.059264       0.029811      -0.005302       0.026613       0.040312      -0.007691       0.008625       0.001704       0.045250      -0.091869      -0.031982      -0.008185       0.040168             13.483537      12.181560      -0.962645       6.254811       5.390929      -0.109581      22.878123          -0.000021
          169              C       1.612439       9.292154       9.398698      -0.103314      36.673663 0.42025299E+03  0.97979482E+04                                 9.650000                            6.844798       0.047990       1.985251                    0.999634      29.116330      83.390353       0.628406       0.418063      -1.063019       0.001239      -0.010940      -0.032607       0.034415      -0.000732      -0.018705      -0.002451      -0.016039       0.060566      -0.025841      -0.002099       0.027940             13.012613      13.414843      -1.160015       6.086809       5.305056      -0.780053      20.317940          -0.000558
          170              C       0.737919       9.192935       5.717321       0.125888      40.286224 0.39350541E+03  0.89764358E+04                                10.424677                            6.666247      -0.129348       1.973389                    0.999250      25.896849      72.090182       0.634030       0.423490      -1.065300       0.000432      -0.014541      -0.008140       0.016670      -0.008485       0.007374       0.004015      -0.008706      -0.009114      -0.014278       0.003206       0.011072             16.366540      15.533766       0.977953      10.309686       5.818513       0.569192      27.747341          -0.003710
          171              C       1.311316       9.352921       4.504092      -0.203878      36.371576 0.40722154E+03  0.94049591E+04                                 9.485533                            6.675950       0.207557       2.037621                    0.999793      29.232224      82.904253       0.646180       0.410418      -1.069604      -0.002322      -0.006147      -0.001083       0.006660       0.007713      -0.001808      -0.003490       0.020770      -0.065470      -0.022365      -0.001656       0.024021             12.600226      11.489039       1.036802       5.647892       5.366172       0.400879      20.945466           0.001526
          172              C       0.572805       9.213378       3.393577       0.112020      28.660838 0.30615732E+03  0.66075848E+04                                 8.192774                            5.844485       0.176423       2.076540                    0.999732      25.375288      70.380696       0.678311       0.418388      -1.060698      -0.048312      -0.016129       0.023169       0.055956      -0.012483      -0.031619      -0.006965      -0.058919      -0.069125      -0.054157       0.010636       0.043522             10.484448      10.874556       1.144209       3.947182       4.932807       0.327178      15.645979          -0.002122
          173              C      -1.299017       8.861534       4.533497       0.103503      29.050345 0.33138202E+03  0.72933786E+04                                 8.293710                            6.092635       0.123757       2.050774                    0.999654      26.002860      72.779039       0.662512       0.420061      -1.059870       0.044203      -0.000983      -0.030898       0.053940      -0.006588      -0.020885      -0.006561      -0.023577      -0.142449      -0.054842       0.017578       0.037264             10.473878      11.696789       0.990219       4.140300       5.005528       0.860052      14.719316          -0.002647
          174              C      -0.657690       9.002473       5.772505      -0.211340      37.077624 0.45447616E+03  0.10756721E+05                                 9.595512                            7.035660       0.225576       2.037044                    0.999860      29.865922      84.925739       0.633589       0.408441      -1.074051      -0.004135      -0.005737       0.003459       0.007873       0.002287      -0.015373       0.000557       0.023379       0.047112      -0.019923      -0.006341       0.026264             12.478827      14.038638       1.167388       6.608593       5.448100       1.141225      17.949743           0.001779
          175              C       4.873661      10.710661      13.726163       0.612903      24.778438 0.23653334E+03  0.48315886E+04                                 7.897361                            5.469960       0.003963       2.068538                    0.999425      21.820425      60.728015       0.632123       0.474359      -1.018233       0.014126      -0.067799      -0.008005       0.069716      -0.026583       0.071266      -0.039908       0.066530       0.108154      -0.066809      -0.044774       0.111583             10.538824       8.034969       1.000408      -2.638368      14.898983       4.239513       8.682518           0.000302
          176              C       4.890936      12.125529      14.296929      -0.019686      40.962939 0.43622690E+03  0.10179455E+05                                10.304798                            6.894752      -0.017557       1.993690                    0.999318      27.311211      76.128983       0.642300       0.408654      -1.078140       0.029147       0.036471       0.020072       0.050819       0.002368      -0.000766      -0.006979       0.004893       0.001270      -0.008444       0.001477       0.006968             14.562854       9.077899       0.303774      -3.044564      22.834090       8.280815      11.776572           0.008531
          177              C       3.987507      12.500648      15.214101      -0.172618      41.381299 0.46472858E+03  0.11135535E+05                                10.509950                            7.236015      -0.008260       1.954613                    0.999609      30.621365      89.557166       0.605011       0.422504      -1.057861       0.018379       0.008927       0.021688       0.029797       0.011811       0.012259      -0.034350       0.013417      -0.025501      -0.045125       0.016109       0.029016             14.323432       8.977733      -0.635147      -3.137202      21.318795       9.063497      12.673766          -0.000492
          178              C       4.058061      13.806331      15.843070       0.089592      36.825592 0.38690628E+03  0.88166408E+04                                 9.780973                            6.626637      -0.160481       1.966980                    0.999251      26.154420      73.528437       0.631534       0.425610      -1.060595      -0.003623      -0.013887       0.014745       0.020577      -0.009625      -0.001087       0.021382      -0.029426       0.018718      -0.022238      -0.009515       0.031753             13.313604       9.126291      -0.552126      -3.595162      18.804563       8.050083      12.009958           0.000196
          179              C      11.297808      -9.071678      16.763868      -0.155253      37.539722 0.43938796E+03  0.10353865E+05                                 9.696413                            6.956326       0.133566       2.002726                    0.999755      29.921595      86.022392       0.629374       0.412993      -1.066769       0.019354      -0.001830       0.002087       0.019552       0.028047      -0.019124       0.001467       0.007027      -0.048551      -0.033236      -0.006509       0.039745             12.040295       9.422686       0.080828      -3.023631      15.639181       6.621692      11.059019           0.000279
          180              C       5.909482      13.042371      13.886276      -0.118922      37.522862 0.46067159E+03  0.11006783E+05                                 9.805775                            7.203230      -0.026897       1.950167                    0.999617      30.229568      88.092040       0.606936       0.422371      -1.058653      -0.012132      -0.018287       0.032388       0.039122      -0.007579      -0.029145       0.000638       0.027832      -0.005701      -0.025255      -0.012379       0.037633             12.133467       8.497080       1.161459      -2.567257      17.676733       5.596832      10.226590           0.000167
          181              C       2.309667      21.734800       2.113484       0.611186      24.647517 0.23346915E+03  0.47571473E+04                                 7.897874                            5.444763      -0.000766       2.069911                    0.999511      21.743272      60.590640       0.631291       0.476167      -1.016479      -0.041994       0.029386      -0.042490       0.066577       0.060803      -0.057751      -0.048558      -0.004562      -0.004127      -0.063747      -0.047807       0.111554             10.842507      13.926800      -4.159937       4.699998       9.104516       0.619883       9.496205           0.000469
          182              C       3.512060      21.227489       2.855237      -0.008066      37.856619 0.39747923E+03  0.90775884E+04                                 9.841656                            6.604008      -0.025846       2.003636                    0.999316      26.544873      73.610581       0.651805       0.411464      -1.074454       0.037041      -0.006931       0.007898       0.038503       0.013101      -0.009862      -0.010973      -0.012416      -0.018884      -0.014673      -0.009871       0.024543             14.443425      21.078911      -6.450874       8.126567       9.572567      -0.949771      12.678796           0.008038
          183              C       4.281470      20.253313       2.308237      -0.104039      36.478736 0.42540330E+03  0.99553672E+04                                 9.624979                            6.893232       0.025013       1.976559                    0.999657      29.299496      84.268771       0.624847       0.418867      -1.061752       0.014011       0.019247       0.016469       0.028948       0.010653       0.007783       0.009754      -0.015559       0.073496      -0.025583      -0.004208       0.029791             12.890321      18.792569      -5.027407       6.373674       8.803375      -0.088767      11.075020          -0.000016
          184              C       5.457224      19.826233       2.983528      -0.152014      38.372141 0.44375687E+03  0.10489406E+05                                 9.949164                            7.031417       0.107359       1.996586                    0.999761      29.918651      86.327678       0.620195       0.417803      -1.063006      -0.021955       0.023021      -0.000377       0.031814      -0.027980      -0.012716       0.021706      -0.016471      -0.029012      -0.025747      -0.019631       0.045377             13.558217      19.890041      -4.262509       7.990351       8.293762      -0.155108      12.490849           0.000114
          185              C       5.840874      20.403328       4.160304       0.070015      38.547696 0.36929526E+03  0.83196847E+04                                10.107686                            6.450415      -0.136584       1.973820                    0.999444      26.107017      73.028389       0.643487       0.422506      -1.062308       0.000593       0.003951      -0.009177       0.010009       0.001233       0.017584      -0.013330       0.005184      -0.013083      -0.023737       0.002552       0.021185             15.838078      26.591758      -6.330662       8.782849       8.806595      -0.561533      12.115882          -0.000618
          186              C      13.265123      -1.998181       4.701665      -0.144246      37.231444 0.41181760E+03  0.95739779E+04                                 9.779950                            6.792663       0.082251       1.995242                    0.999742      29.463085      84.877003       0.627064       0.420152      -1.059340      -0.029150       0.004853      -0.027438       0.040325       0.016836       0.015833       0.011867       0.001351       0.090828      -0.032102      -0.008239       0.040341             13.479316      20.812478      -6.426887       5.883401       8.800603      -0.632324      10.824866          -0.000017
          187              C      12.074406      -1.528427       4.048326      -0.103329      36.685773 0.42040635E+03  0.98022821E+04                                 9.652011                            6.846095       0.047910       1.985226                    0.999634      29.117049      83.391868       0.628348       0.418069      -1.063030       0.031367      -0.012153      -0.007335       0.034430      -0.017540      -0.015753       0.001720      -0.015040      -0.035718      -0.025736      -0.002128       0.027864             13.015869      18.567665      -5.359639       6.413562       8.670539      -0.324620      11.809402          -0.000563
          188              C       7.196525      20.079966       4.705089       0.125933      40.287973 0.39353038E+03  0.89771868E+04                                10.425280                            6.666731      -0.129280       1.973423                    0.999250      25.896167      72.090035       0.633965       0.423525      -1.065274       0.013411       0.004748      -0.008745       0.016700       0.001581      -0.000970      -0.007801       0.014677       0.024318      -0.014207       0.003098       0.011109             16.366970      27.874170      -6.238274       9.436221       9.853506      -0.664279      11.373235          -0.003712
          189              C       7.920551      19.002537       4.329278      -0.203943      36.369172 0.40713155E+03  0.94023969E+04                                 9.484829                            6.674912       0.207544       2.037596                    0.999794      29.233120      82.905693       0.646271       0.410381      -1.069624       0.004586       0.004529      -0.001699       0.006666       0.015981       0.007650       0.009846      -0.019780       0.021767      -0.022560      -0.001620       0.024180             12.599609      20.140263      -4.725555       5.441935       9.188737       0.110366       8.469828           0.001527
          190              C       9.139223      18.802545       4.851707       0.111989      28.656287 0.30604241E+03  0.66046260E+04                                 8.191806                            5.843145       0.176841       2.076675                    0.999731      25.375548      70.383783       0.678417       0.418353      -1.060697       0.004758       0.046878       0.030094       0.055909       0.007412      -0.036219      -0.013440      -0.056205       0.040755      -0.054237       0.010709       0.043528             10.483399      15.492775      -2.760826       4.312860       8.144008       0.847191       7.813415          -0.002125
          191              C      17.220257      -2.677807       6.176914       0.103507      29.049463 0.33133671E+03  0.72921126E+04                                 8.293349                            6.092109       0.123961       2.050847                    0.999654      26.001905      72.774390       0.662560       0.420046      -1.059882       0.010904      -0.037972      -0.036633       0.053877       0.026738      -0.018454      -0.003149      -0.055988       0.078384      -0.054962       0.017714       0.037249             10.473364      15.450406      -2.056734       4.365937       7.437274       1.180395       8.532413          -0.002649
          192              C      15.928410      -2.358747       5.734642      -0.211372      37.072164 0.45435629E+03  0.10753133E+05                                 9.594054                            7.034424       0.225524       2.037024                    0.999861      29.865691      84.921067       0.633688       0.408406      -1.074078       0.001225       0.007770       0.000038       0.007866      -0.014664      -0.003596       0.017182      -0.007825      -0.017845      -0.019973      -0.006317       0.026291             12.476538      19.575400      -2.442701       6.428126       7.782019       0.889623      10.072195           0.001781
          193              C      -1.436620      21.742475       2.204516       0.612845      24.779868 0.23655073E+03  0.48320220E+04                                 7.897562                            5.470101       0.004109       2.068563                    0.999426      21.821197      60.730212       0.632126       0.474349      -1.018240       0.033791       0.033891      -0.050681       0.069707      -0.039656       0.079342      -0.028468       0.046078       0.054653      -0.066873      -0.044691       0.111564             10.539143      12.134363       2.942564      -5.433580      10.102719       0.287058       9.380348           0.000301
          194              C      -2.575369      21.120632       3.007293      -0.019683      40.963365 0.43622687E+03  0.10179420E+05                                10.304773                            6.894702      -0.017684       1.993658                    0.999318      27.310843      76.126990       0.642311       0.408648      -1.078148      -0.043286      -0.026456      -0.002725       0.050804      -0.001673       0.004601       0.000615      -0.011955      -0.004655      -0.008523       0.001540       0.006983             14.562906      18.746725       4.853644      -9.619131      11.564684      -1.016626      13.377310           0.008530
          195              C       5.022039      -1.429475       3.961523      -0.172615      41.381866 0.46474539E+03  0.11135997E+05                                10.509849                            7.236022      -0.008284       1.954601                    0.999608      30.621362      89.556302       0.605029       0.422490      -1.057874      -0.028030      -0.002100      -0.009834       0.029780       0.003245       0.030343      -0.008767      -0.047024      -0.013340      -0.045239       0.016234       0.029006             14.323179      19.253382       3.716364      -9.845086      10.025712      -0.422703      13.690442          -0.000491
          196              C       3.869477      -1.970042       4.657760       0.089615      36.827280 0.38692043E+03  0.88171170E+04                                 9.781642                            6.627046      -0.160574       1.966960                    0.999249      26.154564      73.531484       0.631468       0.425647      -1.060563      -0.004322       0.019473      -0.005071       0.020581      -0.000774      -0.020638      -0.006295       0.036177       0.003361      -0.022217      -0.009485       0.031702             13.314428      17.266190       2.935585      -8.932364       9.802944       0.503475      12.874150           0.000196
          197              C       3.267140      -1.227020       5.677646      -0.155256      37.528493 0.43920762E+03  0.10348509E+05                                 9.693710                            6.954263       0.133673       2.002758                    0.999754      29.920353      86.013015       0.629556       0.412918      -1.066822      -0.007296      -0.006688      -0.016880       0.019568       0.020090      -0.006065       0.019880      -0.035357      -0.051192      -0.033195      -0.006643       0.039838             12.036645      15.365978       2.438538      -6.809909       9.329456       1.262302      11.414500           0.000278
          198              C      -3.011801      19.792161       2.704993      -0.118870      37.519363 0.46062234E+03  0.11005241E+05                                 9.804983                            7.202706      -0.026906       1.950177                    0.999617      30.227940      88.083964       0.606979       0.422355      -1.058670      -0.013792       0.036592      -0.000630       0.039110      -0.009618      -0.013580       0.022659      -0.028050       0.038617      -0.025406      -0.012341       0.037748             12.132457      14.964679       3.614922      -6.624106      10.971671      -0.141465      10.461020           0.000167
          199              C      11.499941      -2.205145      18.026439       0.611207      24.646067 0.23345660E+03  0.47568369E+04                                 7.897617                            5.444670      -0.001033       2.069832                    0.999511      21.742836      60.589465       0.631285       0.476177      -1.016473       0.041704      -0.029777       0.042469       0.066555       0.048724       0.026615       0.070776      -0.072918      -0.004107      -0.063773      -0.047939       0.111712             10.841977      12.254459      -4.750405       0.981713      10.775546      -4.637428       9.495927           0.000471
          200              C      10.620840      -1.240632      17.284686      -0.008088      37.854818 0.39747085E+03  0.90773135E+04                                 9.841219                            6.603838      -0.025770       2.003655                    0.999315      26.545094      73.609913       0.651831       0.411452      -1.074466      -0.018873       0.032635      -0.007900       0.038518       0.014067       0.007131       0.013089      -0.006862      -0.018830      -0.014750      -0.009893       0.024643             14.442587      14.904609      -8.632549       3.603513      15.744661      -7.344653      12.678490           0.008036
          201              C       9.445916      -0.839935      17.831686      -0.104005      36.476258 0.42537554E+03  0.99545253E+04                                 9.624627                            6.893022       0.024956       1.976558                    0.999658      29.297993      84.262809       0.624856       0.418869      -1.061754       0.013487       0.019611      -0.016493       0.028958       0.013177      -0.006474      -0.010413      -0.001303       0.073469      -0.025577      -0.004052       0.029628             12.889924      13.072767      -7.049325       2.208125      14.522420      -5.979246      11.074584          -0.000011
          202              C       8.651338       0.126206      17.156395      -0.152030      38.374727 0.44380082E+03  0.10490895E+05                                 9.950378                            7.032274       0.107452       1.996611                    0.999761      29.919756      86.337832       0.620079       0.417864      -1.062948       0.029032      -0.013025       0.000380       0.031822      -0.016594      -0.024605       0.004872       0.047974      -0.029045      -0.025630      -0.019705       0.045334             13.560090      12.262571      -6.960543       2.810268      15.924954      -7.482996      12.492744           0.000110
          203              C       9.067532       0.680257      15.979619       0.070002      38.551742 0.36928953E+03  0.83198293E+04                                10.109794                            6.451214      -0.136905       1.973726                    0.999443      26.108634      73.042886       0.643297       0.422617      -1.062199       0.003528       0.001884       0.009174       0.010008      -0.000669       0.018443      -0.012132      -0.005605      -0.013085      -0.023752       0.002560       0.021192             15.842641      14.766027     -10.517226       3.458775      20.643316      -8.095972      12.118579          -0.000614
          204              C      10.138528       0.212817      15.438258      -0.144231      37.229794 0.41178842E+03  0.95732978E+04                                 9.780520                            6.792961       0.082353       1.995273                    0.999743      29.463703      84.883645       0.626965       0.420219      -1.059279       0.014287      -0.025870       0.027437       0.040326       0.012644      -0.005832      -0.018751      -0.022252       0.090857      -0.032099      -0.008126       0.040225             13.480602      14.177332      -8.775688       2.557661      15.440058      -5.335851      10.824415          -0.000020
          205              C      10.978328      -0.753209      16.091597      -0.103325      36.670565 0.42018586E+03  0.97960838E+04                                 9.649568                            6.844221       0.047951       1.985244                    0.999634      29.116915      83.393309       0.628430       0.418059      -1.063012      -0.021859       0.025526       0.007321       0.034395      -0.008938      -0.006771       0.014434       0.033761      -0.035850      -0.025911      -0.001964       0.027875             13.012391      13.137478      -7.277555       2.441603      14.094599      -5.935048      11.805096          -0.000559
          206              C       8.310777       1.850582      15.434834       0.125964      40.285694 0.39347290E+03  0.89756896E+04                                10.425535                            6.666509      -0.129250       1.973435                    0.999251      25.896183      72.093056       0.633928       0.423559      -1.065235       0.000004       0.014241       0.008729       0.016703      -0.003385       0.007053       0.003548      -0.013416       0.024436      -0.014245       0.003077       0.011168             16.368606      15.777441     -10.517529       3.773298      21.954430      -8.676528      11.373946          -0.003709
          207              C       7.053632       2.174069      15.810645      -0.203971      36.373458 0.40722399E+03  0.94051424E+04                                 9.486289                            6.676121       0.207463       2.037569                    0.999793      29.234244      82.913787       0.646142       0.410437      -1.069579       0.002745       0.005792       0.001743       0.006643       0.018640      -0.006636      -0.010311      -0.004683       0.021899      -0.022568      -0.001416       0.023984             12.602005      13.378674      -7.119879       1.711138      15.956613      -5.167963       8.470727           0.001526
          208              C       6.458850       3.256373      15.288216       0.112030      28.655629 0.30605959E+03  0.66051213E+04                                 8.192004                            5.843499       0.176865       2.076689                    0.999732      25.375153      70.384453       0.678360       0.418380      -1.060675       0.042653       0.020078      -0.030098       0.055931       0.023423       0.000683       0.038751       0.034385       0.040688      -0.054301       0.010631       0.043670             10.483603      10.696003      -4.456954       0.638985      12.941206      -4.348442       7.813601          -0.002121
          209              C       8.179386       3.715191      13.963009       0.103512      29.049578 0.33135397E+03  0.72927308E+04                                 8.294054                            6.092698       0.123967       2.050846                    0.999655      26.002564      72.782099       0.662445       0.420105      -1.059824      -0.039438      -0.002386       0.036660       0.053898       0.038403      -0.003070       0.018588       0.009921       0.078422      -0.054991       0.017555       0.037436             10.474414       9.620481      -4.118088       0.342712      13.269117      -4.510669       8.533645          -0.002648
          210              C       8.910817       2.603584      14.405281      -0.211403      37.078777 0.45449393E+03  0.10757098E+05                                 9.595323                            7.035488       0.225691       2.037078                    0.999860      29.865585      84.920803       0.633647       0.408406      -1.074089       0.006947       0.003750      -0.000060       0.007895      -0.008970      -0.017241      -0.002128       0.024487      -0.017751      -0.019719      -0.006475       0.026194             12.478841      10.627711      -5.607200       1.305457      16.734295      -6.359558      10.074517           0.001780
          211              C      12.755924      -5.734626      17.935407       0.612846      24.778948 0.23654268E+03  0.48317888E+04                                 7.897170                            5.469873       0.004142       2.068582                    0.999426      21.820853      60.727686       0.632167       0.474325      -1.018259       0.020702       0.043151       0.050656       0.069689      -0.045313       0.053382      -0.065202       0.014037       0.054603      -0.066762      -0.044779       0.111541             10.538531       8.478794       1.650520      -2.081716      13.757290       5.026340       9.379509           0.000302
          212              C      12.549212      -7.015544      17.132630      -0.019698      40.961089 0.43621143E+03  0.10178979E+05                                10.304328                            6.894525      -0.017718       1.993646                    0.999318      27.311206      76.127936       0.642327       0.408642      -1.078151      -0.010532      -0.049636       0.002740       0.050815       0.002451       0.001040      -0.004416       0.011426      -0.004612      -0.008431       0.001444       0.006988             14.562020       9.311796       1.518633      -2.247495      20.998379       9.406667      13.375883           0.008530
          213              C      13.422384      -7.369268      16.178400      -0.172593      41.381613 0.46473432E+03  0.11135716E+05                                10.510071                            7.236138      -0.008343       1.954588                    0.999610      30.621479      89.557919       0.604996       0.422513      -1.057855       0.007349      -0.027117       0.009815       0.029760       0.017352       0.018497      -0.025468       0.032450      -0.013311      -0.045123       0.016019       0.029104             14.323484       8.715334      -0.008743      -2.882827      20.565065       9.422739      13.690052          -0.000492
          214              C      13.296907      -8.636116      15.482163       0.089617      36.822294 0.38687470E+03  0.88156565E+04                                 9.779984                            6.626095      -0.160478       1.966989                    0.999249      26.153366      73.522065       0.631605       0.425575      -1.060626       0.019778       0.002415       0.005070       0.020559      -0.011946      -0.000892       0.021607      -0.027120       0.003346      -0.022250      -0.009463       0.031713             13.312056       8.784897      -0.061909      -3.450513      18.280061       8.252446      12.871209           0.000196
          215              C       5.976254      14.299101      14.462277      -0.155270      37.541587 0.43943502E+03  0.10355090E+05                                 9.696533                            6.956656       0.133625       2.002744                    0.999755      29.920972      86.016721       0.629375       0.412988      -1.066788      -0.003881      -0.009074       0.016870       0.019545       0.026743      -0.020665      -0.000766       0.002236      -0.051140      -0.033185      -0.006561       0.039745             12.040384       8.468625      -0.002947      -3.460916      16.233238       6.004021      11.419288           0.000279
          216              C      11.442196      -7.869830      17.434930      -0.118955      37.526081 0.46070942E+03  0.11008039E+05                                 9.806782                            7.203785      -0.026891       1.950161                    0.999616      30.231053      88.101053       0.606873       0.422402      -1.058622       0.039109      -0.000767       0.000622       0.039121       0.001327      -0.025780       0.005405       0.033959       0.038659      -0.025497      -0.012169       0.037666             12.134992       9.144774       1.557251      -2.074844      16.797273       6.294053      10.462930           0.000166
          217              C      -9.289946      -0.834683      19.879715       0.611208      24.647304 0.23346446E+03  0.47570297E+04                                 7.897843                            5.444722      -0.000905       2.069870                    0.999511      21.743045      60.589940       0.631290       0.476170      -1.016478      -0.034546      -0.056762       0.004214       0.066581      -0.048924      -0.032590       0.013703       0.134805      -0.120510      -0.063747      -0.047807       0.111554             10.842452       5.558554       3.191612       0.869688      17.229409      -1.021268       9.739393           0.000471
          218              C      -8.845952       0.597620      19.811239      -0.008066      37.856551 0.39747867E+03  0.90775705E+04                                 9.841638                            6.604000      -0.025840       2.003638                    0.999316      26.544838      73.610414       0.651807       0.411464      -1.074455      -0.002631       0.038358      -0.002052       0.038503      -0.008539      -0.013700       0.001956       0.026887      -0.012174      -0.014676      -0.009866       0.024542             14.443383       7.202176       5.357081       1.328144      26.601367      -1.146388       9.526604           0.008038
          219              C      -9.089822       1.327481      18.694078      -0.104038      36.478710 0.42540270E+03  0.99553493E+04                                 9.624971                            6.893226       0.024990       1.976551                    0.999657      29.299483      84.268707       0.624847       0.418867      -1.061752      -0.000297       0.014757       0.024902       0.028948       0.010162       0.012052       0.018174       0.020655       0.033658      -0.025585      -0.004206       0.029791             12.890303       6.446740       3.668581       1.274573      22.929749      -0.787303       9.294419          -0.000015
          220              C      -8.729034       2.702111      18.661854      -0.152014      38.372066 0.44375624E+03  0.10489387E+05                                 9.949150                            7.031412       0.107363       1.996588                    0.999761      29.918628      86.327577       0.620195       0.417803      -1.063006      -0.003842      -0.024645       0.019748       0.031813      -0.003776       0.011144      -0.028505      -0.018817       0.078550      -0.025746      -0.019631       0.045377             13.558180       6.810775       4.426929       1.539102      24.655092       0.866205       9.208673           0.000113
          221              C      -8.168117       3.307344      19.750014       0.070015      38.547665 0.36929565E+03  0.83196966E+04                                10.107683                            6.450421      -0.136588       1.973819                    0.999444      26.107031      73.028463       0.643487       0.422506      -1.062308      -0.009553      -0.002749      -0.001166       0.010009       0.012433      -0.011183       0.006503      -0.015724      -0.038829      -0.023737       0.002552       0.021185             15.838041       6.650920       3.721419       1.450011      31.715605      -0.644728       9.147598          -0.000617
          222              C       0.359197      14.196763       0.620310      -0.144248      37.231572 0.41181950E+03  0.95740356E+04                                 9.779976                            6.792682       0.082245       1.995239                    0.999742      29.463171      84.877382       0.627063       0.420152      -1.059339      -0.014975      -0.036212      -0.009516       0.040325       0.011326       0.016912       0.029841       0.011187       0.017956      -0.032102      -0.008239       0.040342             13.479342       6.749297       3.336573       1.403034      24.929664      -2.287380       8.759066          -0.000018
          223              C       0.001205      12.807250       0.700467      -0.103331      36.685816 0.42040744E+03  0.98023151E+04                                 9.652022                            6.846105       0.047902       1.985223                    0.999634      29.117103      83.392093       0.628347       0.418069      -1.063030      -0.010716       0.029480      -0.014193       0.034429      -0.005512      -0.001861      -0.025124       0.001854       0.025849      -0.025734      -0.002131       0.027865             13.015874       6.937269       4.122189       1.606661      22.936258      -0.953936       9.174096          -0.000563
          224              C      -8.022746       4.796624      19.742361       0.125933      40.287897 0.39353071E+03  0.89771972E+04                                10.425267                            6.666735      -0.129284       1.973421                    0.999250      25.896197      72.090160       0.633965       0.423525      -1.065273      -0.013849       0.009328      -0.000261       0.016700       0.000838       0.003988       0.002348       0.007262      -0.039816      -0.014206       0.003097       0.011109             16.366906       6.283416       3.657743       0.535439      33.159146      -0.536674       9.658157          -0.003706
          225              C      -8.063038       5.550322      18.621373      -0.203950      36.369145 0.40713366E+03  0.94024548E+04                                 9.484812                            6.674921       0.207550       2.037596                    0.999794      29.233196      82.905856       0.646272       0.410380      -1.069625      -0.005052       0.003075       0.003072       0.006664       0.002708      -0.000841       0.018439       0.011049       0.045113      -0.022561      -0.001621       0.024182             12.599542       5.394037       1.862100       0.215728      23.299968      -1.378445       9.104622           0.001525
          226              C      -7.948418       6.883442      18.709384       0.112014      28.655221 0.30602983E+03  0.66042826E+04                                 8.191576                            5.843005       0.176827       2.076679                    0.999731      25.375026      70.381800       0.678429       0.418350      -1.060699       0.000887       0.005367       0.055651       0.055916      -0.007778      -0.005593      -0.014368       0.092326       0.023216      -0.054222       0.010705       0.043517             10.483031       4.872607       1.360686       0.342615      17.781554      -0.127702       8.794931          -0.002121
          227              C       0.565752      18.464838       0.769345       0.103509      29.048955 0.33133190E+03  0.72919744E+04                                 8.293201                            6.092023       0.123933       2.050836                    0.999654      26.001822      72.773812       0.662572       0.420040      -1.059887      -0.015649       0.006034      -0.051201       0.053878      -0.001741      -0.001555       0.014223       0.089096       0.045014      -0.054964       0.017716       0.037248             10.473155       5.126105       1.159282       0.869616      17.560250       0.733712       8.733109          -0.002646
          228              C       0.484842      17.066023       0.824528      -0.211377      37.072373 0.45435992E+03  0.10753243E+05                                 9.594094                            7.034455       0.225514       2.037019                    0.999861      29.865829      84.921606       0.633687       0.408406      -1.074078      -0.004041      -0.000131       0.006747       0.007866      -0.001962       0.007692      -0.012657      -0.018277       0.055676      -0.019974      -0.006317       0.026291             12.476589       5.667705       1.871251       0.988163      22.637057       1.514615       9.125004           0.001779
          229              C      -7.970488      -4.341722      19.931878       0.612854      24.779814 0.23654902E+03  0.48319853E+04                                 7.897582                            5.470105       0.004097       2.068561                    0.999426      21.821197      60.730493       0.632121       0.474353      -1.018237      -0.068624       0.011579       0.004013       0.069709       0.074002       0.005364       0.007545      -0.098589      -0.132646      -0.066871      -0.044695       0.111566             10.539151      13.508153      -5.691111      -0.103404       7.938428      -0.215170      10.170872           0.000300
          230              C      -6.642304      -5.079967      19.794725      -0.019681      40.963205 0.43622555E+03  0.10179380E+05                                10.304746                            6.894688      -0.017684       1.993658                    0.999318      27.310797      76.126808       0.642313       0.408648      -1.078148       0.024674      -0.037189      -0.024272       0.050803       0.005386      -0.003387      -0.000293      -0.002023       0.015629      -0.008527       0.001541       0.006985             14.562850      21.114844      -9.919905       0.462702      11.436306      -0.479194      11.137400           0.008532
          231              C       2.234448       6.116657       0.742760      -0.172614      41.381820 0.46474523E+03  0.11135992E+05                                10.509842                            7.236021      -0.008288       1.954600                    0.999608      30.621354      89.556271       0.605029       0.422490      -1.057874       0.002301      -0.028917      -0.006736       0.029780       0.029226      -0.022449       0.011136      -0.006118       0.031788      -0.045238       0.016232       0.029006             14.323167      20.346412      -9.997856       1.864788      12.047319      -1.148015      10.575770          -0.000495
          232              C       3.441932       5.321086       0.622726       0.089603      36.827454 0.38692228E+03  0.88171712E+04                                 9.781675                            6.627064      -0.160577       1.966957                    0.999249      26.154649      73.531806       0.631467       0.425647      -1.060562      -0.011880      -0.008785       0.014329       0.020582      -0.018596       0.008766      -0.008558       0.009616      -0.057474      -0.022218      -0.009484       0.031702             13.314477      18.076843      -8.916922       2.132420      10.859811      -1.286590      11.006776           0.000198
          233              C       4.125189       4.923778       1.776140      -0.155254      37.528451 0.43920701E+03  0.10348492E+05                                 9.693706                            6.954260       0.133669       2.002757                    0.999754      29.920337      86.012987       0.629556       0.412918      -1.066822      -0.008199      -0.010638      -0.014232       0.019569      -0.016397      -0.013084       0.010612       0.008095       0.097825      -0.033195      -0.006643       0.039838             12.036639      14.891658      -7.284523       1.877308      10.274388      -0.707775      10.943871           0.000277
          234              C      -6.117419      -5.357301      18.493081      -0.118867      37.519307 0.46062156E+03  0.11005217E+05                                 9.804975                            7.202701      -0.026913       1.950176                    0.999617      30.227899      88.083820       0.606979       0.422355      -1.058670      -0.013165      -0.019284       0.031374       0.039109      -0.001511       0.017879      -0.009716       0.018376       0.085594      -0.025407      -0.012340       0.037746             12.132443      15.925469      -7.204389      -0.214705       9.750346      -0.268267      10.721515           0.000164
          235              C      11.924854      16.413534       7.103351       0.611232      24.645815 0.23344947E+03  0.47566574E+04                                 7.897610                            5.444620      -0.000964       2.069867                    0.999511      21.742379      60.588052       0.631282       0.476183      -1.016469       0.034817       0.056549      -0.004549       0.066563      -0.006444      -0.000859       0.058568      -0.011759       0.266410      -0.063775      -0.047932       0.111707             10.842037      11.629617       3.004419      -1.500935      14.456916      -4.373597       6.439577           0.000467
          236              C      11.157572      15.209836       7.567777      -0.008093      37.854960 0.39746891E+03  0.90772519E+04                                 9.841227                            6.603812      -0.025730       2.003669                    0.999315      26.545003      73.609429       0.651835       0.411450      -1.074468      -0.015548      -0.025512       0.024315       0.038520      -0.005103      -0.004321       0.015171      -0.009901       0.044070      -0.014752      -0.009887       0.024639             14.442703      14.586813       7.324689      -2.822854      20.123651      -7.016603       8.617643           0.008039
          237              C      11.806949      14.193230       8.188288      -0.104004      36.476111 0.42537246E+03  0.99544295E+04                                 9.624589                            6.892990       0.024980       1.976567                    0.999658      29.297858      84.262163       0.624859       0.418868      -1.061755      -0.027209       0.004686       0.008741       0.028960       0.002262       0.007099       0.011180       0.044407      -0.034773      -0.025578      -0.004051       0.029629             12.889920      13.248255       5.498998      -2.559393      16.939121      -6.209117       8.482384          -0.000016
          238              C      11.064992      13.088135       8.687356      -0.152026      38.374500 0.44379736E+03  0.10490787E+05                                 9.950327                            7.032240       0.107462       1.996615                    0.999761      29.919598      86.337107       0.620082       0.417863      -1.062950      -0.003227       0.029653      -0.011089       0.031823      -0.024291       0.015052      -0.022969      -0.018718      -0.037679      -0.025628      -0.019705       0.045333             13.560062      15.273051       6.978366      -3.387877      16.820608      -6.101126       8.586528           0.000113
          239              C       9.704244      13.048484       8.578802       0.070003      38.551735 0.36928869E+03  0.83198029E+04                                10.109785                            6.451203      -0.136897       1.973729                    0.999443      26.108587      73.042639       0.643298       0.422617      -1.062200       0.005427       0.005661       0.006219       0.010009       0.015544      -0.012415       0.004777      -0.013418      -0.023578      -0.023752       0.002560       0.021192             15.842701      15.351468       8.460973      -4.837240      20.675625      -9.536706      11.501010          -0.000618
          240              C       9.125577      13.979858       7.903309      -0.144228      37.229624 0.41178539E+03  0.95732053E+04                                 9.780479                            6.792930       0.082363       1.995278                    0.999743      29.463569      84.883026       0.626968       0.420218      -1.059280       0.029835       0.025702      -0.008685       0.040325       0.011336       0.002486       0.009401       0.064243      -0.035041      -0.032099      -0.008125       0.040224             13.480589      12.180047       5.896676      -2.292723      18.596476      -7.515220       9.665245          -0.000017
          241              C       9.834481      15.121231       7.393366      -0.103319      36.670287 0.42018055E+03  0.97959236E+04                                 9.649513                            6.844174       0.047974       1.985254                    0.999634      29.116678      83.392327       0.628433       0.418059      -1.063013       0.001232      -0.022747       0.025769       0.034395      -0.015868       0.010087      -0.008236      -0.034843       0.003993      -0.025911      -0.001966       0.027877             13.012363      13.414551       5.851220      -2.038710      17.240159      -6.110826       8.382380          -0.000564
          242              C       8.959987      11.982693       9.319951       0.125961      40.285703 0.39347197E+03  0.89756579E+04                                10.425522                            6.666492      -0.129207       1.973449                    0.999251      25.896123      72.092715       0.633930       0.423557      -1.065237       0.000412       0.000152       0.016698       0.016703       0.010616       0.003723       0.001947       0.001451       0.021254      -0.014244       0.003078       0.011167             16.368677      15.534378       8.440636      -6.002520      21.776209      -9.782181      11.795445          -0.003713
          243              C       9.533390      10.852017       9.788003      -0.203956      36.372983 0.40721508E+03  0.94048846E+04                                 9.486222                            6.676060       0.207426       2.037565                    0.999793      29.233851      82.912425       0.646143       0.410438      -1.069578      -0.002224       0.002120       0.005886       0.006640      -0.005406      -0.005621       0.011619       0.034536      -0.024278      -0.022568      -0.001411       0.023978             12.601961      11.488865       4.373705      -3.722255      16.707387      -6.948566       9.609632           0.001527
          244              C       8.794888       9.960061      10.464100       0.112028      28.656219 0.30606449E+03  0.66052575E+04                                 8.192158                            5.843580       0.176769       2.076657                    0.999732      25.375287      70.385130       0.678349       0.418385      -1.060671      -0.048263       0.028183       0.002350       0.055938      -0.021155       0.026724       0.031321      -0.016973       0.056880      -0.054304       0.010639       0.043665             10.483869      10.872638       2.844382      -2.963350      12.685258      -4.802876       7.893709          -0.002125
          245              C       6.923063      11.123180      10.198857       0.103504      29.050258 0.33136074E+03  0.72929196E+04                                 8.294215                            6.092785       0.123951       2.050839                    0.999655      26.002775      72.782972       0.662436       0.420109      -1.059821       0.044206      -0.026201       0.016265       0.053900      -0.014771       0.016223       0.039388       0.033012       0.027339      -0.054999       0.017557       0.037442             10.474698      11.698377       3.090595      -2.928101      11.546489      -4.636439       8.179229          -0.002652
          246              C       7.564380      12.125715       9.457305      -0.211394      37.078546 0.45448722E+03  0.10756896E+05                                 9.595279                            7.035434       0.225700       2.037084                    0.999860      29.865330      84.919815       0.633650       0.408405      -1.074090      -0.004134       0.005907       0.003220       0.007896      -0.014446       0.005834      -0.015320      -0.002517      -0.030855      -0.019718      -0.006475       0.026192             12.478845      14.038641       5.140133      -4.315787      13.835955      -5.984140       9.561940           0.001782
          247              C      13.095658      18.159640       4.001199       0.612886      24.778343 0.23653288E+03  0.48315474E+04                                 7.897138                            5.469824       0.004013       2.068556                    0.999426      21.820320      60.726308       0.632157       0.474336      -1.018251       0.014116       0.026964       0.062705       0.069701       0.075003      -0.012543      -0.017744      -0.033573      -0.192027      -0.066765      -0.044778       0.111543             10.538519       8.034817      -2.785085       0.452661       6.565001       0.572217      17.015740           0.000304
          248              C      13.112913      17.946490       2.490503      -0.019701      40.961132 0.43620923E+03  0.10178912E+05                                10.304335                            6.894506      -0.017714       1.993650                    0.999318      27.311101      76.127521       0.642328       0.408642      -1.078151       0.029146      -0.000865      -0.041616       0.050815      -0.001848      -0.001571       0.002250      -0.003505      -0.023741      -0.008429       0.001439       0.006990             14.562081       9.077582      -2.788507       1.258731       7.369326       0.648096      27.239335           0.008530
          249              C      12.209473      18.553217       1.707060      -0.172589      41.381516 0.46473197E+03  0.11135643E+05                                10.510053                            7.236119      -0.008331       1.954593                    0.999610      30.621356      89.557425       0.604997       0.422513      -1.057855       0.018352       0.014285      -0.018581       0.029767       0.004693      -0.016186       0.020032      -0.011733      -0.100996      -0.045120       0.016013       0.029107             14.323480       8.977889      -2.399382       2.118325       6.985886      -0.787937      27.006664          -0.000491
          250              C      12.280008      18.445066       0.261819       0.089603      36.822576 0.38687770E+03  0.88157417E+04                                 9.780030                            6.626119      -0.160482       1.966986                    0.999249      26.153478      73.522447       0.631604       0.425575      -1.060627      -0.003591       0.019708       0.004624       0.020559       0.003885       0.008930      -0.008289      -0.006932       0.086231      -0.022251      -0.009463       0.031714             13.312127       9.125223      -2.836999       2.275190       6.736368      -1.082401      24.074789           0.000197
          251              C       3.075857       7.426233      19.614472      -0.155270      37.541604 0.43943544E+03  0.10355104E+05                                 9.696538                            6.956660       0.133623       2.002743                    0.999755      29.921005      86.016872       0.629374       0.412988      -1.066788       0.019346       0.002722       0.000575       0.019545      -0.030577      -0.014618       0.008437       0.023820       0.001884      -0.033185      -0.006560       0.039746             12.040383       9.422266      -2.658625       1.442820       6.469519      -1.328038      20.229364           0.000279
          252              C      14.131452      17.132427       1.901813      -0.118956      37.526162 0.46071000E+03  0.11008053E+05                                 9.806790                            7.203785      -0.026888       1.950161                    0.999616      30.231043      88.100950       0.606873       0.422401      -1.058622      -0.012166       0.037182      -0.000352       0.039123      -0.021470       0.021287      -0.004925       0.020031      -0.028971      -0.025501      -0.012167       0.037669             12.135014       8.497729      -2.804254       0.277394       7.242764       0.428183      20.664549           0.000167
          253              C      10.531614       2.590660       0.260208       0.611171      24.647040 0.23346930E+03  0.47571658E+04                                 7.897822                            5.444831      -0.000860       2.069881                    0.999511      21.743406      60.591722       0.631273       0.476179      -1.016470      -0.041970      -0.051488      -0.004198       0.066559      -0.080441      -0.023682       0.026288      -0.043307      -0.120570      -0.063699      -0.047898       0.111598             10.842231      13.926424       6.149884       1.253053       8.861030      -0.479282       9.739239           0.000473
          254              C      11.734008       3.486693       0.328684      -0.008069      37.856007 0.39748715E+03  0.90777764E+04                                 9.841388                            6.604001      -0.025660       2.003688                    0.999315      26.545008      73.609972       0.651819       0.411455      -1.074464       0.037021       0.010337       0.002015       0.038490      -0.015095      -0.006311       0.012369      -0.010152      -0.012164      -0.014781      -0.009783       0.024563             14.442712      21.077724      10.262192       1.523869      12.723672      -0.869972       9.526740           0.008036
          255              C      12.503434       3.500076       1.445845      -0.103977      36.473997 0.42532565E+03  0.99531094E+04                                 9.623978                            6.892383       0.024941       1.976557                    0.999657      29.297763      84.262294       0.624914       0.418840      -1.061767       0.014028       0.004662      -0.024913       0.028968       0.001448      -0.013006      -0.017221      -0.028838       0.033615      -0.025464      -0.004108       0.029572             12.888968      18.789973       8.032478       1.166203      10.582975      -0.939879       9.293955          -0.000012
          256              C      13.679188       4.298436       1.478069      -0.152049      38.369700 0.44372499E+03  0.10488524E+05                                 9.949006                            7.031308       0.107508       1.996624                    0.999760      29.919014      86.329806       0.620177       0.417820      -1.062989      -0.021938      -0.011825      -0.019779       0.031817       0.002980       0.030705      -0.000840       0.019379       0.078550      -0.025713      -0.019771       0.045485             13.558307      19.890476       9.051585      -0.304573      11.576192      -1.740137       9.208252           0.000111
          257              C      14.062823       5.028996       0.389909       0.070033      38.546757 0.36926159E+03  0.83188864E+04                                10.108298                            6.450544      -0.136772       1.973782                    0.999443      26.106733      73.031716       0.643406       0.422561      -1.062254       0.000604      -0.009959       0.001144       0.010042       0.014654      -0.009838       0.008433      -0.003388      -0.038850      -0.023778       0.002550       0.021228             15.839968      26.596074      10.774115       1.089425      11.776814      -1.152478       9.147017          -0.000615
          258              C       5.043171      -6.556691      19.519613      -0.144247      37.241566 0.41197390E+03  0.95783598E+04                                 9.782228                            6.794510       0.082163       1.995211                    0.999743      29.463004      84.875447       0.626912       0.420221      -1.059314      -0.029145      -0.026139       0.009534       0.040294       0.005313      -0.022378      -0.025713      -0.022856       0.018008      -0.031899      -0.008230       0.040129             13.483218      20.821843       8.311496       2.626927      10.868202      -0.558042       8.759610          -0.000020
          259              C       3.852453      -7.357377      19.439456      -0.103339      36.679758 0.42033690E+03  0.98002150E+04                                 9.650485                            6.845187       0.047902       1.985226                    0.999634      29.116270      83.386533       0.628440       0.418027      -1.063062       0.031372      -0.000260       0.014137       0.034411      -0.004883       0.023208       0.010302       0.005498       0.025679      -0.025946      -0.002066       0.028012             13.013226      18.563749       8.230889       1.436481      11.302253      -1.195932       9.173677          -0.000559
          260              C      15.418475       5.662474       0.397562       0.125851      40.290765 0.39354406E+03  0.89776826E+04                                10.426218                            6.667058      -0.129251       1.973420                    0.999250      25.897548      72.097397       0.633912       0.423552      -1.065244       0.013396      -0.009975       0.000231       0.016703      -0.001613      -0.000872      -0.004508      -0.006667      -0.039849      -0.014202       0.003121       0.011081             16.369131      27.877939      11.293299       0.682176      11.570531      -0.327103       9.658922          -0.003710
          261              C      16.142515       5.875737       1.518550      -0.203886      36.361054 0.40704459E+03  0.94001478E+04                                 9.484108                            6.674713       0.207516       2.037604                    0.999793      29.233335      82.912762       0.646188       0.410445      -1.069553       0.004528      -0.003746      -0.003131       0.006659      -0.001343      -0.017452      -0.005208      -0.011987       0.045336      -0.022380      -0.001658       0.024038             12.597902      20.136058       7.074023       1.368555       8.553051       0.254692       9.104596           0.001526
          262              C      17.361186       6.428170       1.430539       0.111976      28.665971 0.30619654E+03  0.66087195E+04                                 8.194352                            5.845338       0.176647       2.076606                    0.999732      25.376328      70.387778       0.678170       0.418456      -1.060642       0.004735       0.002625      -0.055655       0.055918      -0.035074       0.011795       0.010210      -0.062020       0.023219      -0.054300       0.010758       0.043543             10.486834      15.499116       5.117920       0.231099       7.165511      -0.282066       8.795874          -0.002123
          263              C       8.998303      -4.939276      19.370578       0.103554      29.046222 0.33127045E+03  0.72905234E+04                                 8.293294                            6.091753       0.124153       2.050917                    0.999654      26.002190      72.782152       0.662517       0.420081      -1.059826       0.010920      -0.012761       0.051222       0.053906      -0.029342      -0.013817      -0.003128      -0.067137       0.045023      -0.054907       0.017641       0.037266             10.473572      15.450055       4.809753      -0.403723       7.236566      -1.065543       8.734096          -0.002645
          264              C       7.706455      -5.481826      19.315395      -0.211401      37.077167 0.45441116E+03  0.10754801E+05                                 9.595209                            7.034973       0.225597       2.037048                    0.999861      29.866415      84.925734       0.633644       0.408420      -1.074064       0.001222      -0.003837      -0.006727       0.007841       0.004206       0.014619      -0.002842       0.016667       0.055492      -0.019880      -0.006465       0.026345             12.478778      19.579253       6.790255      -1.100700       8.731047      -1.437597       9.126034           0.001779
          265              C       6.785327       2.665658       0.208045       0.612847      24.779374 0.23654802E+03  0.48319166E+04                                 7.897251                            5.469931       0.004029       2.068542                    0.999426      21.820827      60.727389       0.632165       0.474325      -1.018261       0.033784      -0.060820      -0.004010       0.069689       0.088566      -0.005233      -0.007457      -0.016376      -0.132610      -0.066902      -0.044667       0.111570             10.538669      12.133743      -6.176540       0.168018       9.311911       0.169730      10.170351           0.000306
          266              C       5.646580       3.671807       0.345198      -0.019680      40.963610 0.43622885E+03  0.10179487E+05                                10.304823                            6.894736      -0.017867       1.993605                    0.999317      27.310925      76.127540       0.642307       0.408651      -1.078145      -0.043295       0.010864       0.024291       0.050819       0.004816      -0.000777       0.003379      -0.005227       0.015572      -0.008512       0.001441       0.007070             14.562863      18.746435     -10.756972       0.605477      13.804349      -0.275871      11.137805           0.008526
          267              C      -3.199915      -7.482027      19.397163      -0.172567      41.378370 0.46469494E+03  0.11134524E+05                                10.509354                            7.235688      -0.008341       1.954595                    0.999610      30.620533      89.553800       0.605033       0.422496      -1.057866      -0.028062      -0.007466       0.006726       0.029807       0.024665      -0.017845       0.017663      -0.031992       0.031800      -0.045243       0.016008       0.029235             14.322299      19.252011     -10.383323       1.703160      13.139253      -1.374720      10.575634          -0.000488
          268              C      -4.352476      -6.608783      19.517197       0.089566      36.826454 0.38691475E+03  0.88168880E+04                                 9.781089                            6.626725      -0.160285       1.967043                    0.999248      26.154791      73.529871       0.631527       0.425612      -1.060593      -0.004314      -0.014080      -0.014300       0.020527      -0.017459       0.011025      -0.005319       0.015857      -0.057426      -0.022216      -0.009438       0.031654             13.313620      17.265692      -9.203074       1.923161      11.669746      -1.580840      11.005422           0.000194
          269              C      -4.954827      -6.097058      18.363783      -0.155282      37.536875 0.43935812E+03  0.10352724E+05                                 9.695058                            6.955575       0.133515       2.002698                    0.999755      29.920375      86.009955       0.629494       0.412932      -1.066835      -0.007219      -0.011284       0.014217       0.019533      -0.015256      -0.014288       0.008916       0.014318       0.097946      -0.033177      -0.006683       0.039860             12.038341      15.369013      -7.118450       1.295023       9.802080      -1.535052      10.943931           0.000281
          270              C       5.210165       4.074255       1.646842      -0.118956      37.525303 0.46068860E+03  0.11007322E+05                                 9.806382                            7.203438      -0.026904       1.950164                    0.999616      30.229971      88.094564       0.606916       0.422380      -1.058644      -0.013766      -0.018873      -0.031395       0.039132      -0.006915       0.015201      -0.013484      -0.012382       0.085587      -0.025432      -0.012271       0.037704             12.134534      14.967598      -7.545937       0.180501      10.713213       0.292728      10.722792           0.000170
          271              C       3.277902       5.086323      13.036572       0.611172      24.645720 0.23345833E+03  0.47568002E+04                                 7.896988                            5.444324      -0.001048       2.069823                    0.999512      21.742615      60.585023       0.631380       0.476113      -1.016524       0.041687       0.051662       0.004531       0.066538      -0.001322      -0.055423      -0.018590       0.017305       0.266457      -0.063695      -0.047951       0.111645             10.840915      12.253529       3.225021       3.622893      13.830176       2.872408       6.439040           0.000470
          272              C       2.398795       3.961685      12.572146      -0.008094      37.851818 0.39745356E+03  0.90766797E+04                                 9.840053                            6.603265      -0.025693       2.003676                    0.999315      26.544464      73.603482       0.651933       0.411398      -1.074518      -0.018852      -0.023159      -0.024275       0.038483      -0.000845      -0.015672      -0.000870       0.014117       0.044058      -0.014710      -0.009861       0.024571             14.440408      14.902815       7.435811       5.673498      19.801991       4.999145       8.616417           0.008035
          273              C       1.223863       4.235047      11.951635      -0.103986      36.478154 0.42540497E+03  0.99554542E+04                                 9.625195                            6.893450       0.024891       1.976531                    0.999657      29.298740      84.267847       0.624807       0.418892      -1.061732       0.013485      -0.024100      -0.008740       0.028966      -0.012164      -0.008049      -0.010241      -0.037397      -0.034806      -0.025385      -0.004187       0.029572             12.890576      13.073557       5.437269       5.001138      17.115446       4.482797       8.482727          -0.000010
          274              C       0.429279       3.167152      11.452567      -0.152041      38.379934 0.44387661E+03  0.10493167E+05                                 9.951435                            7.033043       0.107339       1.996570                    0.999760      29.920825      86.343772       0.620021       0.417884      -1.062932       0.029049       0.006817       0.011096       0.031835      -0.013006       0.026802      -0.006422       0.045103      -0.037685      -0.025728      -0.019681       0.045409             13.561409      12.263733       5.914561       4.623307      19.833219       5.228234       8.587276           0.000109
          275              C       0.845474       1.871010      11.561121       0.070007      38.547515 0.36927418E+03  0.83191568E+04                                10.107791                            6.450293      -0.136936       1.973725                    0.999442      26.107223      73.030620       0.643479       0.422514      -1.062294       0.003543       0.007012      -0.006233       0.010028       0.016299      -0.008630       0.010134      -0.009037      -0.023548      -0.023748       0.002573       0.021175             15.838557      14.761575       8.251372       7.376140      21.256371       7.737126      11.497726          -0.000613
          276              C       1.916479       1.635904      12.236614      -0.144245      37.240868 0.41196072E+03  0.95782413E+04                                 9.782671                            6.794676       0.082335       1.995259                    0.999743      29.464504      84.888256       0.626849       0.420255      -1.059264       0.014291       0.036673       0.008716       0.040312      -0.011379      -0.007929      -0.005294      -0.064165      -0.034994      -0.031982      -0.008186       0.040169             13.483540      14.180897       6.605006       6.322844      16.602035       4.668213       9.667688          -0.000021
          277              C       2.756285       2.684730      12.746557      -0.103320      36.673979 0.42025828E+03  0.97981075E+04                                 9.650059                            6.844843       0.047970       1.985241                    0.999634      29.116567      83.391323       0.628403       0.418063      -1.063019      -0.021882      -0.006423      -0.025776       0.034416      -0.001363       0.011261      -0.006612       0.047013       0.004113      -0.025841      -0.002097       0.027938             13.012650      13.137628       5.753313       5.081638      17.517682       3.958983       8.382640          -0.000558
          278              C       0.088709       0.814043      10.819972       0.125889      40.286203 0.39350632E+03  0.89764652E+04                                10.424681                            6.666260      -0.129360       1.973384                    0.999250      25.896905      72.090470       0.634028       0.423491      -1.065299       0.000066       0.000482      -0.016661       0.016668       0.007813      -0.000524      -0.004069      -0.014490       0.021360      -0.014279       0.003207       0.011072             16.366453      15.774646       8.524589       7.220051      21.531313       8.918315      11.793399          -0.003709
          279              C      -1.168443       0.977757      10.351920      -0.203886      36.371765 0.40722682E+03  0.94051135E+04                                 9.485567                            6.675993       0.207541       2.037613                    0.999793      29.232451      82.905106       0.646177       0.410418      -1.069604       0.002788      -0.001476      -0.005863       0.006658      -0.015062      -0.012695       0.001637      -0.020024      -0.024251      -0.022365      -0.001655       0.024020             12.600214      13.375798       5.039834       5.308554      14.816817       5.824339       9.608027           0.001527
          280              C      -1.763233      -0.015839       9.675823       0.112025      28.660171 0.30615159E+03  0.66074254E+04                                 8.192600                            5.844393       0.176518       2.076571                    0.999732      25.375132      70.379910       0.678323       0.418383      -1.060702       0.042622      -0.036173      -0.002382       0.055954      -0.011122      -0.020545      -0.035494       0.039741       0.056825      -0.054151       0.010635       0.043516             10.484148      10.694248       2.782404       3.539603      12.864054       4.395495       7.894143          -0.002121
          281              C      -0.042694      -1.392908       9.941066       0.103512      29.049653 0.33137493E+03  0.72931802E+04                                 8.293541                            6.092541       0.123779       2.050783                    0.999654      26.002648      72.778130       0.662522       0.420057      -1.059873      -0.039500       0.032917      -0.016298       0.053939      -0.021874      -0.031596      -0.028297      -0.007075       0.027279      -0.054835       0.017576       0.037259             10.473584       9.620021       2.356134       3.394934      13.622278       4.305417       8.178452          -0.002648
          282              C       0.688747      -0.454078      10.682618      -0.211349      37.077910 0.45448336E+03  0.10756937E+05                                 9.595564                            7.035717       0.225564       2.037037                    0.999860      29.866187      84.926766       0.633586       0.408442      -1.074050       0.006908      -0.001943      -0.003237       0.007872      -0.010436       0.016553      -0.000200       0.020174      -0.030745      -0.019923      -0.006341       0.026264             12.478838      10.628227       3.933732       4.203288      17.246564       6.063043       9.561722           0.001780
          283              C       4.533927       6.772257      16.138724       0.612861      24.779055 0.23654344E+03  0.48318346E+04                                 7.897379                            5.470001       0.004105       2.068568                    0.999426      21.820937      60.729194       0.632135       0.474346      -1.018242       0.020704       0.022302      -0.062709       0.069703       0.068881       0.012642       0.017845      -0.068206      -0.192036      -0.066805      -0.044775       0.111580             10.538812       8.478897      -2.628106      -0.388269       6.121155      -0.617662      17.016383           0.000305
          284              C       4.327235       6.717504      17.649420      -0.019681      40.962769 0.43622806E+03  0.10179492E+05                                10.304777                            6.894769      -0.017597       1.993677                    0.999318      27.311259      76.129236       0.642298       0.408655      -1.078139      -0.010520       0.027193       0.041620       0.050817      -0.000342      -0.002587       0.000857       0.005008      -0.023809      -0.008449       0.001484       0.006966             14.562757       9.312050      -2.705778      -0.190696       7.135379      -1.403086      27.240842           0.008529
          285              C       5.200418       6.067987      18.432863      -0.172620      41.381332 0.46473057E+03  0.11135598E+05                                10.509962                            7.236036      -0.008271       1.954609                    0.999609      30.621446      89.557538       0.605010       0.422505      -1.057861       0.007373       0.022099       0.018576       0.029796       0.007375      -0.024109       0.008826       0.003251      -0.101160      -0.045127       0.016111       0.029016             14.323417       8.715226      -2.492181       1.449625       7.248380      -1.734678      27.006644          -0.000491
          286              C       5.074959       6.098465      19.878104       0.089605      36.825376 0.38690430E+03  0.88165841E+04                                 9.780937                            6.626620      -0.160486       1.966980                    0.999251      26.154337      73.528152       0.631535       0.425610      -1.060595       0.019793       0.003155      -0.004655       0.020577       0.005176       0.010855      -0.005580       0.000496       0.086311      -0.022237      -0.009515       0.031752             13.313536       8.785925      -2.957779       1.779643       7.077371      -1.784560      24.077313           0.000196
          287              C      14.198205      17.002881       0.525451      -0.155251      37.539672 0.43938708E+03  0.10353838E+05                                 9.696405                            6.956319       0.133567       2.002727                    0.999755      29.921551      86.022221       0.629374       0.412993      -1.066769      -0.003883       0.019155      -0.000543       0.019552      -0.031289      -0.012694       0.011134       0.019884       0.001978      -0.033235      -0.006509       0.039744             12.040287       8.468900      -2.996180       1.732339       7.423313      -0.916780      20.228649           0.000279
          288              C       3.220227       7.406453      18.238110      -0.118921      37.522866 0.46067262E+03  0.11006817E+05                                 9.805781                            7.203242      -0.026903       1.950164                    0.999617      30.229626      88.092326       0.606934       0.422372      -1.058652       0.039107       0.000957       0.000359       0.039120      -0.022993       0.011864      -0.018220       0.011341      -0.028967      -0.025251      -0.012381       0.037632             12.133458       9.144007      -2.575329      -0.310417       6.595211      -0.404409      20.661158           0.000167
          289              C       7.154087       6.006057      10.923089       0.611195      24.645207 0.23345064E+03  0.47566015E+04                                 7.896888                            5.444241      -0.001040       2.069836                    0.999512      21.742152      60.583345       0.631384       0.476114      -1.016524      -0.034549       0.032009       0.047011       0.066545      -0.003752       0.058775      -0.009827       0.141329      -0.101056      -0.063694      -0.047946       0.111640             10.840789       5.557720      -0.842196      -3.198029      12.494798       3.752891      14.469848           0.000473
          290              C       7.598066       5.230592       9.716909      -0.008099      37.851845 0.39745284E+03  0.90766534E+04                                 9.840040                            6.603251      -0.025669       2.003685                    0.999315      26.544403      73.603119       0.651936       0.411397      -1.074519      -0.002618      -0.020920      -0.032196       0.038485      -0.007571       0.014319      -0.004022       0.023094      -0.023657      -0.014711      -0.009855       0.024566             14.440413       7.200715      -1.527516      -5.301806      14.785555       7.964640      21.334970           0.008037
          291              C       7.354195       3.898170       9.643398      -0.103985      36.477982 0.42540184E+03  0.99553575E+04                                 9.625153                            6.893420       0.024916       1.976541                    0.999657      29.298588      84.267169       0.624809       0.418891      -1.061733      -0.000271       0.014206      -0.025242       0.028966       0.005340      -0.014714      -0.020645       0.016043       0.019816      -0.025386      -0.004187       0.029573             12.890531       6.446736      -0.730354      -3.814044      13.385456       6.298216      18.839400          -0.000013
          292              C       7.714967       3.182938       8.469039      -0.152038      38.379712 0.44387371E+03  0.10493077E+05                                 9.951388                            7.033015       0.107345       1.996573                    0.999760      29.920702      86.343227       0.620023       0.417883      -1.062933      -0.003837       0.029454       0.011452       0.031834       0.011559      -0.002225       0.001480      -0.065942      -0.062713      -0.025727      -0.019681       0.045408             13.561338       6.812210      -0.880676      -4.604270      12.322391       6.256853      21.549412           0.000111
          293              C       8.275869       3.822685       7.400818       0.070008      38.547457 0.36927397E+03  0.83191501E+04                                10.107779                            6.450291      -0.136934       1.973725                    0.999442      26.107197      73.030509       0.643479       0.422514      -1.062294      -0.009575       0.000373       0.002956       0.010028      -0.015909      -0.005141       0.008578       0.010338       0.039439      -0.023748       0.002574       0.021174             15.838532       6.650933      -0.605169      -3.947737      15.347473      10.095390      25.517192          -0.000617
          294              C       8.581241       5.066621       7.534949      -0.144244      37.240821 0.41196019E+03  0.95782246E+04                                 9.782660                            6.794671       0.082339       1.995261                    0.999743      29.464464      84.888083       0.626850       0.420255      -1.059264      -0.014934       0.009877       0.036117       0.040312       0.009004      -0.018130      -0.021066       0.026032       0.062807      -0.031983      -0.008186       0.040168             13.483523       6.750486      -0.453696      -3.590676      14.788879       8.150765      18.911205          -0.000018
          295              C       8.223265       5.830806       8.698231      -0.103320      36.673882 0.42025729E+03  0.97980765E+04                                 9.650037                            6.844833       0.047968       1.985241                    0.999634      29.116527      83.391118       0.628404       0.418063      -1.063019      -0.010725      -0.027001      -0.018449       0.034416       0.001166       0.005834       0.006785      -0.030319      -0.070579      -0.025840      -0.002099       0.027939             13.012617       6.935247      -0.668615      -4.370704      13.440144       6.434437      18.662461          -0.000562
          296              C       8.421223       3.071405       6.114883       0.125889      40.286142 0.39350622E+03  0.89764614E+04                                10.424667                            6.666258      -0.129358       1.973385                    0.999250      25.896897      72.090417       0.634028       0.423491      -1.065299      -0.013853      -0.004828      -0.007913       0.016668       0.003080      -0.002684       0.005950       0.021495       0.003062      -0.014279       0.003207       0.011072             16.366417       6.283260      -1.365110      -3.435293      15.995764      10.444740      26.820228          -0.003711
          297              C       8.380930       1.723751       6.022643      -0.203885      36.371652 0.40722547E+03  0.94050733E+04                                 9.485543                            6.675980       0.207545       2.037615                    0.999793      29.232407      82.904906       0.646179       0.410418      -1.069604      -0.005021       0.001182      -0.004210       0.006658      -0.002064      -0.001802      -0.021205       0.005912       0.029813      -0.022365      -0.001655       0.024021             12.600176       5.394806      -0.744174      -1.720341      13.847163       6.836387      18.558559           0.001527
          298              C       8.495535       1.133400       4.824116       0.112025      28.660163 0.30615172E+03  0.66074281E+04                                 8.192596                            5.844393       0.176523       2.076572                    0.999732      25.375126      70.379862       0.678324       0.418382      -1.060702       0.000899       0.045526      -0.032518       0.055954      -0.000963       0.009613      -0.017713       0.036540      -0.144030      -0.054152       0.010635       0.043516             10.484136       4.873715      -0.383618      -1.349933      11.150528       3.955671      15.428166          -0.002124
          299              C       8.787746       3.061616       3.764152       0.103513      29.049602 0.33137448E+03  0.72931677E+04                                 8.293531                            6.092537       0.123779       2.050783                    0.999654      26.002629      72.778058       0.662522       0.420057      -1.059873      -0.015658      -0.047432       0.020358       0.053939      -0.000470       0.002365      -0.036013       0.051105      -0.068968      -0.054836       0.017577       0.037259             10.473560       5.126518       0.173392      -1.438709      10.304288       3.456012      15.989875          -0.002650
          300              C       8.706852       3.808825       4.947976      -0.211349      37.077818 0.45448216E+03  0.10756901E+05                                 9.595545                            7.035706       0.225570       2.037039                    0.999860      29.866160      84.926645       0.633586       0.408441      -1.074050      -0.004030       0.005902      -0.003301       0.007872       0.007677      -0.001998      -0.001514      -0.043220      -0.019370      -0.019923      -0.006341       0.026264             12.478798       5.668854      -0.080038      -2.115134      11.191528       5.094656      20.576013           0.001781
          301              C       8.473586       7.804778      13.934209       0.612885      24.778519 0.23653706E+03  0.48316793E+04                                 7.897326                            5.469966       0.004087       2.068570                    0.999425      21.820662      60.728593       0.632129       0.474353      -1.018237      -0.068624      -0.002304      -0.012036       0.069710      -0.032366      -0.066698       0.046395      -0.005346       0.147103      -0.066805      -0.044776       0.111581             10.538735      13.507454       2.755721       4.980055       9.798832      -0.859238       8.309920           0.000304
          302              C       9.801779       8.055130      14.642127      -0.019682      40.962641 0.43622605E+03  0.10179430E+05                                10.304747                            6.894745      -0.017571       1.993686                    0.999318      27.311189      76.128900       0.642300       0.408654      -1.078140       0.024670      -0.002436       0.044362       0.050818      -0.005630      -0.002903      -0.002714      -0.007356      -0.000441      -0.008446       0.001481       0.006966             14.562717      21.114507       5.360454       8.359397      11.627115       0.368892      10.946527           0.008528
          303              C      10.456585       9.212785      14.471340      -0.172619      41.381337 0.46473095E+03  0.11135609E+05                                10.509963                            7.236038      -0.008276       1.954607                    0.999609      30.621473      89.557626       0.605010       0.422505      -1.057861       0.002291       0.008631       0.028428       0.029797      -0.034070      -0.013935      -0.010939      -0.006149       0.031915      -0.045126       0.016110       0.029016             14.323408      20.346759       6.613788       7.726305      11.937903       1.211172      10.685563          -0.000491
          304              C      11.664079       9.506624      15.220344       0.089593      36.825552 0.38690637E+03  0.88166441E+04                                 9.780968                            6.626639      -0.160480       1.966981                    0.999251      26.154428      73.528486       0.631534       0.425610      -1.060594      -0.011886       0.016792       0.000405       0.020577       0.016891       0.011785       0.014678       0.020129      -0.025845      -0.022238      -0.009514       0.031752             13.313573      18.076202       6.304653       6.656124      12.082706       0.580136       9.781811           0.000196
          305              C     -12.318767      10.704162      14.987728      -0.155251      37.539683 0.43938764E+03  0.10353856E+05                                 9.696408                            6.956324       0.133562       2.002725                    0.999755      29.921574      86.022331       0.629374       0.412993      -1.066769      -0.008178      -0.007011       0.016318       0.019553      -0.003085       0.020859      -0.028098      -0.022435       0.006310      -0.033236      -0.006508       0.039744             12.040279      14.897647       5.271206       5.371714      11.392586       0.065683       9.830604           0.000279
          306              C      10.326675       7.066549      15.533117      -0.118920      37.522699 0.46066999E+03  0.11006735E+05                                 9.805750                            7.203220      -0.026886       1.950171                    0.999617      30.229499      88.091798       0.606936       0.422372      -1.058653      -0.013196       0.036814       0.001008       0.039120       0.016254      -0.007523      -0.017490      -0.029050      -0.056486      -0.025253      -0.012379       0.037632             12.133420      15.926706       3.416809       6.346863      10.712183      -0.286309       9.761371           0.000168
          307              C      -4.519270       9.572665       2.373691       0.611192      24.647203 0.23346635E+03  0.47570989E+04                                 7.897914                            5.444840      -0.000998       2.069841                    0.999511      21.743271      60.591642       0.631264       0.476187      -1.016464       0.034833      -0.032202      -0.046698       0.066565       0.002471       0.006109      -0.084292      -0.056592       0.132084      -0.063702      -0.047896       0.111598             10.842407      11.629126      -2.801982      -1.851496      12.232545       5.659031       8.665550           0.000472
          308              C      -5.286541      10.576727       3.183920      -0.008069      37.856127 0.39748596E+03  0.90777403E+04                                 9.841405                            6.603986      -0.025644       2.003694                    0.999315      26.544958      73.609745       0.651821       0.411454      -1.074465      -0.015572       0.033764       0.009957       0.038492      -0.001184       0.006687      -0.014847      -0.009567       0.045085      -0.014785      -0.009779       0.024564             14.442815      14.585894      -6.106615      -4.931675      17.571481       8.491087      11.171069           0.008036
          309              C      -4.637157      11.622414       3.754082      -0.103976      36.474044 0.42532532E+03  0.99530983E+04                                 9.623980                            6.892376       0.024937       1.976554                    0.999657      29.297774      84.262272       0.624915       0.418840      -1.061768      -0.027216       0.005260      -0.008420       0.028970       0.004993      -0.005392      -0.007477       0.050491      -0.016491      -0.025466      -0.004104       0.029571             12.889008      13.248559      -4.965444      -3.482464      15.971693       6.765594       9.446772          -0.000013
          310              C      -5.379105      12.607173       4.461597      -0.152048      38.369648 0.44372352E+03  0.10488478E+05                                 9.948993                            7.031293       0.107514       1.996626                    0.999760      29.918955      86.329521       0.620179       0.417820      -1.062990      -0.003262      -0.024422      -0.020132       0.031818       0.025204       0.013616       0.023834      -0.017497      -0.033801      -0.025712      -0.019772       0.045484             13.558330      15.271279      -6.422666      -4.349250      15.926477       6.615265       9.477232           0.000112
          311              C      -6.739851      12.532988       4.550213       0.070032      38.546787 0.36926138E+03  0.83188791E+04                                10.108298                            6.450539      -0.136767       1.973783                    0.999443      26.106729      73.031652       0.643407       0.422561      -1.062254       0.005428       0.002560      -0.008053       0.010043      -0.018533      -0.007237       0.005685       0.004556       0.030577      -0.023778       0.002550       0.021229             15.840027      15.350285      -8.419551      -4.908712      22.048455       8.739009      10.121340          -0.000618
          312              C      17.347575      11.482303       4.081355      -0.144248      37.241569 0.41197341E+03  0.95783445E+04                                 9.782225                            6.794503       0.082162       1.995210                    0.999743      29.462994      84.875372       0.626913       0.420221      -1.059314       0.029821      -0.020369      -0.017871       0.040294      -0.003530      -0.010915      -0.010846       0.061386      -0.043340      -0.031899      -0.008230       0.040130             13.483253      12.180091      -4.936046      -3.961042      18.411862       7.627346       9.857806          -0.000018
          313              C      18.056470      10.469986       3.347859      -0.103335      36.679643 0.42033412E+03  0.98001318E+04                                 9.650466                            6.845164       0.047914       1.985231                    0.999634      29.116140      83.386022       0.628441       0.418027      -1.063062       0.001210       0.033702       0.006839       0.034410       0.016672       0.008761       0.010924      -0.030460       0.017375      -0.025947      -0.002067       0.028014             13.013245      13.415380      -4.691618      -4.048235      15.889934       6.891153       9.734421          -0.000562
          314              C      -7.484101      13.707743       5.102651       0.125853      40.290729 0.39354294E+03  0.89776487E+04                                10.426212                            6.667047      -0.129246       1.973422                    0.999250      25.897487      72.097138       0.633913       0.423552      -1.065244       0.000426       0.014359      -0.008524       0.016704      -0.002120      -0.011009      -0.005837      -0.005410       0.000771      -0.014202       0.003121       0.011081             16.369195      15.537642      -9.418843      -4.308444      22.760562       9.212168      10.809381          -0.003709
          315              C      -6.910688      14.678433       5.847828      -0.203885      36.360859 0.40704149E+03  0.94000528E+04                                 9.484062                            6.674679       0.207537       2.037613                    0.999793      29.233186      82.912081       0.646191       0.410443      -1.069555      -0.002299       0.003989      -0.004811       0.006659      -0.002120       0.007649      -0.007785       0.040715      -0.005715      -0.022380      -0.001659       0.024039             12.597859      11.489879      -5.408660      -1.924960      17.392264       6.543076       8.911436           0.001526
          316              C      -7.649184      15.709932       6.282246       0.111998      28.665574 0.30618933E+03  0.66085264E+04                                 8.194304                            5.845290       0.176531       2.076578                    0.999732      25.375932      70.386530       0.678169       0.418459      -1.060640      -0.048268      -0.012035      -0.025558       0.055927       0.033715       0.005053      -0.024176      -0.004839       0.093383      -0.054291       0.010753       0.043538             10.486783      10.878201      -3.992559      -0.983317      13.253416       4.475949       7.328733          -0.002122
          317              C      15.145079      14.898658       5.407569       0.103548      29.046552 0.33127412E+03  0.72906277E+04                                 8.293372                            6.091795       0.124105       2.050898                    0.999654      26.002375      72.782899       0.662513       0.420082      -1.059825       0.044201       0.027211       0.014555       0.053908       0.021452       0.004789      -0.032595       0.044475       0.061774      -0.054915       0.017645       0.037270             10.473750      11.699144      -4.080888      -1.212243      13.033839       3.775559       6.688267          -0.002647
          318              C      15.786390      13.755182       4.910113      -0.211396      37.077090 0.45440726E+03  0.10754684E+05                                 9.595196                            7.034940       0.225599       2.037051                    0.999861      29.866285      84.925222       0.633646       0.408420      -1.074065      -0.004091      -0.000149      -0.006688       0.007841       0.012250       0.009738       0.015059      -0.003275      -0.033072      -0.019880      -0.006464       0.026344             12.478834      14.039458      -6.307031      -2.293243      15.812213       4.842850       7.584831           0.001780
          319              C      -3.348466       6.013069       2.412561       0.612873      24.779267 0.23654282E+03  0.48317954E+04                                 7.897313                            5.469932       0.003887       2.068506                    0.999426      21.820590      60.727109       0.632153       0.474335      -1.018253       0.014127       0.040827      -0.054693       0.069697      -0.048353      -0.058623       0.057855       0.035668       0.015628      -0.066905      -0.044670       0.111575             10.538779       8.034750       1.784386       2.185655      13.907959      -4.811772       9.673628           0.000303
          320              C      -3.331198       4.811353       3.352492      -0.019681      40.963720 0.43622811E+03  0.10179464E+05                                10.304839                            6.894726      -0.017858       1.993609                    0.999317      27.310878      76.127332       0.642308       0.408650      -1.078146       0.029144      -0.035619       0.021552       0.050819      -0.000454       0.002447       0.004874       0.008684       0.012722      -0.008513       0.001439       0.007074             14.562930       9.078038       2.484421       1.785755      21.711879      -8.928588      12.898873           0.008530
          321              C      20.431460       3.829506       3.218762      -0.172565      41.378149 0.46469130E+03  0.11134411E+05                                10.509312                            7.235655      -0.008322       1.954603                    0.999610      30.620384      89.553158       0.605036       0.422496      -1.057867       0.018366      -0.023270      -0.003106       0.029807      -0.016388       0.004144       0.014651       0.047854       0.077916      -0.045240       0.016005       0.029236             14.322270       8.977363       3.033952       1.018886      22.681646      -8.274283      11.307801          -0.000492
          322              C      20.502006       2.631974       4.035034       0.089554      36.826661 0.38691695E+03  0.88169502E+04                                 9.781127                            6.626744      -0.160287       1.967042                    0.999248      26.154857      73.530098       0.631526       0.425612      -1.060593      -0.003601      -0.005849      -0.019345       0.020528       0.005782      -0.007790      -0.012944      -0.043851      -0.024476      -0.022216      -0.009438       0.031655             13.313694       9.126556       3.389403       1.319715      20.679860      -6.967167      10.134665           0.000197
          323              C      19.519797       1.645825       3.901506      -0.155280      37.536875 0.43935791E+03  0.10352719E+05                                 9.695062                            6.955575       0.133503       2.002696                    0.999755      29.920369      86.009974       0.629493       0.412932      -1.066835       0.019334      -0.000822      -0.002662       0.019534       0.002614       0.033904      -0.009603       0.021569      -0.005194      -0.033177      -0.006682       0.039859             12.038353       9.421546       2.577981       1.581566      17.935368      -5.292808       8.758145           0.000278
          324              C      -2.312646       4.708573       4.351835      -0.118954      37.525347 0.46068806E+03  0.11007306E+05                                 9.806385                            7.203430      -0.026916       1.950160                    0.999616      30.229990      88.094603       0.606917       0.422380      -1.058645      -0.012148      -0.018897      -0.032042       0.039133       0.029118       0.008048       0.004554       0.019172      -0.031798      -0.025434      -0.012270       0.037704             12.134553       8.497319       1.641642       2.290148      16.937230      -6.026038      10.969111           0.000165
          325              C      -5.912305      10.557911      17.766232       0.611205      24.645859 0.23345458E+03  0.47567789E+04                                 7.897556                            5.444632      -0.000842       2.069899                    0.999511      21.742621      60.588485       0.631291       0.476174      -1.016475      -0.041976       0.022085       0.046690       0.066556       0.019696       0.081591       0.022472       0.040861       0.132093      -0.063772      -0.047935       0.111706             10.841923      13.925640      -1.990269      -5.951980       9.935078      -0.140457       8.665052           0.000468
          326              C      -4.709922      10.169189      16.956003      -0.008092      37.854882 0.39747030E+03  0.90772942E+04                                 9.841218                            6.603828      -0.025750       2.003662                    0.999315      26.545071      73.609728       0.651833       0.411451      -1.074467       0.037060      -0.003386      -0.009939       0.038518       0.002081       0.016321      -0.001208       0.008946       0.045043      -0.014750      -0.009890       0.024640             14.442619      21.077248      -3.812129      -9.648975      11.079843       1.819749      11.170766           0.008038
          327              C      -3.940504      11.129982      16.385841      -0.104006      36.476169 0.42537366E+03  0.99544673E+04                                 9.624605                            6.893004       0.024977       1.976566                    0.999658      29.297906      84.262415       0.624857       0.418869      -1.061754       0.013995      -0.023910       0.008427       0.028958      -0.011962       0.005401       0.007752      -0.045564      -0.016569      -0.025577      -0.004052       0.029629             12.889910      18.792090      -3.005898      -7.540383      10.429798       1.027962       9.447841          -0.000014
          328              C      -2.764760      10.758702      15.678326      -0.152027      38.374551 0.44379815E+03  0.10490812E+05                                 9.950339                            7.032248       0.107457       1.996613                    0.999761      29.919644      86.337331       0.620081       0.417863      -1.062949      -0.021957      -0.011186       0.020135       0.031823       0.025072      -0.017836      -0.020637      -0.018073      -0.033907      -0.025628      -0.019705       0.045333             13.560047      19.892916      -4.789733      -7.687550      11.308731       1.895465       9.478494           0.000113
          329              C      -2.381125       9.451047      15.589710       0.070004      38.551723 0.36928889E+03  0.83198095E+04                                10.109786                            6.451207      -0.136901       1.973728                    0.999443      26.108597      73.042709       0.643298       0.422617      -1.062199       0.000600       0.005968       0.008012       0.010008      -0.015851      -0.007717       0.004966       0.019713       0.030456      -0.023752       0.002561       0.021192             15.842654      26.600774      -4.442331      -9.877535      10.804090       1.714416      10.123097          -0.000616
          330              C      -3.178827       8.555252      16.058568      -0.144228      37.229611 0.41178598E+03  0.95732237E+04                                 9.780481                            6.792937       0.082361       1.995277                    0.999743      29.463593      84.883149       0.626967       0.420218      -1.059280      -0.029152       0.021338       0.017916       0.040325      -0.022040       0.006706       0.014102      -0.043363      -0.043470      -0.032099      -0.008126       0.040224             13.480554      20.815497      -1.880723      -8.509034       9.770731       1.192195       9.855435          -0.000019
          331              C      -4.369536       8.886184      16.792064      -0.103322      36.670365 0.42018307E+03  0.97959989E+04                                 9.649526                            6.844194       0.047963       1.985249                    0.999634      29.116791      83.392776       0.628432       0.418059      -1.063013       0.031353       0.012391      -0.006819       0.034395       0.022521      -0.007277      -0.011801       0.002692       0.017298      -0.025911      -0.001964       0.027876             13.012339      18.562365      -2.871062      -7.846202      10.740933       1.519503       9.733720          -0.000562
          332              C      -1.025481       9.140931      15.037272       0.125961      40.285732 0.39347268E+03  0.89756805E+04                                10.425528                            6.666500      -0.129213       1.973447                    0.999251      25.896174      72.092939       0.633929       0.423558      -1.065236       0.013425       0.005183       0.008479       0.016703       0.000070       0.001867       0.012387       0.006802       0.000769      -0.014245       0.003078       0.011167             16.368621      27.878798      -5.054095     -10.122277      10.417498       0.991202      10.809567          -0.003714
          333              C      -0.301451      10.005096      14.292095      -0.203957      36.373197 0.40721818E+03  0.94049791E+04                                 9.486271                            6.676095       0.207405       2.037557                    0.999793      29.233992      82.913069       0.646140       0.410439      -1.069577       0.004550      -0.000752       0.004778       0.006640      -0.014489       0.010068      -0.004387      -0.028975      -0.005628      -0.022567      -0.001410       0.023977             12.602013      20.145344      -2.349851      -6.815597       8.745187      -0.366135       8.915508           0.001527
          334              C       0.917215       9.652656      13.857677       0.112007      28.656635 0.30607182E+03  0.66054534E+04                                 8.192210                            5.843628       0.176872       2.076681                    0.999732      25.375671      70.386335       0.678350       0.418382      -1.060673       0.004713      -0.049514       0.025578       0.055929       0.027748       0.024564       0.003425      -0.038655       0.093375      -0.054314       0.010644       0.043670             10.483929      15.493769      -2.354673      -4.547610       8.629886      -0.566588       7.328132          -0.002126
          335              C       0.776287       7.617463      14.732354       0.103511      29.050033 0.33135838E+03  0.72928565E+04                                 8.294182                            6.092773       0.123981       2.050851                    0.999655      26.002649      72.782624       0.662435       0.420110      -1.059820       0.010895       0.050737      -0.014563       0.053898       0.002686       0.032439       0.006509      -0.061544       0.061776      -0.054991       0.017553       0.037438             10.474586      15.452350      -2.753658      -3.964405       9.282003      -0.115646       6.689406          -0.002649
          336              C      -0.515554       7.840953      15.229810      -0.211398      37.078590 0.45449071E+03  0.10757001E+05                                 9.595286                            7.035462       0.225699       2.037082                    0.999860      29.865454      84.920298       0.633648       0.408405      -1.074089       0.001221      -0.003953       0.006724       0.007895       0.010576      -0.010836      -0.014007      -0.012890      -0.033113      -0.019718      -0.006475       0.026193             12.478786      19.580024      -4.348348      -5.330359      10.271234       0.548174       7.585100           0.001782
          337              C      -9.658593      10.475238      17.727362       0.612856      24.778604 0.23653971E+03  0.48317118E+04                                 7.897117                            5.469848       0.004132       2.068584                    0.999427      21.820638      60.726942       0.632166       0.474327      -1.018258       0.033783       0.026925       0.054687       0.069691      -0.048822      -0.073973       0.036087       0.033058       0.015677      -0.066763      -0.044776       0.111539             10.538471      12.133409       3.233731       5.264722       9.808923      -0.456693       9.673081           0.000302
          338              C     -10.797353      10.090932      16.787431      -0.019700      40.961017 0.43621005E+03  0.10178938E+05                                10.304319                            6.894517      -0.017733       1.993644                    0.999318      27.311146      76.127723       0.642327       0.408642      -1.078151      -0.043285       0.015611      -0.021559       0.050814      -0.003060      -0.003709      -0.003837      -0.006185       0.012746      -0.008428       0.001442       0.006986             14.562014      18.745418       5.902453       9.012456      12.042727       1.292512      12.897897           0.008530
          339              C     -11.421902       8.911882      16.921161      -0.172592      41.381671 0.46473529E+03  0.11135747E+05                                10.510086                            7.236150      -0.008347       1.954587                    0.999610      30.621502      89.558054       0.604995       0.422514      -1.057854      -0.028023       0.009556       0.003078       0.029767      -0.027779      -0.012231      -0.008595      -0.016680       0.077859      -0.045123       0.016016       0.029107             14.323492      19.253970       6.667320       8.141504      12.407920       1.797828      11.308585          -0.000492
          340              C     -12.574473       8.579205      16.104889       0.089615      36.822326 0.38687535E+03  0.88156748E+04                                 9.779985                            6.626098      -0.160478       1.966988                    0.999249      26.153400      73.522170       0.631605       0.425575      -1.060627      -0.004317      -0.005335       0.019379       0.020559       0.018283       0.009669       0.011723       0.026823      -0.024516      -0.022250      -0.009463       0.031713             13.312039      17.263946       6.266280       7.007779      12.538748       1.078207      10.133423           0.000197
          341              C      11.489277       7.324458      16.238417      -0.155271      37.541647 0.43943652E+03  0.10355135E+05                                 9.696545                            6.956669       0.133622       2.002742                    0.999755      29.921015      86.016893       0.629374       0.412988      -1.066788      -0.007262       0.017952       0.002645       0.019545      -0.004709       0.020488      -0.028597      -0.020016      -0.005114      -0.033186      -0.006560       0.039746             12.040384      15.372364       4.682454       5.518330      11.989499       0.274030       8.759288           0.000278
          342              C     -11.233781      11.016955      15.788088      -0.118957      37.526097 0.46070954E+03  0.11008040E+05                                 9.806781                            7.203784      -0.026877       1.950166                    0.999616      30.231021      88.100894       0.606873       0.422401      -1.058622      -0.013759      -0.017769       0.032023       0.039122       0.016680      -0.001498      -0.008962      -0.051536      -0.031712      -0.025499      -0.012168       0.037668             12.134992      14.968245       3.930004       6.444483      10.467815      -0.150323      10.968917           0.000166
          343              C      19.721913      -2.880799       9.216834       0.611188      24.647700 0.23347096E+03  0.47571981E+04                                 7.897920                            5.444793      -0.000898       2.069863                    0.999511      21.743455      60.591438       0.631287       0.476169      -1.016478       0.041704      -0.021898      -0.047049       0.066575      -0.047339       0.028932      -0.051996      -0.105177      -0.101005      -0.063748      -0.047810       0.111557             10.842536      12.255146       1.524932      -4.605563       5.799848       1.764628      14.472614           0.000472
          344              C      18.842822      -2.720674      10.423014      -0.008064      37.856573 0.39748032E+03  0.90776225E+04                                 9.841658                            6.604022      -0.025866       2.003629                    0.999316      26.544907      73.610791       0.651804       0.411465      -1.074453      -0.018883      -0.009467       0.032191       0.038503      -0.013160       0.008677      -0.012042      -0.008398      -0.023634      -0.014674      -0.009873       0.024546             14.443386      14.905583       1.195258      -9.278861       7.084465       2.344660      21.340111           0.008037
          345              C      17.667891      -3.394732      10.496525      -0.104039      36.478842 0.42540547E+03  0.99554345E+04                                 9.625004                            6.893253       0.024968       1.976543                    0.999657      29.299613      84.269284       0.624845       0.418868      -1.061751       0.013476       0.004449       0.025230       0.028948      -0.000871       0.014711       0.020927      -0.019197       0.019773      -0.025583      -0.004206       0.029790             12.890336      13.073149       1.612309      -7.209150       6.758549       1.496999      18.839309          -0.000015
          346              C      16.873322      -3.292978      11.670884      -0.152017      38.372273 0.44375875E+03  0.10489465E+05                                 9.949191                            7.031435       0.107356       1.996584                    0.999761      29.918747      86.328095       0.620194       0.417804      -1.063006       0.029022       0.006187      -0.011469       0.031814       0.029687      -0.002012       0.001731       0.036753      -0.062706      -0.025747      -0.019631       0.045378             13.558241      12.261339       1.046512      -7.432039       6.869491       2.255074      21.543893           0.000114
          347              C      17.289531      -2.550887      12.739105       0.070014      38.547689 0.36929585E+03  0.83197029E+04                                10.107688                            6.450423      -0.136589       1.973818                    0.999444      26.107051      73.028552       0.643487       0.422506      -1.062307       0.003528      -0.008885      -0.002964       0.010009      -0.015625      -0.009795       0.002026       0.011927       0.039442      -0.023737       0.002552       0.021185             15.838049      14.761658       2.262620     -10.833122       7.237003       0.357300      25.515485          -0.000618
          348              C      -6.305565      -1.848341      12.604974      -0.144248      37.231586 0.41181977E+03  0.95740450E+04                                 9.779983                            6.792686       0.082244       1.995238                    0.999742      29.463195      84.877512       0.627062       0.420153      -1.059339       0.014293      -0.010830      -0.036119       0.040326      -0.001216       0.013929       0.024297      -0.031591       0.062699      -0.032102      -0.008240       0.040342             13.479345      14.174753       2.172083      -8.876866       7.357020       0.670509      18.906261          -0.000017
          349              C      -5.465775      -1.931141      11.441692      -0.103332      36.685912 0.42040858E+03  0.98023504E+04                                 9.652043                            6.846117       0.047903       1.985223                    0.999634      29.117152      83.392323       0.628346       0.418069      -1.063030      -0.021913      -0.019113       0.018436       0.034430       0.010409      -0.004285      -0.007567       0.022121      -0.070594      -0.025735      -0.002128       0.027863             13.015899      13.138940       1.522960      -7.525746       7.238985       1.977837      18.669773          -0.000562
          350              C      16.532783      -2.664245      14.025040       0.125933      40.287925 0.39353099E+03  0.89772057E+04                                10.425276                            6.666738      -0.129284       1.973422                    0.999250      25.896201      72.090190       0.633964       0.423525      -1.065273       0.000006      -0.014687       0.007948       0.016700      -0.004398      -0.006444       0.000606      -0.020540       0.002907      -0.014207       0.003097       0.011109             16.366925      15.776635       1.991181     -10.992279       6.504760      -0.242480      26.819381          -0.003704
          351              C      15.275633      -3.151446      14.117280      -0.203952      36.369208 0.40713456E+03  0.94024817E+04                                 9.484825                            6.674929       0.207547       2.037595                    0.999794      29.233244      82.906050       0.646271       0.410380      -1.069625       0.002743      -0.004388       0.004199       0.006664      -0.003492       0.019515       0.008941      -0.002014       0.029837      -0.022560      -0.001621       0.024182             12.599562      13.375657       2.077680      -7.018497       5.865492      -0.656516      18.557537           0.001524
          352              C      14.680859      -3.240154      15.315807       0.112014      28.655240 0.30602988E+03  0.66042842E+04                                 8.191580                            5.843005       0.176825       2.076678                    0.999731      25.375030      70.381823       0.678429       0.418350      -1.060699       0.042613       0.016007       0.032473       0.055916      -0.012230       0.019988      -0.003044      -0.027230      -0.144095      -0.054220       0.010705       0.043516             10.483041      10.695524       1.675067      -4.178830       5.329201      -0.045846      15.424397          -0.002117
          353              C      -8.264688      -2.321903      16.375771       0.103509      29.048992 0.33133194E+03  0.72919758E+04                                 8.293206                            6.092021       0.123936       2.050837                    0.999654      26.001841      72.773870       0.662572       0.420040      -1.059887      -0.039433      -0.030539      -0.020374       0.053877      -0.016436       0.034841       0.009895      -0.039162      -0.068907      -0.054962       0.017716       0.037247             10.473170       9.620030       1.762306      -3.737326       5.810502       0.204721      15.988980          -0.002642
          354              C      -7.533263      -2.149126      15.191947      -0.211378      37.072405 0.45436011E+03  0.10753249E+05                                 9.594101                            7.034457       0.225514       2.037019                    0.999861      29.865850      84.921688       0.633686       0.408406      -1.074078       0.006917      -0.001840       0.003260       0.007865       0.019540       0.000952       0.002613       0.024042      -0.019281      -0.019974      -0.006317       0.026291             12.476607      10.627696       1.673770      -5.507073       6.231245       0.295886      20.570879           0.001777
          355              C      20.977898      -1.037251       6.205714       0.612834      24.780256 0.23655440E+03  0.48321147E+04                                 7.897620                            5.470131       0.004146       2.068571                    0.999426      21.821391      60.730825       0.632127       0.474347      -1.018242       0.020692      -0.065464       0.012038       0.069704      -0.023483      -0.065898       0.047522       0.044821       0.147095      -0.066869      -0.044693       0.111563             10.539207       8.479065       0.977835       2.470096      14.828349      -4.409227       8.310208           0.000306
          356              C      20.771196       0.298419       5.497796      -0.019681      40.963303 0.43622729E+03  0.10179433E+05                                10.304766                            6.894707      -0.017698       1.993653                    0.999318      27.310865      76.127105       0.642311       0.408649      -1.078148      -0.010513       0.022456      -0.044342       0.050803      -0.002059       0.001647       0.003734       0.012813      -0.000429      -0.008529       0.001544       0.006984             14.562873       9.311999       1.187723       2.438558      23.430090      -8.004468      10.946531           0.008528
          357              C      -3.021719       1.301661       5.668583      -0.172615      41.381862 0.46474538E+03  0.11135997E+05                                10.509850                            7.236024      -0.008283       1.954602                    0.999608      30.621346      89.556255       0.605029       0.422490      -1.057874       0.007364       0.005046      -0.028410       0.029779      -0.024569       0.005793       0.016989       0.047555       0.031844      -0.045239       0.016233       0.029005             14.323187       8.715133       2.501600       1.433381      23.569217      -7.687911      10.685213          -0.000490
          358              C      -3.147187       2.538030       4.919579       0.089616      36.827263 0.38691992E+03  0.88171024E+04                                 9.781637                            6.627041      -0.160573       1.966960                    0.999249      26.154552      73.531430       0.631469       0.425647      -1.060563       0.019800      -0.005600      -0.000443       0.020582       0.006804      -0.009896      -0.015932      -0.036905      -0.025864      -0.022217      -0.009485       0.031702             13.314433       8.787056       3.020737       1.672147      21.373959      -6.468656       9.782285           0.000195
          359              C      -2.245883       3.581389       5.152195      -0.155255      37.528510 0.43920693E+03  0.10348487E+05                                 9.693713                            6.954257       0.133674       2.002759                    0.999754      29.920317      86.012866       0.629557       0.412918      -1.066822      -0.003872      -0.010066      -0.016328       0.019568       0.004614       0.033537      -0.010143       0.021388       0.006238      -0.033194      -0.006644       0.039837             12.036666       8.467460       2.996733       1.729625      17.813722      -5.084233       9.828816           0.000280
          360              C      19.664176       0.463757       4.606806      -0.118869      37.519409 0.46062334E+03  0.11005273E+05                                 9.804992                            7.202715      -0.026925       1.950170                    0.999617      30.228007      88.084247       0.606979       0.422355      -1.058670       0.039096      -0.000140      -0.001013       0.039109       0.021752       0.014098       0.013081       0.002173      -0.056606      -0.025405      -0.012341       0.037746             12.132463       9.143241       1.018362       2.385491      17.493367      -5.888145       9.760780           0.000169
          361              N       0.405915      -9.330976      16.795286      -0.175922      38.102444 0.47588244E+03  0.11233574E+05                                 9.532226                            7.088475      -0.120342       2.003591                    0.998159      26.766742      72.577599       0.655316       0.395947      -1.097857      -0.014933       0.069441      -0.114510       0.134750       0.002602      -0.003053       0.058289       0.034021      -0.154996      -0.087210       0.042701       0.044509             12.086747       5.986903      -0.972168       0.257821      13.962555      -3.428668      16.310784           0.021678
          362              N      -0.710656       8.900010       3.344637      -0.175960      38.098265 0.47584185E+03  0.11232225E+05                                 9.530939                            7.087739      -0.119640       2.003790                    0.998158      26.766362      72.572116       0.655419       0.395899      -1.097905       0.070400       0.009050       0.114475       0.134694      -0.008662      -0.055862      -0.016451      -0.029722      -0.154992      -0.087088       0.042697       0.044391             12.085061      13.684685       1.749896       3.319292       6.261369       0.899942      16.309128           0.021680
          363              N       9.754734      19.588239       5.718731      -0.175892      38.100132 0.47585033E+03  0.11232537E+05                                 9.531568                            7.088069      -0.120019       2.003684                    0.998160      26.765841      72.572345       0.655363       0.395928      -1.097878      -0.121272       0.026898      -0.052240       0.134757       0.019820      -0.039201       0.007125      -0.111070       0.087477      -0.087189       0.042742       0.044447             12.085594      16.833054      -1.908496       4.144920       9.862747       2.070332       9.560981           0.021678
          364              N       6.994431       4.098561      14.421192      -0.175894      38.100486 0.47587694E+03  0.11233428E+05                                 9.532005                            7.088495      -0.120518       2.003538                    0.998159      26.766466      72.577126       0.655305       0.395954      -1.097850       0.065743      -0.105356       0.052266       0.134736       0.050319      -0.019727       0.034733       0.061542       0.087456      -0.087263       0.042830       0.044433             12.086305      11.836739      -3.675352      -0.569740      14.860509      -4.598615       9.561666           0.021674
          365              N      -7.816033       7.583093      19.823323      -0.175903      38.102181 0.47588463E+03  0.11233595E+05                                 9.532106                            7.088480      -0.120378       2.003579                    0.998159      26.766526      72.575988       0.655320       0.395946      -1.097862      -0.014927      -0.133898      -0.002850       0.134757      -0.003941      -0.000648      -0.002853       0.129870       0.132544      -0.087208       0.042752       0.044455             12.086268       5.986713       0.709205       0.713007      18.691077       0.697657      11.581015           0.021673
          366              N       7.511431      10.074364      10.759955      -0.175886      38.099416 0.47584905E+03  0.11232562E+05                                 9.531611                            7.088115      -0.120017       2.003682                    0.998161      26.766107      72.574596       0.655349       0.395935      -1.097868       0.070405       0.094615      -0.065093       0.134707      -0.044065       0.035529       0.048315       0.025306       0.010039      -0.087225       0.042808       0.044417             12.085941      13.686578       1.998730      -3.175256      13.018232      -4.800783       9.553012           0.021679
          367              N      17.976682       6.786177       0.316600      -0.175908      38.100421 0.47584851E+03  0.11232528E+05                                 9.531702                            7.088074      -0.119977       2.003698                    0.998160      26.766062      72.574022       0.655357       0.395931      -1.097872      -0.121261      -0.058692       0.002861       0.134748      -0.043859       0.002505       0.001655      -0.096043       0.132520      -0.087188       0.042688       0.044500             12.086090      16.834731       4.544538      -0.419552       7.843976      -0.904522      11.579561           0.021674
          368              N      -1.227656      -1.187800       9.379968      -0.175976      38.099516 0.47587202E+03  0.11233157E+05                                 9.531358                            7.088134      -0.120092       2.003662                    0.998155      26.766800      72.574885       0.655374       0.395918      -1.097888       0.065746       0.097939       0.065089       0.134726      -0.042232      -0.033655      -0.049501       0.035743       0.010118      -0.087130       0.042716       0.044414             12.085460      11.835678       1.345468       3.467865      14.867734       4.593661       9.552969           0.021675
          369              N       8.627904       1.748263       3.661237      -0.175982      38.099677 0.47587459E+03  0.11233229E+05                                 9.531372                            7.088145      -0.120070       2.003667                    0.998155      26.766872      72.575045       0.655375       0.395917      -1.097889      -0.014938       0.064455       0.117366       0.134731       0.001397       0.003826      -0.055291       0.029016      -0.170090      -0.087134       0.042718       0.044416             12.085476       5.986625       0.262623      -0.970544      12.752496       2.731883      17.517307           0.021676
          370              N      -8.932645      15.908997       6.035331      -0.175903      38.101386 0.47585467E+03  0.11232719E+05                                 9.531848                            7.088103      -0.119912       2.003710                    0.998161      26.766404      72.575284       0.655358       0.395929      -1.097873       0.070425      -0.103674      -0.049393       0.134713       0.052774       0.020467      -0.031705       0.053874       0.095781      -0.087166       0.042677       0.044489             12.086416      13.687030      -3.749350      -0.143619      14.577619       3.901326       7.994599           0.021679
          371              N       1.532714       8.508955      14.104592      -0.175893      38.098516 0.47584408E+03  0.11232404E+05                                 9.531459                            7.088081      -0.120098       2.003663                    0.998160      26.765824      72.573455       0.655351       0.395935      -1.097869      -0.121259       0.031802       0.049401       0.134742       0.024115       0.036812      -0.008624      -0.108338       0.095804      -0.087250       0.042822       0.044429             12.085609      16.833905      -2.635571      -3.725490      11.428611      -1.165375       7.994312           0.021679
          372              N      15.216451      -2.910381      16.478686      -0.175898      38.102096 0.47588303E+03  0.11233553E+05                                 9.532110                            7.088481      -0.120415       2.003569                    0.998159      26.766478      72.575959       0.655317       0.395947      -1.097860       0.065765       0.007420      -0.117380       0.134752      -0.008014       0.053462       0.014938      -0.024320      -0.170079      -0.087203       0.042750       0.044453             12.086277      11.837143       2.331300      -2.897286       6.903889       0.005236      17.517799           0.021672
          373              O      -1.568058      -4.019615       9.603924      -0.542091      40.235952 0.56614610E+03  0.13776568E+05                                 9.401144                            7.375443       0.303551       2.140856                    0.998531      27.710583      73.105818       0.698577       0.360312      -1.138802      -0.015891      -0.039601      -0.023169       0.048555       0.003449      -0.006092      -0.005195       0.006357      -0.153862      -0.052074       0.021021       0.031052             11.914929       7.720132      -3.819520       1.645481      17.872314      -4.040026      10.152343           0.027903
          374              O      -9.165306      17.439926       8.446482      -0.534593      41.518541 0.55571365E+03  0.13488795E+05                                 9.665255                            7.354656       0.149286       2.095610                    0.997374      27.648056      73.360114       0.691320       0.365010      -1.132694      -0.025223       0.032264       0.017723       0.044624       0.037487      -0.016220       0.019092       0.070978      -0.013503      -0.059827       0.004952       0.054875             12.624150       6.756224      -0.411166       1.437538       8.662963       2.758014      22.453262           0.034194
          375              O      -0.269974      -2.714076       7.242719      -0.531170      42.019843 0.56438707E+03  0.13736312E+05                                 9.715178                            7.398887       0.190949       2.111390                    0.997418      27.545353      72.905738       0.691872       0.363737      -1.135018      -0.012604      -0.019198      -0.042758       0.048536      -0.036273       0.016139      -0.014675      -0.005063       0.086577      -0.050835       0.003407       0.047428             12.432467      14.208946      -2.129962      -7.102131       9.370437       3.715417      13.718019           0.036573
          376              O      -8.424677      18.731161       5.943291      -0.526079      38.466022 0.53140412E+03  0.12732490E+05                                 9.112501                            7.140325       0.324510       2.153233                    0.998465      27.341877      71.658614       0.710519       0.359784      -1.138821      -0.020898       0.046242       0.000827       0.050751       0.005386       0.035507      -0.014273      -0.030257      -0.008788      -0.047056       0.015278       0.031778             11.331069      12.220203       6.233979      -0.838095      14.600059       0.890730       7.172945           0.026002
          377              O       4.955030       8.809498      10.535999      -0.542087      40.234295 0.56610432E+03  0.13775255E+05                                 9.400800                            7.375106       0.303170       2.140747                    0.998525      27.709982      73.102718       0.698605       0.360306      -1.138810      -0.032022      -0.028195       0.023212       0.048571       0.000679       0.003010       0.007638      -0.009233      -0.153882      -0.052121       0.021057       0.031064             11.914553      19.145268       0.220138       4.357049       6.447144      -0.204407      10.151249           0.027902
          378              O       3.053610       8.799858      11.693441      -0.534578      41.516670 0.55568991E+03  0.13488077E+05                                 9.664972                            7.354518       0.149705       2.095734                    0.997393      27.647834      73.359179       0.691324       0.365012      -1.132693       0.038826      -0.013029      -0.017742       0.044632       0.006866      -0.023300       0.009102      -0.102348      -0.013548      -0.059768       0.004828       0.054940             12.623752       8.709631       0.279171      -2.120653       6.709140      -2.273815      22.452484           0.034196
          379              O       5.753247      10.468564      12.897204      -0.531179      42.024600 0.56445157E+03  0.13738360E+05                                 9.716158                            7.399488       0.191312       2.111479                    0.997425      27.546453      72.911400       0.691815       0.363754      -1.134997      -0.013895      -0.018315       0.042755       0.048544      -0.026640       0.019327      -0.010169       0.049571       0.086594      -0.050855       0.003378       0.047477             12.433938      11.248471      -3.177747      -5.871650      12.333191       5.458184      13.720152           0.036569
          380              O       4.024160       9.928585      14.196632      -0.526120      38.467721 0.53142792E+03  0.12733215E+05                                 9.112712                            7.140441       0.324908       2.153338                    0.998464      27.342330      71.660454       0.710519       0.359780      -1.138824       0.050552      -0.004271      -0.000814       0.050739       0.013681       0.025412      -0.028567       0.016812      -0.008714      -0.046995       0.015153       0.031841             11.331380      10.417620       5.596597      -1.119120      16.403482       0.493530       7.173038           0.026019
          381              O       2.037179      21.129683       1.040428      -0.542107      40.233690 0.56610660E+03  0.13775291E+05                                 9.400588                            7.374994       0.303680       2.140889                    0.998530      27.710491      73.103437       0.698630       0.360293      -1.138823       0.005033       0.047264       0.009858       0.048543       0.039976      -0.003931      -0.002163      -0.011588       0.070758      -0.052219       0.021219       0.030999             11.914324      12.610910       1.129476       6.499499       8.427338       2.824693      14.704723           0.027905
          382              O       9.952458      -0.554734       2.587376      -0.534550      41.517408 0.55570858E+03  0.13488725E+05                                 9.665398                            7.354852       0.148988       2.095534                    0.997379      27.647621      73.360604       0.691274       0.365033      -1.132670       0.007668      -0.019829      -0.039217       0.044609       0.012261      -0.046282      -0.023442      -0.021695      -0.063439      -0.059667       0.004837       0.054830             12.624302      14.610440      -8.010200       0.256911      15.482540       1.087091       7.779926           0.034196
          383              O      -0.938867      21.010618       1.346555      -0.531175      42.020513 0.56439227E+03  0.13736471E+05                                 9.715272                            7.398903       0.191033       2.111407                    0.997419      27.545531      72.906316       0.691874       0.363735      -1.135019      -0.021663       0.043427       0.000786       0.048536      -0.035161       0.026088      -0.000601       0.030705       0.057214      -0.050880       0.003438       0.047442             12.432690      13.142819      -1.880500      -7.393446       9.550435       3.304137      14.604816           0.036573
          384              O       7.053040      -0.319507       2.446598      -0.526055      38.468112 0.53144245E+03  0.12733674E+05                                 9.112997                            7.140731       0.324543       2.153257                    0.998463      27.341337      71.658614       0.710474       0.359799      -1.138806      -0.014164      -0.021456      -0.043733       0.050730       0.004025       0.037661      -0.011233      -0.021392      -0.025604      -0.047068       0.015275       0.031793             11.331661      11.114690       5.816858      -1.531238      15.743548      -0.089016       7.136744           0.026008
          385              O      11.020273      -2.663732      19.099495      -0.542132      40.235099 0.56613455E+03  0.13776141E+05                                 9.400830                            7.375214       0.303810       2.140922                    0.998529      27.710833      73.104785       0.698614       0.360297      -1.138820       0.042880       0.020536      -0.009870       0.048558       0.034769       0.000858       0.004627      -0.041226       0.070874      -0.052264       0.021045       0.031219             11.914594       8.182572      -0.435482      -0.497311      12.855912      -7.069242      14.705299           0.027897
          386              O      12.603662      -2.429215      17.552547      -0.534550      41.516415 0.55569453E+03  0.13488274E+05                                 9.665111                            7.354675       0.148969       2.095518                    0.997381      27.647643      73.359905       0.691295       0.365025      -1.132678      -0.021247       0.000612       0.039235       0.044622       0.016346       0.006784       0.051601       0.001414      -0.063440      -0.059792       0.004789       0.055004             12.623909      20.419671      -5.955859      -0.939722       9.672144      -0.604405       7.779913           0.034196
          387              O      11.900017      -5.509272      18.793368      -0.531150      42.020647 0.56439833E+03  0.13736691E+05                                 9.715416                            7.399063       0.190600       2.111280                    0.997414      27.545540      72.907143       0.691848       0.363747      -1.135007       0.048193      -0.005921      -0.000784       0.048562      -0.037011       0.009375      -0.024198       0.020293       0.057283      -0.050806       0.003409       0.047397             12.432807      11.132189      -2.591493      -5.579845      11.561343       5.868909      14.604888           0.036565
          388              O      13.791901      -5.084406      17.693325      -0.526068      38.468291 0.53144435E+03  0.12733767E+05                                 9.113075                            7.140777       0.324465       2.153216                    0.998463      27.342181      71.661611       0.710465       0.359803      -1.138800      -0.015515      -0.020476       0.043738       0.050724       0.009866       0.023272      -0.031604       0.011573      -0.025662      -0.047018       0.015258       0.031760             11.331848      11.573406       5.979273      -0.426711      15.285255       1.472897       7.136884           0.026011
          389              O      -9.790019      -1.300500      18.819147      -0.542099      40.233695 0.56610328E+03  0.13775190E+05                                 9.400586                            7.374968       0.303632       2.140875                    0.998530      27.710420      73.103182       0.698632       0.360293      -1.138823      -0.015910      -0.000292       0.045861       0.048543      -0.006996       0.000180       0.034700       0.057129      -0.001423      -0.052221       0.021225       0.030996             11.914324       7.719798       3.334740       2.485115      15.580154       5.362944      12.443020           0.027906
          390              O      -0.943351      10.222640       0.813250      -0.534593      41.519779 0.55573123E+03  0.13489407E+05                                 9.665702                            7.354960       0.149242       2.095606                    0.997374      27.648288      73.362626       0.691275       0.365029      -1.132673      -0.025220      -0.000782      -0.036791       0.044612      -0.032799      -0.024256      -0.021829       0.065953      -0.028585      -0.059663       0.004804       0.054860             12.624824       6.756607       1.450736      -0.362691      16.618508      -7.350552      14.499356           0.034192
          391              O      -8.491935      -3.998132      18.869094      -0.531165      42.020694 0.56439121E+03  0.13736441E+05                                 9.715306                            7.398897       0.190950       2.111381                    0.997417      27.545482      72.906217       0.691874       0.363735      -1.135019      -0.012616      -0.027431       0.038007       0.048541       0.032115       0.023469      -0.010164      -0.048337      -0.043253      -0.050880       0.003442       0.047438             12.432745      14.209196      -5.085656       5.396252       9.413423      -3.740493      13.675615           0.036574
          392              O      -0.202721       7.409197       0.946576      -0.526093      38.471260 0.53149055E+03  0.12735129E+05                                 9.113517                            7.141081       0.324559       2.153240                    0.998466      27.342387      71.662482       0.710452       0.359802      -1.138803      -0.020877      -0.022413      -0.040452       0.050740       0.028066      -0.022324       0.015764      -0.028008      -0.001911      -0.047081       0.015263       0.031818             11.332371      12.221683      -3.843454      -4.980117       8.259427       2.770997      13.516004           0.026006
          393              O      13.177070      16.347490       7.242719      -0.542112      40.234473 0.56610322E+03  0.13775213E+05                                 9.400747                            7.375010       0.303330       2.140784                    0.998526      27.710344      73.103481       0.698622       0.360297      -1.138818      -0.032033       0.034177       0.012831       0.048567       0.002244      -0.001962       0.031666       0.058488       0.049550      -0.052225       0.021027       0.031198             11.914640      19.145623       3.663222      -2.369334       9.402161      -1.501486       7.196136           0.027902
          394              O      11.275643      17.354678       6.672356      -0.534586      41.517610 0.55570312E+03  0.13488519E+05                                 9.665194                            7.354650       0.149393       2.095634                    0.997388      27.648160      73.361110       0.691309       0.365016      -1.132686       0.038816      -0.008821       0.020159       0.044619      -0.023580       0.005814       0.020688      -0.050993       0.140487      -0.059782       0.004747       0.055035             12.624132       8.709922      -1.976075       0.818511      20.486600      -5.680237       8.675874           0.034198
          395              O      13.975253      17.562795       4.625335      -0.531166      42.021397 0.56440485E+03  0.13736876E+05                                 9.715448                            7.399040       0.191527       2.111552                    0.997426      27.545917      72.907979       0.691859       0.363740      -1.135013      -0.013895       0.046202      -0.005528       0.048562       0.030055       0.013524      -0.024232      -0.010316      -0.093005      -0.050810       0.003391       0.047418             12.432905      11.247619      -3.495918       5.687175       8.646055      -3.329228      17.405040           0.036570
          396              O      12.246163      18.958121       4.443270      -0.526125      38.469890 0.53145923E+03  0.12734204E+05                                 9.113219                            7.140783       0.324835       2.153308                    0.998464      27.342957      71.663726       0.710479       0.359793      -1.138808       0.050559       0.001414       0.004096       0.050744       0.015159      -0.024449       0.012704      -0.010973      -0.092074      -0.046997       0.015195       0.031802             11.332142      10.418227      -3.767715      -4.287571       9.053753       3.750462      14.524446           0.026016
          397              O      10.259141       1.963936       1.320776      -0.542096      40.235968 0.56614933E+03  0.13776669E+05                                 9.401155                            7.375472       0.303587       2.140867                    0.998531      27.710649      73.106108       0.698575       0.360313      -1.138801       0.005051      -0.015068      -0.045881       0.048556      -0.023409      -0.032539      -0.011559      -0.035680      -0.001423      -0.052072       0.021017       0.031055             11.914945      12.611704       5.064229      -4.227823      10.689620      -4.130521      12.443510           0.027904
          398              O       1.730503      -9.109444      19.326673      -0.534547      41.516104 0.55569008E+03  0.13488084E+05                                 9.664933                            7.354536       0.149082       2.095554                    0.997379      27.647378      73.358004       0.691320       0.365014      -1.132691       0.007670      -0.024052       0.036796       0.044624      -0.046207       0.012640       0.030300      -0.010089      -0.028538      -0.059830       0.004985       0.054845             12.623600      14.609444       4.227096       6.808434       8.763445       2.791635      14.497912           0.034198
          399              O       7.283094       2.288581       1.270829      -0.531175      42.019538 0.56438642E+03  0.13736289E+05                                 9.715123                            7.398879       0.190998       2.111406                    0.997419      27.545358      72.905677       0.691873       0.363736      -1.135018      -0.021665      -0.021023      -0.038002       0.048533       0.040170       0.017504      -0.018568      -0.002781      -0.043259      -0.050834       0.003404       0.047430             12.432382      13.142887      -5.462598       5.324837      10.479558      -3.840166      13.674701           0.036573
          400              O      -1.168917      -9.348977      19.193347      -0.526056      38.463477 0.53136591E+03  0.12731330E+05                                 9.112058                            7.140027       0.324570       2.153267                    0.998463      27.341130      71.655686       0.710540       0.359780      -1.138826      -0.014160      -0.027155       0.040454       0.050739       0.030599      -0.022182       0.015934      -0.013512      -0.001923      -0.047051       0.015290       0.031761             11.330463      11.113174      -4.233888      -4.271542       9.364552       3.771168      13.513662           0.026007
          401              O       2.798232       6.244909      12.897204      -0.542109      40.234846 0.56613486E+03  0.13776153E+05                                 9.400842                            7.375281       0.303764       2.140914                    0.998528      27.710531      73.104029       0.698601       0.360304      -1.138815       0.042896      -0.018801      -0.012834       0.048562      -0.016645      -0.030422      -0.008560      -0.048393       0.049473      -0.052155       0.021065       0.031090             11.914449       8.182566      -0.212769       0.626052      20.364665       2.733806       7.196116           0.027895
          402              O       4.381630       4.787960      13.467567      -0.534530      41.514969 0.55567322E+03  0.13487591E+05                                 9.664841                            7.354511       0.149159       2.095587                    0.997384      27.647045      73.357224       0.691308       0.365022      -1.132683      -0.021271       0.033680      -0.020143       0.044638      -0.002309      -0.017443      -0.012219       0.069410       0.140377      -0.059774       0.004873       0.054902             12.623460      20.418968       2.163877       5.627606       8.775964       1.121465       8.675450           0.034198
          403              O       3.678012       7.402590      15.514588      -0.531151      42.022856 0.56442937E+03  0.13737694E+05                                 9.715971                            7.399405       0.190361       2.111206                    0.997411      27.545724      72.909303       0.691810       0.363760      -1.134992       0.048175       0.002280       0.005503       0.048542       0.026610       0.027484      -0.004546      -0.029768      -0.092855      -0.050854       0.003413       0.047441             12.433619      11.132708      -3.536844       5.034786       8.761969      -4.252763      17.406181           0.036565
          404              O       5.569898       6.237493      15.696653      -0.526067      38.466082 0.53141279E+03  0.12732764E+05                                 9.112537                            7.140413       0.324593       2.153260                    0.998464      27.341622      71.658390       0.710509       0.359787      -1.138817      -0.015497       0.048116      -0.004138       0.050719       0.015229      -0.020040       0.019007      -0.010523      -0.091898      -0.047009       0.015205       0.031804             11.331043      11.572603      -3.358899      -4.964399       7.897898       2.791668      14.522627           0.026009
          405              O       6.654026       5.320495      11.856775      -0.542083      40.233435 0.56610384E+03  0.13775218E+05                                 9.400617                            7.375061       0.303553       2.140856                    0.998529      27.710028      73.102384       0.698614       0.360302      -1.138815      -0.015894       0.039884      -0.022686       0.048559       0.003661       0.006084      -0.029249       0.066314       0.026073      -0.052113       0.021041       0.031072             11.914209       7.719614       0.484868      -4.130061       8.583131      -1.323249      19.439880           0.027908
          406              O       7.278737       7.220805      10.880191      -0.534575      41.516283 0.55568471E+03  0.13487925E+05                                 9.664968                            7.354538       0.149507       2.095692                    0.997380      27.647487      73.358305       0.691315       0.365017      -1.132688      -0.025219      -0.031486       0.019090       0.044629      -0.004601       0.040653       0.002977       0.033015      -0.127362      -0.059776       0.004845       0.054931             12.623691       6.756035      -1.038824      -1.074825      21.393163       4.592026       9.721874           0.034192
          407              O       7.952142       6.712588      14.168033      -0.531177      42.023772 0.56444223E+03  0.13738081E+05                                 9.716054                            7.399433       0.190637       2.111275                    0.997415      27.546256      72.910828       0.691817       0.363755      -1.134996      -0.012613       0.046634       0.004738       0.048541       0.004272      -0.039436       0.025067      -0.022784       0.033414      -0.050842       0.003377       0.047465             12.433776      14.210239       7.216696       1.706351      15.850936       0.024607       7.240152           0.036571
          408              O       8.019400       8.743013      13.250055      -0.526099      38.468249 0.53144913E+03  0.12733861E+05                                 9.112902                            7.140686       0.324575       2.153242                    0.998466      27.342360      71.661129       0.710490       0.359790      -1.138814      -0.020905      -0.023821       0.039613       0.050731      -0.033362      -0.013025      -0.001231      -0.003120       0.072685      -0.047015       0.015192       0.031822             11.331520      12.220548      -2.391078       5.817834       9.801542      -3.661638      11.972469           0.026002
          409              O      -3.267054       9.726383       2.361205      -0.542093      40.236692 0.56614440E+03  0.13776540E+05                                 9.401316                            7.375476       0.303201       2.140757                    0.998526      27.710474      73.105986       0.698568       0.360317      -1.138796      -0.032038      -0.005987      -0.036013       0.048572      -0.002835      -0.000848      -0.039048       0.045443       0.010259      -0.052070       0.021030       0.031040             11.915262      19.146039      -3.883899      -1.988409       9.048952       1.706519       7.550795           0.027899
          410              O      19.497611       8.728835       1.774126      -0.534588      41.518696 0.55571455E+03  0.13488817E+05                                 9.665234                            7.354616       0.149477       2.095650                    0.997387      27.648287      73.360645       0.691328       0.365006      -1.132698       0.038819       0.021877      -0.002424       0.044625       0.016851       0.017637      -0.029546      -0.066618       0.093600      -0.059827       0.004951       0.054876             12.624178       8.709577       1.697008       1.302320      16.547966       7.954510      12.614990           0.034199
          411              O      -2.468868       6.852012       2.617384      -0.531171      42.020836 0.56439925E+03  0.13736679E+05                                 9.715311                            7.398961       0.191623       2.111593                    0.997429      27.545601      72.906527       0.691870       0.363736      -1.135019      -0.013885      -0.027878      -0.037227       0.048537      -0.003327      -0.032668       0.034647       0.007446      -0.039732      -0.050853       0.003412       0.047441             12.432673      11.247088       6.672711       0.183670      18.098436      -2.128639       7.952494           0.036569
          412              O      20.468127       5.996666       1.500021      -0.526112      38.466140 0.53139345E+03  0.12732157E+05                                 9.112396                            7.140138       0.324879       2.153332                    0.998464      27.342141      71.658845       0.710546       0.359773      -1.138831       0.050571       0.002829      -0.003273       0.050756      -0.028731      -0.000808       0.016125       0.038663       0.056776      -0.047043       0.015237       0.031807             11.331047      10.417006      -1.829149       5.406297       9.907798      -4.243656      13.668337           0.026014
          413              O      -6.184779      11.789753      17.778718      -0.542095      40.232741 0.56609131E+03  0.13774830E+05                                 9.400451                            7.374910       0.303660       2.140885                    0.998530      27.710072      73.102164       0.698631       0.360295      -1.138821       0.005046      -0.032194       0.035996       0.048555      -0.016465       0.036658       0.013978      -0.031758       0.010271      -0.052222       0.021028       0.031194             11.914132      12.610278      -6.193254      -2.271142      15.581687       1.305456       7.550432           0.027906
          414              O      -6.491465       9.664559      18.365797      -0.534557      41.515798 0.55569038E+03  0.13488143E+05                                 9.665011                            7.354647       0.149032       2.095541                    0.997380      27.647547      73.359489       0.691297       0.365025      -1.132679       0.007664       0.043882       0.002444       0.044614       0.034038       0.033824      -0.006619       0.030686       0.093585      -0.059789       0.004782       0.055007             12.623736      14.609511       3.782531      -7.065014      10.647040      -3.878714      12.614656           0.034195
          415              O      -9.160828      11.584172      17.522539      -0.531169      42.020077 0.56439192E+03  0.13736480E+05                                 9.715247                            7.398949       0.190964       2.111384                    0.997417      27.545686      72.907106       0.691864       0.363740      -1.135014      -0.021673      -0.022414       0.037225       0.048557      -0.004915      -0.043433       0.019422      -0.001606      -0.039711      -0.050797       0.003385       0.047412             12.432594      13.142696       7.342951       2.067951      16.202355       0.536093       7.952731           0.036576
          416              O      -9.390881       9.668863      18.639902      -0.526068      38.467489 0.53143565E+03  0.12733500E+05                                 9.112939                            7.140712       0.324504       2.153234                    0.998463      27.341985      71.660819       0.710469       0.359802      -1.138801      -0.014135       0.048605       0.003290       0.050725      -0.034533      -0.015280      -0.004482       0.006115       0.056911      -0.047007       0.015251       0.031757             11.331641      11.114462      -1.582591       5.803062       9.211670      -3.682493      13.668790           0.026011
          417              O      19.242230      -3.580797       8.283148      -0.542132      40.235193 0.56613571E+03  0.13776170E+05                                 9.400831                            7.375202       0.303815       2.140929                    0.998528      27.710945      73.104958       0.698618       0.360295      -1.138822       0.042882      -0.001735       0.022692       0.048547      -0.018023       0.029733       0.004201      -0.056180       0.025997      -0.052255       0.021236       0.031019             11.914592       8.182403       0.648408      -0.129007       8.120762       4.335554      19.440609           0.027897
          418              O      -3.840459      -2.358365       9.259732      -0.534547      41.517977 0.55571184E+03  0.13488828E+05                                 9.665490                            7.354875       0.148927       2.095511                    0.997380      27.647695      73.360923       0.691273       0.365033      -1.132669      -0.021253      -0.034275      -0.019078       0.044614      -0.013955       0.010824      -0.039148      -0.019841      -0.127374      -0.059669       0.004842       0.054827             12.624464      20.420693       3.791565      -4.688655       7.729598      -0.517340       9.723102           0.034197
          419              O      20.121979      -1.892938       5.971890      -0.531146      42.020047 0.56438282E+03  0.13736192E+05                                 9.715265                            7.398898       0.190711       2.111322                    0.997416      27.545058      72.905076       0.691866       0.363740      -1.135014       0.048174       0.003626      -0.004739       0.048542       0.010488      -0.036681       0.028972       0.012308       0.033294      -0.050884       0.003461       0.047424             12.432650      11.131662       6.128089       0.545490      18.926811      -1.616540       7.239479           0.036563
          420              O      -2.652222      -1.152708       6.889868      -0.526053      38.468611 0.53144654E+03  0.12733800E+05                                 9.113080                            7.140761       0.324525       2.153248                    0.998463      27.341432      71.658998       0.710472       0.359800      -1.138806      -0.015509      -0.027621      -0.039621       0.050728      -0.024972      -0.003039       0.012838       0.044357       0.072715      -0.047074       0.015281       0.031794             11.331794      11.573301      -2.620145       5.391301      10.449751      -4.265057      11.972330           0.026009
          421              O      -2.866005      -4.053127       7.020374      -0.723900      55.760137 0.10833268E+04  0.30830503E+05                                11.623999                           10.117062       0.244974       2.032573                    0.999051      33.680893      94.339635       0.607441       0.354308      -1.150064       0.002617       0.003635      -0.006435       0.007840      -0.015625       0.027070       0.038260       0.011068      -0.099134      -0.066236       0.033094       0.033142             14.241660      15.730961      -1.052613       1.825212      14.986615       2.580537      12.007403          -0.171513
          422              O       5.356113       7.574658      13.119549      -0.723911      55.760717 0.10833567E+04  0.30831613E+05                                11.624132                           10.117222       0.244824       2.032525                    0.999048      33.681306      94.341628       0.607434       0.354309      -1.150061       0.002616       0.003755       0.006355       0.007831      -0.015508      -0.026979      -0.038086       0.011111      -0.098941      -0.065985       0.032909       0.033076             14.241755      15.731017      -1.054518      -1.824125      14.987118      -2.580262      12.007131          -0.171504
          423              O       8.598109       0.000000       0.000000      -0.724161      55.768242 0.10834914E+04  0.30836288E+05                                11.624629                           10.117403       0.245645       2.032718                    0.999047      33.685090      94.352342       0.607471       0.354278      -1.150091      -0.007834       0.000001       0.000005       0.007834       0.000035       0.000056       0.000095      -0.099027       0.099263      -0.066058       0.032917       0.033140             14.242542       9.772562       0.000005       0.000083      16.477526      -0.000142      16.477539          -0.171394
          424              O      -2.866005       8.106386       0.000000      -0.723883      55.760070 0.10833268E+04  0.30830460E+05                                11.623906                           10.116995       0.245100       2.032608                    0.999051      33.681022      94.339506       0.607450       0.354303      -1.150069       0.002633      -0.007391       0.000062       0.007846       0.031257       0.000142       0.000115       0.077208       0.099344      -0.066229       0.032942       0.033287             14.241532      15.730885       2.107038      -0.001229      10.517366      -0.000243      16.476344          -0.171522

******************************************************
Auxiliary information for the entire system
The total spin magnetic moment of the unit cell is   16.189240
The total net atomic charge of the unit cell is   0.000004
Accuracy of reproducing the electrostatic potential in the unit cell:
  The inner radius (bohr) =    5.0000
  The outer radius (bohr) =   12.0000
  Valid grid points have density less than (e/(bohr^3)) =    0.0001
  The number of valid grid points were=      1646024
  The rms potential error without charges in kcal/mol is=      8.04211
  The rms potential error with partial charges in kcal/mol is=      2.16440
  The RRMSE value at monopole order=      0.26913
  The rms potential error with partial charges and cloud penetration in kcal/mol is=      2.15660
  The RRMSE value at monopole order with cloud penetration is=      0.26816
  The rms potential error with partial charges and atomic dipoles in kcal/mol is=      0.32898
  The RRMSE value at dipole order=      0.04091
  The rms potential error with partial charges, atomic dipoles and cloud penetration in kcal/mol is=      0.31963
  The RRMSE value at dipole order with cloud penetration=      0.03974

******************************************************
The electron densities and ab initio electrostatic potential were computed in VASP using the PBE functional and
projector augmented wave method. See the main text of the journal article for a description of computational details.
The atomic charges, dipoles, and quadrupoles were computed with the DDEC6 method as described in
(a) T. A. Manz and N. Gabaldon Limas, RSC Adv. 6 (2016) 47771-47801 DOI: 10.1039/c6ra04656h
(b) N. Gabaldon Limas and T. A. Manz, RSC Adv. 8 (2018) 2678-2707 DOI: 10.1039/c7ra11829e.
For each atom in the material, the electron cloud parameters were fit to the spherically averaged atom-in-material
electron density using radial positions for which this density was between 10^-4 and 10^-2 electrons per cubic bohr.
The polarizabilities, dispersion coefficients, and quantum Drude oscillator (QDO) parameters were fit using the MCLF method.
The magnetic structure of the system was optimized in VASP from the default ferromagnetic initial guess using spin polarization.
The atomic spin moments (ASMs) were computed on this optimized magnetic structure using the DDEC6 partition as inputs
to the method of T. A. Manz and D. S. Sholl, J. Chem. Theory Comput. 7 (2011) 4146-4164 DOI: 10.1021/ct200539n.
The RMSE and RRMSE were computed using a uniform grid with Ewald summation.
