# Supplementary material for: A collection of forcefield precursors for metal–organic frameworks
Source: RSC Adv. 2019 Nov 13;9(63):36492–507. doi: 10.1039/c9ra07327b (PMC9075174; doi:10.1039/c9ra07327b)
Supplement: RA-009-C9RA07327B-s4615 [file RA-009-C9RA07327B-s4615.xyz]

  920
jmolscript: load "" {1 1 1} spacegroup "x,y,z" unitcell [{     28.472700     0.000000     0.000000 }, {    -12.617661    25.524288     0.000000 }, {    -12.617661    -9.849125    23.547485 }]
Zn     1.301162    -2.755178    10.868577     0.432164
Zn     4.064056    -1.101227     9.300315     0.688604
Zn     1.595817    -2.400067    14.420009     0.689495
Zn   -11.202181    19.263213    10.046299     0.690219
Zn    -1.842546    -1.291932     9.804466     0.696541
Zn    15.547480     6.082160     4.972287     0.432096
Zn    15.475060     9.497118     6.049820     0.688649
Zn    18.713663     4.653241     5.844486     0.689528
Zn    12.950137     4.260461     6.680421     0.690182
Zn    15.115275     5.860599     1.377999     0.696518
Zn   -12.310102     9.593003    18.575198     0.432096
Zn   -12.237682     6.178045    17.497665     0.688649
Zn   -15.476285    11.021922    17.702999     0.689528
Zn    -9.712759    11.414702    16.867064     0.690182
Zn   -11.877897     9.814564    22.169486     0.696517
Zn     1.936216    18.430341    12.678908     0.432163
Zn    -0.826678    16.776390    14.247170     0.688604
Zn     1.641561    18.075230     9.127476     0.689495
Zn    14.439559    -3.588050    13.501186     0.690220
Zn     5.079956    16.967252    13.743254     0.696569
Zn    -3.262663     5.081419    16.017470     0.432112
Zn    -3.520788     4.873052    12.451439     0.688645
Zn    -3.450318     8.520382    16.999165     0.689539
Zn    -0.068979     3.762757    17.039196     0.690160
Zn    -5.967186     3.262274    17.609045     0.696520
Zn    10.983655    -3.768303    21.895158     0.432089
Zn     7.890216    -2.215310    20.974687     0.688654
Zn    13.667527    -2.112663    20.197149     0.689486
Zn    -4.389362     6.446712     1.899576     0.690214
Zn    10.990667    -7.271391    20.956320     0.696517
Zn    -7.746277    19.443466     1.652327     0.432089
Zn    -4.652838    17.890473     2.572798     0.688654
Zn   -10.430149    17.787826     3.350336     0.689486
Zn     7.626740     9.228451    21.647909     0.690214
Zn    -7.753289    22.946554     2.591165     0.696517
Zn     6.500041    10.593744     7.530015     0.432112
Zn     6.758166    10.802111    11.096046     0.688646
Zn     6.687696     7.154781     6.548320     0.689539
Zn     3.306357    11.912406     6.508289     0.690160
Zn     9.204564    12.412889     5.938440     0.696519
H      8.875384     3.556352     8.187461     0.109552
H      6.900989     2.536599     8.733762     0.111562
H      8.387916    -0.948031     7.563452     0.111605
H     10.360725     0.072707     7.014796     0.107664
H     -0.299881    -2.619105    18.814441     0.112623
H     -0.098068    -2.953203    21.065580     0.111915
H      3.832004    -3.296836    20.660563     0.108927
H      3.631129    -2.963321    18.404714     0.114547
H     -3.861578    -3.402596     8.220427     0.126405
H     11.113956    20.195458     7.309139     0.113515
H     12.290785    18.215772     7.441005     0.110973
H    -14.127167    18.163305     8.481804     0.122028
H      6.187626     0.535403    11.394628     0.122767
H      7.127263     1.324166    13.365552     0.111279
H      6.188434     0.754149    15.411829     0.110277
H      4.312491    -0.606198    15.484826     0.125802
H      2.215700    -5.274704    16.144156     0.121042
H    -10.000329    18.012129    16.544463     0.114226
H    -10.098353    16.488335    14.811368     0.113657
H    -10.598009    17.205533    12.675611     0.122624
H      3.222560     1.549563     7.316204     0.124085
H      1.935063     3.017894     6.094089     0.110970
H     -0.365241     2.879757     6.174151     0.111248
H     -1.378048     1.273290     7.476326     0.120288
H     -3.430802     0.450713    12.164631     0.123080
H     -4.052788     1.279205    14.229745     0.102857
H     -2.762437     0.827835    16.089997     0.103989
H     -0.850747    -0.455162    15.880424     0.126401
H     -9.077703    18.489741     7.530486     0.125109
H     -7.371813    18.668167     5.981061     0.105344
H     -6.275847    20.682811     5.698491     0.103666
H     -6.884187    22.518044     6.967701     0.128800
H    -10.806749    15.782405     7.382137     0.109557
H    -11.140847    13.743767     6.397852     0.111577
H     14.614575    12.870619     9.150553     0.111621
H    -13.525612    14.910242    10.132483     0.107658
H     22.011772     1.208196     5.392374     0.112638
H     23.712563    -0.057007     6.244793     0.111900
H     -4.837434     2.088576     9.579117     0.108861
H     -6.542335     3.356331     8.726698     0.114571
H     12.413786     4.174205     0.430919     0.126398
H     10.499633     2.890652     0.485078     0.113507
H      9.652589     2.168113     2.505452     0.110973
H     10.718113     2.730113     4.469313     0.122024
H    -10.123068    10.667255     7.443360     0.122761
H     -7.951946    10.691070     8.265167     0.111269
H     -6.680161     8.747909     8.248684     0.110231
H     -7.582021     6.782500     7.412748     0.125788
H     18.627335     2.217450     8.227491     0.121068
H     17.772248     0.760619     9.800463     0.114227
H     15.488845     0.594294    10.106581     0.113658
H     14.060529     1.888338     8.837371     0.122693
H     15.197825    11.797411     3.539187     0.124101
H     14.849082    12.682625     1.441106     0.110959
H      1.960037     1.435081    23.175435     0.111253
H      2.037396    -0.848553    23.460359     0.120290
H      5.228542    -4.928430    23.255496     0.123086
H      7.321876    -5.786585    22.786901     0.102860
H     21.376253     3.520254     0.963092     0.104000
H     20.713940     3.836123     3.155363     0.126397
H     10.685183     6.213527     8.260458     0.125098
H      9.695940     8.066060     9.225905     0.105269
H     10.696011    10.140270     9.032815     0.103633
H     12.686910    10.360962     7.876634     0.128807
H     14.044127    -0.107242    16.165348     0.109557
H     14.378225     1.931396    17.149633     0.111577
H    -11.377197     2.804544    14.396932     0.111621
H     16.762990     0.764921    13.415002     0.107658
H    -18.774394    14.466967    18.155111     0.112638
H    -20.475185    15.732170    17.302692     0.111899
H      8.074812    13.586587    13.968368     0.108863
H      9.779713    12.318832    14.820787     0.114571
H     -9.176408    11.500958    23.116566     0.126398
H     -7.262255    12.784511    23.062407     0.113507
H     -6.415211    13.507050    21.042033     0.110973
H     -7.480735    12.945050    19.078172     0.122024
H     13.360446     5.007908    16.104125     0.122761
H     11.189324     4.984093    15.282318     0.111269
H      9.917539     6.927254    15.298801     0.110232
H     10.819399     8.892663    16.134737     0.125788
H    -15.389957    13.457713    15.319994     0.121068
H    -14.534870    14.914544    13.747022     0.114227
H    -12.251467    15.080869    13.440904     0.113658
H    -10.823151    13.786825    14.710114     0.122693
H    -11.960447     3.877752    20.008298     0.124101
H    -11.611704     2.992538    22.106379     0.110959
H      1.277341    14.240082     0.372050     0.111253
H      1.199982    16.523716     0.087126     0.120290
H     -1.991164    20.603593     0.291989     0.123086
H     -4.084498    21.461748     0.760584     0.102860
H    -18.138875    12.154909    22.584393     0.104000
H    -17.476562    11.839040    20.392122     0.126397
H     -7.447805     9.461636    15.287027     0.125098
H     -6.458562     7.609103    14.321580     0.105269
H     -7.458633     5.534893    14.514670     0.103633
H     -9.449532     5.314201    15.670851     0.128807
H     -5.638006    12.118811    15.360024     0.109552
H     -3.663611    13.138564    14.813723     0.111562
H     -5.150538    16.623194    15.984033     0.111605
H     -7.123347    15.602456    16.532689     0.107664
H      3.537259    18.294268     4.733044     0.112623
H      3.335446    18.628366     2.481905     0.111915
H     -0.594626    18.971999     2.886922     0.108927
H     -0.393751    18.638484     5.142771     0.114547
H      7.098956    19.077759    15.327058     0.126404
H     -7.876578    -4.520295    16.238346     0.113517
H     -9.053407    -2.540609    16.106480     0.110974
H     17.364545    -2.488142    15.065681     0.122029
H     -2.950248    15.139760    12.152857     0.122767
H     -3.889885    14.350997    10.181933     0.111278
H     -2.951056    14.921014     8.135656     0.110277
H     -1.075113    16.281361     8.062659     0.125802
H      1.021678    20.949867     7.403329     0.121042
H     13.237707    -2.336966     7.003022     0.114226
H     13.335731    -0.813172     8.736117     0.113657
H     13.835387    -1.530370    10.871874     0.122623
H      0.014818    14.125600    16.231281     0.124085
H      1.302315    12.657269    17.453396     0.110970
H      3.602619    12.795406    17.373334     0.111248
H      4.615426    14.401873    16.071159     0.120287
H      6.668180    15.224450    11.382854     0.123080
H      7.290166    14.395958     9.317740     0.102856
H      5.999815    14.847328     7.457488     0.103987
H      4.088125    16.130325     7.667061     0.126399
H     12.315081    -2.814578    16.016999     0.125109
H     10.609191    -2.993004    17.566424     0.105344
H      9.513225    -5.007648    17.848994     0.103666
H     10.121565    -6.842881    16.579784     0.128800
H     -5.563911     6.307128     6.138829     0.109562
H     -5.524715     5.953776     8.399388     0.111533
H     -1.741979     4.792574     8.142720     0.111623
H     -1.782760     5.143374     5.882162     0.107669
H     -4.094103    11.881307    20.352091     0.112641
H     -3.705200    13.970800    21.190382     0.111920
H     -1.655536    14.897856    17.924346     0.108826
H     -2.043500    12.804243    17.083700     0.114569
H     -4.969956     0.741665    19.530284     0.126403
H     -3.632926    -0.732672    20.693530     0.113518
H     -1.336732    -0.542460    20.580502     0.110972
H     -0.379152     1.119536    19.304228     0.122025
H     -4.046912     7.819621    10.834198     0.122748
H     -4.337626    10.097831    10.495114     0.111287
H     -4.242706    11.563418    12.294142     0.110259
H     -3.854550    10.749228    14.429899     0.125798
H     -0.598680     9.833878    18.327008     0.121065
H      1.585059     9.959513    19.064044     0.114225
H      2.907646     8.066152    19.099365     0.113645
H      2.043324     6.045588    18.395295     0.122691
H     -6.269963     3.204786    11.298083     0.124042
H     -8.156780     1.883030    11.291019     0.110945
H     -9.052327     1.137562    13.280782     0.111230
H     -8.061057     1.713849    15.277608     0.120277
H     -8.233403     5.188358    19.120558     0.123082
H     -9.251766     7.020069    20.093069     0.102855
H     -8.275345     9.105432    19.928237     0.104001
H     -6.278038     9.353978    18.790893     0.126390
H      1.565895     2.044391    14.627698     0.125101
H      2.161933     1.235555    12.546100     0.105335
H      0.841590     1.698481    10.707041     0.103642
H     -1.073205     2.972794    10.949581     0.128775
H      3.226657     0.846475    17.107248     0.109537
H      4.906148    -0.525763    17.837220     0.111535
H      4.484680     0.924517    21.503563     0.111608
H      2.803603     2.294203    20.773591     0.107649
H    -10.255150    -1.978098    18.703767     0.112634
H     -8.367269    -0.819710    18.143337     0.111918
H    -10.324974     2.596562    18.616642     0.108826
H    -12.216964     1.437189    19.179427     0.114593
H     11.305408    -9.368242    23.514519     0.126428
H     24.225451    -0.350772     2.095726     0.113516
H     24.497772     1.096588     3.871207     0.110976
H     -4.006573     3.373051     3.517994     0.122046
H      8.115094     0.264766    18.656672     0.122762
H      9.055864     1.778028    17.168471     0.111282
H     11.361398     1.870471    16.904739     0.110261
H     12.723638     0.451220    18.131563     0.125807
H    -12.659745    -0.360674    22.184086     0.121037
H      0.884935    10.394709     0.546302     0.114228
H      0.022144     9.858817     2.620835     0.113640
H     -1.770838     8.415099     2.783313     0.122679
H      5.705302    -4.234073    19.294809     0.124082
H      4.757239    -6.138944    18.411779     0.110962
H     -6.727049    17.379592    18.508323     0.111252
H     -4.645613    17.278712    19.487899     0.120288
H      0.425940    17.495922    18.437681     0.123096
H      2.122899    17.640986    16.876482     0.102875
H     15.863346    -5.888856    16.575075     0.103997
H     15.286650    -4.041443    17.839575     0.126399
H     21.328781     7.454883     3.583927     0.125104
H     19.229686     8.320155     4.017201     0.105283
H     17.813449     8.842646     2.267623     0.103651
H     18.497892     8.502417     0.084771     0.128796
H      0.010721    14.828688     6.440237     0.109537
H     -1.668770    16.200926     5.710265     0.111535
H     -1.247302    14.750646     2.043922     0.111608
H      0.433775    13.380960     2.773894     0.107649
H     13.492528    17.653261     4.843718     0.112634
H     11.604647    16.494873     5.404148     0.111918
H     13.562352    13.078601     4.930843     0.108826
H     15.454342    14.237974     4.368058     0.114593
H     -8.068030    25.043405     0.032966     0.126428
H    -20.988073    16.025935    21.451759     0.113516
H    -21.260394    14.578575    19.676278     0.110975
H      7.243951    12.302112    20.029491     0.122046
H     -4.877716    15.410397     4.890813     0.122762
H     -5.818486    13.897135     6.379014     0.111282
H     -8.124020    13.804692     6.642746     0.110261
H     -9.486260    15.223943     5.415922     0.125807
H     15.897123    16.035837     1.363399     0.121037
H      2.352443     5.280454    23.001183     0.114228
H      3.215234     5.816346    20.926650     0.113640
H      5.008216     7.260064    20.764172     0.122679
H     -2.467924    19.909236     4.252676     0.124082
H     -1.519861    21.814107     5.135706     0.110962
H      9.964427    -1.704429     5.039162     0.111252
H      7.882991    -1.603549     4.059586     0.120288
H      2.811438    -1.820759     5.109804     0.123096
H      1.114479    -1.965823     6.671003     0.102876
H    -12.625968    21.564019     6.972410     0.104000
H    -12.049272    19.716606     5.707910     0.126400
H    -18.091403     8.220280    19.963558     0.125104
H    -15.992308     7.355008    19.530284     0.105283
H    -14.576071     6.832517    21.279862     0.103651
H    -15.260514     7.172746    23.462714     0.128796
H      8.801289     9.368035    17.408656     0.109562
H      8.762093     9.721387    15.148097     0.111533
H      4.979357    10.882589    15.404765     0.111623
H      5.020138    10.531789    17.665323     0.107669
H      7.331481     3.793856     3.195394     0.112641
H      6.942578     1.704363     2.357103     0.111920
H      4.892914     0.777307     5.623139     0.108826
H      5.280878     2.870920     6.463785     0.114569
H      8.207334    14.933498     4.017201     0.126402
H      6.870304    16.407835     2.853955     0.113518
H      4.574110    16.217623     2.966983     0.110972
H      3.616530    14.555627     4.243257     0.122025
H      7.284290     7.855542    12.713287     0.122748
H      7.575004     5.577332    13.052371     0.111286
H      7.480084     4.111745    11.253343     0.110258
H      7.091928     4.925935     9.117586     0.125798
H      3.836058     5.841285     5.220477     0.121065
H      1.652319     5.715650     4.483441     0.114224
H      0.329732     7.609011     4.448120     0.113644
H      1.194054     9.629575     5.152190     0.122691
H      9.507341    12.470377    12.249402     0.124042
H     11.394158    13.792133    12.256466     0.110944
H     12.289705    14.537601    10.266703     0.111230
H     11.298435    13.961314     8.269877     0.120277
H     11.470781    10.486805     4.426927     0.123082
H     12.489144     8.655094     3.454416     0.102855
H     11.512723     6.569731     3.619248     0.104001
H      9.515416     6.321185     4.756592     0.126390
H      1.671483    13.630772     8.919787     0.125100
H      1.075445    14.439608    11.001385     0.105334
H      2.395788    13.976682    12.840444     0.103642
H      4.310583    12.702369    12.597904     0.128775
C      9.800905     1.909295     7.549088    -0.015024
C      8.773784     2.640694     8.060775    -0.114966
C      7.603671     2.035384     8.385730    -0.114392
C      7.460528     0.699832     8.201118    -0.019656
C      8.487966    -0.031410     7.689667    -0.109263
C      9.657855     0.573685     7.364005    -0.108252
C     11.096198     2.601331     7.193757     0.562833
C      6.121545     0.017602     8.550092     0.599701
C      1.647112    -2.759902    18.397415    -0.015207
C      0.539917    -2.757328    19.188846    -0.102118
C      0.658261    -2.955375    20.527049    -0.113067
C      1.884939    -3.155995    21.073822    -0.020150
C      2.992451    -3.158765    20.282862    -0.111920
C      2.873855    -2.960208    18.944658    -0.115094
C      1.545791    -2.580562    16.897675     0.581764
C      2.013662    -3.412490    22.568852     0.579516
C    -14.077576    20.109845     8.972298     0.144189
C    -14.779189    21.291688     8.893414     0.132932
C    -16.004975    21.323379     8.272702    -0.164636
C     11.943301    20.174445     7.730404    -0.082719
C     12.645072    18.993211     7.809052    -0.078309
C    -14.601842    18.960812     8.430235    -0.157944
C      4.125486    -0.849394    13.487999     0.140476
C      4.688502    -0.507209    12.261646     0.139895
C      5.812858     0.307276    12.215258    -0.161493
C      6.375272     0.779261    13.394751    -0.094193
C      5.812573     0.437587    14.621104    -0.085911
C      4.687900    -0.376700    14.667022    -0.163132
C    -10.797530    19.152943    13.132903     0.144096
C      1.878867    -5.460911    14.168522     0.139855
C      2.176218    -5.887236    15.444089    -0.163667
C    -10.202512    18.300450    15.684273    -0.083449
C    -10.261406    17.391883    14.647242    -0.081279
C    -10.558440    17.817304    13.372617    -0.168295
C      0.315517     0.452266     8.172390     0.131410
C      1.687633     0.534852     8.125060     0.139658
C      2.292757     1.493247     7.348935    -0.165137
C      1.526083     2.369213     6.620375    -0.084298
C      0.154126     2.286528     6.667941    -0.086313
C     -0.451316     1.328330     7.443595    -0.156847
C     -1.000018    -0.769551    13.898197     0.148504
C     -1.770323    -0.498679    12.788639     0.138781
C     -2.910950     0.268213    12.914618    -0.168271
C     -3.283045     0.764627    14.149213    -0.080057
C     -2.512394     0.493894    15.257828    -0.077387
C     -1.370787    -0.273607    15.132085    -0.156120
C     -8.345464    21.598011     8.005438     0.143027
C     -9.000066    20.394450     8.172861     0.140477
C     -8.636246    19.299351     7.415809    -0.172906
C     -7.616908    19.407598     6.490629    -0.081497
C     -6.962623    20.611002     6.322971    -0.076237
C     -7.326443    21.706101     7.080022    -0.152678
C    -12.136256    15.536081     8.847967    -0.015046
C    -11.427187    15.189028     7.739587    -0.114956
C    -11.624730    13.979598     7.157023    -0.114405
C     15.943729    13.116809     7.682602    -0.019653
C     15.234977    13.464019     8.791218    -0.109264
C    -13.040907    14.673547     9.373547    -0.108247
C    -11.901855    16.887101     9.482572     0.562783
C     15.704502    11.751456     7.005377     0.599690
C     21.810735     2.401669     6.979710    -0.015217
C     22.340807     1.387238     6.243380    -0.102153
C     -5.120724     0.634604     6.748474    -0.113044
C     -4.639497     0.897028     7.990839    -0.020207
C     -5.169252     1.911263     8.727640    -0.111777
C     -6.180169     2.664094     8.222075    -0.115134
C     20.657605     3.234349     6.461430     0.581791
C     -3.529624     0.031083     8.570343     0.579528
C     12.201070     3.786304     3.622310     0.144184
C     12.706714     4.218247     2.416914     0.132948
C     12.071435     3.883139     1.245191    -0.164634
C     10.930764     3.116993     1.277922    -0.082721
C     10.425278     2.685659     2.483082    -0.078260
C     11.060557     3.020059     3.655276    -0.157970
C     19.084071     7.545336     6.927199     0.140484
C     18.322233     8.710467     6.937089     0.139877
C     -9.612580     9.889242     7.437944    -0.161457
C     -8.313295     9.903514     7.929851    -0.094220
C     -7.551140     8.738893     7.919961    -0.085839
C     -8.089344     7.560315     7.418635    -0.163166
C     15.488181     2.825013     7.776321     0.144154
C     16.852593     2.924414     7.593593     0.139789
C     17.706635     2.152295     8.349703    -0.163672
C     17.196582     1.280932     9.288776    -0.083471
C     15.832012     1.183398     9.470092    -0.081265
C     14.978287     1.954612     8.714924    -0.168411
C     14.971278     9.035098     1.894160     0.131362
C     15.133612     9.869152     2.975696     0.139658
C     15.088171    11.231652     2.806625    -0.165120
C     14.880711    11.760256     1.556253    -0.084329
C     14.718535    10.926104     0.474953    -0.086303
C     14.763660     9.563800     0.643553    -0.156830
C     18.884502     4.565387     2.740927     0.148454
C     18.028397     4.889554     1.711431     0.138828
C     18.425106     4.701516     0.402897    -0.168299
C     19.677156     4.189076     0.121976    -0.080060
C     20.532597     3.865675     1.151472    -0.077385
C     20.135860     4.053731     2.461183    -0.156112
C     12.872491     8.417967     7.377663     0.143073
C     12.273911     7.179607     7.492810     0.140454
C     11.086263     7.048217     8.183457    -0.172873
C     10.496597     8.155913     8.759664    -0.081432
C     11.094859     9.394116     8.644282    -0.076213
C     12.282507     9.525506     7.953634    -0.152738
C     15.373634     0.139082    14.699518    -0.015046
C     14.664565     0.486135    15.807898    -0.114956
C     14.862108     1.695565    16.390462    -0.114405
C    -12.706351     2.558354    15.864883    -0.019652
C    -11.997599     2.211144    14.756267    -0.109264
C     16.278285     1.001616    14.173938    -0.108247
C     15.139233    -1.211938    14.064913     0.562783
C    -12.467124     3.923707    16.542108     0.599690
C    -18.573357    13.273494    16.567775    -0.015216
C    -19.103429    14.287925    17.304105    -0.102152
C      8.358102    15.040559    16.799011    -0.113047
C      7.876875    14.778135    15.556646    -0.020209
C      8.406630    13.763900    14.819845    -0.111772
C      9.417547    13.011069    15.325410    -0.115133
C    -17.420227    12.440814    17.086055     0.581791
C      6.767002    15.644080    14.977142     0.579541
C     -8.963692    11.888859    19.925175     0.144184
C     -9.469336    11.456916    21.130571     0.132948
C     -8.834057    11.792024    22.302294    -0.164633
C     -7.693386    12.558170    22.269563    -0.082721
C     -7.187900    12.989504    21.064403    -0.078261
C     -7.823179    12.655104    19.892209    -0.157970
C    -15.846693     8.129827    16.620286     0.140484
C    -15.084855     6.964696    16.610396     0.139877
C     12.849958     5.785921    16.109541    -0.161457
C     11.550673     5.771649    15.617634    -0.094220
C     10.788518     6.936270    15.627524    -0.085838
C     11.326722     8.114848    16.128850    -0.163166
C    -12.250803    12.850150    15.771164     0.144154
C    -13.615215    12.750749    15.953892     0.139789
C    -14.469257    13.522868    15.197782    -0.163672
C    -13.959204    14.394231    14.258709    -0.083471
C    -12.594634    14.491765    14.077393    -0.081265
C    -11.740909    13.720551    14.832561    -0.168411
C    -11.733900     6.640065    21.653325     0.131362
C    -11.896234     5.806011    20.571789     0.139658
C    -11.850793     4.443511    20.740860    -0.165121
C    -11.643333     3.914907    21.991232    -0.084329
C    -11.481157     4.749059    23.072532    -0.086302
C    -11.526282     6.111363    22.903932    -0.156829
C    -15.647124    11.109776    20.806558     0.148454
C    -14.791019    10.785609    21.836054     0.138828
C    -15.187728    10.973647    23.144588    -0.168299
C    -16.439778    11.486087    23.425509    -0.080060
C    -17.295219    11.809488    22.396013    -0.077385
C    -16.898482    11.621432    21.086302    -0.156113
C     -9.635113     7.257196    16.169822     0.143073
C     -9.036533     8.495556    16.054675     0.140454
C     -7.848885     8.626946    15.364028    -0.172873
C     -7.259219     7.519250    14.787821    -0.081433
C     -7.857481     6.281047    14.903203    -0.076214
C     -9.045129     6.149657    15.593851    -0.152738
C     -6.563527    13.765868    15.998397    -0.015024
C     -5.536406    13.034469    15.486710    -0.114966
C     -4.366293    13.639779    15.161755    -0.114392
C     -4.223150    14.975331    15.346367    -0.019656
C     -5.250588    15.706573    15.857818    -0.109263
C     -6.420477    15.101478    16.183480    -0.108252
C     -7.858820    13.073832    16.353728     0.562834
C     -2.884167    15.657561    14.997393     0.599701
C      1.590266    18.435065     5.150070    -0.015206
C      2.697461    18.432491     4.358639    -0.102118
C      2.579117    18.630538     3.020436    -0.113067
C      1.352439    18.831158     2.473663    -0.020151
C      0.244927    18.833928     3.264623    -0.111921
C      0.363523    18.635371     4.602827    -0.115094
C      1.691587    18.255725     6.649810     0.581764
C      1.223716    19.087653     0.978633     0.579516
C     17.314954    -4.434682    14.575187     0.144190
C     18.016567    -5.616525    14.654071     0.132926
C     19.242353    -5.648216    15.274783    -0.164640
C     -8.705923    -4.499282    15.817081    -0.082713
C     -9.407694    -3.318048    15.738433    -0.078307
C     17.839220    -3.285649    15.117250    -0.157940
C     -0.888108    16.524557    10.059486     0.140476
C     -1.451124    16.182372    11.285839     0.139895
C     -2.575480    15.367887    11.332227    -0.161494
C     -3.137894    14.895902    10.152734    -0.094194
C     -2.575195    15.237576     8.926381    -0.085911
C     -1.450522    16.051863     8.880463    -0.163131
C     14.034908    -3.477780    10.414582     0.144096
C      1.358511    21.136074     9.378963     0.139855
C      1.061160    21.562399     8.103396    -0.163666
C     13.439890    -2.625287     7.863212    -0.083449
C     13.498784    -1.716720     8.900243    -0.081279
C     13.795818    -2.142141    10.174868    -0.168296
C      2.921861    15.222897    15.375095     0.131413
C      1.549745    15.140311    15.422425     0.139658
C      0.944621    14.181916    16.198550    -0.165137
C      1.711295    13.305950    16.927110    -0.084298
C      3.083252    13.388635    16.879544    -0.086313
C      3.688694    14.346833    16.103890    -0.156849
C      4.237396    16.444714     9.649288     0.148504
C      5.007701    16.173842    10.758846     0.138785
C      6.148328    15.406950    10.632867    -0.168268
C      6.520423    14.910536     9.398272    -0.080066
C      5.749772    15.181269     8.289657    -0.077390
C      4.608165    15.948770     8.415400    -0.156124
C     11.582842    -5.922848    15.542047     0.143027
C     12.237444    -4.719287    15.374624     0.140477
C     11.873624    -3.624188    16.131676    -0.172906
C     10.854286    -3.732435    17.056856    -0.081497
C     10.200001    -4.935839    17.224514    -0.076237
C     10.563821    -6.030938    16.467463    -0.152677
C     -3.677257     5.756697     5.800452    -0.015001
C     -4.788093     5.998531     6.548320    -0.115021
C     -4.764004     5.790056     7.888878    -0.114306
C     -3.630182     5.341846     8.482040    -0.019662
C     -2.519347     5.100365     7.733936    -0.109241
C     -2.543342     5.308075     6.393378    -0.108252
C     -3.723617     5.995280     4.309190     0.562761
C     -3.611974     5.083961    10.002972     0.599639
C     -3.105070    12.145993    18.638541    -0.015139
C     -3.598042    12.493581    19.858536    -0.102163
C     -3.368079    13.735227    20.357978    -0.113093
C     -2.644639    14.629678    19.636483    -0.020180
C     -2.151351    14.282600    18.416488    -0.111733
C     -2.381884    13.040955    17.917046    -0.115164
C     -3.310718    10.758011    18.070340     0.581689
C     -2.357683    16.009601    20.211748     0.579505
C     -2.102155     1.922058    18.656672     0.144168
C     -3.472533     1.808678    18.723312     0.132973
C     -4.044140     0.817436    19.484602    -0.164653
C     -3.246571    -0.060741    20.178782    -0.082706
C     -1.876668     0.052580    20.111671    -0.078304
C     -1.304428     1.044136    19.350852    -0.157937
C     -3.719380     8.800760    13.913502     0.140502
C     -3.776613     7.922643    12.834792     0.139787
C     -4.008498     8.408054    11.554044    -0.161382
C     -4.182392     9.771465    11.351065    -0.094228
C     -4.125476    10.649779    12.429304    -0.085889
C     -3.893909    10.163857    13.710052    -0.163108
C      0.209148     6.731456    17.940593     0.144066
C     -0.580994     7.862878    17.919401     0.139858
C     -0.067064     9.069624    18.339959    -0.163672
C      1.237010     9.145300    18.781474    -0.083476
C      2.025408     8.012839    18.801489    -0.081237
C      1.512429     6.806918    18.381402    -0.168393
C     -6.574560     2.801445    14.481232     0.131331
C     -6.040541     3.246537    13.294439     0.139774
C     -6.631520     2.903720    12.102701    -0.165115
C     -7.756518     2.116166    12.097520    -0.084309
C     -8.290378     1.671329    13.284314    -0.086327
C     -7.699716     2.013635    14.476052    -0.156758
C     -6.062325     7.419857    18.278029     0.148411
C     -6.646492     6.176082    18.376222     0.138867
C     -7.839441     6.028884    19.054625    -0.168289
C     -8.449362     7.124046    19.635777    -0.080052
C     -7.865166     8.367096    19.536877    -0.077404
C     -6.671237     8.514746    18.858003    -0.156088
C     -0.896022     3.267368    12.934634     0.143040
C     -0.107181     2.989581    14.032653     0.140467
C      1.035755     2.229744    13.887365    -0.172878
C      1.390450     1.747323    12.643116    -0.081484
C      0.601609     2.024756    11.545332    -0.076264
C     -0.541327     2.784593    11.690620    -0.152642
C      2.858282     1.696776    18.873074    -0.015022
C      3.483636     0.860159    18.000875    -0.114943
C      4.480295     0.047563    18.433913    -0.114335
C      4.853019     0.072116    19.737266    -0.019678
C      4.227665     0.909086    20.609230    -0.109235
C      3.230595     1.721231    20.176663    -0.108231
C      1.751029     2.594343    18.371748     0.562772
C      5.970983    -0.868893    20.231999     0.599660
C    -11.414148    -0.379142    18.994579    -0.015190
C    -10.269852    -1.048559    18.686813    -0.102141
C     -9.147063    -0.361501    18.353145    -0.113072
C     -9.169075     0.995995    18.327243    -0.020211
C    -10.313054     1.665922    18.635009    -0.111732
C    -11.435908     0.978550    18.968206    -0.115167
C    -12.671604    -1.113784    19.407837     0.581739
C     -7.900969     1.766467    17.986982     0.579499
C     24.176491     3.285223     1.532941     0.144189
C     24.013370     2.421944     0.473069     0.132992
C     24.032270     1.063903     0.683348    -0.164681
C     24.213592     0.568514     1.952557    -0.082695
C     24.376237     1.431735     3.011959    -0.078315
C     24.357971     2.790089     2.802151    -0.157936
C     11.239204    -0.491217    19.126445     0.140436
C      9.857117    -0.546387    19.283977     0.139855
C      9.038764     0.303315    18.550473    -0.161468
C      9.601741     1.209011    17.659907    -0.094200
C     10.983511     1.264378    17.501904    -0.085890
C     11.801547     0.414166    18.235408    -0.163147
C     -1.977840     8.090232     0.810269     0.144119
C    -14.079968    -1.438503    23.118214     0.139793
C    -13.009346    -0.577552    23.019315    -0.163649
C      0.163404     9.812489     0.612235    -0.083465
C     -0.353874     9.491060     1.850597    -0.081285
C     -1.423544     8.630933     1.949967    -0.168384
C      8.081201    -6.302430    19.976744     0.131350
C      7.405439    -5.105871    19.918818     0.139760
C      6.163893    -5.044581    19.334134    -0.165107
C      5.598109    -6.179497    18.807141    -0.084361
C      6.274031    -7.375802    18.865068    -0.086335
C      7.515260    -7.437601    19.449752    -0.156770
C     13.822195    -4.931911    18.894502     0.148420
C     13.152228    -6.122391    19.072756     0.138858
C     13.496615    -7.224520    18.316647    -0.168301
C     14.510839    -7.138211    17.382282    -0.080068
C     15.179826    -5.947830    17.204263    -0.077390
C     14.835410    -4.844622    17.960844    -0.156118
C     20.321933     7.774030     0.533115     0.143021
C     21.166795     7.461445     1.578859     0.140489
C     20.758264     7.665317     2.881270    -0.172930
C     19.503955     8.182344     3.138409    -0.081426
C     18.659092     8.494576     2.092900    -0.076247
C     19.067623     8.290704     0.790489    -0.152652
C      0.379096    13.978387     4.674411    -0.015022
C     -0.246258    14.815004     5.546610    -0.114942
C     -1.242917    15.627600     5.113572    -0.114335
C     -1.615641    15.603047     3.810219    -0.019678
C     -0.990287    14.766077     2.938255    -0.109236
C      0.006783    13.953932     3.370822    -0.108231
C      1.486349    13.080820     5.175737     0.562772
C     -2.733605    16.544056     3.315486     0.599660
C     14.651526    16.054305     4.552906    -0.015190
C     13.507230    16.723722     4.860672    -0.102140
C     12.384441    16.036664     5.194340    -0.113071
C     12.406453    14.679168     5.220242    -0.020211
C     13.550432    14.009241     4.912476    -0.111733
C     14.673286    14.696613     4.579279    -0.115168
C     15.908982    16.788947     4.139648     0.581739
C     11.138347    13.908696     5.560503     0.579499
C    -20.939113    12.389940    22.014544     0.144189
C    -20.775992    13.253219    23.074416     0.132992
C    -20.794892    14.611260    22.864137    -0.164681
C    -20.976214    15.106649    21.594928    -0.082696
C    -21.138859    14.243428    20.535526    -0.078316
C    -21.120593    12.885074    20.745334    -0.157936
C     -8.001826    16.166380     4.421040     0.140436
C     -6.619739    16.221550     4.263508     0.139855
C     -5.801386    15.371848     4.997012    -0.161468
C     -6.364363    14.466152     5.887578    -0.094200
C     -7.746133    14.410785     6.045581    -0.085890
C     -8.564169    15.260997     5.312077    -0.163147
C      5.215218     7.584931    22.737216     0.144119
C     17.317346    17.113666     0.429271     0.139793
C     16.246724    16.252715     0.528170    -0.163649
C      3.073974     5.862674    22.935250    -0.083465
C      3.591252     6.184103    21.696888    -0.081286
C      4.660922     7.044230    21.597518    -0.168384
C     -4.843823    21.977593     3.570741     0.131349
C     -4.168061    20.781034     3.628667     0.139760
C     -2.926515    20.719744     4.213351    -0.165107
C     -2.360731    21.854660     4.740344    -0.084360
C     -3.036653    23.050965     4.682417    -0.086335
C     -4.277882    23.112764     4.097733    -0.156770
C    -10.584817    20.607074     4.652983     0.148420
C     -9.914850    21.797554     4.474729     0.138857
C    -10.259237    22.899683     5.230838    -0.168303
C    -11.273461    22.813374     6.165203    -0.080067
C    -11.942448    21.622993     6.343222    -0.077386
C    -11.598032    20.519785     5.586641    -0.156118
C    -17.084555     7.901133    23.014370     0.143021
C    -17.929417     8.213718    21.968626     0.140489
C    -17.520886     8.009846    20.666215    -0.172930
C    -16.266577     7.492819    20.409076    -0.081427
C    -15.421714     7.180587    21.454585    -0.076247
C    -15.830245     7.384459    22.756996    -0.152652
C      6.914635     9.918466    17.747033    -0.015001
C      8.025471     9.676632    16.999165    -0.115022
C      8.001382     9.885107    15.658607    -0.114306
C      6.867560    10.333317    15.065445    -0.019662
C      5.756725    10.574798    15.813549    -0.109241
C      5.780720    10.367088    17.154107    -0.108252
C      6.960995     9.679883    19.238295     0.562761
C      6.849352    10.591202    13.544513     0.599638
C      6.342448     3.529170     4.908944    -0.015139
C      6.835420     3.181582     3.688949    -0.102163
C      6.605457     1.939936     3.189507    -0.113094
C      5.882017     1.045485     3.911002    -0.020180
C      5.388729     1.392563     5.130997    -0.111733
C      5.619262     2.634208     5.630439    -0.115164
C      6.548096     4.917152     5.477145     0.581689
C      5.595061    -0.334438     3.335737     0.579505
C      5.339533    13.753105     4.890813     0.144169
C      6.709911    13.866485     4.824173     0.132973
C      7.281518    14.857727     4.062883    -0.164653
C      6.483949    15.735904     3.368703    -0.082707
C      5.114046    15.622583     3.435814    -0.078305
C      4.541806    14.631027     4.196633    -0.157936
C      6.956758     6.874403     9.633983     0.140502
C      7.013991     7.752520    10.712693     0.139787
C      7.245876     7.267109    11.993441    -0.161382
C      7.419770     5.903698    12.196420    -0.094229
C      7.362854     5.025384    11.118181    -0.085890
C      7.131287     5.511306     9.837433    -0.163108
C      3.028230     8.943707     5.606892     0.144066
C      3.818372     7.812285     5.628084     0.139857
C      3.304442     6.605539     5.207526    -0.163672
C      2.000368     6.529863     4.766011    -0.083476
C      1.211970     7.662324     4.745996    -0.081238
C      1.724949     8.868245     5.166083    -0.168393
C      9.811938    12.873718     9.066253     0.131331
C      9.277919    12.428626    10.253046     0.139775
C      9.868898    12.771443    11.444784    -0.165115
C     10.993896    13.558997    11.449965    -0.084310
C     11.527756    14.003834    10.263171    -0.086327
C     10.937094    13.661528     9.071433    -0.156757
C      9.299703     8.255306     5.269456     0.148411
C      9.883870     9.499081     5.171263     0.138867
C     11.076819     9.646279     4.492860    -0.168289
C     11.686740     8.551117     3.911708    -0.080053
C     11.102544     7.308067     4.010608    -0.077405
C      9.908615     7.160417     4.689482    -0.156088
C      4.133400    12.407795    10.612851     0.143040
C      3.344559    12.685582     9.514832     0.140467
C      2.201623    13.445419     9.660120    -0.172878
C      1.846928    13.927840    10.904369    -0.081484
C      2.635769    13.650407    12.002153    -0.076261
C      3.778705    12.890570    11.856865    -0.152640
N     -1.418085    -3.239878     9.452196    -0.213724
N     -0.307861    -3.809614     9.880054     0.003608
N      3.040209    -1.573893    13.230154    -0.214317
N    -12.911597    20.402533     9.604077    -0.221236
N      2.951803    -1.700773    11.908434    -0.015373
N      3.962806    -1.086472    11.310563    -0.199682
N      1.652149    -4.234119    13.637997    -0.193614
N      1.502229    -4.412636    12.344534    -0.001825
N    -11.046060    19.833692    11.997208    -0.213292
N      2.178905    -0.424020     8.920023    -0.228054
N      1.124507    -1.072913     9.429119    -0.014929
N     -0.018651    -0.565139     8.998671    -0.214153
N      0.036155    -1.538056    13.500244    -0.215453
N     -0.108296    -1.716433    12.175934    -0.008946
N     -1.189843    -1.098010    11.737244    -0.211188
N      3.708190    -3.048885     8.866805    -0.211309
N      2.746938    -3.688078     9.519306    -0.004995
N     -9.932146    20.569105     9.130773    -0.220950
N     13.799919     4.993711     2.649328    -0.213747
N     13.966342     5.010227     3.957861     0.003638
N     18.348556     6.603579     6.342986    -0.214365
N     13.017287     4.296249     4.580457    -0.221206
N     17.175535     7.150418     6.033337    -0.015296
N     17.134226     8.418373     6.417396    -0.199736
N     17.063456     3.879399     6.654755    -0.193647
N     15.878382     4.343877     6.327209    -0.001796
N     14.895442     3.719571     6.961814    -0.213295
N     15.319033     9.100262     4.056054    -0.228081
N     15.262944     7.831260     3.633612    -0.014892
N     15.056521     7.757171     2.329082    -0.214072
N     18.250096     4.834578     3.901818    -0.215391
N     17.040210     5.318007     3.571683    -0.008887
N     16.894893     5.354881     2.259381    -0.211218
N     14.003792     8.242302     6.657109    -0.211316
N     14.082235     6.957292     6.339454    -0.005046
N     13.056319     6.289292     6.850905    -0.220937
N    -10.562541    10.681452    20.898157    -0.213746
N    -10.728964    10.664936    19.589624     0.003638
N    -15.111178     9.071584    17.204499    -0.214365
N     -9.779909    11.378914    18.967028    -0.221207
N    -13.938157     8.524745    17.514148    -0.015296
N    -13.896848     7.256790    17.130089    -0.199736
N    -13.826078    11.795764    16.892730    -0.193647
N    -12.641004    11.331286    17.220276    -0.001796
N    -11.658064    11.955592    16.585671    -0.213295
N    -12.081655     6.574901    19.491431    -0.228081
N    -12.025566     7.843903    19.913873    -0.014892
N    -11.819143     7.917992    21.218403    -0.214072
N    -15.012718    10.840585    19.645667    -0.215391
N    -13.802832    10.357156    19.975802    -0.008887
N    -13.657515    10.320282    21.288104    -0.211218
N    -10.766414     7.432861    16.890376    -0.211316
N    -10.844857     8.717871    17.208031    -0.005045
N     -9.818941     9.385871    16.696580    -0.220937
N      4.655463    18.915041    14.095289    -0.213687
N      3.545239    19.484777    13.667431     0.003616
N      0.197169    17.249056    10.317331    -0.214314
N     16.148975    -4.727370    13.943408    -0.221226
N      0.285575    17.375936    11.639051    -0.015372
N     -0.725428    16.761635    12.236922    -0.199684
N      1.585229    19.909282     9.909488    -0.193611
N      1.735149    20.087799    11.202951    -0.001824
N     14.283438    -4.158529    11.550277    -0.213295
N      1.058473    16.099183    14.627462    -0.228054
N      2.112871    16.748076    14.118366    -0.014925
N      3.256029    16.240302    14.548814    -0.214156
N      3.201223    17.213219    10.047241    -0.215466
N      3.345674    17.391596    11.371551    -0.008951
N      4.427221    16.773173    11.810241    -0.211231
N     -0.470812    18.724048    14.680680    -0.211308
N      0.490440    19.363241    14.028179    -0.004995
N     13.169524    -4.893942    14.416712    -0.220952
N     -4.033008     2.751111    17.918223    -0.213785
N     -3.030281     3.432455    17.398059     0.003651
N     -3.550841     8.063580    15.007754    -0.214329
N     -1.847840     2.958291    17.816498    -0.221226
N     -3.476258     6.791935    14.622753    -0.015339
N     -3.578912     6.695129    13.304800    -0.199681
N     -1.781211     7.504792    17.400650    -0.193686
N     -1.687599     6.229108    17.098535    -0.001810
N     -0.511227     5.714146    17.429613    -0.213250
N     -4.963266     3.985910    13.586899    -0.228227
N     -4.848831     3.979891    14.920628    -0.014786
N     -5.810607     3.274170    15.492361    -0.214109
N     -4.914216     7.279736    17.581730    -0.215445
N     -4.818305     5.977508    17.263132    -0.008952
N     -5.851969     5.304417    17.735495    -0.211182
N     -1.932510     4.016966    13.374736    -0.211309
N     -1.785494     4.177125    14.682799    -0.005006
N     -0.676815     3.580759    15.101709    -0.220913
N     11.184996    -6.702006    22.889097    -0.213804
N     11.243922    -5.434411    23.249609     0.003642
N     11.757505    -1.445654    19.894328    -0.214256
N     24.081044     4.538714     1.019135    -0.221214
N     10.747475    -2.043581    20.521398    -0.015355
N      9.592507    -1.486733    20.185375    -0.199653
N    -14.842605    -2.068396    22.191150    -0.193665
N     12.688555    -2.701086    22.854953    -0.001810
N     -3.042425     7.286731     0.620476    -0.213265
N      8.176862    -4.176514    20.496673    -0.228188
N      9.289606    -4.802643    20.898864    -0.014730
N      9.264565    -6.090225    20.596514    -0.214204
N     13.299725    -4.034337    19.757046    -0.215412
N     12.330201    -4.674759    20.432624    -0.008914
N     12.232767    -5.929398    20.031375    -0.211138
N      8.363092    -2.378554    22.938783    -0.211312
N      9.549803    -2.864211    23.276689    -0.005065
N     22.311650     6.987652     1.048099    -0.220936
N     -7.947618    22.377169     0.658388    -0.213803
N     -8.006544    21.109574     0.297876     0.003643
N     -8.520127    17.120817     3.653157    -0.214256
N    -20.843666    11.136449    22.528350    -0.221214
N     -7.510097    17.718744     3.026087    -0.015355
N     -6.355129    17.161896     3.362110    -0.199653
N     18.079983    17.743559     1.356335    -0.193664
N     -9.451177    18.376249     0.692532    -0.001810
N      6.279803     8.388432    22.927009    -0.213266
N     -4.939484    19.851677     3.050812    -0.228188
N     -6.052228    20.477806     2.648621    -0.014730
N     -6.027187    21.765388     2.950971    -0.214204
N    -10.062347    19.709500     3.790439    -0.215412
N     -9.092823    20.349922     3.114861    -0.008916
N     -8.995389    21.604561     3.516110    -0.211138
N     -5.125714    18.053717     0.608702    -0.211312
N     -6.312425    18.539374     0.270796    -0.005064
N    -19.074272     8.687511    22.499386    -0.220936
N      7.270386    12.924052     5.629262    -0.213785
N      6.267659    12.242708     6.149426     0.003652
N      6.788219     7.611583     8.539731    -0.214329
N      5.085218    12.716872     5.730987    -0.221225
N      6.713636     8.883228     8.924732    -0.015338
N      6.816290     8.980034    10.242685    -0.199681
N      5.018589     8.170371     6.146835    -0.193687
N      4.924977     9.446055     6.448950    -0.001809
N      3.748605     9.961017     6.117872    -0.213249
N      8.200644    11.689253     9.960586    -0.228227
N      8.086209    11.695272     8.626857    -0.014785
N      9.047985    12.400993     8.055124    -0.214108
N      8.151594     8.395427     5.965755    -0.215446
N      8.055683     9.697655     6.284353    -0.008952
N      9.089347    10.370746     5.811990    -0.211181
N      5.169888    11.658197    10.172749    -0.211310
N      5.022872    11.498038     8.864686    -0.005007
N      3.914193    12.094404     8.445776    -0.220913
O     12.093531     1.953520     6.880104    -0.563440
O     11.098571     3.853831     7.205295    -0.529494
O      6.061785    -1.166354     8.624266    -0.543026
O      5.175186     0.681857     8.870809    -0.560365
O      2.528325    -2.391446    16.219743    -0.532363
O      0.439198    -2.681985    16.345016    -0.572666
O      3.152787    -3.512031    23.055814    -0.548797
O      1.047549    -3.518422    23.265151    -0.541487
O    -12.404511    17.171021    10.568582    -0.563412
O    -11.202484    17.706653     8.843729    -0.529510
O     15.107229    10.901380     7.581113    -0.543027
O     16.227848    11.502789     5.954688    -0.560366
O     20.312761     4.247980     7.022096    -0.532394
O     20.018876     2.842309     5.472200    -0.572632
O     -3.052170     0.342545     9.674720    -0.548769
O     -3.121926    -0.928205     7.984717    -0.541480
O     15.641889    -1.495858    12.978903    -0.563412
O     14.439862    -2.031490    14.703756    -0.529511
O    -11.869851     4.773783    15.966372    -0.543027
O    -12.990470     4.172374    17.592797    -0.560365
O    -17.075383    11.427183    16.525389    -0.532394
O    -16.781498    12.832854    18.075285    -0.572631
O      6.289548    15.332618    13.872765    -0.548822
O      6.359304    16.603368    15.562768    -0.541458
O     -8.856153    13.721643    16.667381    -0.563440
O     -7.861193    11.821332    16.342190    -0.529495
O     -2.824407    16.841517    14.923219    -0.543027
O     -1.937808    14.993306    14.676676    -0.560365
O      0.709053    18.066609     7.327742    -0.532364
O      2.798180    18.357148     7.202469    -0.572664
O      0.084591    19.187194     0.491671    -0.548798
O      2.189829    19.193585     0.282334    -0.541488
O     -2.700917     5.940133     3.628196    -0.563429
O     -4.845367     6.220922     3.799622    -0.529491
O     -2.577102     4.929264    10.565050    -0.543009
O     -4.626826     5.166069    10.637812    -0.560359
O     -3.044832    10.504789    16.918868    -0.532349
O     -3.710176     9.848019    18.813734    -0.572655
O     -1.763654    16.835871    19.498259    -0.548826
O     -2.690862    16.299672    21.322719    -0.541514
O      1.273742     3.470928    19.090417    -0.563422
O      1.326279     2.387037    17.211799    -0.529493
O      6.468342    -0.689709    21.295639    -0.542998
O      6.425835    -1.699706    19.495434    -0.560371
O    -13.733095    -0.542493    19.494963    -0.532344
O    -12.603199    -2.314394    19.714661    -0.572629
O     -7.968611     3.003741    17.890908    -0.548766
O     -6.860338     1.203183    17.816027    -0.541484
O      1.963636    12.204235     4.457068    -0.563423
O      1.911099    13.288126     6.335686    -0.529492
O     -3.230964    16.364872     2.251846    -0.542999
O     -3.188457    17.374869     4.052051    -0.560370
O     16.970473    16.217656     4.052522    -0.532345
O     15.840577    17.989557     3.832824    -0.572629
O     11.205989    12.671422     5.656577    -0.548767
O     10.097716    14.471980     5.731458    -0.541482
O      5.938295     9.735030    19.919289    -0.563429
O      8.082745     9.454241    19.747863    -0.529491
O      5.814480    10.745899    12.982435    -0.543009
O      7.864204    10.509094    12.909673    -0.560360
O      6.282210     5.170374     6.628617    -0.532349
O      6.947554     5.827144     4.733751    -0.572655
O      5.001032    -1.160708     4.049226    -0.548826
O      5.928240    -0.624509     2.224766    -0.541515

The following XYZ coordinates are in angstroms. Other properties are in atomic units.
The sperically averaged electron density of each atom fit to a function of the form exp(a - br)
eigen_1, eigen_2 and eigen_3 are the three eigenvalues of traceless quadrupole moment tensor
  atom number  atomic symbol              X              Y              Z     net charge C6 coefficient C8 coefficient C10 coefficient fluctuating dipole atomic polarizability isotropic forcefield polarizability              a              b squared Pearson coefficient          <r^3>          <r^4>         wp_QDO          m_QDO          q_QDO       dipole_x       dipole_y       dipole_z         dipole            Qxy            Qxz            Qyz     Q(x^2-y^2)  Q(3z^2 - R^2)        eigen_1        eigen_2        eigen_3 static polarizability      alpha(xx)      alpha(xy)      alpha(xz)      alpha(yy)      alpha(yz)      alpha(zz) atomic spin moment
            1             Zn       1.301162      -2.755178      10.868577       0.432164     150.176353 0.27539189E+04  0.96661940E+05                                23.861615                           17.968224       0.988799       2.048478                    0.994538      58.301263     167.943879       0.396928       0.439633      -1.115602       0.002611      -0.000671      -0.000122       0.002699      -0.001819       0.006965      -0.002071      -0.010132      -0.022724      -0.012098       0.002171       0.009927             32.283134      26.856944      -2.289901      -1.544708      34.251218       4.962489      35.741241           0.000000
            2             Zn       4.064056      -1.101227       9.300315       0.688604     107.374774 0.21215230E+04  0.69524248E+05                                18.212406                           14.895371       0.624731       2.026720                    0.996205      49.630739     136.603618       0.476575       0.392181      -1.151861       0.068458       0.039194      -0.044122       0.090385       0.018125      -0.011704      -0.033382       0.017279       0.125981      -0.047673      -0.011835       0.059509             22.356633      25.684021       4.892060      -3.092019      20.684334       1.475535      20.701543           0.000001
            3             Zn       1.595817      -2.400067      14.420009       0.689495     109.311061 0.21203282E+04  0.69487825E+05                                18.429548                           14.895573       0.583013       2.014131                    0.996104      49.675619     136.810292       0.476275       0.392412      -1.151484       0.004151       0.013200       0.088855       0.089926       0.004977       0.014109       0.035675      -0.044782       0.058486      -0.036328      -0.017796       0.054124             22.914446      16.572487      -3.131092       1.712325      21.207291      -2.334137      30.963560           0.000000
            4             Zn     -11.202181      19.263213      10.046299       0.690219     106.168836 0.21021212E+04  0.68861304E+05                                18.208615                           14.932138       0.600124       2.010609                    0.996608      50.175392     138.936458       0.470079       0.397757      -1.145621       0.009950      -0.090874      -0.012717       0.092297      -0.037009       0.023273      -0.009951       0.005635      -0.084182      -0.038944      -0.018885       0.057830             22.243543      15.830516       4.640849       0.496261      28.761707       2.926441      22.138405           0.000001
            5             Zn      -1.842546      -1.291932       9.804466       0.696541     103.193973 0.20369232E+04  0.66189986E+05                                17.859447                           14.671590       0.665045       2.033615                    0.996451      49.752986     137.131224       0.475639       0.396288      -1.146889      -0.093108       0.024781      -0.020136       0.098431       0.031215      -0.025947      -0.015485       0.095264      -0.107029      -0.048497      -0.033604       0.082100             22.054993      20.792678      -6.915473       3.348078      25.537538      -0.158951      19.834762          -0.000000
            6             Zn      15.547480       6.082160       4.972287       0.432096     149.787704 0.27453802E+04  0.96298680E+05                                23.832478                           17.947600       0.988203       2.048284                    0.994536      58.305675     167.965165       0.396869       0.439989      -1.115246      -0.000215       0.001050       0.002576       0.002791       0.007863       0.000835      -0.005910      -0.000993       0.017468      -0.012060       0.002281       0.009778             32.240983      39.063490      -1.275923      -3.897957      28.226529      -1.619519      29.432928           0.000000
            7             Zn      15.475060       9.497118       6.049820       0.688649     107.368667 0.21213750E+04  0.69518055E+05                                18.211604                           14.894771       0.624666       2.026714                    0.996203      49.629074     136.596876       0.476589       0.392176      -1.151866      -0.007132       0.086125       0.026387       0.090359      -0.035862       0.024029      -0.006084      -0.047730      -0.077983      -0.047703      -0.011787       0.059490             22.355598      22.134860       1.313016      -0.221541      26.497864       5.088740      18.434068           0.000001
            8             Zn      18.713663       4.653241       5.844486       0.689528     109.317407 0.21204601E+04  0.69493485E+05                                18.430541                           14.896289       0.582741       2.014047                    0.996104      49.676143     136.814729       0.476250       0.392426      -1.151470       0.081324      -0.034766       0.017057       0.090073       0.011102      -0.001542      -0.009257       0.080023      -0.074597      -0.036221      -0.017834       0.054055             22.915897      25.628924      -5.550351       2.078708      20.717206      -5.553346      22.401562           0.000000
            9             Zn      12.950137       4.260461       6.680421       0.690182     106.171168 0.21022104E+04  0.68864931E+05                                18.208755                           14.932387       0.600075       2.010575                    0.996608      50.176692     138.940603       0.470079       0.397753      -1.145624      -0.059362      -0.047787       0.051985       0.092249       0.009709      -0.002053      -0.013555       0.005659       0.167153      -0.038996      -0.018947       0.057944             22.243327      27.402322       4.718900      -1.146938      24.197861      -2.834281      15.129799           0.000001
           10             Zn      15.115275       5.860599       1.377999       0.696518     103.203751 0.20371115E+04  0.66197760E+05                                17.860618                           14.672350       0.664604       2.033468                    0.996452      49.755116     137.139636       0.475622       0.396292      -1.146884      -0.013550      -0.024690      -0.094454       0.098563       0.005917       0.006369       0.053599      -0.093007       0.007424      -0.048552      -0.033583       0.082135             22.056848      21.198542       0.802352      -1.846313      15.798256      -4.369245      29.173748          -0.000000
           11             Zn     -12.310102       9.593003      18.575198       0.432096     149.787703 0.27453802E+04  0.96298682E+05                                23.832477                           17.947600       0.988203       2.048284                    0.994536      58.305675     167.965164       0.396869       0.439989      -1.115246       0.000215      -0.001050      -0.002576       0.002790       0.007863       0.000835      -0.005910      -0.000993       0.017468      -0.012060       0.002281       0.009779             32.240981      39.063486      -1.275924      -3.897960      28.226532      -1.619518      29.432925           0.000000
           12             Zn     -12.237682       6.178045      17.497665       0.688649     107.368652 0.21213747E+04  0.69518042E+05                                18.211602                           14.894771       0.624666       2.026714                    0.996203      49.629070     136.596863       0.476589       0.392176      -1.151866       0.007132      -0.086125      -0.026387       0.090359      -0.035862       0.024029      -0.006084      -0.047730      -0.077983      -0.047703      -0.011787       0.059490             22.355598      22.134857       1.313015      -0.221543      26.497868       5.088741      18.434068           0.000001
           13             Zn     -15.476285      11.021922      17.702999       0.689528     109.317364 0.21204592E+04  0.69493451E+05                                18.430536                           14.896286       0.582741       2.014047                    0.996104      49.676133     136.814693       0.476250       0.392426      -1.151470      -0.081324       0.034766      -0.017057       0.090073       0.011102      -0.001542      -0.009257       0.080024      -0.074598      -0.036221      -0.017834       0.054055             22.915892      25.628915      -5.550355       2.078697      20.717210      -5.553341      22.401552           0.000000
           14             Zn      -9.712759      11.414702      16.867064       0.690182     106.171156 0.21022102E+04  0.68864922E+05                                18.208753                           14.932385       0.600075       2.010576                    0.996608      50.176691     138.940596       0.470079       0.397753      -1.145624       0.059362       0.047787      -0.051985       0.092249       0.009710      -0.002053      -0.013555       0.005659       0.167153      -0.038996      -0.018947       0.057944             22.243323      27.402319       4.718900      -1.146940      24.197851      -2.834280      15.129799           0.000001
           15             Zn     -11.877897       9.814564      22.169486       0.696517     103.203784 0.20371123E+04  0.66197791E+05                                17.860622                           14.672353       0.664604       2.033468                    0.996452      49.755125     137.139669       0.475622       0.396292      -1.146884       0.013550       0.024690       0.094454       0.098563       0.005917       0.006369       0.053599      -0.093008       0.007423      -0.048552      -0.033583       0.082135             22.056851      21.198543       0.802352      -1.846314      15.798259      -4.369247      29.173750          -0.000000
           16             Zn       1.936216      18.430341      12.678908       0.432163     150.176693 0.27539231E+04  0.96662142E+05                                23.861667                           17.968250       0.988792       2.048475                    0.994538      58.301324     167.944196       0.396927       0.439634      -1.115601      -0.002611       0.000671       0.000121       0.002699      -0.001817       0.006967      -0.002071      -0.010131      -0.022738      -0.012102       0.002174       0.009928             32.283233      26.856970      -2.289981      -1.544784      34.250913       4.962510      35.741817           0.000000
           17             Zn      -0.826678      16.776390      14.247170       0.688604     107.374786 0.21215230E+04  0.69524250E+05                                18.212408                           14.895372       0.624730       2.026720                    0.996205      49.630739     136.603621       0.476575       0.392181      -1.151861      -0.068458      -0.039194       0.044122       0.090385       0.018124      -0.011704      -0.033381       0.017279       0.125978      -0.047673      -0.011835       0.059508             22.356634      25.684028       4.892068      -3.092010      20.684287       1.475535      20.701587           0.000001
           18             Zn       1.641561      18.075230       9.127476       0.689495     109.310947 0.21203307E+04  0.69487930E+05                                18.429537                           14.895582       0.583011       2.014130                    0.996104      49.675646     136.810411       0.476275       0.392412      -1.151484      -0.004151      -0.013200      -0.088855       0.089926       0.004980       0.014109       0.035676      -0.044785       0.058492      -0.036329      -0.017798       0.054127             22.914384      16.572466      -3.131087       1.712267      21.207260      -2.334112      30.963426           0.000000
           19             Zn      14.439559      -3.588050      13.501186       0.690220     106.168886 0.21021177E+04  0.68861158E+05                                18.208620                           14.932125       0.600125       2.010610                    0.996608      50.175351     138.936290       0.470080       0.397757      -1.145621      -0.009950       0.090874       0.012717       0.092297      -0.037011       0.023274      -0.009951       0.005639      -0.084187      -0.038946      -0.018887       0.057833             22.243584      15.830519       4.640806       0.496273      28.761793       2.926443      22.138441           0.000001
           20             Zn       5.079956      16.967252      13.743254       0.696569     103.195708 0.20369241E+04  0.66190054E+05                                17.859730                           14.671666       0.665118       2.033648                    0.996454      49.752545     137.130258       0.475634       0.396292      -1.146886       0.093139      -0.024914       0.020077       0.098482       0.031173      -0.025964      -0.015409       0.095366      -0.106827      -0.048417      -0.033669       0.082086             22.055770      20.793431      -6.916817       3.347288      25.543186      -0.158916      19.830693          -0.000000
           21             Zn      -3.262663       5.081419      16.017470       0.432112     149.956428 0.27491393E+04  0.96458577E+05                                23.845069                           17.956695       0.988493       2.048368                    0.994537      58.303951     167.956448       0.396894       0.439833      -1.115402       0.001791       0.000768      -0.001948       0.002755       0.003613       0.004823      -0.005828       0.011664      -0.016173      -0.011968       0.001665       0.010304             32.258909      34.590509      -5.327502      -0.554184      34.917258       2.719545      27.268959           0.000000
           22             Zn      -3.520788       4.873052      12.451439       0.688645     107.387027 0.21218091E+04  0.69536906E+05                                18.214850                           14.897239       0.624518       2.026668                    0.996204      49.631317     136.614436       0.476497       0.392226      -1.151812      -0.004815      -0.010328      -0.089658       0.090380       0.021370       0.013574       0.033593      -0.057561       0.069550      -0.047543      -0.012362       0.059905             22.359820      17.781902      -2.865057      -0.130940      20.371676      -1.320762      28.925882           0.000001
           23             Zn      -3.450318       8.520382      16.999165       0.689539     109.289110 0.21198328E+04  0.69466298E+05                                18.425755                           14.892753       0.583037       2.014137                    0.996102      49.672823     136.789458       0.476380       0.392355      -1.151546      -0.009996       0.085661       0.025419       0.089910      -0.031570       0.009533      -0.005781      -0.033545      -0.101328      -0.036406      -0.017348       0.053754             22.909338      22.779470       2.653031       1.044430      28.935268       5.331732      17.013277           0.000000
           24             Zn      -0.068979       3.762757      17.039196       0.690160     106.155852 0.21018496E+04  0.68849418E+05                                18.206095                           14.930341       0.600150       2.010596                    0.996608      50.175671     138.929154       0.470152       0.397712      -1.145665       0.085843      -0.023775       0.024023       0.092257       0.027488      -0.015182      -0.016370       0.056437      -0.082438      -0.038749      -0.019234       0.057983             22.239861      22.530310      -5.284884       6.409820      23.362754      -1.193597      20.826519           0.000001
           25             Zn      -5.967186       3.262274      17.609045       0.696520     103.211038 0.20372609E+04  0.66204033E+05                                17.861747                           14.673110       0.664738       2.033512                    0.996453      49.755317     137.143041       0.475597       0.396304      -1.146872      -0.063582      -0.046548       0.059229       0.098577       0.009619      -0.016359      -0.016685       0.006055       0.231166      -0.048755      -0.033225       0.081980             22.058467      30.109329       2.390493      -1.506056      21.386408      -0.775644      14.679664          -0.000000
           26             Zn      10.983655      -3.768303      21.895158       0.432089     149.997935 0.27500377E+04  0.96497258E+05                                23.848602                           17.959164       0.988271       2.048306                    0.994536      58.305279     167.962383       0.396885       0.439810      -1.115425      -0.001023       0.002462       0.000760       0.002773       0.003445       0.007234       0.002764      -0.012229       0.014469      -0.011975       0.001615       0.010360             32.264051      31.390637       1.706957      -4.797335      27.419875       0.648676      37.981641           0.000000
           27             Zn       7.890216      -2.215310      20.974687       0.688654     107.386985 0.21218129E+04  0.69537039E+05                                18.214791                           14.897217       0.624558       2.026680                    0.996205      49.631152     136.613846       0.476500       0.392224      -1.151814      -0.080371       0.036616      -0.019136       0.090368       0.016086       0.003784      -0.011451       0.069825      -0.128216      -0.047484      -0.012340       0.059824             22.359702      24.602614      -5.276534       0.536811      20.735431      -3.439080      21.741061           0.000001
           28             Zn      13.667527      -2.112663      20.197149       0.689486     109.296998 0.21200105E+04  0.69473686E+05                                18.426724                           14.893444       0.583082       2.014135                    0.996104      49.674673     136.796799       0.476365       0.392359      -1.151541       0.067176       0.037868      -0.046470       0.090034       0.016942      -0.019859      -0.020775      -0.001842       0.117225      -0.036505      -0.017237       0.053742             22.910853      26.090075       7.494249      -2.632231      21.652505       1.181954      20.989977           0.000000
           29             Zn      -4.389362       6.446712       1.899576       0.690214     106.143386 0.21015590E+04  0.68837189E+05                                18.204376                           14.929056       0.600375       2.010674                    0.996610      50.173419     138.918015       0.470187       0.397699      -1.145681       0.016504       0.019277       0.088708       0.092266       0.009114       0.007897       0.032196      -0.075826      -0.005120      -0.038842      -0.019180       0.058022             22.237599      21.072062       1.260217       2.252714      15.791801      -3.874235      29.848934           0.000001
           30             Zn      10.990667      -7.271391      20.956320       0.696517     103.213281 0.20373217E+04  0.66206654E+05                                17.862153                           14.673443       0.664510       2.033461                    0.996450      49.755273     137.144605       0.475585       0.396311      -1.146865       0.016012      -0.096052      -0.015125       0.098545      -0.057246       0.020129      -0.010620       0.003258      -0.125201      -0.048806      -0.033195       0.082001             22.058896      16.223716       3.496974      -0.334607      25.366884       5.510765      24.586089          -0.000000
           31             Zn      -7.746277      19.443466       1.652327       0.432089     149.997925 0.27500375E+04  0.96497248E+05                                23.848601                           17.959164       0.988271       2.048306                    0.994536      58.305278     167.962382       0.396885       0.439810      -1.115425       0.001023      -0.002462      -0.000760       0.002773       0.003445       0.007234       0.002764      -0.012229       0.014469      -0.011975       0.001616       0.010360             32.264048      31.390627       1.706961      -4.797335      27.419877       0.648670      37.981638           0.000000
           32             Zn      -4.652838      17.890473       2.572798       0.688654     107.387003 0.21218134E+04  0.69537057E+05                                18.214793                           14.897219       0.624558       2.026680                    0.996205      49.631157     136.613865       0.476500       0.392224      -1.151814       0.080371      -0.036616       0.019136       0.090368       0.016086       0.003784      -0.011451       0.069824      -0.128215      -0.047484      -0.012340       0.059824             22.359701      24.602613      -5.276533       0.536806      20.735434      -3.439081      21.741057           0.000001
           33             Zn     -10.430149      17.787826       3.350336       0.689486     109.297008 0.21200107E+04  0.69473696E+05                                18.426724                           14.893445       0.583083       2.014135                    0.996104      49.674676     136.796808       0.476365       0.392359      -1.151541      -0.067176      -0.037868       0.046470       0.090034       0.016942      -0.019859      -0.020775      -0.001842       0.117227      -0.036506      -0.017237       0.053743             22.910852      26.090076       7.494262      -2.632230      21.652506       1.181943      20.989974           0.000000
           34             Zn       7.626740       9.228451      21.647909       0.690214     106.143403 0.21015593E+04  0.68837202E+05                                18.204378                           14.929057       0.600375       2.010673                    0.996610      50.173421     138.918027       0.470186       0.397699      -1.145681      -0.016504      -0.019277      -0.088708       0.092266       0.009114       0.007897       0.032196      -0.075826      -0.005119      -0.038843      -0.019180       0.058022             22.237602      21.072065       1.260216       2.252715      15.791811      -3.874243      29.848930           0.000001
           35             Zn      -7.753289      22.946554       2.591165       0.696517     103.213274 0.20373215E+04  0.66206643E+05                                17.862153                           14.673442       0.664510       2.033461                    0.996450      49.755270     137.144594       0.475585       0.396311      -1.146865      -0.016012       0.096052       0.015125       0.098545      -0.057246       0.020129      -0.010620       0.003258      -0.125201      -0.048806      -0.033194       0.082001             22.058894      16.223712       3.496978      -0.334608      25.366893       5.510757      24.586078          -0.000000
           36             Zn       6.500041      10.593744       7.530015       0.432112     149.956456 0.27491395E+04  0.96458585E+05                                23.845071                           17.956695       0.988494       2.048369                    0.994537      58.303949     167.956438       0.396894       0.439833      -1.115402      -0.001791      -0.000767       0.001948       0.002755       0.003613       0.004823      -0.005828       0.011663      -0.016175      -0.011968       0.001665       0.010303             32.258920      34.590523      -5.327526      -0.554190      34.917281       2.719543      27.268955           0.000000
           37             Zn       6.758166      10.802111      11.096046       0.688646     107.387003 0.21218067E+04  0.69536806E+05                                18.214848                           14.897230       0.624518       2.026668                    0.996204      49.631287     136.614326       0.476498       0.392226      -1.151812       0.004815       0.010329       0.089659       0.090380       0.021370       0.013574       0.033594      -0.057564       0.069551      -0.047544      -0.012362       0.059906             22.359835      17.781907      -2.865070      -0.130923      20.371697      -1.320764      28.925901           0.000001
           38             Zn       6.687696       7.154781       6.548320       0.689539     109.289119 0.21198329E+04  0.69466302E+05                                18.425756                           14.892754       0.583037       2.014137                    0.996102      49.672824     136.789464       0.476380       0.392355      -1.151546       0.009996      -0.085661      -0.025419       0.089910      -0.031570       0.009533      -0.005781      -0.033545      -0.101328      -0.036406      -0.017348       0.053754             22.909341      22.779475       2.653024       1.044428      28.935272       5.331730      17.013276           0.000000
           39             Zn       3.306357      11.912406       6.508289       0.690160     106.155843 0.21018498E+04  0.68849427E+05                                18.206095                           14.930342       0.600150       2.010596                    0.996608      50.175669     138.929155       0.470152       0.397712      -1.145665      -0.085843       0.023775      -0.024023       0.092257       0.027488      -0.015182      -0.016369       0.056436      -0.082440      -0.038748      -0.019234       0.057982             22.239854      22.530302      -5.284879       6.409817      23.362748      -1.193602      20.826511           0.000001
           40             Zn       9.204564      12.412889       5.938440       0.696519     103.211095 0.20372621E+04  0.66204082E+05                                17.861754                           14.673114       0.664739       2.033512                    0.996453      49.755328     137.143085       0.475597       0.396304      -1.146872       0.063582       0.046548      -0.059229       0.098577       0.009619      -0.016359      -0.016684       0.006054       0.231164      -0.048755      -0.033225       0.081979             22.058479      30.109363       2.390483      -1.506052      21.386409      -0.775642      14.679664          -0.000000
           41              H       8.875384       3.556352       8.187461       0.109552       1.124167 0.79895472E+01  0.78758991E+02                                 1.807325                            1.666623      -1.196728       2.307336                    0.995802       3.666504      10.436136       0.476589       1.303719      -0.702514       0.002496       0.034127       0.002495       0.034310      -0.000651      -0.002842       0.003684      -0.014314      -0.031842      -0.011919      -0.001198       0.013117              1.911670       1.666607       0.201713      -0.093889       2.636861       0.169667       1.431542           0.000000
           42              H       6.900989       2.536599       8.733762       0.111562       1.130810 0.82868442E+01  0.82507320E+02                                 1.825571                            1.707372      -1.073144       2.368527                    0.996358       3.660174      10.498403       0.466342       1.319162      -0.699871      -0.026547       0.021900       0.011236       0.036202      -0.007025      -0.007512       0.007633      -0.005162      -0.023016      -0.012674      -0.003378       0.016052              1.882102       2.055661      -0.230026      -0.302978       1.970501       0.221789       1.620142           0.000000
           43              H       8.387916      -0.948031       7.563452       0.111605       1.258921 0.92169160E+01  0.92962834E+02                                 1.872546                            1.735727      -1.045057       2.380604                    0.997560       3.479921       9.608049       0.495420       1.225769      -0.722635      -0.001399      -0.036680      -0.004068       0.036931      -0.003218      -0.002469       0.003354      -0.012312      -0.039942      -0.014035      -0.000111       0.014145              1.962952       1.687353       0.229853      -0.053276       2.688039       0.214256       1.513464           0.000001
           44              H      10.360725       0.072707       7.014796       0.107664       1.113608 0.79941212E+01  0.78114553E+02                                 1.738517                            1.624186      -1.046653       2.375673                    0.997628       3.499863       9.632964       0.506539       1.237462      -0.718120       0.026538      -0.021187      -0.011577       0.035877      -0.006179      -0.007237       0.004829      -0.010279      -0.031169      -0.014196      -0.001275       0.015471              1.785798       2.032146      -0.301638      -0.237167       1.853833       0.200252       1.471413           0.000000
           45              H      -0.299881      -2.619105      18.814441       0.112623       1.304083 0.96299759E+01  0.97758123E+02                                 1.886196                            1.751343      -1.051587       2.376676                    0.997355       3.452640       9.423885       0.505161       1.194396      -0.730617      -0.034973       0.002941      -0.012806       0.037359       0.000575      -0.000516      -0.004652       0.031510      -0.006007      -0.016275      -0.000512       0.016787              1.953810       2.379580      -0.266742       0.449291       1.532392      -0.125188       1.949458          -0.000004
           46              H      -0.098068      -2.953203      21.065580       0.111915       1.190844 0.86340699E+01  0.84875158E+02                                 1.736827                            1.628415      -1.017571       2.393114                    0.998029       3.318843       8.773869       0.540997       1.151718      -0.740885      -0.032462      -0.001931       0.018925       0.037625      -0.001511      -0.002491      -0.000151       0.033263      -0.008128      -0.015351      -0.002996       0.018347              1.772168       1.981015      -0.062891      -0.371000       1.385365      -0.079644       1.950123          -0.000003
           47              H       3.832004      -3.296836      20.660563       0.108927       1.076581 0.76927763E+01  0.75440729E+02                                 1.784297                            1.657299      -1.187339       2.313391                    0.995340       3.706001      10.668991       0.466480       1.338906      -0.694878       0.032909      -0.002759       0.014033       0.035883      -0.001749       0.003810      -0.001828       0.027043      -0.004272      -0.013146      -0.002126       0.015271              1.869373       2.312748      -0.220618       0.356688       1.433302      -0.106755       1.862069           0.000000
           48              H       3.631129      -2.963321      18.404714       0.114547       1.140670 0.85001996E+01  0.85144924E+02                                 1.834633                            1.728866      -1.180376       2.321401                    0.995321       3.661147      10.522411       0.463715       1.318636      -0.700156       0.030741       0.000999      -0.018970       0.036137      -0.004408      -0.007116       0.000253       0.023775      -0.001167      -0.012583      -0.003342       0.015926              1.881016       2.130891      -0.082129      -0.302019       1.517805      -0.033478       1.994354           0.000000
           49              H      -3.861578      -3.402596       8.220427       0.126405       1.165594 0.82058393E+01  0.80258589E+02                                 1.764312                            1.625723      -1.032560       2.394481                    0.997940       3.337804       9.024711       0.518485       1.207818      -0.726541      -0.020465       0.030318      -0.006382       0.037131      -0.007202       0.010894       0.004769       0.009901      -0.031809      -0.018173       0.001709       0.016464              1.839211       1.736348      -0.465466       0.065684       2.434883      -0.000092       1.346403          -0.000002
           50              H      11.113956      20.195458       7.309139       0.113515       1.113335 0.76931665E+01  0.72729457E+02                                 1.605497                            1.495597      -0.731601       2.531051                    0.999837       3.042708       7.629694       0.594218       1.090323      -0.758806      -0.034388       0.000094      -0.018179       0.038898      -0.003598       0.014186       0.006170      -0.004362      -0.045173      -0.023845       0.011129       0.012716              1.637373       2.108390       0.028370       0.379760       1.390817       0.044262       1.412912          -0.000011
           51              H      12.290785      18.215772       7.441005       0.110973       1.101874 0.74146225E+01  0.70619759E+02                                 1.692438                            1.538275      -0.784896       2.506317                    0.999553       3.258246       8.659301       0.537352       1.196769      -0.729089      -0.015966      -0.030860      -0.016286       0.038373      -0.001013       0.013872       0.004542      -0.003019      -0.034752      -0.020345       0.007607       0.012737              1.804821       1.560571       0.401541       0.183680       2.335796       0.474535       1.518095          -0.000001
           52              H     -14.127167      18.163305       8.481804       0.122028       1.023708 0.72890921E+01  0.70538391E+02                                 1.733299                            1.619858      -1.049736       2.388533                    0.996902       3.564660      10.200411       0.468859       1.349932      -0.693325       0.016997      -0.032354       0.000978       0.036560      -0.001747       0.008229       0.005768      -0.010779      -0.037763      -0.017693       0.004708       0.012985              1.790724       1.653675      -0.392818       0.068300       2.357414       0.007529       1.361082          -0.000000
           53              H       6.187626       0.535403      11.394628       0.122767       1.074022 0.75136041E+01  0.72891957E+02                                 1.757183                            1.619556      -0.990240       2.415252                    0.997710       3.500150       9.862616       0.482281       1.309106      -0.702240       0.017339       0.009611      -0.032939       0.038445       0.014430      -0.004673       0.001037       0.008366       0.016083      -0.018271       0.004685       0.013586              1.833437       1.632133       0.204722      -0.417599       1.460202      -0.239356       2.407975           0.000001
           54              H       7.127263       1.324166      13.365552       0.111279       1.129858 0.78308130E+01  0.74765529E+02                                 1.654916                            1.534383      -0.728582       2.530204                    0.999842       3.120455       8.004442       0.569009       1.127437      -0.748398       0.032077       0.022127      -0.000521       0.038972       0.017472      -0.001464       0.001281       0.010853       0.030022      -0.023407       0.010061       0.013346              1.710161       2.020276       0.525561       0.002417       1.683829      -0.041712       1.426379           0.000000
           55              H       6.188434       0.754149      15.411829       0.110277       1.154964 0.80301603E+01  0.77969323E+02                                 1.746219                            1.603152      -0.752177       2.520307                    0.999765       3.285022       8.795290       0.525593       1.200209      -0.729064       0.016701       0.013517       0.033652       0.039926       0.016076       0.001312       0.002273       0.007862       0.034363      -0.022305       0.008696       0.013609              1.830884       1.696301       0.194408       0.428893       1.449828       0.258652       2.346522           0.000000
           56              H       4.312491      -0.606198      15.484826       0.125802       1.026631 0.70047029E+01  0.67158776E+02                                 1.735815                            1.584839      -1.212679       2.313258                    0.994876       3.594924      10.261018       0.475096       1.344657      -0.693553      -0.013434      -0.009299       0.033649       0.037406       0.006921       0.000750       0.002659       0.006344       0.035962      -0.013739       0.001230       0.012508              1.829472       1.549493       0.127686      -0.321090       1.413667      -0.152879       2.525257           0.000000
           57              H       2.215700      -5.274704      16.144156       0.121042       1.076091 0.75392118E+01  0.73193896E+02                                 1.757919                            1.621210      -0.988726       2.414871                    0.997571       3.510384       9.891217       0.482585       1.307326      -0.702562       0.001044       0.022430       0.029535       0.037101      -0.003384       0.004937       0.001551      -0.022681       0.040041      -0.019308       0.005089       0.014219              1.831194       1.334927      -0.018200       0.106286       2.025729       0.562844       2.132927          -0.000000
           58              H     -10.000329      18.012129      16.544463       0.114226       1.139547 0.79090234E+01  0.75840193E+02                                 1.682492                            1.556302      -0.718353       2.538868                    0.999843       3.106993       8.035584       0.556203       1.148407      -0.743581       0.007195      -0.014657       0.035667       0.039227      -0.005055       0.006286      -0.000921      -0.029232       0.034783      -0.022343       0.008736       0.013608              1.745552       1.417279      -0.106202       0.316248       1.582710      -0.305763       2.236666          -0.000002
           59              H     -10.098353      16.488335      14.811368       0.113657       1.093335 0.73652066E+01  0.70498309E+02                                 1.725198                            1.563088      -0.812537       2.496365                    0.999302       3.358574       9.144251       0.514398       1.243980      -0.717294       0.006766      -0.037987       0.008519       0.039514      -0.005037       0.004366       0.004155      -0.032599       0.030650      -0.022912       0.008001       0.014911              1.850236       1.413250      -0.134285       0.105787       2.679640      -0.298224       1.457818           0.000000
           60              H     -10.598009      17.205533      12.675611       0.122624       1.169471 0.84384950E+01  0.83112779E+02                                 1.769811                            1.650887      -0.972029       2.419763                    0.998359       3.355349       9.103814       0.513455       1.211159      -0.726041      -0.002397      -0.027239      -0.025548       0.037422      -0.006464       0.000088       0.003962      -0.032125       0.010552      -0.019105       0.002409       0.016696              1.819079       1.372378       0.090566       0.123836       2.030455       0.420816       2.054404           0.000000
           61              H       3.222560       1.549563       7.316204       0.124085       1.042675 0.71505642E+01  0.68842788E+02                                 1.749159                            1.597948      -1.186647       2.324299                    0.995138       3.586887      10.226053       0.475086       1.339109      -0.694962       0.036066       0.005216      -0.001557       0.036475       0.003714      -0.004579      -0.009655       0.008708      -0.023263      -0.014563       0.001537       0.013025              1.845703       2.655362       0.091262      -0.200935       1.441267      -0.095085       1.440481           0.000000
           62              H       1.935063       3.017894       6.094089       0.110970       1.105237 0.76040208E+01  0.72927898E+02                                 1.701597                            1.563997      -0.750434       2.523259                    0.999774       3.266710       8.729981       0.529415       1.206312      -0.727183       0.016039       0.026492      -0.021263       0.037565       0.002414      -0.000283      -0.017160       0.013010      -0.019956      -0.022226       0.008789       0.013437              1.770829       1.676159       0.318954      -0.278381       1.999526      -0.498404       1.636802           0.000000
           63              H      -0.365241       2.879757       6.174151       0.111248       1.112617 0.75557309E+01  0.72369499E+02                                 1.712531                            1.560731      -0.730423       2.530689                    0.999830       3.260590       8.715785       0.528952       1.208957      -0.726584      -0.020580       0.025285      -0.019979       0.038237      -0.000530       0.000847      -0.015257       0.009767      -0.023612      -0.020058       0.008499       0.011560              1.817185       1.870356      -0.510265       0.335524       1.939961      -0.446062       1.641237          -0.000000
           64              H      -1.378048       1.273290       7.476326       0.120288       1.048869 0.74593156E+01  0.72517009E+02                                 1.753463                            1.632170      -1.043913       2.389055                    0.996886       3.574869      10.213236       0.470437       1.339255      -0.695531      -0.036483      -0.000564      -0.000013       0.036487      -0.002238       0.002688      -0.011884       0.013687      -0.021330      -0.017249       0.004743       0.012506              1.820878       2.593156      -0.043359      -0.022582       1.452147      -0.085441       1.417329           0.000000
           65              H      -3.430802       0.450713      12.164631       0.123080       1.110255 0.81551660E+01  0.80643055E+02                                 1.788312                            1.683499      -1.041582       2.386945                    0.997883       3.531294      10.001218       0.475278       1.303240      -0.703990      -0.021239       0.009628      -0.028637       0.036930      -0.011663       0.003403       0.001686       0.011902      -0.000398      -0.013793       0.000323       0.013469              1.835902       1.834185      -0.219619       0.432619       1.473677      -0.109700       2.199844          -0.000000
           66              H      -4.052788       1.279205      14.229745       0.102857       1.074580 0.74656554E+01  0.72798581E+02                                 1.799207                            1.644315      -1.056093       2.375030                    0.996019       3.693511      10.665734       0.462506       1.358105      -0.691157      -0.031837       0.020900       0.005265       0.038446      -0.011113       0.001435       0.003742       0.011768       0.025292      -0.017393       0.007926       0.009467              1.941948       2.464081      -0.749676      -0.152943       1.871036       0.128859       1.490726           0.000000
           67              H      -2.762437       0.827835      16.089997       0.103989       1.062626 0.74803270E+01  0.72961912E+02                                 1.783634                            1.644952      -1.059501       2.373377                    0.996029       3.687494      10.642430       0.462928       1.356492      -0.691510      -0.013399       0.014060       0.032709       0.038040      -0.011968       0.000679       0.003182       0.011555       0.018429      -0.016770       0.006243       0.010527              1.876066       1.565542      -0.223026      -0.326244       1.588391       0.472834       2.474267          -0.000000
           68              H      -0.850747      -0.455162      15.880424       0.126401       0.990733 0.71006543E+01  0.68072986E+02                                 1.679023                            1.586981      -0.990410       2.416539                    0.998205       3.464660       9.776836       0.480345       1.330076      -0.697874       0.018722      -0.007263       0.031109       0.037027      -0.006028       0.003704       0.005107       0.012784       0.030177      -0.015297       0.003479       0.011818              1.731587       1.674807      -0.234260       0.422881       1.446159      -0.152995       2.073796          -0.000000
           69              H      -9.077703      18.489741       7.530486       0.125109       1.081450 0.78495070E+01  0.76986810E+02                                 1.767696                            1.659615      -1.019575       2.400864                    0.997955       3.501924       9.921202       0.474601       1.315842      -0.701349      -0.016991      -0.031971       0.002443       0.036288       0.002672      -0.007806       0.007069      -0.015130      -0.011724      -0.014538       0.001956       0.012581              1.826958       1.685723       0.449625      -0.162791       2.311440      -0.071710       1.483711           0.000000
           70              H      -7.371813      18.668167       5.981061       0.105344       1.049212 0.73795125E+01  0.71477523E+02                                 1.747855                            1.619203      -0.947477       2.428176                    0.997444       3.574213      10.159573       0.474633       1.332313      -0.697127       0.012641      -0.029001      -0.022337       0.038727       0.003693      -0.014309       0.005248      -0.007202      -0.011012      -0.018732       0.006950       0.011782              1.843956       1.506466      -0.257477      -0.261526       2.206887       0.593057       1.818515           0.000001
           71              H      -6.275847      20.682811       5.698491       0.103666       1.062046 0.74109882E+01  0.71919186E+02                                 1.766160                            1.624646      -0.980900       2.409353                    0.997193       3.617433      10.320488       0.472569       1.335588      -0.696114       0.028212       0.001046      -0.026119       0.038461       0.002737      -0.011535       0.007003      -0.009575      -0.012780      -0.017082       0.005846       0.011236              1.873053       2.113176       0.047309      -0.739508       1.443726       0.002588       2.062257           0.000001
           72              H      -6.884187      22.518044       6.967701       0.128800       1.007703 0.72230264E+01  0.69679819E+02                                 1.709666                            1.609138      -1.036412       2.395123                    0.997854       3.519661      10.027459       0.472302       1.344308      -0.694649       0.019059       0.030254      -0.006161       0.036284       0.004411      -0.012560      -0.001073      -0.003928      -0.011641      -0.014892       0.002233       0.012659              1.764298       1.643497       0.444576      -0.120744       2.193679       0.011314       1.455717           0.000000
           73              H     -10.806749      15.782405       7.382137       0.109557       1.124194 0.79897870E+01  0.78761796E+02                                 1.807334                            1.666634      -1.196801       2.307300                    0.995801       3.666538      10.436197       0.476595       1.303696      -0.702518       0.021142       0.022543      -0.014897       0.034308       0.008496      -0.009080      -0.001605      -0.001455       0.000270      -0.011919      -0.001196       0.013115              1.911677       1.962009       0.534670      -0.356143       2.109242      -0.149336       1.663781           0.000000
           74              H     -11.140847      13.743767       6.397852       0.111577       1.130869 0.82874300E+01  0.82515507E+02                                 1.825720                            1.707498      -1.073294       2.368481                    0.996354       3.660315      10.499330       0.466293       1.319264      -0.699849       0.018323      -0.005977      -0.030648       0.036204       0.002019      -0.013543       0.002871       0.006253       0.010488      -0.012663      -0.003385       0.016048              1.882262       1.848303       0.004965      -0.430950       1.758766       0.202271       2.039716           0.000000
           75              H      14.614575      12.870619       9.150553       0.111621       1.258959 0.92172443E+01  0.92967267E+02                                 1.872624                            1.735791      -1.044968       2.380655                    0.997562       3.479849       9.608007       0.495396       1.225815      -0.722626      -0.023718      -0.022811       0.016754       0.036927       0.009010      -0.010122      -0.001250      -0.002023       0.012148      -0.014038      -0.000102       0.014140              1.963041       2.085685       0.558162      -0.326571       2.126668      -0.153149       1.676768           0.000001
           76              H     -13.525612      14.910242      10.132483       0.107658       1.113643 0.79944004E+01  0.78117837E+02                                 1.738536                            1.624199      -1.046908       2.375566                    0.997624       3.499941       9.633162       0.506545       1.237439      -0.718124      -0.018230       0.006616       0.030193       0.035885       0.004218      -0.013912       0.000298       0.000178       0.010811      -0.014197      -0.001269       0.015466              1.785818       1.694588       0.017852      -0.403456       1.587184       0.201086       2.075684           0.000000
           77              H      22.011772       1.208196       5.392374       0.112638       1.304836 0.96363973E+01  0.97836087E+02                                 1.886751                            1.751813      -1.051374       2.376779                    0.997359       3.452315       9.422504       0.505161       1.194241      -0.730667      -0.012953      -0.010739      -0.033352       0.037356      -0.004649       0.006621       0.011228      -0.011922       0.023614      -0.016277      -0.000511       0.016788              1.954410       1.766222      -0.079410       0.409160       1.536868       0.080876       2.560140          -0.000004
           78              H      23.712563      -0.057007       6.244793       0.111900       1.190983 0.86352219E+01  0.84888273E+02                                 1.736890                            1.628470      -1.017331       2.393220                    0.998033       3.318798       8.773491       0.541021       1.151642      -0.740906       0.010905      -0.028869      -0.021534       0.037630      -0.004855       0.003176       0.013963      -0.005595       0.025540      -0.015352      -0.003004       0.018356              1.772232       1.629234      -0.394521      -0.101891       1.933154       0.266571       1.754307          -0.000003
           79              H      -4.837434       2.088576       9.579117       0.108861       1.076958 0.76960299E+01  0.75481166E+02                                 1.784748                            1.657671      -1.187615       2.313207                    0.995337       3.706823      10.672215       0.466415       1.338941      -0.694869       0.013811       0.009102       0.031856       0.035895      -0.002766       0.007265       0.008623      -0.002045       0.028904      -0.013150      -0.002129       0.015279              1.869870       1.680593      -0.096855       0.361426       1.523912       0.141617       2.405107           0.000000
           80              H      -6.542335       3.356331       8.726698       0.114571       1.140583 0.84994401E+01  0.85135728E+02                                 1.834574                            1.728819      -1.180194       2.321492                    0.995324       3.660968      10.521925       0.463708       1.318682      -0.700147      -0.011642       0.027311       0.020569       0.036118      -0.007742      -0.002502       0.010592      -0.004492       0.018472      -0.012592      -0.003345       0.015937              1.880952       1.754058      -0.323728      -0.089368       1.963277       0.278268       1.925520           0.000000
           81              H      12.413786       4.174205       0.430919       0.126398       1.165731 0.82069857E+01  0.80272342E+02                                 1.764434                            1.625825      -1.032512       2.394491                    0.997940       3.337876       9.024952       0.518476       1.207800      -0.726546       0.009085       0.011963      -0.033960       0.037134       0.008125       0.002314       0.002631       0.012611       0.047026      -0.018176       0.001703       0.016474              1.839346       1.635470       0.268906      -0.409317       1.561660      -0.331798       2.320907          -0.000002
           82              H      10.499633       2.890652       0.485078       0.113507       1.113338 0.76931282E+01  0.72727875E+02                                 1.605386                            1.495507      -0.731635       2.531037                    0.999837       3.042667       7.629140       0.594296       1.090197      -0.758839      -0.018898      -0.009531      -0.032639       0.038901       0.016131       0.001714      -0.001710       0.013500       0.037224      -0.023846       0.011124       0.012722              1.637253       1.530389       0.208523       0.339222       1.389870       0.236215       1.991501          -0.000011
           83              H       9.652589       2.168113       2.505452       0.110973       1.101959 0.74152344E+01  0.70626557E+02                                 1.692477                            1.538301      -0.784925       2.506296                    0.999553       3.258270       8.659229       0.537371       1.196710      -0.729103      -0.032279      -0.020728      -0.001066       0.038376       0.014147       0.004241      -0.001694       0.011206       0.027876      -0.020349       0.007608       0.012740              1.804871       2.283519       0.647610      -0.079483       1.751275      -0.010566       1.379820          -0.000001
           84              H      10.718113       2.730113       4.469313       0.122024       1.023680 0.72888492E+01  0.70535320E+02                                 1.733255                            1.619822      -1.049703       2.388553                    0.996902       3.564611      10.200156       0.468869       1.349916      -0.693328      -0.015077      -0.012437       0.030900       0.036562       0.013750      -0.002174      -0.002587       0.009319       0.018868      -0.017692       0.004711       0.012980              1.790679       1.637331       0.259869      -0.363930       1.552800      -0.323557       2.181905          -0.000000
           85              H     -10.123068      10.667255       7.443360       0.122761       1.074148 0.75145708E+01  0.72903072E+02                                 1.757251                            1.619605      -0.990056       2.415330                    0.997712       3.500269       9.862800       0.482302       1.309017      -0.702258      -0.019986       0.032792       0.001882       0.038449      -0.000800       0.005197       0.007981      -0.007831      -0.044307      -0.018272       0.004678       0.013594              1.833517       1.839886      -0.542909       0.051498       2.308936       0.046468       1.351728           0.000001
           86              H      -7.951946      10.691070       8.265167       0.111269       1.129322 0.78264728E+01  0.74714486E+02                                 1.654398                            1.533952      -0.728458       2.530258                    0.999843       3.120404       8.004060       0.569087       1.127428      -0.748391       0.015403       0.032490       0.015043       0.038976      -0.001650       0.010390       0.008085      -0.004113      -0.052918      -0.023407       0.010059       0.013348              1.709598       1.539890       0.318926       0.205710       2.124692       0.302576       1.464213           0.000000
           87              H      -6.680161       8.747909       8.248684       0.110231       1.155379 0.80335548E+01  0.78010423E+02                                 1.746650                            1.603504      -0.752222       2.520270                    0.999765       3.285352       8.796595       0.525530       1.200227      -0.729062       0.037175       0.000810       0.014566       0.039935      -0.001284       0.011359       0.005855       0.001542      -0.050650      -0.022310       0.008699       0.013611              1.831363       2.407613      -0.054257       0.496943       1.484876       0.036687       1.601601           0.000000
           88              H      -7.582021       6.782500       7.412748       0.125788       1.026607 0.70045600E+01  0.67157469E+02                                 1.735843                            1.584867      -1.212455       2.313354                    0.994881       3.594889      10.261125       0.475069       1.344733      -0.693539       0.021183      -0.030807       0.001357       0.037411      -0.004986       0.007078       0.003102       0.007674      -0.029834      -0.013746       0.001238       0.012508              1.829500       1.992131      -0.582925       0.091096       2.125734      -0.002381       1.370634           0.000000
           89              H      18.627335       2.217450       8.227491       0.121068       1.075935 0.75379312E+01  0.73178461E+02                                 1.757741                            1.621062      -0.988799       2.414838                    0.997569       3.510355       9.890979       0.482610       1.307309      -0.702564       0.036879       0.000148      -0.003901       0.037085      -0.004013       0.001193      -0.013066       0.018420      -0.018039      -0.019304       0.005104       0.014200              1.830998       2.620035       0.093632      -0.144869       1.390683      -0.130550       1.482276          -0.000000
           90              H      17.772248       0.760619       9.800463       0.114227       1.139520 0.79087818E+01  0.75836753E+02                                 1.682418                            1.556243      -0.718310       2.538885                    0.999843       3.106892       8.035075       0.556237       1.148355      -0.743595       0.022252      -0.024007       0.021624       0.039231      -0.002663       0.000503      -0.017217       0.015950      -0.012421      -0.022340       0.008737       0.013603              1.745467       1.795528      -0.282705       0.381716       1.655963      -0.400971       1.784911          -0.000002
           91              H      15.488845       0.594294      10.106581       0.113658       1.093384 0.73656065E+01  0.70503065E+02                                 1.725248                            1.563128      -0.812662       2.496305                    0.999301       3.358621       9.144427       0.514392       1.243976      -0.717295      -0.013100      -0.025646       0.027056       0.039514      -0.000708      -0.003390      -0.015628       0.021946      -0.018598      -0.022906       0.007999       0.014907              1.850292       1.559126       0.353145      -0.238736       2.017911      -0.623600       1.973841           0.000000
           92              H      14.060529       1.888338       8.837371       0.122693       1.169263 0.84366884E+01  0.83090286E+02                                 1.769606                            1.650720      -0.971730       2.419934                    0.998361       3.354789       9.101947       0.513478       1.211173      -0.726042      -0.036369      -0.006108       0.006188       0.037394       0.001199      -0.008744      -0.013431       0.015017      -0.010915      -0.019100       0.002408       0.016692              1.818859       2.455793       0.141960      -0.059381       1.548229      -0.141521       1.452556           0.000000
           93              H      15.197825      11.797411       3.539187       0.124101       1.042718 0.71508616E+01  0.68846188E+02                                 1.749178                            1.597958      -1.186599       2.324315                    0.995135       3.586938      10.226151       0.475096       1.339071      -0.694969       0.005695       0.024084       0.026788       0.036470       0.000700       0.000554       0.003165      -0.026595       0.007460      -0.014573       0.001541       0.013032              1.845729       1.343483       0.006221       0.036044       2.053147       0.597500       2.140556           0.000000
           94              H      14.849082      12.682625       1.441106       0.110959       1.104710 0.75998379E+01  0.72879738E+02                                 1.701188                            1.563659      -0.750514       2.523234                    0.999774       3.266884       8.730740       0.529411       1.206454      -0.727142      -0.001185       0.037183      -0.005208       0.037565      -0.001389       0.006461      -0.000060      -0.034132       0.022235      -0.022233       0.008795       0.013438              1.770385       1.280720       0.013635      -0.020799       2.530548      -0.144380       1.499886           0.000000
           95              H       1.960037       1.435081      23.175435       0.111253       1.112283 0.75530678E+01  0.72338468E+02                                 1.712244                            1.560494      -0.730420       2.530696                    0.999831       3.260551       8.715683       0.528967       1.209016      -0.726566      -0.004942       0.015570      -0.034563       0.038229      -0.000303       0.004567      -0.001448      -0.029011       0.029178      -0.020069       0.008506       0.011563              1.816863       1.327579      -0.053682       0.106164       1.581855      -0.415027       2.541156          -0.000000
           96              H       2.037396      -0.848553      23.460359       0.120290       1.048820 0.74588639E+01  0.72512025E+02                                 1.753464                            1.632164      -1.043946       2.389046                    0.996885       3.574845      10.213358       0.470417       1.339325      -0.695517      -0.004466      -0.020452      -0.029880       0.036483      -0.000408       0.005147       0.000374      -0.021077       0.034750      -0.017259       0.004745       0.012514              1.820885       1.355600       0.038539       0.093048       1.827918       0.483654       2.279136           0.000000
           97              H       5.228542      -4.928430      23.255496       0.123086       1.110459 0.81569463E+01  0.80664454E+02                                 1.788485                            1.683648      -1.041663       2.386921                    0.997879       3.531338      10.001332       0.475275       1.303185      -0.704002      -0.020804       0.009363      -0.029038       0.036928      -0.004313      -0.000513       0.001379       0.011190       0.040080      -0.013792       0.000318       0.013474              1.836086       1.929195      -0.225951       0.423851       1.445038      -0.153309       2.134026          -0.000000
           98              H       7.321876      -5.786585      22.786901       0.102860       1.074580 0.74656729E+01  0.72798891E+02                                 1.799216                            1.644323      -1.056013       2.375057                    0.996018       3.693533      10.665854       0.462502       1.358115      -0.691155       0.012249      -0.006489      -0.035868       0.038454      -0.009793       0.000100       0.001401       0.018061       0.024083      -0.017404       0.007935       0.009469              1.941955       1.613315      -0.111629      -0.460724       1.406641       0.217789       2.805908           0.000000
           99              H      21.376253       3.520254       0.963092       0.104000       1.062529 0.74795660E+01  0.72953203E+02                                 1.783596                            1.644924      -1.059202       2.373529                    0.996036       3.687359      10.642218       0.462905       1.356584      -0.691493       0.033257      -0.014932      -0.010835       0.038032      -0.009062      -0.001301       0.001491       0.015683       0.028538      -0.016765       0.006242       0.010524              1.876022       2.535243      -0.467961      -0.296494       1.518497       0.120829       1.574326          -0.000000
          100              H      20.713940       3.836123       3.155363       0.126397       0.990745 0.71007820E+01  0.68074709E+02                                 1.679056                            1.587010      -0.990337       2.416561                    0.998206       3.464722       9.777137       0.480332       1.330101      -0.697869       0.023850      -0.010453       0.026314       0.037021      -0.007810       0.003967       0.002741       0.019826       0.011291      -0.015308       0.003484       0.011824              1.731623       1.789316      -0.213028       0.393017       1.375627      -0.220617       2.029925          -0.000000
          101              H      10.685183       6.213527       8.260458       0.125098       1.081572 0.78505529E+01  0.76999448E+02                                 1.767816                            1.659715      -1.019644       2.400828                    0.997957       3.502018       9.921544       0.474592       1.315824      -0.701353      -0.017516      -0.031643       0.002932       0.036286       0.004515      -0.010556       0.000647       0.002473      -0.025214      -0.014540       0.001961       0.012579              1.827090       1.697685       0.399118      -0.130780       2.369885      -0.051304       1.413699           0.000000
          102              H       9.695940       8.066060       9.225905       0.105269       1.049336 0.73804363E+01  0.71486802E+02                                 1.747792                            1.619150      -0.946903       2.428369                    0.997454       3.574242      10.158794       0.474721       1.332059      -0.697179      -0.033023      -0.000659       0.020252       0.038744       0.000509      -0.012670       0.005214      -0.006415      -0.029211      -0.018744       0.006954       0.011790              1.843883       2.390732       0.075067      -0.604443       1.452470      -0.016821       1.688448           0.000001
          103              H      10.696011      10.140270       9.032815       0.103633       1.062192 0.74122369E+01  0.71934485E+02                                 1.766330                            1.624787      -0.980966       2.409315                    0.997191       3.617761      10.321723       0.472545       1.335595      -0.696112      -0.017814       0.029646       0.016840       0.038469       0.002431      -0.012215       0.004019      -0.001151      -0.025611      -0.017088       0.005850       0.011238              1.873242       1.744816      -0.495925      -0.327327       2.260951       0.467037       1.613958           0.000001
          104              H      12.686910      10.360962       7.876634       0.128807       1.007669 0.72227442E+01  0.69676436E+02                                 1.709630                            1.609109      -1.036508       2.395083                    0.997852       3.519606      10.027264       0.472305       1.344312      -0.694649       0.013728       0.033559      -0.001185       0.036278      -0.000540      -0.008680       0.003594      -0.015947      -0.022268      -0.014888       0.002227       0.012661              1.764259       1.725032       0.402126      -0.103706       2.214870      -0.006951       1.352875           0.000000
          105              H      14.044127      -0.107242      16.165348       0.109557       1.124194 0.79897888E+01  0.78761816E+02                                 1.807334                            1.666634      -1.196801       2.307300                    0.995801       3.666538      10.436196       0.476595       1.303696      -0.702518      -0.021142      -0.022543       0.014897       0.034309       0.008496      -0.009080      -0.001605      -0.001455       0.000270      -0.011919      -0.001195       0.013114              1.911678       1.962009       0.534670      -0.356143       2.109243      -0.149336       1.663781           0.000000
          106              H      14.378225       1.931396      17.149633       0.111577       1.130869 0.82874223E+01  0.82515409E+02                                 1.825719                            1.707497      -1.073294       2.368482                    0.996354       3.660313      10.499322       0.466293       1.319263      -0.699850      -0.018323       0.005977       0.030648       0.036204       0.002019      -0.013543       0.002871       0.006253       0.010488      -0.012663      -0.003385       0.016048              1.882261       1.848302       0.004965      -0.430950       1.758765       0.202271       2.039715           0.000000
          107              H     -11.377197       2.804544      14.396932       0.111621       1.258957 0.92172232E+01  0.92967000E+02                                 1.872622                            1.735789      -1.044966       2.380656                    0.997562       3.479845       9.607993       0.495396       1.225816      -0.722626       0.023718       0.022811      -0.016754       0.036927       0.009010      -0.010122      -0.001250      -0.002023       0.012148      -0.014038      -0.000102       0.014140              1.963038       2.085683       0.558161      -0.326570       2.126666      -0.153148       1.676766           0.000001
          108              H      16.762990       0.764921      13.415002       0.107658       1.113643 0.79943980E+01  0.78117804E+02                                 1.738536                            1.624199      -1.046907       2.375566                    0.997624       3.499940       9.633157       0.506545       1.237439      -0.718124       0.018230      -0.006616      -0.030193       0.035885       0.004219      -0.013912       0.000298       0.000178       0.010811      -0.014197      -0.001269       0.015466              1.785818       1.694587       0.017852      -0.403456       1.587184       0.201086       2.075683           0.000000
          109              H     -18.774394      14.466967      18.155111       0.112638       1.304836 0.96364005E+01  0.97836130E+02                                 1.886751                            1.751813      -1.051374       2.376779                    0.997359       3.452316       9.422508       0.505161       1.194241      -0.730667       0.012953       0.010739       0.033352       0.037356      -0.004649       0.006621       0.011228      -0.011922       0.023615      -0.016277      -0.000511       0.016788              1.954410       1.766222      -0.079411       0.409159       1.536868       0.080875       2.560138          -0.000004
          110              H     -20.475185      15.732170      17.302692       0.111899       1.190985 0.86352422E+01  0.84888511E+02                                 1.736891                            1.628471      -1.017327       2.393221                    0.998033       3.318802       8.773500       0.541022       1.151641      -0.740906      -0.010905       0.028868       0.021534       0.037630      -0.004855       0.003176       0.013964      -0.005595       0.025540      -0.015352      -0.003004       0.018356              1.772233       1.629237      -0.394523      -0.101891       1.933156       0.266569       1.754306          -0.000003
          111              H       8.074812      13.586587      13.968368       0.108863       1.076937 0.76958389E+01  0.75478826E+02                                 1.784726                            1.657652      -1.187591       2.313221                    0.995337       3.706780      10.672059       0.466417       1.338943      -0.694868      -0.013812      -0.009101      -0.031857       0.035895      -0.002767       0.007266       0.008623      -0.002044       0.028903      -0.013151      -0.002128       0.015279              1.869847       1.680572      -0.096853       0.361416       1.523896       0.141616       2.405073           0.000000
          112              H       9.779713      12.318832      14.820787       0.114571       1.140581 0.84994185E+01  0.85135461E+02                                 1.834573                            1.728818      -1.180195       2.321492                    0.995324       3.660963      10.521909       0.463708       1.318683      -0.700147       0.011642      -0.027311      -0.020569       0.036118      -0.007742      -0.002502       0.010592      -0.004492       0.018472      -0.012592      -0.003345       0.015937              1.880951       1.754057      -0.323729      -0.089369       1.963277       0.278269       1.925519           0.000000
          113              H      -9.176408      11.500958      23.116566       0.126398       1.165730 0.82069725E+01  0.80272186E+02                                 1.764433                            1.625824      -1.032511       2.394492                    0.997940       3.337873       9.024944       0.518476       1.207801      -0.726546      -0.009085      -0.011963       0.033960       0.037134       0.008125       0.002314       0.002631       0.012611       0.047026      -0.018176       0.001703       0.016474              1.839345       1.635470       0.268906      -0.409316       1.561659      -0.331798       2.320905          -0.000002
          114              H      -7.262255      12.784511      23.062407       0.113507       1.113336 0.76931101E+01  0.72727658E+02                                 1.605384                            1.495505      -0.731635       2.531037                    0.999837       3.042664       7.629129       0.594297       1.090197      -0.758839       0.018898       0.009531       0.032640       0.038901       0.016131       0.001714      -0.001710       0.013500       0.037224      -0.023846       0.011124       0.012722              1.637251       1.530387       0.208522       0.339221       1.389868       0.236214       1.991498          -0.000011
          115              H      -6.415211      13.507050      21.042033       0.110973       1.101959 0.74152356E+01  0.70626568E+02                                 1.692477                            1.538300      -0.784925       2.506296                    0.999553       3.258270       8.659228       0.537371       1.196709      -0.729104       0.032279       0.020728       0.001066       0.038376       0.014147       0.004241      -0.001694       0.011206       0.027876      -0.020349       0.007608       0.012740              1.804871       2.283519       0.647610      -0.079483       1.751275      -0.010566       1.379820          -0.000001
          116              H      -7.480735      12.945050      19.078172       0.122024       1.023681 0.72888534E+01  0.70535373E+02                                 1.733255                            1.619822      -1.049704       2.388553                    0.996902       3.564612      10.200161       0.468869       1.349916      -0.693328       0.015077       0.012437      -0.030900       0.036562       0.013750      -0.002174      -0.002587       0.009319       0.018868      -0.017692       0.004711       0.012980              1.790679       1.637332       0.259869      -0.363930       1.552800      -0.323557       2.181906          -0.000000
          117              H      13.360446       5.007908      16.104125       0.122761       1.074148 0.75145720E+01  0.72903087E+02                                 1.757251                            1.619605      -0.990056       2.415330                    0.997712       3.500269       9.862800       0.482302       1.309016      -0.702258       0.019986      -0.032792      -0.001882       0.038448      -0.000800       0.005197       0.007981      -0.007831      -0.044307      -0.018272       0.004678       0.013594              1.833517       1.839886      -0.542910       0.051498       2.308936       0.046468       1.351728           0.000001
          118              H      11.189324       4.984093      15.282318       0.111269       1.129323 0.78264769E+01  0.74714532E+02                                 1.654398                            1.533953      -0.728459       2.530257                    0.999843       3.120405       8.004062       0.569087       1.127428      -0.748392      -0.015403      -0.032490      -0.015043       0.038976      -0.001650       0.010390       0.008084      -0.004113      -0.052918      -0.023407       0.010059       0.013348              1.709599       1.539890       0.318926       0.205710       2.124693       0.302576       1.464213           0.000000
          119              H       9.917539       6.927254      15.298801       0.110232       1.155379 0.80335498E+01  0.78010365E+02                                 1.746650                            1.603504      -0.752221       2.520270                    0.999765       3.285351       8.796593       0.525530       1.200228      -0.729062      -0.037175      -0.000810      -0.014566       0.039935      -0.001284       0.011359       0.005855       0.001543      -0.050649      -0.022310       0.008699       0.013611              1.831363       2.407612      -0.054258       0.496943       1.484876       0.036687       1.601600           0.000000
          120              H      10.819399       8.892663      16.134737       0.125788       1.026607 0.70045584E+01  0.67157446E+02                                 1.735843                            1.584867      -1.212455       2.313355                    0.994881       3.594888      10.261120       0.475069       1.344732      -0.693539      -0.021183       0.030807      -0.001357       0.037411      -0.004986       0.007078       0.003102       0.007674      -0.029834      -0.013746       0.001238       0.012508              1.829499       1.992131      -0.582925       0.091096       2.125733      -0.002381       1.370634           0.000000
          121              H     -15.389957      13.457713      15.319994       0.121068       1.075935 0.75379314E+01  0.73178468E+02                                 1.757741                            1.621062      -0.988798       2.414838                    0.997569       3.510355       9.890981       0.482610       1.307310      -0.702563      -0.036879      -0.000148       0.003901       0.037085      -0.004013       0.001193      -0.013066       0.018420      -0.018039      -0.019304       0.005104       0.014201              1.830998       2.620035       0.093632      -0.144869       1.390683      -0.130550       1.482277          -0.000000
          122              H     -14.534870      14.914544      13.747022       0.114227       1.139519 0.79087777E+01  0.75836707E+02                                 1.682418                            1.556242      -0.718311       2.538885                    0.999843       3.106891       8.035073       0.556237       1.148356      -0.743595      -0.022252       0.024007      -0.021624       0.039231      -0.002663       0.000503      -0.017217       0.015950      -0.012421      -0.022340       0.008737       0.013603              1.745467       1.795527      -0.282705       0.381715       1.655962      -0.400971       1.784911          -0.000002
          123              H     -12.251467      15.080869      13.440904       0.113658       1.093384 0.73656022E+01  0.70503016E+02                                 1.725248                            1.563128      -0.812662       2.496306                    0.999301       3.358620       9.144425       0.514392       1.243977      -0.717295       0.013100       0.025645      -0.027056       0.039514      -0.000708      -0.003390      -0.015628       0.021946      -0.018598      -0.022906       0.007999       0.014907              1.850292       1.559126       0.353145      -0.238736       2.017910      -0.623600       1.973840           0.000000
          124              H     -10.823151      13.786825      14.710114       0.122693       1.169262 0.84366827E+01  0.83090212E+02                                 1.769606                            1.650719      -0.971729       2.419934                    0.998361       3.354788       9.101942       0.513478       1.211173      -0.726042       0.036369       0.006108      -0.006188       0.037394       0.001199      -0.008744      -0.013431       0.015017      -0.010915      -0.019100       0.002408       0.016692              1.818858       2.455791       0.141960      -0.059381       1.548228      -0.141521       1.452556           0.000000
          125              H     -11.960447       3.877752      20.008298       0.124101       1.042719 0.71508694E+01  0.68846281E+02                                 1.749179                            1.597959      -1.186599       2.324315                    0.995135       3.586940      10.226158       0.475095       1.339071      -0.694969      -0.005695      -0.024083      -0.026788       0.036470       0.000700       0.000554       0.003165      -0.026595       0.007460      -0.014573       0.001541       0.013032              1.845730       1.343484       0.006221       0.036044       2.053149       0.597501       2.140557           0.000000
          126              H     -11.611704       2.992538      22.106379       0.110959       1.104710 0.75998379E+01  0.72879738E+02                                 1.701188                            1.563659      -0.750514       2.523234                    0.999774       3.266884       8.730740       0.529411       1.206454      -0.727142       0.001185      -0.037183       0.005208       0.037564      -0.001389       0.006461      -0.000060      -0.034132       0.022235      -0.022233       0.008795       0.013438              1.770385       1.280720       0.013635      -0.020799       2.530549      -0.144380       1.499886           0.000000
          127              H       1.277341      14.240082       0.372050       0.111253       1.112282 0.75530588E+01  0.72338366E+02                                 1.712243                            1.560493      -0.730420       2.530696                    0.999831       3.260549       8.715679       0.528966       1.209017      -0.726566       0.004942      -0.015570       0.034563       0.038229      -0.000303       0.004567      -0.001448      -0.029011       0.029178      -0.020069       0.008506       0.011563              1.816863       1.327579      -0.053682       0.106164       1.581855      -0.415027       2.541155          -0.000000
          128              H       1.199982      16.523716       0.087126       0.120290       1.048819 0.74588517E+01  0.72511879E+02                                 1.753463                            1.632163      -1.043945       2.389047                    0.996885       3.574842      10.213348       0.470417       1.339326      -0.695517       0.004466       0.020452       0.029880       0.036483      -0.000408       0.005147       0.000374      -0.021077       0.034750      -0.017259       0.004745       0.012514              1.820884       1.355599       0.038539       0.093048       1.827917       0.483653       2.279134           0.000000
          129              H      -1.991164      20.603593       0.291989       0.123086       1.110459 0.81569401E+01  0.80664375E+02                                 1.788484                            1.683647      -1.041662       2.386922                    0.997879       3.531337      10.001327       0.475276       1.303185      -0.704002       0.020804      -0.009363       0.029038       0.036928      -0.004313      -0.000513       0.001379       0.011190       0.040080      -0.013792       0.000318       0.013474              1.836085       1.929193      -0.225951       0.423851       1.445037      -0.153309       2.134025          -0.000000
          130              H      -4.084498      21.461748       0.760584       0.102860       1.074580 0.74656736E+01  0.72798898E+02                                 1.799216                            1.644323      -1.056013       2.375057                    0.996018       3.693533      10.665853       0.462502       1.358114      -0.691155      -0.012249       0.006489       0.035868       0.038454      -0.009793       0.000100       0.001401       0.018061       0.024082      -0.017404       0.007935       0.009469              1.941955       1.613315      -0.111629      -0.460724       1.406641       0.217789       2.805908           0.000000
          131              H     -18.138875      12.154909      22.584393       0.104000       1.062530 0.74795698E+01  0.72953247E+02                                 1.783596                            1.644924      -1.059202       2.373529                    0.996036       3.687360      10.642220       0.462905       1.356583      -0.691493      -0.033257       0.014932       0.010835       0.038032      -0.009062      -0.001301       0.001491       0.015683       0.028538      -0.016765       0.006242       0.010524              1.876022       2.535243      -0.467961      -0.296494       1.518497       0.120829       1.574326          -0.000000
          132              H     -17.476562      11.839040      20.392122       0.126397       0.990746 0.71007889E+01  0.68074787E+02                                 1.679056                            1.587011      -0.990337       2.416561                    0.998206       3.464724       9.777141       0.480333       1.330100      -0.697869      -0.023850       0.010453      -0.026314       0.037021      -0.007810       0.003967       0.002741       0.019826       0.011291      -0.015308       0.003484       0.011824              1.731623       1.789316      -0.213028       0.393017       1.375628      -0.220617       2.029925          -0.000000
          133              H      -7.447805       9.461636      15.287027       0.125098       1.081572 0.78505492E+01  0.76999401E+02                                 1.767815                            1.659714      -1.019644       2.400828                    0.997957       3.502017       9.921540       0.474592       1.315824      -0.701353       0.017516       0.031643      -0.002932       0.036286       0.004515      -0.010556       0.000647       0.002473      -0.025214      -0.014540       0.001961       0.012579              1.827089       1.697684       0.399118      -0.130779       2.369884      -0.051304       1.413699           0.000000
          134              H      -6.458562       7.609103      14.321580       0.105269       1.049337 0.73804424E+01  0.71486869E+02                                 1.747792                            1.619150      -0.946903       2.428369                    0.997454       3.574243      10.158794       0.474722       1.332058      -0.697179       0.033023       0.000659      -0.020252       0.038744       0.000509      -0.012670       0.005214      -0.006415      -0.029211      -0.018744       0.006954       0.011790              1.843883       2.390732       0.075067      -0.604443       1.452469      -0.016821       1.688448           0.000001
          135              H      -7.458633       5.534893      14.514670       0.103633       1.062191 0.74122321E+01  0.71934421E+02                                 1.766329                            1.624786      -0.980963       2.409317                    0.997191       3.617759      10.321713       0.472546       1.335594      -0.696112       0.017814      -0.029646      -0.016840       0.038469       0.002431      -0.012215       0.004019      -0.001152      -0.025611      -0.017088       0.005850       0.011238              1.873240       1.744814      -0.495925      -0.327327       2.260949       0.467037       1.613957           0.000001
          136              H      -9.449532       5.314201      15.670851       0.128807       1.007669 0.72227490E+01  0.69676495E+02                                 1.709631                            1.609110      -1.036509       2.395082                    0.997852       3.519607      10.027268       0.472305       1.344312      -0.694649      -0.013728      -0.033559       0.001185       0.036278      -0.000540      -0.008680       0.003594      -0.015947      -0.022268      -0.014888       0.002227       0.012661              1.764260       1.725033       0.402126      -0.103706       2.214871      -0.006951       1.352876           0.000000
          137              H      -5.638006      12.118811      15.360024       0.109552       1.124168 0.79895538E+01  0.78759063E+02                                 1.807325                            1.666623      -1.196728       2.307336                    0.995802       3.666505      10.436135       0.476590       1.303717      -0.702514      -0.002496      -0.034127      -0.002495       0.034309      -0.000651      -0.002842       0.003684      -0.014314      -0.031842      -0.011919      -0.001198       0.013117              1.911670       1.666607       0.201713      -0.093889       2.636860       0.169667       1.431542           0.000000
          138              H      -3.663611      13.138564      14.813723       0.111562       1.130809 0.82868378E+01  0.82507238E+02                                 1.825570                            1.707371      -1.073143       2.368527                    0.996358       3.660172      10.498395       0.466342       1.319162      -0.699871       0.026547      -0.021900      -0.011236       0.036202      -0.007025      -0.007512       0.007633      -0.005162      -0.023016      -0.012674      -0.003378       0.016052              1.882101       2.055660      -0.230026      -0.302978       1.970500       0.221789       1.620142           0.000000
          139              H      -5.150538      16.623194      15.984033       0.111605       1.258922 0.92169215E+01  0.92962903E+02                                 1.872547                            1.735727      -1.045058       2.380604                    0.997560       3.479922       9.608052       0.495420       1.225768      -0.722635       0.001399       0.036680       0.004068       0.036931      -0.003218      -0.002469       0.003354      -0.012312      -0.039942      -0.014035      -0.000111       0.014145              1.962953       1.687354       0.229853      -0.053276       2.688040       0.214256       1.513464           0.000001
          140              H      -7.123347      15.602456      16.532689       0.107664       1.113609 0.79941260E+01  0.78114607E+02                                 1.738517                            1.624186      -1.046654       2.375673                    0.997628       3.499864       9.632965       0.506539       1.237461      -0.718120      -0.026538       0.021187       0.011577       0.035877      -0.006179      -0.007237       0.004829      -0.010279      -0.031169      -0.014196      -0.001275       0.015471              1.785797       2.032146      -0.301638      -0.237167       1.853833       0.200252       1.471413           0.000000
          141              H       3.537259      18.294268       4.733044       0.112623       1.304080 0.96299503E+01  0.97757799E+02                                 1.886194                            1.751341      -1.051586       2.376677                    0.997355       3.452636       9.423871       0.505161       1.194397      -0.730617       0.034973      -0.002941       0.012806       0.037360       0.000575      -0.000516      -0.004652       0.031510      -0.006008      -0.016275      -0.000512       0.016787              1.953807       2.379576      -0.266741       0.449290       1.532390      -0.125188       1.949454          -0.000004
          142              H       3.335446      18.628366       2.481905       0.111915       1.190844 0.86340756E+01  0.84875223E+02                                 1.736827                            1.628415      -1.017572       2.393113                    0.998029       3.318845       8.773873       0.540998       1.151717      -0.740885       0.032462       0.001931      -0.018925       0.037625      -0.001511      -0.002491      -0.000151       0.033263      -0.008128      -0.015351      -0.002996       0.018347              1.772167       1.981015      -0.062891      -0.371000       1.385365      -0.079644       1.950123          -0.000003
          143              H      -0.594626      18.971999       2.886922       0.108927       1.076582 0.76927883E+01  0.75440872E+02                                 1.784298                            1.657300      -1.187339       2.313391                    0.995340       3.706004      10.669000       0.466480       1.338905      -0.694878      -0.032909       0.002759      -0.014033       0.035883      -0.001749       0.003810      -0.001828       0.027043      -0.004272      -0.013146      -0.002126       0.015271              1.869374       2.312749      -0.220619       0.356688       1.433302      -0.106755       1.862070           0.000000
          144              H      -0.393751      18.638484       5.142771       0.114547       1.140671 0.85002117E+01  0.85145077E+02                                 1.834634                            1.728867      -1.180378       2.321400                    0.995321       3.661150      10.522422       0.463715       1.318636      -0.700156      -0.030741      -0.000999       0.018970       0.036137      -0.004408      -0.007116       0.000253       0.023775      -0.001167      -0.012583      -0.003342       0.015926              1.881018       2.130892      -0.082129      -0.302020       1.517806      -0.033478       1.994355           0.000000
          145              H       7.098956      19.077759      15.327058       0.126404       1.165595 0.82058617E+01  0.80258805E+02                                 1.764306                            1.625721      -1.032555       2.394481                    0.997940       3.337808       9.024700       0.518488       1.207811      -0.726543       0.020466      -0.030316       0.006382       0.037131      -0.007203       0.010895       0.004769       0.009904      -0.031807      -0.018173       0.001708       0.016465              1.839203       1.736339      -0.465456       0.065683       2.434872      -0.000090       1.346399          -0.000002
          146              H      -7.876578      -4.520295      16.238346       0.113517       1.113321 0.76930377E+01  0.72727892E+02                                 1.605479                            1.495581      -0.731601       2.531052                    0.999837       3.042687       7.629608       0.594223       1.090318      -0.758807       0.034389      -0.000094       0.018179       0.038898      -0.003598       0.014186       0.006170      -0.004362      -0.045172      -0.023845       0.011129       0.012716              1.637353       2.108361       0.028371       0.379753       1.390801       0.044261       1.412896          -0.000011
          147              H      -9.053407      -2.540609      16.106480       0.110974       1.101869 0.74145771E+01  0.70619201E+02                                 1.692432                            1.538269      -0.784896       2.506318                    0.999553       3.258233       8.659252       0.537353       1.196767      -0.729090       0.015966       0.030860       0.016286       0.038373      -0.001013       0.013872       0.004542      -0.003019      -0.034752      -0.020344       0.007607       0.012737              1.804815       1.560565       0.401540       0.183679       2.335790       0.474533       1.518090          -0.000001
          148              H      17.364545      -2.488142      15.065681       0.122029       1.023704 0.72890475E+01  0.70537844E+02                                 1.733294                            1.619853      -1.049734       2.388536                    0.996902       3.564646      10.200359       0.468860       1.349932      -0.693325      -0.016997       0.032354      -0.000978       0.036560      -0.001747       0.008228       0.005768      -0.010779      -0.037763      -0.017693       0.004707       0.012985              1.790720       1.653670      -0.392818       0.068300       2.357413       0.007529       1.361078          -0.000000
          149              H      -2.950248      15.139760      12.152857       0.122767       1.074023 0.75136151E+01  0.72892095E+02                                 1.757185                            1.619557      -0.990240       2.415252                    0.997710       3.500153       9.862628       0.482281       1.309106      -0.702240      -0.017339      -0.009611       0.032939       0.038445       0.014430      -0.004673       0.001037       0.008366       0.016083      -0.018271       0.004685       0.013586              1.833439       1.632135       0.204723      -0.417600       1.460203      -0.239356       2.407978           0.000001
          150              H      -3.889885      14.350997      10.181933       0.111278       1.129860 0.78308319E+01  0.74765755E+02                                 1.654919                            1.534385      -0.728583       2.530204                    0.999842       3.120459       8.004455       0.569009       1.127437      -0.748398      -0.032077      -0.022127       0.000521       0.038972       0.017472      -0.001464       0.001281       0.010853       0.030022      -0.023407       0.010061       0.013346              1.710164       2.020279       0.525562       0.002417       1.683831      -0.041712       1.426381           0.000000
          151              H      -2.951056      14.921014       8.135656       0.110277       1.154965 0.80301700E+01  0.77969447E+02                                 1.746220                            1.603154      -0.752178       2.520307                    0.999765       3.285024       8.795299       0.525593       1.200209      -0.729064      -0.016701      -0.013517      -0.033652       0.039926       0.016076       0.001312       0.002273       0.007862       0.034364      -0.022305       0.008696       0.013609              1.830885       1.696302       0.194408       0.428894       1.449829       0.258652       2.346524           0.000000
          152              H      -1.075113      16.281361       8.062659       0.125802       1.026631 0.70046973E+01  0.67158714E+02                                 1.735815                            1.584838      -1.212678       2.313258                    0.994876       3.594923      10.261017       0.475096       1.344658      -0.693553       0.013434       0.009298      -0.033649       0.037406       0.006921       0.000750       0.002659       0.006344       0.035962      -0.013739       0.001230       0.012508              1.829472       1.549493       0.127686      -0.321091       1.413667      -0.152879       2.525257           0.000000
          153              H       1.021678      20.949867       7.403329       0.121042       1.076090 0.75392024E+01  0.73193789E+02                                 1.757919                            1.621210      -0.988727       2.414870                    0.997571       3.510382       9.891213       0.482584       1.307327      -0.702562      -0.001044      -0.022430      -0.029535       0.037101      -0.003384       0.004937       0.001551      -0.022681       0.040041      -0.019308       0.005089       0.014219              1.831194       1.334926      -0.018199       0.106286       2.025728       0.562844       2.132926          -0.000000
          154              H      13.237707      -2.336966       7.003022       0.114226       1.139546 0.79090176E+01  0.75840122E+02                                 1.682491                            1.556301      -0.718353       2.538868                    0.999843       3.106992       8.035580       0.556204       1.148407      -0.743581      -0.007195       0.014657      -0.035667       0.039227      -0.005055       0.006286      -0.000921      -0.029232       0.034783      -0.022343       0.008736       0.013608              1.745551       1.417279      -0.106202       0.316248       1.582709      -0.305763       2.236665          -0.000002
          155              H      13.335731      -0.813172       8.736117       0.113657       1.093335 0.73652089E+01  0.70498340E+02                                 1.725199                            1.563089      -0.812537       2.496365                    0.999302       3.358575       9.144256       0.514397       1.243981      -0.717294      -0.006766       0.037987      -0.008519       0.039514      -0.005037       0.004366       0.004155      -0.032599       0.030650      -0.022912       0.008001       0.014911              1.850237       1.413250      -0.134285       0.105787       2.679642      -0.298224       1.457819           0.000000
          156              H      13.835387      -1.530370      10.871874       0.122623       1.169472 0.84385028E+01  0.83112871E+02                                 1.769812                            1.650888      -0.972028       2.419763                    0.998359       3.355351       9.103819       0.513455       1.211159      -0.726042       0.002397       0.027239       0.025548       0.037422      -0.006464       0.000088       0.003962      -0.032126       0.010552      -0.019105       0.002409       0.016696              1.819080       1.372379       0.090566       0.123836       2.030456       0.420815       2.054405           0.000000
          157              H       0.014818      14.125600      16.231281       0.124085       1.042675 0.71505644E+01  0.68842787E+02                                 1.749158                            1.597947      -1.186647       2.324299                    0.995138       3.586887      10.226051       0.475086       1.339109      -0.694962      -0.036066      -0.005216       0.001557       0.036475       0.003714      -0.004579      -0.009655       0.008708      -0.023263      -0.014563       0.001537       0.013025              1.845703       2.655361       0.091263      -0.200934       1.441267      -0.095085       1.440481           0.000000
          158              H       1.302315      12.657269      17.453396       0.110970       1.105237 0.76040157E+01  0.72927840E+02                                 1.701597                            1.563997      -0.750434       2.523259                    0.999774       3.266709       8.729979       0.529415       1.206313      -0.727183      -0.016039      -0.026492       0.021262       0.037565       0.002414      -0.000283      -0.017160       0.013010      -0.019956      -0.022226       0.008789       0.013437              1.770828       1.676158       0.318954      -0.278380       1.999526      -0.498403       1.636801           0.000000
          159              H       3.602619      12.795406      17.373334       0.111248       1.112618 0.75557413E+01  0.72369640E+02                                 1.712534                            1.560733      -0.730424       2.530689                    0.999830       3.260592       8.715799       0.528951       1.208959      -0.726583       0.020580      -0.025285       0.019979       0.038237      -0.000530       0.000847      -0.015257       0.009767      -0.023612      -0.020058       0.008498       0.011560              1.817188       1.870360      -0.510267       0.335525       1.939966      -0.446063       1.641239          -0.000000
          160              H       4.615426      14.401873      16.071159       0.120287       1.048862 0.74592382E+01  0.72515789E+02                                 1.753427                            1.632140      -1.043914       2.389054                    0.996886       3.574823      10.212943       0.470453       1.339219      -0.695538       0.036483       0.000563       0.000012       0.036487      -0.002238       0.002688      -0.011885       0.013688      -0.021328      -0.017249       0.004743       0.012506              1.820838       2.593089      -0.043356      -0.022582       1.452123      -0.085438       1.417303           0.000000
          161              H       6.668180      15.224450      11.382854       0.123080       1.110275 0.81553194E+01  0.80644851E+02                                 1.788323                            1.683506      -1.041531       2.386972                    0.997884       3.531317      10.001260       0.475281       1.303225      -0.703992       0.021238      -0.009627       0.028639       0.036931      -0.011663       0.003403       0.001686       0.011902      -0.000390      -0.013793       0.000326       0.013468              1.835915       1.834200      -0.219622       0.432632       1.473684      -0.109705       2.199861          -0.000000
          162              H       7.290166      14.395958       9.317740       0.102856       1.074590 0.74657438E+01  0.72799664E+02                                 1.799218                            1.644324      -1.056099       2.375025                    0.996019       3.693536      10.665825       0.462505       1.358105      -0.691157       0.031836      -0.020900      -0.005265       0.038446      -0.011113       0.001435       0.003742       0.011768       0.025293      -0.017394       0.007927       0.009467              1.941961       2.464100      -0.749684      -0.152942       1.871048       0.128859       1.490733           0.000000
          163              H       5.999815      14.847328       7.457488       0.103987       1.062632 0.74803841E+01  0.72962609E+02                                 1.783640                            1.644958      -1.059503       2.373375                    0.996029       3.687511      10.642490       0.462927       1.356492      -0.691510       0.013399      -0.014060      -0.032708       0.038040      -0.011969       0.000679       0.003182       0.011555       0.018430      -0.016770       0.006243       0.010527              1.876072       1.565548      -0.223028      -0.326245       1.588397       0.472836       2.474273          -0.000000
          164              H       4.088125      16.130325       7.667061       0.126399       0.990739 0.71007159E+01  0.68073722E+02                                 1.679029                            1.586988      -0.990415       2.416535                    0.998205       3.464677       9.776893       0.480344       1.330075      -0.697875      -0.018722       0.007263      -0.031109       0.037027      -0.006029       0.003704       0.005107       0.012784       0.030177      -0.015297       0.003480       0.011818              1.731592       1.674813      -0.234262       0.422882       1.446164      -0.152996       2.073799          -0.000000
          165              H      12.315081      -2.814578      16.016999       0.125109       1.081450 0.78495041E+01  0.76986775E+02                                 1.767696                            1.659615      -1.019575       2.400864                    0.997955       3.501923       9.921199       0.474601       1.315842      -0.701349       0.016991       0.031971      -0.002443       0.036288       0.002672      -0.007806       0.007069      -0.015130      -0.011724      -0.014538       0.001956       0.012581              1.826958       1.685723       0.449624      -0.162791       2.311439      -0.071710       1.483711           0.000000
          166              H      10.609191      -2.993004      17.566424       0.105344       1.049211 0.73795082E+01  0.71477476E+02                                 1.747855                            1.619203      -0.947477       2.428176                    0.997444       3.574212      10.159572       0.474633       1.332314      -0.697127      -0.012641       0.029001       0.022337       0.038727       0.003693      -0.014309       0.005248      -0.007202      -0.011012      -0.018732       0.006950       0.011782              1.843956       1.506467      -0.257477      -0.261526       2.206887       0.593057       1.818515           0.000001
          167              H       9.513225      -5.007648      17.848994       0.103666       1.062045 0.74109845E+01  0.71919140E+02                                 1.766160                            1.624645      -0.980900       2.409353                    0.997193       3.617432      10.320484       0.472569       1.335588      -0.696114      -0.028212      -0.001046       0.026119       0.038461       0.002737      -0.011535       0.007003      -0.009575      -0.012780      -0.017082       0.005846       0.011236              1.873052       2.113176       0.047309      -0.739508       1.443725       0.002589       2.062256           0.000001
          168              H      10.121565      -6.842881      16.579784       0.128800       1.007702 0.72230227E+01  0.69679774E+02                                 1.709665                            1.609138      -1.036412       2.395123                    0.997854       3.519660      10.027455       0.472302       1.344308      -0.694649      -0.019059      -0.030254       0.006161       0.036284       0.004411      -0.012560      -0.001073      -0.003928      -0.011641      -0.014892       0.002233       0.012659              1.764297       1.643497       0.444575      -0.120744       2.193678       0.011314       1.455716           0.000000
          169              H      -5.563911       6.307128       6.138829       0.109562       1.124155 0.79894347E+01  0.78756798E+02                                 1.807229                            1.666546      -1.196649       2.307383                    0.995804       3.666417      10.435467       0.476633       1.303617      -0.702535      -0.029486       0.009009      -0.015049       0.034308      -0.006232       0.003140      -0.003258       0.019842      -0.001645      -0.011919      -0.001212       0.013130              1.911558       2.285909      -0.374657       0.393810       1.512308      -0.202234       1.936456           0.000000
          170              H      -5.524715       5.953776       8.399388       0.111533       1.130907 0.82876218E+01  0.82516183E+02                                 1.825592                            1.707385      -1.073192       2.368495                    0.996357       3.660292      10.498474       0.466372       1.319058      -0.699891      -0.031397       0.004932       0.017354       0.036212      -0.008519      -0.005950       0.000836       0.020445      -0.004758      -0.012671      -0.003393       0.016064              1.882123       2.170023      -0.240335      -0.288631       1.531889       0.037697       1.944456           0.000000
          171              H      -1.741979       4.792574       8.142720       0.111623       1.257845 0.92075375E+01  0.92846262E+02                                 1.871525                            1.734866      -1.045013       2.380637                    0.997562       3.479607       9.606604       0.495525       1.225800      -0.722617       0.032263      -0.010511       0.014580       0.036932      -0.004903       0.001148      -0.004329       0.024803      -0.003458      -0.014038      -0.000129       0.014167              1.961821       2.307460      -0.405865       0.411906       1.628580      -0.229790       1.949423           0.000001
          172              H      -1.782760       5.143374       5.882162       0.107669       1.113655 0.79946973E+01  0.78124733E+02                                 1.738883                            1.624491      -1.046936       2.375554                    0.997624       3.500145       9.635287       0.506356       1.237838      -0.718036       0.030756      -0.005123      -0.017740       0.035873      -0.007070      -0.002596       0.000377       0.025621      -0.002579      -0.014208      -0.001270       0.015478              1.786191       2.129060      -0.164632      -0.344291       1.426071      -0.014848       1.803442           0.000000
          173              H      -4.094103      11.881307      20.352091       0.112641       1.298081 0.95775800E+01  0.97105483E+02                                 1.880692                            1.746691      -1.051537       2.376702                    0.997357       3.452078       9.420229       0.505721       1.194559      -0.730504      -0.018128      -0.023412       0.022774       0.037355       0.008334      -0.009676      -0.002851      -0.007114       0.032721      -0.016264      -0.000511       0.016775              1.947860       1.904957       0.477180      -0.338144       2.197241      -0.261026       1.741382          -0.000004
          174              H      -3.705200      13.970800      21.190382       0.111920       1.191679 0.86413878E+01  0.84967305E+02                                 1.737933                            1.629343      -1.017779       2.393032                    0.998028       3.319257       8.776755       0.540711       1.152054      -0.740811      -0.012654       0.005903       0.034933       0.037621       0.004568      -0.013395      -0.002976      -0.005093       0.029860      -0.015332      -0.002994       0.018326              1.773341       1.553256       0.020244      -0.289792       1.668974       0.307061       2.097793          -0.000003
          175              H      -1.655536      14.897856      17.924346       0.108826       1.077016 0.76967146E+01  0.75490624E+02                                 1.784921                            1.657833      -1.187590       2.313213                    0.995335       3.707100      10.673698       0.466349       1.339083      -0.694840       0.017083       0.023868      -0.020698       0.035916       0.007645      -0.009583      -0.004987      -0.007840       0.013023      -0.013136      -0.002106       0.015242              1.870050       1.781909       0.420850      -0.348186       2.072129      -0.228005       1.756113           0.000000
          176              H      -2.043500      12.804243      17.083700       0.114569       1.140655 0.85003769E+01  0.85149231E+02                                 1.834819                            1.729049      -1.180356       2.321429                    0.995322       3.661230      10.523648       0.463613       1.318887      -0.700105       0.012724      -0.006691      -0.033145       0.036129       0.001575      -0.012465       0.002904       0.000745       0.023214      -0.012571      -0.003348       0.015920              1.881204       1.703627       0.017437      -0.310790       1.783931       0.218069       2.156055           0.000000
          177              H      -4.969956       0.741665      19.530284       0.126403       1.166103 0.82098521E+01  0.80307368E+02                                 1.764870                            1.626156      -1.032398       2.394555                    0.997941       3.337839       9.025237       0.518401       1.207871      -0.726536      -0.036248      -0.007787       0.002070       0.037133       0.003722      -0.007438      -0.013027       0.008227      -0.023509      -0.018164       0.001706       0.016458              1.839845       2.668673       0.028972       0.006475       1.412089      -0.097360       1.438773          -0.000002
          178              H      -3.632926      -0.732672      20.693530       0.113518       1.109865 0.76642479E+01  0.72386541E+02                                 1.601588                            1.492282      -0.731574       2.531071                    0.999837       3.041597       7.622787       0.595188       1.089591      -0.758947      -0.015325      -0.028666       0.021396       0.038915       0.000893      -0.000136      -0.017407       0.013030      -0.031172      -0.023849       0.011108       0.012741              1.633260       1.505676       0.221063      -0.196632       1.750557      -0.456338       1.643546          -0.000011
          179              H      -1.336732      -0.542460      20.580502       0.110972       1.102190 0.74169725E+01  0.70647381E+02                                 1.692743                            1.538500      -0.784812       2.506352                    0.999553       3.258437       8.659987       0.537325       1.196740      -0.729098       0.020589      -0.025830       0.019533       0.038375       0.001704       0.001352      -0.015703       0.006513      -0.025647      -0.020339       0.007626       0.012713              1.805189       1.864858      -0.530467       0.376447       1.861965      -0.446351       1.688744          -0.000001
          180              H      -0.379152       1.119536      19.304228       0.122025       1.023838 0.72902963E+01  0.70553102E+02                                 1.733462                            1.620007      -1.049653       2.388575                    0.996901       3.564808      10.201123       0.468830       1.349956      -0.693320       0.036540       0.001242      -0.000457       0.036564      -0.002630       0.002406      -0.012003       0.014414      -0.022651      -0.017670       0.004677       0.012994              1.790898       2.531595       0.005840       0.046952       1.424845      -0.087602       1.416254          -0.000000
          181              H      -4.046912       7.819621      10.834198       0.122748       1.074150 0.75146609E+01  0.72905337E+02                                 1.757392                            1.619725      -0.990102       2.415310                    0.997710       3.500286       9.863460       0.482227       1.309195      -0.702222      -0.000928      -0.022753      -0.030980       0.038449      -0.004855       0.003875       0.000522      -0.020253       0.039305      -0.018265       0.004666       0.013599              1.833671       1.331436       0.005605       0.063065       1.969867       0.567789       2.199711           0.000001
          182              H      -4.337626      10.097831      10.495114       0.111287       1.129469 0.78275933E+01  0.74726712E+02                                 1.654464                            1.534009      -0.728646       2.530191                    0.999843       3.120223       8.003277       0.569115       1.127350      -0.748416      -0.005619       0.014405      -0.035770       0.038969      -0.004072       0.005125      -0.000233      -0.031961       0.037158      -0.023399       0.010056       0.013343              1.709668       1.332018      -0.036066       0.185871       1.555103      -0.324908       2.241885           0.000000
          183              H      -4.242706      11.563418      12.294142       0.110259       1.155754 0.80367991E+01  0.78052017E+02                                 1.747317                            1.604060      -0.752159       2.520319                    0.999766       3.285371       8.798029       0.525310       1.200575      -0.728989      -0.004700       0.039137      -0.006373       0.039930      -0.003888       0.005575      -0.000792      -0.033562       0.024556      -0.022294       0.008717       0.013577              1.832102       1.344471      -0.046395       0.002450       2.622920      -0.156942       1.528914           0.000000
          184              H      -3.854550      10.749228      14.429899       0.125798       1.026680 0.70051491E+01  0.67164647E+02                                 1.735945                            1.584950      -1.212364       2.313406                    0.994884       3.594875      10.261261       0.475048       1.344761      -0.693534       0.002380       0.024813       0.027892       0.037407      -0.002525       0.000783       0.002491      -0.025108       0.005078      -0.013721       0.001226       0.012495              1.829615       1.338973      -0.013946       0.019725       2.138128       0.570499       2.011744           0.000000
          185              H      -0.598680       9.833878      18.327008       0.121065       1.076031 0.75387667E+01  0.73188122E+02                                 1.757792                            1.621112      -0.988826       2.414822                    0.997568       3.510419       9.891053       0.482624       1.307245      -0.702577      -0.019624       0.031437       0.001369       0.037084      -0.001938       0.006737       0.006969      -0.009617      -0.046469      -0.019328       0.005126       0.014202              1.831047       1.904394      -0.523595       0.066464       2.277343      -0.001148       1.311404          -0.000000
          186              H       1.585059       9.959513      19.064044       0.114225       1.140677 0.79183580E+01  0.75951093E+02                                 1.683659                            1.557284      -0.718322       2.538879                    0.999843       3.107139       8.036746       0.556001       1.148503      -0.743576       0.016328       0.032880       0.013809       0.039222       0.000043       0.009289       0.007118      -0.003681      -0.053715      -0.022356       0.008739       0.013617              1.746811       1.635726       0.382148       0.161158       2.214126       0.206467       1.390581          -0.000002
          187              H       2.907646       8.066152      19.099365       0.113645       1.093460 0.73661726E+01  0.70508853E+02                                 1.725206                            1.563096      -0.812601       2.496321                    0.999302       3.358728       9.144325       0.514451       1.243829      -0.717326       0.037052       0.003695       0.013220       0.039513      -0.005457       0.008445       0.006381      -0.001146      -0.056263      -0.022924       0.008024       0.014900              1.850239       2.537639       0.127213       0.510135       1.445759      -0.008481       1.567319           0.000000
          188              H       2.043324       6.045588      18.395295       0.122691       1.168358 0.84285968E+01  0.82988173E+02                                 1.768343                            1.649641      -0.971677       2.419948                    0.998359       3.354440       9.098872       0.513796       1.210751      -0.726127       0.023349      -0.029033       0.003253       0.037399      -0.006647       0.006805       0.005906       0.011333      -0.044851      -0.019117       0.002415       0.016701              1.817514       1.827654      -0.418873       0.167297       2.192538      -0.037676       1.432352           0.000000
          189              H      -6.269963       3.204786      11.298083       0.124042       1.042631 0.71501059E+01  0.68835732E+02                                 1.748927                            1.597755      -1.186861       2.324183                    0.995129       3.586861      10.225035       0.475188       1.338873      -0.695008       0.011310       0.011928      -0.032588       0.036498       0.006592       0.001463      -0.000224       0.009501       0.038606      -0.014587       0.001564       0.013023              1.845446       1.606976       0.161181      -0.395215       1.438258      -0.217295       2.491105           0.000000
          190              H      -8.156780       1.883030      11.291019       0.110945       1.105075 0.76028044E+01  0.72914718E+02                                 1.701530                            1.563943      -0.750444       2.523245                    0.999774       3.267027       8.731286       0.529377       1.206423      -0.727152      -0.016633      -0.009543      -0.032303       0.037566       0.015524       0.002484      -0.000099       0.007389       0.037316      -0.022253       0.008785       0.013467              1.770757       1.682540       0.174069       0.421951       1.354891       0.203493       2.274839           0.000000
          191              H      -9.052327       1.137562      13.280782       0.111230       1.112407 0.75540422E+01  0.72349466E+02                                 1.712314                            1.560553      -0.730371       2.530712                    0.999831       3.260565       8.715558       0.528982       1.208952      -0.726583      -0.031780      -0.021243      -0.001026       0.038240       0.014602       0.001560      -0.000874       0.011445       0.025856      -0.020082       0.008489       0.011593              1.816941       2.331344       0.614840      -0.048671       1.690226      -0.014509       1.429253          -0.000000
          192              H      -8.061057       1.713849      15.277608       0.120277       1.048829 0.74588513E+01  0.72510601E+02                                 1.753331                            1.632050      -1.043903       2.389047                    0.996887       3.574810      10.212582       0.470490       1.339141      -0.695553      -0.015661      -0.012727       0.030401       0.036489       0.013570      -0.001678      -0.002599       0.008421       0.018088      -0.017275       0.004780       0.012495              1.820740       1.710534       0.246465      -0.416733       1.512431      -0.285721       2.239254           0.000000
          193              H      -8.233403       5.188358      19.120558       0.123082       1.109581 0.81491608E+01  0.80569025E+02                                 1.787548                            1.682840      -1.041642       2.386928                    0.997881       3.531057       9.999716       0.475386       1.303179      -0.703996      -0.018043      -0.032123       0.002572       0.036933       0.004562      -0.010875      -0.000698       0.004011      -0.022417      -0.013770       0.000307       0.013463              1.835088       1.718220       0.374019      -0.143135       2.349208      -0.020702       1.437836          -0.000000
          194              H      -9.251766       7.020069      20.093069       0.102855       1.074631 0.74660435E+01  0.72803246E+02                                 1.799268                            1.644361      -1.056038       2.375062                    0.996020       3.693468      10.665643       0.462499       1.358110      -0.691157      -0.032847      -0.002582       0.019815       0.038447       0.001915      -0.011569       0.004350      -0.006760      -0.026714      -0.017387       0.007916       0.009470              1.942019       2.583245       0.097487      -0.708092       1.472711      -0.036838       1.770101           0.000000
          195              H      -8.275345       9.105432      19.928237       0.104001       1.062515 0.74794608E+01  0.72951627E+02                                 1.783539                            1.644881      -1.059375       2.373441                    0.996032       3.687383      10.642107       0.462926       1.356531      -0.691502      -0.018536       0.027939       0.017952       0.038032       0.002231      -0.011898       0.004033      -0.002331      -0.024716      -0.016751       0.006228       0.010523              1.875954       1.761013      -0.475626      -0.335877       2.254052       0.443146       1.612795          -0.000000
          196              H      -6.278038       9.353978      18.790893       0.126390       0.990944 0.71025555E+01  0.68096098E+02                                 1.679297                            1.587221      -0.990306       2.416582                    0.998206       3.464956       9.778176       0.480294       1.330122      -0.697865       0.014805       0.033932      -0.000514       0.037025       0.000677      -0.009183       0.001804      -0.015723      -0.022589      -0.015279       0.003481       0.011798              1.731878       1.677448       0.389456      -0.089832       2.202049       0.005667       1.316136          -0.000000
          197              H       1.565895       2.044391      14.627698       0.125101       1.081437 0.78492602E+01  0.76982531E+02                                 1.767559                            1.659495      -1.019726       2.400782                    0.997954       3.501744       9.920045       0.474666       1.315692      -0.701380       0.021133      -0.009102       0.028061       0.036289      -0.011977       0.003284       0.001545       0.010630       0.005228      -0.014563       0.001983       0.012581              1.826811       1.831167      -0.208489       0.478113       1.458648      -0.118020       2.190619           0.000000
          198              H       2.161933       1.235555      12.546100       0.105335       1.049162 0.73790973E+01  0.71472666E+02                                 1.747817                            1.619169      -0.947353       2.428234                    0.997445       3.574226      10.159629       0.474632       1.332332      -0.697123       0.031595      -0.021198      -0.007215       0.038725      -0.012144       0.000474       0.005185       0.011358       0.027419      -0.018750       0.006964       0.011786              1.843916       2.273860      -0.644412      -0.137398       1.782235       0.115015       1.475652           0.000001
          199              H       0.841590       1.698481      10.707041       0.103642       1.062094 0.74113779E+01  0.71923240E+02                                 1.766138                            1.624631      -0.980911       2.409343                    0.997192       3.617484      10.320337       0.472600       1.335493      -0.696133       0.011569      -0.014160      -0.033839       0.038463      -0.012597       0.000665       0.003107       0.011486       0.017157      -0.017092       0.005865       0.011227              1.873024       1.537597      -0.212937      -0.346191       1.584672       0.479989       2.496803           0.000001
          200              H      -1.073205       2.972794      10.949581       0.128775       1.007657 0.72226158E+01  0.69674765E+02                                 1.709597                            1.609077      -1.036369       2.395130                    0.997852       3.519723      10.027509       0.472318       1.344282      -0.694654      -0.018680       0.006087      -0.030512       0.036290      -0.005868       0.002155       0.005382       0.010713       0.034203      -0.014921       0.002241       0.012680              1.764220       1.732327      -0.247204       0.426109       1.478795      -0.158551       2.081537           0.000000
          201              H       3.226657       0.846475      17.107248       0.109537       1.124228 0.79900649E+01  0.78764848E+02                                 1.807334                            1.666633      -1.196710       2.307339                    0.995802       3.666583      10.436185       0.476610       1.303649      -0.702528      -0.010843      -0.002571      -0.032455       0.034315      -0.004586       0.004314       0.004052      -0.001010       0.034953      -0.011924      -0.001213       0.013137              1.911676       1.655507      -0.169940       0.344238       1.501313       0.002989       2.578207           0.000000
          202              H       4.906148      -0.525763      17.837220       0.111535       1.130921 0.82877618E+01  0.82518128E+02                                 1.825620                            1.707409      -1.073230       2.368465                    0.996357       3.660374      10.498829       0.466364       1.319074      -0.699887       0.013490      -0.022954      -0.024543       0.036211      -0.007421      -0.004446       0.008288      -0.000691       0.029274      -0.012676      -0.003385       0.016061              1.882154       1.772315      -0.330882      -0.173684       1.797855       0.281317       2.076291           0.000000
          203              H       4.484680       0.924517      21.503563       0.111608       1.257432 0.92039316E+01  0.92801702E+02                                 1.871147                            1.734543      -1.044957       2.380657                    0.997563       3.479611       9.606491       0.495559       1.225823      -0.722607       0.009943       0.003348       0.035411       0.036932      -0.005509       0.004514       0.006630      -0.005788       0.033945      -0.014043      -0.000133       0.014175              1.961407       1.673888      -0.143727       0.324393       1.547039      -0.052986       2.663295           0.000001
          204              H       2.803603       2.294203      20.773591       0.107649       1.113683 0.79948063E+01  0.78124646E+02                                 1.738769                            1.624389      -1.046682       2.375654                    0.997627       3.500103       9.634529       0.506433       1.237666      -0.718074      -0.014003       0.022682       0.024016       0.035879      -0.006895      -0.000175       0.009402       0.000287       0.032084      -0.014215      -0.001271       0.015487              1.786071       1.594290      -0.319037      -0.167961       1.824112       0.329622       1.939812           0.000000
          205              H     -10.255150      -1.978098      18.703767       0.112634       1.297845 0.95754572E+01  0.97078434E+02                                 1.880427                            1.746465      -1.051472       2.376730                    0.997357       3.452003       9.419710       0.505768       1.194514      -0.730512       0.003887      -0.037091       0.002237       0.037361      -0.007318      -0.000962      -0.000847      -0.009376      -0.048468      -0.016258      -0.000513       0.016771              1.947574       1.639894       0.153229      -0.086096       2.701365       0.038165       1.501462          -0.000004
          206              H      -8.367269      -0.819710      18.143337       0.111918       1.191389 0.86387555E+01  0.84934358E+02                                 1.737571                            1.629029      -1.017506       2.393148                    0.998032       3.319083       8.775729       0.540799       1.151961      -0.740832       0.030704      -0.021029      -0.005523       0.037622      -0.009950      -0.004944       0.000198      -0.010886      -0.040516      -0.015327      -0.003000       0.018327              1.772962       2.187906      -0.216471      -0.219409       1.717703       0.116140       1.413277          -0.000003
          207              H     -10.324974       2.596562      18.616642       0.108826       1.076983 0.76964367E+01  0.75487431E+02                                 1.784910                            1.657823      -1.187567       2.313229                    0.995336       3.707056      10.673637       0.466341       1.339115      -0.694834      -0.002036       0.035743      -0.002860       0.035915      -0.003813      -0.002523      -0.001071      -0.016361      -0.037259      -0.013133      -0.002112       0.015244              1.870040       1.631799       0.077353      -0.098888       2.556770       0.024665       1.421550           0.000000
          208              H     -12.216964       1.437189      19.179427       0.114593       1.140487 0.84988670E+01  0.85130592E+02                                 1.834672                            1.728923      -1.180264       2.321474                    0.995322       3.660956      10.522751       0.463618       1.318930      -0.700097      -0.029634       0.019621       0.006398       0.036113      -0.008642      -0.006766       0.004276      -0.000911      -0.029509      -0.012576      -0.003351       0.015927              1.881050       2.179525      -0.222851      -0.216221       1.898648       0.107627       1.564976           0.000000
          209              H      11.305408      -9.368242      23.514519       0.126428       1.166025 0.82093503E+01  0.80303571E+02                                 1.765015                            1.626277      -1.032645       2.394474                    0.997939       3.337934       9.026415       0.518285       1.208124      -0.726476      -0.006699      -0.026138      -0.025500       0.037126      -0.001184      -0.000573       0.002449      -0.034100       0.006348      -0.018161       0.001703       0.016458              1.840004       1.362865       0.055404       0.168453       1.883317       0.534398       2.273830          -0.000002
          210              H      24.225451      -0.350772       2.095726       0.113516       1.109907 0.76644706E+01  0.72387804E+02                                 1.601493                            1.492199      -0.731566       2.531075                    0.999837       3.041571       7.622208       0.595279       1.089437      -0.758988       0.000175      -0.038290       0.006936       0.038914       0.000401       0.004976       0.000065      -0.035865       0.031177      -0.023856       0.011106       0.012750              1.633160       1.249274      -0.083633       0.041443       2.227852      -0.171305       1.422354          -0.000011
          211              H      24.497772       1.096588       3.871207       0.110976       1.102112 0.74163159E+01  0.70639589E+02                                 1.692664                            1.538432      -0.784822       2.506353                    0.999554       3.258364       8.659709       0.537336       1.196740      -0.729097       0.004277      -0.015700       0.034752       0.038373       0.001545       0.005137      -0.002370      -0.030835       0.023171      -0.020343       0.007632       0.012711              1.805105       1.341396      -0.093940       0.157809       1.521550      -0.414468       2.552368          -0.000001
          212              H      -4.006573       3.373051       3.517994       0.122046       1.023749 0.72895040E+01  0.70543697E+02                                 1.733381                            1.619934      -1.049617       2.388585                    0.996906       3.564673      10.200696       0.468833       1.349982      -0.693315       0.004468       0.021162       0.029486       0.036568      -0.000522       0.004832       0.000672      -0.021586       0.036533      -0.017681       0.004681       0.013001              1.790814       1.363009       0.070871       0.164302       1.794837       0.456092       2.214598          -0.000000
          213              H       8.115094       0.264766      18.656672       0.122762       1.074116 0.75143798E+01  0.72901688E+02                                 1.757332                            1.619678      -0.990015       2.415358                    0.997711       3.500179       9.862990       0.482243       1.309168      -0.702228      -0.038254       0.000432       0.003852       0.038450      -0.005472       0.000566      -0.012542       0.016523      -0.012926      -0.018250       0.004659       0.013590              1.833605       2.648303       0.037932      -0.139508       1.421500      -0.099900       1.431011           0.000001
          214              H       9.055864       1.778028      17.168471       0.111282       1.128831 0.78223811E+01  0.74665750E+02                                 1.653876                            1.533511      -0.728508       2.530243                    0.999843       3.120198       8.003044       0.569190       1.127370      -0.748400      -0.022295       0.024767      -0.020209       0.038973      -0.002679      -0.000425      -0.017549       0.016303      -0.019450      -0.023398       0.010051       0.013347              1.709036       1.755880      -0.330337       0.323337       1.756471      -0.381470       1.614758           0.000000
          215              H      11.361398       1.870471      16.904739       0.110261       1.155682 0.80362225E+01  0.78045058E+02                                 1.747246                            1.604003      -0.752063       2.520361                    0.999766       3.285320       8.797831       0.525319       1.200576      -0.728988       0.015742       0.026435      -0.025453       0.039931       0.000352      -0.001354      -0.017762       0.013109      -0.014711      -0.022286       0.008708       0.013579              1.832020       1.709774       0.327161      -0.296444       2.017723      -0.531610       1.768563           0.000000
          216              H      12.723638       0.451220      18.131563       0.125807       1.026699 0.70052771E+01  0.67165316E+02                                 1.735870                            1.584892      -1.212488       2.313344                    0.994883       3.594750      10.260430       0.475096       1.344637      -0.693559       0.036994       0.003307      -0.004413       0.037403       0.002689      -0.005446      -0.010120       0.009120      -0.012377      -0.013717       0.001224       0.012493              1.829526       2.562680       0.155324      -0.261202       1.455530      -0.122320       1.470369           0.000000
          217              H     -12.659745      -0.360674      22.184086       0.121037       1.076174 0.75399609E+01  0.73202995E+02                                 1.758012                            1.621295      -0.988673       2.414894                    0.997571       3.510448       9.891524       0.482570       1.307333      -0.702561       0.016204       0.009175      -0.032085       0.037097       0.015070      -0.004273      -0.000735       0.008307       0.021182      -0.019317       0.005111       0.014206              1.831289       1.557926       0.215297      -0.377791       1.493366      -0.213790       2.442576          -0.000000
          218              H       0.884935      10.394709       0.546302       0.114228       1.140433 0.79164469E+01  0.75929536E+02                                 1.683513                            1.557165      -0.718378       2.538867                    0.999843       3.107205       8.037215       0.555975       1.148604      -0.743546       0.031372       0.023529      -0.000246       0.039216       0.017526      -0.001284       0.001873       0.007277       0.025720      -0.022352       0.008732       0.013620              1.746650       1.909344       0.575942      -0.005548       1.867415      -0.029594       1.463193          -0.000002
          219              H       0.022144       9.858817       2.620835       0.113640       1.093407 0.73657673E+01  0.70504272E+02                                 1.725181                            1.563077      -0.812610       2.496319                    0.999303       3.358695       9.144303       0.514440       1.243867      -0.717318       0.017185       0.016044       0.031762       0.039516       0.015077      -0.003606       0.001532       0.008030       0.042011      -0.022920       0.008018       0.014903              1.850210       1.647144       0.265026       0.540797       1.618104       0.359987       2.285383           0.000000
          220              H      -1.770838       8.415099       2.783313       0.122679       1.168524 0.84300170E+01  0.83005433E+02                                 1.768510                            1.649782      -0.971781       2.419889                    0.998358       3.354479       9.099079       0.513774       1.210754      -0.726128      -0.010644      -0.007924       0.034971       0.037404       0.009559      -0.001671       0.005801       0.008150       0.046574      -0.019116       0.002408       0.016708              1.817692       1.612726       0.198421      -0.214076       1.508800      -0.252168       2.331549           0.000000
          221              H       5.705302      -4.234073      19.294809       0.124082       1.042517 0.71492157E+01  0.68826313E+02                                 1.748945                            1.597766      -1.186754       2.324244                    0.995136       3.586797      10.225417       0.475128       1.339058      -0.694971      -0.019073       0.030806      -0.004212       0.036476      -0.006614       0.009161       0.002702       0.004167      -0.025293      -0.014593       0.001561       0.013033              1.845470       1.908571      -0.589523       0.063051       2.254528       0.023728       1.373311           0.000000
          222              H       4.757239      -6.138944      18.411779       0.110962       1.104497 0.75981027E+01  0.72859330E+02                                 1.700988                            1.563492      -0.750471       2.523241                    0.999774       3.266843       8.730558       0.529430       1.206473      -0.727135      -0.033859       0.001160      -0.016230       0.037565      -0.002204       0.012864       0.004013      -0.000347      -0.047762      -0.022244       0.008783       0.013461              1.770172       2.273959      -0.083854       0.511976       1.446436       0.044806       1.590120           0.000000
          223              H      -6.727049      17.379592      18.508323       0.111252       1.111983 0.75506229E+01  0.72308916E+02                                 1.711888                            1.560202      -0.730447       2.530689                    0.999831       3.260348       8.714659       0.529038       1.208956      -0.726578      -0.016148      -0.030942      -0.015612       0.038235      -0.001292       0.011754       0.006014      -0.004448      -0.038522      -0.020072       0.008478       0.011594              1.816460       1.574255       0.360109       0.224745       2.297792       0.491562       1.577331          -0.000000
          224              H      -4.645613      17.278712      19.487899       0.120288       1.048779 0.74584559E+01  0.72506059E+02                                 1.753306                            1.632031      -1.044088       2.388977                    0.996884       3.574744      10.212465       0.470481       1.339180      -0.695545       0.016359      -0.032609       0.000533       0.036486      -0.001323       0.008265       0.005254      -0.010404      -0.036979      -0.017273       0.004775       0.012498              1.820712       1.704388      -0.443324       0.043296       2.371723       0.075747       1.386024           0.000000
          225              H       0.425940      17.495922      18.437681       0.123096       1.109481 0.81482979E+01  0.80558624E+02                                 1.787464                            1.682769      -1.041471       2.387021                    0.997884       3.530969       9.999457       0.475387       1.303207      -0.703990      -0.017611      -0.032391       0.002173       0.036933       0.001383      -0.007058       0.007065      -0.017067      -0.011470      -0.013765       0.000302       0.013464              1.834996       1.718667       0.426801      -0.178349       2.283259      -0.048399       1.503063          -0.000000
          226              H       2.122899      17.640986      16.876482       0.102875       1.074672 0.74664129E+01  0.72808403E+02                                 1.799372                            1.644445      -1.056267       2.374962                    0.996016       3.693642      10.666572       0.462465       1.358183      -0.691142       0.011238      -0.029962      -0.021319       0.038451       0.003962      -0.012550       0.004649      -0.008037      -0.014030      -0.017388       0.007918       0.009470              1.942142       1.536053      -0.310702      -0.292445       2.384031       0.692910       1.906343           0.000000
          227              H      15.863346      -5.888856      16.575075       0.103997       1.062552 0.74797829E+01  0.72955981E+02                                 1.783628                            1.644953      -1.059249       2.373504                    0.996035       3.687464      10.642633       0.462898       1.356592      -0.691491       0.028122      -0.001043      -0.025577       0.038028       0.002780      -0.011541       0.006342      -0.008920      -0.013035      -0.016757       0.006231       0.010526              1.876055       2.090028       0.044360      -0.727306       1.481219       0.010403       2.056918          -0.000000
          228              H      15.286650      -4.041443      17.839575       0.126399       0.990894 0.71020953E+01  0.68090290E+02                                 1.679212                            1.587149      -0.990398       2.416533                    0.998204       3.464806       9.777515       0.480316       1.330088      -0.697873       0.019934       0.030741      -0.005302       0.037020       0.004244      -0.011892      -0.001242      -0.007935      -0.013780      -0.015283       0.003475       0.011808              1.731785       1.626258       0.456513      -0.127464       2.138273      -0.003938       1.430824          -0.000000
          229              H      21.328781       7.454883       3.583927       0.125104       1.081610 0.78508358E+01  0.77002173E+02                                 1.767785                            1.659689      -1.019740       2.400778                    0.997953       3.501941       9.921010       0.474624       1.315737      -0.701371       0.020612      -0.008768       0.028553       0.036291      -0.005513      -0.000388       0.000439       0.012337       0.037665      -0.014553       0.001970       0.012583              1.827053       1.920712      -0.207585       0.465308       1.423175      -0.162677       2.137270           0.000000
          230              H      19.229686       8.320155       4.017201       0.105283       1.049215 0.73793957E+01  0.71474099E+02                                 1.747637                            1.619019      -0.946831       2.428394                    0.997454       3.574154      10.158309       0.474749       1.332030      -0.697183      -0.014047       0.007164       0.035395       0.038749      -0.010579      -0.001311       0.001736       0.020694       0.023479      -0.018756       0.006968       0.011787              1.843710       1.576959      -0.106954      -0.399301       1.383268       0.180065       2.570903           0.000001
          231              H      17.813449       8.842646       2.267623       0.103651       1.062059 0.74110420E+01  0.71918919E+02                                 1.766081                            1.624579      -0.980791       2.409404                    0.997196       3.617339      10.319732       0.472616       1.335468      -0.696139      -0.034467       0.014432       0.009112       0.038461      -0.009048      -0.001673       0.001350       0.015655       0.030699      -0.017091       0.005859       0.011232              1.872962       2.553181      -0.482875      -0.306109       1.528108       0.118288       1.537597           0.000001
          232              H      18.497892       8.502417       0.084771       0.128796       1.007632 0.72224119E+01  0.69672530E+02                                 1.709591                            1.609072      -1.036421       2.395113                    0.997853       3.519685      10.027486       0.472310       1.344311      -0.694648      -0.024008       0.009398      -0.025529       0.036282      -0.008822       0.002837       0.002299       0.020000       0.005949      -0.014919       0.002248       0.012672              1.764214       1.799138      -0.205953       0.389463       1.401764      -0.213009       2.091740           0.000000
          233              H       0.010721      14.828688       6.440237       0.109537       1.124225 0.79900422E+01  0.78764570E+02                                 1.807331                            1.666631      -1.196708       2.307340                    0.995802       3.666578      10.436167       0.476610       1.303650      -0.702528       0.010843       0.002571       0.032455       0.034315      -0.004586       0.004314       0.004052      -0.001010       0.034953      -0.011924      -0.001213       0.013137              1.911672       1.655504      -0.169940       0.344237       1.501311       0.002989       2.578202           0.000000
          234              H      -1.668770      16.200926       5.710265       0.111535       1.130920 0.82877599E+01  0.82518108E+02                                 1.825620                            1.707409      -1.073230       2.368465                    0.996357       3.660374      10.498830       0.466364       1.319074      -0.699887      -0.013490       0.022954       0.024543       0.036211      -0.007421      -0.004446       0.008288      -0.000690       0.029274      -0.012676      -0.003385       0.016061              1.882154       1.772315      -0.330882      -0.173684       1.797855       0.281317       2.076291           0.000000
          235              H      -1.247302      14.750646       2.043922       0.111608       1.257434 0.92039512E+01  0.92801950E+02                                 1.871149                            1.734544      -1.044958       2.380656                    0.997563       3.479615       9.606505       0.495559       1.225823      -0.722607      -0.009943      -0.003348      -0.035411       0.036932      -0.005509       0.004514       0.006630      -0.005788       0.033945      -0.014043      -0.000133       0.014175              1.961409       1.673890      -0.143727       0.324393       1.547041      -0.052986       2.663297           0.000001
          236              H       0.433775      13.380960       2.773894       0.107649       1.113685 0.79948241E+01  0.78124862E+02                                 1.738771                            1.624391      -1.046684       2.375653                    0.997627       3.500107       9.634542       0.506433       1.237666      -0.718074       0.014003      -0.022682      -0.024016       0.035879      -0.006895      -0.000175       0.009402       0.000287       0.032084      -0.014215      -0.001271       0.015487              1.786073       1.594291      -0.319038      -0.167961       1.824113       0.329622       1.939814           0.000000
          237              H      13.492528      17.653261       4.843718       0.112634       1.297843 0.95754385E+01  0.97078205E+02                                 1.880426                            1.746464      -1.051471       2.376731                    0.997357       3.452000       9.419702       0.505768       1.194515      -0.730511      -0.003887       0.037091      -0.002237       0.037361      -0.007318      -0.000962      -0.000847      -0.009376      -0.048468      -0.016258      -0.000513       0.016771              1.947572       1.639893       0.153229      -0.086096       2.701362       0.038165       1.501462          -0.000004
          238              H      11.604647      16.494873       5.404148       0.111918       1.191385 0.86387200E+01  0.84933926E+02                                 1.737568                            1.629026      -1.017504       2.393150                    0.998032       3.319077       8.775710       0.540800       1.151961      -0.740831      -0.030704       0.021029       0.005523       0.037623      -0.009950      -0.004944       0.000198      -0.010886      -0.040516      -0.015327      -0.003000       0.018327              1.772959       2.187902      -0.216471      -0.219408       1.717699       0.116139       1.413275          -0.000003
          239              H      13.562352      13.078601       4.930843       0.108826       1.076984 0.76964485E+01  0.75487577E+02                                 1.784912                            1.657824      -1.187568       2.313228                    0.995336       3.707059      10.673648       0.466340       1.339115      -0.694834       0.002036      -0.035743       0.002860       0.035915      -0.003813      -0.002523      -0.001071      -0.016361      -0.037259      -0.013133      -0.002112       0.015244              1.870041       1.631801       0.077353      -0.098888       2.556771       0.024665       1.421550           0.000000
          240              H      15.454342      14.237974       4.368058       0.114593       1.140489 0.84988845E+01  0.85130806E+02                                 1.834674                            1.728924      -1.180266       2.321473                    0.995322       3.660960      10.522763       0.463618       1.318929      -0.700098       0.029634      -0.019621      -0.006398       0.036113      -0.008642      -0.006766       0.004276      -0.000911      -0.029509      -0.012576      -0.003351       0.015927              1.881051       2.179527      -0.222851      -0.216222       1.898649       0.107627       1.564977           0.000000
          241              H      -8.068030      25.043405       0.032966       0.126428       1.166025 0.82093491E+01  0.80303557E+02                                 1.765015                            1.626277      -1.032645       2.394474                    0.997939       3.337934       9.026415       0.518285       1.208124      -0.726476       0.006699       0.026138       0.025500       0.037126      -0.001184      -0.000573       0.002449      -0.034100       0.006348      -0.018161       0.001703       0.016458              1.840004       1.362865       0.055404       0.168453       1.883317       0.534398       2.273830          -0.000002
          242              H     -20.988073      16.025935      21.451759       0.113516       1.109911 0.76644977E+01  0.72388123E+02                                 1.601496                            1.492201      -0.731566       2.531074                    0.999837       3.041577       7.622226       0.595279       1.089437      -0.758988      -0.000175       0.038290      -0.006936       0.038913       0.000401       0.004976       0.000065      -0.035865       0.031177      -0.023856       0.011106       0.012750              1.633163       1.249276      -0.083633       0.041443       2.227855      -0.171306       1.422356          -0.000011
          243              H     -21.260394      14.578575      19.676278       0.110975       1.102116 0.74163530E+01  0.70640038E+02                                 1.692669                            1.538437      -0.784823       2.506351                    0.999554       3.258372       8.659739       0.537335       1.196741      -0.729097      -0.004277       0.015700      -0.034752       0.038373       0.001545       0.005137      -0.002369      -0.030835       0.023171      -0.020343       0.007632       0.012711              1.805110       1.341400      -0.093941       0.157810       1.521555      -0.414470       2.552376          -0.000001
          244              H       7.243951      12.302112      20.029491       0.122046       1.023749 0.72895094E+01  0.70543763E+02                                 1.733382                            1.619935      -1.049618       2.388585                    0.996906       3.564675      10.200703       0.468833       1.349982      -0.693315      -0.004468      -0.021162      -0.029486       0.036568      -0.000522       0.004832       0.000672      -0.021586       0.036533      -0.017681       0.004681       0.013001              1.790815       1.363009       0.070871       0.164302       1.794837       0.456092       2.214598          -0.000000
          245              H      -4.877716      15.410397       4.890813       0.122762       1.074115 0.75143779E+01  0.72901673E+02                                 1.757333                            1.619678      -0.990015       2.415358                    0.997711       3.500179       9.862994       0.482243       1.309169      -0.702228       0.038254      -0.000432      -0.003852       0.038450      -0.005472       0.000566      -0.012542       0.016523      -0.012925      -0.018250       0.004659       0.013590              1.833605       2.648304       0.037932      -0.139508       1.421500      -0.099900       1.431012           0.000001
          246              H      -5.818486      13.897135       6.379014       0.111282       1.128831 0.78223830E+01  0.74665772E+02                                 1.653876                            1.533511      -0.728508       2.530243                    0.999843       3.120199       8.003046       0.569190       1.127369      -0.748400       0.022295      -0.024767       0.020209       0.038973      -0.002679      -0.000425      -0.017549       0.016303      -0.019450      -0.023398       0.010051       0.013347              1.709036       1.755880      -0.330337       0.323337       1.756471      -0.381469       1.614758           0.000000
          247              H      -8.124020      13.804692       6.642746       0.110261       1.155683 0.80362292E+01  0.78045139E+02                                 1.747246                            1.604003      -0.752064       2.520360                    0.999766       3.285322       8.797837       0.525319       1.200576      -0.728988      -0.015742      -0.026435       0.025453       0.039931       0.000352      -0.001354      -0.017762       0.013109      -0.014711      -0.022286       0.008708       0.013579              1.832020       1.709774       0.327161      -0.296445       2.017723      -0.531610       1.768563           0.000000
          248              H      -9.486260      15.223943       5.415922       0.125807       1.026699 0.70052759E+01  0.67165302E+02                                 1.735869                            1.584891      -1.212488       2.313344                    0.994883       3.594750      10.260430       0.475096       1.344637      -0.693559      -0.036994      -0.003307       0.004413       0.037403       0.002689      -0.005446      -0.010120       0.009120      -0.012377      -0.013717       0.001224       0.012493              1.829526       2.562680       0.155324      -0.261202       1.455530      -0.122320       1.470369           0.000000
          249              H      15.897123      16.035837       1.363399       0.121037       1.076173 0.75399552E+01  0.73202933E+02                                 1.758012                            1.621295      -0.988674       2.414893                    0.997571       3.510447       9.891524       0.482569       1.307335      -0.702561      -0.016204      -0.009175       0.032085       0.037097       0.015070      -0.004273      -0.000735       0.008307       0.021182      -0.019317       0.005111       0.014206              1.831289       1.557926       0.215297      -0.377791       1.493366      -0.213790       2.442577          -0.000000
          250              H       2.352443       5.280454      23.001183       0.114228       1.140433 0.79164469E+01  0.75929536E+02                                 1.683513                            1.557165      -0.718378       2.538867                    0.999843       3.107205       8.037215       0.555975       1.148604      -0.743546      -0.031372      -0.023529       0.000246       0.039216       0.017526      -0.001284       0.001873       0.007277       0.025720      -0.022352       0.008732       0.013620              1.746650       1.909344       0.575942      -0.005548       1.867415      -0.029594       1.463193          -0.000002
          251              H       3.215234       5.816346      20.926650       0.113640       1.093408 0.73657766E+01  0.70504381E+02                                 1.725182                            1.563078      -0.812610       2.496319                    0.999303       3.358697       9.144309       0.514440       1.243867      -0.717318      -0.017185      -0.016044      -0.031762       0.039516       0.015077      -0.003606       0.001532       0.008030       0.042011      -0.022920       0.008018       0.014903              1.850211       1.647144       0.265026       0.540798       1.618105       0.359987       2.285384           0.000000
          252              H       5.008216       7.260064      20.764172       0.122679       1.168525 0.84300268E+01  0.83005560E+02                                 1.768511                            1.649783      -0.971781       2.419888                    0.998358       3.354481       9.099088       0.513774       1.210755      -0.726128       0.010644       0.007924      -0.034971       0.037404       0.009559      -0.001671       0.005801       0.008150       0.046574      -0.019116       0.002408       0.016708              1.817693       1.612727       0.198422      -0.214076       1.508801      -0.252169       2.331551           0.000000
          253              H      -2.467924      19.909236       4.252676       0.124082       1.042517 0.71492102E+01  0.68826249E+02                                 1.748944                            1.597766      -1.186754       2.324244                    0.995136       3.586796      10.225414       0.475128       1.339059      -0.694971       0.019073      -0.030806       0.004212       0.036476      -0.006614       0.009161       0.002702       0.004167      -0.025293      -0.014593       0.001561       0.013033              1.845469       1.908570      -0.589523       0.063051       2.254528       0.023728       1.373310           0.000000
          254              H      -1.519861      21.814107       5.135706       0.110962       1.104497 0.75981015E+01  0.72859319E+02                                 1.700988                            1.563492      -0.750471       2.523241                    0.999774       3.266843       8.730559       0.529430       1.206473      -0.727135       0.033859      -0.001160       0.016230       0.037565      -0.002204       0.012864       0.004013      -0.000347      -0.047762      -0.022244       0.008783       0.013461              1.770172       2.273959      -0.083854       0.511976       1.446437       0.044806       1.590120           0.000000
          255              H       9.964427      -1.704429       5.039162       0.111252       1.111983 0.75506268E+01  0.72308963E+02                                 1.711888                            1.560203      -0.730447       2.530689                    0.999831       3.260349       8.714662       0.529038       1.208955      -0.726578       0.016148       0.030942       0.015612       0.038235      -0.001292       0.011754       0.006014      -0.004448      -0.038522      -0.020072       0.008478       0.011594              1.816460       1.574256       0.360109       0.224745       2.297793       0.491562       1.577331          -0.000000
          256              H       7.882991      -1.603549       4.059586       0.120288       1.048779 0.74584540E+01  0.72506043E+02                                 1.753307                            1.632031      -1.044088       2.388977                    0.996884       3.574744      10.212468       0.470480       1.339181      -0.695545      -0.016359       0.032609      -0.000533       0.036486      -0.001323       0.008265       0.005254      -0.010404      -0.036979      -0.017273       0.004775       0.012498              1.820712       1.704389      -0.443325       0.043296       2.371724       0.075747       1.386024           0.000000
          257              H       2.811438      -1.820759       5.109804       0.123096       1.109483 0.81483218E+01  0.80558911E+02                                 1.787466                            1.682770      -1.041474       2.387020                    0.997884       3.530974       9.999471       0.475388       1.303205      -0.703990       0.017611       0.032391      -0.002173       0.036933       0.001383      -0.007058       0.007065      -0.017067      -0.011470      -0.013766       0.000302       0.013464              1.834999       1.718668       0.426801      -0.178350       2.283263      -0.048398       1.503065          -0.000000
          258              H       1.114479      -1.965823       6.671003       0.102876       1.074664 0.74663385E+01  0.72807483E+02                                 1.799363                            1.644437      -1.056255       2.374968                    0.996016       3.693622      10.666494       0.462466       1.358182      -0.691142      -0.011238       0.029962       0.021319       0.038452       0.003962      -0.012550       0.004649      -0.008037      -0.014030      -0.017388       0.007918       0.009470              1.942132       1.536044      -0.310699      -0.292443       2.384019       0.692905       1.906332           0.000000
          259              H     -12.625968      21.564019       6.972410       0.104000       1.062539 0.74796727E+01  0.72954619E+02                                 1.783613                            1.644940      -1.059251       2.373505                    0.996035       3.687434      10.642517       0.462900       1.356591      -0.691491      -0.028122       0.001044       0.025578       0.038029       0.002780      -0.011541       0.006342      -0.008920      -0.013035      -0.016756       0.006231       0.010526              1.876038       2.090007       0.044362      -0.727296       1.481207       0.010400       2.056899          -0.000000
          260              H     -12.049272      19.716606       5.707910       0.126400       0.990892 0.71020758E+01  0.68090059E+02                                 1.679210                            1.587147      -0.990397       2.416535                    0.998204       3.464801       9.777499       0.480316       1.330088      -0.697873      -0.019934      -0.030741       0.005302       0.037020       0.004244      -0.011892      -0.001242      -0.007935      -0.013780      -0.015283       0.003475       0.011808              1.731783       1.626256       0.456513      -0.127464       2.138270      -0.003938       1.430823          -0.000000
          261              H     -18.091403       8.220280      19.963558       0.125104       1.081611 0.78508387E+01  0.77002215E+02                                 1.767785                            1.659690      -1.019740       2.400778                    0.997953       3.501942       9.921016       0.474624       1.315737      -0.701371      -0.020612       0.008768      -0.028553       0.036291      -0.005513      -0.000388       0.000439       0.012337       0.037665      -0.014553       0.001970       0.012583              1.827054       1.920713      -0.207585       0.465308       1.423176      -0.162677       2.137271           0.000000
          262              H     -15.992308       7.355008      19.530284       0.105283       1.049215 0.73793981E+01  0.71474133E+02                                 1.747637                            1.619019      -0.946831       2.428394                    0.997454       3.574155      10.158315       0.474749       1.332031      -0.697183       0.014047      -0.007164      -0.035395       0.038749      -0.010579      -0.001311       0.001736       0.020694       0.023479      -0.018756       0.006968       0.011787              1.843711       1.576960      -0.106954      -0.399301       1.383268       0.180065       2.570904           0.000001
          263              H     -14.576071       6.832517      21.279862       0.103651       1.062059 0.74110407E+01  0.71918907E+02                                 1.766081                            1.624579      -0.980791       2.409404                    0.997196       3.617339      10.319734       0.472616       1.335469      -0.696139       0.034467      -0.014432      -0.009112       0.038461      -0.009049      -0.001673       0.001350       0.015655       0.030699      -0.017091       0.005859       0.011233              1.872962       2.553181      -0.482875      -0.306109       1.528108       0.118288       1.537597           0.000001
          264              H     -15.260514       7.172746      23.462714       0.128796       1.007631 0.72224059E+01  0.69672461E+02                                 1.709591                            1.609071      -1.036421       2.395113                    0.997853       3.519684      10.027484       0.472310       1.344312      -0.694648       0.024008      -0.009398       0.025529       0.036282      -0.008822       0.002837       0.002299       0.020000       0.005949      -0.014919       0.002248       0.012672              1.764213       1.799137      -0.205953       0.389463       1.401763      -0.213009       2.091739           0.000000
          265              H       8.801289       9.368035      17.408656       0.109562       1.124156 0.79894385E+01  0.78756846E+02                                 1.807230                            1.666547      -1.196649       2.307382                    0.995804       3.666418      10.435471       0.476633       1.303617      -0.702535       0.029486      -0.009009       0.015049       0.034308      -0.006232       0.003140      -0.003258       0.019842      -0.001645      -0.011919      -0.001212       0.013130              1.911558       2.285909      -0.374657       0.393810       1.512309      -0.202234       1.936456           0.000000
          266              H       8.762093       9.721387      15.148097       0.111533       1.130908 0.82876270E+01  0.82516248E+02                                 1.825593                            1.707385      -1.073193       2.368495                    0.996357       3.660293      10.498478       0.466372       1.319058      -0.699891       0.031397      -0.004932      -0.017354       0.036212      -0.008519      -0.005950       0.000836       0.020445      -0.004758      -0.012671      -0.003393       0.016064              1.882124       2.170024      -0.240336      -0.288631       1.531890       0.037697       1.944457           0.000000
          267              H       4.979357      10.882589      15.404765       0.111623       1.257844 0.92075278E+01  0.92846143E+02                                 1.871524                            1.734865      -1.045012       2.380638                    0.997562       3.479605       9.606598       0.495525       1.225800      -0.722617      -0.032263       0.010511      -0.014580       0.036932      -0.004903       0.001148      -0.004329       0.024803      -0.003458      -0.014038      -0.000129       0.014167              1.961821       2.307459      -0.405865       0.411906       1.628580      -0.229790       1.949423           0.000001
          268              H       5.020138      10.531789      17.665323       0.107669       1.113656 0.79947053E+01  0.78124832E+02                                 1.738884                            1.624491      -1.046937       2.375554                    0.997624       3.500147       9.635294       0.506356       1.237837      -0.718036      -0.030756       0.005123       0.017740       0.035873      -0.007070      -0.002596       0.000377       0.025621      -0.002579      -0.014208      -0.001270       0.015478              1.786192       2.129061      -0.164633      -0.344291       1.426072      -0.014848       1.803443           0.000000
          269              H       7.331481       3.793856       3.195394       0.112641       1.298083 0.95775964E+01  0.97105696E+02                                 1.880694                            1.746692      -1.051538       2.376701                    0.997357       3.452081       9.420241       0.505720       1.194559      -0.730504       0.018128       0.023412      -0.022774       0.037355       0.008334      -0.009676      -0.002851      -0.007114       0.032721      -0.016264      -0.000511       0.016775              1.947862       1.904959       0.477181      -0.338145       2.197243      -0.261027       1.741384          -0.000004
          270              H       6.942578       1.704363       2.357103       0.111920       1.191681 0.86414051E+01  0.84967523E+02                                 1.737935                            1.629345      -1.017780       2.393032                    0.998028       3.319260       8.776767       0.540710       1.152054      -0.740811       0.012654      -0.005903      -0.034933       0.037621       0.004568      -0.013395      -0.002976      -0.005093       0.029860      -0.015332      -0.002994       0.018326              1.773343       1.553258       0.020244      -0.289792       1.668977       0.307062       2.097795          -0.000003
          271              H       4.892914       0.777307       5.623139       0.108826       1.077015 0.76967072E+01  0.75490532E+02                                 1.784920                            1.657832      -1.187588       2.313214                    0.995335       3.707098      10.673690       0.466349       1.339083      -0.694840      -0.017084      -0.023868       0.020698       0.035916       0.007645      -0.009583      -0.004987      -0.007840       0.013023      -0.013136      -0.002106       0.015242              1.870049       1.781908       0.420849      -0.348186       2.072128      -0.228005       1.756112           0.000000
          272              H       5.280878       2.870920       6.463785       0.114569       1.140654 0.85003760E+01  0.85149223E+02                                 1.834820                            1.729049      -1.180356       2.321429                    0.995322       3.661230      10.523650       0.463613       1.318888      -0.700105      -0.012724       0.006691       0.033145       0.036129       0.001575      -0.012465       0.002904       0.000745       0.023214      -0.012571      -0.003348       0.015920              1.881205       1.703627       0.017437      -0.310790       1.783931       0.218069       2.156056           0.000000
          273              H       8.207334      14.933498       4.017201       0.126402       1.166105 0.82098697E+01  0.80307585E+02                                 1.764872                            1.626158      -1.032400       2.394554                    0.997941       3.337843       9.025251       0.518400       1.207871      -0.726536       0.036248       0.007787      -0.002070       0.037133       0.003722      -0.007438      -0.013027       0.008227      -0.023509      -0.018164       0.001706       0.016458              1.839848       2.668678       0.028971       0.006476       1.412091      -0.097360       1.438775          -0.000002
          274              H       6.870304      16.407835       2.853955       0.113518       1.109867 0.76642642E+01  0.72386740E+02                                 1.601591                            1.492284      -0.731574       2.531070                    0.999837       3.041600       7.622799       0.595188       1.089591      -0.758947       0.015325       0.028666      -0.021396       0.038915       0.000893      -0.000136      -0.017407       0.013030      -0.031172      -0.023849       0.011108       0.012741              1.633262       1.505679       0.221063      -0.196632       1.750560      -0.456339       1.643548          -0.000011
          275              H       4.574110      16.217623       2.966983       0.110972       1.102192 0.74169894E+01  0.70647588E+02                                 1.692745                            1.538502      -0.784813       2.506351                    0.999553       3.258441       8.660003       0.537324       1.196740      -0.729097      -0.020589       0.025830      -0.019533       0.038375       0.001704       0.001352      -0.015703       0.006513      -0.025647      -0.020339       0.007626       0.012714              1.805192       1.864861      -0.530469       0.376448       1.861967      -0.446352       1.688747          -0.000001
          276              H       3.616530      14.555627       4.243257       0.122025       1.023838 0.72902945E+01  0.70553082E+02                                 1.733462                            1.620007      -1.049652       2.388576                    0.996901       3.564808      10.201124       0.468830       1.349957      -0.693320      -0.036540      -0.001242       0.000457       0.036564      -0.002630       0.002406      -0.012003       0.014414      -0.022651      -0.017670       0.004677       0.012994              1.790898       2.531595       0.005840       0.046952       1.424845      -0.087602       1.416253          -0.000000
          277              H       7.284290       7.855542      12.713287       0.122748       1.074151 0.75146671E+01  0.72905414E+02                                 1.757393                            1.619725      -0.990103       2.415309                    0.997710       3.500288       9.863468       0.482227       1.309195      -0.702222       0.000928       0.022753       0.030980       0.038449      -0.004855       0.003875       0.000522      -0.020253       0.039305      -0.018265       0.004666       0.013599              1.833673       1.331436       0.005605       0.063065       1.969869       0.567790       2.199713           0.000001
          278              H       7.575004       5.577332      13.052371       0.111286       1.129471 0.78276158E+01  0.74726987E+02                                 1.654468                            1.534012      -0.728647       2.530191                    0.999843       3.120227       8.003293       0.569114       1.127351      -0.748416       0.005619      -0.014405       0.035770       0.038969      -0.004072       0.005125      -0.000233      -0.031961       0.037158      -0.023399       0.010056       0.013343              1.709672       1.332020      -0.036066       0.185872       1.555106      -0.324908       2.241890           0.000000
          279              H       7.480084       4.111745      11.253343       0.110258       1.155756 0.80368187E+01  0.78052250E+02                                 1.747318                            1.604061      -0.752160       2.520319                    0.999766       3.285376       8.798043       0.525310       1.200574      -0.728989       0.004700      -0.039137       0.006373       0.039930      -0.003888       0.005575      -0.000792      -0.033562       0.024556      -0.022294       0.008717       0.013577              1.832103       1.344472      -0.046395       0.002450       2.622923      -0.156942       1.528915           0.000000
          280              H       7.091928       4.925935       9.117586       0.125798       1.026681 0.70051565E+01  0.67164733E+02                                 1.735946                            1.584951      -1.212364       2.313406                    0.994884       3.594877      10.261267       0.475048       1.344761      -0.693534      -0.002380      -0.024813      -0.027892       0.037407      -0.002525       0.000783       0.002491      -0.025108       0.005078      -0.013721       0.001226       0.012495              1.829616       1.338974      -0.013946       0.019725       2.138129       0.570499       2.011745           0.000000
          281              H       3.836058       5.841285       5.220477       0.121065       1.076032 0.75387718E+01  0.73188192E+02                                 1.757793                            1.621113      -0.988827       2.414821                    0.997568       3.510421       9.891063       0.482624       1.307246      -0.702577       0.019624      -0.031437      -0.001369       0.037084      -0.001938       0.006737       0.006969      -0.009617      -0.046469      -0.019328       0.005126       0.014202              1.831048       1.904396      -0.523595       0.066465       2.277344      -0.001148       1.311404          -0.000000
          282              H       1.652319       5.715650       4.483441       0.114224       1.140679 0.79183739E+01  0.75951287E+02                                 1.683661                            1.557286      -0.718322       2.538879                    0.999843       3.107142       8.036757       0.556000       1.148503      -0.743576      -0.016328      -0.032880      -0.013808       0.039222       0.000043       0.009289       0.007118      -0.003681      -0.053715      -0.022356       0.008739       0.013617              1.746813       1.635728       0.382149       0.161159       2.214129       0.206468       1.390582          -0.000002
          283              H       0.329732       7.609011       4.448120       0.113644       1.093460 0.73661799E+01  0.70508942E+02                                 1.725207                            1.563097      -0.812601       2.496321                    0.999302       3.358730       9.144332       0.514450       1.243829      -0.717326      -0.037052      -0.003695      -0.013220       0.039513      -0.005457       0.008445       0.006381      -0.001146      -0.056263      -0.022924       0.008024       0.014900              1.850240       2.537641       0.127213       0.510135       1.445760      -0.008481       1.567320           0.000000
          284              H       1.194054       9.629575       5.152190       0.122691       1.168358 0.84285958E+01  0.82988163E+02                                 1.768343                            1.649641      -0.971677       2.419948                    0.998359       3.354440       9.098873       0.513795       1.210751      -0.726127      -0.023349       0.029033      -0.003253       0.037399      -0.006647       0.006805       0.005906       0.011333      -0.044851      -0.019117       0.002415       0.016701              1.817514       1.827654      -0.418873       0.167297       2.192538      -0.037676       1.432352           0.000000
          285              H       9.507341      12.470377      12.249402       0.124042       1.042633 0.71501211E+01  0.68835911E+02                                 1.748928                            1.597757      -1.186861       2.324182                    0.995129       3.586864      10.225044       0.475188       1.338872      -0.695009      -0.011311      -0.011927       0.032587       0.036498       0.006592       0.001463      -0.000224       0.009501       0.038606      -0.014587       0.001564       0.013023              1.845448       1.606977       0.161181      -0.395215       1.438259      -0.217295       2.491108           0.000000
          286              H      11.394158      13.792133      12.256466       0.110944       1.105078 0.76028275E+01  0.72914994E+02                                 1.701533                            1.563946      -0.750444       2.523244                    0.999774       3.267032       8.731302       0.529377       1.206423      -0.727152       0.016633       0.009543       0.032303       0.037566       0.015524       0.002484      -0.000099       0.007389       0.037316      -0.022253       0.008785       0.013467              1.770760       1.682543       0.174069       0.421952       1.354893       0.203494       2.274844           0.000000
          287              H      12.289705      14.537601      10.266703       0.111230       1.112407 0.75540411E+01  0.72349457E+02                                 1.712314                            1.560553      -0.730370       2.530712                    0.999831       3.260565       8.715560       0.528982       1.208952      -0.726582       0.031780       0.021243       0.001026       0.038240       0.014602       0.001560      -0.000874       0.011445       0.025856      -0.020082       0.008489       0.011593              1.816941       2.331345       0.614840      -0.048671       1.690225      -0.014509       1.429253          -0.000000
          288              H      11.298435      13.961314       8.269877       0.120277       1.048827 0.74588361E+01  0.72510416E+02                                 1.753329                            1.632049      -1.043900       2.389048                    0.996887       3.574806      10.212567       0.470490       1.339141      -0.695553       0.015661       0.012727      -0.030401       0.036489       0.013570      -0.001678      -0.002599       0.008421       0.018088      -0.017275       0.004780       0.012495              1.820738       1.710533       0.246464      -0.416732       1.512429      -0.285720       2.239252           0.000000
          289              H      11.470781      10.486805       4.426927       0.123082       1.109581 0.81491597E+01  0.80569019E+02                                 1.787549                            1.682841      -1.041643       2.386927                    0.997881       3.531057       9.999719       0.475386       1.303180      -0.703996       0.018043       0.032123      -0.002572       0.036933       0.004562      -0.010875      -0.000698       0.004011      -0.022417      -0.013770       0.000307       0.013463              1.835089       1.718221       0.374019      -0.143135       2.349209      -0.020702       1.437836          -0.000000
          290              H      12.489144       8.655094       3.454416       0.102855       1.074632 0.74660503E+01  0.72803329E+02                                 1.799269                            1.644361      -1.056038       2.375062                    0.996020       3.693470      10.665650       0.462499       1.358110      -0.691157       0.032847       0.002582      -0.019815       0.038447       0.001915      -0.011569       0.004350      -0.006760      -0.026714      -0.017387       0.007916       0.009470              1.942020       2.583246       0.097487      -0.708092       1.472712      -0.036838       1.770101           0.000000
          291              H      11.512723       6.569731       3.619248       0.104001       1.062517 0.74794720E+01  0.72951761E+02                                 1.783540                            1.644882      -1.059376       2.373440                    0.996032       3.687386      10.642117       0.462926       1.356531      -0.691503       0.018536      -0.027939      -0.017952       0.038032       0.002231      -0.011898       0.004033      -0.002331      -0.024716      -0.016751       0.006228       0.010523              1.875955       1.761015      -0.475627      -0.335877       2.254054       0.443146       1.612796          -0.000000
          292              H       9.515416       6.321185       4.756592       0.126390       0.990945 0.71025590E+01  0.68096142E+02                                 1.679298                            1.587222      -0.990306       2.416582                    0.998206       3.464957       9.778180       0.480294       1.330122      -0.697865      -0.014805      -0.033932       0.000514       0.037025       0.000677      -0.009183       0.001804      -0.015723      -0.022589      -0.015279       0.003481       0.011798              1.731878       1.677449       0.389456      -0.089832       2.202050       0.005667       1.316137          -0.000000
          293              H       1.671483      13.630772       8.919787       0.125100       1.081439 0.78492772E+01  0.76982746E+02                                 1.767562                            1.659497      -1.019726       2.400782                    0.997954       3.501749       9.920065       0.474666       1.315693      -0.701380      -0.021133       0.009103      -0.028061       0.036289      -0.011977       0.003284       0.001545       0.010630       0.005228      -0.014564       0.001983       0.012581              1.826813       1.831169      -0.208489       0.478113       1.458650      -0.118021       2.190621           0.000000
          294              H       1.075445      14.439608      11.001385       0.105334       1.049163 0.73791068E+01  0.71472779E+02                                 1.747818                            1.619170      -0.947351       2.428234                    0.997445       3.574229      10.159638       0.474632       1.332332      -0.697123      -0.031594       0.021199       0.007215       0.038725      -0.012144       0.000474       0.005185       0.011358       0.027419      -0.018750       0.006964       0.011786              1.843916       2.273860      -0.644412      -0.137398       1.782236       0.115015       1.475653           0.000001
          295              H       2.395788      13.976682      12.840444       0.103642       1.062095 0.74113835E+01  0.71923313E+02                                 1.766140                            1.624632      -0.980907       2.409345                    0.997192       3.617485      10.320344       0.472600       1.335494      -0.696133      -0.011568       0.014161       0.033839       0.038463      -0.012597       0.000665       0.003107       0.011486       0.017157      -0.017092       0.005865       0.011227              1.873027       1.537598      -0.212938      -0.346192       1.584673       0.479991       2.496810           0.000001
          296              H       4.310583      12.702369      12.597904       0.128775       1.007652 0.72225654E+01  0.69674139E+02                                 1.709590                            1.609070      -1.036361       2.395134                    0.997853       3.519710      10.027453       0.472320       1.344280      -0.694654       0.018680      -0.006086       0.030512       0.036290      -0.005868       0.002155       0.005382       0.010712       0.034203      -0.014921       0.002241       0.012680              1.764213       1.732320      -0.247202       0.426107       1.478789      -0.158550       2.081529           0.000000
          297              C       9.800905       1.909295       7.549088      -0.015024      37.943147 0.41277665E+03  0.95133766E+04                                 9.805179                            6.730858       0.022085       2.016992                    0.999394      26.783403      74.535081       0.645698       0.411583      -1.074715      -0.040426      -0.021747       0.011241       0.047261      -0.002219       0.006094      -0.007430       0.006346       0.005481      -0.009398      -0.001903       0.011301             13.308418      18.457335       6.018982      -3.939788      15.178985      -0.709943       6.288933          -0.000000
          298              C       8.773784       2.640694       8.060775      -0.114966      34.443199 0.42009621E+03  0.98617632E+04                                 9.387727                            6.960033      -0.071191       1.953011                    0.999537      29.610982      87.055048       0.603386       0.432419      -1.046775      -0.014418      -0.025978      -0.012754       0.032333      -0.001836       0.019335      -0.003542      -0.040223       0.026399      -0.033376       0.012585       0.020791             11.525019      15.680960       3.200161      -3.438317      12.788000       0.164787       6.106097           0.000000
          299              C       7.603671       2.035384       8.385730      -0.114392      34.284615 0.42065720E+03  0.98853304E+04                                 9.366918                            6.970815      -0.097267       1.946063                    0.999354      29.654818      87.434866       0.601691       0.433182      -1.045562       0.022647      -0.004464      -0.023820       0.033169      -0.026265       0.001079       0.002857       0.008058       0.044006      -0.034076       0.014604       0.019472             11.620210      14.201993       4.588997      -2.750906      14.531661      -0.088030       6.126976           0.000000
          300              C       7.460528       0.699832       8.201118      -0.019656      38.140001 0.42973796E+03  0.10007032E+05                                 9.875711                            6.897458       0.026241       2.017794                    0.999410      27.017178      75.637104       0.633576       0.415151      -1.072127       0.042501       0.020713      -0.014593       0.049481      -0.002682       0.000708      -0.011875      -0.000828       0.010478      -0.011333      -0.002188       0.013521             13.220919      18.388000       5.606979      -4.299230      14.487739      -0.672019       6.787017           0.000000
          301              C       8.487966      -0.031410       7.689667      -0.109263      32.397898 0.39955368E+03  0.92431031E+04                                 8.916525                            6.723930       0.045184       1.990434                    0.999707      29.117703      84.394167       0.623966       0.424329      -1.053959       0.010842       0.024689       0.003035       0.027135      -0.004383       0.017766      -0.002951      -0.050564       0.012024      -0.035446       0.010478       0.024968             10.692123      14.393468       2.755961      -3.011099      11.801972       0.483110       5.880931           0.000001
          302              C       9.657855       0.573685       7.364005      -0.108252      33.617525 0.40630762E+03  0.94267764E+04                                 9.130831                            6.776053       0.041975       1.987317                    0.999709      29.088244      84.080390       0.622971       0.423770      -1.055653      -0.022492       0.006893       0.011998       0.026407      -0.025885       0.001132       0.002513       0.005692       0.027093      -0.030730       0.009149       0.021582             11.220449      13.970233       4.117779      -2.365342      14.118328       0.102777       5.572786           0.000000
          303              C      11.096198       2.601331       7.193757       0.562833      25.062710 0.25576733E+03  0.53126987E+04                                 7.891469                            5.632169      -0.038594       2.037167                    0.999559      22.541641      62.686899       0.634013       0.465091      -1.026136       0.042057       0.039388      -0.010760       0.058617      -0.008001       0.037602       0.002835      -0.013888       0.264270      -0.063238      -0.034372       0.097610             10.294663      14.164533       4.346184      -2.624134      11.633817      -1.411829       5.085640           0.000000
          304              C       6.121545       0.017602       8.550092       0.599701      21.842501 0.22457983E+03  0.45365765E+04                                 7.318192                            5.345727       0.000537       2.068766                    0.999494      21.781225      60.641462       0.635440       0.477171      -1.014881      -0.051097      -0.025116       0.009276       0.057687      -0.006781       0.040771       0.008436      -0.000337       0.269868      -0.061268      -0.040311       0.101579              9.353302      12.925620       3.823785      -3.016922       9.800647      -1.184147       5.333638           0.000001
          305              C       1.647112      -2.759902      18.397415      -0.015207      37.947361 0.42031652E+03  0.97330407E+04                                 9.832959                            6.812220       0.055033       2.029330                    0.999309      26.800250      74.807451       0.638854       0.414030      -1.072908      -0.000025      -0.002499       0.045568       0.045637       0.010740       0.006235       0.000412      -0.014959      -0.012533      -0.014007      -0.001731       0.015738             13.357471      10.840530      -1.088993       2.154931       5.508414      -1.940360      23.723470          -0.000000
          306              C       0.539917      -2.757328      19.188846      -0.102118      32.404723 0.39417015E+03  0.90824366E+04                                 8.909184                            6.673451       0.015085       1.982314                    0.999718      28.935275      83.541155       0.627392       0.423690      -1.054966       0.022003      -0.010488       0.014455       0.028339       0.008315       0.013622       0.002119       0.008792      -0.087551      -0.032769       0.005805       0.026964             10.758043       9.850617      -1.214254       0.631051       5.148092      -1.657678      17.275419          -0.000004
          307              C       0.658261      -2.955375      20.527049      -0.113067      33.044495 0.39489642E+03  0.90839795E+04                                 8.981035                            6.647312       0.058648       1.992272                    0.999738      28.906603      82.810181       0.634560       0.419605      -1.059781       0.013169      -0.004198      -0.021301       0.025392       0.008203      -0.020829       0.006250       0.011755      -0.066056      -0.033203       0.006041       0.027162             11.058384      10.069193      -1.267030       2.222672       5.230145      -2.243520      17.875815          -0.000004
          308              C       1.884939      -3.155995      21.073822      -0.020150      38.591459 0.41672059E+03  0.96159801E+04                                 9.902042                            6.746799       0.056390       2.026783                    0.999345      26.807649      74.365896       0.648001       0.409621      -1.077247      -0.004227       0.005528      -0.048684       0.049179       0.006776       0.001400      -0.001845      -0.009852      -0.001477      -0.008666      -0.000070       0.008737             13.727786      10.792996      -1.034243       1.438139       5.629172      -2.941828      24.761190          -0.000000
          309              C       2.992451      -3.158765      20.282862      -0.111920      34.582969 0.42508689E+03  0.10007411E+05                                 9.417011                            7.003411      -0.087674       1.947498                    0.999443      29.641133      87.239114       0.601297       0.432686      -1.046720      -0.021282       0.012203      -0.019092       0.031086       0.002187       0.017464       0.002632      -0.001294      -0.078181      -0.032869       0.012409       0.020459             11.730219      10.865973      -0.986063       0.237372       5.364926      -1.884619      18.959760           0.000000
          310              C       2.873855      -2.960208      18.944658      -0.115094      33.941155 0.41949296E+03  0.98470128E+04                                 9.297997                            6.949983      -0.074787       1.954406                    0.999393      29.556051      86.975988       0.604299       0.431791      -1.046842      -0.016126       0.009673       0.027022       0.032921       0.002683      -0.021709       0.009976      -0.012356      -0.065840      -0.035966       0.015288       0.020678             11.637980      10.969979      -1.224986       2.901401       5.536124      -1.971217      18.407836           0.000000
          311              C       1.545791      -2.580562      16.897675       0.581764      23.296992 0.24249574E+03  0.49824622E+04                                 7.606971                            5.525360       0.009577       2.062021                    0.999556      22.175070      61.821194       0.631419       0.472116      -1.019817       0.004230       0.011083      -0.057444       0.058656      -0.023723      -0.004514       0.017871      -0.125224      -0.175588      -0.060749      -0.037627       0.098376              9.885039       7.345114      -0.040923       1.635664       4.586683      -1.178086      17.723319           0.000000
          312              C       2.013662      -3.412490      22.568852       0.579516      24.085690 0.23799420E+03  0.48623833E+04                                 7.717777                            5.443704      -0.060945       2.037318                    0.999465      22.127525      61.319138       0.642051       0.466932      -1.023631       0.014012      -0.008720       0.054524       0.056967       0.001702       0.003769       0.033396      -0.128390      -0.167003      -0.063280      -0.035994       0.099274             10.275898       8.002691      -0.194625       0.624090       4.678582      -2.189776      18.146422          -0.000000
          313              C     -14.077576      20.109845       8.972298       0.144189      32.412991 0.35087424E+03  0.78392784E+04                                 9.025473                            6.385073      -0.029294       2.018022                    0.999689      25.537277      72.187952       0.629173       0.435724      -1.049443       0.045559      -0.037759       0.019830       0.062407      -0.004213       0.011619      -0.001338       0.028619       0.018928      -0.018077      -0.002965       0.021042             11.264592      10.845357       3.673761       3.467944      15.919137       4.050146       7.029282          -0.000000
          314              C     -14.779189      21.291688       8.893414       0.132932      31.990392 0.35492541E+03  0.79420073E+04                                 8.873783                            6.380304      -0.038698       2.008286                    0.999687      25.686419      72.350333       0.636409       0.430107      -1.054254      -0.002321       0.057471       0.008717       0.058174       0.017485       0.011557       0.003405      -0.018804       0.016743      -0.024971       0.002741       0.022230             10.516213      13.247323       1.661322       4.093688      11.581381       2.441650       6.719936          -0.000001
          315              C     -16.004975      21.323379       8.272702      -0.164636      35.261643 0.43028729E+03  0.10110679E+05                                 9.340280                            6.972974       0.066080       1.993132                    0.999519      29.666670      85.837279       0.615142       0.423749      -1.057399       0.009098      -0.013268      -0.013638       0.021091      -0.019166       0.007643      -0.009276      -0.014203      -0.052737      -0.020567      -0.011551       0.032118             10.617493      12.080486       0.884572       3.244090      13.301750       2.279419       6.470243          -0.000005
          316              C      11.943301      20.174445       7.730404      -0.082719      30.032992 0.38058325E+03  0.86281013E+04                                 8.269985                            6.441092       0.189910       2.039253                    0.999817      28.030880      78.340220       0.660906       0.408790      -1.072433       0.023450      -0.003254       0.005776       0.024369      -0.002855       0.030392       0.008855       0.010106      -0.076878      -0.042915       0.009332       0.033583              9.198300       9.639177       0.538993       2.254620      12.350078       2.054799       5.605646          -0.000009
          317              C      12.645072      18.993211       7.809052      -0.078309      30.273872 0.39143929E+03  0.89561920E+04                                 8.400878                            6.587018       0.212599       2.049776                    0.999822      28.163465      79.634353       0.644025       0.415666      -1.065661       0.005522       0.021775       0.006315       0.023335       0.008229       0.022565       0.017386      -0.009896      -0.041670      -0.032182      -0.000389       0.032572              9.420010       9.895231       0.715376       2.375190      12.464769       2.276871       5.900030          -0.000003
          318              C     -14.601842      18.960812       8.430235      -0.157944      34.760161 0.43243426E+03  0.10175141E+05                                 9.266946                            6.977177       0.170988       2.032309                    0.999528      29.455778      85.323164       0.616616       0.422154      -1.058255      -0.011039       0.015320      -0.001283       0.018926      -0.016260       0.002951      -0.000078      -0.021495      -0.032723      -0.015487      -0.009518       0.025005             10.865009      11.094186       2.195929       3.134196      14.763940       2.975294       6.736902          -0.000001
          319              C       4.125486      -0.849394      13.487999       0.140476      32.300590 0.34814261E+03  0.77522118E+04                                 8.949997                            6.327419       0.022913       2.033322                    0.999638      25.437890      71.459256       0.637838       0.431248      -1.053628      -0.032607      -0.033881       0.036767       0.059690       0.010975      -0.002967       0.002190      -0.011558      -0.030904      -0.012756      -0.004803       0.017559             10.884330      10.475025       3.861045       3.431904       7.145206       2.579722      15.032760           0.000001
          320              C       4.688502      -0.507209      12.261646       0.139895      31.784217 0.34997071E+03  0.78033204E+04                                 8.849613                            6.348520       0.002676       2.026188                    0.999660      25.471728      71.607796       0.636083       0.431862      -1.053228       0.004714      -0.005141      -0.055865       0.056299       0.001913       0.010180       0.006369      -0.005796       0.018298      -0.011974      -0.002766       0.014740             10.498647      12.570976       5.467969       1.179215       8.095518       1.272656      10.829448           0.000001
          321              C       5.812858       0.307276      12.215258      -0.161493      35.818951 0.44714974E+03  0.10604385E+05                                 9.443228                            7.101595       0.113091       2.008001                    0.999524      29.817545      86.566972       0.610638       0.422951      -1.058294      -0.005944      -0.004072       0.013562       0.015357       0.013925      -0.015481      -0.007997       0.008877       0.063111      -0.025332      -0.006514       0.031845             10.703017      11.584049       4.610905       0.551619       7.860411       0.668206      12.664590           0.000002
          322              C       6.375272       0.779261      13.394751      -0.094193      31.286961 0.40583182E+03  0.93619144E+04                                 8.535899                            6.681212       0.139635       2.015562                    0.999776      28.749824      81.404929       0.643712       0.412473      -1.068605      -0.016402      -0.017321       0.005199       0.024414       0.042081       0.000284       0.004393       0.026020       0.026536      -0.048666       0.008782       0.039883              9.415277       9.308332       3.299179       0.487804       6.750070       0.229673      12.187428           0.000001
          323              C       5.812573       0.437587      14.621104      -0.085911      31.461901 0.40996394E+03  0.94985515E+04                                 8.627417                            6.751179       0.149770       2.022061                    0.999778      28.793489      82.195402       0.634088       0.416912      -1.063804      -0.003297      -0.009166      -0.024037       0.025936       0.028656       0.009258       0.010736       0.015875       0.067054      -0.041055       0.006537       0.034518              9.542061       9.832641       3.200171       0.450684       6.457712       0.143842      12.335831           0.000001
          324              C       4.687900      -0.376700      14.667022      -0.163132      36.828759 0.44946551E+03  0.10677669E+05                                 9.659821                            7.140768       0.127061       2.016731                    0.999195      29.745417      86.553415       0.606040       0.425427      -1.056297       0.011552      -0.003640      -0.016446       0.020425       0.006088      -0.012578      -0.007487      -0.000474       0.042395      -0.014276      -0.008619       0.022896             11.272940      10.957174       3.724059       1.989771       7.352811       1.506360      15.508836           0.000001
          325              C     -10.797530      19.152943      13.132903       0.144096      33.821721 0.34454459E+03  0.76375530E+04                                 9.184813                            6.258756      -0.028167       2.015533                    0.999595      25.272302      70.392377       0.648090       0.426346      -1.058669      -0.017835      -0.013705      -0.054590       0.059042       0.001533       0.010203      -0.014031       0.016641       0.010416      -0.020651       0.002467       0.018184             11.727978       4.861111      -1.959608       1.834448      18.082826      -4.099217      12.239998           0.000000
          326              C       1.878867      -5.460911      14.168522       0.139855      33.020632 0.34650491E+03  0.76917579E+04                                 9.042209                            6.285079       0.023084       2.034304                    0.999629      25.256142      70.392034       0.645426       0.427507      -1.057971      -0.007750       0.053148       0.019329       0.057082      -0.005146      -0.001072      -0.009370      -0.016521      -0.040718      -0.016792      -0.002109       0.018901             11.285950       4.969741      -1.857982       2.661118      13.433648      -4.006994      15.454463          -0.000000
          327              C       2.176218      -5.887236      15.444089      -0.163667      36.660527 0.43965784E+03  0.10383108E+05                                 9.583914                            7.033402       0.096783       2.003241                    0.999455      29.739329      86.168646       0.614676       0.421937      -1.058894      -0.006883      -0.013655      -0.010562       0.018585       0.001005       0.000645       0.020067      -0.031541       0.053924      -0.024790      -0.008444       0.033233             11.304312       5.427244      -1.845748       2.364129      14.441275      -1.909860      14.044416          -0.000001
          328              C     -10.202512      18.300450      15.684273      -0.083449      30.542505 0.38789683E+03  0.88492395E+04                                 8.405194                            6.522368       0.200334       2.041725                    0.999777      28.254747      79.606641       0.652816       0.411269      -1.069193      -0.010757      -0.001275      -0.025326       0.027545      -0.010008       0.011191      -0.012514      -0.046832       0.075035      -0.039159       0.003787       0.035372              9.486793       4.999897      -1.210144       1.858706      13.021025      -0.715200      10.439457          -0.000002
          329              C     -10.261406      17.391883      14.647242      -0.081279      32.111848 0.40731709E+03  0.94241023E+04                                 8.792712                            6.749274       0.150118       2.028842                    0.999756      28.528808      81.443741       0.631228       0.419385      -1.061991      -0.008696       0.024111       0.002106       0.025718      -0.012851       0.008769      -0.005281      -0.054429       0.017928      -0.034466       0.005134       0.029333             10.154699       5.182901      -0.903601       1.944693      13.901586      -1.641993      11.379610          -0.000000
          330              C     -10.558440      17.817304      13.372617      -0.168295      36.080586 0.42846522E+03  0.10049772E+05                                 9.460524                            6.920918       0.077841       1.995260                    0.999546      29.667077      85.554853       0.622906       0.419221      -1.061025      -0.010702       0.006348       0.016164       0.020398      -0.000621       0.004427       0.022910      -0.029073       0.018282      -0.020085      -0.011900       0.031985             11.331349       5.261798      -1.294509       2.028280      16.168498      -3.170508      12.563751           0.000001
          331              C       0.315517       0.452266       8.172390       0.131410      31.910870 0.35952883E+03  0.80957539E+04                                 8.962778                            6.484118      -0.059214       2.005999                    0.999737      25.869105      73.829853       0.620273       0.438530      -1.045944      -0.050553      -0.022052       0.017006       0.057716       0.007880      -0.007454      -0.012217      -0.012006      -0.001703      -0.011139      -0.008927       0.020065             10.844396      11.075354      -2.946331       1.572846      12.186180      -5.586772       9.271655           0.000001
          332              C       1.687633       0.534852       8.125060       0.139658      31.475119 0.35122243E+03  0.78581484E+04                                 8.845990                            6.389585      -0.020535       2.018346                    0.999694      25.660088      72.862954       0.628020       0.435908      -1.048111       0.054872      -0.011708       0.016057       0.058360      -0.008400       0.012276      -0.007971      -0.004037       0.009387      -0.013341      -0.006086       0.019427             10.532674      10.108084       0.849926      -1.389865      12.041656      -5.740487       9.448281           0.000001
          333              C       2.292757       1.493247       7.348935      -0.165137      35.827533 0.43793987E+03  0.10338734E+05                                 9.463725                            7.032742       0.145246       2.023090                    0.999484      29.583327      85.872130       0.612614       0.423512      -1.057262      -0.016857       0.004000       0.006266       0.018423       0.004601       0.003895       0.002576       0.033178      -0.026723      -0.013716      -0.008523       0.022239             10.931378      12.483065       0.374041      -1.215916      11.426095      -5.014250       8.884975           0.000001
          334              C       1.526083       2.369213       6.620375      -0.084298      30.644175 0.39282032E+03  0.89979020E+04                                 8.439556                            6.577358       0.174681       2.032458                    0.999820      28.398444      80.407979       0.647468       0.412991      -1.067123      -0.015348      -0.016120       0.015237       0.026974       0.006603      -0.004059      -0.028654       0.005528      -0.020292      -0.032010       0.003572       0.028438              9.404202      11.691421      -0.591951      -0.174931       9.532796      -3.658688       6.988390           0.000001
          335              C       0.154126       2.286528       6.667941      -0.086313      30.566653 0.39143910E+03  0.89558192E+04                                 8.430751                            6.565695       0.246283       2.058082                    0.999818      28.274181      79.935051       0.648241       0.412979      -1.067434       0.017455      -0.013170       0.014081       0.026007      -0.010850       0.005543      -0.028741       0.000794      -0.032706      -0.032879       0.000534       0.032345              9.450848      11.620137      -0.997669       0.191928       9.434509      -3.792713       7.297897           0.000000
          336              C      -0.451316       1.328330       7.443595      -0.156847      34.440261 0.43032389E+03  0.10113969E+05                                 9.204589                            6.955652       0.173871       2.032828                    0.999609      29.419982      85.194690       0.618114       0.421611      -1.058505       0.015022       0.002932       0.000391       0.015310       0.002348      -0.000400       0.000984       0.034265      -0.038059      -0.013151      -0.010488       0.023639             10.620775      12.030637      -1.927740       0.925754      11.136795      -4.908423       8.694893           0.000000
          337              C      -1.000018      -0.769551      13.898197       0.148504      31.935296 0.35427702E+03  0.79448508E+04                                 8.978197                            6.435491      -0.158426       1.975789                    0.999561      25.702177      73.102449       0.623034       0.438381      -1.046474       0.041894      -0.034012       0.029782       0.061635      -0.010949      -0.004047      -0.000562      -0.009422      -0.034572      -0.013481      -0.004307       0.017789             11.239331      10.463156      -5.109787      -2.819004       9.172682       4.151547      14.082156          -0.000001
          338              C      -1.770323      -0.498679      12.788639       0.138781      32.465977 0.35566618E+03  0.79871810E+04                                 9.077337                            6.447067      -0.161112       1.972867                    0.999667      25.862880      73.712600       0.622361       0.438241      -1.046116      -0.011717      -0.000294      -0.056237       0.057445      -0.004066      -0.010044       0.004302      -0.017094       0.031616      -0.017705       0.001290       0.016414             11.614899      13.502721      -6.831114      -2.487061      10.133804       3.335622      11.208172          -0.000000
          339              C      -2.910950       0.268213      12.914618      -0.168271      34.881165 0.44477985E+03  0.10558225E+05                                 9.332310                            7.099419       0.022055       1.980022                    0.999084      30.032704      87.885299       0.607196       0.424944      -1.054644       0.011763       0.005282       0.014002       0.019035      -0.007967       0.016414      -0.010869       0.003502       0.039308      -0.015291      -0.012541       0.027832             11.130273      12.299583      -5.410871      -1.712437       9.123214       2.874502      11.968022          -0.000001
          340              C      -3.283045       0.764627      14.149213      -0.080057      30.400056 0.41646274E+03  0.97373915E+04                                 8.618399                            6.907791       0.108381       2.020342                    0.998933      28.956041      84.452009       0.609686       0.429668      -1.050370       0.018475      -0.008916       0.004618       0.021027      -0.013612      -0.006567       0.004034       0.017934       0.002549      -0.016737      -0.002380       0.019117              9.951692      10.934392      -4.371924      -0.861768       7.892470       2.053349      11.028213          -0.000001
          341              C      -2.512394       0.493894      15.257828      -0.077387      29.965052 0.41218305E+03  0.96095361E+04                                 8.520417                            6.865251       0.141881       2.033021                    0.999044      28.794119      83.774941       0.612689       0.428799      -1.051223       0.001252      -0.006905      -0.021865       0.022964      -0.009062      -0.008292       0.004853       0.002808       0.018777      -0.012509      -0.003148       0.015657              9.698139      10.227867      -4.108621      -0.628524       7.707851       1.927377      11.158699          -0.000002
          342              C      -1.370787      -0.273607      15.132085      -0.156120      34.598720 0.44321120E+03  0.10504045E+05                                 9.295202                            7.103009       0.052069       1.995331                    0.999119      29.652788      86.497577       0.605417       0.426880      -1.054214      -0.015687      -0.003787      -0.008963       0.018460       0.000589       0.017875      -0.004113      -0.008532       0.011120      -0.020137       0.002248       0.017888             10.968161      11.007111      -4.974997      -1.466627       8.961667       2.720028      12.935705          -0.000001
          343              C      -8.345464      21.598011       8.005438       0.143027      32.108948 0.35771111E+03  0.80413322E+04                                 9.007731                            6.469741      -0.152897       1.976645                    0.999641      25.789820      73.443694       0.620923       0.438806      -1.046207       0.015208       0.055698       0.017379       0.060296      -0.001666      -0.000226       0.015953      -0.011552       0.019910      -0.011972      -0.008719       0.020691             11.278177      11.229440      -0.508764      -6.840652      10.012351       2.954622      12.592739           0.000001
          344              C      -9.000066      20.394450       8.172861       0.140477      31.868655 0.35744769E+03  0.80360426E+04                                 8.958001                            6.461883      -0.148373       1.976654                    0.999671      25.876907      73.757895       0.621927       0.438063      -1.046375      -0.040725      -0.035613       0.022898       0.058746       0.004067      -0.010043       0.002221       0.018104       0.021593      -0.014563      -0.001887       0.016450             11.146985       9.039116      -1.538850      -5.276192      12.567625       4.781044      11.834213           0.000001
          345              C      -8.636246      19.299351       7.415809      -0.172906      34.523697 0.44750478E+03  0.10639270E+05                                 9.262931                            7.125389       0.031094       1.982557                    0.999069      30.100296      88.154347       0.605538       0.425452      -1.054316       0.006291       0.016069      -0.007456       0.018798       0.020606      -0.003790      -0.000656      -0.015902      -0.028072      -0.018274      -0.008690       0.026965             10.816459       9.478114      -0.364004      -4.895534      11.987287       3.129754      10.983977           0.000002
          346              C      -7.616908      19.407598       6.490629      -0.081497      29.761879 0.41595016E+03  0.97132074E+04                                 8.459211                            6.888864       0.179343       2.041285                    0.999326      28.900691      83.977450       0.613055       0.427844      -1.052485      -0.003770       0.022670       0.007321       0.024119      -0.004839      -0.014313       0.011879      -0.008041      -0.002587      -0.017727      -0.003401       0.021128              9.509100       8.700403       0.236258      -4.009616      10.514236       2.151863       9.312660           0.000002
          347              C      -6.962623      20.611002       6.322971      -0.076237      29.703205 0.40934871E+03  0.95195408E+04                                 8.450859                            6.830367       0.179705       2.045149                    0.999218      28.668443      83.091614       0.616251       0.427392      -1.052913      -0.016058      -0.005043       0.009579       0.019366       0.000563      -0.016311       0.006137       0.003021      -0.000170      -0.017124      -0.000732       0.017856              9.628709       8.924875       0.233471      -4.216611      10.386953       2.261523       9.574298           0.000002
          348              C      -7.326443      21.706101       7.080022      -0.152678      34.470251 0.44212264E+03  0.10476086E+05                                 9.277956                            7.100903       0.018430       1.986332                    0.998832      29.632524      86.544972       0.604413       0.427677      -1.053292      -0.006193      -0.016249       0.003833       0.017806       0.012060       0.005455      -0.004461      -0.016564       0.007691      -0.018213       0.004654       0.013559             10.937892      10.304953       0.006585      -5.302194      11.189625       3.007104      11.319099           0.000002
          349              C     -12.136256      15.536081       8.847967      -0.015046      37.944589 0.41278743E+03  0.95137037E+04                                 9.805465                            6.730966       0.022122       2.017004                    0.999394      26.783882      74.537147       0.645689       0.411585      -1.074711      -0.007280      -0.042345      -0.019653       0.047248      -0.002494       0.007413      -0.003283      -0.005278       0.019417      -0.009442      -0.001872       0.011314             13.308963       8.507131       4.507847      -1.565730      20.896962       4.993550      10.522796          -0.000000
          350              C     -11.427187      15.189028       7.739587      -0.114956      34.444870 0.42011471E+03  0.98623572E+04                                 9.388212                            6.960325      -0.071151       1.953018                    0.999537      29.611933      87.060023       0.603352       0.432437      -1.046759      -0.026519      -0.018475      -0.001478       0.032353       0.006480       0.008978      -0.025199       0.018727      -0.007353      -0.033323       0.012544       0.020778             11.525711       8.159533       2.907879      -2.209647      16.054674       4.034637      10.362926           0.000000
          351              C     -11.624730      13.979598       7.157023      -0.114405      34.284081 0.42064468E+03  0.98849456E+04                                 9.366671                            6.970576      -0.097077       1.946120                    0.999354      29.654661      87.433509       0.601719       0.433165      -1.045574      -0.019581       0.021750       0.015598       0.033163      -0.019268      -0.004819      -0.005372       0.029609       0.052605      -0.034004       0.014575       0.019429             11.619945       8.755532       4.169403      -1.722968      17.153714       2.821620       8.950588           0.000000
          352              C      15.943729      13.116809       7.682602      -0.019653      38.140275 0.42973696E+03  0.10007001E+05                                 9.875750                            6.897447       0.026248       2.017796                    0.999410      27.017154      75.636941       0.633577       0.415150      -1.072127       0.004152       0.044539       0.021221       0.049511      -0.005911       0.003876      -0.006748      -0.014499       0.011081      -0.011362      -0.002159       0.013521             13.221033       8.552595       3.752898      -1.712788      20.586448       5.152481      10.524055           0.000000
          353              C      15.234977      13.464019       8.791218      -0.109264      32.397114 0.39953906E+03  0.92426927E+04                                 8.916431                            6.723836       0.045197       1.990446                    0.999707      29.117333      84.393131       0.623965       0.424332      -1.053955       0.017326       0.020663      -0.003030       0.027136       0.009634       0.003367      -0.028415       0.017816      -0.003462      -0.035386       0.010427       0.024959             10.692039       8.004298       2.650591      -2.062545      14.398114       3.695489       9.673704           0.000001
          354              C     -13.040907      14.673547       9.373547      -0.108247      33.616001 0.40628338E+03  0.94260368E+04                                 9.130396                            6.775722       0.042032       1.987341                    0.999710      29.087553      84.076533       0.623007       0.423754      -1.055667       0.011172      -0.013995      -0.019394       0.026397      -0.015316      -0.006596      -0.005378       0.025551       0.057809      -0.030762       0.009138       0.021624             11.219931       8.435412       4.265468      -1.702848      16.069351       2.761069       9.155028           0.000000
          355              C     -11.901855      16.887101       9.482572       0.562783      25.064328 0.25578284E+03  0.53131183E+04                                 7.891871                            5.632380      -0.038587       2.037161                    0.999557      22.542598      62.690789       0.633993       0.465097      -1.026129       0.017569       0.054601       0.012083       0.058617      -0.041428       0.045011      -0.033160       0.094218      -0.059202      -0.063215      -0.034393       0.097608             10.295326       5.952970       3.172679      -0.713796      16.261814       3.257001       8.671195           0.000000
          356              C      15.704502      11.751456       7.005377       0.599690      21.843244 0.22458680E+03  0.45367499E+04                                 7.318326                            5.345796       0.000758       2.068824                    0.999494      21.781547      60.642462       0.635439       0.477168      -1.014883      -0.011944      -0.049445      -0.027266       0.057714      -0.041416       0.049148      -0.026428       0.104864      -0.056436      -0.061250      -0.040298       0.101548              9.353513       5.618840       2.031692      -0.819362      14.846859       3.358506       7.594840           0.000001
          357              C      21.810735       2.401669       6.979710      -0.015217      37.947666 0.42032027E+03  0.97331502E+04                                 9.832990                            6.812238       0.055043       2.029334                    0.999308      26.800470      74.808181       0.638855       0.414029      -1.072908       0.036321      -0.025085       0.011659       0.045656       0.011529       0.004554      -0.004109      -0.002541      -0.024765      -0.014009      -0.001717       0.015726             13.357443      16.537965      -7.468438       5.618278      11.235503      -1.441005      12.298861          -0.000000
          358              C      22.340807       1.387238       6.243380      -0.102153      32.404786 0.39416028E+03  0.90821847E+04                                 8.909189                            6.673351       0.015022       1.982282                    0.999718      28.936191      83.544662       0.627397       0.423688      -1.054963       0.008678      -0.002204       0.026888       0.028339       0.026384       0.005723       0.007617      -0.010506       0.035276      -0.032785       0.005808       0.026977             10.758087      11.960790      -5.499604       3.193968       9.657694      -0.473650      10.655777          -0.000004
          359              C      -5.120724       0.634604       6.748474      -0.113044      33.043774 0.39487932E+03  0.90834779E+04                                 8.980876                            6.647139       0.058557       1.992256                    0.999738      28.906051      82.807812       0.634574       0.419601      -1.059784      -0.018452       0.015407       0.008160       0.025386       0.008724      -0.017432       0.019503      -0.025559      -0.013581      -0.033210       0.006029       0.027180             11.058255      12.158398      -5.252722       4.588862       9.375424      -1.205000      11.640943          -0.000004
          360              C      -4.639497       0.897028       7.990839      -0.020207      38.593572 0.41674492E+03  0.96166822E+04                                 9.902413                            6.747012       0.056275       2.026741                    0.999345      26.808477      74.368746       0.647988       0.409623      -1.077246      -0.037707       0.026308      -0.017490       0.049192       0.004439       0.002231      -0.003236      -0.005424      -0.019830      -0.008633      -0.000085       0.008719             13.728348      16.244658      -8.394475       5.588613      12.669764      -1.811386      12.270621          -0.000000
          361              C      -5.169252       1.911263       8.727640      -0.111777      34.575305 0.42497059E+03  0.10003938E+05                                 9.415369                            7.002212      -0.087618       1.947560                    0.999443      29.637439      87.223584       0.601383       0.432656      -1.046743      -0.011431       0.006101      -0.028232       0.031064       0.025240       0.004881       0.000552      -0.000330       0.044688      -0.032888       0.012389       0.020499             11.728010      12.936961      -6.200956       3.424388      11.043052      -0.198547      11.204017           0.000000
          362              C      -6.180169       2.664094       8.222075      -0.115134      33.941968 0.41950460E+03  0.98473606E+04                                 9.298239                            6.950154      -0.074837       1.954383                    0.999394      29.556202      86.976936       0.604282       0.431801      -1.046836       0.025835      -0.016382      -0.012130       0.032908       0.010830      -0.025877       0.010280      -0.015067      -0.018429      -0.035972       0.015315       0.020657             11.638307      13.008026      -4.955200       5.104747       9.384073      -1.040029      12.522821           0.000000
          363              C      20.657605       3.234349       6.461430       0.581791      23.296544 0.24248570E+03  0.49822059E+04                                 7.606997                            5.525322       0.009477       2.062010                    0.999557      22.174247      61.818645       0.631408       0.472129      -1.019810      -0.040932       0.039143      -0.015293       0.058664       0.049997      -0.058124      -0.036800       0.012272       0.038070      -0.060789      -0.037571       0.098360              9.885199      12.837731      -5.083041       4.237128       8.731285      -1.272670       8.086582           0.000000
          364              C      -3.529624       0.031083       8.570343       0.579528      24.084564 0.23798155E+03  0.48620752E+04                                 7.717604                            5.443602      -0.060940       2.037326                    0.999464      22.127240      61.318655       0.642047       0.466940      -1.023624       0.041857      -0.026020       0.028529       0.056947       0.065584      -0.046549      -0.027999       0.030006      -0.033940      -0.063274      -0.035968       0.099242             10.275614      12.032058      -5.911799       3.876237      10.226264      -1.210224       8.568520          -0.000000
          365              C      12.201070       3.786304       3.622310       0.144184      32.412228 0.35086760E+03  0.78390543E+04                                 9.025182                            6.384908      -0.029354       2.018008                    0.999689      25.536860      72.185261       0.629200       0.435710      -1.049456       0.000782      -0.009956       0.061596       0.062400      -0.005646       0.014129       0.005134       0.010799       0.034891      -0.018078      -0.002933       0.021011             11.264223      14.572946       7.282445       0.552579       9.996618       0.332015       9.223104          -0.000000
          366              C      12.706714       4.218247       2.416914       0.132948      31.989390 0.35491447E+03  0.79416677E+04                                 8.873488                            6.380119      -0.038588       2.008332                    0.999686      25.685810      72.347190       0.636433       0.430096      -1.054265       0.038591       0.032080      -0.029437       0.058180       0.011334       0.012145      -0.005908       0.008635      -0.052752      -0.024944       0.002738       0.022206             10.515899      11.479052       5.060478       2.073502       8.040397       1.548828      12.028248          -0.000001
          367              C      12.071435       3.883139       1.245191      -0.164634      35.260252 0.43026702E+03  0.10110094E+05                                 9.340037                            6.972797       0.066309       1.993208                    0.999520      29.666523      85.836693       0.615151       0.423748      -1.057399      -0.017546       0.003297       0.011219       0.021085       0.006710      -0.007070      -0.013655      -0.007417       0.077445      -0.020597      -0.011538       0.032135             10.617228      11.409840       5.043606       0.567395       8.393244       0.449434      12.048601          -0.000005
          368              C      10.930764       3.116993       1.277922      -0.082721      30.034042 0.38059933E+03  0.86285865E+04                                 8.270339                            6.441372       0.189838       2.039227                    0.999817      28.031518      78.343425       0.660868       0.408809      -1.072417       0.005666       0.007793       0.022365       0.024352       0.028105       0.012462       0.002353       0.021703       0.074390      -0.042924       0.009304       0.033620              9.198725      10.065298       4.331700      -0.328653       7.474812      -0.126292      10.056066          -0.000008
          369              C      10.425278       2.685659       2.483082      -0.078260      30.271334 0.39139625E+03  0.89549356E+04                                 8.400305                            6.586570       0.212785       2.049848                    0.999822      28.162088      79.628504       0.644061       0.415655      -1.065671       0.017820       0.014136      -0.005158       0.023323       0.026939       0.008295       0.001128       0.031649       0.003816      -0.032183      -0.000359       0.032542              9.419374      10.550484       4.436180      -0.192139       7.588332       0.019039      10.119304          -0.000003
          370              C      11.060557       3.020059       3.655276      -0.157970      34.762034 0.43246545E+03  0.10176034E+05                                 9.267206                            6.977397       0.170824       2.032248                    0.999528      29.456436      85.325065       0.616612       0.422150      -1.058260       0.006134       0.004665      -0.017280       0.018921       0.005147      -0.011522      -0.011782       0.006626       0.045209      -0.015465      -0.009587       0.025052             10.865317      12.800370       6.032358       0.345845       9.340051       0.138729      10.455531          -0.000001
          371              C      19.084071       7.545336       6.927199       0.140484      32.298583 0.34812645E+03  0.77517630E+04                                 8.949666                            6.327281       0.022619       2.033233                    0.999638      25.437533      71.457870       0.637843       0.431249      -1.053627       0.008061      -0.059127      -0.001140       0.059685       0.011843      -0.003502       0.001878      -0.010901      -0.026984      -0.012737      -0.004801       0.017538             10.883824      16.060509       0.352519       4.998921       9.347649       1.641573       7.243315           0.000001
          372              C      18.322233       8.710467       6.937089       0.139877      31.783810 0.34997283E+03  0.78033741E+04                                 8.849527                            6.348529       0.002642       2.026172                    0.999661      25.471983      71.608381       0.636085       0.431860      -1.053229      -0.048500       0.027881      -0.006238       0.056289       0.003415       0.006722      -0.003283       0.020927      -0.009107      -0.011980      -0.002749       0.014729             10.498457      12.088464       1.985415       3.563495      12.607507       3.320353       6.799399           0.000001
          373              C      -9.612580       9.889242       7.437944      -0.161457      35.816428 0.44711439E+03  0.10603316E+05                                 9.442688                            7.101236       0.113133       2.008017                    0.999525      29.816843      86.563433       0.610664       0.422942      -1.058302       0.008293      -0.012930       0.000285       0.015364      -0.017692       0.004568       0.004798      -0.020196      -0.068384      -0.025328      -0.006504       0.031832             10.702346      12.483228       0.327599       3.278512      12.833138       2.448545       6.790671           0.000002
          374              C      -8.313295       9.903514       7.929851      -0.094220      31.289055 0.40587765E+03  0.93631907E+04                                 8.536234                            6.681584       0.139586       2.015535                    0.999777      28.750461      81.406399       0.643698       0.412472      -1.068611      -0.007098      -0.023087      -0.003472       0.024402       0.007646       0.023011       0.021534      -0.014652      -0.104756      -0.048668       0.008734       0.039934              9.415594      11.216891      -0.650158       2.854212      10.919619       1.338348       6.110273           0.000001
          375              C      -7.551140       8.738893       7.919961      -0.085839      31.459055 0.40991291E+03  0.94970915E+04                                 8.626883                            6.750714       0.149956       2.022131                    0.999777      28.792468      82.191791       0.634115       0.416907      -1.063806      -0.025254       0.004494      -0.003487       0.025887       0.000672       0.024060       0.011531       0.019699      -0.088461      -0.041073       0.006531       0.034542              9.541502      11.138113      -0.860265       2.974176      10.997243       1.608226       6.489149           0.000001
          376              C      -8.089344       7.560315       7.418635      -0.163166      36.828980 0.44947630E+03  0.10677991E+05                                 9.659845                            7.140827       0.127001       2.016699                    0.999197      29.746072      86.555622       0.606041       0.425424      -1.056299      -0.014267       0.012382       0.007649       0.020380      -0.013605      -0.000385      -0.000416      -0.016135      -0.042595      -0.014252      -0.008665       0.022917             11.272917      15.190171      -0.648763       4.318689      11.151943       1.686472       7.476638           0.000001
          377              C      15.488181       2.825013       7.776321       0.144154      33.819192 0.34452242E+03  0.76369345E+04                                 9.184398                            6.258568      -0.028061       2.015569                    0.999594      25.271376      70.389087       0.648098       0.426348      -1.058669      -0.054703       0.009213      -0.020164       0.059025      -0.003683       0.016168      -0.002465      -0.014655       0.023596      -0.020647       0.002488       0.018159             11.727326      10.281995       0.570828      -0.595362      12.846524      -8.092801      12.053459           0.000000
          378              C      16.852593       2.924414       7.593593       0.139789      33.019980 0.34651167E+03  0.76919225E+04                                 9.041968                            6.285058       0.023371       2.034374                    0.999629      25.256727      70.393045       0.645442       0.427496      -1.057981       0.044382       0.020770      -0.029311       0.057099       0.006311      -0.006942      -0.009053      -0.019909       0.025374      -0.016846      -0.002060       0.018906             11.285438      11.325068      -2.081260       1.935828      11.258555      -7.031406      11.272690          -0.000000
          379              C      17.706635       2.152295       8.349703      -0.163672      36.659827 0.43965974E+03  0.10383124E+05                                 9.583700                            7.033365       0.096884       2.003273                    0.999455      29.738892      86.166152       0.614687       0.421931      -1.058902      -0.017077      -0.007360      -0.001106       0.018628      -0.000832      -0.005990      -0.007271       0.045425      -0.058508      -0.024733      -0.008412       0.033146             11.303919      12.527219      -0.653814       0.594462      10.220702      -6.038050      11.163838          -0.000001
          380              C      17.196582       1.280932       9.288776      -0.083471      30.543179 0.38791218E+03  0.88496794E+04                                 8.405328                            6.522522       0.200269       2.041692                    0.999778      28.255418      79.608995       0.652804       0.411272      -1.069191      -0.022893       0.006254      -0.014009       0.027558      -0.011538       0.006007      -0.034120       0.014028      -0.014194      -0.039139       0.003744       0.035396              9.486889      10.698634       0.688263      -0.188461       8.463942      -4.517904       9.298092          -0.000002
          381              C      15.832012       1.183398       9.470092      -0.081265      32.111460 0.40731366E+03  0.94239998E+04                                 8.792599                            6.749206       0.150206       2.028862                    0.999757      28.528755      81.443400       0.631237       0.419380      -1.061995       0.014026       0.010013      -0.019097       0.025723       0.001580      -0.005853      -0.030794       0.014044       0.004485      -0.034448       0.005141       0.029307             10.154536      10.821119       0.526983       0.217176       9.948684      -5.171849       9.693806          -0.000000
          382              C      14.978287       1.954612       8.714924      -0.168411      36.085159 0.42853883E+03  0.10051970E+05                                 9.461504                            6.921671       0.077751       1.995191                    0.999546      29.669425      85.564745       0.622848       0.419240      -1.061009       0.015722      -0.010000      -0.008457       0.020463       0.008021      -0.007750      -0.004564       0.046182      -0.035535      -0.020039      -0.011945       0.031985             11.332517      10.895085       0.335871       0.168686      11.971109      -6.802220      11.131357           0.000001
          383              C      14.971278       9.035098       1.894160       0.131362      31.910629 0.35952681E+03  0.80956641E+04                                 8.962563                            6.483968      -0.058968       2.006066                    0.999737      25.869134      73.828752       0.620302       0.438512      -1.045959      -0.003829      -0.051078      -0.026610       0.057721      -0.001030      -0.000929      -0.005419      -0.029159      -0.026728      -0.011143      -0.008928       0.020072             10.844117       5.017714      -0.780641       0.964085      11.832595      -3.718102      15.682041           0.000001
          384              C      15.133612       9.869152       2.975696       0.139658      31.474592 0.35121694E+03  0.78579956E+04                                 8.845902                            6.389530      -0.020472       2.018374                    0.999693      25.660062      72.862763       0.628024       0.435907      -1.048111       0.013079       0.014237       0.055066       0.058361      -0.001775       0.007875      -0.011290       0.003949       0.034514      -0.013323      -0.006092       0.019415             10.532546       4.860372      -0.750070       0.396753      16.053937      -2.315474      10.683330           0.000001
          385              C      15.088171      11.231652       2.806625      -0.165120      35.826368 0.43792278E+03  0.10338239E+05                                 9.463509                            7.032585       0.145219       2.023084                    0.999484      29.583240      85.871734       0.612623       0.423510      -1.057262       0.005450      -0.009906      -0.014623       0.018484       0.004643       0.007538       0.015831      -0.004053       0.023173      -0.013701      -0.008547       0.022248             10.931116       4.953640      -0.506017       0.405140      15.424166      -0.835479      12.415542           0.000001
          386              C      14.880711      11.760256       1.556253      -0.084329      30.645881 0.39285519E+03  0.89989341E+04                                 8.440071                            6.577812       0.174731       2.032481                    0.999820      28.399033      80.411670       0.647420       0.413011      -1.067106       0.001982      -0.026854      -0.000940       0.026943      -0.003099       0.007434      -0.005510      -0.057287       0.010748      -0.032051       0.003582       0.028469              9.404760       4.381972      -0.033270       0.458187      11.659573      -0.336227      12.172735           0.000001
          387              C      14.718535      10.926104       0.474953      -0.086303      30.566623 0.39144367E+03  0.89559863E+04                                 8.430928                            6.565880       0.246263       2.058083                    0.999818      28.274142      79.936277       0.648207       0.412998      -1.067418       0.006390      -0.006276       0.024433       0.026023      -0.002579       0.005298      -0.014133      -0.041920       0.068534      -0.032925       0.000583       0.032342              9.451022       4.458940      -0.247583       0.677186      11.266104      -0.643016      12.628021           0.000000
          388              C      14.763660       9.563800       0.643553      -0.156830      34.439231 0.43030840E+03  0.10113516E+05                                 9.204403                            6.955511       0.173943       2.032853                    0.999610      29.419559      85.193148       0.618122       0.421609      -1.058506       0.003647       0.010002       0.011028       0.015329       0.003947       0.003223       0.016983      -0.010960       0.030617      -0.013167      -0.010519       0.023687             10.620553       4.941079      -0.550542       0.983703      12.161059      -2.119879      14.759522           0.000000
          389              C      18.884502       4.565387       2.740927       0.148454      31.934849 0.35428105E+03  0.79449245E+04                                 8.977966                            6.435417      -0.158381       1.975794                    0.999561      25.702206      73.101276       0.623057       0.438366      -1.046488       0.010688      -0.014611       0.058885       0.061605       0.002871      -0.012049      -0.003569      -0.003936       0.032335      -0.013471      -0.004268       0.017739             11.238891      15.157381      -3.969603      -4.222898       5.944815       1.238702      12.614478          -0.000001
          390              C      18.028397       4.889554       1.711431       0.138828      32.464669 0.35565194E+03  0.79867648E+04                                 9.077082                            6.446920      -0.161103       1.972866                    0.999667      25.862194      73.709709       0.622372       0.438239      -1.046119      -0.048007       0.022244      -0.022368       0.057443      -0.008549      -0.010254      -0.004879       0.009656      -0.028056      -0.017658       0.001274       0.016384             11.614497      12.626386      -2.942184      -4.955001       5.640470       1.747693      16.576634          -0.000000
          391              C      18.425106       4.701516       0.402897      -0.168299      34.879476 0.44475417E+03  0.10557459E+05                                 9.331951                            7.099153       0.022085       1.980029                    0.999084      30.032662      87.884409       0.607215       0.424937      -1.054649       0.015819       0.002754       0.010206       0.019026      -0.008204       0.016131      -0.012375       0.007745       0.032317      -0.015224      -0.012608       0.027832             11.129803      12.727790      -2.982799      -3.387211       5.941302       1.400861      14.720317          -0.000001
          392              C      19.677156       4.189076       0.121976      -0.080060      30.399157 0.41644969E+03  0.97369904E+04                                 8.618172                            6.907631       0.108427       2.020360                    0.998932      28.955594      84.449738       0.609701       0.429662      -1.050376       0.000999       0.001983       0.020918       0.021036      -0.009932      -0.007640       0.007059       0.008630       0.034688      -0.016735      -0.002388       0.019123              9.951394      11.236788      -2.599277      -2.083207       5.573439       0.982626      13.043956          -0.000001
          393              C      20.532597       3.865675       1.151472      -0.077385      29.965186 0.41218864E+03  0.96097082E+04                                 8.520503                            6.865340       0.141772       2.032989                    0.999045      28.794061      83.775217       0.612678       0.428804      -1.051219      -0.021760       0.007370      -0.000438       0.022978      -0.009828      -0.008619       0.002118       0.010619       0.004157      -0.012490      -0.003134       0.015624              9.698209      11.223307      -2.606705      -1.765123       5.457976       0.654957      12.413344          -0.000002
          394              C      20.135860       4.053731       2.461183      -0.156112      34.598660 0.44321509E+03  0.10504161E+05                                 9.295176                            7.103023       0.052056       1.995318                    0.999119      29.653040      86.498416       0.605419       0.426877      -1.054215      -0.011272      -0.006493      -0.013073       0.018442       0.005173       0.013604      -0.010935       0.009589       0.011577      -0.020150       0.002261       0.017888             10.968060      13.284330      -3.311494      -2.886863       6.016395       0.730016      13.603454          -0.000001
          395              C      12.872491       8.417967       7.377663       0.143073      32.108062 0.35770415E+03  0.80411239E+04                                 9.007539                            6.469652      -0.152774       1.976686                    0.999642      25.789501      73.442168       0.620932       0.438803      -1.046211       0.046752       0.036114      -0.012059       0.060294       0.000948      -0.005884       0.000524       0.031157      -0.022822      -0.011956      -0.008674       0.020630             11.277838      13.132976      -3.154926      -5.340457      12.565154       3.388561       8.135384           0.000001
          396              C      12.273911       7.179607       7.492810       0.140454      31.868588 0.35745400E+03  0.80362085E+04                                 8.957961                            6.461918      -0.148370       1.976656                    0.999669      25.877068      73.758128       0.621929       0.438060      -1.046378      -0.005318      -0.057612      -0.010150       0.058740      -0.009176      -0.000732       0.010915      -0.003442      -0.020994      -0.014568      -0.001901       0.016470             11.146820      15.188889      -1.335078      -6.256959       9.941763       1.635584       8.309809           0.000001
          397              C      11.086263       7.048217       8.183457      -0.172873      34.521563 0.44747347E+03  0.10638342E+05                                 9.262538                            7.125116       0.031022       1.982544                    0.999071      30.099726      88.151962       0.605552       0.425449      -1.054318       0.003396       0.017872      -0.004765       0.018806       0.014464      -0.000001       0.001631      -0.020910      -0.054500      -0.018271      -0.008706       0.026977             10.815934      13.151571      -0.993121      -4.981286      11.351185       1.640679       7.945045           0.000001
          398              C      10.496597       8.155913       8.759664      -0.081432      29.759302 0.41590306E+03  0.97118282E+04                                 8.458792                            6.888560       0.179294       2.041285                    0.999326      28.899003      83.971205       0.613058       0.427854      -1.052479       0.018028       0.009099      -0.013031       0.024034      -0.002662      -0.017445       0.004940       0.011093      -0.016132      -0.017763      -0.003432       0.021195              9.508576      10.903246      -0.542659      -3.793664      10.631367       1.467484       6.991114           0.000002
          399              C      11.094859       9.394116       8.644282      -0.076213      29.702767 0.40934014E+03  0.95192980E+04                                 8.450787                            6.830293       0.179770       2.045178                    0.999219      28.668282      83.091137       0.616254       0.427391      -1.052913       0.003293      -0.017066      -0.008513       0.019353      -0.005088      -0.012639       0.008818      -0.003248      -0.022221      -0.017138      -0.000754       0.017891              9.628621      11.107686      -0.740555      -3.868317      10.754622       1.688781       7.023555           0.000002
          400              C      12.282507       9.525506       7.953634      -0.152738      34.470541 0.44213165E+03  0.10476315E+05                                 9.277858                            7.100863       0.018519       1.986355                    0.998833      29.632918      86.545164       0.604432       0.427663      -1.053304      -0.006507      -0.016021       0.004137       0.017780       0.006430       0.007631      -0.007369      -0.007274      -0.034938      -0.018222       0.004662       0.013560             10.937728      13.008593      -1.426333      -4.719937      11.926348       2.415330       7.878242           0.000002
          401              C      15.373634       0.139082      14.699518      -0.015046      37.944604 0.41278754E+03  0.95137064E+04                                 9.805466                            6.730966       0.022123       2.017005                    0.999394      26.783887      74.537153       0.645689       0.411585      -1.074711       0.007280       0.042346       0.019652       0.047248      -0.002494       0.007413      -0.003283      -0.005279       0.019418      -0.009442      -0.001872       0.011314             13.308975       8.507131       4.507847      -1.565730      20.896995       4.993555      10.522799          -0.000000
          402              C      14.664565       0.486135      15.807898      -0.114956      34.444873 0.42011468E+03  0.98623562E+04                                 9.388212                            6.960324      -0.071151       1.953018                    0.999537      29.611932      87.060017       0.603352       0.432437      -1.046759       0.026518       0.018475       0.001478       0.032353       0.006480       0.008978      -0.025199       0.018727      -0.007352      -0.033323       0.012544       0.020778             11.525717       8.159533       2.907877      -2.209647      16.054691       4.034641      10.362927           0.000000
          403              C      14.862108       1.695565      16.390462      -0.114405      34.284069 0.42064446E+03  0.98849391E+04                                 9.366669                            6.970574      -0.097077       1.946120                    0.999354      29.654650      87.433466       0.601720       0.433165      -1.045574       0.019580      -0.021750      -0.015598       0.033163      -0.019268      -0.004819      -0.005372       0.029609       0.052605      -0.034004       0.014575       0.019429             11.619947       8.755529       4.169401      -1.722967      17.153724       2.821622       8.950587           0.000000
          404              C     -12.706351       2.558354      15.864883      -0.019652      38.140260 0.42973674E+03  0.10006994E+05                                 9.875747                            6.897445       0.026248       2.017796                    0.999410      27.017145      75.636909       0.633577       0.415150      -1.072127      -0.004152      -0.044539      -0.021221       0.049511      -0.005911       0.003876      -0.006748      -0.014499       0.011081      -0.011362      -0.002159       0.013521             13.221035       8.552592       3.752896      -1.712787      20.586459       5.152482      10.524053           0.000000
          405              C     -11.997599       2.211144      14.756267      -0.109264      32.397101 0.39953886E+03  0.92426866E+04                                 8.916428                            6.723834       0.045198       1.990446                    0.999707      29.117321      84.393081       0.623966       0.424332      -1.053955      -0.017327      -0.020663       0.003030       0.027136       0.009634       0.003367      -0.028415       0.017816      -0.003461      -0.035387       0.010427       0.024959             10.692039       8.004294       2.650590      -2.062544      14.398122       3.695489       9.673701           0.000001
          406              C      16.278285       1.001616      14.173938      -0.108247      33.616006 0.40628340E+03  0.94260371E+04                                 9.130396                            6.775721       0.042032       1.987341                    0.999710      29.087554      84.076527       0.623007       0.423753      -1.055668      -0.011173       0.013995       0.019393       0.026397      -0.015315      -0.006596      -0.005378       0.025551       0.057810      -0.030762       0.009138       0.021624             11.219936       8.435411       4.265468      -1.702848      16.069370       2.761070       9.155029           0.000000
          407              C      15.139233      -1.211938      14.064913       0.562783      25.064342 0.25578289E+03  0.53131191E+04                                 7.891872                            5.632379      -0.038582       2.037162                    0.999557      22.542597      62.690766       0.633993       0.465097      -1.026130      -0.017570      -0.054600      -0.012084       0.058617      -0.041427       0.045011      -0.033160       0.094218      -0.059201      -0.063216      -0.034392       0.097608             10.295337       5.952970       3.172677      -0.713796      16.261844       3.257006       8.671197           0.000000
          408              C     -12.467124       3.923707      16.542108       0.599690      21.843248 0.22458683E+03  0.45367507E+04                                 7.318326                            5.345796       0.000759       2.068824                    0.999494      21.781547      60.642456       0.635439       0.477168      -1.014883       0.011944       0.049445       0.027266       0.057714      -0.041416       0.049148      -0.026427       0.104864      -0.056436      -0.061249      -0.040299       0.101548              9.353515       5.618840       2.031691      -0.819362      14.846866       3.358507       7.594840           0.000001
          409              C     -18.573357      13.273494      16.567775      -0.015216      37.947628 0.42031988E+03  0.97331391E+04                                 9.832985                            6.812236       0.055043       2.029334                    0.999308      26.800454      74.808132       0.638855       0.414029      -1.072908      -0.036321       0.025085      -0.011659       0.045655       0.011529       0.004553      -0.004109      -0.002541      -0.024765      -0.014009      -0.001718       0.015726             13.357437      16.537956      -7.468454       5.618249      11.235523      -1.440998      12.298832          -0.000000
          410              C     -19.103429      14.287925      17.304105      -0.102152      32.404805 0.39416035E+03  0.90821879E+04                                 8.909196                            6.673355       0.015018       1.982281                    0.999718      28.936193      83.544700       0.627396       0.423689      -1.054963      -0.008678       0.002204      -0.026888       0.028339       0.026384       0.005723       0.007616      -0.010505       0.035276      -0.032785       0.005808       0.026977             10.758099      11.960810      -5.499632       3.193956       9.657725      -0.473654      10.655762          -0.000004
          411              C       8.358102      15.040559      16.799011      -0.113047      33.043854 0.39488055E+03  0.90835124E+04                                 8.980885                            6.647146       0.058565       1.992257                    0.999738      28.906107      82.807976       0.634574       0.419600      -1.059785       0.018453      -0.015409      -0.008158       0.025387       0.008724      -0.017432       0.019504      -0.025559      -0.013576      -0.033210       0.006028       0.027182             11.058264      12.158426      -5.252766       4.588845       9.375464      -1.205019      11.640902          -0.000004
          412              C       7.876875      14.778135      15.556646      -0.020209      38.593459 0.41674344E+03  0.96166353E+04                                 9.902383                            6.746992       0.056289       2.026746                    0.999345      26.808417      74.368418       0.647991       0.409622      -1.077247       0.037707      -0.026311       0.017487       0.049193       0.004440       0.002235      -0.003236      -0.005421      -0.019817      -0.008633      -0.000082       0.008715             13.728330      16.244641      -8.394543       5.588533      12.669844      -1.811384      12.270506          -0.000000
          413              C       8.406630      13.763900      14.819845      -0.111772      34.575088 0.42496750E+03  0.10003843E+05                                 9.415331                            7.002187      -0.087613       1.947564                    0.999443      29.637269      87.222904       0.601384       0.432656      -1.046744       0.011429      -0.006100       0.028232       0.031062       0.025238       0.004883       0.000550      -0.000328       0.044687      -0.032886       0.012388       0.020498             11.727978      12.936915      -6.200972       3.424329      11.043077      -0.198527      11.203942           0.000000
          414              C       9.417547      13.011069      15.325410      -0.115133      33.941915 0.41950412E+03  0.98473454E+04                                 9.298228                            6.950149      -0.074836       1.954384                    0.999394      29.556168      86.976792       0.604282       0.431801      -1.046836      -0.025835       0.016382       0.012130       0.032908       0.010830      -0.025877       0.010279      -0.015066      -0.018428      -0.035972       0.015314       0.020657             11.638294      13.008003      -4.955209       5.104713       9.384091      -1.040017      12.522789           0.000000
          415              C     -17.420227      12.440814      17.086055       0.581791      23.296534 0.24248562E+03  0.49822038E+04                                 7.606995                            5.525321       0.009478       2.062010                    0.999557      22.174240      61.818617       0.631408       0.472129      -1.019810       0.040932      -0.039143       0.015293       0.058664       0.049996      -0.058124      -0.036800       0.012273       0.038070      -0.060788      -0.037572       0.098360              9.885197      12.837726      -5.083047       4.237117       8.731293      -1.272667       8.086572           0.000000
          416              C       6.767002      15.644080      14.977142       0.579541      24.084168 0.23797626E+03  0.48619384E+04                                 7.717519                            5.443536      -0.060844       2.037361                    0.999465      22.126977      61.317680       0.642052       0.466939      -1.023625      -0.041860       0.026021      -0.028530       0.056950       0.065579      -0.046552      -0.027993       0.030008      -0.033948      -0.063271      -0.035966       0.099238             10.275556      12.031999      -5.911991       3.876009      10.226472      -1.210211       8.568197          -0.000000
          417              C      -8.963692      11.888859      19.925175       0.144184      32.412234 0.35086765E+03  0.78390557E+04                                 9.025183                            6.384908      -0.029354       2.018008                    0.999689      25.536863      72.185273       0.629200       0.435710      -1.049456      -0.000782       0.009956      -0.061596       0.062400      -0.005646       0.014129       0.005134       0.010799       0.034891      -0.018078      -0.002933       0.021011             11.264224      14.572950       7.282447       0.552578       9.996619       0.332015       9.223105          -0.000000
          418              C      -9.469336      11.456916      21.130571       0.132948      31.989389 0.35491448E+03  0.79416680E+04                                 8.873487                            6.380119      -0.038589       2.008332                    0.999686      25.685810      72.347190       0.636433       0.430096      -1.054265      -0.038591      -0.032080       0.029437       0.058181       0.011334       0.012145      -0.005908       0.008635      -0.052752      -0.024944       0.002738       0.022206             10.515899      11.479052       5.060478       2.073501       8.040397       1.548827      12.028247          -0.000001
          419              C      -8.834057      11.792024      22.302294      -0.164633      35.260234 0.43026680E+03  0.10110087E+05                                 9.340034                            6.972795       0.066309       1.993208                    0.999520      29.666512      85.836650       0.615151       0.423748      -1.057399       0.017546      -0.003297      -0.011219       0.021085       0.006709      -0.007069      -0.013655      -0.007417       0.077445      -0.020597      -0.011538       0.032135             10.617223      11.409834       5.043603       0.567394       8.393240       0.449433      12.048596          -0.000005
          420              C      -7.693386      12.558170      22.269563      -0.082721      30.034026 0.38059913E+03  0.86285805E+04                                 8.270336                            6.441370       0.189839       2.039228                    0.999817      28.031508      78.343380       0.660868       0.408809      -1.072417      -0.005666      -0.007794      -0.022365       0.024352       0.028105       0.012462       0.002353       0.021703       0.074390      -0.042924       0.009304       0.033620              9.198721      10.065293       4.331697      -0.328653       7.474809      -0.126292      10.056061          -0.000008
          421              C      -7.187900      12.989504      21.064403      -0.078261      30.271338 0.39139632E+03  0.89549374E+04                                 8.400306                            6.586571       0.212785       2.049848                    0.999822      28.162091      79.628514       0.644061       0.415655      -1.065671      -0.017820      -0.014136       0.005158       0.023323       0.026939       0.008295       0.001128       0.031649       0.003816      -0.032183      -0.000359       0.032542              9.419375      10.550486       4.436181      -0.192138       7.588333       0.019040      10.119305          -0.000003
          422              C      -7.823179      12.655104      19.892209      -0.157970      34.762052 0.43246571E+03  0.10176042E+05                                 9.267208                            6.977399       0.170824       2.032247                    0.999528      29.456447      85.325106       0.616612       0.422150      -1.058260      -0.006134      -0.004665       0.017280       0.018921       0.005148      -0.011522      -0.011782       0.006626       0.045210      -0.015465      -0.009587       0.025052             10.865321      12.800376       6.032361       0.345845       9.340054       0.138729      10.455534          -0.000001
          423              C     -15.846693       8.129827      16.620286       0.140484      32.298578 0.34812640E+03  0.77517615E+04                                 8.949665                            6.327281       0.022619       2.033233                    0.999638      25.437530      71.457858       0.637843       0.431249      -1.053627      -0.008061       0.059127       0.001140       0.059685       0.011843      -0.003502       0.001878      -0.010901      -0.026984      -0.012737      -0.004801       0.017538             10.883824      16.060506       0.352517       4.998920       9.347650       1.641573       7.243315           0.000001
          424              C     -15.084855       6.964696      16.610396       0.139877      31.783809 0.34997280E+03  0.78033735E+04                                 8.849527                            6.348529       0.002642       2.026172                    0.999661      25.471982      71.608379       0.636084       0.431860      -1.053229       0.048500      -0.027881       0.006238       0.056289       0.003415       0.006722      -0.003283       0.020927      -0.009107      -0.011980      -0.002749       0.014729             10.498458      12.088463       1.985414       3.563495      12.607511       3.320354       6.799400           0.000001
          425              C      12.849958       5.785921      16.109541      -0.161457      35.816437 0.44711451E+03  0.10603319E+05                                 9.442688                            7.101236       0.113133       2.008017                    0.999525      29.816849      86.563449       0.610664       0.422942      -1.058302      -0.008293       0.012931      -0.000285       0.015364      -0.017692       0.004569       0.004799      -0.020197      -0.068384      -0.025328      -0.006504       0.031832             10.702348      12.483229       0.327597       3.278513      12.833144       2.448546       6.790672           0.000002
          426              C      11.550673       5.771649      15.617634      -0.094220      31.289059 0.40587768E+03  0.93631917E+04                                 8.536235                            6.681584       0.139585       2.015535                    0.999777      28.750463      81.406405       0.643698       0.412472      -1.068611       0.007098       0.023087       0.003471       0.024402       0.007646       0.023011       0.021534      -0.014652      -0.104756      -0.048668       0.008734       0.039934              9.415597      11.216893      -0.650160       2.854213      10.919624       1.338348       6.110274           0.000001
          427              C      10.788518       6.936270      15.627524      -0.085838      31.459044 0.40991272E+03  0.94970859E+04                                 8.626881                            6.750712       0.149957       2.022132                    0.999777      28.792459      82.191758       0.634115       0.416907      -1.063806       0.025254      -0.004494       0.003487       0.025887       0.000672       0.024059       0.011531       0.019699      -0.088461      -0.041073       0.006531       0.034542              9.541501      11.138111      -0.860267       2.974175      10.997244       1.608226       6.489149           0.000001
          428              C      11.326722       8.114848      16.128850      -0.163166      36.828962 0.44947602E+03  0.10677982E+05                                 9.659842                            7.140825       0.127002       2.016700                    0.999197      29.746061      86.555579       0.606041       0.425424      -1.056299       0.014267      -0.012382      -0.007649       0.020380      -0.013605      -0.000385      -0.000416      -0.016135      -0.042594      -0.014252      -0.008665       0.022917             11.272915      15.190166      -0.648766       4.318687      11.151943       1.686473       7.476637           0.000001
          429              C     -12.250803      12.850150      15.771164       0.144154      33.819192 0.34452244E+03  0.76369351E+04                                 9.184398                            6.258568      -0.028061       2.015569                    0.999594      25.271377      70.389089       0.648098       0.426348      -1.058669       0.054703      -0.009213       0.020164       0.059025      -0.003683       0.016168      -0.002465      -0.014655       0.023596      -0.020647       0.002488       0.018159             11.727324      10.281995       0.570828      -0.595363      12.846518      -8.092799      12.053458           0.000000
          430              C     -13.615215      12.750749      15.953892       0.139789      33.019985 0.34651173E+03  0.76919240E+04                                 9.041968                            6.285058       0.023370       2.034374                    0.999629      25.256730      70.393054       0.645442       0.427496      -1.057981      -0.044382      -0.020770       0.029311       0.057099       0.006311      -0.006942      -0.009054      -0.019909       0.025374      -0.016846      -0.002060       0.018906             11.285438      11.325069      -2.081262       1.935827      11.258553      -7.031405      11.272690          -0.000000
          431              C     -14.469257      13.522868      15.197782      -0.163672      36.659839 0.43965992E+03  0.10383129E+05                                 9.583702                            7.033366       0.096885       2.003273                    0.999455      29.738899      86.166176       0.614687       0.421930      -1.058902       0.017077       0.007360       0.001106       0.018628      -0.000832      -0.005990      -0.007271       0.045426      -0.058507      -0.024733      -0.008412       0.033146             11.303921      12.527222      -0.653817       0.594461      10.220699      -6.038050      11.163841          -0.000001
          432              C     -13.959204      14.394231      14.258709      -0.083471      30.543165 0.38791199E+03  0.88496739E+04                                 8.405326                            6.522521       0.200269       2.041693                    0.999778      28.255408      79.608966       0.652804       0.411272      -1.069191       0.022893      -0.006255       0.014009       0.027558      -0.011538       0.006007      -0.034120       0.014028      -0.014193      -0.039139       0.003743       0.035396              9.486887      10.698633       0.688261      -0.188463       8.463934      -4.517901       9.298092          -0.000002
          433              C     -12.594634      14.491765      14.077393      -0.081265      32.111441 0.40731340E+03  0.94239924E+04                                 8.792596                            6.749204       0.150207       2.028863                    0.999757      28.528743      81.443361       0.631237       0.419380      -1.061995      -0.014026      -0.010013       0.019096       0.025723       0.001580      -0.005853      -0.030794       0.014044       0.004485      -0.034448       0.005142       0.029307             10.154531      10.821116       0.526982       0.217174       9.948673      -5.171845       9.693804          -0.000000
          434              C     -11.740909      13.720551      14.832561      -0.168411      36.085155 0.42853883E+03  0.10051970E+05                                 9.461503                            6.921671       0.077751       1.995191                    0.999546      29.669424      85.564736       0.622848       0.419240      -1.061009      -0.015722       0.010000       0.008457       0.020462       0.008021      -0.007750      -0.004564       0.046182      -0.035534      -0.020039      -0.011945       0.031985             11.332513      10.895084       0.335871       0.168685      11.971101      -6.802216      11.131356           0.000001
          435              C     -11.733900       6.640065      21.653325       0.131362      31.910626 0.35952680E+03  0.80956636E+04                                 8.962562                            6.483967      -0.058968       2.006067                    0.999737      25.869132      73.828741       0.620302       0.438512      -1.045959       0.003829       0.051078       0.026610       0.057721      -0.001030      -0.000929      -0.005419      -0.029159      -0.026728      -0.011143      -0.008928       0.020072             10.844114       5.017714      -0.780641       0.964084      11.832595      -3.718100      15.682034           0.000001
          436              C     -11.896234       5.806011      20.571789       0.139658      31.474599 0.35121700E+03  0.78579973E+04                                 8.845904                            6.389531      -0.020473       2.018373                    0.999693      25.660066      72.862779       0.628024       0.435907      -1.048111      -0.013080      -0.014237      -0.055066       0.058361      -0.001775       0.007875      -0.011290       0.003949       0.034513      -0.013323      -0.006092       0.019415             10.532549       4.860373      -0.750071       0.396753      16.053943      -2.315474      10.683329           0.000001
          437              C     -11.850793       4.443511      20.740860      -0.165121      35.826398 0.43792320E+03  0.10338251E+05                                 9.463513                            7.032588       0.145219       2.023083                    0.999484      29.583259      85.871798       0.612623       0.423510      -1.057262      -0.005450       0.009906       0.014623       0.018484       0.004643       0.007538       0.015832      -0.004053       0.023173      -0.013701      -0.008547       0.022248             10.931121       4.953642      -0.506018       0.405139      15.424177      -0.835480      12.415545           0.000001
          438              C     -11.643333       3.914907      21.991232      -0.084329      30.645886 0.39285529E+03  0.89989367E+04                                 8.440071                            6.577813       0.174731       2.032481                    0.999820      28.399038      80.411682       0.647420       0.413011      -1.067106      -0.001982       0.026854       0.000940       0.026944      -0.003099       0.007434      -0.005510      -0.057287       0.010749      -0.032051       0.003582       0.028469              9.404760       4.381972      -0.033271       0.458187      11.659574      -0.336228      12.172734           0.000001
          439              C     -11.481157       4.749059      23.072532      -0.086302      30.566603 0.39144339E+03  0.89559782E+04                                 8.430925                            6.565878       0.246264       2.058083                    0.999818      28.274128      79.936228       0.648208       0.412998      -1.067418      -0.006390       0.006276      -0.024433       0.026023      -0.002579       0.005298      -0.014133      -0.041920       0.068534      -0.032925       0.000583       0.032342              9.451017       4.458938      -0.247583       0.677185      11.266098      -0.643016      12.628014           0.000000
          440              C     -11.526282       6.111363      22.903932      -0.156829      34.439199 0.43030797E+03  0.10113503E+05                                 9.204397                            6.955507       0.173944       2.032854                    0.999610      29.419539      85.193073       0.618122       0.421609      -1.058506      -0.003647      -0.010002      -0.011028       0.015329       0.003947       0.003223       0.016983      -0.010959       0.030617      -0.013167      -0.010519       0.023686             10.620545       4.941076      -0.550541       0.983702      12.161051      -2.119876      14.759509           0.000000
          441              C     -15.647124      11.109776      20.806558       0.148454      31.934855 0.35428110E+03  0.79449259E+04                                 8.977966                            6.435417      -0.158381       1.975794                    0.999561      25.702209      73.101287       0.623057       0.438366      -1.046488      -0.010688       0.014611      -0.058885       0.061605       0.002871      -0.012049      -0.003569      -0.003936       0.032335      -0.013471      -0.004268       0.017739             11.238893      15.157384      -3.969605      -4.222901       5.944817       1.238703      12.614478          -0.000001
          442              C     -14.791019      10.785609      21.836054       0.138828      32.464667 0.35565192E+03  0.79867645E+04                                 9.077081                            6.446919      -0.161104       1.972866                    0.999667      25.862193      73.709706       0.622372       0.438239      -1.046119       0.048007      -0.022244       0.022368       0.057443      -0.008549      -0.010254      -0.004879       0.009656      -0.028056      -0.017658       0.001274       0.016384             11.614495      12.626386      -2.942184      -4.955002       5.640470       1.747693      16.576630          -0.000000
          443              C     -15.187728      10.973647      23.144588      -0.168299      34.879463 0.44475398E+03  0.10557453E+05                                 9.331949                            7.099152       0.022085       1.980030                    0.999084      30.032653      87.884376       0.607215       0.424937      -1.054649      -0.015819      -0.002754      -0.010206       0.019026      -0.008204       0.016131      -0.012375       0.007745       0.032317      -0.015224      -0.012608       0.027832             11.129799      12.727786      -2.982798      -3.387211       5.941301       1.400860      14.720311          -0.000001
          444              C     -16.439778      11.486087      23.425509      -0.080060      30.399150 0.41644957E+03  0.97369870E+04                                 8.618171                            6.907630       0.108427       2.020360                    0.998932      28.955589      84.449722       0.609701       0.429662      -1.050376      -0.000999      -0.001983      -0.020918       0.021036      -0.009932      -0.007640       0.007059       0.008630       0.034687      -0.016735      -0.002388       0.019123              9.951392      11.236786      -2.599277      -2.083208       5.573438       0.982625      13.043953          -0.000001
          445              C     -17.295219      11.809488      22.396013      -0.077385      29.965190 0.41218870E+03  0.96097102E+04                                 8.520504                            6.865341       0.141771       2.032989                    0.999045      28.794064      83.775233       0.612678       0.428805      -1.051219       0.021760      -0.007370       0.000438       0.022978      -0.009828      -0.008619       0.002118       0.010619       0.004157      -0.012490      -0.003134       0.015624              9.698210      11.223309      -2.606706      -1.765125       5.457977       0.654956      12.413344          -0.000002
          446              C     -16.898482      11.621432      21.086302      -0.156113      34.598678 0.44321534E+03  0.10504168E+05                                 9.295179                            7.103025       0.052055       1.995318                    0.999119      29.653051      86.498459       0.605419       0.426877      -1.054215       0.011272       0.006492       0.013073       0.018442       0.005173       0.013604      -0.010935       0.009589       0.011577      -0.020150       0.002261       0.017889             10.968063      13.284336      -3.311497      -2.886867       6.016398       0.730017      13.603457          -0.000001
          447              C      -9.635113       7.257196      16.169822       0.143073      32.108060 0.35770413E+03  0.80411231E+04                                 9.007538                            6.469652      -0.152774       1.976686                    0.999642      25.789500      73.442161       0.620932       0.438803      -1.046211      -0.046752      -0.036114       0.012059       0.060294       0.000948      -0.005884       0.000524       0.031157      -0.022822      -0.011956      -0.008674       0.020630             11.277836      13.132973      -3.154924      -5.340456      12.565153       3.388560       8.135384           0.000001
          448              C      -9.036533       8.495556      16.054675       0.140454      31.868583 0.35745395E+03  0.80362071E+04                                 8.957959                            6.461917      -0.148369       1.976657                    0.999670      25.877065      73.758111       0.621929       0.438060      -1.046378       0.005318       0.057612       0.010150       0.058740      -0.009176      -0.000732       0.010915      -0.003442      -0.020993      -0.014568      -0.001901       0.016470             11.146817      15.188884      -1.335075      -6.256957       9.941760       1.635583       8.309808           0.000001
          449              C      -7.848885       8.626946      15.364028      -0.172873      34.521544 0.44747320E+03  0.10638333E+05                                 9.262534                            7.125114       0.031023       1.982544                    0.999071      30.099715      88.151917       0.605552       0.425449      -1.054318      -0.003397      -0.017872       0.004765       0.018806       0.014464      -0.000001       0.001631      -0.020910      -0.054500      -0.018271      -0.008706       0.026977             10.815928      13.151564      -0.993118      -4.981283      11.351179       1.640678       7.945042           0.000001
          450              C      -7.259219       7.519250      14.787821      -0.081433      29.759301 0.41590304E+03  0.97118272E+04                                 8.458791                            6.888559       0.179295       2.041285                    0.999326      28.899003      83.971200       0.613058       0.427854      -1.052479      -0.018028      -0.009099       0.013031       0.024034      -0.002662      -0.017445       0.004940       0.011093      -0.016132      -0.017763      -0.003432       0.021195              9.508574      10.903244      -0.542656      -3.793664      10.631364       1.467483       6.991113           0.000002
          451              C      -7.857481       6.281047      14.903203      -0.076214      29.702768 0.40934017E+03  0.95192985E+04                                 8.450786                            6.830293       0.179773       2.045179                    0.999219      28.668284      83.091130       0.616254       0.427391      -1.052913      -0.003293       0.017066       0.008512       0.019353      -0.005088      -0.012639       0.008818      -0.003248      -0.022221      -0.017138      -0.000754       0.017892              9.628618      11.107683      -0.740551      -3.868316      10.754617       1.688778       7.023553           0.000002
          452              C      -9.045129       6.149657      15.593851      -0.152738      34.470546 0.44213174E+03  0.10476317E+05                                 9.277858                            7.100863       0.018519       1.986355                    0.998833      29.632923      86.545176       0.604432       0.427663      -1.053304       0.006507       0.016021      -0.004137       0.017780       0.006431       0.007631      -0.007369      -0.007274      -0.034938      -0.018222       0.004662       0.013560             10.937727      13.008591      -1.426330      -4.719937      11.926348       2.415329       7.878242           0.000002
          453              C      -6.563527      13.765868      15.998397      -0.015024      37.943141 0.41277660E+03  0.95133749E+04                                 9.805178                            6.730857       0.022085       2.016992                    0.999394      26.783401      74.535070       0.645698       0.411583      -1.074715       0.040426       0.021747      -0.011241       0.047261      -0.002219       0.006094      -0.007430       0.006346       0.005482      -0.009398      -0.001903       0.011301             13.308415      18.457332       6.018982      -3.939787      15.178979      -0.709943       6.288932          -0.000000
          454              C      -5.536406      13.034469      15.486710      -0.114966      34.443193 0.42009613E+03  0.98617606E+04                                 9.387726                            6.960032      -0.071190       1.953011                    0.999537      29.610980      87.055032       0.603386       0.432419      -1.046775       0.014418       0.025979       0.012754       0.032333      -0.001836       0.019335      -0.003542      -0.040223       0.026399      -0.033376       0.012585       0.020791             11.525016      15.680957       3.200162      -3.438316      12.787995       0.164787       6.106096           0.000000
          455              C      -4.366293      13.639779      15.161755      -0.114392      34.284603 0.42065704E+03  0.98853256E+04                                 9.366915                            6.970813      -0.097266       1.946064                    0.999354      29.654810      87.434828       0.601691       0.433182      -1.045563      -0.022647       0.004464       0.023819       0.033169      -0.026265       0.001079       0.002857       0.008058       0.044007      -0.034076       0.014604       0.019471             11.620205      14.201989       4.588997      -2.750905      14.531652      -0.088031       6.126975           0.000000
          456              C      -4.223150      14.975331      15.346367      -0.019656      38.139990 0.42973784E+03  0.10007029E+05                                 9.875709                            6.897457       0.026242       2.017794                    0.999410      27.017173      75.637086       0.633576       0.415151      -1.072127      -0.042501      -0.020713       0.014593       0.049481      -0.002682       0.000708      -0.011875      -0.000828       0.010478      -0.011333      -0.002188       0.013521             13.220915      18.387998       5.606978      -4.299229      14.487732      -0.672020       6.787016           0.000000
          457              C      -5.250588      15.706573      15.857818      -0.109263      32.397898 0.39955368E+03  0.92431030E+04                                 8.916525                            6.723929       0.045184       1.990434                    0.999707      29.117704      84.394166       0.623966       0.424329      -1.053959      -0.010842      -0.024689      -0.003035       0.027135      -0.004383       0.017766      -0.002951      -0.050564       0.012024      -0.035446       0.010478       0.024968             10.692122      14.393467       2.755962      -3.011099      11.801968       0.483109       5.880930           0.000001
          458              C      -6.420477      15.101478      16.183480      -0.108252      33.617524 0.40630760E+03  0.94267756E+04                                 9.130830                            6.776052       0.041975       1.987317                    0.999709      29.088244      84.080386       0.622971       0.423770      -1.055653       0.022492      -0.006893      -0.011998       0.026407      -0.025885       0.001132       0.002513       0.005692       0.027093      -0.030730       0.009149       0.021582             11.220447      13.970233       4.117780      -2.365342      14.118324       0.102776       5.572786           0.000000
          459              C      -7.858820      13.073832      16.353728       0.562834      25.062706 0.25576730E+03  0.53126978E+04                                 7.891468                            5.632169      -0.038594       2.037167                    0.999559      22.541639      62.686894       0.634013       0.465091      -1.026136      -0.042057      -0.039388       0.010760       0.058617      -0.008001       0.037602       0.002835      -0.013888       0.264271      -0.063238      -0.034372       0.097610             10.294662      14.164532       4.346184      -2.624134      11.633814      -1.411829       5.085640           0.000000
          460              C      -2.884167      15.657561      14.997393       0.599701      21.842500 0.22457984E+03  0.45365767E+04                                 7.318192                            5.345727       0.000536       2.068765                    0.999494      21.781225      60.641464       0.635440       0.477171      -1.014881       0.051097       0.025116      -0.009277       0.057687      -0.006781       0.040771       0.008436      -0.000337       0.269868      -0.061268      -0.040311       0.101579              9.353301      12.925621       3.823785      -3.016923       9.800642      -1.184148       5.333639           0.000001
          461              C       1.590266      18.435065       5.150070      -0.015206      37.947342 0.42031642E+03  0.97330378E+04                                 9.832956                            6.812219       0.055032       2.029329                    0.999309      26.800246      74.807441       0.638854       0.414030      -1.072907       0.000025       0.002498      -0.045568       0.045637       0.010740       0.006235       0.000412      -0.014959      -0.012535      -0.014007      -0.001731       0.015738             13.357455      10.840523      -1.088992       2.154923       5.508410      -1.940359      23.723431          -0.000000
          462              C       2.697461      18.432491       4.358639      -0.102118      32.404701 0.39416994E+03  0.90824306E+04                                 8.909181                            6.673450       0.015085       1.982314                    0.999718      28.935262      83.541110       0.627392       0.423690      -1.054966      -0.022003       0.010488      -0.014455       0.028338       0.008315       0.013622       0.002119       0.008791      -0.087552      -0.032769       0.005805       0.026964             10.758032       9.850613      -1.214253       0.631048       5.148089      -1.657676      17.275393          -0.000004
          463              C       2.579117      18.630538       3.020436      -0.113067      33.044501 0.39489660E+03  0.90839846E+04                                 8.981036                            6.647314       0.058648       1.992272                    0.999738      28.906611      82.810213       0.634560       0.419605      -1.059781      -0.013169       0.004198       0.021301       0.025393       0.008203      -0.020829       0.006250       0.011755      -0.066056      -0.033203       0.006041       0.027162             11.058381      10.069195      -1.267030       2.222670       5.230145      -2.243519      17.875802          -0.000004
          464              C       1.352439      18.831158       2.473663      -0.020151      38.591486 0.41672094E+03  0.96159904E+04                                 9.902046                            6.746801       0.056390       2.026783                    0.999345      26.807664      74.365946       0.648001       0.409621      -1.077247       0.004227      -0.005528       0.048685       0.049179       0.006776       0.001400      -0.001845      -0.009851      -0.001476      -0.008666      -0.000070       0.008736             13.727786      10.792999      -1.034243       1.438136       5.629173      -2.941829      24.761186          -0.000000
          465              C       0.244927      18.833928       3.264623      -0.111921      34.582996 0.42508729E+03  0.10007423E+05                                 9.417015                            7.003415      -0.087674       1.947497                    0.999443      29.641153      87.239192       0.601297       0.432686      -1.046720       0.021282      -0.012204       0.019092       0.031086       0.002187       0.017464       0.002632      -0.001293      -0.078181      -0.032869       0.012409       0.020460             11.730221      10.865976      -0.986063       0.237369       5.364928      -1.884620      18.959760           0.000000
          466              C       0.363523      18.635371       4.602827      -0.115094      33.941167 0.41949320E+03  0.98470201E+04                                 9.297999                            6.949985      -0.074788       1.954405                    0.999393      29.556064      86.976039       0.604299       0.431791      -1.046842       0.016126      -0.009673      -0.027022       0.032921       0.002683      -0.021709       0.009976      -0.012356      -0.065840      -0.035966       0.015288       0.020678             11.637976      10.969979      -1.224986       2.901396       5.536124      -1.971217      18.407826           0.000000
          467              C       1.691587      18.255725       6.649810       0.581764      23.296984 0.24249579E+03  0.49824636E+04                                 7.606968                            5.525360       0.009580       2.062022                    0.999556      22.175074      61.821204       0.631419       0.472115      -1.019817      -0.004230      -0.011084       0.057444       0.058656      -0.023724      -0.004513       0.017871      -0.125225      -0.175586      -0.060748      -0.037628       0.098376              9.885023       7.345109      -0.040923       1.635656       4.586679      -1.178085      17.723282           0.000000
          468              C       1.223716      19.087653       0.978633       0.579516      24.085694 0.23799425E+03  0.48623845E+04                                 7.717779                            5.443705      -0.060946       2.037318                    0.999465      22.127529      61.319156       0.642051       0.466932      -1.023631      -0.014012       0.008720      -0.054524       0.056967       0.001702       0.003769       0.033396      -0.128390      -0.167004      -0.063280      -0.035994       0.099274             10.275897       8.002692      -0.194625       0.624089       4.678582      -2.189777      18.146419          -0.000000
          469              C      17.314954      -4.434682      14.575187       0.144190      32.413023 0.35087342E+03  0.78392544E+04                                 9.025479                            6.385068      -0.029294       2.018023                    0.999689      25.537217      72.187720       0.629173       0.435724      -1.049442      -0.045558       0.037759      -0.019831       0.062406      -0.004215       0.011619      -0.001338       0.028620       0.018928      -0.018078      -0.002964       0.021042             11.264632      10.845280       3.673714       3.467894      15.919355       4.050139       7.029261          -0.000000
          470              C      18.016567      -5.616525      14.654071       0.132926      31.990390 0.35492631E+03  0.79420285E+04                                 8.873776                            6.380309      -0.038613       2.008314                    0.999687      25.686400      72.350166       0.636409       0.430107      -1.054254       0.002323      -0.057468      -0.008721       0.058172       0.017485       0.011556       0.003410      -0.018805       0.016748      -0.024971       0.002738       0.022233             10.516227      13.247069       1.661350       4.093559      11.581749       2.441693       6.719863          -0.000001
          471              C      19.242353      -5.648216      15.274783      -0.164640      35.261483 0.43028681E+03  0.10110660E+05                                 9.340236                            6.972960       0.066098       1.993137                    0.999519      29.666663      85.837109       0.615144       0.423748      -1.057400      -0.009095       0.013271       0.013636       0.021090      -0.019168       0.007644      -0.009275      -0.014195      -0.052732      -0.020566      -0.011552       0.032118             10.617424      12.080309       0.884655       3.244020      13.301780       2.279440       6.470182          -0.000005
          472              C      -8.705923      -4.499282      15.817081      -0.082713      30.032692 0.38057844E+03  0.86279607E+04                                 8.269924                            6.441047       0.189925       2.039260                    0.999817      28.030666      78.339347       0.660910       0.408790      -1.072433      -0.023449       0.003253      -0.005776       0.024369      -0.002855       0.030390       0.008855       0.010106      -0.076871      -0.042911       0.009331       0.033581              9.198232       9.639066       0.539013       2.254582      12.350034       2.054790       5.605597          -0.000009
          473              C      -9.407694      -3.318048      15.738433      -0.078307      30.273678 0.39143635E+03  0.89561049E+04                                 8.400838                            6.586990       0.212610       2.049782                    0.999822      28.163330      79.633790       0.644027       0.415666      -1.065662      -0.005522      -0.021774      -0.006315       0.023334       0.008228       0.022564       0.017385      -0.009896      -0.041667      -0.032181      -0.000389       0.032569              9.419968       9.895151       0.715385       2.375163      12.464755       2.276865       5.899997          -0.000003
          474              C      17.839220      -3.285649      15.117250      -0.157940      34.759968 0.43243087E+03  0.10175039E+05                                 9.266911                            6.977150       0.170994       2.032313                    0.999528      29.455632      85.322591       0.616618       0.422154      -1.058255       0.011039      -0.015319       0.001283       0.018925      -0.016259       0.002949      -0.000078      -0.021494      -0.032718      -0.015485      -0.009517       0.025003             10.864988      11.094097       2.195912       3.134156      14.763999       2.975285       6.736868          -0.000001
          475              C      -0.888108      16.524557      10.059486       0.140476      32.300587 0.34814267E+03  0.77522136E+04                                 8.949997                            6.327420       0.022913       2.033322                    0.999638      25.437890      71.459263       0.637838       0.431248      -1.053628       0.032608       0.033880      -0.036767       0.059690       0.010975      -0.002967       0.002190      -0.011557      -0.030903      -0.012756      -0.004803       0.017558             10.884326      10.475020       3.861041       3.431894       7.145200       2.579715      15.032759           0.000001
          476              C      -1.451124      16.182372      11.285839       0.139895      31.784235 0.34997087E+03  0.78033253E+04                                 8.849617                            6.348522       0.002674       2.026187                    0.999660      25.471738      71.607841       0.636083       0.431862      -1.053228      -0.004714       0.005140       0.055865       0.056299       0.001913       0.010180       0.006370      -0.005795       0.018298      -0.011974      -0.002766       0.014741             10.498652      12.570978       5.467969       1.179213       8.095516       1.272654      10.829461           0.000001
          477              C      -2.575480      15.367887      11.332227      -0.161494      35.819007 0.44715049E+03  0.10604408E+05                                 9.443238                            7.101602       0.113090       2.008000                    0.999524      29.817576      86.567098       0.610637       0.422951      -1.058294       0.005944       0.004071      -0.013562       0.015357       0.013925      -0.015481      -0.007997       0.008878       0.063113      -0.025332      -0.006514       0.031846             10.703029      11.584060       4.610909       0.551619       7.860416       0.668207      12.664610           0.000002
          478              C      -3.137894      14.895902      10.152734      -0.094194      31.287008 0.40583248E+03  0.93619343E+04                                 8.535910                            6.681218       0.139633       2.015561                    0.999776      28.749853      81.405054       0.643712       0.412473      -1.068605       0.016402       0.017321      -0.005199       0.024414       0.042081       0.000284       0.004393       0.026020       0.026536      -0.048666       0.008782       0.039884              9.415288       9.308342       3.299183       0.487803       6.750076       0.229672      12.187447           0.000001
          479              C      -2.575195      15.237576       8.926381      -0.085911      31.461932 0.40996445E+03  0.94985665E+04                                 8.627424                            6.751184       0.149769       2.022061                    0.999778      28.793510      82.195490       0.634088       0.416913      -1.063804       0.003297       0.009166       0.024037       0.025936       0.028657       0.009258       0.010736       0.015875       0.067054      -0.041055       0.006537       0.034518              9.542067       9.832645       3.200172       0.450680       6.457714       0.143840      12.335843           0.000001
          480              C      -1.450522      16.051863       8.880463      -0.163131      36.828730 0.44946520E+03  0.10677660E+05                                 9.659818                            7.140767       0.127061       2.016731                    0.999195      29.745404      86.553380       0.606040       0.425427      -1.056297      -0.011552       0.003639       0.016446       0.020424       0.006088      -0.012578      -0.007487      -0.000473       0.042394      -0.014276      -0.008620       0.022896             11.272932      10.957165       3.724056       1.989760       7.352805       1.506353      15.508826           0.000001
          481              C      14.034908      -3.477780      10.414582       0.144096      33.821744 0.34454467E+03  0.76375554E+04                                 9.184816                            6.258756      -0.028168       2.015532                    0.999595      25.272310      70.392402       0.648090       0.426346      -1.058669       0.017835       0.013705       0.054590       0.059042       0.001533       0.010203      -0.014031       0.016641       0.010416      -0.020651       0.002467       0.018184             11.727991       4.861116      -1.959613       1.834451      18.082849      -4.099226      12.240007           0.000000
          482              C       1.358511      21.136074       9.378963       0.139855      33.020622 0.34650489E+03  0.76917571E+04                                 9.042207                            6.285079       0.023085       2.034304                    0.999629      25.256137      70.392016       0.645426       0.427507      -1.057971       0.007750      -0.053148      -0.019329       0.057082      -0.005146      -0.001072      -0.009369      -0.016521      -0.040718      -0.016792      -0.002109       0.018901             11.285948       4.969740      -1.857982       2.661117      13.433647      -4.006990      15.454456          -0.000000
          483              C       1.061160      21.562399       8.103396      -0.163666      36.660483 0.43965730E+03  0.10383092E+05                                 9.583908                            7.033398       0.096781       2.003241                    0.999455      29.739305      86.168566       0.614676       0.421937      -1.058894       0.006884       0.013655       0.010562       0.018585       0.001005       0.000645       0.020067      -0.031540       0.053924      -0.024789      -0.008444       0.033233             11.304302       5.427240      -1.845745       2.364126      14.441266      -1.909852      14.044401          -0.000001
          484              C      13.439890      -2.625287       7.863212      -0.083449      30.542500 0.38789679E+03  0.88492383E+04                                 8.405192                            6.522367       0.200335       2.041726                    0.999777      28.254745      79.606627       0.652816       0.411269      -1.069193       0.010757       0.001275       0.025326       0.027545      -0.010008       0.011190      -0.012514      -0.046832       0.075035      -0.039159       0.003787       0.035372              9.486791       4.999896      -1.210143       1.858705      13.021023      -0.715197      10.439454          -0.000002
          485              C      13.498784      -1.716720       8.900243      -0.081279      32.111862 0.40731724E+03  0.94241066E+04                                 8.792715                            6.749275       0.150117       2.028842                    0.999756      28.528815      81.443770       0.631227       0.419385      -1.061991       0.008696      -0.024111      -0.002106       0.025718      -0.012851       0.008768      -0.005281      -0.054429       0.017928      -0.034466       0.005134       0.029333             10.154706       5.182904      -0.903604       1.944695      13.901598      -1.641997      11.379615          -0.000000
          486              C      13.795818      -2.142141      10.174868      -0.168296      36.080646 0.42846590E+03  0.10049792E+05                                 9.460534                            6.920923       0.077842       1.995259                    0.999546      29.667106      85.554958       0.622906       0.419221      -1.061025       0.010702      -0.006348      -0.016164       0.020398      -0.000621       0.004427       0.022910      -0.029074       0.018283      -0.020086      -0.011900       0.031985             11.331368       5.261805      -1.294515       2.028285      16.168532      -3.170521      12.563766           0.000001
          487              C       2.921861      15.222897      15.375095       0.131413      31.910608 0.35952618E+03  0.80956740E+04                                 8.962706                            6.484079      -0.059186       2.006008                    0.999737      25.868980      73.829248       0.620278       0.438528      -1.045946       0.050553       0.022049      -0.017012       0.057716       0.007879      -0.007458      -0.012220      -0.012001      -0.001696      -0.011141      -0.008927       0.020068             10.844291      11.075246      -2.946236       1.572828      12.186117      -5.586697       9.271512           0.000001
          488              C       1.549745      15.140311      15.422425       0.139658      31.475143 0.35122259E+03  0.78581531E+04                                 8.845997                            6.389589      -0.020535       2.018346                    0.999694      25.660086      72.862956       0.628020       0.435908      -1.048111      -0.054873       0.011707      -0.016058       0.058361      -0.008401       0.012275      -0.007971      -0.004036       0.009388      -0.013340      -0.006086       0.019427             10.532679      10.108093       0.849959      -1.389853      12.041671      -5.740488       9.448274           0.000001
          489              C       0.944621      14.181916      16.198550      -0.165137      35.827529 0.43793972E+03  0.10338730E+05                                 9.463726                            7.032742       0.145247       2.023090                    0.999484      29.583321      85.872113       0.612614       0.423513      -1.057262       0.016857      -0.004001      -0.006267       0.018424       0.004600       0.003894       0.002576       0.033178      -0.026722      -0.013716      -0.008523       0.022239             10.931378      12.483062       0.374052      -1.215905      11.426105      -5.014250       8.884968           0.000001
          490              C       1.711295      13.305950      16.927110      -0.084298      30.644177 0.39282036E+03  0.89979031E+04                                 8.439556                            6.577358       0.174681       2.032458                    0.999820      28.398445      80.407986       0.647468       0.412991      -1.067123       0.015348       0.016120      -0.015238       0.026974       0.006602      -0.004059      -0.028654       0.005528      -0.020292      -0.032010       0.003572       0.028438              9.404201      11.691418      -0.591947      -0.174922       9.532801      -3.658685       6.988383           0.000001
          491              C       3.083252      13.388635      16.879544      -0.086313      30.566677 0.39143947E+03  0.89558306E+04                                 8.430757                            6.565700       0.246280       2.058081                    0.999818      28.274195      79.935130       0.648240       0.412980      -1.067434      -0.017455       0.013169      -0.014082       0.026008      -0.010850       0.005543      -0.028741       0.000795      -0.032704      -0.032880       0.000534       0.032346              9.450855      11.620142      -0.997671       0.191940       9.434535      -3.792713       7.297888           0.000000
          492              C       3.688694      14.346833      16.103890      -0.156849      34.440240 0.43032395E+03  0.10113967E+05                                 9.204583                            6.955657       0.173866       2.032826                    0.999609      29.419967      85.194530       0.618113       0.421611      -1.058505      -0.015022      -0.002935      -0.000394       0.015311       0.002347      -0.000402       0.000982       0.034269      -0.038053      -0.013149      -0.010490       0.023639             10.620760      12.030574      -1.927713       0.925746      11.136849      -4.908423       8.694857           0.000000
          493              C       4.237396      16.444714       9.649288       0.148504      31.935219 0.35427733E+03  0.79448612E+04                                 8.978185                            6.435493      -0.158419       1.975790                    0.999561      25.702224      73.102651       0.623034       0.438381      -1.046474      -0.041894       0.034012      -0.029781       0.061635      -0.010948      -0.004048      -0.000561      -0.009423      -0.034568      -0.013481      -0.004307       0.017788             11.239306      10.463225      -5.109846      -2.819062       9.172716       4.151557      14.081978          -0.000001
          494              C       5.007701      16.173842      10.758846       0.138785      32.466070 0.35566675E+03  0.79872028E+04                                 9.077369                            6.447082      -0.161110       1.972866                    0.999667      25.862968      73.713065       0.622358       0.438242      -1.046114       0.011718       0.000292       0.056236       0.057445      -0.004064      -0.010042       0.004300      -0.017093       0.031591      -0.017700       0.001294       0.016406             11.614949      13.503041      -6.831316      -2.487049      10.133960       3.335555      11.207847          -0.000000
          495              C       6.148328      15.406950      10.632867      -0.168268      34.881030 0.44477583E+03  0.10558104E+05                                 9.332276                            7.099378       0.022060       1.980023                    0.999084      30.032605      87.884846       0.607198       0.424943      -1.054645      -0.011765      -0.005280      -0.013999       0.019034      -0.007965       0.016415      -0.010869       0.003499       0.039323      -0.015293      -0.012541       0.027834             11.130247      12.299658      -5.410911      -1.712332       9.123215       2.874418      11.967870          -0.000001
          496              C       6.520423      14.910536       9.398272      -0.080066      30.400335 0.41646802E+03  0.97375474E+04                                 8.618449                            6.907833       0.108378       2.020338                    0.998933      28.956268      84.452861       0.609684       0.429668      -1.050370      -0.018476       0.008916      -0.004620       0.021028      -0.013616      -0.006567       0.004035       0.017936       0.002550      -0.016741      -0.002380       0.019121              9.951751      10.934500      -4.371977      -0.861748       7.892531       2.053342      11.028221          -0.000001
          497              C       5.749772      15.181269       8.289657      -0.077390      29.965247 0.41218628E+03  0.96096329E+04                                 8.520454                            6.865278       0.141877       2.033017                    0.999044      28.794275      83.775561       0.612687       0.428799      -1.051223      -0.001252       0.006906       0.021867       0.022965      -0.009063      -0.008292       0.004855       0.002809       0.018783      -0.012511      -0.003149       0.015660              9.698183      10.227951      -4.108665      -0.628522       7.707898       1.927377      11.158699          -0.000002
          498              C       4.608165      15.948770       8.415400      -0.156124      34.598884 0.44321436E+03  0.10504140E+05                                 9.295229                            7.103033       0.052069       1.995328                    0.999119      29.652930      86.498116       0.605417       0.426879      -1.054214       0.015687       0.003787       0.008964       0.018460       0.000587       0.017876      -0.004113      -0.008530       0.011121      -0.020137       0.002247       0.017891             10.968184      11.007190      -4.975048      -1.466647       8.961713       2.720033      12.935650          -0.000001
          499              C      11.582842      -5.922848      15.542047       0.143027      32.108929 0.35771094E+03  0.80413270E+04                                 9.007727                            6.469739      -0.152895       1.976646                    0.999641      25.789810      73.443649       0.620923       0.438806      -1.046207      -0.015208      -0.055698      -0.017380       0.060296      -0.001666      -0.000226       0.015953      -0.011552       0.019911      -0.011972      -0.008719       0.020691             11.278172      11.229439      -0.508769      -6.840651      10.012340       2.954624      12.592738           0.000001
          500              C      12.237444      -4.719287      15.374624       0.140477      31.868645 0.35744754E+03  0.80360378E+04                                 8.957998                            6.461880      -0.148371       1.976655                    0.999671      25.876901      73.757860       0.621927       0.438063      -1.046375       0.040724       0.035613      -0.022899       0.058746       0.004067      -0.010043       0.002221       0.018104       0.021595      -0.014563      -0.001887       0.016450             11.146985       9.039118      -1.538860      -5.276193      12.567623       4.781052      11.834215           0.000001
          501              C      11.873624      -3.624188      16.131676      -0.172906      34.523703 0.44750482E+03  0.10639271E+05                                 9.262930                            7.125388       0.031096       1.982557                    0.999069      30.100298      88.154338       0.605538       0.425452      -1.054316      -0.006291      -0.016069       0.007455       0.018798       0.020606      -0.003790      -0.000656      -0.015902      -0.028071      -0.018274      -0.008690       0.026965             10.816462       9.478118      -0.364013      -4.895536      11.987290       3.129761      10.983979           0.000001
          502              C      10.854286      -3.732435      17.056856      -0.081497      29.761872 0.41595003E+03  0.97132036E+04                                 8.459209                            6.888863       0.179344       2.041285                    0.999326      28.900685      83.977425       0.613055       0.427844      -1.052485       0.003770      -0.022670      -0.007321       0.024119      -0.004839      -0.014313       0.011879      -0.008041      -0.002587      -0.017727      -0.003401       0.021128              9.509099       8.700404       0.236253      -4.009616      10.514234       2.151866       9.312660           0.000002
          503              C      10.200001      -4.935839      17.224514      -0.076237      29.703193 0.40934853E+03  0.95195354E+04                                 8.450856                            6.830365       0.179706       2.045150                    0.999218      28.668435      83.091576       0.616251       0.427391      -1.052913       0.016057       0.005043      -0.009579       0.019366       0.000563      -0.016311       0.006137       0.003021      -0.000170      -0.017124      -0.000732       0.017856              9.628705       8.924874       0.233469      -4.216609      10.386947       2.261523       9.574295           0.000002
          504              C      10.563821      -6.030938      16.467463      -0.152677      34.470224 0.44212228E+03  0.10476075E+05                                 9.277951                            7.100900       0.018430       1.986332                    0.998832      29.632509      86.544910       0.604414       0.427677      -1.053292       0.006193       0.016249      -0.003833       0.017806       0.012060       0.005455      -0.004461      -0.016563       0.007691      -0.018213       0.004655       0.013559             10.937886      10.304950       0.006583      -5.302191      11.189615       3.007103      11.319093           0.000002
          505              C      -3.677257       5.756697       5.800452      -0.015001      37.943053 0.41278230E+03  0.95134815E+04                                 9.804929                            6.730780       0.022091       2.016992                    0.999393      26.783129      74.532742       0.645724       0.411567      -1.074731       0.001545      -0.007298       0.046635       0.047227       0.010210       0.000114      -0.000478      -0.003969      -0.005588      -0.009490      -0.001849       0.011339             13.307846      11.040403      -1.931293       1.741911       5.978193      -3.103658      22.904941          -0.000000
          506              C      -4.788093       5.998531       6.548320      -0.115021      34.445378 0.42013047E+03  0.98626744E+04                                 9.387775                            6.960094      -0.071226       1.952990                    0.999537      29.611682      87.054864       0.603418       0.432392      -1.046802       0.016892      -0.021198       0.017603       0.032320       0.005237       0.018409      -0.001269      -0.006363      -0.075799      -0.033425       0.012362       0.021063             11.525029      10.813497      -1.848259       0.087317       5.683216      -1.998147      18.078373           0.000000
          507              C      -4.764004       5.790056       7.888878      -0.114306      34.280595 0.42059988E+03  0.98835454E+04                                 9.365812                            6.970065      -0.097045       1.946152                    0.999354      29.652576      87.423385       0.601765       0.433147      -1.045594       0.014013      -0.014890      -0.026095       0.033152       0.005573      -0.018306       0.013055       0.001265      -0.063783      -0.034057       0.014557       0.019500             11.618706      10.819443      -2.177252       2.251093       6.097533      -2.435998      17.939143           0.000000
          508              C      -3.630182       5.341846       8.482040      -0.019662      38.140578 0.42974453E+03  0.10007206E+05                                 9.875772                            6.897474       0.026412       2.017841                    0.999409      27.017363      75.637249       0.633582       0.415146      -1.072132       0.000301       0.004749      -0.049215       0.049445       0.010701       0.003133       0.006044       0.001697       0.001088      -0.011454      -0.002229       0.013682             13.221031      10.798445      -1.917658       1.208846       6.107641      -2.527497      22.757008           0.000000
          509              C      -2.519347       5.100365       7.733936      -0.109241      32.397724 0.39956679E+03  0.92434028E+04                                 8.916404                            6.724009       0.045278       1.990465                    0.999707      29.117119      84.390084       0.623972       0.424325      -1.053971      -0.017336       0.010788      -0.017925       0.027170       0.003092       0.020272      -0.001207       0.006458      -0.082423      -0.035442       0.010209       0.025232             10.691847      10.120494      -1.878712      -0.088774       5.629110      -1.883195      16.325939           0.000001
          510              C      -2.543342       5.308075       6.393378      -0.108252      33.614534 0.40627160E+03  0.94256879E+04                                 9.129982                            6.775486       0.042134       1.987377                    0.999710      29.087235      84.075073       0.623037       0.423736      -1.055679      -0.016165       0.004486       0.020359       0.026381       0.005413      -0.017162       0.010245       0.008895      -0.060069      -0.030773       0.009139       0.021635             11.219180      10.816862      -2.039343       1.920051       5.836731      -2.706699      17.003947           0.000000
          511              C      -3.723617       5.995280       4.309190       0.562761      25.064299 0.25578891E+03  0.53132363E+04                                 7.891616                            5.632317      -0.038600       2.037164                    0.999558      22.542481      62.688886       0.634023       0.465076      -1.026149      -0.016667       0.011360      -0.055074       0.058651       0.012852       0.006128       0.026380      -0.125046      -0.174726      -0.063273      -0.034313       0.097586             10.294738       8.677818      -0.535654       1.546844       4.757351      -2.193021      17.449044           0.000000
          512              C      -3.611974       5.083961      10.002972       0.599639      21.844990 0.22460582E+03  0.45372609E+04                                 7.318949                            5.346177       0.000566       2.068758                    0.999493      21.782432      60.647118       0.635384       0.477196      -1.014861      -0.000160      -0.013378       0.056154       0.057726       0.011283       0.000457       0.021792      -0.137012      -0.174834      -0.061322      -0.040209       0.101530              9.354385       7.376914      -0.671108       0.890674       4.526313      -1.298202      16.159927           0.000001
          513              C      -3.105070      12.145993      18.638541      -0.015139      37.945435 0.42027680E+03  0.97319526E+04                                 9.832778                            6.811956       0.054778       2.029262                    0.999309      26.799660      74.806705       0.638855       0.414037      -1.072896       0.002235       0.041555       0.018634       0.045596      -0.002534       0.012516      -0.007550      -0.003188       0.001336      -0.014030      -0.001653       0.015683             13.357710       7.420273       3.558319      -1.523613      22.286130       4.514943      10.366729          -0.000000
          514              C      -3.598042      12.493581      19.858536      -0.102163      32.421364 0.39447779E+03  0.90911113E+04                                 8.912795                            6.676754       0.015016       1.982280                    0.999718      28.936110      83.545241       0.627151       0.423779      -1.054932       0.019158       0.019155      -0.008319       0.028340       0.003279       0.003173      -0.027885       0.017580       0.020047      -0.032688       0.005962       0.026726             10.762411       7.037632       2.632652      -1.721847      15.775682       3.439588       9.473918          -0.000005
          515              C      -3.368079      13.735227      20.357978      -0.113093      33.044049 0.39490274E+03  0.90842898E+04                                 8.980966                            6.647391       0.058555       1.992236                    0.999739      28.908097      82.819041       0.634544       0.419608      -1.059764       0.009598      -0.015820      -0.017428       0.025419      -0.013694      -0.005312      -0.004001       0.028120       0.078179      -0.033209       0.006038       0.027171             11.057702       7.186535       3.800575      -1.327998      17.129506       2.775533       8.857065          -0.000004
          516              C      -2.644639      14.629678      19.636483      -0.020180      38.590234 0.41671713E+03  0.96159684E+04                                 9.902138                            6.746980       0.055949       2.026650                    0.999345      26.808203      74.369920       0.647956       0.409646      -1.077221      -0.006831      -0.045458      -0.017475       0.049178      -0.000959       0.008335      -0.001344      -0.002258       0.005549      -0.008663      -0.000112       0.008775             13.727670       7.464716       4.053965      -1.208820      22.397047       5.636330      11.321248          -0.000000
          517              C      -2.151351      14.282600      18.416488      -0.111733      34.576745 0.42498933E+03  0.10004660E+05                                 9.416255                            7.002782      -0.087480       1.947600                    0.999446      29.638575      87.233027       0.601295       0.432708      -1.046694      -0.020369      -0.022829       0.005225       0.031038       0.004410       0.003875      -0.025943       0.020080      -0.010749      -0.032736       0.012603       0.020133             11.729253       7.228039       2.729562      -1.876097      17.032606       3.981218      10.927113           0.000000
          518              C      -2.381884      13.040955      17.917046      -0.115164      33.943231 0.41953499E+03  0.98483928E+04                                 9.298904                            6.950705      -0.074910       1.954359                    0.999395      29.557716      86.986851       0.604210       0.431838      -1.046798      -0.015827       0.020974       0.019813       0.032908      -0.019529      -0.000996      -0.000309       0.041027       0.046272      -0.036043       0.015309       0.020735             11.639177       7.576988       3.936593      -1.499709      18.228911       2.161649       9.111633           0.000000
          519              C      -3.310718      10.758011      18.070340       0.581689      23.299579 0.24251317E+03  0.49828696E+04                                 7.607334                            5.525384       0.009592       2.062012                    0.999556      22.175802      61.821901       0.631453       0.472086      -1.019842      -0.008079      -0.049660      -0.030224       0.058693      -0.030247       0.025711      -0.013674       0.137545      -0.104845      -0.060810      -0.037677       0.098487              9.885871       5.161194       2.075851      -0.346679      16.766917       3.235863       7.729502           0.000000
          520              C      -2.357683      16.009601      20.211748       0.579505      24.084342 0.23798710E+03  0.48622130E+04                                 7.717408                            5.443576      -0.060773       2.037363                    0.999465      22.127877      61.320412       0.642065       0.466924      -1.023633       0.014044       0.053623       0.013007       0.056938      -0.046088       0.037192      -0.028981       0.101520      -0.088712      -0.063199      -0.036106       0.099305             10.275123       5.485511       2.620571      -0.463338      16.221771       4.186595       9.118088          -0.000000
          521              C      -2.102155       1.922058      18.656672       0.144168      32.416775 0.35091678E+03  0.78406295E+04                                 9.026924                            6.385957      -0.029382       2.017982                    0.999689      25.539030      72.199652       0.629043       0.435792      -1.049380       0.054027       0.027592      -0.014589       0.062395       0.011288      -0.010290      -0.005260      -0.020913      -0.012474      -0.017956      -0.002916       0.020872             11.266681      12.006745      -3.571530       3.110590      11.673436      -6.196603      10.119862          -0.000000
          522              C      -3.472533       1.808678      18.723312       0.132973      31.990225 0.35493312E+03  0.79423679E+04                                 8.874426                            6.380845      -0.038534       2.008347                    0.999686      25.686723      72.356360       0.636299       0.430171      -1.054195      -0.052540       0.017096      -0.018235       0.058183      -0.005005       0.017578      -0.008119      -0.024777      -0.009055      -0.024999       0.002930       0.022069             10.516977      10.590327      -0.480149       0.175893      11.223007      -6.013792       9.737597          -0.000001
          523              C      -4.044140       0.817436      19.484602      -0.164653      35.257314 0.43023429E+03  0.10109108E+05                                 9.339148                            6.972220       0.066247       1.993175                    0.999520      29.666421      85.834793       0.615219       0.423710      -1.057425       0.015897      -0.011714      -0.007374       0.021079       0.013183      -0.000898      -0.004169       0.043270      -0.041110      -0.020576      -0.011697       0.032274             10.616105      12.359937      -0.953053       0.709088      10.232867      -5.082124       9.255513          -0.000005
          524              C      -3.246571      -0.060741      20.178782      -0.082706      30.040819 0.38076074E+03  0.86330957E+04                                 8.272250                            6.443496       0.189845       2.039232                    0.999817      28.031432      78.345105       0.660647       0.408905      -1.072362       0.013294       0.012910      -0.015832       0.024373       0.007363      -0.003096      -0.035742       0.009767      -0.043194      -0.042833       0.009390       0.033443              9.200704      11.394696      -1.322199       0.972408       8.437290      -3.836059       7.770127          -0.000009
          525              C      -1.876668       0.052580      20.111671      -0.078304      30.272974 0.39142195E+03  0.89557455E+04                                 8.400764                            6.586876       0.212702       2.049803                    0.999822      28.163884      79.636752       0.644028       0.415667      -1.065655      -0.017067       0.011445      -0.011050       0.023332      -0.008495       0.006191      -0.028092      -0.005906      -0.039138      -0.032054      -0.000265       0.032319              9.420124      11.391254      -1.474910       0.962111       8.889505      -4.008204       7.979614          -0.000003
          526              C      -1.304428       1.044136      19.350852      -0.157937      34.758303 0.43241309E+03  0.10174569E+05                                 9.266695                            6.977010       0.170985       2.032307                    0.999528      29.456263      85.325639       0.616620       0.422154      -1.058249      -0.018626      -0.002388       0.002371       0.018928       0.001916      -0.000563      -0.000502       0.034802      -0.046194      -0.015446      -0.009768       0.025214             10.864845      12.298621      -2.256903       2.082289      10.691557      -5.327369       9.604356          -0.000001
          527              C      -3.719380       8.800760      13.913502       0.140502      32.299874 0.34813043E+03  0.77519139E+04                                 8.950099                            6.327421       0.022991       2.033350                    0.999638      25.437846      71.460245       0.637817       0.431264      -1.053613       0.015954       0.016815       0.054960       0.059649      -0.007312       0.009225      -0.005979       0.008660       0.025511      -0.012777      -0.004785       0.017563             10.884598       4.731512      -1.124844       0.637101      17.718637      -2.199919      10.203646           0.000001
          528              C      -3.776613       7.922643      12.834792       0.139787      31.786598 0.34999823E+03  0.78041373E+04                                 8.850246                            6.348889       0.002798       2.026213                    0.999661      25.472927      71.613594       0.636042       0.431878      -1.053211       0.006686      -0.050790      -0.023348       0.056297      -0.002382       0.002831      -0.004903      -0.015705      -0.031241      -0.011987      -0.002548       0.014535             10.499469       4.630283      -1.165764       1.184440      12.760158      -2.992160      14.107967           0.000001
          529              C      -4.008498       8.408054      11.554044      -0.161382      35.816799 0.44710913E+03  0.10603279E+05                                 9.443251                            7.101531       0.113191       2.008061                    0.999525      29.816203      86.565114       0.610601       0.422982      -1.058265       0.001023       0.009753       0.011814       0.015354      -0.001539       0.004849       0.018765      -0.029961       0.054988      -0.025257      -0.006762       0.032018             10.703097       4.928197      -0.836756       1.081491      13.503476      -1.213937      13.677618           0.000002
          530              C      -4.182392       9.771465      11.351065      -0.094228      31.288111 0.40585504E+03  0.93625430E+04                                 8.536049                            6.681355       0.139547       2.015532                    0.999777      28.750233      81.405325       0.643715       0.412467      -1.068614       0.008281      -0.003796       0.022671       0.024433      -0.009295       0.012655      -0.011397      -0.060079       0.093691      -0.048575       0.008774       0.039801              9.415467       4.631253      -0.371454       0.914459      12.459094      -0.107300      11.156052           0.000001
[truncated: 258,387 more chars]
