# Supplementary material for: A collection of forcefield precursors for metal–organic frameworks
Source: RSC Adv. 2019 Nov 13;9(63):36492–507. doi: 10.1039/c9ra07327b (PMC9075174; doi:10.1039/c9ra07327b)
Supplement: RA-009-C9RA07327B-s4616 [file RA-009-C9RA07327B-s4616.xyz]

  952
jmolscript: load "" {1 1 1} spacegroup "x,y,z" unitcell [{     28.472700     0.000000     0.000000 }, {    -12.617661    25.524288     0.000000 }, {    -12.617661    -9.849125    23.547485 }]
Zn     6.440007    10.647840     7.455605     0.446240
Zn     6.642886     7.188630     6.505228     0.686517
Zn     3.161595    11.892672     6.553030     0.676723
Zn     6.816271    10.874260    11.013865     0.687648
Zn     9.063907    12.496905     5.721097     0.695554
Zn    -7.784735    19.483982     1.557902     0.446229
Zn   -10.452121    17.807666     3.285816     0.686554
Zn     7.636417     9.112785    21.548539     0.676715
Zn    -4.674476    18.012155     2.565028     0.687639
Zn    -7.902905    23.036311     2.382064     0.695562
Zn    11.022113    -3.808819    21.989583     0.446229
Zn    13.689499    -2.132503    20.261669     0.686554
Zn    -4.399039     6.562378     1.998946     0.676715
Zn     7.911854    -2.336992    20.982457     0.687639
Zn    11.140283    -7.361148    21.165421     0.695562
Zn    -3.202629     5.027323    16.091880     0.446240
Zn    -3.405508     8.486533    17.042257     0.686517
Zn     0.075783     3.782491    16.994455     0.676723
Zn    -3.578893     4.800903    12.533620     0.687648
Zn    -5.826529     3.178258    17.826388     0.695554
Zn    15.472416     6.002153     4.971345     0.446246
Zn    18.663336     4.604029     5.851079     0.686540
Zn    12.903675     4.248287     6.825474     0.676722
Zn    15.436132     9.453738     5.940560     0.687660
Zn    14.977630     5.625798     1.376115     0.695572
Zn     1.247674    -2.848411    10.847384     0.446277
Zn     1.568328    -2.463642    14.405409     0.686534
Zn   -11.094202    19.155107    10.047241     0.676717
Zn     3.945385    -1.095073     9.265464     0.687653
Zn    -1.989182    -1.521502     9.810824     0.695553
Zn     1.989704    18.523574    12.700101     0.446277
Zn     1.669050    18.138805     9.142076     0.686534
Zn    14.331580    -3.479944    13.500244     0.676717
Zn    -0.708007    16.770236    14.282021     0.687653
Zn     5.226560    17.196665    13.736661     0.695553
Zn   -12.235038     9.673010    18.576140     0.446246
Zn   -15.425958    11.071134    17.696406     0.686540
Zn    -9.666297    11.426876    16.722011     0.676722
Zn   -12.198754     6.221425    17.606925     0.687660
Zn   -11.740252    10.049365    22.171370     0.695572
H      6.896645     4.060433     2.802151     0.127837
H      5.560201     2.962710     6.390787     0.116671
H      5.118819     0.852756     5.583109     0.113442
H     -1.716686    14.501007     2.109855     0.131855
H     -1.565554    16.416260     5.604301     0.114814
H      0.120146    15.011867     6.301307     0.113915
H      9.555155    12.571559    12.056312     0.130047
H     11.399230    13.948165    12.011572     0.107603
H     12.211883    14.720364    10.000617     0.106753
H     11.176351    14.118511     8.034402     0.118838
H      1.079873     9.633293     5.161609     0.122891
H      0.304165     7.631970     4.313899     0.109149
H      1.671013     5.771249     4.313899     0.111564
H      3.812633     5.912434     5.166318     0.124271
H      1.547921    13.629704     8.983366     0.126567
H      1.066555    14.533562    11.069673     0.105598
H      2.509654    14.160638    12.852217     0.105560
H      4.427487    12.887975    12.550810     0.129585
H      9.436115     6.320921     4.806042     0.126598
H     11.419668     6.532028     3.623958     0.103589
H     12.386667     8.623245     3.341388     0.103893
H     11.364420    10.506892     4.238547     0.127264
H      3.354174    14.679683     4.410444     0.121674
H      4.205408    16.418349     3.207167     0.105674
H      6.462256    16.664839     3.002304     0.105376
H      7.867869    15.172664     4.000718     0.121061
H      7.048447     5.002466     9.148198     0.126576
H      7.423853     4.185585    11.241569     0.104366
H      7.581927     5.615480    13.009985     0.106052
H      7.367118     7.860689    12.682675     0.122174
H      6.771054     1.181284     1.368109     0.336516
H      7.068091     2.638084     1.259790     0.338164
H      0.609401    12.284955     2.941081     0.335063
H     -0.327100    12.742897     1.876735     0.335919
H     13.264622    17.791302     4.257385     0.127820
H     15.476264    14.489651     4.535246     0.116613
H     13.596469    13.273181     5.069774     0.113437
H      4.843079    10.426038    15.159871     0.131856
H      8.804744     9.974342    15.098647     0.114825
H      8.799678     9.620185    17.373334     0.113932
H     -2.566475    20.101334     4.196162     0.130042
H     -1.635918    22.045380     5.003841     0.107600
H      9.836134    -1.490316     4.820170     0.106740
H      7.760907    -1.446352     3.824112     0.118831
H      5.005070     7.194811    20.669982     0.122895
H      3.113961     5.886330    20.863072     0.109148
H      2.244960     5.414429    22.949379     0.111544
H     15.888839    16.097581     1.295112     0.124276
H    -18.053458     8.118890    19.876432     0.126575
H    -15.885116     7.376856    19.490253     0.105612
H    -14.452111     7.010202    21.282217     0.105572
H    -15.183987     7.383432    23.453295     0.129579
H    -12.017537    19.647371     5.653751     0.126595
H    -12.653411    21.485559     6.915896     0.103592
H      0.991815    -1.985132     6.576813     0.103868
H      2.654606    -1.769321     4.968519     0.127253
H      7.420689    12.153420    19.786952     0.121654
H    -20.993166    14.384286    19.323066     0.105695
H    -20.770285    15.894195    21.016130     0.105386
H    -20.606249    15.173237    23.173080     0.121058
H     -9.423753    15.234639     5.347634     0.126585
H     -8.099499    13.828371     6.555620     0.104380
H     -5.831752    13.947823     6.355466     0.106075
H     -4.890782    15.475109     4.949681     0.122185
H     10.479228    16.564316     5.305248     0.336536
H     11.225453    17.742097     4.777785     0.338142
H      4.574975     9.821393    18.411779     0.335069
H      3.840356    10.153934    17.159052     0.335941
H    -10.027244    -2.116139    19.290100     0.127820
H    -12.238886     1.185512    19.012239     0.116613
H    -10.359091     2.401982    18.477711     0.113437
H     -1.605701     5.249125     8.387614     0.131856
H     -5.567366     5.700821     8.448838     0.114825
H     -5.562300     6.054978     6.174151     0.113932
H      5.803853    -4.426171    19.351323     0.130042
H      4.873296    -6.370217    18.543644     0.107600
H     -6.598756    17.165479    18.727315     0.106740
H     -4.523529    17.121515    19.723373     0.118831
H     -1.767692     8.480352     2.877503     0.122895
H      0.123417     9.788833     2.684413     0.109148
H      0.992418    10.260734     0.598106     0.111544
H    -12.651461    -0.422418    22.252373     0.124276
H     21.290836     7.556273     3.671053     0.126575
H     19.122494     8.298307     4.057232     0.105612
H     17.689489     8.664961     2.265268     0.105572
H     18.421365     8.291731     0.094190     0.129579
H     15.254915    -3.972208    17.893734     0.126595
H     15.890789    -5.810396    16.631589     0.103592
H      2.245563    17.660295    16.970672     0.103868
H      0.582772    17.444484    18.578966     0.127253
H     -4.183311     3.521743     3.760533     0.121654
H     24.230544     1.290877     4.224419     0.105695
H     24.007663    -0.219032     2.531355     0.105386
H     23.843627     0.501926     0.374405     0.121058
H     12.661131     0.440524    18.199851     0.126585
H     11.336877     1.846792    16.991865     0.104380
H      9.069130     1.727340    17.192019     0.106075
H      8.128160     0.200054    18.597804     0.122185
H     -7.241850    -0.889153    18.242237     0.336536
H     -7.988075    -2.066934    18.769700     0.338142
H     -1.337597     5.853770     5.135706     0.335069
H     -0.602978     5.521229     6.388433     0.335941
H     -3.659267    11.614730    20.745334     0.127837
H     -2.322823    12.712453    17.156698     0.116671
H     -1.881441    14.822407    17.964376     0.113442
H      4.954064     1.174156    21.437630     0.131855
H      4.802932    -0.741097    17.943184     0.114814
H      3.117232     0.663296    17.246178     0.113915
H     -6.317777     3.103604    11.491173     0.130047
H     -8.161852     1.726998    11.535913     0.107603
H     -8.974505     0.954799    13.546868     0.106753
H     -7.938973     1.556652    15.513083     0.118838
H      2.157505     6.041870    18.385876     0.122891
H      2.933213     8.043193    19.233586     0.109149
H      1.566364     9.903914    19.233586     0.111564
H     -0.575255     9.762729    18.381167     0.124271
H      1.689457     2.045459    14.564119     0.126567
H      2.170823     1.141601    12.477812     0.105598
H      0.727724     1.514525    10.695268     0.105560
H     -1.190109     2.787188    10.996675     0.129585
H     -6.198737     9.354242    18.741443     0.126598
H     -8.182290     9.143135    19.923527     0.103589
H     -9.149289     7.051918    20.206097     0.103893
H     -8.127042     5.168271    19.308938     0.127264
H     -0.116796     0.995480    19.137041     0.121674
H     -0.968030    -0.743186    20.340318     0.105674
H     -3.224878    -0.989676    20.545181     0.105376
H     -4.630491     0.502499    19.546767     0.121061
H     -3.811069    10.672697    14.399287     0.126576
H     -4.186475    11.489578    12.305916     0.104366
H     -4.344549    10.059683    10.537500     0.106052
H     -4.129740     7.814474    10.864810     0.122174
H     -3.533676    14.493879    22.179376     0.336516
H     -3.830713    13.037079    22.287695     0.338164
H      2.627977     3.390208    20.606404     0.335063
H      3.564478     2.932266    21.670750     0.335919
H     21.580108     0.740574     5.491274     0.127806
H     -6.500837     3.401305     8.430000     0.116608
H     -4.804960     2.142691     9.345997     0.113431
H      8.403696    -1.092259     8.079142     0.131855
H      6.753695     2.511367     8.519480     0.114815
H      8.759667     3.497356     7.968469     0.113915
H     15.128312    11.653116     3.383774     0.130111
H     14.711458    12.485132     1.278628     0.107614
H      1.761716     1.193932    23.062407     0.106746
H      1.842379    -1.081143    23.406200     0.118826
H     14.006597     1.858166     8.933916     0.122888
H     15.456936     0.465549    10.066550     0.109134
H     17.730693     0.620180     9.696854     0.111531
H     18.553173     2.171548     8.196880     0.124265
H     10.631383     6.229258     8.387614     0.126562
H      9.607775     8.142050     9.221195     0.105592
H     10.581565    10.221976     8.867983     0.105573
H     12.572331    10.389691     7.685899     0.129597
H     20.679034     3.854268     3.240134     0.126617
H     21.368815     3.485962     1.057282     0.103599
H      7.305017    -5.931755    22.841060     0.103890
H      5.163404    -5.135579    23.262560     0.127265
H     10.490638     2.814814     4.700078     0.121675
H      9.309256     2.296483     2.820989     0.105668
H     10.088414     2.930311     0.774712     0.105372
H     12.048953     4.082469     0.607525     0.121065
H     -7.669896     6.808787     7.429232     0.126578
H     -6.771274     8.730222     8.260458     0.104376
H     -7.983075    10.660885     8.227491     0.106044
H    -10.090975    10.668545     7.360944     0.122199
H     24.105479    -1.118193     6.218891     0.336530
H     22.931168    -0.866262     5.335860     0.338148
H     11.421063     0.100283     7.382137     0.335057
H     10.595546    -1.127283     7.558743     0.335932
H     -0.524616    -3.215263    18.720251     0.127814
H      3.415226    -2.758460    18.348200     0.116622
H      3.672689    -3.123590    20.606404     0.113446
H     14.963461    12.519479     9.355416     0.131853
H    -11.348706    13.756155     6.240084     0.114831
H    -11.033501    15.792380     7.266754     0.113935
H      3.006682     1.496184     7.297366     0.130046
H      1.676310     2.895641     6.044639     0.107620
H     -0.614032     2.669959     6.108218     0.106762
H     -1.573065     1.040700     7.422167     0.118834
H    -10.540906    17.106391    12.668547     0.122871
H    -10.205968    16.406616    14.841980     0.109121
H    -10.168060    17.950066    16.558591     0.111551
H      2.156679    -5.330011    16.099415     0.124273
H     -8.969996    18.405150     7.506938     0.126569
H     -7.343896    18.672051     5.868033     0.105606
H     -6.380200    20.758247     5.524240     0.105561
H     -7.039143    22.571854     6.814642     0.129581
H     -0.774618    -0.505989    15.861586     0.126613
H     -2.704263     0.752787    16.122963     0.103591
H     -4.089836     1.146575    14.302742     0.103886
H     -3.546411     0.274914    12.218790     0.127251
H    -13.915547    17.975258     8.302843     0.121675
H     12.583382    17.949127     7.163145     0.105690
H     11.328573    19.846373     7.014796     0.105367
H    -16.425165    21.769749     8.006145     0.121061
H      4.330604    -0.645747    15.402410     0.126583
H      6.178075     0.686302    15.348251     0.104373
H      7.075946     1.306521    13.346714     0.106054
H      6.123824     0.596259    11.401692     0.122185
H     -0.659047    -3.421868    21.929773     0.336541
H     -1.384170    -3.448955    20.627597     0.338172
H    -13.086063    15.323427    11.079092     0.335083
H    -13.709697    13.970460    11.067318     0.335942
H      3.761994    18.890426     4.827234     0.127814
H     -0.177848    18.433623     5.199285     0.116622
H     -0.435311    18.798753     2.941081     0.113446
H    -11.726083     3.155684    14.192069     0.131853
H     14.586084     1.919008    17.307401     0.114831
H     14.270879    -0.117217    16.280731     0.113935
H      0.230696    14.178979    16.250119     0.130046
H      1.561068    12.779522    17.502846     0.107620
H      3.851410    13.005204    17.439267     0.106762
H      4.810443    14.634463    16.125318     0.118834
H     13.778284    -1.431228    10.878938     0.122871
H     13.443346    -0.731453     8.705505     0.109121
H     13.405438    -2.274903     6.988894     0.111551
H      1.080699    21.005174     7.448070     0.124273
H     12.207374    -2.729987    16.040547     0.126569
H     10.581274    -2.996888    17.679452     0.105606
H      9.617578    -5.083084    18.023245     0.105561
H     10.276521    -6.896691    16.732843     0.129581
H      4.011996    16.181152     7.685899     0.126613
H      5.941641    14.922376     7.424522     0.103591
H      7.327214    14.528588     9.244743     0.103886
H      6.783789    15.400249    11.328695     0.127251
H     17.152925    -2.300095    15.244642     0.121675
H     -9.346004    -2.273964    16.384340     0.105690
H     -8.091195    -4.171210    16.532689     0.105367
H     19.662543    -6.094586    15.541340     0.121061
H     -1.093226    16.320910     8.145075     0.126583
H     -2.940697    14.988861     8.199234     0.104373
H     -3.838568    14.368642    10.200771     0.106054
H     -2.886446    15.078904    12.145793     0.122185
H      3.896425    19.097031     1.617712     0.336541
H      4.621548    19.124118     2.919888     0.338172
H     16.323441     0.351736    12.468393     0.335083
H     16.947075     1.704703    12.480167     0.335942
H    -18.342730    14.934589    18.056211     0.127806
H      9.738215    12.273858    15.117485     0.116608
H      8.042338    13.532472    14.201488     0.113431
H     -5.166318    16.767422    15.468343     0.131855
H     -3.516317    13.163796    15.028005     0.114814
H     -5.522289    12.177807    15.579016     0.113915
H    -11.890934     4.022047    20.163711     0.130111
H    -11.474080     3.190031    22.268857     0.107614
H      1.475662    14.481231     0.485078     0.106746
H      1.394999    16.756306     0.141285     0.118826
H    -10.769219    13.816997    14.613569     0.122888
H    -12.219558    15.209614    13.480935     0.109134
H    -14.493315    15.054983    13.850631     0.111531
H    -15.315795    13.503615    15.350605     0.124265
H     -7.394005     9.445905    15.159871     0.126562
H     -6.370397     7.533113    14.326290     0.105592
H     -7.344187     5.453187    14.679502     0.105573
H     -9.334953     5.285472    15.861586     0.129597
H    -17.441656    11.820895    20.307351     0.126617
H    -18.131437    12.189201    22.490203     0.103599
H     -4.067639    21.606918     0.706425     0.103890
H     -1.926026    20.810742     0.284925     0.127265
H     -7.253260    12.860349    18.847407     0.121675
H     -6.071878    13.378680    20.726496     0.105668
H     -6.851036    12.744852    22.772773     0.105372
H     -8.811575    11.592694    22.939960     0.121065
H     10.907274     8.866376    16.118253     0.126578
H     10.008652     6.944941    15.287027     0.104376
H     11.220453     5.014278    15.319994     0.106044
H     13.328353     5.006618    16.186541     0.122199
H    -20.868101    16.793356    17.328594     0.336530
H    -19.693790    16.541425    18.211625     0.338148
H     -8.183685    15.574880    16.165348     0.335057
H     -7.358168    16.802446    15.988742     0.335932
C      5.745453     1.199296     3.711084    -0.180541
C      6.272414     2.156016     2.882212     0.351284
C      6.536279     3.414098     3.364936    -0.271097
C      6.270012     3.713893     4.674176     0.000361
C      5.740527     2.758741     5.505402    -0.160922
C      5.476662     1.500659     5.022679    -0.082024
C      6.536665     5.023301     5.241670     0.588878
C      5.442557    -0.246778     3.153008     0.560328
C      0.208248    13.917200     4.622371    -0.186467
C     -0.340410    13.766347     3.372000     0.382316
C     -1.346135    14.603323     2.957564    -0.288835
C     -1.803203    15.594689     3.791145     0.011044
C     -1.256130    15.746527     5.039162    -0.169461
C     -0.248819    14.908566     5.455952    -0.088715
C      1.305576    12.984410     5.180447     0.555021
C     -2.800237    16.419195     3.162427     0.581128
C      9.748159    12.985854     8.875047     0.124503
C      9.265110    12.525372    10.073614     0.146828
C      9.882235    12.884845    11.246279    -0.161201
C     10.980824    13.705784    11.218022    -0.084547
C     11.463873    14.166265    10.019455    -0.091790
C     10.848333    13.805808     8.849145    -0.156278
C      3.723850     7.860033     5.672589     0.140894
C      2.907015     8.968772     5.670234     0.144424
C      1.628948     8.885431     5.161609    -0.168530
C      1.166132     7.690799     4.655338    -0.082694
C      1.981381     6.579508     4.657693    -0.095211
C      3.259448     6.662848     5.166318    -0.156487
C      4.138562    12.497974    10.584595     0.131406
C      3.273777    12.720353     9.515303     0.148431
C      2.123459    13.480884     9.699209    -0.171233
C      1.836846    14.023243    10.947226    -0.077904
C      2.700298    13.798154    12.016282    -0.082788
C      3.849425    13.038363    11.837321    -0.149128
C      9.787612     9.540836     5.061061     0.130127
C      9.208298     8.287677     5.229896     0.148187
C      9.823045     7.159450     4.693014    -0.159991
C     11.012578     7.287193     3.984234    -0.081521
C     11.591732     8.540450     3.815164    -0.078511
C     10.978283     9.667871     4.352753    -0.168171
C      6.444010    14.040853     4.796623     0.144073
C      5.106798    13.895198     4.919070     0.137478
C      4.273809    14.780518     4.328028    -0.148150
C      4.778033    15.811494     3.614539    -0.073710
C      6.116831    15.956164     3.494447    -0.090649
C      6.948234    15.071829     4.083134    -0.161305
C      7.079887     7.759694    10.721170     0.154852
C      6.984966     6.913124     9.675662     0.135433
C      7.114124     5.584223     9.868751    -0.157729
C      7.335678     5.103461    11.109703    -0.081428
C      7.429014     5.947479    12.155212    -0.084409
C      7.301442     7.278932    11.962122    -0.161756
C     12.310265    14.807899     4.982648    -0.180489
C     12.211390    16.153363     4.737754     0.351240
C     13.333256    16.878489     4.419863    -0.271065
C     14.550826    16.256585     4.344511     0.000370
C     14.652224    14.909554     4.587050    -0.160826
C     13.530358    14.184427     4.904941    -0.082058
C     15.771375    16.973472     4.021910     0.588816
C     11.018144    13.976291     5.347634     0.560297
C      6.818484     9.810881    17.625293    -0.186454
C      5.638943    10.051907    16.963608     0.382286
C      5.642630    10.261877    15.607273    -0.288806
C      6.825858    10.234357    14.910268     0.011003
C      8.003814     9.994316    15.569597    -0.169454
C      8.001712     9.783361    16.928287    -0.088737
C      6.891258     9.514502    19.139396     0.555043
C      6.646449    10.550988    13.518611     0.581105
C     -4.947474    22.114495     3.416740     0.124481
C     -4.264651    20.929821     3.527413     0.146829
C     -3.026737    20.903684     4.120810    -0.161193
C     -2.473231    22.063207     4.601179    -0.084563
C     -3.156054    23.247881     4.490505    -0.091757
C     -4.392382    23.273033     3.899464    -0.156267
C     17.369694    17.070185     0.336729     0.140921
C      5.267622     7.502150    22.638552     0.144446
C      4.655768     7.004985    21.508273    -0.168569
C      3.526739     6.224178    21.623655    -0.082695
C      3.009564     5.940535    22.869317    -0.095179
C     16.239079    16.286825     0.452112    -0.156504
C    -17.057690     7.977830    22.965862     0.131431
C    -17.917933     8.197389    21.892332     0.148432
C    -17.477921     7.970070    20.592276    -0.171243
C    -16.179756     7.528029    20.361510    -0.077898
C    -15.321351     7.306075    21.435276    -0.082868
C    -15.757001     7.530684    22.735097    -0.149087
C     -9.993948    21.828649     4.348514     0.130048
C    -10.610105    20.598376     4.551729     0.148177
C    -11.605372    20.470225     5.517176    -0.159983
C    -11.985981    21.573276     6.273521    -0.081505
C    -11.369983    22.803648     6.070071    -0.078501
C    -10.374427    22.931620     5.106272    -0.168129
C    -20.733013    13.235723    22.758644     0.144041
C    -20.863977    12.340795    21.755521     0.137467
C    -20.960094    12.768401    20.476893    -0.148105
C    -20.925247    14.090934    20.201387    -0.073737
C    -20.792697    14.984878    21.206865    -0.090688
C    -20.698166    14.558257    22.483139    -0.161257
C     -6.601286    16.258194     4.316254     0.154874
C     -7.942832    16.185977     4.433991     0.135368
C     -8.500075    15.283440     5.267572    -0.157707
C     -7.713249    14.451554     5.981061    -0.081504
C     -6.373289    14.521219     5.863324    -0.084387
C     -5.814460    15.426308     5.029743    -0.161756
C     -9.072887     0.867264    18.564837    -0.180489
C     -8.974012    -0.478200    18.809731     0.351240
C    -10.095878    -1.203326    19.127622    -0.271065
C    -11.313448    -0.581422    19.202974     0.000370
C    -11.414846     0.765609    18.960435    -0.160826
C    -10.292980     1.490736    18.642544    -0.082058
C    -12.533997    -1.298309    19.525575     0.588816
C     -7.780766     1.698872    18.199851     0.560297
C     -3.581106     5.864282     5.922192    -0.186454
C     -2.401565     5.623256     6.583877     0.382286
C     -2.405252     5.413286     7.940212    -0.288806
C     -3.588480     5.440806     8.637217     0.011003
C     -4.766436     5.680847     7.977888    -0.169454
C     -4.764334     5.891802     6.619198    -0.088737
C     -3.653880     6.160661     4.408089     0.555043
C     -3.409071     5.124175    10.028874     0.581105
C      8.184852    -6.439332    20.130745     0.124481
C      7.502029    -5.254658    20.020072     0.146829
C      6.264115    -5.228521    19.426675    -0.161193
C      5.710609    -6.388044    18.946306    -0.084563
C      6.393432    -7.572718    19.056980    -0.091757
C      7.629760    -7.597870    19.648021    -0.156267
C    -14.132316    -1.395022    23.210756     0.140921
C     -2.030244     8.173013     0.908933     0.144446
C     -1.418390     8.670178     2.039212    -0.168569
C     -0.289361     9.450985     1.923830    -0.082695
C      0.227814     9.734628     0.678168    -0.095179
C    -13.001701    -0.611662    23.095373    -0.156504
C     20.295068     7.697333     0.581623     0.131431
C     21.155311     7.477774     1.655153     0.148432
C     20.715299     7.705093     2.955209    -0.171243
C     19.417134     8.147134     3.185975    -0.077898
C     18.558729     8.369088     2.112209    -0.082868
C     18.994379     8.144479     0.812388    -0.149087
C     13.231326    -6.153486    19.198971     0.130048
C     13.847483    -4.923213    18.995756     0.148177
C     14.842750    -4.795062    18.030309    -0.159983
C     15.223359    -5.898113    17.273964    -0.081505
C     14.607361    -7.128485    17.477414    -0.078501
C     13.611805    -7.256457    18.441213    -0.168129
C     23.970391     2.439440     0.788841     0.144041
C     24.101355     3.334368     1.791964     0.137467
C     24.197472     2.906762     3.070592    -0.148105
C     24.162625     1.584229     3.346098    -0.073737
C     24.030075     0.690285     2.340620    -0.090688
C     23.935544     1.116906     1.064346    -0.161257
C      9.838664    -0.583031    19.231231     0.154874
C     11.180210    -0.510814    19.113494     0.135368
C     11.737453     0.391723    18.279913    -0.157707
C     10.950627     1.223609    17.566424    -0.081504
C      9.610667     1.153944    17.684161    -0.084387
C      9.051838     0.248855    18.517742    -0.161756
C     -2.508075    14.475867    19.836401    -0.180541
C     -3.035036    13.519147    20.665273     0.351284
C     -3.298901    12.261065    20.182549    -0.271097
C     -3.032634    11.961270    18.873309     0.000361
C     -2.503149    12.916422    18.042083    -0.160922
C     -2.239284    14.174504    18.524806    -0.082024
C     -3.299287    10.651862    18.305815     0.588878
C     -2.205179    15.921941    20.394477     0.560328
C      3.029130     1.757963    18.925114    -0.186467
C      3.577788     1.908816    20.175485     0.382316
C      4.583513     1.071840    20.589921    -0.288834
C      5.040581     0.080474    19.756340     0.011044
C      4.493508    -0.071364    18.508323    -0.169461
C      3.486197     0.766597    18.091533    -0.088715
C      1.931802     2.690753    18.367038     0.555021
C      6.037615    -0.744032    20.385058     0.581128
C     -6.510781     2.689309    14.672438     0.124503
C     -6.027732     3.149791    13.473871     0.146828
C     -6.644857     2.790318    12.301206    -0.161201
C     -7.743446     1.969379    12.329463    -0.084547
C     -8.226495     1.508898    13.528030    -0.091790
C     -7.610955     1.869355    14.698340    -0.156278
C     -0.486472     7.815130    17.874896     0.140894
C      0.330363     6.706391    17.877251     0.144424
C      1.608430     6.789732    18.385876    -0.168530
C      2.071246     7.984364    18.892147    -0.082693
C      1.255997     9.095655    18.889792    -0.095211
C     -0.022070     9.012315    18.381167    -0.156487
C     -0.901184     3.177189    12.962890     0.131406
C     -0.036399     2.954810    14.032182     0.148431
C      1.113919     2.194279    13.848276    -0.171233
C      1.400532     1.651920    12.600259    -0.077904
C      0.537080     1.877009    11.531203    -0.082788
C     -0.612047     2.636800    11.710164    -0.149128
C     -6.550234     6.134327    18.486424     0.130127
C     -5.970920     7.387486    18.317589     0.148187
C     -6.585667     8.515713    18.854471    -0.159991
C     -7.775200     8.387970    19.563251    -0.081521
C     -8.354354     7.134713    19.732321    -0.078511
C     -7.740905     6.007292    19.194732    -0.168171
C     -3.206632     1.634310    18.750862     0.144073
C     -1.869420     1.779965    18.628415     0.137478
C     -1.036431     0.894645    19.219457    -0.148150
C     -1.540655    -0.136331    19.932946    -0.073710
C     -2.879453    -0.281001    20.053038    -0.090649
C     -3.710856     0.603334    19.464351    -0.161305
C     -3.842509     7.915469    12.826315     0.154852
C     -3.747588     8.762039    13.871823     0.135433
C     -3.876746    10.090940    13.678734    -0.157729
C     -4.098300    10.571702    12.437782    -0.081428
C     -4.191636     9.727684    11.392273    -0.084409
C     -4.064064     8.396231    11.585363    -0.161756
C     -4.837896     0.691654     7.963759    -0.180477
C     23.010689     0.272851     6.816997     0.351143
C     21.999809     1.024599     6.270695    -0.271046
C     21.613043     2.191612     6.873511     0.000379
C     -6.238065     2.611982     8.022628    -0.160848
C     -5.227185     1.860234     8.568930    -0.082049
C     20.557387     3.031307     6.336628     0.588811
C     -3.675786    -0.175259     8.590123     0.560345
C      9.780046     1.791724     7.695318    -0.186520
C      9.672158     0.422595     7.728285     0.382352
C      8.476172    -0.164520     8.057949    -0.288780
C      7.384903     0.615926     8.352293     0.011009
C      7.491205     1.982502     8.319326    -0.169447
C      8.688777     2.572169     7.989662    -0.088726
C     11.102515     2.526658     7.384491     0.554985
C      6.203950    -0.168004     8.597187     0.581133
C     14.842493     8.855812     1.827285     0.124476
C     15.041211     9.715727     2.877503     0.146880
C     14.992425    11.072524     2.672640    -0.161293
C     14.743335    11.566853     1.417559    -0.084554
C     14.544618    10.706938     0.367341    -0.091765
C     14.594990     9.352694     0.572204    -0.156249
C     16.767901     2.940941     7.669416     0.140941
C     15.411995     2.845807     7.890762     0.144475
C     14.920338     1.920215     8.785567    -0.168578
C     15.786174     1.088773     9.461379    -0.082694
C     17.143666     1.182923     9.242388    -0.095158
C     17.635322     2.108514     8.347583    -0.156495
C     12.793938     8.409105     7.325623     0.131429
C     12.211373     7.161503     7.537314     0.148448
C     11.019832     7.063306     8.248684    -0.171206
C     10.406605     8.208276     8.745536    -0.077917
C     10.991008     9.454736     8.535963    -0.082795
C     12.181359     9.557210     7.827184    -0.149172
C     17.948311     4.761729     1.731447     0.130049
C     18.814977     4.502808     2.788022     0.148142
C     20.098806     4.027225     2.533709    -0.159999
C     20.511442     3.806654     1.224234    -0.081528
C     19.644617     4.065319     0.167658    -0.078515
C     18.362086     4.541865     0.421500    -0.168135
C     12.432569     4.130667     2.554902     0.144073
C     11.970554     3.756164     3.767598     0.137484
C     10.807781     3.074138     3.866497    -0.148150
C     10.107022     2.766615     2.752701    -0.073708
C     10.570622     3.143672     1.540006    -0.090656
C     11.731810     3.823145     1.441106    -0.161307
C     18.345003     8.742309     6.882930     0.154834
C     19.061860     7.600166     6.904123     0.135379
C     -8.162317     7.595740     7.415103    -0.157686
C     -7.633175     8.735023     7.907245    -0.081489
C     -8.348446     9.876181     7.888407    -0.084406
C     -9.598555     9.881592     7.375072    -0.161740
C      1.726916    -3.386450    21.009066    -0.180451
C      0.476965    -3.416508    20.446281     0.351240
C      0.324086    -3.197716    19.099365    -0.271041
C      1.421157    -2.952403    18.317589     0.000373
C      2.673632    -2.923912    18.878019    -0.160846
C      2.826511    -3.142704    20.224935    -0.082086
C      1.319396    -2.705229    16.890611     0.588818
C      1.899801    -3.638896    22.558491     0.560314
C    -12.082418    15.372111     8.924497    -0.186469
C    -12.821190    14.394862     9.546150     0.382279
C    -13.007763    13.180740     8.933916    -0.288767
C     16.013964    12.942300     7.697673     0.011001
C    -11.721550    13.916997     7.076019    -0.169442
C    -11.533392    15.133671     7.688254    -0.088769
C    -11.784503    16.743457     9.569698     0.554927
C     15.650636    11.650496     7.179628     0.581137
C      0.146861     0.297747     8.142720     0.124491
C      1.511450     0.433470     8.105044     0.146893
C      2.083452     1.404657     7.320913    -0.161215
C      1.289280     2.237570     6.574458    -0.084542
C     -0.075309     2.101847     6.612134    -0.091807
C     -0.645726     1.133212     7.396265    -0.156267
C      1.941045    -5.535613    14.107298     0.140932
C    -10.700098    19.065892    13.085337     0.144472
C    -10.525542    17.726476    13.358488    -0.168570
C    -10.325919    17.308858    14.655955    -0.082621
C    -10.300852    18.230656    15.680270    -0.095230
C      2.142253    -5.954216    15.407119    -0.156486
C     -8.402313    21.575668     7.933148     0.131416
C     -8.980337    20.325245     8.140601     0.148407
C     -8.581548    19.239199     7.368008    -0.171227
C     -7.609997    19.399769     6.386078    -0.077881
C     -7.030640    20.649364     6.181215    -0.082867
C     -7.425068    21.736238     6.951218    -0.149093
C     -1.833249    -0.637164    12.792642     0.130074
C     -1.003426    -0.873199    13.883597     0.148132
C     -1.329611    -0.348707    15.131614    -0.160006
C     -2.487117     0.406030    15.287263    -0.081516
C     -3.317098     0.641810    14.196308    -0.078507
C     -2.990625     0.118908    12.948762    -0.168134
C    -14.744454    21.012244     8.743181     0.144045
C    -14.000220    19.888468     8.830307     0.137480
C    -14.426122    18.748727     8.241620    -0.148097
C     12.876442    18.732763     7.565807    -0.073781
C     12.133794    19.859092     7.478681    -0.090633
C    -15.914590    20.996280     8.067368    -0.161308
C      4.663830    -0.445898    12.251756     0.154838
C      4.134062    -0.813687    13.436195     0.135447
C      4.696184    -0.391750    14.587667    -0.157727
C      5.790598     0.396410    14.552346    -0.081472
C      6.321951     0.763215    13.370262    -0.084404
C      5.758243     0.342262    12.216435    -0.161761
C      1.510462    19.061613     2.538419    -0.180451
C      2.760413    19.091671     3.101204     0.351240
C      2.913292    18.872879     4.448120    -0.271041
C      1.816221    18.627566     5.229896     0.000373
C      0.563746    18.599075     4.669466    -0.160846
C      0.410867    18.817867     3.322550    -0.082086
C      1.917982    18.380392     6.656874     0.588818
C      1.337577    19.314059     0.988994     0.560314
C     15.319796     0.303052    14.622988    -0.186469
C     16.058568     1.280301    14.001335     0.382279
C     16.245141     2.494423    14.613569    -0.288767
C    -12.776586     2.732863    15.849812     0.011001
C     14.958928     1.758166    16.471466    -0.169442
C     14.770770     0.541492    15.859231    -0.088769
C     15.021881    -1.068294    13.977787     0.554927
C    -12.413258     4.024667    16.367857     0.581137
C      3.090517    15.377416    15.404765     0.124491
C      1.725928    15.241693    15.442441     0.146893
C      1.153926    14.270506    16.226572    -0.161215
C      1.948098    13.437593    16.973027    -0.084542
C      3.312687    13.573316    16.935351    -0.091807
C      3.883104    14.541951    16.151220    -0.156267
C      1.296333    21.210776     9.440187     0.140932
C     13.937476    -3.390729    10.462148     0.144472
C     13.762920    -2.051313    10.188997    -0.168570
C     13.563297    -1.633695     8.891530    -0.082621
C     13.538230    -2.555493     7.867215    -0.095230
C      1.095125    21.629379     8.140366    -0.156486
C     11.639691    -5.900505    15.614337     0.131416
C     12.217715    -4.650082    15.406884     0.148407
C     11.818926    -3.564036    16.179477    -0.171227
C     10.847375    -3.724606    17.161407    -0.077882
C     10.268018    -4.974201    17.366270    -0.082867
C     10.662446    -6.061075    16.596267    -0.149093
C      5.070627    16.312327    10.754843     0.130074
C      4.240804    16.548362     9.663888     0.148132
C      4.566989    16.023870     8.415871    -0.160006
C      5.724495    15.269133     8.260222    -0.081516
C      6.554476    15.033353     9.351177    -0.078507
C      6.228003    15.556255    10.598723    -0.168134
C     17.981832    -5.337081    14.804304     0.144045
C     17.237598    -4.213305    14.717178     0.137480
C     17.663500    -3.073564    15.305865    -0.148097
C     -9.639064    -3.057600    15.981678    -0.073781
C     -8.896416    -4.183929    16.068804    -0.090633
C     19.151968    -5.321117    15.480117    -0.161308
C     -1.426452    16.121061    11.295729     0.154838
C     -0.896684    16.488850    10.111290     0.135447
C     -1.458806    16.066913     8.959818    -0.157727
C     -2.553220    15.278753     8.995139    -0.081472
C     -3.084573    14.911948    10.177223    -0.084404
C     -2.520865    15.332901    11.331050    -0.161761
C      8.075274    14.983509    15.583726    -0.180477
C    -19.773311    15.402312    16.730488     0.351143
C    -18.762431    14.650564    17.276790    -0.271046
C    -18.375665    13.483551    16.673974     0.000379
C      9.475443    13.063181    15.524857    -0.160848
C      8.464563    13.814929    14.978555    -0.082049
C    -17.320009    12.643856    17.210857     0.588811
C      6.913164    15.850422    14.957362     0.560345
C     -6.542668    13.883439    15.852167    -0.186520
C     -6.434780    15.252568    15.819200     0.382352
C     -5.238794    15.839683    15.489536    -0.288780
C     -4.147525    15.059237    15.195192     0.011009
C     -4.253827    13.692661    15.228159    -0.169447
C     -5.451399    13.102994    15.557823    -0.088726
C     -7.865137    13.148505    16.162994     0.554985
C     -2.966572    15.843167    14.950298     0.581133
C    -11.605115     6.819351    21.720200     0.124476
C    -11.803833     5.959436    20.669982     0.146880
C    -11.755047     4.602639    20.874845    -0.161293
C    -11.505957     4.108310    22.129926    -0.084554
C    -11.307240     4.968225    23.180144    -0.091765
C    -11.357612     6.322469    22.975281    -0.156249
C    -13.530523    12.734222    15.878069     0.140941
C    -12.174617    12.829356    15.656723     0.144475
C    -11.682960    13.754948    14.761918    -0.168578
C    -12.548796    14.586390    14.086106    -0.082694
C    -13.906288    14.492240    14.305097    -0.095158
C    -14.397944    13.566649    15.199902    -0.156495
C     -9.556560     7.266058    16.221862     0.131429
C     -8.973995     8.513660    16.010171     0.148448
C     -7.782454     8.611857    15.298801    -0.171206
C     -7.169227     7.466887    14.801949    -0.077917
C     -7.753630     6.220427    15.011522    -0.082795
C     -8.943981     6.117953    15.720301    -0.149172
C    -14.710933    10.913434    21.816038     0.130049
C    -15.577599    11.172355    20.759463     0.148142
C    -16.861428    11.647938    21.013776    -0.159999
C    -17.274064    11.868509    22.323251    -0.081528
C    -16.407239    11.609844    23.379827    -0.078515
C    -15.124708    11.133298    23.125985    -0.168135
C     -9.195191    11.544496    20.992583     0.144073
C     -8.733176    11.918999    19.779887     0.137483
C     -7.570403    12.601025    19.680988    -0.148150
C     -6.869644    12.908548    20.794784    -0.073708
C     -7.333244    12.531491    22.007479    -0.090656
C     -8.494432    11.852018    22.106379    -0.161307
C    -15.107625     6.932854    16.664555     0.154834
C    -15.824482     8.074997    16.643362     0.135379
C     11.399695     8.079423    16.132382    -0.157686
C     10.870553     6.940140    15.640240    -0.081489
C     11.585824     5.798982    15.659078    -0.084406
C     12.835933     5.793571    16.172413    -0.161740
N      8.964149    12.468283     7.878988    -0.209857
N      8.040961    11.768305     8.472385    -0.008391
N      8.189125    11.792979     9.816946    -0.238532
N      4.953745     8.178461     6.131765    -0.190864
N      4.865221     9.453814     6.475558     0.007132
N      3.676424     9.944658     6.192989    -0.213430
N      5.200446    11.711022    10.165449    -0.197029
N      4.979996    11.522549     8.858564    -0.012285
N      3.849663    12.125645     8.472385    -0.227031
N      8.935838    10.434268     5.663170    -0.218919
N      7.945993     9.701414     6.176505    -0.014339
N      8.085610     8.408471     5.917483    -0.187687
N      7.079051    13.055641     5.498338    -0.237681
N      6.135766    12.286789     6.061123     0.016201
N      4.929038    12.735713     5.707910    -0.230418
N      6.881599     8.993587    10.224318    -0.218002
N      6.696320     8.878774     8.893885    -0.031066
N      6.749964     7.610940     8.507706    -0.217264
N      6.758062     1.971094     1.707193    -0.694938
N      0.018306    12.839610     2.658511    -0.680981
N     -6.145344    21.853997     2.806860    -0.209793
N     -6.144919    20.580308     2.538419    -0.008446
N     -5.002483    19.987380     2.955209    -0.238541
N     18.064600    17.720926     1.295112    -0.190936
N     -9.431693    18.334787     0.645201     0.007220
N      6.324714     8.299340    22.892865    -0.213449
N     -5.099194    18.109050     0.605170    -0.197029
N     -6.308869    18.535044     0.221346    -0.012267
N    -19.042403     8.658873    22.436044    -0.227056
N     -9.100951    21.638301     3.322550    -0.218880
N     -9.192420    20.347411     2.997595    -0.014334
N    -10.102592    19.706555     3.718148    -0.187697
N     -8.005206    22.425680     0.402662    -0.237738
N     -8.070302    21.111332     0.145994     0.016240
N    -20.870136    11.074719    22.384239    -0.230373
N     -6.355432    17.216204     3.404966    -0.217980
N     -7.540030    17.722127     3.007014    -0.031107
N     -8.551317    17.115785     3.614539    -0.217256
N     11.193013    16.902680     4.966165    -0.694924
N      4.579434    10.006114    17.573488    -0.681002
N      9.382722    -6.178834    20.740625    -0.209793
N      9.382297    -4.905145    21.009066    -0.008446
N      8.239861    -4.312217    20.592276    -0.238541
N    -14.827222    -2.045763    22.252373    -0.190936
N     12.669071    -2.659624    22.902284     0.007220
N     -3.087336     7.375823     0.654620    -0.213449
N      8.336572    -2.433887    22.942315    -0.197029
N      9.546247    -2.859881    23.326139    -0.012267
N     22.279781     7.016290     1.111441    -0.227056
N     12.338329    -5.963138    20.224935    -0.218880
N     12.429798    -4.672248    20.549890    -0.014334
N     13.339970    -4.031392    19.829337    -0.187697
N     11.242584    -6.750517    23.144823    -0.237738
N     11.307680    -5.436169    23.401491     0.016240
N     24.107514     4.600444     1.163246    -0.230373
N      9.592810    -1.541041    20.142519    -0.217980
N     10.777408    -2.046964    20.540471    -0.031107
N     11.788695    -1.440622    19.932946    -0.217256
N     -7.955635    -1.227517    18.581320    -0.694924
N     -1.342056     5.669049     5.973997    -0.681002
N     -5.726771     3.206880    15.668497    -0.209857
N     -4.803583     3.906858    15.075100    -0.008391
N     -4.951747     3.882184    13.730539    -0.238532
N     -1.716367     7.496702    17.415720    -0.190864
N     -1.627843     6.221349    17.071927     0.007132
N     -0.439046     5.730505    17.354496    -0.213430
N     -1.963068     3.964141    13.382036    -0.197029
N     -1.742618     4.152614    14.688921    -0.012285
N     -0.612285     3.549518    15.075100    -0.227031
N     -5.698460     5.240895    17.884315    -0.218919
N     -4.708615     5.973749    17.370980    -0.014339
N     -4.848232     7.266692    17.630002    -0.187687
N     -3.841673     2.619522    18.049147    -0.237681
N     -2.898388     3.388374    17.486362     0.016201
N     -1.691660     2.939450    17.839575    -0.230418
N     -3.644221     6.681576    13.323167    -0.218002
N     -3.458942     6.796389    14.653600    -0.031066
N     -3.512586     8.064223    15.039779    -0.217264
N     -3.520684    13.704069    21.840292    -0.694938
N      3.219072     2.835553    20.888974    -0.680981
N     14.959049     7.577182     2.302944    -0.209816
N     15.177424     7.685587     3.581572    -0.008391
N     15.220945     8.981498     3.967751    -0.238604
N     17.027468     3.844449     6.699259    -0.190926
N     15.844946     4.349081     6.383723     0.007201
N     14.878119     3.761105     7.057181    -0.213450
N     13.969978     8.255171     6.607424    -0.197047
N     14.041261     6.941004     6.362530    -0.012256
N     12.999716     6.296860     6.901768    -0.227070
N     16.769923     5.175347     2.302944    -0.218892
N     16.988232     5.181210     3.619248    -0.014383
N     18.209163     4.769450     3.932430    -0.187603
N     13.597168     4.829242     2.703251    -0.237682
N     13.868379     4.890676     4.014846     0.016187
N     12.931187     4.224157     4.693014    -0.230398
N     17.151018     8.426337     6.350757    -0.217973
N     17.171855     7.115208     6.037575    -0.031099
N     18.332180     6.560692     6.362530    -0.217267
N     23.391694    -0.674805     6.037575    -0.694852
N     10.661905    -0.270028     7.535195    -0.681004
N     -0.150443    -0.723810     9.004558    -0.209860
N      0.991545    -1.189117     9.421349    -0.008371
N      2.029337    -0.510807     8.879757    -0.238613
N      1.665623    -4.299792    13.636349    -0.190916
N      1.548032    -4.456651    12.327108     0.007165
N    -10.946291    19.802493    11.983315    -0.213438
N      3.670338    -3.033508     8.820888    -0.197006
N      2.752396    -3.733209     9.499055    -0.012290
N     -9.892349    20.516794     9.091684    -0.227034
N     -1.266866    -1.307327    11.736067    -0.218871
N     -0.150180    -1.859499    12.214080    -0.014440
N      0.020961    -1.619173    13.506837    -0.187568
N     -1.487089    -3.487426     9.381318    -0.237659
N     -0.337689    -3.971488     9.873460     0.016239
N    -12.867988    20.249870     9.595600    -0.230452
N      3.913987    -1.037753    11.305148    -0.217996
N      2.935505    -1.728145    11.924446    -0.031096
N      3.030899    -1.621170    13.243106    -0.217276
N     -0.646055    -3.429925    21.070290    -0.694990
N    -13.249668    14.583183    10.676430    -0.681011
N      3.387821    16.398973    14.542927    -0.209860
N      2.245833    16.864280    14.126136    -0.008371
N      1.208041    16.185970    14.667728    -0.238613
N      1.571755    19.974955     9.911136    -0.190916
N      1.689346    20.131814    11.220377     0.007165
N     14.183669    -4.127330    11.564170    -0.213438
N     -0.432960    18.708671    14.726597    -0.197006
N      0.484982    19.408372    14.048430    -0.012290
N     13.129727    -4.841631    14.455801    -0.227034
N      4.504244    16.982490    11.811418    -0.218871
N      3.387558    17.534662    11.333405    -0.014440
N      3.216417    17.294336    10.040648    -0.187568
N      4.724467    19.162589    14.166167    -0.237659
N      3.575067    19.646651    13.674025     0.016239
N     16.105366    -4.574707    13.951885    -0.230452
N     -0.676609    16.712916    12.242337    -0.217996
N      0.301873    17.403308    11.623039    -0.031096
N      0.206479    17.296333    10.304379    -0.217276
N      3.883433    19.105088     2.477195    -0.694990
N     16.487046     1.091980    12.871055    -0.681011
N    -11.721671     8.097981    21.244541    -0.209816
N    -11.940046     7.989576    19.965913    -0.008391
N    -11.983567     6.693665    19.579734    -0.238604
N    -13.790090    11.830714    16.848226    -0.190926
N    -12.607568    11.326082    17.163762     0.007201
N    -11.640741    11.914058    16.490304    -0.213450
N    -10.732600     7.419992    16.940061    -0.197047
N    -10.803883     8.734159    17.184955    -0.012256
N     -9.762338     9.378303    16.645717    -0.227070
N    -13.532545    10.499816    21.244541    -0.218892
N    -13.750854    10.493953    19.928237    -0.014383
N    -14.971785    10.905713    19.615055    -0.187603
N    -10.359790    10.845921    20.844234    -0.237682
N    -10.631001    10.784487    19.532639     0.016187
N     -9.693809    11.451006    18.854471    -0.230398
N    -13.913640     7.248826    17.196728    -0.217973
N    -13.934477     8.559955    17.509910    -0.031099
N    -15.094802     9.114471    17.184955    -0.217267
N    -20.154316    16.349968    17.509910    -0.694852
N     -7.424527    15.945191    16.012290    -0.681004
O      6.352380     5.197888     6.508525    -0.571798
O      6.741893     5.978245     4.563503    -0.543906
O      4.898579    -1.065583     3.920656    -0.523114
O      5.724588    -0.566979     1.977989    -0.548825
O      1.779981    13.326418     6.346047    -0.537498
O      1.773269    12.039500     4.547019    -0.545113
O     -3.108284    17.484249     3.807628    -0.574211
O     -3.508816    16.155438     2.206399    -0.543573
O     16.894279    16.336086     4.069005    -0.571793
O     15.759578    18.063222     3.546251    -0.543883
O     11.140379    12.743662     5.493628    -0.523106
O      9.902139    14.524494     5.477145    -0.548804
O      8.097487     9.401930    19.622119    -0.537487
O      5.900349     9.475617    19.867013    -0.545135
O      7.731392    10.750773    12.863991    -0.574206
O      5.629999    10.478468    12.849863    -0.543548
O    -13.656901    -0.660923    19.478480    -0.571793
O    -12.522200    -2.388059    20.001234    -0.543883
O     -7.903001     2.931501    18.053857    -0.523106
O     -6.664761     1.150669    18.070340    -0.548804
O     -4.860109     6.273233     3.925366    -0.537487
O     -2.662971     6.199546     3.680472    -0.545135
O     -4.494014     4.924390    10.683494    -0.574206
O     -2.392621     5.196695    10.697622    -0.543548
O     -3.115002    10.477275    17.038960    -0.571798
O     -3.504515     9.696918    18.983982    -0.543906
O     -1.661201    16.740746    19.626829    -0.523114
O     -2.487210    16.242142    21.569496    -0.548825
O      1.457397     2.348745    17.201438    -0.537498
O      1.464109     3.635663    19.000466    -0.545114
O      6.345662    -1.809086    19.739857    -0.574211
O      6.746194    -0.480275    21.341086    -0.543573
O     20.319194     4.166165     6.906477    -0.571777
O     19.792286     2.639942     5.514821    -0.543874
O     -3.182845     0.204758     9.670952    -0.523126
O     -3.263744    -1.216481     8.034402    -0.548830
O     11.006139     3.824582     7.302075    -0.537446
O     12.156844     1.942485     7.139597    -0.545113
O      5.112665     0.502799     8.665474    -0.574221
O      6.126402    -1.340208     8.922142    -0.543588
O      2.388393    -2.382345    16.240700    -0.571779
O      0.337271    -2.961788    16.271312    -0.543883
O      3.058955    -3.672703    23.017667    -0.523126
O      0.913806    -3.811715    23.307301    -0.548817
O    -11.149055    17.586801     8.804405    -0.537429
O    -12.188776    17.065309    10.685849    -0.545069
O     15.952340    11.456030     5.948095    -0.574204
O     15.265217    10.669528     7.791863    -0.543597
O      0.848985    18.057508     7.306785    -0.571779
O      2.900107    18.636951     7.276173    -0.543883
O      0.178423    19.347866     0.529818    -0.523126
O      2.323572    19.486878     0.240184    -0.548817
O     14.386433    -1.911638    14.743080    -0.537429
O     15.426154    -1.390146    12.861636    -0.545069
O    -12.714962     4.219133    17.599390    -0.574204
O    -12.027839     5.005635    15.755622    -0.543597
O    -17.081816    11.508998    16.641008    -0.571777
O    -16.554908    13.035221    18.032664    -0.543874
O      6.420223    15.470405    13.876533    -0.523126
O      6.501122    16.891644    15.513083    -0.548830
O     -7.768761    11.850581    16.245410    -0.537446
O     -8.919466    13.732678    16.407888    -0.545113
O     -1.875287    15.172364    14.882011    -0.574221
O     -2.889024    17.015371    14.625343    -0.543588

The following XYZ coordinates are in angstroms. Other properties are in atomic units.
The sperically averaged electron density of each atom fit to a function of the form exp(a - br)
eigen_1, eigen_2 and eigen_3 are the three eigenvalues of traceless quadrupole moment tensor
  atom number  atomic symbol              X              Y              Z     net charge C6 coefficient C8 coefficient C10 coefficient fluctuating dipole atomic polarizability isotropic forcefield polarizability              a              b squared Pearson coefficient          <r^3>          <r^4>         wp_QDO          m_QDO          q_QDO       dipole_x       dipole_y       dipole_z         dipole            Qxy            Qxz            Qyz     Q(x^2-y^2)  Q(3z^2 - R^2)        eigen_1        eigen_2        eigen_3 static polarizability      alpha(xx)      alpha(xy)      alpha(xz)      alpha(yy)      alpha(yz)      alpha(zz) atomic spin moment
            1             Zn       6.440007      10.647840       7.455605       0.446240     152.086883 0.28255536E+04  0.99767747E+05                                24.027812                           18.175227       0.992194       2.048788                    0.994873      58.216539     167.938910       0.395669       0.438417      -1.116904      -0.003222       0.004759       0.008150       0.009972      -0.006334       0.008440      -0.021358       0.023949      -0.005059      -0.028286       0.003514       0.024772             32.373801      35.021278      -4.790105      -0.200912      35.102581       3.606165      26.997544           0.000000
            2             Zn       6.642886       7.188630       6.505228       0.686517     112.315361 0.21415972E+04  0.70399231E+05                                18.770482                           14.981399       0.532668       1.996236                    0.996297      49.955354     138.040477       0.474109       0.393005      -1.150411       0.005405      -0.073138      -0.021728       0.076488      -0.027238       0.002054       0.001863      -0.038965      -0.087879      -0.029946      -0.018196       0.048142             23.575372      23.419499       2.477377       0.983787      29.270842       6.231976      18.035775           0.000000
            3             Zn       3.161595      11.892672       6.553030       0.676723     106.704326 0.21480892E+04  0.70758951E+05                                18.298640                           15.106946       0.585029       2.000297                    0.996652      50.662930     140.743091       0.466707       0.398412      -1.144983      -0.092523       0.023456      -0.021442       0.097829       0.041865      -0.023989      -0.012143       0.050295      -0.067026      -0.037857      -0.030138       0.067995             22.147635      22.171780      -4.615319       6.970319      22.817160      -0.886863      21.453965           0.000001
            4             Zn       6.816271      10.874260      11.013865       0.687648     111.562368 0.21695320E+04  0.71548135E+05                                18.723899                           15.100532       0.591815       2.011736                    0.996360      50.055256     138.534855       0.471220       0.394139      -1.149596      -0.001102       0.009634       0.081871       0.082443       0.010505       0.014973       0.038588      -0.027814       0.059937      -0.029079      -0.026475       0.055554             23.253888      18.171776      -2.717414      -1.181318      21.205710      -2.657285      30.384177           0.000001
            5             Zn       9.063907      12.496905       5.721097       0.695554     103.802367 0.20844714E+04  0.68164738E+05                                18.000432                           14.891959       0.702255       2.036259                    0.996969      50.242798     139.171675       0.469465       0.398969      -1.144323       0.063695       0.034422      -0.071256       0.101584       0.010446      -0.023366      -0.000990       0.003572       0.275170      -0.057979      -0.037703       0.095682             21.880927      28.613131       2.447611      -1.670868      22.670265      -1.030697      14.359384          -0.000001
            6             Zn      -7.784735      19.483982       1.557902       0.446229     152.190413 0.28278893E+04  0.99867979E+05                                24.035268                           18.180615       0.992274       2.048806                    0.994872      58.216696     167.938564       0.395691       0.438315      -1.117001       0.009014      -0.002836      -0.003231       0.009987      -0.007140       0.013898      -0.003206      -0.026847       0.058137      -0.028367       0.003565       0.024802             32.384325      32.215374       2.491709      -4.662582      27.152178       1.215260      37.785423           0.000000
            7             Zn     -10.452121      17.807666       3.285816       0.686554     112.309038 0.21414546E+04  0.70393224E+05                                18.769663                           14.980793       0.532815       1.996288                    0.996295      49.953993     138.034482       0.474124       0.393000      -1.150418      -0.057574      -0.033994       0.037084       0.076456       0.015478      -0.025552      -0.017217       0.005462       0.082980      -0.029919      -0.018188       0.048107             23.574240      27.678810       7.362275      -2.853798      21.556527       1.587573      21.487382           0.000000
            8             Zn       7.636417       9.112785      21.548539       0.676715     106.693692 0.21478302E+04  0.70747875E+05                                18.296972                           15.105644       0.585192       2.000351                    0.996651      50.661638     140.734304       0.466748       0.398391      -1.145005      -0.015328      -0.024482      -0.093461       0.097823       0.009822       0.006398       0.037015      -0.080611      -0.065365      -0.037892      -0.030158       0.068051             22.145514      21.799524       1.329177       3.063531      15.573364      -3.792551      29.063654           0.000001
            9             Zn      -4.674476      18.012155       2.565028       0.687639     111.567687 0.21696705E+04  0.71554053E+05                                18.724660                           15.101154       0.591630       2.011680                    0.996362      50.056208     138.540102       0.471203       0.394147      -1.149587       0.072906      -0.036325       0.012852       0.082462       0.011448       0.003688      -0.000237       0.080925      -0.079672      -0.029011      -0.026478       0.055489             23.254813      24.463514      -6.280685       0.325543      23.205404      -3.915129      22.095523           0.000000
           10             Zn      -7.902905      23.036311       2.382064       0.695562     103.803448 0.20844623E+04  0.68164554E+05                                18.000765                           14.892070       0.702454       2.036319                    0.996970      50.242676     139.172715       0.469455       0.398977      -1.144314      -0.032724       0.094294       0.018746       0.101556      -0.064570       0.014512      -0.005392       0.031996      -0.166150      -0.057966      -0.037691       0.095657             21.881609      16.116248       3.895814      -0.916367      25.694552       4.394016      23.834027          -0.000001
           11             Zn      11.022113      -3.808819      21.989583       0.446229     152.190413 0.28278893E+04  0.99867979E+05                                24.035268                           18.180615       0.992274       2.048806                    0.994872      58.216696     167.938564       0.395691       0.438315      -1.117001      -0.009014       0.002836       0.003231       0.009987      -0.007140       0.013898      -0.003206      -0.026847       0.058137      -0.028367       0.003565       0.024802             32.384325      32.215374       2.491709      -4.662582      27.152178       1.215260      37.785423           0.000000
           12             Zn      13.689499      -2.132503      20.261669       0.686554     112.309039 0.21414546E+04  0.70393225E+05                                18.769663                           14.980793       0.532815       1.996288                    0.996295      49.953993     138.034483       0.474124       0.393000      -1.150418       0.057574       0.033994      -0.037084       0.076456       0.015478      -0.025552      -0.017217       0.005462       0.082980      -0.029919      -0.018188       0.048107             23.574240      27.678810       7.362275      -2.853798      21.556527       1.587573      21.487382           0.000000
           13             Zn      -4.399039       6.562378       1.998946       0.676715     106.693692 0.21478302E+04  0.70747876E+05                                18.296972                           15.105644       0.585192       2.000351                    0.996651      50.661638     140.734304       0.466748       0.398391      -1.145005       0.015328       0.024482       0.093461       0.097823       0.009822       0.006398       0.037015      -0.080611      -0.065365      -0.037892      -0.030158       0.068050             22.145514      21.799524       1.329177       3.063531      15.573364      -3.792551      29.063654           0.000001
           14             Zn       7.911854      -2.336992      20.982457       0.687639     111.567688 0.21696705E+04  0.71554053E+05                                18.724660                           15.101154       0.591630       2.011680                    0.996362      50.056208     138.540102       0.471203       0.394147      -1.149587      -0.072906       0.036325      -0.012852       0.082462       0.011448       0.003688      -0.000237       0.080925      -0.079672      -0.029011      -0.026478       0.055489             23.254814      24.463514      -6.280686       0.325543      23.205404      -3.915129      22.095522           0.000000
           15             Zn      11.140283      -7.361148      21.165421       0.695562     103.803446 0.20844623E+04  0.68164552E+05                                18.000765                           14.892070       0.702454       2.036319                    0.996970      50.242676     139.172714       0.469455       0.398977      -1.144314       0.032724      -0.094294      -0.018746       0.101556      -0.064570       0.014512      -0.005392       0.031996      -0.166150      -0.057966      -0.037691       0.095657             21.881608      16.116247       3.895814      -0.916367      25.694552       4.394016      23.834026          -0.000001
           16             Zn      -3.202629       5.027323      16.091880       0.446240     152.086885 0.28255537E+04  0.99767749E+05                                24.027812                           18.175227       0.992194       2.048788                    0.994873      58.216539     167.938909       0.395669       0.438417      -1.116904       0.003222      -0.004759      -0.008150       0.009972      -0.006334       0.008440      -0.021358       0.023949      -0.005059      -0.028286       0.003514       0.024772             32.373801      35.021278      -4.790105      -0.200912      35.102582       3.606165      26.997544           0.000000
           17             Zn      -3.405508       8.486533      17.042257       0.686517     112.315362 0.21415972E+04  0.70399233E+05                                18.770483                           14.981399       0.532668       1.996236                    0.996297      49.955354     138.040479       0.474108       0.393005      -1.150411      -0.005405       0.073138       0.021728       0.076488      -0.027238       0.002054       0.001863      -0.038965      -0.087879      -0.029946      -0.018196       0.048142             23.575373      23.419500       2.477377       0.983787      29.270843       6.231976      18.035775           0.000000
           18             Zn       0.075783       3.782491      16.994455       0.676723     106.704326 0.21480892E+04  0.70758951E+05                                18.298640                           15.106946       0.585029       2.000297                    0.996652      50.662930     140.743091       0.466707       0.398412      -1.144983       0.092523      -0.023456       0.021442       0.097829       0.041865      -0.023989      -0.012143       0.050295      -0.067026      -0.037857      -0.030138       0.067995             22.147635      22.171780      -4.615319       6.970318      22.817159      -0.886863      21.453965           0.000001
           19             Zn      -3.578893       4.800903      12.533620       0.687648     111.562368 0.21695320E+04  0.71548136E+05                                18.723899                           15.100532       0.591815       2.011736                    0.996360      50.055256     138.534856       0.471220       0.394139      -1.149596       0.001102      -0.009634      -0.081871       0.082443       0.010505       0.014973       0.038588      -0.027814       0.059937      -0.029079      -0.026475       0.055554             23.253888      18.171776      -2.717414      -1.181319      21.205710      -2.657285      30.384177           0.000000
           20             Zn      -5.826529       3.178258      17.826388       0.695554     103.802370 0.20844715E+04  0.68164742E+05                                18.000432                           14.891959       0.702255       2.036259                    0.996969      50.242799     139.171678       0.469465       0.398969      -1.144323      -0.063695      -0.034422       0.071256       0.101584       0.010446      -0.023366      -0.000990       0.003572       0.275170      -0.057979      -0.037703       0.095682             21.880927      28.613132       2.447611      -1.670868      22.670265      -1.030697      14.359385          -0.000001
           21             Zn      15.472416       6.002153       4.971345       0.446246     151.946238 0.28224080E+04  0.99632819E+05                                24.017618                           18.167953       0.992167       2.048783                    0.994874      58.216707     167.940687       0.395640       0.438554      -1.116773      -0.005664       0.007254       0.003874       0.009986       0.026517      -0.003214       0.000144       0.001725       0.011186      -0.028565       0.003667       0.024898             32.359123      38.874734      -1.953512      -3.933826      28.624904      -2.501491      29.577731           0.000000
           22             Zn      18.663336       4.604029       5.851079       0.686540     112.327342 0.21418856E+04  0.70411972E+05                                18.772796                           14.983218       0.532909       1.996313                    0.996299      49.956038     138.051272       0.474035       0.393048      -1.150365       0.067932      -0.030658       0.017053       0.076455      -0.000173      -0.001078      -0.005186       0.074520      -0.066669      -0.029738      -0.018650       0.048388             23.578123      26.155725      -6.228801       1.544226      21.897825      -5.586219      22.680819           0.000000
           23             Zn      12.903675       4.248287       6.825474       0.676722     106.707528 0.21481576E+04  0.70761933E+05                                18.299251                           15.107375       0.585232       2.000359                    0.996652      50.662744     140.744385       0.466691       0.398422      -1.144974      -0.062062      -0.047763       0.058658       0.097846      -0.001735       0.005281      -0.010029      -0.007642       0.200037      -0.037638      -0.030356       0.067994             22.148506      26.358130       4.565751      -0.850371      25.204128      -3.107637      14.883258           0.000001
           24             Zn      15.436132       9.453738       5.940560       0.687660     111.549967 0.21692182E+04  0.71534473E+05                                18.721678                           15.098759       0.591517       2.011654                    0.996360      50.054027     138.523646       0.471285       0.394104      -1.149633      -0.009141       0.076810       0.028571       0.082460      -0.032332       0.005547      -0.010375      -0.046492      -0.081791      -0.028958      -0.026175       0.055133             23.251087      22.764667       1.885890       0.306556      26.737520       6.474594      20.251075           0.000001
           25             Zn      14.977630       5.625798       1.376115       0.695572     103.780194 0.20839676E+04  0.68143515E+05                                17.997080                           14.889522       0.702576       2.036351                    0.996969      50.240627     139.156617       0.469538       0.398935      -1.144358      -0.002621      -0.037791      -0.094228       0.101557      -0.010459       0.001136       0.060988      -0.112134      -0.006316      -0.057872      -0.037886       0.095758             21.876378      21.888217       0.506495      -0.735672      15.203471      -3.977393      28.537447          -0.000001
           26             Zn       1.247674      -2.848411      10.847384       0.446277     152.331873 0.28310156E+04  0.10000210E+06                                24.045526                           18.187808       0.992180       2.048798                    0.994874      58.215041     167.932275       0.395721       0.438177      -1.117132       0.006543      -0.000339      -0.007528       0.009980       0.006150       0.009574       0.008024      -0.016044      -0.074855      -0.028543       0.003587       0.024955             32.399287      26.178510      -2.721013      -1.678860      34.527234       4.191783      36.492118           0.000000
           27             Zn       1.568328      -2.463642      14.405409       0.686534     112.331949 0.21419732E+04  0.70415720E+05                                18.773492                           14.983664       0.532680       1.996241                    0.996298      49.956966     138.055627       0.474021       0.393055      -1.150358       0.004967       0.008475       0.075806       0.076440       0.001169       0.008452       0.031641      -0.028986       0.078099      -0.029775      -0.018688       0.048464             23.579298      16.912339      -3.267150       0.843485      21.785486      -2.556260      32.040070           0.000000
           28             Zn     -11.094202      19.155107      10.047241       0.676717     106.716485 0.21483475E+04  0.70770037E+05                                18.300585                           15.108290       0.584975       2.000281                    0.996651      50.663919     140.751345       0.466663       0.398435      -1.144960       0.015154      -0.095689      -0.013359       0.097798      -0.042505       0.023496      -0.020932       0.031673      -0.071579      -0.037593      -0.030344       0.067936             22.150534      15.742446       5.033450       0.298428      28.724213       1.897801      21.984942           0.000001
           29             Zn       3.945385      -1.095073       9.265464       0.687653     111.550052 0.21692294E+04  0.71534947E+05                                18.721728                           15.098801       0.591664       2.011693                    0.996361      50.054346     138.524696       0.471284       0.394104      -1.149633       0.064876       0.030882      -0.040497       0.082478       0.011633      -0.022279      -0.028051      -0.006415       0.101283      -0.029002      -0.026154       0.055156             23.251124      28.439174       5.034359      -2.569686      20.637011       2.033906      20.677187           0.000000
           30             Zn      -1.989182      -1.521502       9.810824       0.695553     103.787531 0.20841345E+04  0.68150682E+05                                17.998280                           14.890379       0.702523       2.036334                    0.996970      50.242130     139.164834       0.469510       0.398949      -1.144342      -0.099033       0.022111      -0.004276       0.101562       0.030596      -0.043331      -0.021915       0.111495      -0.082826      -0.057840      -0.037896       0.095736             21.878020      20.715310      -6.387967       4.015632      24.222176       0.184979      20.696574          -0.000001
           31             Zn       1.989704      18.523574      12.700101       0.446277     152.331873 0.28310156E+04  0.10000210E+06                                24.045526                           18.187808       0.992180       2.048798                    0.994874      58.215041     167.932275       0.395721       0.438177      -1.117132      -0.006543       0.000339       0.007528       0.009980       0.006150       0.009574       0.008024      -0.016044      -0.074855      -0.028543       0.003587       0.024955             32.399287      26.178510      -2.721013      -1.678859      34.527234       4.191782      36.492117           0.000000
           32             Zn       1.669050      18.138805       9.142076       0.686534     112.331948 0.21419732E+04  0.70415719E+05                                18.773492                           14.983664       0.532679       1.996241                    0.996298      49.956966     138.055626       0.474021       0.393055      -1.150358      -0.004967      -0.008475      -0.075806       0.076440       0.001169       0.008452       0.031641      -0.028986       0.078099      -0.029775      -0.018688       0.048464             23.579298      16.912338      -3.267150       0.843484      21.785485      -2.556260      32.040069           0.000000
           33             Zn      14.331580      -3.479944      13.500244       0.676717     106.716486 0.21483475E+04  0.70770037E+05                                18.300585                           15.108290       0.584975       2.000281                    0.996651      50.663920     140.751346       0.466663       0.398435      -1.144960      -0.015154       0.095689       0.013359       0.097798      -0.042505       0.023496      -0.020932       0.031673      -0.071579      -0.037593      -0.030344       0.067936             22.150533      15.742445       5.033450       0.298428      28.724212       1.897801      21.984942           0.000001
           34             Zn      -0.708007      16.770236      14.282021       0.687653     111.550053 0.21692295E+04  0.71534947E+05                                18.721728                           15.098801       0.591664       2.011693                    0.996361      50.054346     138.524697       0.471284       0.394104      -1.149633      -0.064876      -0.030882       0.040497       0.082478       0.011633      -0.022279      -0.028051      -0.006415       0.101283      -0.029002      -0.026154       0.055156             23.251124      28.439174       5.034359      -2.569686      20.637011       2.033906      20.677187           0.000001
           35             Zn       5.226560      17.196665      13.736661       0.695553     103.787529 0.20841345E+04  0.68150680E+05                                17.998280                           14.890379       0.702523       2.036334                    0.996970      50.242130     139.164833       0.469510       0.398949      -1.144342       0.099033      -0.022111       0.004276       0.101562       0.030596      -0.043331      -0.021915       0.111495      -0.082826      -0.057840      -0.037896       0.095736             21.878020      20.715310      -6.387967       4.015632      24.222175       0.184978      20.696574          -0.000001
           36             Zn     -12.235038       9.673010      18.576140       0.446246     151.946239 0.28224081E+04  0.99632820E+05                                24.017618                           18.167953       0.992167       2.048783                    0.994874      58.216707     167.940685       0.395640       0.438554      -1.116773       0.005664      -0.007254      -0.003874       0.009986       0.026517      -0.003214       0.000144       0.001725       0.011186      -0.028565       0.003667       0.024898             32.359122      38.874733      -1.953512      -3.933826      28.624904      -2.501491      29.577730           0.000000
           37             Zn     -15.425958      11.071134      17.696406       0.686540     112.327343 0.21418856E+04  0.70411973E+05                                18.772797                           14.983218       0.532909       1.996313                    0.996299      49.956038     138.051273       0.474035       0.393048      -1.150365      -0.067932       0.030658      -0.017053       0.076455      -0.000173      -0.001078      -0.005186       0.074520      -0.066669      -0.029738      -0.018650       0.048388             23.578124      26.155726      -6.228801       1.544226      21.897826      -5.586219      22.680820           0.000000
           38             Zn      -9.666297      11.426876      16.722011       0.676722     106.707526 0.21481576E+04  0.70761932E+05                                18.299250                           15.107375       0.585232       2.000359                    0.996652      50.662744     140.744384       0.466691       0.398422      -1.144974       0.062062       0.047763      -0.058658       0.097846      -0.001735       0.005281      -0.010029      -0.007642       0.200037      -0.037638      -0.030356       0.067994             22.148505      26.358130       4.565751      -0.850371      25.204128      -3.107637      14.883258           0.000001
           39             Zn     -12.198754       6.221425      17.606925       0.687660     111.549968 0.21692182E+04  0.71534474E+05                                18.721679                           15.098759       0.591517       2.011654                    0.996360      50.054027     138.523647       0.471285       0.394104      -1.149633       0.009141      -0.076810      -0.028571       0.082460      -0.032332       0.005547      -0.010375      -0.046492      -0.081791      -0.028958      -0.026175       0.055133             23.251088      22.764667       1.885890       0.306556      26.737521       6.474594      20.251076           0.000001
           40             Zn     -11.740252      10.049365      22.171370       0.695572     103.780196 0.20839677E+04  0.68143517E+05                                17.997080                           14.889522       0.702576       2.036351                    0.996969      50.240628     139.156619       0.469538       0.398935      -1.144358       0.002621       0.037791       0.094228       0.101557      -0.010459       0.001136       0.060988      -0.112134      -0.006316      -0.057872      -0.037886       0.095758             21.876379      21.888217       0.506495      -0.735673      15.203471      -3.977393      28.537447          -0.000001
           41              H       6.896645       4.060433       2.802151       0.127837       1.247101 0.95936782E+01  0.97590074E+02                                 1.852477                            1.765755      -1.136272       2.345433                    0.996534       3.459875       9.546436       0.494058       1.218729      -0.724765       0.009797       0.022785      -0.018894       0.031179       0.006086      -0.005292      -0.003131      -0.013985       0.038333      -0.016195       0.001063       0.015132              1.878477       1.655368       0.280979      -0.220520       2.157405      -0.206427       1.822659          -0.000002
           42              H       5.560201       2.962710       6.390787       0.116671       1.152744 0.85804442E+01  0.85950508E+02                                 1.825455                            1.719780      -1.278149       2.271692                    0.994741       3.673458      10.477915       0.473042       1.292610      -0.705294      -0.007090       0.005618       0.037371       0.038450       0.004643      -0.011631       0.000801      -0.007851       0.036555      -0.016468      -0.000758       0.017226              1.866855       1.548873       0.039805      -0.123517       1.776688       0.200915       2.275005           0.000000
           43              H       5.118819       0.852756       5.583109       0.113442       1.051359 0.74668048E+01  0.72697359E+02                                 1.758264                            1.634757      -1.191493       2.316697                    0.995239       3.661208      10.509773       0.468726       1.342156      -0.694300      -0.012673      -0.025643       0.025532       0.038341       0.004872      -0.006749      -0.004678      -0.011071       0.016316      -0.011619      -0.000728       0.012347              1.832780       1.602910       0.346196      -0.271908       2.079266      -0.314911       1.816163           0.000000
           44              H      -1.716686      14.501007       2.109855       0.131855       1.184774 0.90093564E+01  0.90323366E+02                                 1.793511                            1.712862      -1.139895       2.342242                    0.997130       3.433702       9.441652       0.500285       1.221187      -0.723552      -0.013797      -0.004971      -0.027917       0.031535      -0.005657       0.004700       0.009803      -0.012809       0.024736      -0.015608       0.000090       0.015517              1.830994       1.707370      -0.162719       0.340380       1.585230       0.032846       2.200382           0.000001
           45              H      -1.565554      16.416260       5.604301       0.114814       1.179590 0.87470439E+01  0.88060281E+02                                 1.861871                            1.743389      -1.081973       2.363760                    0.996373       3.651344      10.448255       0.466905       1.303043      -0.703729      -0.008783       0.028065       0.022152       0.036816      -0.009510       0.001496       0.011694      -0.006439       0.025083      -0.017120       0.000052       0.017068              1.913551       1.720308      -0.265284      -0.098287       1.986078       0.340622       2.034269           0.000000
           46              H       0.120146      15.011867       6.301307       0.113915       1.087209 0.76670664E+01  0.75081970E+02                                 1.792356                            1.651421      -1.242137       2.293548                    0.994485       3.681107      10.569687       0.468902       1.333883      -0.695937       0.016322       0.006738       0.034091       0.038392      -0.002892       0.004968       0.006398      -0.001305       0.030262      -0.011006      -0.002234       0.013240              1.898011       1.723955      -0.121710       0.436842       1.527904       0.094900       2.442174           0.000000
           47              H       9.555155      12.571559      12.056312       0.130047       1.042178 0.71976304E+01  0.69186510E+02                                 1.732377                            1.592806      -1.034557       2.399766                    0.997413       3.467275       9.773883       0.482066       1.321805      -0.699475      -0.010112      -0.013262       0.033020       0.036992       0.007632       0.003164      -0.000891       0.005388       0.039414      -0.014898       0.001179       0.013719              1.813535       1.581795       0.165074      -0.353748       1.449651      -0.248343       2.409158           0.000000
           48              H      11.399230      13.948165      12.011572       0.107603       1.130671 0.78540170E+01  0.75754135E+02                                 1.711223                            1.577620      -0.753507       2.517717                    0.999771       3.273100       8.703034       0.534376       1.188350      -0.731679       0.015795       0.009807       0.032581       0.037512       0.015451       0.002311      -0.000682       0.005788       0.037494      -0.022084       0.008977       0.013107              1.772173       1.721348       0.190494       0.428744       1.373103       0.215216       2.222067           0.000000
           49              H      12.211883      14.720364      10.000617       0.106753       1.146315 0.79085230E+01  0.76617619E+02                                 1.743628                            1.594314      -0.812069       2.487469                    0.999464       3.333363       8.961243       0.524553       1.205269      -0.727140       0.029273       0.022111      -0.003133       0.036818       0.015228      -0.003328      -0.003210       0.004842       0.034723      -0.021209       0.005888       0.015321              1.846452       2.359453       0.644279      -0.021457       1.757375      -0.022601       1.422527          -0.000000
           50              H      11.176351      14.118511       8.034402       0.118838       1.048453 0.74907687E+01  0.72794595E+02                                 1.741040                            1.626407      -1.087333       2.366571                    0.996457       3.579122      10.175461       0.475960       1.324230      -0.698500       0.015356       0.012672      -0.029946       0.035960       0.014973      -0.001359      -0.003093       0.006958       0.013674      -0.017764       0.003722       0.014042              1.796532       1.638317       0.237410      -0.373813       1.522613      -0.305180       2.228665          -0.000000
           51              H       1.079873       9.633293       5.161609       0.122891       1.158560 0.82914227E+01  0.81280227E+02                                 1.754077                            1.632063      -1.010190       2.401198                    0.998162       3.354068       9.069501       0.518650       1.204692      -0.727245      -0.024231       0.027775      -0.002004       0.036914      -0.007218       0.007139       0.007518       0.015185      -0.038125      -0.019248       0.001846       0.017402              1.810143       1.814032      -0.416636       0.164714       2.187695      -0.043722       1.428701           0.000000
           52              H       0.304165       7.631970       4.313899       0.109149       1.051315 0.70145366E+01  0.66563420E+02                                 1.695394                            1.534900      -0.938367       2.433586                    0.997766       3.447168       9.453778       0.512480       1.259484      -0.712547      -0.035504      -0.003058      -0.015483       0.038854      -0.005565       0.009133       0.009248      -0.003869      -0.055885      -0.024603       0.009152       0.015452              1.824832       2.452150       0.155066       0.494095       1.447926      -0.035798       1.574420           0.000000
           53              H       1.671013       5.771249       4.313899       0.111564       1.152791 0.80910870E+01  0.77957014E+02                                 1.690157                            1.570388      -0.709067       2.540128                    0.999865       3.119540       8.063052       0.556185       1.142979      -0.745147      -0.012748      -0.032642      -0.016903       0.038906      -0.002087       0.010035       0.008715      -0.001965      -0.049111      -0.022562       0.010199       0.012363              1.746950       1.642624       0.335242       0.148951       2.166357       0.259936       1.431869          -0.000001
           54              H       3.812633       5.912434       5.166318       0.124271       1.061204 0.74102525E+01  0.71720833E+02                                 1.749657                            1.612884      -1.029131       2.400311                    0.996982       3.512163       9.920975       0.480717       1.316450      -0.700476       0.022292      -0.030747      -0.002425       0.038055      -0.002772       0.006945       0.007290      -0.009051      -0.040471      -0.018186       0.004850       0.013336              1.827413       1.958479      -0.552779       0.047694       2.214850       0.029901       1.308910           0.000000
           55              H       1.547921      13.629704       8.983366       0.126567       1.099324 0.80508550E+01  0.79393517E+02                                 1.783129                            1.678273      -1.022905       2.401116                    0.998004       3.491231       9.889556       0.473422       1.311941      -0.702485      -0.023760       0.008356      -0.028143       0.037768      -0.011654       0.003652       0.002219       0.012551       0.005132      -0.014956       0.002195       0.012761              1.836027       1.893534      -0.188569       0.486707       1.456619      -0.072879       2.157928           0.000000
           56              H       1.066555      14.533562      11.069673       0.105598       1.068616 0.75621049E+01  0.73896719E+02                                 1.784953                            1.650352      -1.033523       2.385929                    0.996273       3.670174      10.572529       0.464068       1.350647      -0.692853      -0.031771       0.021331       0.008305       0.039159      -0.010328       0.001801       0.006001       0.011164       0.023621      -0.017157       0.006908       0.010250              1.882690       2.323723      -0.663610      -0.160557       1.818816       0.140490       1.505530           0.000000
           57              H       2.509654      14.160638      12.852217       0.105560       1.043223 0.72995809E+01  0.70764454E+02                                 1.762282                            1.625051      -1.041259       2.383001                    0.996273       3.659208      10.528306       0.465717       1.356648      -0.691494      -0.009553       0.015760       0.033290       0.038051      -0.011717       0.002558       0.004723       0.011730       0.015662      -0.017007       0.006492       0.010515              1.865148       1.495697      -0.195529      -0.280422       1.614103       0.516706       2.485643           0.000000
           58              H       4.427487      12.887975      12.550810       0.129585       0.965535 0.69547586E+01  0.66383475E+02                                 1.657512                            1.576861      -0.969181       2.432076                    0.998291       3.430272       9.684528       0.478621       1.340714      -0.695916       0.022754      -0.005285       0.030008       0.038029      -0.006812       0.005142       0.005752       0.015980       0.030235      -0.017434       0.004476       0.012958              1.697256       1.686480      -0.203016       0.406553       1.432050      -0.108423       1.973238           0.000000
           59              H       9.436115       6.320921       4.806042       0.126598       0.960835 0.69196001E+01  0.66013954E+02                                 1.655694                            1.575178      -0.968298       2.429979                    0.998159       3.458902       9.786897       0.477465       1.344650      -0.694883      -0.014640      -0.035304       0.003292       0.038361       0.002534      -0.010643       0.000072      -0.016543      -0.025671      -0.017252       0.004174       0.013078              1.700353       1.630909       0.347215      -0.094147       2.162220      -0.016470       1.307931          -0.000000
           60              H      11.419668       6.532028       3.623958       0.103589       1.044112 0.73756884E+01  0.71780868E+02                                 1.768946                            1.637821      -1.139071       2.334508                    0.995232       3.721535      10.773980       0.461465       1.363834      -0.689688       0.018919      -0.028907      -0.015714       0.037953       0.001860      -0.011724       0.002775      -0.002090      -0.025576      -0.016282       0.005821       0.010461              1.854406       1.720782      -0.459186      -0.301248       2.275277       0.411137       1.567158          -0.000000
           61              H      12.386667       8.623245       3.341388       0.103893       1.064711 0.74204280E+01  0.72292216E+02                                 1.791689                            1.642121      -1.061668       2.372431                    0.996123       3.699707      10.700296       0.461351       1.362738      -0.690144       0.033702       0.001566      -0.019796       0.039117       0.000663      -0.011166       0.003609      -0.008923      -0.030263      -0.017558       0.006999       0.010558              1.922930       2.533601       0.069871      -0.700947       1.461584      -0.025737       1.773604           0.000000
           62              H      11.364420      10.506892       4.238547       0.127264       1.111752 0.81990298E+01  0.81160263E+02                                 1.791132                            1.689852      -1.042355       2.391325                    0.997863       3.493601       9.889465       0.473761       1.306069      -0.703828       0.019747       0.032250      -0.003862       0.038012       0.003711      -0.010970      -0.001557       0.002752      -0.022473      -0.013855       0.000883       0.012972              1.832328       1.701082       0.353443      -0.160832       2.339625      -0.060499       1.456278          -0.000000
           63              H       3.354174      14.679683       4.410444       0.121674       1.000253 0.70737474E+01  0.67837398E+02                                 1.695457                            1.587157      -1.049523       2.387136                    0.997111       3.521274       9.979835       0.478261       1.335431      -0.696283      -0.035108      -0.001001       0.001604       0.035159      -0.003586       0.002420      -0.010303       0.009506      -0.028499      -0.016097       0.003485       0.012611              1.743994       2.455695       0.063259       0.010895       1.401037      -0.078387       1.375249           0.000000
           64              H       4.205408      16.418349       3.207167       0.105674       1.110074 0.74861896E+01  0.71929027E+02                                 1.733993                            1.568697      -0.973426       2.410151                    0.998043       3.437263       9.367870       0.517147       1.232675      -0.719131      -0.025267       0.021740      -0.014797       0.036469      -0.001814       0.003493      -0.009882       0.021938      -0.033862      -0.018713       0.001210       0.017504              1.859403       1.906057      -0.598879       0.382570       2.021490      -0.459771       1.650662          -0.000000
           65              H       6.462256      16.664839       3.002304       0.105376       1.150694 0.80536614E+01  0.77194313E+02                                 1.651842                            1.538286      -0.747533       2.516330                    0.999748       3.145225       8.002143       0.579965       1.101824      -0.755052       0.013693       0.025807      -0.020004       0.035407       0.001548      -0.001962      -0.015929       0.009821      -0.031758      -0.021964       0.008464       0.013500              1.683503       1.520582       0.176127      -0.153276       1.885788      -0.488169       1.644139          -0.000004
           66              H       7.867869      15.172664       4.000718       0.121061       1.193916 0.83537204E+01  0.82138163E+02                                 1.795728                            1.641559      -1.040631       2.385694                    0.997879       3.400133       9.242379       0.514964       1.209663      -0.725666       0.033686       0.006253      -0.003449       0.034435       0.003101      -0.005657      -0.011670       0.003755      -0.018184      -0.015065       0.001313       0.013752              1.880656       2.764440       0.058035      -0.027856       1.437930      -0.098019       1.439599          -0.000002
           67              H       7.048447       5.002466       9.148198       0.126576       1.031403 0.69917206E+01  0.66894426E+02                                 1.736546                            1.580699      -1.041250       2.395768                    0.996815       3.509937       9.954996       0.477699       1.340126      -0.695268      -0.003686      -0.023954      -0.027237       0.036458      -0.001538       0.002031       0.004157      -0.023841       0.008977      -0.013841       0.001544       0.012297              1.830082       1.331422       0.011276       0.036020       2.115537       0.588154       2.043286           0.000000
           68              H       7.423853       4.185585      11.241569       0.104366       1.191600 0.82344163E+01  0.80307552E+02                                 1.769230                            1.612513      -0.769486       2.507749                    0.999648       3.309652       8.827400       0.530369       1.184145      -0.732878       0.003427      -0.035687       0.005638       0.036292      -0.002266       0.005874      -0.001449      -0.033284       0.025640      -0.022154       0.008757       0.013396              1.860901       1.345537      -0.024669      -0.002004       2.714542      -0.169743       1.522625           0.000000
           69              H       7.581927       5.615480      13.009985       0.106052       1.154252 0.79592545E+01  0.76180695E+02                                 1.668133                            1.538531      -0.725992       2.527846                    0.999825       3.133494       8.006309       0.573802       1.115249      -0.751624       0.005193      -0.014130       0.033383       0.036620      -0.003172       0.005265      -0.000242      -0.031617       0.035650      -0.022849       0.009972       0.012877              1.725611       1.328509      -0.040300       0.188082       1.559707      -0.347610       2.288616          -0.000000
           70              H       7.367118       7.860689      12.682675       0.122174       1.068162 0.73887179E+01  0.71454822E+02                                 1.758416                            1.611535      -0.988419       2.417114                    0.997535       3.500598       9.881806       0.480510       1.318080      -0.700314       0.001565       0.020837       0.028646       0.035458      -0.002868       0.004164       0.001087      -0.022804       0.036776      -0.018479       0.005585       0.012894              1.841477       1.329058       0.007006       0.070704       1.952594       0.596612       2.242780           0.000000
           71              H       6.771054       1.181284       1.368109       0.336516       0.582460 0.34459595E+01  0.27492250E+02                                 1.173616                            1.100945      -1.139363       2.455445                    0.999984       2.354951       6.004167       0.582042       1.319022      -0.701395       0.003939      -0.016980      -0.006672       0.018664      -0.000911      -0.017167       0.004430      -0.014570       0.048690      -0.022968      -0.001561       0.024528              1.217805       0.973629       0.073781      -0.013495       1.541477       0.254795       1.138309          -0.000001
           72              H       7.068091       2.638084       1.259790       0.338164       0.565460 0.33932170E+01  0.26773916E+02                                 1.128831                            1.078795      -1.084777       2.504428                    0.999942       2.189490       5.422574       0.603543       1.286167      -0.710930       0.009212       0.021321      -0.011380       0.025864       0.004090      -0.016537      -0.000203      -0.031312       0.022609      -0.027610       0.011306       0.016304              1.141399       1.034959       0.158448      -0.109113       1.238242      -0.149924       1.150995          -0.000003
           73              H       0.609401      12.284955       2.941081       0.335063       0.558253 0.33267160E+01  0.26614964E+02                                 1.188742                            1.117775      -1.182348       2.432496                    0.999838       2.503644       6.638818       0.543590       1.408395      -0.682042       0.008668      -0.009074       0.004952       0.013491      -0.010697      -0.001368       0.014135      -0.014047       0.011829      -0.016847      -0.004391       0.021238              1.229606       1.215714      -0.267548       0.189698       1.331713      -0.069929       1.141390           0.000000
           74              H      -0.327100      12.742897       1.876735       0.335919       0.576584 0.34927853E+01  0.28119343E+02                                 1.203366                            1.140741      -1.124815       2.484293                    0.999868       2.321501       6.057133       0.544552       1.397120      -0.687463      -0.014446       0.002488      -0.019345       0.024272      -0.014571       0.011707       0.005777       0.001209       0.021108      -0.023184       0.007453       0.015731              1.236218       1.036922       0.006051       0.169987       1.132913       0.136902       1.538819           0.000000
           75              H      13.264622      17.791302       4.257385       0.127820       1.246586 0.95888742E+01  0.97529924E+02                                 1.851979                            1.765313      -1.136215       2.345450                    0.996535       3.459857       9.546132       0.494116       1.218729      -0.724758      -0.001966       0.030097      -0.007931       0.031187      -0.006669       0.000579      -0.005915      -0.003447      -0.044300      -0.016197       0.001060       0.015138              1.877959       1.727229       0.075456      -0.093634       2.384025      -0.135333       1.522625          -0.000002
           76              H      15.476264      14.489651       4.535246       0.116613       1.152969 0.85825062E+01  0.85976100E+02                                 1.825670                            1.719968      -1.278380       2.271575                    0.994740       3.673820      10.479158       0.473026       1.292581      -0.705300       0.033208      -0.019421      -0.000232       0.038471      -0.009238      -0.004677      -0.000237      -0.001969      -0.045942      -0.016466      -0.000755       0.017221              1.867078       2.279597      -0.207496      -0.059356       1.802233      -0.031608       1.519403           0.000000
           77              H      13.596469      13.273181       5.069774       0.113437       1.051434 0.74674614E+01  0.72704690E+02                                 1.758271                            1.634769      -1.191717       2.316603                    0.995238       3.661287      10.509756       0.468755       1.342057      -0.694319       0.005556      -0.036968       0.008518       0.038342      -0.003865      -0.002005      -0.003991      -0.011124      -0.030631      -0.011618      -0.000731       0.012349              1.832784       1.598599       0.022562      -0.055880       2.482985      -0.144605       1.416769           0.000000
           78              H       4.843079      10.426038      15.159871       0.131856       1.185096 0.90123126E+01  0.90359413E+02                                 1.793775                            1.713098      -1.140040       2.342172                    0.997129       3.433785       9.441874       0.500276       1.221123      -0.723570      -0.027395       0.003469      -0.015228       0.031534      -0.001047      -0.001920      -0.005359       0.028705      -0.005657      -0.015608       0.000093       0.015515              1.831269       2.081457      -0.171568       0.294937       1.452140      -0.147333       1.960211           0.000001
           79              H       8.804744       9.974342      15.098647       0.114825       1.179578 0.87469391E+01  0.88058851E+02                                 1.861851                            1.743375      -1.081984       2.363756                    0.996372       3.651269      10.447975       0.466909       1.303036      -0.703730       0.032778       0.002252      -0.016627       0.036823      -0.004306      -0.005056      -0.002109       0.031152       0.003084      -0.017114       0.000054       0.017060              1.913530       2.274056      -0.087335      -0.292866       1.551332      -0.025534       1.915201           0.000000
           80              H       8.799678       9.620185      17.373334       0.113932       1.087208 0.76670501E+01  0.75081521E+02                                 1.792326                            1.651396      -1.242032       2.293598                    0.994487       3.681065      10.569431       0.468917       1.333846      -0.695944       0.033744      -0.004088       0.017822       0.038379      -0.003689       0.003072      -0.001879       0.022090      -0.005104      -0.011004      -0.002239       0.013243              1.897976       2.309066      -0.223971       0.424461       1.429149      -0.141161       1.955714           0.000000
           81              H      -2.566475      20.101334       4.196162       0.130042       1.042169 0.71974903E+01  0.69184444E+02                                 1.732324                            1.592757      -1.034529       2.399774                    0.997414       3.467235       9.773543       0.482092       1.321749      -0.699486       0.018865      -0.031253       0.005993       0.036994      -0.005273       0.010276       0.000509       0.004234      -0.028465      -0.014896       0.001183       0.013713              1.813479       1.835578      -0.542305       0.082254       2.230452      -0.006223       1.374406           0.000000
           82              H      -1.635918      22.045380       5.003841       0.107600       1.129972 0.78483205E+01  0.75686985E+02                                 1.710592                            1.577095      -0.753487       2.517721                    0.999772       3.273062       8.702804       0.534431       1.188420      -0.731654       0.034148      -0.001592       0.015461       0.037519      -0.002256       0.012606       0.003161      -0.001198      -0.048431      -0.022077       0.008975       0.013102              1.771494       2.257763      -0.040460       0.508297       1.452228       0.069605       1.604491           0.000000
           83              H       9.836134      -1.490316       4.820170       0.106740       1.145905 0.79052044E+01  0.76578443E+02                                 1.743263                            1.594011      -0.812139       2.487435                    0.999463       3.333421       8.961374       0.524580       1.205316      -0.727123       0.012914       0.032275       0.012128       0.036817      -0.004508       0.008838       0.003534      -0.009827      -0.051924      -0.021213       0.005891       0.015322              1.846041       1.591862       0.408875       0.240564       2.345117       0.478689       1.601143          -0.000000
           84              H       7.760907      -1.446352       3.824112       0.118831       1.048505 0.74911911E+01  0.72799434E+02                                 1.741065                            1.626426      -1.087375       2.366543                    0.996456       3.579184      10.175555       0.475970       1.324186      -0.698508      -0.016049       0.032175      -0.000650       0.035962       0.000362       0.008503       0.005004      -0.012609      -0.038895      -0.017760       0.003711       0.014049              1.796558       1.688565      -0.431161       0.064327       2.333851       0.017396       1.367257          -0.000000
           85              H       5.005070       7.194811      20.669982       0.122895       1.158448 0.82904542E+01  0.81268361E+02                                 1.753969                            1.631973      -1.010171       2.401213                    0.998163       3.353910       9.068942       0.518662       1.204699      -0.727244       0.010878       0.005967      -0.034766       0.036913       0.007895      -0.000788       0.007354       0.012409       0.046840      -0.019249       0.001848       0.017401              1.810026       1.602640       0.195557      -0.213753       1.508572      -0.257383       2.318866           0.000000
           86              H       3.113961       5.886330      20.863072       0.109148       1.051399 0.70152076E+01  0.66571737E+02                                 1.695516                            1.534997      -0.938382       2.433568                    0.997765       3.447361       9.454611       0.512449       1.259522      -0.712537      -0.018518      -0.013617      -0.031327       0.038856       0.016394      -0.004497       0.001386       0.013463       0.039183      -0.024609       0.009153       0.015457              1.824975       1.627288       0.254502       0.541415       1.642863       0.320320       2.204774           0.000000
           87              H       2.244960       5.414429      22.949379       0.111544       1.152829 0.80915454E+01  0.77964269E+02                                 1.690346                            1.570549      -0.709078       2.540119                    0.999865       3.119798       8.064452       0.556083       1.143148      -0.745103      -0.033400      -0.019821       0.002350       0.038910       0.016206      -0.001323       0.002156       0.012485       0.030057      -0.022572       0.010207       0.012365              1.747152       1.964153       0.533127      -0.026882       1.796883      -0.001617       1.480421          -0.000001
           88              H      15.888839      16.097581       1.295112       0.124276       1.061143 0.74098211E+01  0.71716334E+02                                 1.749670                            1.612901      -1.029178       2.400297                    0.996983       3.512129       9.921182       0.480681       1.316555      -0.700455      -0.016402      -0.006712       0.033676       0.038055       0.013568      -0.003876      -0.000996       0.010679       0.021183      -0.018186       0.004854       0.013331              1.827424       1.558896       0.186697      -0.389614       1.450367      -0.156850       2.473009           0.000000
           89              H     -18.053458       8.118890      19.876432       0.126575       1.099354 0.80510856E+01  0.79395957E+02                                 1.783128                            1.678272      -1.022910       2.401121                    0.998003       3.491150       9.889173       0.473435       1.311902      -0.702494      -0.021377       0.006880      -0.030372       0.037773      -0.005346       0.000152       0.001464       0.013321       0.038029      -0.014953       0.002192       0.012762              1.836024       1.943502      -0.167748       0.465976       1.411468      -0.108398       2.153102           0.000000
           90              H     -15.885116       7.376856      19.490253       0.105612       1.068711 0.75629537E+01  0.73907619E+02                                 1.785102                            1.650476      -1.033642       2.385887                    0.996271       3.670429      10.573699       0.464035       1.350697      -0.692841       0.015001      -0.007725      -0.035334       0.039156      -0.008308      -0.000285       0.002293       0.021128       0.021215      -0.017153       0.006905       0.010248              1.882855       1.625849      -0.113094      -0.431137       1.404292       0.199416       2.618424           0.000000
           91              H     -14.452111       7.010202      21.282217       0.105572       1.043131 0.72988659E+01  0.70755850E+02                                 1.762191                            1.624984      -1.041108       2.383086                    0.996275       3.659031      10.527701       0.465720       1.356669      -0.691491       0.035121      -0.011991      -0.008394       0.038049      -0.007262      -0.000559       0.001863       0.018785       0.030242      -0.017006       0.006487       0.010519              1.865041       2.601807      -0.427785      -0.277839       1.475775       0.090641       1.517541           0.000000
           92              H     -15.183987       7.383432      23.453295       0.129579       0.965522 0.69545720E+01  0.66380846E+02                                 1.657458                            1.576808      -0.969187       2.432065                    0.998291       3.430184       9.684026       0.478647       1.340659      -0.695927       0.024500      -0.006372       0.028378       0.038028      -0.007844       0.005093       0.003631       0.022155       0.016478      -0.017436       0.004479       0.012957              1.697200       1.757750      -0.157699       0.366580       1.348192      -0.167218       1.985659           0.000000
           93              H     -12.017537      19.647371       5.653751       0.126595       0.960860 0.69198413E+01  0.66017127E+02                                 1.655752                            1.575228      -0.968352       2.429955                    0.998160       3.459001       9.787385       0.477445       1.344690      -0.694874      -0.018376      -0.032984       0.006778       0.038361       0.004686      -0.012116      -0.001181      -0.013491      -0.018137      -0.017253       0.004175       0.013078              1.700416       1.581855       0.419270      -0.135351       2.091772      -0.029628       1.427619          -0.000000
           94              H     -12.653411      21.485559       6.915896       0.103592       1.044103 0.73756356E+01  0.71780465E+02                                 1.768963                            1.637838      -1.139026       2.334533                    0.995232       3.721526      10.774080       0.461451       1.363872      -0.689681      -0.026759      -0.000534       0.026905       0.037950       0.002523      -0.011224       0.005815      -0.010760      -0.010501      -0.016285       0.005821       0.010464              1.854427       2.044050       0.080507      -0.704964       1.480090      -0.029054       2.039141          -0.000000
           95              H       0.991815      -1.985132       6.576813       0.103868       1.064822 0.74213445E+01  0.72303574E+02                                 1.791827                            1.642231      -1.061677       2.372422                    0.996117       3.699974      10.701343       0.461330       1.362754      -0.690140      -0.011687       0.029760       0.022549       0.039124       0.004526      -0.013287       0.003245      -0.008738      -0.009727      -0.017564       0.007004       0.010560              1.923091       1.542456      -0.324037      -0.302523       2.333585       0.668920       1.893234           0.000000
           96              H       2.654606      -1.769321       4.968519       0.127253       1.111572 0.81974488E+01  0.81141172E+02                                 1.790960                            1.689703      -1.042336       2.391333                    0.997861       3.493658       9.889604       0.473773       1.306091      -0.703821       0.016809       0.034076      -0.001133       0.038013       0.001004      -0.007450       0.006024      -0.017913      -0.009587      -0.013858       0.000875       0.012983              1.832146       1.685935       0.389192      -0.182581       2.300658      -0.071686       1.509845          -0.000000
           97              H       7.420689      12.153420      19.786952       0.121654       1.000291 0.70740264E+01  0.67840506E+02                                 1.695470                            1.587165      -1.049603       2.387093                    0.997110       3.521351       9.979971       0.478272       1.335391      -0.696290      -0.003219      -0.020811      -0.028155       0.035159       0.001541       0.002479      -0.000487      -0.019128       0.037142      -0.016099       0.003488       0.012611              1.744010       1.335624       0.084721       0.150605       1.806573       0.464048       2.089832           0.000000
           98              H     -20.993166      14.384286      19.323066       0.105695       1.110032 0.74858557E+01  0.71925644E+02                                 1.734017                            1.568712      -0.973775       2.410020                    0.998039       3.437240       9.368062       0.517116       1.232753      -0.719113      -0.003139       0.007995      -0.035432       0.036458       0.002024       0.005651       0.005081      -0.020831       0.043648      -0.018714       0.001207       0.017508              1.859437       1.344665      -0.044329       0.090599       1.549192      -0.470491       2.684453          -0.000000
           99              H     -20.770285      15.894195      21.016130       0.105386       1.150520 0.80521820E+01  0.77176422E+02                                 1.651637                            1.538114      -0.747574       2.516327                    0.999749       3.145150       8.001703       0.580016       1.101780      -0.755061      -0.000780       0.034792      -0.006501       0.035402       0.000916       0.002840       0.000157      -0.035141       0.024632      -0.021966       0.008467       0.013500              1.683287       1.264339      -0.042053       0.027174       2.255329      -0.248160       1.530193          -0.000004
          100              H     -20.606249      15.173237      23.173080       0.121058       1.193856 0.83532495E+01  0.82133296E+02                                 1.795745                            1.641569      -1.040716       2.385663                    0.997878       3.400240       9.242995       0.514930       1.209746      -0.725646       0.004421       0.024427       0.023857       0.034430      -0.000821      -0.000302       0.000227      -0.028775       0.003947      -0.015074       0.001316       0.013758              1.880676       1.368996       0.067587       0.157645       1.964519       0.586705       2.308514          -0.000002
          101              H      -9.423753      15.234639       5.347634       0.126585       1.031407 0.69917715E+01  0.66894612E+02                                 1.736504                            1.580671      -1.041165       2.395795                    0.996815       3.509849       9.954518       0.477722       1.340069      -0.695279      -0.036139      -0.003800       0.003041       0.036466       0.002979      -0.004055      -0.009268       0.012837      -0.015506      -0.013834       0.001541       0.012293              1.830031       2.599653       0.153894      -0.233284       1.448938      -0.112799       1.441501           0.000000
          102              H      -8.099499      13.828371       6.555620       0.104380       1.191479 0.82334268E+01  0.80295629E+02                                 1.769117                            1.612419      -0.769517       2.507741                    0.999648       3.309575       8.827120       0.530381       1.184149      -0.732876      -0.014595      -0.024493       0.022449       0.036289       0.000634      -0.000149      -0.017653       0.011531      -0.018317      -0.022147       0.008751       0.013396              1.860775       1.723441       0.366174      -0.314142       2.082920      -0.559631       1.775965           0.000000
          103              H      -5.831752      13.947823       6.355466       0.106075       1.153335 0.79519202E+01  0.76096062E+02                                 1.667468                            1.537979      -0.726240       2.527824                    0.999824       3.133232       8.005948       0.573794       1.115476      -0.751556       0.020423      -0.023574       0.019188       0.036620      -0.002007      -0.000052      -0.017132       0.015498      -0.020781      -0.022847       0.009979       0.012868              1.724895       1.768320      -0.355354       0.337173       1.780671      -0.401231       1.625694          -0.000000
          104              H      -4.890782      15.475109       4.949681       0.122185       1.068225 0.73892053E+01  0.71460495E+02                                 1.758457                            1.611567      -0.988511       2.417085                    0.997533       3.500644       9.881903       0.480516       1.318044      -0.700321       0.035340      -0.000148      -0.002875       0.035457      -0.003542       0.000670      -0.012742       0.016130      -0.018605      -0.018471       0.005580       0.012891              1.841524       2.700569       0.024323      -0.129372       1.401936      -0.090185       1.422068           0.000000
          105              H      10.479228      16.564316       5.305248       0.336536       0.582409 0.34455954E+01  0.27488769E+02                                 1.173579                            1.100911      -1.139467       2.455437                    0.999984       2.354847       6.003945       0.582028       1.319080      -0.701384      -0.014404      -0.005565       0.010466       0.018654      -0.014163      -0.012021      -0.001906       0.006027      -0.049981      -0.022972      -0.001559       0.024531              1.217766       1.497048       0.224865      -0.186032       1.151756      -0.082428       1.004493          -0.000001
          106              H      11.225453      17.742097       4.777785       0.338142       0.565521 0.33936394E+01  0.26777799E+02                                 1.128857                            1.078817      -1.084697       2.504436                    0.999942       2.189590       5.422690       0.603582       1.286059      -0.710952       0.003382       0.024953      -0.005936       0.025871      -0.005187      -0.013826      -0.007816      -0.007983      -0.058274      -0.027612       0.011305       0.016307              1.141425       1.038747       0.001728      -0.005304       1.431529      -0.070359       0.954000          -0.000003
          107              H       4.574975       9.821393      18.411779       0.335069       0.558193 0.33263126E+01  0.26611084E+02                                 1.188690                            1.117734      -1.182309       2.432519                    0.999839       2.503554       6.638623       0.543577       1.408463      -0.682030       0.000084      -0.003740       0.012958       0.013487      -0.001301      -0.010974      -0.002798       0.031404       0.001944      -0.016842      -0.004388       0.021230              1.229548       1.138499       0.029501       0.002566       0.992422      -0.186126       1.557725           0.000000
          108              H       3.840356      10.153934      17.159052       0.335941       0.576548 0.34925398E+01  0.28116840E+02                                 1.203313                            1.140700      -1.124894       2.484277                    0.999868       2.321384       6.056748       0.544563       1.397117      -0.687464      -0.016265       0.003621      -0.017634       0.024262      -0.004016       0.003017      -0.005675       0.031056       0.038203      -0.023182       0.007454       0.015728              1.236160       1.566598      -0.072917       0.149702       1.026584      -0.083883       1.115297           0.000000
          109              H     -10.027244      -2.116139      19.290100       0.127820       1.246586 0.95888760E+01  0.97529950E+02                                 1.851979                            1.765314      -1.136215       2.345450                    0.996535       3.459857       9.546133       0.494115       1.218730      -0.724758       0.001966      -0.030097       0.007931       0.031187      -0.006669       0.000579      -0.005915      -0.003447      -0.044300      -0.016197       0.001060       0.015138              1.877960       1.727229       0.075457      -0.093634       2.384026      -0.135333       1.522625          -0.000002
          110              H     -12.238886       1.185512      19.012239       0.116613       1.152969 0.85825058E+01  0.85976097E+02                                 1.825670                            1.719968      -1.278380       2.271575                    0.994740       3.673820      10.479159       0.473025       1.292582      -0.705300      -0.033208       0.019421       0.000232       0.038471      -0.009238      -0.004677      -0.000237      -0.001969      -0.045942      -0.016466      -0.000755       0.017221              1.867078       2.279597      -0.207496      -0.059356       1.802233      -0.031608       1.519404           0.000000
          111              H     -10.359091       2.401982      18.477711       0.113437       1.051434 0.74674607E+01  0.72704684E+02                                 1.758271                            1.634769      -1.191717       2.316603                    0.995238       3.661287      10.509757       0.468755       1.342057      -0.694319      -0.005556       0.036968      -0.008518       0.038342      -0.003865      -0.002005      -0.003991      -0.011124      -0.030631      -0.011618      -0.000731       0.012349              1.832785       1.598599       0.022562      -0.055880       2.482985      -0.144606       1.416769           0.000000
          112              H      -1.605701       5.249125       8.387614       0.131856       1.185096 0.90123127E+01  0.90359418E+02                                 1.793775                            1.713098      -1.140040       2.342172                    0.997129       3.433785       9.441875       0.500276       1.221123      -0.723570       0.027395      -0.003469       0.015228       0.031534      -0.001047      -0.001920      -0.005359       0.028705      -0.005657      -0.015608       0.000093       0.015515              1.831269       2.081457      -0.171568       0.294937       1.452140      -0.147333       1.960211           0.000001
          113              H      -5.567366       5.700821       8.448838       0.114825       1.179578 0.87469391E+01  0.88058851E+02                                 1.861851                            1.743375      -1.081984       2.363756                    0.996372       3.651269      10.447975       0.466909       1.303036      -0.703730      -0.032778      -0.002252       0.016627       0.036823      -0.004306      -0.005056      -0.002109       0.031152       0.003084      -0.017114       0.000054       0.017060              1.913530       2.274056      -0.087335      -0.292866       1.551332      -0.025534       1.915201           0.000000
          114              H      -5.562300       6.054978       6.174151       0.113932       1.087208 0.76670501E+01  0.75081521E+02                                 1.792326                            1.651396      -1.242032       2.293598                    0.994487       3.681065      10.569431       0.468917       1.333846      -0.695944      -0.033744       0.004088      -0.017822       0.038379      -0.003689       0.003072      -0.001879       0.022090      -0.005104      -0.011004      -0.002239       0.013243              1.897976       2.309066      -0.223971       0.424461       1.429149      -0.141161       1.955714           0.000000
          115              H       5.803853      -4.426171      19.351323       0.130042       1.042168 0.71974890E+01  0.69184430E+02                                 1.732324                            1.592757      -1.034529       2.399774                    0.997414       3.467235       9.773543       0.482092       1.321749      -0.699486      -0.018865       0.031253      -0.005993       0.036994      -0.005273       0.010276       0.000509       0.004234      -0.028465      -0.014896       0.001183       0.013713              1.813479       1.835578      -0.542305       0.082254       2.230452      -0.006223       1.374406           0.000000
          116              H       4.873296      -6.370217      18.543644       0.107600       1.129972 0.78483205E+01  0.75686985E+02                                 1.710592                            1.577095      -0.753487       2.517721                    0.999772       3.273062       8.702804       0.534431       1.188420      -0.731654      -0.034148       0.001592      -0.015461       0.037519      -0.002256       0.012606       0.003161      -0.001198      -0.048431      -0.022077       0.008975       0.013102              1.771494       2.257763      -0.040460       0.508297       1.452228       0.069605       1.604491           0.000000
          117              H      -6.598756      17.165479      18.727315       0.106740       1.145905 0.79052044E+01  0.76578443E+02                                 1.743263                            1.594011      -0.812139       2.487435                    0.999463       3.333421       8.961374       0.524580       1.205316      -0.727123      -0.012914      -0.032275      -0.012128       0.036817      -0.004508       0.008838       0.003534      -0.009827      -0.051924      -0.021213       0.005891       0.015322              1.846041       1.591862       0.408875       0.240564       2.345117       0.478689       1.601143          -0.000000
          118              H      -4.523529      17.121515      19.723373       0.118831       1.048505 0.74911911E+01  0.72799434E+02                                 1.741065                            1.626426      -1.087375       2.366543                    0.996456       3.579184      10.175555       0.475970       1.324186      -0.698508       0.016049      -0.032175       0.000650       0.035962       0.000362       0.008503       0.005004      -0.012609      -0.038895      -0.017760       0.003711       0.014049              1.796558       1.688565      -0.431161       0.064327       2.333851       0.017396       1.367257          -0.000000
          119              H      -1.767692       8.480352       2.877503       0.122895       1.158447 0.82904504E+01  0.81268320E+02                                 1.753969                            1.631973      -1.010171       2.401213                    0.998163       3.353909       9.068941       0.518661       1.204700      -0.727244      -0.010878      -0.005967       0.034766       0.036913       0.007895      -0.000788       0.007354       0.012409       0.046840      -0.019249       0.001848       0.017401              1.810026       1.602640       0.195557      -0.213753       1.508572      -0.257383       2.318866           0.000000
          120              H       0.123417       9.788833       2.684413       0.109148       1.051399 0.70152076E+01  0.66571737E+02                                 1.695516                            1.534997      -0.938382       2.433568                    0.997765       3.447361       9.454611       0.512449       1.259522      -0.712537       0.018518       0.013617       0.031327       0.038856       0.016394      -0.004497       0.001386       0.013463       0.039183      -0.024609       0.009153       0.015457              1.824975       1.627288       0.254502       0.541415       1.642863       0.320320       2.204774           0.000000
          121              H       0.992418      10.260734       0.598106       0.111544       1.152829 0.80915463E+01  0.77964282E+02                                 1.690346                            1.570549      -0.709078       2.540119                    0.999865       3.119798       8.064453       0.556083       1.143148      -0.745103       0.033400       0.019821      -0.002350       0.038910       0.016206      -0.001323       0.002156       0.012485       0.030057      -0.022572       0.010207       0.012365              1.747153       1.964153       0.533127      -0.026882       1.796883      -0.001617       1.480421          -0.000001
          122              H     -12.651461      -0.422418      22.252373       0.124276       1.061142 0.74098171E+01  0.71716290E+02                                 1.749670                            1.612901      -1.029178       2.400297                    0.996983       3.512128       9.921181       0.480680       1.316556      -0.700455       0.016402       0.006712      -0.033676       0.038055       0.013568      -0.003876      -0.000996       0.010679       0.021183      -0.018186       0.004854       0.013331              1.827424       1.558896       0.186697      -0.389614       1.450367      -0.156850       2.473010           0.000000
          123              H      21.290836       7.556273       3.671053       0.126575       1.099354 0.80510846E+01  0.79395943E+02                                 1.783127                            1.678271      -1.022910       2.401121                    0.998003       3.491150       9.889172       0.473436       1.311902      -0.702494       0.021377      -0.006880       0.030372       0.037773      -0.005346       0.000152       0.001464       0.013321       0.038029      -0.014953       0.002192       0.012762              1.836024       1.943502      -0.167748       0.465976       1.411468      -0.108398       2.153101           0.000000
          124              H      19.122494       8.298307       4.057232       0.105612       1.068711 0.75629544E+01  0.73907625E+02                                 1.785102                            1.650475      -1.033642       2.385887                    0.996271       3.670429      10.573698       0.464035       1.350697      -0.692842      -0.015001       0.007725       0.035334       0.039156      -0.008308      -0.000285       0.002293       0.021128       0.021215      -0.017153       0.006905       0.010248              1.882855       1.625848      -0.113094      -0.431137       1.404292       0.199416       2.618423           0.000000
          125              H      17.689489       8.664961       2.265268       0.105572       1.043131 0.72988659E+01  0.70755850E+02                                 1.762191                            1.624984      -1.041108       2.383086                    0.996275       3.659031      10.527701       0.465720       1.356669      -0.691491      -0.035121       0.011991       0.008394       0.038049      -0.007262      -0.000559       0.001863       0.018785       0.030242      -0.017006       0.006487       0.010519              1.865041       2.601807      -0.427785      -0.277839       1.475775       0.090641       1.517541           0.000000
          126              H      18.421365       8.291731       0.094190       0.129579       0.965522 0.69545720E+01  0.66380846E+02                                 1.657458                            1.576808      -0.969187       2.432065                    0.998291       3.430184       9.684026       0.478647       1.340659      -0.695927      -0.024500       0.006372      -0.028378       0.038028      -0.007844       0.005093       0.003631       0.022155       0.016478      -0.017436       0.004479       0.012957              1.697200       1.757750      -0.157699       0.366580       1.348192      -0.167218       1.985659           0.000000
          127              H      15.254915      -3.972208      17.893734       0.126595       0.960860 0.69198407E+01  0.66017122E+02                                 1.655753                            1.575229      -0.968352       2.429955                    0.998160       3.459001       9.787386       0.477445       1.344690      -0.694874       0.018376       0.032984      -0.006778       0.038361       0.004686      -0.012116      -0.001181      -0.013491      -0.018137      -0.017253       0.004175       0.013078              1.700416       1.581855       0.419270      -0.135351       2.091772      -0.029628       1.427619          -0.000000
          128              H      15.890789      -5.810396      16.631589       0.103592       1.044103 0.73756356E+01  0.71780465E+02                                 1.768963                            1.637838      -1.139026       2.334533                    0.995232       3.721526      10.774080       0.461451       1.363872      -0.689681       0.026759       0.000534      -0.026905       0.037950       0.002523      -0.011224       0.005815      -0.010760      -0.010501      -0.016285       0.005821       0.010464              1.854427       2.044050       0.080507      -0.704964       1.480090      -0.029054       2.039141          -0.000000
          129              H       2.245563      17.660295      16.970672       0.103868       1.064822 0.74213445E+01  0.72303575E+02                                 1.791827                            1.642231      -1.061677       2.372422                    0.996117       3.699974      10.701343       0.461330       1.362754      -0.690140       0.011687      -0.029760      -0.022549       0.039124       0.004526      -0.013287       0.003245      -0.008738      -0.009727      -0.017564       0.007004       0.010560              1.923091       1.542456      -0.324037      -0.302523       2.333585       0.668920       1.893234           0.000000
          130              H       0.582772      17.444484      18.578966       0.127253       1.111571 0.81974475E+01  0.81141155E+02                                 1.790960                            1.689703      -1.042336       2.391333                    0.997861       3.493658       9.889604       0.473773       1.306091      -0.703821      -0.016809      -0.034076       0.001133       0.038013       0.001004      -0.007450       0.006024      -0.017913      -0.009587      -0.013858       0.000875       0.012983              1.832146       1.685935       0.389192      -0.182581       2.300658      -0.071686       1.509845          -0.000000
          131              H      -4.183311       3.521743       3.760533       0.121654       1.000291 0.70740264E+01  0.67840506E+02                                 1.695470                            1.587165      -1.049603       2.387093                    0.997110       3.521351       9.979971       0.478272       1.335391      -0.696290       0.003219       0.020811       0.028155       0.035159       0.001541       0.002479      -0.000487      -0.019128       0.037142      -0.016099       0.003488       0.012611              1.744010       1.335624       0.084721       0.150605       1.806573       0.464048       2.089832           0.000000
          132              H      24.230544       1.290877       4.224419       0.105695       1.110032 0.74858557E+01  0.71925643E+02                                 1.734017                            1.568712      -0.973775       2.410020                    0.998039       3.437240       9.368062       0.517116       1.232753      -0.719113       0.003139      -0.007995       0.035432       0.036458       0.002024       0.005651       0.005081      -0.020831       0.043648      -0.018714       0.001207       0.017508              1.859437       1.344665      -0.044329       0.090599       1.549192      -0.470491       2.684453          -0.000000
          133              H      24.007663      -0.219032       2.531355       0.105386       1.150520 0.80521781E+01  0.77176375E+02                                 1.651637                            1.538114      -0.747574       2.516327                    0.999749       3.145149       8.001700       0.580016       1.101780      -0.755061       0.000780      -0.034792       0.006501       0.035402       0.000916       0.002840       0.000157      -0.035141       0.024632      -0.021966       0.008467       0.013500              1.683287       1.264339      -0.042053       0.027174       2.255329      -0.248160       1.530193          -0.000004
          134              H      23.843627       0.501926       0.374405       0.121058       1.193856 0.83532468E+01  0.82133270E+02                                 1.795745                            1.641570      -1.040716       2.385663                    0.997878       3.400239       9.242995       0.514929       1.209747      -0.725646      -0.004421      -0.024427      -0.023857       0.034430      -0.000821      -0.000302       0.000227      -0.028775       0.003947      -0.015074       0.001316       0.013758              1.880677       1.368996       0.067587       0.157645       1.964519       0.586705       2.308514          -0.000002
          135              H      12.661131       0.440524      18.199851       0.126585       1.031407 0.69917709E+01  0.66894606E+02                                 1.736504                            1.580671      -1.041165       2.395795                    0.996815       3.509849       9.954519       0.477722       1.340069      -0.695279       0.036139       0.003800      -0.003041       0.036466       0.002979      -0.004055      -0.009268       0.012837      -0.015506      -0.013834       0.001541       0.012293              1.830031       2.599653       0.153894      -0.233284       1.448939      -0.112799       1.441501           0.000000
          136              H      11.336877       1.846792      16.991865       0.104380       1.191479 0.82334266E+01  0.80295624E+02                                 1.769117                            1.612419      -0.769516       2.507741                    0.999648       3.309575       8.827119       0.530382       1.184149      -0.732876       0.014595       0.024493      -0.022449       0.036289       0.000634      -0.000149      -0.017653       0.011531      -0.018317      -0.022147       0.008751       0.013396              1.860775       1.723441       0.366174      -0.314142       2.082919      -0.559631       1.775965           0.000000
          137              H       9.069130       1.727340      17.192019       0.106075       1.153335 0.79519182E+01  0.76096036E+02                                 1.667468                            1.537979      -0.726240       2.527824                    0.999824       3.133232       8.005947       0.573794       1.115476      -0.751556      -0.020423       0.023574      -0.019188       0.036620      -0.002007      -0.000052      -0.017132       0.015498      -0.020781      -0.022847       0.009979       0.012868              1.724895       1.768320      -0.355353       0.337173       1.780671      -0.401231       1.625694          -0.000000
          138              H       8.128160       0.200054      18.597804       0.122185       1.068225 0.73892053E+01  0.71460495E+02                                 1.758457                            1.611567      -0.988511       2.417085                    0.997533       3.500644       9.881903       0.480516       1.318044      -0.700321      -0.035340       0.000148       0.002875       0.035457      -0.003542       0.000670      -0.012742       0.016130      -0.018605      -0.018471       0.005580       0.012891              1.841524       2.700569       0.024323      -0.129372       1.401936      -0.090185       1.422068           0.000000
          139              H      -7.241850      -0.889153      18.242237       0.336536       0.582409 0.34455978E+01  0.27488790E+02                                 1.173579                            1.100910      -1.139467       2.455437                    0.999984       2.354848       6.003946       0.582029       1.319079      -0.701384       0.014404       0.005565      -0.010466       0.018654      -0.014163      -0.012021      -0.001906       0.006027      -0.049981      -0.022972      -0.001559       0.024531              1.217765       1.497048       0.224864      -0.186032       1.151756      -0.082428       1.004492          -0.000001
          140              H      -7.988075      -2.066934      18.769700       0.338142       0.565521 0.33936395E+01  0.26777802E+02                                 1.128857                            1.078817      -1.084697       2.504436                    0.999942       2.189590       5.422691       0.603581       1.286059      -0.710952      -0.003382      -0.024953       0.005936       0.025871      -0.005187      -0.013826      -0.007816      -0.007983      -0.058274      -0.027612       0.011305       0.016307              1.141426       1.038747       0.001728      -0.005304       1.431530      -0.070359       0.954001          -0.000003
          141              H      -1.337597       5.853770       5.135706       0.335069       0.558193 0.33263126E+01  0.26611084E+02                                 1.188690                            1.117734      -1.182309       2.432519                    0.999839       2.503554       6.638623       0.543577       1.408463      -0.682030      -0.000084       0.003740      -0.012958       0.013487      -0.001301      -0.010974      -0.002798       0.031404       0.001944      -0.016842      -0.004388       0.021230              1.229548       1.138499       0.029501       0.002566       0.992422      -0.186126       1.557725           0.000000
          142              H      -0.602978       5.521229       6.388433       0.335941       0.576548 0.34925398E+01  0.28116840E+02                                 1.203313                            1.140700      -1.124894       2.484277                    0.999868       2.321384       6.056748       0.544563       1.397117      -0.687464       0.016265      -0.003621       0.017634       0.024262      -0.004016       0.003017      -0.005675       0.031056       0.038203      -0.023182       0.007454       0.015728              1.236160       1.566598      -0.072917       0.149702       1.026584      -0.083883       1.115297           0.000000
          143              H      -3.659267      11.614730      20.745334       0.127837       1.247101 0.95936768E+01  0.97590057E+02                                 1.852477                            1.765755      -1.136271       2.345433                    0.996534       3.459875       9.546436       0.494059       1.218729      -0.724765      -0.009797      -0.022785       0.018894       0.031179       0.006086      -0.005292      -0.003131      -0.013985       0.038333      -0.016195       0.001063       0.015132              1.878477       1.655368       0.280979      -0.220520       2.157404      -0.206427       1.822659          -0.000002
          144              H      -2.322823      12.712453      17.156698       0.116671       1.152744 0.85804442E+01  0.85950507E+02                                 1.825455                            1.719780      -1.278149       2.271692                    0.994741       3.673458      10.477915       0.473042       1.292610      -0.705294       0.007090      -0.005618      -0.037371       0.038450       0.004643      -0.011631       0.000801      -0.007851       0.036555      -0.016468      -0.000758       0.017226              1.866855       1.548873       0.039805      -0.123517       1.776688       0.200915       2.275005           0.000000
          145              H      -1.881441      14.822407      17.964376       0.113442       1.051359 0.74668048E+01  0.72697359E+02                                 1.758264                            1.634757      -1.191493       2.316697                    0.995239       3.661208      10.509773       0.468726       1.342156      -0.694300       0.012673       0.025643      -0.025532       0.038341       0.004872      -0.006749      -0.004678      -0.011071       0.016316      -0.011619      -0.000728       0.012347              1.832780       1.602910       0.346196      -0.271908       2.079266      -0.314911       1.816163           0.000000
          146              H       4.954064       1.174156      21.437630       0.131855       1.184774 0.90093564E+01  0.90323366E+02                                 1.793511                            1.712862      -1.139895       2.342242                    0.997130       3.433702       9.441652       0.500285       1.221187      -0.723552       0.013797       0.004971       0.027917       0.031535      -0.005657       0.004700       0.009803      -0.012809       0.024736      -0.015608       0.000090       0.015517              1.830994       1.707370      -0.162719       0.340380       1.585230       0.032846       2.200382           0.000001
          147              H       4.802932      -0.741097      17.943184       0.114814       1.179590 0.87470439E+01  0.88060281E+02                                 1.861871                            1.743389      -1.081973       2.363760                    0.996373       3.651344      10.448255       0.466905       1.303043      -0.703729       0.008783      -0.028065      -0.022152       0.036816      -0.009510       0.001496       0.011694      -0.006439       0.025083      -0.017120       0.000052       0.017068              1.913551       1.720308      -0.265284      -0.098287       1.986078       0.340622       2.034269           0.000000
          148              H       3.117232       0.663296      17.246178       0.113915       1.087209 0.76670664E+01  0.75081970E+02                                 1.792356                            1.651421      -1.242137       2.293548                    0.994485       3.681107      10.569687       0.468902       1.333883      -0.695937      -0.016322      -0.006738      -0.034091       0.038392      -0.002892       0.004968       0.006398      -0.001305       0.030262      -0.011006      -0.002234       0.013240              1.898011       1.723955      -0.121710       0.436842       1.527904       0.094900       2.442174           0.000000
          149              H      -6.317777       3.103604      11.491173       0.130047       1.042179 0.71976349E+01  0.69186558E+02                                 1.732377                            1.592805      -1.034557       2.399766                    0.997413       3.467276       9.773883       0.482067       1.321804      -0.699475       0.010112       0.013262      -0.033020       0.036992       0.007632       0.003164      -0.000891       0.005388       0.039414      -0.014898       0.001179       0.013719              1.813535       1.581795       0.165074      -0.353748       1.449651      -0.248343       2.409158           0.000000
          150              H      -8.161852       1.726998      11.535913       0.107603       1.130671 0.78540172E+01  0.75754139E+02                                 1.711223                            1.577620      -0.753507       2.517717                    0.999771       3.273100       8.703035       0.534376       1.188350      -0.731679      -0.015795      -0.009807      -0.032581       0.037512       0.015451       0.002311      -0.000682       0.005788       0.037494      -0.022084       0.008977       0.013107              1.772173       1.721348       0.190494       0.428744       1.373103       0.215216       2.222068           0.000000
          151              H      -8.974505       0.954799      13.546868       0.106753       1.146315 0.79085230E+01  0.76617619E+02                                 1.743628                            1.594314      -0.812069       2.487469                    0.999464       3.333363       8.961243       0.524553       1.205269      -0.727140      -0.029273      -0.022111       0.003133       0.036818       0.015228      -0.003328      -0.003210       0.004842       0.034723      -0.021209       0.005888       0.015321              1.846452       2.359453       0.644279      -0.021457       1.757375      -0.022601       1.422527          -0.000000
          152              H      -7.938973       1.556652      15.513083       0.118838       1.048453 0.74907693E+01  0.72794600E+02                                 1.741040                            1.626407      -1.087332       2.366571                    0.996457       3.579122      10.175460       0.475960       1.324229      -0.698500      -0.015356      -0.012672       0.029946       0.035960       0.014973      -0.001359      -0.003093       0.006958       0.013674      -0.017764       0.003722       0.014042              1.796531       1.638317       0.237410      -0.373813       1.522613      -0.305180       2.228665          -0.000000
          153              H       2.157505       6.041870      18.385876       0.122891       1.158560 0.82914190E+01  0.81280187E+02                                 1.754078                            1.632063      -1.010190       2.401198                    0.998162       3.354067       9.069500       0.518649       1.204693      -0.727245       0.024231      -0.027775       0.002004       0.036914      -0.007218       0.007139       0.007518       0.015185      -0.038125      -0.019248       0.001846       0.017402              1.810143       1.814032      -0.416637       0.164714       2.187695      -0.043722       1.428701           0.000000
          154              H       2.933213       8.043193      19.233586       0.109149       1.051315 0.70145319E+01  0.66563372E+02                                 1.695394                            1.534900      -0.938367       2.433586                    0.997766       3.447167       9.453778       0.512480       1.259485      -0.712546       0.035504       0.003058       0.015483       0.038854      -0.005565       0.009133       0.009248      -0.003869      -0.055885      -0.024603       0.009152       0.015452              1.824833       2.452151       0.155066       0.494095       1.447926      -0.035798       1.574421           0.000000
          155              H       1.566364       9.903914      19.233586       0.111564       1.152791 0.80910848E+01  0.77956987E+02                                 1.690157                            1.570388      -0.709067       2.540128                    0.999865       3.119540       8.063052       0.556185       1.142979      -0.745147       0.012748       0.032642       0.016903       0.038906      -0.002087       0.010035       0.008715      -0.001965      -0.049111      -0.022562       0.010199       0.012363              1.746949       1.642623       0.335241       0.148950       2.166357       0.259936       1.431869          -0.000001
          156              H      -0.575255       9.762729      18.381167       0.124271       1.061204 0.74102525E+01  0.71720833E+02                                 1.749657                            1.612884      -1.029131       2.400311                    0.996982       3.512163       9.920975       0.480717       1.316450      -0.700476      -0.022292       0.030747       0.002425       0.038055      -0.002772       0.006945       0.007290      -0.009051      -0.040471      -0.018186       0.004850       0.013336              1.827413       1.958479      -0.552779       0.047694       2.214849       0.029901       1.308909           0.000000
          157              H       1.689457       2.045459      14.564119       0.126567       1.099324 0.80508546E+01  0.79393515E+02                                 1.783129                            1.678273      -1.022905       2.401116                    0.998004       3.491231       9.889557       0.473422       1.311941      -0.702485       0.023760      -0.008356       0.028143       0.037768      -0.011654       0.003652       0.002219       0.012551       0.005132      -0.014956       0.002195       0.012761              1.836027       1.893534      -0.188569       0.486707       1.456619      -0.072879       2.157928           0.000000
          158              H       2.170823       1.141601      12.477812       0.105598       1.068616 0.75621049E+01  0.73896719E+02                                 1.784953                            1.650352      -1.033523       2.385929                    0.996273       3.670174      10.572529       0.464068       1.350647      -0.692853       0.031771      -0.021331      -0.008305       0.039159      -0.010328       0.001801       0.006001       0.011164       0.023621      -0.017157       0.006908       0.010250              1.882690       2.323723      -0.663610      -0.160557       1.818816       0.140490       1.505530           0.000000
          159              H       0.727724       1.514525      10.695268       0.105560       1.043223 0.72995797E+01  0.70764440E+02                                 1.762282                            1.625051      -1.041259       2.383001                    0.996273       3.659208      10.528306       0.465717       1.356648      -0.691494       0.009553      -0.015760      -0.033290       0.038051      -0.011717       0.002558       0.004723       0.011730       0.015662      -0.017007       0.006492       0.010515              1.865148       1.495697      -0.195529      -0.280422       1.614103       0.516706       2.485643           0.000000
          160              H      -1.190109       2.787188      10.996675       0.129585       0.965535 0.69547586E+01  0.66383475E+02                                 1.657512                            1.576861      -0.969181       2.432076                    0.998291       3.430272       9.684528       0.478621       1.340714      -0.695916      -0.022754       0.005285      -0.030008       0.038029      -0.006812       0.005142       0.005752       0.015980       0.030235      -0.017434       0.004476       0.012958              1.697256       1.686480      -0.203016       0.406553       1.432050      -0.108423       1.973238           0.000000
          161              H      -6.198737       9.354242      18.741443       0.126598       0.960835 0.69196001E+01  0.66013954E+02                                 1.655694                            1.575178      -0.968298       2.429979                    0.998159       3.458902       9.786897       0.477465       1.344650      -0.694883       0.014640       0.035304      -0.003292       0.038361       0.002534      -0.010643       0.000072      -0.016543      -0.025671      -0.017252       0.004174       0.013078              1.700353       1.630909       0.347215      -0.094147       2.162220      -0.016470       1.307931          -0.000000
          162              H      -8.182290       9.143135      19.923527       0.103589       1.044112 0.73756884E+01  0.71780868E+02                                 1.768946                            1.637821      -1.139071       2.334508                    0.995232       3.721535      10.773980       0.461465       1.363834      -0.689688      -0.018919       0.028907       0.015714       0.037953       0.001860      -0.011724       0.002775      -0.002090      -0.025576      -0.016282       0.005821       0.010461              1.854406       1.720782      -0.459186      -0.301248       2.275277       0.411137       1.567158          -0.000000
          163              H      -9.149289       7.051918      20.206097       0.103893       1.064711 0.74204280E+01  0.72292216E+02                                 1.791689                            1.642121      -1.061668       2.372431                    0.996123       3.699707      10.700296       0.461351       1.362738      -0.690144      -0.033702      -0.001566       0.019796       0.039117       0.000663      -0.011166       0.003609      -0.008923      -0.030263      -0.017558       0.006999       0.010558              1.922930       2.533601       0.069871      -0.700947       1.461584      -0.025737       1.773604           0.000000
          164              H      -8.127042       5.168271      19.308938       0.127264       1.111752 0.81990298E+01  0.81160263E+02                                 1.791132                            1.689852      -1.042355       2.391325                    0.997863       3.493601       9.889465       0.473761       1.306069      -0.703828      -0.019747      -0.032250       0.003862       0.038012       0.003711      -0.010970      -0.001557       0.002752      -0.022473      -0.013855       0.000883       0.012972              1.832328       1.701082       0.353443      -0.160832       2.339625      -0.060499       1.456278          -0.000000
          165              H      -0.116796       0.995480      19.137041       0.121674       1.000253 0.70737474E+01  0.67837399E+02                                 1.695457                            1.587157      -1.049523       2.387136                    0.997111       3.521274       9.979835       0.478261       1.335431      -0.696283       0.035108       0.001001      -0.001604       0.035159      -0.003586       0.002420      -0.010303       0.009506      -0.028499      -0.016097       0.003485       0.012611              1.743994       2.455695       0.063259       0.010895       1.401037      -0.078387       1.375249           0.000000
          166              H      -0.968030      -0.743186      20.340318       0.105674       1.110074 0.74861896E+01  0.71929027E+02                                 1.733993                            1.568697      -0.973426       2.410151                    0.998043       3.437263       9.367870       0.517147       1.232675      -0.719131       0.025267      -0.021740       0.014797       0.036469      -0.001814       0.003493      -0.009882       0.021938      -0.033862      -0.018713       0.001210       0.017504              1.859403       1.906057      -0.598879       0.382570       2.021490      -0.459771       1.650662          -0.000000
          167              H      -3.224878      -0.989676      20.545181       0.105376       1.150694 0.80536603E+01  0.77194301E+02                                 1.651842                            1.538286      -0.747533       2.516330                    0.999748       3.145225       8.002143       0.579965       1.101824      -0.755052      -0.013693      -0.025807       0.020004       0.035407       0.001548      -0.001962      -0.015929       0.009821      -0.031758      -0.021964       0.008464       0.013500              1.683503       1.520582       0.176127      -0.153276       1.885787      -0.488169       1.644139          -0.000004
          168              H      -4.630491       0.502499      19.546767       0.121061       1.193916 0.83537219E+01  0.82138190E+02                                 1.795730                            1.641560      -1.040631       2.385694                    0.997879       3.400133       9.242383       0.514963       1.209665      -0.725666      -0.033686      -0.006253       0.003449       0.034435       0.003101      -0.005657      -0.011671       0.003755      -0.018184      -0.015065       0.001313       0.013752              1.880657       2.764442       0.058035      -0.027856       1.437930      -0.098019       1.439600          -0.000002
          169              H      -3.811069      10.672697      14.399287       0.126576       1.031403 0.69917194E+01  0.66894412E+02                                 1.736546                            1.580699      -1.041249       2.395768                    0.996815       3.509937       9.954996       0.477699       1.340126      -0.695268       0.003686       0.023954       0.027237       0.036458      -0.001538       0.002031       0.004157      -0.023841       0.008977      -0.013841       0.001544       0.012297              1.830082       1.331422       0.011276       0.036020       2.115536       0.588154       2.043286           0.000000
          170              H      -4.186475      11.489578      12.305916       0.104366       1.191600 0.82344166E+01  0.80307558E+02                                 1.769230                            1.612513      -0.769486       2.507749                    0.999648       3.309652       8.827401       0.530368       1.184145      -0.732878      -0.003427       0.035687      -0.005638       0.036292      -0.002266       0.005874      -0.001449      -0.033284       0.025640      -0.022154       0.008757       0.013396              1.860901       1.345537      -0.024669      -0.002004       2.714542      -0.169743       1.522626           0.000000
          171              H      -4.344549      10.059683      10.537500       0.106052       1.154252 0.79592535E+01  0.76180682E+02                                 1.668133                            1.538531      -0.725992       2.527846                    0.999825       3.133494       8.006309       0.573802       1.115249      -0.751624      -0.005193       0.014130      -0.033383       0.036620      -0.003172       0.005265      -0.000242      -0.031617       0.035650      -0.022849       0.009972       0.012877              1.725610       1.328509      -0.040300       0.188082       1.559707      -0.347610       2.288616          -0.000000
          172              H      -4.129740       7.814474      10.864810       0.122174       1.068162 0.73887174E+01  0.71454818E+02                                 1.758416                            1.611535      -0.988419       2.417114                    0.997535       3.500598       9.881807       0.480509       1.318080      -0.700314      -0.001565      -0.020837      -0.028646       0.035458      -0.002868       0.004164       0.001087      -0.022804       0.036776      -0.018479       0.005585       0.012894              1.841477       1.329058       0.007006       0.070704       1.952595       0.596612       2.242780           0.000000
          173              H      -3.533676      14.493879      22.179376       0.336516       0.582460 0.34459595E+01  0.27492250E+02                                 1.173616                            1.100945      -1.139363       2.455445                    0.999984       2.354951       6.004167       0.582042       1.319022      -0.701395      -0.003939       0.016980       0.006672       0.018664      -0.000911      -0.017167       0.004430      -0.014570       0.048690      -0.022968      -0.001561       0.024528              1.217805       0.973629       0.073781      -0.013495       1.541477       0.254795       1.138309          -0.000001
          174              H      -3.830713      13.037079      22.287695       0.338164       0.565460 0.33932168E+01  0.26773914E+02                                 1.128831                            1.078795      -1.084777       2.504428                    0.999942       2.189490       5.422573       0.603544       1.286166      -0.710930      -0.009212      -0.021321       0.011380       0.025864       0.004090      -0.016537      -0.000203      -0.031312       0.022609      -0.027610       0.011306       0.016304              1.141398       1.034959       0.158448      -0.109113       1.238242      -0.149924       1.150995          -0.000003
          175              H       2.627977       3.390208      20.606404       0.335063       0.558253 0.33267194E+01  0.26614995E+02                                 1.188741                            1.117775      -1.182348       2.432496                    0.999838       2.503645       6.638818       0.543591       1.408393      -0.682042      -0.008668       0.009074      -0.004952       0.013491      -0.010697      -0.001368       0.014135      -0.014047       0.011829      -0.016847      -0.004391       0.021238              1.229605       1.215714      -0.267548       0.189698       1.331713      -0.069929       1.141390           0.000000
          176              H       3.564478       2.932266      21.670750       0.335919       0.576584 0.34927853E+01  0.28119343E+02                                 1.203366                            1.140741      -1.124815       2.484293                    0.999868       2.321501       6.057133       0.544552       1.397120      -0.687463       0.014446      -0.002488       0.019345       0.024272      -0.014571       0.011707       0.005777       0.001209       0.021108      -0.023184       0.007453       0.015731              1.236218       1.036922       0.006051       0.169987       1.132913       0.136902       1.538819           0.000000
          177              H      21.580108       0.740574       5.491274       0.127806       1.254719 0.96658025E+01  0.98500573E+02                                 1.860356                            1.772788      -1.136080       2.345505                    0.996540       3.461184       9.556270       0.492945       1.219290      -0.724737      -0.016089      -0.010140      -0.024711       0.031182      -0.003168       0.008724       0.010933      -0.012565       0.004075      -0.016213       0.001081       0.015132              1.886641       1.843445      -0.062721       0.377838       1.646271       0.149060       2.170207          -0.000002
          178              H      -6.500837       3.401305       8.430000       0.116608       1.153055 0.85827335E+01  0.85974285E+02                                 1.825315                            1.719637      -1.278427       2.271543                    0.994737       3.673546      10.476272       0.473243       1.292049      -0.705411      -0.008189       0.032992       0.017994       0.038462      -0.007694       0.003230       0.013146      -0.009842       0.014738      -0.016483      -0.000759       0.017241              1.866715       1.700162      -0.260871       0.015154       2.162666       0.246566       1.737316           0.000000
          179              H      -4.804960       2.142691       9.345997       0.113431       1.051361 0.74666361E+01  0.72694454E+02                                 1.758181                            1.634669      -1.191471       2.316705                    0.995239       3.661109      10.508995       0.468775       1.342041      -0.694323       0.017376       0.014782       0.030819       0.038344      -0.001715       0.007272       0.008462      -0.001687       0.014154      -0.011645      -0.000745       0.012390              1.832705       1.710567      -0.004844       0.430947       1.566323       0.213871       2.221226           0.000000
          180              H       8.403696      -1.092259       8.079142       0.131855       1.185585 0.90170448E+01  0.90419685E+02                                 1.794400                            1.713657      -1.140087       2.342153                    0.997126       3.434077       9.443674       0.500141       1.221280      -0.723539      -0.001653      -0.031373       0.002676       0.031530      -0.006814      -0.001044       0.001402      -0.006930      -0.046492      -0.015597       0.000106       0.015490              1.831930       1.739364       0.168988      -0.089155       2.333113       0.005565       1.423312           0.000001
          181              H       6.753695       2.511367       8.519480       0.114815       1.179574 0.87472368E+01  0.88066619E+02                                 1.862234                            1.743709      -1.082078       2.363727                    0.996373       3.651557      10.450641       0.466721       1.303492      -0.703637      -0.029057       0.022203       0.004327       0.036824      -0.007811      -0.006743       0.003298      -0.004341      -0.045147      -0.017111       0.000050       0.017061              1.913935       2.145112      -0.300554      -0.185890       2.009074       0.124128       1.587618           0.000000
          182              H       8.759667       3.497356       7.968469       0.113915       1.087238 0.76674090E+01  0.75087330E+02                                 1.792506                            1.651549      -1.241992       2.293614                    0.994489       3.681303      10.570927       0.468837       1.334031      -0.695907       0.001192       0.038252      -0.003110       0.038396      -0.002773      -0.002483       0.001259      -0.014923      -0.030811      -0.010991      -0.002225       0.013217              1.898178       1.663246       0.158701      -0.098182       2.624120      -0.000736       1.407169           0.000000
          183              H      15.128312      11.653116       3.383774       0.130111       1.042176 0.71977195E+01  0.69190060E+02                                 1.732674                            1.593047      -1.035332       2.399520                    0.997404       3.467200       9.775006       0.481908       1.322189      -0.699399       0.007404       0.024674       0.026503       0.036960       0.001081       0.003172       0.002588      -0.027319       0.003547      -0.014888       0.001175       0.013714              1.813863       1.344627       0.042347       0.069475       1.997895       0.557217       2.099068           0.000000
          184              H      14.711458      12.485132       1.278628       0.107614       1.129979 0.78483721E+01  0.75687415E+02                                 1.710602                            1.577107      -0.753485       2.517731                    0.999772       3.272860       8.702191       0.534427       1.188431      -0.731654      -0.001794       0.037200      -0.004506       0.037515      -0.001205       0.007173       0.000458      -0.033282       0.021681      -0.022060       0.008980       0.013080              1.771499       1.289759       0.006026      -0.022030       2.500280      -0.188033       1.524459           0.000000
          185              H       1.761716       1.193932      23.062407       0.106746       1.146321 0.79085893E+01  0.76619126E+02                                 1.743681                            1.594353      -0.812142       2.487431                    0.999464       3.333618       8.962248       0.524526       1.205316      -0.727126      -0.006847       0.011020      -0.034449       0.036811      -0.001516       0.007309       0.004475      -0.027210       0.034475      -0.021207       0.005852       0.015355              1.846516       1.363750      -0.048754       0.144438       1.599867      -0.453154       2.575931          -0.000000
          186              H       1.842379      -1.081143      23.406200       0.118826       1.048454 0.74909137E+01  0.72798533E+02                                 1.741282                            1.626611      -1.087197       2.366630                    0.996458       3.579303      10.177146       0.475833       1.324536      -0.698439      -0.004550      -0.020157      -0.029431       0.035961      -0.000422       0.006696      -0.000703      -0.020020       0.037550      -0.017753       0.003696       0.014057              1.796796       1.356866       0.061688       0.132276       1.830862       0.481484       2.202658          -0.000000
          187              H      14.006597       1.858166       8.933916       0.122888       1.159474 0.82996035E+01  0.81383777E+02                                 1.755428                            1.633216      -1.010123       2.401222                    0.998163       3.354493       9.073151       0.518280       1.205206      -0.727138      -0.035639      -0.005477       0.007909       0.036915       0.000725      -0.010974      -0.013199       0.010614      -0.013112      -0.019226       0.001839       0.017387              1.811589       2.447592       0.144045      -0.053251       1.540145      -0.135722       1.447031           0.000000
          188              H      15.456936       0.465549      10.066550       0.109134       1.051411 0.70153749E+01  0.66574492E+02                                 1.695627                            1.535093      -0.938490       2.433527                    0.997765       3.447387       9.455123       0.512389       1.259649      -0.712511      -0.012988      -0.027085       0.024649       0.038857      -0.003193      -0.003322      -0.016566       0.021502      -0.025073      -0.024592       0.009125       0.015467              1.825104       1.522118       0.349283      -0.184336       1.998480      -0.586150       1.954714           0.000000
          189              H      17.730693       0.620180       9.696854       0.111531       1.152235 0.80865498E+01  0.77904157E+02                                 1.689697                            1.569998      -0.709120       2.540102                    0.999865       3.119673       8.063526       0.556214       1.143053      -0.745118       0.023615      -0.025594       0.017393       0.038926      -0.002919      -0.001740      -0.016949       0.014387      -0.019658      -0.022557       0.010205       0.012351              1.746457       1.796649      -0.312766       0.315156       1.694821      -0.380922       1.747900          -0.000001
          190              H      18.553173       2.171548       8.196880       0.124265       1.061110 0.74094542E+01  0.71710942E+02                                 1.749532                            1.612783      -1.028987       2.400377                    0.996986       3.512007       9.920279       0.480740       1.316427      -0.700481       0.037451       0.000221      -0.006804       0.038064      -0.003926       0.000440      -0.012062       0.016207      -0.021626      -0.018170       0.004826       0.013344              1.827277       2.603455       0.084980      -0.217880       1.387525      -0.132128       1.490851           0.000000
          191              H      10.631383       6.229258       8.387614       0.126562       1.099226 0.80499098E+01  0.79381231E+02                                 1.782964                            1.678128      -1.022939       2.401101                    0.998002       3.491041       9.888575       0.473466       1.311869      -0.702500      -0.018020      -0.032756       0.005380       0.037771       0.004323      -0.011251      -0.000107       0.001092      -0.024390      -0.014932       0.002180       0.012752              1.835853       1.692074       0.370349      -0.157307       2.370883      -0.105700       1.444602           0.000000
          192              H       9.607775       8.142050       9.221195       0.105592       1.068706 0.75629045E+01  0.73906749E+02                                 1.785082                            1.650462      -1.033559       2.385927                    0.996273       3.670306      10.573191       0.464042       1.350684      -0.692846      -0.033205       0.000324       0.020762       0.039163      -0.000079      -0.011619       0.002954      -0.007487      -0.027941      -0.017127       0.006889       0.010238              1.882831       2.445432       0.051077      -0.632926       1.476036      -0.010929       1.727027           0.000000
          193              H      10.581565      10.221976       8.867983       0.105573       1.043154 0.72990741E+01  0.70758990E+02                                 1.762284                            1.625057      -1.041020       2.383118                    0.996277       3.659124      10.528352       0.465684       1.356753      -0.691474      -0.018362       0.030099       0.014298       0.038047       0.001704      -0.012041       0.001791      -0.003133      -0.028344      -0.016986       0.006471       0.010516              1.865147       1.746212      -0.514310      -0.292820       2.302626       0.415147       1.546603           0.000000
          194              H      12.572331      10.389691       7.685899       0.129597       0.965617 0.69554715E+01  0.66391934E+02                                 1.657605                            1.576941      -0.969381       2.431988                    0.998289       3.430295       9.684691       0.478610       1.340713      -0.695917       0.014818       0.034646      -0.005079       0.038023       0.001406      -0.010764       0.000586      -0.017267      -0.025080      -0.017407       0.004474       0.012933              1.697357       1.643410       0.342491      -0.099970       2.124504      -0.044912       1.324157           0.000000
          195              H      20.679034       3.854268       3.240134       0.126617       0.960680 0.69181500E+01  0.65996332E+02                                 1.655480                            1.574984      -0.968165       2.430048                    0.998163       3.458639       9.785712       0.477510       1.344602      -0.694892       0.025161      -0.008062       0.027815       0.038364      -0.007525       0.005653       0.003217       0.021193       0.019701      -0.017269       0.004176       0.013094              1.700131       1.781769      -0.187635       0.378759       1.347198      -0.185909       1.971425          -0.000000
          196              H      21.368815       3.485962       1.057282       0.103599       1.044078 0.73752873E+01  0.71775309E+02                                 1.768842                            1.637725      -1.139099       2.334505                    0.995231       3.721332      10.772935       0.461504       1.363748      -0.689705       0.034294      -0.012898      -0.009890       0.037951      -0.007827      -0.001132       0.001702       0.016587       0.029073      -0.016301       0.005837       0.010465              1.854300       2.531072      -0.440548      -0.247710       1.489287       0.098097       1.542540          -0.000000
          197              H       7.305017      -5.931755      22.841060       0.103890       1.064630 0.74199282E+01  0.72286186E+02                                 1.791595                            1.642063      -1.061633       2.372448                    0.996121       3.699729      10.700301       0.461359       1.362735      -0.690144       0.013532      -0.006349      -0.036152       0.039121      -0.009048       0.000508       0.001338       0.021429       0.020765      -0.017568       0.007005       0.010563              1.922808       1.616553      -0.117325      -0.464672       1.408130       0.233855       2.743740           0.000000
          198              H       5.163404      -5.135579      23.262560       0.127265       1.114860 0.82263603E+01  0.81490743E+02                                 1.794017                            1.692355      -1.042378       2.391309                    0.997860       3.493809       9.890587       0.473586       1.305589      -0.703960      -0.020153       0.008788      -0.030992       0.037999      -0.003642      -0.000243       0.002070       0.012771       0.038393      -0.013891       0.000904       0.012987              1.835382       1.936719      -0.196935       0.426614       1.433418      -0.111996       2.136010          -0.000000
          199              H      10.490638       2.814814       4.700078       0.121675       1.000304 0.70738789E+01  0.67836244E+02                                 1.695203                            1.586924      -1.049797       2.387004                    0.997106       3.521092       9.977829       0.478427       1.335015      -0.696365      -0.014660      -0.010837       0.030058       0.035154       0.011821      -0.001495      -0.003374       0.013837       0.013111      -0.016118       0.003510       0.012608              1.743731       1.557640       0.216067      -0.322033       1.494771      -0.311185       2.178783           0.000000
          200              H       9.309256       2.296483       2.820989       0.105668       1.109990 0.74854861E+01  0.71917583E+02                                 1.733569                            1.568369      -0.973428       2.410152                    0.998042       3.437013       9.365609       0.517348       1.232276      -0.719219      -0.030687      -0.018678       0.006298       0.036473       0.013389      -0.005034      -0.006986       0.009330       0.025346      -0.018713       0.001229       0.017484              1.858894       2.473790       0.659007      -0.068780       1.719919      -0.027392       1.382973          -0.000000
          201              H      10.088414       2.930311       0.774712       0.105372       1.153684 0.80787081E+01  0.77493051E+02                                 1.654950                            1.540922      -0.747637       2.516281                    0.999748       3.145855       8.006281       0.579341       1.102176      -0.755006      -0.017065      -0.009301      -0.029590       0.035402       0.013523       0.002447      -0.000963       0.014973       0.038321      -0.021968       0.008479       0.013489              1.686766       1.677318       0.244582       0.376403       1.407824       0.217755       1.975156          -0.000004
          202              H      12.048953       4.082469       0.607525       0.121065       1.193385 0.83495531E+01  0.82087027E+02                                 1.795150                            1.641116      -1.040709       2.385663                    0.997877       3.399947       9.241331       0.515049       1.209613      -0.725673       0.009324       0.009539      -0.031743       0.034432       0.007194       0.003442       0.002696       0.010924       0.036124      -0.015083       0.001311       0.013772              1.879997       1.651812       0.259287      -0.424238       1.555796      -0.347071       2.432384          -0.000002
          203              H      -7.669896       6.808787       7.429232       0.126578       1.031268 0.69906061E+01  0.66880701E+02                                 1.736337                            1.580526      -1.041299       2.395723                    0.996814       3.509886       9.954431       0.477750       1.340046      -0.695282       0.019847      -0.030502       0.002336       0.036466      -0.005889       0.006799       0.002063       0.003338      -0.031887      -0.013851       0.001559       0.012292              1.829849       1.952324      -0.594411       0.096384       2.169819      -0.010300       1.367404           0.000000
          204              H      -6.771274       8.730222       8.260458       0.104376       1.191165 0.82306986E+01  0.80258988E+02                                 1.768419                            1.611851      -0.769605       2.507704                    0.999648       3.309400       8.824886       0.530646       1.183707      -0.732975       0.033502       0.000284       0.013927       0.036283      -0.000959       0.012443       0.005573      -0.000493      -0.047397      -0.022169       0.008744       0.013425              1.859998       2.463913      -0.064448       0.545858       1.477939       0.028386       1.638141           0.000000
          205              H      -7.983075      10.660885       8.227491       0.106044       1.154021 0.79574728E+01  0.76161044E+02                                 1.668027                            1.538442      -0.726021       2.527831                    0.999825       3.133659       8.007166       0.573760       1.115369      -0.751588       0.014974       0.030183       0.014368       0.036629      -0.001747       0.010798       0.007428      -0.004518      -0.050675      -0.022857       0.009976       0.012881              1.725500       1.546233       0.338346       0.214535       2.157869       0.326752       1.472397          -0.000000
          206              H     -10.090975      10.668545       7.360944       0.122199       1.068264 0.73895442E+01  0.71465365E+02                                 1.758582                            1.611663      -0.989289       2.416784                    0.997522       3.500770       9.882718       0.480470       1.318142      -0.700300      -0.017972       0.030512       0.001245       0.035434      -0.002009       0.007093       0.006884      -0.008042      -0.042697      -0.018496       0.005606       0.012890              1.841664       1.824750      -0.561842       0.038167       2.359450       0.049532       1.340792           0.000000
          207              H      24.105479      -1.118193       6.218891       0.336530       0.582392 0.34452099E+01  0.27485196E+02                                 1.173627                            1.100893      -1.139384       2.455453                    0.999984       2.354853       6.004100       0.581992       1.319186      -0.701363       0.016960      -0.007699       0.001097       0.018658      -0.012692       0.000366       0.019943      -0.005233       0.002050      -0.022978      -0.001555       0.024533              1.217844       1.371580      -0.320677       0.159222       1.210788      -0.072862       1.071164          -0.000001
          208              H      22.931168      -0.866262       5.335860       0.338148       0.568997 0.34193654E+01  0.27028591E+02                                 1.133443                            1.082953      -1.084742       2.504422                    0.999942       2.190081       5.426616       0.602453       1.286189      -0.711018      -0.015023      -0.003661      -0.020727       0.025860      -0.012383       0.010999       0.016728       0.008186       0.009668      -0.027628       0.011324       0.016304              1.146128       1.076624       0.011183       0.197819       1.045516       0.098374       1.316245          -0.000003
          209              H      11.421063       0.100283       7.382137       0.335057       0.558247 0.33266299E+01  0.26613551E+02                                 1.188623                            1.117674      -1.182252       2.432530                    0.999837       2.503545       6.638015       0.543689       1.408176      -0.682082       0.011977       0.006010      -0.001549       0.013489      -0.011886      -0.005964       0.003126       0.006065      -0.046602      -0.016840      -0.004390       0.021230              1.229479       1.521318       0.180260      -0.050731       1.223087      -0.056541       0.944032           0.000000
          210              H      10.595546      -1.127283       7.558743       0.335932       0.576665 0.34933418E+01  0.28124126E+02                                 1.203330                            1.140717      -1.124853       2.484288                    0.999868       2.321402       6.056332       0.544656       1.396837      -0.687518      -0.008632      -0.022412       0.003472       0.024267       0.003609      -0.008602      -0.001408      -0.005372      -0.062327      -0.023176       0.007457       0.015720              1.236176       1.109240      -0.059862       0.020282       1.619204       0.020627       0.980084           0.000000
          211              H      -0.524616      -3.215263      18.720251       0.127814       1.254135 0.96604355E+01  0.98434443E+02                                 1.859891                            1.772374      -1.136257       2.345447                    0.996539       3.461182       9.556417       0.492958       1.219398      -0.724704      -0.027843      -0.002839      -0.013737       0.031177       0.006140      -0.000318      -0.004136       0.027684       0.000635      -0.016215       0.001084       0.015132              1.886159       2.205513      -0.045023       0.316067       1.484054      -0.039361       1.968910          -0.000002
          212              H       3.415226      -2.758460      18.348200       0.116622       1.153036 0.85825294E+01  0.85970953E+02                                 1.825221                            1.719560      -1.278448       2.271541                    0.994738       3.673428      10.475548       0.473281       1.291964      -0.705429       0.032118       0.007957      -0.019608       0.038462       0.000152      -0.005157      -0.002300       0.031775       0.001627      -0.016479      -0.000753       0.017232              1.866615       2.060348       0.123630      -0.290305       1.545885      -0.131303       1.993611           0.000000
          213              H       3.672689      -3.123590      20.606404       0.113446       1.051413 0.74670747E+01  0.72699548E+02                                 1.758209                            1.634692      -1.191646       2.316629                    0.995236       3.661151      10.509060       0.468784       1.342000      -0.694331       0.035602       0.003461       0.013803       0.038340       0.001699       0.002970      -0.000616       0.023027      -0.000365      -0.011640      -0.000742       0.012381              1.832739       2.291370      -0.044108       0.377256       1.391028      -0.052764       1.815820           0.000000
          214              H      14.963461      12.519479       9.355416       0.131853       1.185728 0.90184299E+01  0.90437395E+02                                 1.794583                            1.713821      -1.140077       2.342153                    0.997126       3.434207       9.444350       0.500101       1.221325      -0.723529      -0.015248      -0.022928       0.015358       0.031529       0.008292      -0.009557      -0.000908      -0.003692       0.030445      -0.015597       0.000110       0.015487              1.832124       1.712783       0.379373      -0.225520       2.082390      -0.090507       1.701199           0.000001
          215              H     -11.348706      13.756155       6.240084       0.114831       1.179514 0.87466241E+01  0.88058357E+02                                 1.862129                            1.743615      -1.081820       2.363848                    0.996377       3.651340      10.449682       0.466749       1.303443      -0.703648       0.012496      -0.003614      -0.034451       0.036825       0.005479      -0.013949       0.002267      -0.004302       0.026241      -0.017108       0.000056       0.017052              1.913826       1.762916       0.032650      -0.355141       1.742456       0.139821       2.236108           0.000000
          216              H     -11.033501      15.792380       7.266754       0.113935       1.087188 0.76669426E+01  0.75081426E+02                                 1.792433                            1.651486      -1.242357       2.293447                    0.994479       3.681154      10.570315       0.468853       1.334010      -0.695911       0.018617       0.027415      -0.019365       0.038382       0.007076      -0.008966      -0.003571      -0.003485       0.006960      -0.010995      -0.002223       0.013218              1.898099       1.779994       0.477678      -0.326575       2.182640      -0.224217       1.731664           0.000000
          217              H       3.006682       1.496184       7.297366       0.130046       1.042334 0.71988706E+01  0.69200725E+02                                 1.732489                            1.592897      -1.034506       2.399794                    0.997414       3.467243       9.773638       0.482079       1.321728      -0.699492       0.036379       0.006704      -0.000512       0.036996       0.005682      -0.002902      -0.010629       0.008775      -0.019681      -0.014875       0.001172       0.013704              1.813656       2.584085       0.105319      -0.142882       1.441112      -0.088247       1.415770           0.000000
          218              H       1.676310       2.895641       6.044639       0.107620       1.130753 0.78545992E+01  0.75759746E+02                                 1.711206                            1.577607      -0.753400       2.517768                    0.999772       3.272753       8.701583       0.534425       1.188242      -0.731709       0.016553       0.025806      -0.021617       0.037513       0.002891       0.000253      -0.016746       0.014077      -0.019239      -0.022062       0.008982       0.013080              1.772151       1.643138       0.283386      -0.255206       2.020606      -0.506739       1.652709           0.000000
          219              H      -0.614032       2.669959       6.108218       0.106762       1.146679 0.79114935E+01  0.76653054E+02                                 1.743969                            1.594596      -0.812090       2.487464                    0.999464       3.333478       8.961735       0.524518       1.205242      -0.727149      -0.023206       0.021175      -0.019186       0.036810       0.000249       0.001376      -0.013545       0.022935      -0.022670      -0.021205       0.005855       0.015350              1.846835       1.873156      -0.509154       0.380936       1.975595      -0.465710       1.691754          -0.000000
          220              H      -1.573065       1.040700       7.422167       0.118834       1.048448 0.74908836E+01  0.72798131E+02                                 1.741273                            1.626606      -1.087292       2.366583                    0.996456       3.579265      10.177014       0.475835       1.324533      -0.698439      -0.035959      -0.000643      -0.000130       0.035965      -0.002665       0.004569      -0.012539       0.013662      -0.019290      -0.017740       0.003688       0.014051              1.796783       2.550062       0.014032      -0.000048       1.429661      -0.083473       1.410627          -0.000000
          221              H     -10.540906      17.106391      12.668547       0.122871       1.159507 0.82998877E+01  0.81387365E+02                                 1.755462                            1.633244      -1.010092       2.401235                    0.998162       3.354624       9.073588       0.518275       1.205206      -0.727137      -0.000527      -0.027287      -0.024854       0.036913      -0.006337      -0.002791       0.002991      -0.033262       0.007233      -0.019231       0.001839       0.017392              1.811626       1.372638       0.094191       0.127731       2.016908       0.421482       2.045333           0.000000
          222              H     -10.205968      16.406616      14.841980       0.109121       1.051440 0.70155408E+01  0.66576081E+02                                 1.695617                            1.535078      -0.938497       2.433520                    0.997764       3.447393       9.454965       0.512410       1.259595      -0.712523       0.003994      -0.037637       0.008799       0.038858      -0.004755       0.003016       0.003297      -0.033871       0.040153      -0.024596       0.009130       0.015466              1.825096       1.437670      -0.105602       0.130076       2.596176      -0.308057       1.441442           0.000000
          223              H     -10.168060      17.950066      16.558591       0.111551       1.152278 0.80869612E+01  0.77909868E+02                                 1.689817                            1.570100      -0.709110       2.540110                    0.999865       3.119698       8.063937       0.556158       1.143143      -0.745096       0.002962      -0.012760       0.036643       0.038914      -0.004210       0.003545      -0.000407      -0.031746       0.034742      -0.022564       0.010206       0.012358              1.746587       1.405768      -0.108869       0.233195       1.592468      -0.293692       2.241527          -0.000001
          224              H       2.156679      -5.330011      16.099415       0.124273       1.061030 0.74087891E+01  0.71703236E+02                                 1.749483                            1.612741      -1.028860       2.400434                    0.996987       3.511916       9.920088       0.480730       1.316477      -0.700471      -0.001231       0.024258       0.029299       0.038058      -0.002294       0.003374       0.001548      -0.022290       0.038332      -0.018167       0.004821       0.013346              1.827223       1.323227      -0.056681       0.052422       2.057415       0.574166       2.101026           0.000000
          225              H      -8.969996      18.405150       7.506938       0.126569       1.099122 0.80490353E+01  0.79370843E+02                                 1.782886                            1.678064      -1.022720       2.401203                    0.998006       3.490990       9.888480       0.473461       1.311912      -0.702491      -0.015635      -0.034236       0.003152       0.037769       0.002157      -0.008336       0.006319      -0.016456      -0.012702      -0.014933       0.002178       0.012755              1.835767       1.649011       0.400906      -0.171752       2.349322      -0.100336       1.508969           0.000000
          226              H      -7.343896      18.672051       5.868033       0.105606       1.068683 0.75626499E+01  0.73903470E+02                                 1.785037                            1.650419      -1.033420       2.385977                    0.996274       3.670230      10.572836       0.464055       1.350659      -0.692851       0.013579      -0.028734      -0.022877       0.039158       0.003190      -0.013216       0.003352      -0.009288      -0.007964      -0.017132       0.006888       0.010243              1.882785       1.537616      -0.280718      -0.287246       2.238450       0.610115       1.872289           0.000000
          227              H      -6.380200      20.758247       5.524240       0.105561       1.043190 0.72994097E+01  0.70763105E+02                                 1.762328                            1.625098      -1.041209       2.383033                    0.996275       3.659221      10.528719       0.465676       1.356759      -0.691473       0.026312       0.002353      -0.027379       0.038046       0.002824      -0.011672       0.005216      -0.012961      -0.009227      -0.016986       0.006465       0.010521              1.865196       2.036972       0.084300      -0.731294       1.446819      -0.039576       2.111797           0.000000
          228              H      -7.039143      22.571854       6.814642       0.129581       0.965669 0.69559511E+01  0.66398000E+02                                 1.657701                            1.577024      -0.969321       2.432006                    0.998290       3.430439       9.685370       0.478582       1.340762      -0.695907       0.016564       0.033568      -0.006709       0.038029       0.004330      -0.012880      -0.001542      -0.011922      -0.016470      -0.017409       0.004479       0.012931              1.697458       1.554130       0.387980      -0.117950       2.102668      -0.024363       1.435577           0.000000
          229              H      -0.774618      -0.505989      15.861586       0.126613       0.960727 0.69186094E+01  0.66002196E+02                                 1.655572                            1.575066      -0.968233       2.430014                    0.998161       3.458796       9.786453       0.477482       1.344652      -0.694882       0.021425      -0.005734       0.031301       0.038362      -0.007125       0.005919       0.004923       0.016306       0.028365      -0.017269       0.004175       0.013094              1.700229       1.658315      -0.207199       0.408791       1.419223      -0.114698       2.023149          -0.000000
          230              H      -2.704263       0.752787      16.122963       0.103591       1.044116 0.73756266E+01  0.71779604E+02                                 1.768898                            1.637772      -1.139088       2.334501                    0.995231       3.721453      10.773442       0.461493       1.363764      -0.689701      -0.011376       0.015474       0.032741       0.037959      -0.011620       0.001448       0.003879       0.011307       0.015674      -0.016300       0.005841       0.010459              1.854362       1.526815      -0.196588      -0.272061       1.573746       0.467702       2.462525          -0.000000
          231              H      -4.089836       1.146575      14.302742       0.103886       1.064771 0.74210947E+01  0.72301104E+02                                 1.791822                            1.642243      -1.132536       2.340059                    0.995265       3.700054      10.701848       0.461308       1.362819      -0.690127      -0.031857       0.021846       0.006203       0.039123      -0.010492       0.002367       0.005320       0.010566       0.027470      -0.017572       0.007001       0.010571              1.923078       2.435632      -0.722218      -0.174712       1.843763       0.143505       1.489840           0.000000
          232              H      -3.546411       0.274914      12.218790       0.127251       1.114448 0.82228171E+01  0.81448410E+02                                 1.793671                            1.692059      -1.042298       2.391352                    0.997863       3.493964       9.891197       0.473590       1.305694      -0.703933      -0.023103       0.010608      -0.028256       0.038009      -0.011000       0.003792       0.002791       0.012326      -0.000589      -0.013890       0.000905       0.012985              1.835015       1.873693      -0.201308       0.438026       1.462864      -0.078697       2.168489          -0.000000
          233              H     -13.915547      17.975258       8.302843       0.121675       1.000291 0.70737929E+01  0.67835541E+02                                 1.695224                            1.586945      -1.049695       2.387058                    0.997110       3.521097       9.978010       0.478408       1.335066      -0.696355       0.017232      -0.030636       0.000308       0.035151      -0.001867       0.008485       0.006861      -0.011930      -0.026262      -0.016119       0.003506       0.012613              1.743753       1.646563      -0.414176       0.085284       2.243471      -0.027631       1.341224           0.000000
          234              H      12.583382      17.949127       7.163145       0.105690       1.109931 0.74850635E+01  0.71913563E+02                                 1.733619                            1.568408      -0.973845       2.409990                    0.998039       3.437035       9.366121       0.517293       1.232407      -0.719189      -0.008560      -0.032416      -0.014346       0.036468      -0.005550       0.007983       0.004328      -0.018327      -0.039727      -0.018715       0.001230       0.017485              1.858952       1.543878       0.404961       0.228217       2.394467       0.564266       1.638510          -0.000000
          235              H      11.328573      19.846373       7.014796       0.105367       1.153401 0.80762643E+01  0.77463338E+02                                 1.654600                            1.540622      -0.747640       2.516282                    0.999747       3.145789       8.005650       0.579439       1.102080      -0.755026      -0.031532      -0.000314      -0.016082       0.035398      -0.004556       0.013829       0.006101      -0.000942      -0.037740      -0.021966       0.008481       0.013484              1.686400       2.098550       0.074543       0.431442       1.456022       0.097626       1.504628          -0.000004
          236              H     -16.425165      21.769749       8.006145       0.121061       1.193279 0.83486666E+01  0.82076067E+02                                 1.795023                            1.641011      -1.040774       2.385635                    0.997874       3.399947       9.241180       0.515074       1.209587      -0.725678      -0.019944       0.027720      -0.004439       0.034436      -0.004519       0.009960       0.004180       0.009275      -0.024695      -0.015081       0.001308       0.013773              1.879857       1.793101      -0.527471       0.080083       2.478508      -0.008115       1.367963          -0.000002
          237              H       4.330604      -0.645747      15.402410       0.126583       1.031302 0.69908742E+01  0.66884209E+02                                 1.736402                            1.580575      -1.041519       2.395630                    0.996810       3.510023       9.955036       0.477732       1.340077      -0.695275      -0.012608      -0.010343       0.032605       0.036456       0.007291      -0.000510       0.000468       0.004958       0.036834      -0.013858       0.001560       0.012298              1.829925       1.552556       0.138238      -0.336378       1.413945      -0.193407       2.523272           0.000000
          238              H       6.178075       0.686302      15.348251       0.104373       1.190844 0.82281612E+01  0.80228567E+02                                 1.768124                            1.611617      -0.769553       2.507724                    0.999648       3.309306       8.824505       0.530674       1.183729      -0.732967       0.015488       0.011478       0.030740       0.036284       0.016174       0.002214       0.000923       0.008873       0.032312      -0.022168       0.008745       0.013423              1.859664       1.720410       0.193312       0.476259       1.444197       0.261643       2.414387           0.000000
          239              H       7.075946       1.306521      13.346714       0.106054       1.154707 0.79629948E+01  0.76225850E+02                                 1.668660                            1.538967      -0.726046       2.527827                    0.999825       3.133676       8.007404       0.573676       1.115356      -0.751602       0.030198       0.020718       0.000157       0.036622       0.017009      -0.000885       0.000572       0.010678       0.030017      -0.022859       0.009986       0.012874              1.726185       2.062285       0.551725       0.001911       1.695125      -0.038556       1.421146          -0.000000
          240              H       6.123824       0.596259      11.401692       0.122185       1.068178 0.73888199E+01  0.71455586E+02                                 1.758380                            1.611504      -0.988555       2.417064                    0.997532       3.500567       9.881491       0.480536       1.318011      -0.700328       0.015792       0.009552      -0.030275       0.035457       0.014125      -0.003361      -0.000484       0.009155       0.021248      -0.018489       0.005606       0.012883              1.841435       1.637551       0.215045      -0.453210       1.466247      -0.261697       2.420506           0.000000
          241              H      -0.659047      -3.421868      21.929773       0.336541       0.582352 0.34449371E+01  0.27482312E+02                                 1.173543                            1.100827      -1.139356       2.455476                    0.999984       2.354740       6.003618       0.582031       1.319131      -0.701374      -0.001382       0.003705       0.018231       0.018655       0.000908      -0.011537       0.002631       0.040385       0.014576      -0.022981      -0.001555       0.024536              1.217750       1.040761      -0.007648      -0.003697       0.949482      -0.072039       1.663006          -0.000001
          242              H      -1.384170      -3.448955      20.627597       0.338172       0.568677 0.34169938E+01  0.27005365E+02                                 1.133013                            1.082568      -1.084782       2.504420                    0.999942       2.189919       5.425899       0.602564       1.286167      -0.711016      -0.020861      -0.000036      -0.015278       0.025857       0.000777       0.000345       0.003090       0.043620       0.033334      -0.027625       0.011324       0.016301              1.145687       1.358686      -0.004620       0.169367       0.955778      -0.033088       1.122596          -0.000003
          243              H     -13.086063      15.323427      11.079092       0.335083       0.558189 0.33261955E+01  0.26609248E+02                                 1.188549                            1.117609      -1.182319       2.432518                    0.999837       2.503401       6.637564       0.543699       1.408196      -0.682079       0.003397       0.011331       0.006457       0.013477       0.002946      -0.013143       0.005109      -0.002694       0.044815      -0.016839      -0.004389       0.021227              1.229401       0.997560       0.170422       0.027804       1.437265       0.207372       1.253377           0.000000
          244              H     -13.709697      13.970460      11.067318       0.335942       0.576662 0.34933426E+01  0.28124363E+02                                 1.203373                            1.140755      -1.124903       2.484267                    0.999867       2.321385       6.056473       0.544615       1.396930      -0.687501      -0.010453      -0.021278       0.005168       0.024263       0.011628      -0.011143       0.004457      -0.023542       0.004945      -0.023172       0.007450       0.015723              1.236223       1.190619       0.230450      -0.184162       1.227215      -0.170426       1.290834           0.000000
          245              H       3.761994      18.890426       4.827234       0.127814       1.254135 0.96604373E+01  0.98434469E+02                                 1.859892                            1.772375      -1.136257       2.345447                    0.996539       3.461182       9.556418       0.492958       1.219398      -0.724704       0.027843       0.002839       0.013737       0.031177       0.006140      -0.000318      -0.004136       0.027684       0.000635      -0.016215       0.001084       0.015132              1.886159       2.205513      -0.045023       0.316068       1.484054      -0.039361       1.968910          -0.000002
          246              H      -0.177848      18.433623       5.199285       0.116622       1.153036 0.85825307E+01  0.85970969E+02                                 1.825221                            1.719560      -1.278448       2.271541                    0.994738       3.673428      10.475548       0.473281       1.291964      -0.705429      -0.032118      -0.007957       0.019608       0.038462       0.000152      -0.005157      -0.002300       0.031775       0.001627      -0.016479      -0.000753       0.017232              1.866615       2.060348       0.123630      -0.290305       1.545885      -0.131303       1.993611           0.000000
          247              H      -0.435311      18.798753       2.941081       0.113446       1.051413 0.74670747E+01  0.72699548E+02                                 1.758209                            1.634692      -1.191646       2.316629                    0.995236       3.661151      10.509060       0.468784       1.342000      -0.694331      -0.035602      -0.003461      -0.013803       0.038340       0.001699       0.002970      -0.000616       0.023027      -0.000365      -0.011640      -0.000742       0.012381              1.832739       2.291370      -0.044108       0.377256       1.391028      -0.052764       1.815820           0.000000
          248              H     -11.726083       3.155684      14.192069       0.131853       1.185728 0.90184301E+01  0.90437400E+02                                 1.794583                            1.713821      -1.140077       2.342153                    0.997126       3.434207       9.444351       0.500101       1.221325      -0.723529       0.015248       0.022928      -0.015358       0.031529       0.008292      -0.009557      -0.000908      -0.003692       0.030445      -0.015597       0.000110       0.015487              1.832124       1.712783       0.379373      -0.225520       2.082390      -0.090507       1.701199           0.000001
          249              H      14.586084       1.919008      17.307401       0.114831       1.179515 0.87466255E+01  0.88058374E+02                                 1.862129                            1.743615      -1.081820       2.363848                    0.996377       3.651340      10.449682       0.466749       1.303443      -0.703648      -0.012496       0.003614       0.034451       0.036825       0.005479      -0.013949       0.002267      -0.004302       0.026241      -0.017108       0.000056       0.017052              1.913827       1.762916       0.032650      -0.355141       1.742456       0.139821       2.236108           0.000000
          250              H      14.270879      -0.117217      16.280731       0.113935       1.087188 0.76669426E+01  0.75081426E+02                                 1.792433                            1.651486      -1.242357       2.293447                    0.994479       3.681154      10.570315       0.468853       1.334010      -0.695911      -0.018617      -0.027415       0.019365       0.038382       0.007076      -0.008966      -0.003571      -0.003485       0.006960      -0.010995      -0.002223       0.013218              1.898099       1.779994       0.477678      -0.326575       2.182640      -0.224217       1.731664           0.000000
          251              H       0.230696      14.178979      16.250119       0.130046       1.042334 0.71988706E+01  0.69200725E+02                                 1.732489                            1.592897      -1.034506       2.399794                    0.997414       3.467243       9.773638       0.482079       1.321728      -0.699492      -0.036379      -0.006704       0.000512       0.036996       0.005682      -0.002902      -0.010629       0.008775      -0.019681      -0.014875       0.001172       0.013704              1.813656       2.584085       0.105319      -0.142882       1.441112      -0.088247       1.415770           0.000000
          252              H       1.561068      12.779522      17.502846       0.107620       1.130753 0.78545992E+01  0.75759746E+02                                 1.711206                            1.577607      -0.753400       2.517768                    0.999772       3.272753       8.701583       0.534425       1.188242      -0.731709      -0.016553      -0.025806       0.021617       0.037513       0.002891       0.000253      -0.016746       0.014077      -0.019239      -0.022062       0.008982       0.013080              1.772151       1.643138       0.283386      -0.255206       2.020606      -0.506739       1.652709           0.000000
          253              H       3.851410      13.005204      17.439267       0.106762       1.146679 0.79114935E+01  0.76653054E+02                                 1.743969                            1.594596      -0.812090       2.487464                    0.999464       3.333478       8.961735       0.524518       1.205242      -0.727149       0.023206      -0.021175       0.019186       0.036810       0.000249       0.001376      -0.013545       0.022935      -0.022670      -0.021205       0.005855       0.015350              1.846835       1.873156      -0.509154       0.380936       1.975595      -0.465710       1.691754          -0.000000
          254              H       4.810443      14.634463      16.125318       0.118834       1.048448 0.74908842E+01  0.72798137E+02                                 1.741273                            1.626606      -1.087292       2.366583                    0.996456       3.579265      10.177013       0.475835       1.324533      -0.698439       0.035959       0.000643       0.000130       0.035965      -0.002665       0.004569      -0.012539       0.013662      -0.019290      -0.017740       0.003688       0.014051              1.796783       2.550061       0.014032      -0.000048       1.429661      -0.083473       1.410627          -0.000000
          255              H      13.778284      -1.431228      10.878938       0.122871       1.159506 0.82998838E+01  0.81387320E+02                                 1.755462                            1.633244      -1.010092       2.401235                    0.998162       3.354623       9.073586       0.518275       1.205206      -0.727137       0.000527       0.027287       0.024854       0.036913      -0.006337      -0.002791       0.002991      -0.033262       0.007233      -0.019231       0.001839       0.017392              1.811626       1.372638       0.094191       0.127731       2.016908       0.421482       2.045333           0.000000
          256              H      13.443346      -0.731453       8.705505       0.109121       1.051440 0.70155408E+01  0.66576081E+02                                 1.695617                            1.535078      -0.938497       2.433520                    0.997764       3.447393       9.454965       0.512410       1.259595      -0.712523      -0.003994       0.037637      -0.008799       0.038858      -0.004755       0.003016       0.003297      -0.033871       0.040153      -0.024596       0.009130       0.015466              1.825096       1.437670      -0.105602       0.130076       2.596176      -0.308057       1.441442           0.000000
          257              H      13.405438      -2.274903       6.988894       0.111551       1.152278 0.80869632E+01  0.77909887E+02                                 1.689817                            1.570100      -0.709110       2.540110                    0.999865       3.119699       8.063938       0.556158       1.143143      -0.745096      -0.002962       0.012760      -0.036643       0.038914      -0.004210       0.003545      -0.000407      -0.031746       0.034742      -0.022564       0.010206       0.012358              1.746587       1.405767      -0.108869       0.233194       1.592467      -0.293692       2.241526          -0.000001
          258              H       1.080699      21.005174       7.448070       0.124273       1.061030 0.74087886E+01  0.71703232E+02                                 1.749484                            1.612741      -1.028860       2.400434                    0.996987       3.511916       9.920089       0.480730       1.316477      -0.700471       0.001231      -0.024258      -0.029299       0.038058      -0.002294       0.003374       0.001548      -0.022290       0.038332      -0.018167       0.004821       0.013346              1.827223       1.323227      -0.056681       0.052422       2.057415       0.574166       2.101026           0.000000
          259              H      12.207374      -2.729987      16.040547       0.126569       1.099122 0.80490356E+01  0.79370845E+02                                 1.782886                            1.678064      -1.022720       2.401203                    0.998006       3.490990       9.888479       0.473461       1.311911      -0.702491       0.015635       0.034236      -0.003152       0.037769       0.002157      -0.008336       0.006319      -0.016456      -0.012702      -0.014933       0.002178       0.012755              1.835767       1.649010       0.400906      -0.171752       2.349322      -0.100336       1.508969           0.000000
          260              H      10.581274      -2.996888      17.679452       0.105606       1.068683 0.75626499E+01  0.73903470E+02                                 1.785037                            1.650419      -1.033420       2.385977                    0.996274       3.670230      10.572836       0.464055       1.350659      -0.692851      -0.013579       0.028734       0.022877       0.039158       0.003190      -0.013216       0.003352      -0.009288      -0.007964      -0.017132       0.006888       0.010243              1.882785       1.537616      -0.280718      -0.287246       2.238450       0.610115       1.872289           0.000000
          261              H       9.617578      -5.083084      18.023245       0.105561       1.043190 0.72994097E+01  0.70763105E+02                                 1.762328                            1.625098      -1.041209       2.383033                    0.996275       3.659221      10.528719       0.465676       1.356759      -0.691473      -0.026312      -0.002353       0.027379       0.038046       0.002824      -0.011672       0.005216      -0.012961      -0.009227      -0.016986       0.006465       0.010521              1.865196       2.036972       0.084300      -0.731294       1.446819      -0.039576       2.111797           0.000000
          262              H      10.276521      -6.896691      16.732843       0.129581       0.965669 0.69559511E+01  0.66398000E+02                                 1.657701                            1.577024      -0.969321       2.432006                    0.998290       3.430439       9.685370       0.478582       1.340762      -0.695907      -0.016564      -0.033568       0.006709       0.038029       0.004330      -0.012880      -0.001542      -0.011922      -0.016470      -0.017409       0.004479       0.012931              1.697458       1.554130       0.387980      -0.117950       2.102668      -0.024363       1.435577           0.000000
          263              H       4.011996      16.181152       7.685899       0.126613       0.960727 0.69186088E+01  0.66002191E+02                                 1.655572                            1.575066      -0.968233       2.430014                    0.998161       3.458796       9.786454       0.477481       1.344652      -0.694882      -0.021425       0.005734      -0.031301       0.038362      -0.007125       0.005919       0.004923       0.016306       0.028365      -0.017269       0.004175       0.013094              1.700229       1.658315      -0.207199       0.408791       1.419223      -0.114698       2.023149          -0.000000
          264              H       5.941641      14.922376       7.424522       0.103591       1.044116 0.73756266E+01  0.71779604E+02                                 1.768898                            1.637772      -1.139088       2.334501                    0.995231       3.721453      10.773442       0.461493       1.363764      -0.689701       0.011376      -0.015474      -0.032741       0.037959      -0.011620       0.001448       0.003879       0.011307       0.015674      -0.016300       0.005841       0.010459              1.854362       1.526815      -0.196588      -0.272061       1.573746       0.467702       2.462525          -0.000000
          265              H       7.327214      14.528588       9.244743       0.103886       1.064770 0.74210901E+01  0.72301052E+02                                 1.791822                            1.642243      -1.132536       2.340059                    0.995265       3.700053      10.701847       0.461308       1.362820      -0.690126       0.031857      -0.021846      -0.006203       0.039123      -0.010492       0.002367       0.005320       0.010566       0.027470      -0.017572       0.007001       0.010571              1.923078       2.435632      -0.722218      -0.174712       1.843763       0.143505       1.489840           0.000000
          266              H       6.783789      15.400249      11.328695       0.127251       1.114449 0.82228208E+01  0.81448448E+02                                 1.793670                            1.692058      -1.042298       2.391352                    0.997863       3.493965       9.891197       0.473591       1.305693      -0.703933       0.023103      -0.010608       0.028256       0.038009      -0.011000       0.003792       0.002791       0.012326      -0.000589      -0.013890       0.000905       0.012985              1.835015       1.873692      -0.201308       0.438026       1.462864      -0.078697       2.168489          -0.000000
          267              H      17.152925      -2.300095      15.244642       0.121675       1.000291 0.70737929E+01  0.67835541E+02                                 1.695224                            1.586945      -1.049695       2.387058                    0.997110       3.521097       9.978010       0.478408       1.335066      -0.696355      -0.017232       0.030636      -0.000308       0.035151      -0.001867       0.008485       0.006861      -0.011930      -0.026262      -0.016119       0.003506       0.012613              1.743753       1.646563      -0.414176       0.085284       2.243471      -0.027631       1.341224           0.000000
          268              H      -9.346004      -2.273964      16.384340       0.105690       1.109931 0.74850639E+01  0.71913566E+02                                 1.733619                            1.568408      -0.973845       2.409990                    0.998039       3.437035       9.366120       0.517293       1.232406      -0.719190       0.008560       0.032416       0.014346       0.036468      -0.005550       0.007983       0.004328      -0.018327      -0.039727      -0.018715       0.001230       0.017485              1.858952       1.543878       0.404961       0.228217       2.394467       0.564265       1.638510          -0.000000
          269              H      -8.091195      -4.171210      16.532689       0.105367       1.153401 0.80762622E+01  0.77463311E+02                                 1.654600                            1.540622      -0.747640       2.516282                    0.999747       3.145789       8.005649       0.579439       1.102079      -0.755026       0.031532       0.000314       0.016082       0.035398      -0.004556       0.013829       0.006101      -0.000942      -0.037740      -0.021966       0.008481       0.013484              1.686400       2.098550       0.074543       0.431442       1.456022       0.097626       1.504627          -0.000004
          270              H      19.662543      -6.094586      15.541340       0.121061       1.193279 0.83486666E+01  0.82076070E+02                                 1.795023                            1.641011      -1.040774       2.385634                    0.997874       3.399947       9.241181       0.515074       1.209587      -0.725678       0.019944      -0.027720       0.004439       0.034436      -0.004519       0.009960       0.004180       0.009275      -0.024695      -0.015081       0.001308       0.013773              1.879858       1.793101      -0.527471       0.080083       2.478509      -0.008115       1.367963          -0.000002
          271              H      -1.093226      16.320910       8.145075       0.126583       1.031302 0.69908748E+01  0.66884215E+02                                 1.736402                            1.580574      -1.041519       2.395630                    0.996810       3.510023       9.955035       0.477732       1.340077      -0.695275       0.012608       0.010343      -0.032605       0.036456       0.007291      -0.000510       0.000468       0.004958       0.036834      -0.013858       0.001560       0.012298              1.829924       1.552556       0.138238      -0.336378       1.413945      -0.193407       2.523272           0.000000
          272              H      -2.940697      14.988861       8.199234       0.104373       1.190844 0.82281612E+01  0.80228567E+02                                 1.768124                            1.611617      -0.769553       2.507724                    0.999648       3.309306       8.824505       0.530674       1.183729      -0.732967      -0.015488      -0.011478      -0.030740       0.036284       0.016174       0.002214       0.000923       0.008873       0.032312      -0.022168       0.008745       0.013423              1.859664       1.720410       0.193312       0.476259       1.444197       0.261643       2.414387           0.000000
          273              H      -3.838568      14.368642      10.200771       0.106054       1.154707 0.79629948E+01  0.76225850E+02                                 1.668660                            1.538967      -0.726046       2.527827                    0.999825       3.133676       8.007404       0.573676       1.115356      -0.751602      -0.030198      -0.020718      -0.000157       0.036622       0.017009      -0.000885       0.000572       0.010678       0.030017      -0.022859       0.009986       0.012874              1.726185       2.062285       0.551725       0.001911       1.695125      -0.038556       1.421146           0.000000
          274              H      -2.886446      15.078904      12.145793       0.122185       1.068178 0.73888199E+01  0.71455586E+02                                 1.758380                            1.611504      -0.988555       2.417064                    0.997532       3.500567       9.881491       0.480536       1.318011      -0.700328      -0.015792      -0.009552       0.030275       0.035457       0.014125      -0.003361      -0.000484       0.009155       0.021248      -0.018489       0.005606       0.012883              1.841435       1.637551       0.215045      -0.453210       1.466247      -0.261697       2.420506           0.000000
          275              H       3.896425      19.097031       1.617712       0.336541       0.582352 0.34449373E+01  0.27482313E+02                                 1.173542                            1.100827      -1.139356       2.455476                    0.999984       2.354740       6.003617       0.582031       1.319130      -0.701374       0.001382      -0.003705      -0.018231       0.018655       0.000908      -0.011537       0.002631       0.040385       0.014576      -0.022981      -0.001555       0.024536              1.217750       1.040761      -0.007648      -0.003697       0.949482      -0.072039       1.663006          -0.000001
          276              H       4.621548      19.124118       2.919888       0.338172       0.568677 0.34169938E+01  0.27005365E+02                                 1.133013                            1.082568      -1.084782       2.504420                    0.999942       2.189919       5.425899       0.602564       1.286167      -0.711016       0.020861       0.000036       0.015278       0.025857       0.000777       0.000345       0.003090       0.043620       0.033334      -0.027625       0.011324       0.016301              1.145687       1.358686      -0.004620       0.169367       0.955778      -0.033088       1.122596          -0.000003
          277              H      16.323441       0.351736      12.468393       0.335083       0.558189 0.33261989E+01  0.26609279E+02                                 1.188549                            1.117608      -1.182319       2.432518                    0.999837       2.503402       6.637564       0.543699       1.408194      -0.682079      -0.003397      -0.011331      -0.006457       0.013477       0.002946      -0.013143       0.005109      -0.002694       0.044815      -0.016839      -0.004389       0.021227              1.229401       0.997560       0.170422       0.027804       1.437265       0.207372       1.253377           0.000000
          278              H      16.947075       1.704703      12.480167       0.335942       0.576662 0.34933426E+01  0.28124363E+02                                 1.203373                            1.140755      -1.124903       2.484267                    0.999867       2.321385       6.056473       0.544615       1.396930      -0.687501       0.010453       0.021278      -0.005168       0.024263       0.011628      -0.011143       0.004457      -0.023542       0.004945      -0.023172       0.007450       0.015723              1.236223       1.190619       0.230450      -0.184162       1.227215      -0.170426       1.290834           0.000000
          279              H     -18.342730      14.934589      18.056211       0.127806       1.254719 0.96658025E+01  0.98500573E+02                                 1.860356                            1.772788      -1.136080       2.345506                    0.996540       3.461184       9.556270       0.492945       1.219290      -0.724737       0.016089       0.010140       0.024711       0.031182      -0.003168       0.008724       0.010933      -0.012565       0.004075      -0.016213       0.001081       0.015132              1.886641       1.843445      -0.062721       0.377838       1.646271       0.149060       2.170207          -0.000002
          280              H       9.738215      12.273858      15.117485       0.116608       1.153056 0.85827348E+01  0.85974302E+02                                 1.825316                            1.719637      -1.278427       2.271543                    0.994737       3.673546      10.476272       0.473243       1.292049      -0.705411       0.008189      -0.032992      -0.017994       0.038462      -0.007694       0.003230       0.013146      -0.009842       0.014738      -0.016483      -0.000759       0.017241              1.866715       1.700162      -0.260871       0.015154       2.162666       0.246566       1.737316           0.000000
          281              H       8.042338      13.532472      14.201488       0.113431       1.051360 0.74666309E+01  0.72694398E+02                                 1.758181                            1.634669      -1.191471       2.316705                    0.995239       3.661108      10.508995       0.468774       1.342042      -0.694323      -0.017376      -0.014782      -0.030819       0.038344      -0.001715       0.007272       0.008462      -0.001687       0.014154      -0.011645      -0.000745       0.012390              1.832705       1.710567      -0.004844       0.430947       1.566323       0.213871       2.221226           0.000000
          282              H      -5.166318      16.767422      15.468343       0.131855       1.185585 0.90170427E+01  0.90419666E+02                                 1.794401                            1.713658      -1.140087       2.342153                    0.997126       3.434076       9.443674       0.500140       1.221281      -0.723539       0.001653       0.031373      -0.002676       0.031530      -0.006813      -0.001044       0.001402      -0.006930      -0.046492      -0.015597       0.000106       0.015490              1.831930       1.739365       0.168988      -0.089155       2.333114       0.005565       1.423312           0.000001
          283              H      -3.516317      13.163796      15.028005       0.114814       1.179573 0.87472359E+01  0.88066609E+02                                 1.862234                            1.743709      -1.082078       2.363727                    0.996373       3.651557      10.450642       0.466721       1.303493      -0.703637       0.029057      -0.022203      -0.004327       0.036824      -0.007811      -0.006743       0.003298      -0.004341      -0.045147      -0.017111       0.000050       0.017061              1.913935       2.145113      -0.300554      -0.185890       2.009075       0.124128       1.587619           0.000000
          284              H      -5.522289      12.177807      15.579016       0.113915       1.087238 0.76674090E+01  0.75087330E+02                                 1.792506                            1.651549      -1.241992       2.293615                    0.994489       3.681303      10.570927       0.468837       1.334031      -0.695907      -0.001192      -0.038252       0.003110       0.038396      -0.002773      -0.002483       0.001259      -0.014923      -0.030811      -0.010991      -0.002225       0.013217              1.898178       1.663246       0.158701      -0.098182       2.624120      -0.000736       1.407169           0.000000
          285              H     -11.890934       4.022047      20.163711       0.130111       1.042176 0.71977195E+01  0.69190060E+02                                 1.732674                            1.593047      -1.035332       2.399520                    0.997404       3.467200       9.775006       0.481908       1.322189      -0.699399      -0.007404      -0.024674      -0.026503       0.036960       0.001081       0.003172       0.002588      -0.027319       0.003547      -0.014888       0.001175       0.013714              1.813863       1.344627       0.042347       0.069475       1.997895       0.557217       2.099068           0.000000
          286              H     -11.474080       3.190031      22.268857       0.107614       1.129979 0.78483721E+01  0.75687415E+02                                 1.710602                            1.577107      -0.753485       2.517731                    0.999772       3.272860       8.702191       0.534427       1.188431      -0.731654       0.001794      -0.037200       0.004506       0.037515      -0.001205       0.007173       0.000458      -0.033282       0.021681      -0.022060       0.008980       0.013080              1.771499       1.289759       0.006026      -0.022030       2.500280      -0.188033       1.524459           0.000000
          287              H       1.475662      14.481231       0.485078       0.106746       1.146321 0.79085893E+01  0.76619126E+02                                 1.743681                            1.594353      -0.812142       2.487431                    0.999464       3.333618       8.962248       0.524526       1.205316      -0.727126       0.006847      -0.011020       0.034449       0.036811      -0.001516       0.007309       0.004475      -0.027210       0.034475      -0.021207       0.005852       0.015355              1.846516       1.363750      -0.048754       0.144438       1.599867      -0.453154       2.575931          -0.000000
          288              H       1.394999      16.756306       0.141285       0.118826       1.048454 0.74909137E+01  0.72798533E+02                                 1.741282                            1.626611      -1.087197       2.366630                    0.996458       3.579303      10.177146       0.475833       1.324536      -0.698439       0.004550       0.020157       0.029431       0.035961      -0.000422       0.006696      -0.000703      -0.020020       0.037550      -0.017753       0.003696       0.014057              1.796796       1.356866       0.061688       0.132276       1.830862       0.481484       2.202658          -0.000000
          289              H     -10.769219      13.816997      14.613569       0.122888       1.159474 0.82996034E+01  0.81383773E+02                                 1.755428                            1.633216      -1.010123       2.401222                    0.998163       3.354493       9.073150       0.518280       1.205205      -0.727138       0.035639       0.005477      -0.007909       0.036915       0.000725      -0.010974      -0.013199       0.010614      -0.013112      -0.019226       0.001839       0.017387              1.811589       2.447591       0.144045      -0.053251       1.540145      -0.135722       1.447031           0.000000
          290              H     -12.219558      15.209614      13.480935       0.109134       1.051411 0.70153749E+01  0.66574492E+02                                 1.695627                            1.535093      -0.938490       2.433527                    0.997765       3.447387       9.455123       0.512389       1.259649      -0.712511       0.012988       0.027085      -0.024649       0.038857      -0.003193      -0.003322      -0.016566       0.021502      -0.025073      -0.024592       0.009125       0.015467              1.825104       1.522118       0.349283      -0.184336       1.998480      -0.586150       1.954714           0.000000
          291              H     -14.493315      15.054983      13.850631       0.111531       1.152235 0.80865498E+01  0.77904157E+02                                 1.689697                            1.569998      -0.709120       2.540102                    0.999865       3.119673       8.063526       0.556214       1.143053      -0.745118      -0.023615       0.025594      -0.017393       0.038926      -0.002919      -0.001740      -0.016949       0.014387      -0.019658      -0.022557       0.010205       0.012351              1.746457       1.796649      -0.312766       0.315156       1.694821      -0.380922       1.747900          -0.000001
          292              H     -15.315795      13.503615      15.350605       0.124265       1.061110 0.74094542E+01  0.71710942E+02                                 1.749532                            1.612783      -1.028987       2.400377                    0.996986       3.512007       9.920279       0.480740       1.316427      -0.700481      -0.037451      -0.000221       0.006804       0.038064      -0.003926       0.000440      -0.012062       0.016207      -0.021626      -0.018170       0.004826       0.013344              1.827277       2.603455       0.084980      -0.217880       1.387525      -0.132128       1.490851           0.000000
          293              H      -7.394005       9.445905      15.159871       0.126562       1.099226 0.80499095E+01  0.79381229E+02                                 1.782964                            1.678128      -1.022939       2.401101                    0.998002       3.491041       9.888576       0.473466       1.311870      -0.702500       0.018020       0.032756      -0.005380       0.037771       0.004323      -0.011251      -0.000107       0.001092      -0.024390      -0.014932       0.002180       0.012752              1.835853       1.692074       0.370349      -0.157307       2.370883      -0.105700       1.444602           0.000000
          294              H      -6.370397       7.533113      14.326290       0.105592       1.068706 0.75629045E+01  0.73906749E+02                                 1.785082                            1.650462      -1.033559       2.385927                    0.996273       3.670306      10.573191       0.464042       1.350684      -0.692846       0.033205      -0.000324      -0.020762       0.039163      -0.000079      -0.011619       0.002954      -0.007487      -0.027941      -0.017127       0.006889       0.010238              1.882831       2.445432       0.051077      -0.632926       1.476036      -0.010929       1.727027           0.000000
          295              H      -7.344187       5.453187      14.679502       0.105573       1.043155 0.72990748E+01  0.70758996E+02                                 1.762284                            1.625057      -1.041020       2.383118                    0.996277       3.659124      10.528351       0.465684       1.356753      -0.691475       0.018362      -0.030099      -0.014298       0.038047       0.001704      -0.012041       0.001791      -0.003133      -0.028344      -0.016986       0.006471       0.010516              1.865147       1.746212      -0.514310      -0.292820       2.302626       0.415147       1.546603           0.000000
          296              H      -9.334953       5.285472      15.861586       0.129597       0.965617 0.69554715E+01  0.66391934E+02                                 1.657605                            1.576941      -0.969381       2.431988                    0.998289       3.430295       9.684691       0.478610       1.340713      -0.695917      -0.014818      -0.034646       0.005079       0.038023       0.001406      -0.010764       0.000586      -0.017267      -0.025080      -0.017407       0.004474       0.012933              1.697357       1.643410       0.342491      -0.099970       2.124504      -0.044912       1.324157           0.000000
          297              H     -17.441656      11.820895      20.307351       0.126617       0.960680 0.69181500E+01  0.65996332E+02                                 1.655480                            1.574984      -0.968165       2.430048                    0.998163       3.458639       9.785712       0.477510       1.344602      -0.694892      -0.025161       0.008062      -0.027815       0.038364      -0.007525       0.005653       0.003217       0.021193       0.019701      -0.017269       0.004176       0.013094              1.700131       1.781769      -0.187635       0.378759       1.347198      -0.185909       1.971425          -0.000000
          298              H     -18.131437      12.189201      22.490203       0.103599       1.044078 0.73752873E+01  0.71775309E+02                                 1.768842                            1.637725      -1.139099       2.334505                    0.995231       3.721332      10.772935       0.461504       1.363748      -0.689705      -0.034294       0.012898       0.009890       0.037951      -0.007827      -0.001132       0.001702       0.016587       0.029073      -0.016301       0.005837       0.010465              1.854300       2.531072      -0.440548      -0.247710       1.489287       0.098097       1.542540          -0.000000
          299              H      -4.067639      21.606918       0.706425       0.103890       1.064630 0.74199282E+01  0.72286186E+02                                 1.791595                            1.642063      -1.061633       2.372448                    0.996121       3.699729      10.700301       0.461359       1.362735      -0.690144      -0.013532       0.006349       0.036152       0.039121      -0.009048       0.000508       0.001338       0.021429       0.020765      -0.017568       0.007005       0.010563              1.922808       1.616553      -0.117325      -0.464672       1.408130       0.233855       2.743740           0.000000
          300              H      -1.926026      20.810742       0.284925       0.127265       1.114860 0.82263603E+01  0.81490743E+02                                 1.794017                            1.692355      -1.042378       2.391309                    0.997860       3.493809       9.890587       0.473586       1.305589      -0.703960       0.020153      -0.008788       0.030992       0.037999      -0.003642      -0.000243       0.002070       0.012771       0.038393      -0.013891       0.000904       0.012987              1.835382       1.936719      -0.196935       0.426614       1.433418      -0.111996       2.136010          -0.000000
          301              H      -7.253260      12.860349      18.847407       0.121675       1.000304 0.70738789E+01  0.67836244E+02                                 1.695203                            1.586924      -1.049797       2.387004                    0.997106       3.521092       9.977829       0.478427       1.335015      -0.696365       0.014660       0.010837      -0.030058       0.035154       0.011821      -0.001495      -0.003374       0.013837       0.013111      -0.016118       0.003510       0.012608              1.743731       1.557640       0.216067      -0.322033       1.494771      -0.311185       2.178783           0.000000
          302              H      -6.071878      13.378680      20.726496       0.105668       1.109991 0.74854898E+01  0.71917623E+02                                 1.733569                            1.568369      -0.973428       2.410152                    0.998042       3.437014       9.365610       0.517349       1.232275      -0.719219       0.030687       0.018678      -0.006298       0.036473       0.013389      -0.005034      -0.006986       0.009330       0.025346      -0.018713       0.001229       0.017484              1.858894       2.473790       0.659007      -0.068780       1.719919      -0.027392       1.382972          -0.000000
          303              H      -6.851036      12.744852      22.772773       0.105372       1.153685 0.80787102E+01  0.77493078E+02                                 1.654951                            1.540923      -0.747637       2.516281                    0.999748       3.145855       8.006282       0.579341       1.102176      -0.755006       0.017065       0.009301       0.029590       0.035402       0.013523       0.002447      -0.000963       0.014973       0.038321      -0.021968       0.008479       0.013489              1.686767       1.677319       0.244583       0.376403       1.407824       0.217755       1.975157          -0.000004
          304              H      -8.811575      11.592694      22.939960       0.121065       1.193386 0.83495571E+01  0.82087074E+02                                 1.795150                            1.641116      -1.040709       2.385664                    0.997877       3.399948       9.241333       0.515049       1.209612      -0.725673      -0.009324      -0.009539       0.031743       0.034432       0.007194       0.003442       0.002696       0.010924       0.036124      -0.015083       0.001311       0.013772              1.879997       1.651812       0.259287      -0.424238       1.555796      -0.347071       2.432384          -0.000002
          305              H      10.907274       8.866376      16.118253       0.126578       1.031268 0.69906061E+01  0.66880701E+02                                 1.736337                            1.580526      -1.041299       2.395723                    0.996814       3.509886       9.954431       0.477750       1.340046      -0.695282      -0.019847       0.030502      -0.002336       0.036466      -0.005889       0.006799       0.002063       0.003338      -0.031887      -0.013851       0.001559       0.012292              1.829849       1.952324      -0.594411       0.096384       2.169819      -0.010300       1.367404           0.000000
          306              H      10.008652       6.944941      15.287027       0.104376       1.191165 0.82306980E+01  0.80258977E+02                                 1.768419                            1.611850      -0.769605       2.507704                    0.999648       3.309400       8.824884       0.530646       1.183706      -0.732976      -0.033502      -0.000284      -0.013927       0.036283      -0.000959       0.012443       0.005573      -0.000493      -0.047397      -0.022169       0.008744       0.013425              1.859997       2.463912      -0.064448       0.545858       1.477939       0.028386       1.638141           0.000000
          307              H      11.220453       5.014278      15.319994       0.106044       1.154021 0.79574719E+01  0.76161031E+02                                 1.668026                            1.538442      -0.726021       2.527831                    0.999825       3.133659       8.007165       0.573760       1.115368      -0.751588      -0.014974      -0.030183      -0.014368       0.036629      -0.001747       0.010798       0.007428      -0.004518      -0.050675      -0.022857       0.009976       0.012881              1.725499       1.546233       0.338346       0.214535       2.157869       0.326752       1.472396          -0.000000
          308              H      13.328353       5.006618      16.186541       0.122199       1.068264 0.73895437E+01  0.71465360E+02                                 1.758582                            1.611664      -0.989289       2.416784                    0.997522       3.500770       9.882719       0.480469       1.318143      -0.700300       0.017972      -0.030512      -0.001245       0.035434      -0.002009       0.007093       0.006884      -0.008042      -0.042697      -0.018496       0.005606       0.012890              1.841664       1.824750      -0.561842       0.038167       2.359450       0.049532       1.340792           0.000000
          309              H     -20.868101      16.793356      17.328594       0.336530       0.582392 0.34452099E+01  0.27485196E+02                                 1.173627                            1.100893      -1.139384       2.455453                    0.999984       2.354853       6.004100       0.581992       1.319186      -0.701363      -0.016960       0.007699      -0.001097       0.018658      -0.012692       0.000366       0.019943      -0.005233       0.002050      -0.022978      -0.001555       0.024533              1.217844       1.371579      -0.320677       0.159222       1.210788      -0.072862       1.071164          -0.000001
          310              H     -19.693790      16.541425      18.211625       0.338148       0.568997 0.34193654E+01  0.27028591E+02                                 1.133443                            1.082953      -1.084742       2.504422                    0.999942       2.190081       5.426616       0.602453       1.286189      -0.711018       0.015023       0.003661       0.020727       0.025860      -0.012383       0.010999       0.016728       0.008186       0.009668      -0.027628       0.011324       0.016304              1.146128       1.076624       0.011183       0.197819       1.045516       0.098374       1.316245          -0.000003
          311              H      -8.183685      15.574880      16.165348       0.335057       0.558247 0.33266299E+01  0.26613551E+02                                 1.188623                            1.117674      -1.182252       2.432530                    0.999837       2.503545       6.638015       0.543689       1.408176      -0.682082      -0.011977      -0.006010       0.001549       0.013489      -0.011886      -0.005964       0.003126       0.006065      -0.046602      -0.016840      -0.004390       0.021230              1.229479       1.521318       0.180260      -0.050731       1.223087      -0.056541       0.944032           0.000000
          312              H      -7.358168      16.802446      15.988742       0.335932       0.576665 0.34933420E+01  0.28124127E+02                                 1.203329                            1.140717      -1.124853       2.484288                    0.999868       2.321402       6.056331       0.544656       1.396837      -0.687518       0.008632       0.022412      -0.003472       0.024267       0.003609      -0.008602      -0.001408      -0.005372      -0.062327      -0.023176       0.007457       0.015720              1.236176       1.109240      -0.059861       0.020282       1.619203       0.020627       0.980084           0.000000
          313              C       5.745453       1.199296       3.711084      -0.180541      44.201756 0.50469784E+03  0.12205215E+05                                10.723569                            7.395099       0.107590       2.017995                    0.999053      29.230518      82.741939       0.623310       0.406338      -1.080489      -0.003825       0.003615       0.043135       0.043455       0.010962      -0.014272       0.019022      -0.018058       0.060960      -0.033172       0.000724       0.032449             14.354819       7.296229       4.298035      -1.182730      22.766978       4.536181      13.001250          -0.000000
          314              C       6.272414       2.156016       2.882212       0.351284      27.394752 0.29412496E+03  0.62999573E+04                                 8.116942                            5.882954      -0.173044       1.976129                    0.998842      23.822861      66.352219       0.648052       0.441256      -1.044126       0.029457      -0.014907      -0.071514       0.078767      -0.004286      -0.009759       0.017812      -0.019135       0.121745      -0.031396      -0.016212       0.047608              9.779444       5.789268       2.221726      -1.978874      13.070727       2.121918      10.478336          -0.000001
          315              C       6.536279       3.414098       3.364936      -0.271097      37.584237 0.46834053E+03  0.11262395E+05                                 9.797149                            7.253101      -0.085849       1.928491                    0.999302      31.368801      92.404581       0.604672       0.421228      -1.056916       0.002744       0.016886       0.012878       0.021413      -0.007427      -0.016759      -0.023822       0.006241       0.100923      -0.036898      -0.008771       0.045669             11.921087       6.356571       1.788813      -1.211793      16.948885       5.330077      12.457806          -0.000002
          316              C       6.270012       3.713893       4.674176       0.000361      39.085754 0.41418915E+03  0.95707026E+04                                10.002801                            6.753286       0.008153       2.007707                    0.999335      26.913764      75.421856       0.641945       0.412917      -1.071981      -0.003302      -0.044914      -0.023470       0.050784      -0.008574       0.001290      -0.007686      -0.002043      -0.009499      -0.010399      -0.002656       0.013055             13.613883       6.490474       3.056673      -0.888653      22.452686       5.249333      11.898488          -0.000000
          317              C       5.740527       2.758741       5.505402      -0.160922      36.174718 0.45303461E+03  0.10833371E+05                                 9.668112                            7.207175      -0.130659       1.921889                    0.999466      30.608434      90.707381       0.595722       0.429962      -1.048676       0.015687      -0.013392      -0.021564       0.029840      -0.003319      -0.009122       0.001309       0.006946       0.058775      -0.014782      -0.007841       0.022622             11.998374       6.727503       3.684091      -0.796634      19.132086       2.056640      10.135533           0.000000
          318              C       5.476662       1.500659       5.022679      -0.082024      35.054327 0.42983167E+03  0.10143409E+05                                 9.464403                            7.024433      -0.132904       1.927670                    0.999596      29.736981      87.518413       0.602928       0.430482      -1.048452       0.019717       0.012290      -0.016220       0.028335       0.001659      -0.000516      -0.020999       0.017078      -0.002574      -0.025819       0.008729       0.017090             11.630277       6.430786       2.861804      -1.170621      16.826025       3.429317      11.634019           0.000000
          319              C       6.536665       5.023301       5.241670       0.588878      23.662460 0.23923518E+03  0.49056086E+04                                 7.721378                            5.507773      -0.039978       2.048601                    0.999647      22.089729      61.798680       0.628174       0.475509      -1.016593       0.010345       0.042003       0.036709       0.056734      -0.027348       0.009534      -0.010430       0.147932      -0.094947      -0.065281      -0.030396       0.095677             10.133678       4.973952       1.932847       0.057987      17.394195       3.572191       8.032887           0.000000
          320              C       5.442557      -0.246778       3.153008       0.560328      25.262056 0.26597613E+03  0.55722215E+04                                 7.896683                            5.719973       0.021859       2.052280                    0.999511      22.801748      63.426912       0.633788       0.461293      -1.029506      -0.010091      -0.052335      -0.016992       0.055942      -0.039579       0.023921      -0.021955       0.094115      -0.046386      -0.058103      -0.020773       0.078876             10.197021       5.562817       2.789217      -0.544726      16.006653       3.281343       9.021594          -0.000000
          321              C       0.208248      13.917200       4.622371      -0.186467      43.705607 0.49984194E+03  0.12064347E+05                                10.633044                            7.360560       0.051463       2.001339                    0.999149      29.143022      82.542556       0.624331       0.406462      -1.079892      -0.011248       0.021186       0.019604       0.030978      -0.021628      -0.001035       0.030669      -0.030462      -0.025300      -0.034469      -0.011114       0.045583             14.030557      14.705049      -6.734439       5.810917      12.653288      -0.235853      14.733335           0.000000
          322              C      -0.340410      13.766347       3.372000       0.382316      26.402526 0.26351851E+03  0.54972757E+04                                 7.941996                            5.577279      -0.093862       2.015535                    0.998716      22.920162      63.219335       0.663292       0.442654      -1.042194       0.016185      -0.055948      -0.045043       0.073628      -0.010828      -0.008170       0.021546      -0.017589       0.004422      -0.017238      -0.013838       0.031076              9.759702       8.730350      -4.324856       2.121665      10.506363       1.706517      10.042392           0.000000
          323              C      -1.346135      14.603323       2.957564      -0.288835      38.305224 0.47200205E+03  0.11350384E+05                                 9.877919                            7.246013       0.024571       1.963034                    0.999498      31.272725      91.535705       0.610596       0.417144      -1.061564      -0.018479       0.005700       0.003795       0.019707       0.013666       0.004750       0.029792      -0.036873       0.058704      -0.033420      -0.013060       0.046480             12.086022      12.740005      -7.504313       2.010038      13.683881       0.369362       9.834179           0.000001
          324              C      -1.803203      15.594689       3.791145       0.011044      40.239982 0.41329669E+03  0.95567386E+04                                10.221581                            6.768624      -0.071747       1.982781                    0.999430      26.984071      75.951306       0.637218       0.415690      -1.068866       0.036815      -0.017777       0.029226       0.050254       0.003167      -0.005312       0.012142      -0.013597      -0.070620      -0.027870       0.005877       0.021993             14.031702      16.257241      -8.124367       5.864712      12.973870      -1.727598      12.863995           0.000000
          325              C      -1.256130      15.746527       5.039162      -0.169461      37.315609 0.45875199E+03  0.11008267E+05                                 9.854018                            7.255591      -0.125151       1.923634                    0.999191      30.817495      91.586994       0.593152       0.430327      -1.048098       0.026211      -0.012345      -0.026664       0.039375      -0.009866       0.002065       0.024642      -0.025915       0.020424      -0.024998      -0.008543       0.033541             12.186097      12.992705      -5.165527       5.021545      10.432405      -0.830083      13.133180           0.000000
          326              C      -0.248819      14.908566       5.455952      -0.088715      36.023544 0.43555720E+03  0.10317559E+05                                 9.644196                            7.074150      -0.152763       1.917704                    0.999624      30.032881      88.696649       0.600122       0.430858      -1.047717       0.001679       0.002549      -0.027538       0.027706       0.023192       0.008701      -0.003999      -0.004774       0.030463      -0.030456       0.011119       0.019337             11.846288      12.245433      -5.928197       3.375372      11.609987       0.255328      11.683443           0.000000
          327              C       1.305576      12.984410       5.180447       0.555021      25.451837 0.27488060E+03  0.58003253E+04                                 7.907303                            5.808434       0.036051       2.053360                    0.999620      22.931375      63.799565       0.630656       0.460262      -1.031157       0.041583      -0.025909       0.032313       0.058690       0.056172      -0.034117      -0.011708       0.014378      -0.016422      -0.058258      -0.015424       0.073682              9.987839      10.973905      -4.448415       4.352149       9.378053      -0.684411       9.611561           0.000000
          328              C      -2.800237      16.419195       3.162427       0.581128      25.168730 0.24647198E+03  0.50916965E+04                                 8.037935                            5.589346      -0.042772       2.043992                    0.999700      22.304892      62.628875       0.623771       0.475320      -1.016714      -0.032558       0.037878      -0.023753       0.055308       0.045455      -0.064885      -0.021681       0.028437       0.006496      -0.064289      -0.029922       0.094211             10.663268      13.341402      -6.078445       4.488819      10.236423      -1.757562       8.411978           0.000000
          329              C       9.748159      12.985854       8.875047       0.124503      32.174501 0.36610877E+03  0.82803846E+04                                 9.013756                            6.543268      -0.057579       2.005184                    0.999749      26.005096      74.352682       0.617526       0.438541      -1.046063       0.000669       0.001898      -0.059986       0.060019       0.006382       0.014472       0.008364       0.013902       0.038144      -0.016230      -0.008977       0.025207             10.874203      14.181781       6.128481       0.809467       9.025503       0.707933       9.415325           0.000000
          330              C       9.265110      12.525372      10.073614       0.146828      30.622990 0.34475449E+03  0.76859455E+04                                 8.706063                            6.347475      -0.029022       2.017548                    0.999692      25.578667      72.757573       0.626896       0.438251      -1.045581      -0.034883      -0.032381       0.037610       0.060661       0.009959      -0.001851      -0.000948      -0.004175      -0.037469      -0.012694      -0.003851       0.016545             10.251768      11.011348       3.855166       2.834909       7.176727       1.873659      12.567229           0.000000
          331              C       9.882235      12.884845      11.246279      -0.161201      34.609931 0.42651485E+03  0.99985546E+04                                 9.228387                            6.929550       0.189642       2.040418                    0.999573      29.282134      84.585505       0.618865       0.422189      -1.058527       0.007963       0.002850      -0.015800       0.017921       0.004558      -0.008562      -0.012198      -0.005987       0.039885      -0.012562      -0.010030       0.022592             10.528558      11.196013       3.908571       1.407045       7.249511       0.837528      13.140152           0.000001
          332              C      10.980824      13.705784      11.218022      -0.084547      30.176465 0.39133513E+03  0.89569172E+04                                 8.346453                            6.564056       0.165171       2.028078                    0.999803      28.434560      80.523566       0.648141       0.412883      -1.067011      -0.012178      -0.003762      -0.021818       0.025268       0.023171       0.010736       0.005494       0.007149       0.069814      -0.035223       0.004545       0.030679              9.211759      10.343199       3.587898       0.224088       6.486730      -0.155283      10.805350           0.000000
          333              C      11.463873      14.166265      10.019455      -0.091790      30.276576 0.39529403E+03  0.90746239E+04                                 8.385608                            6.607557       0.191256       2.037222                    0.999827      28.529483      81.038612       0.644176       0.414184      -1.065668      -0.018688      -0.017516       0.000777       0.025625       0.030997      -0.004591       0.000132       0.019542       0.011107      -0.034561       0.003431       0.031131              9.310887      10.632058       3.951403       0.307169       6.899991      -0.037243      10.400612          -0.000000
          334              C      10.848333      13.805808       8.849145      -0.156278      34.327993 0.43236350E+03  0.10174020E+05                                 9.175864                            6.968869       0.153246       2.023521                    0.999617      29.518030      85.532133       0.617953       0.421218      -1.058742      -0.000364      -0.009229       0.016449       0.018865       0.005241      -0.016150      -0.011264       0.004448       0.043350      -0.014823      -0.012885       0.027708             10.516377      12.534911       5.194708       0.573817       8.300392       0.246343      10.713828           0.000000
          335              C       3.723850       7.860033       5.672589       0.140894      32.731815 0.34325671E+03  0.76021615E+04                                 8.990086                            6.249584       0.028838       2.036332                    0.999651      25.195407      70.155001       0.648147       0.426692      -1.058416       0.053560      -0.020975       0.007489       0.058006       0.011063       0.008773       0.001643       0.020207       0.023029      -0.018992       0.000675       0.018317             11.260754      13.564718       3.166185       3.946442      13.871896       3.329090       6.345647           0.000000
          336              C       2.907015       8.968772       5.670234       0.144424      34.268067 0.34406707E+03  0.76216676E+04                                 9.251958                            6.251791      -0.028932       2.015826                    0.999577      25.236400      70.188019       0.649086       0.425988      -1.059261      -0.009101       0.060499      -0.000833       0.061185       0.012012      -0.002028       0.003970      -0.022615       0.008249      -0.018436       0.002676       0.015760             11.940321      17.702106       2.546776       5.805723      10.883539       2.443405       7.235317           0.000000
          337              C       1.628948       8.885431       5.161609      -0.168530      36.635163 0.42848182E+03  0.10043885E+05                                 9.532141                            6.905847       0.064283       1.990403                    0.999549      29.647110      85.293638       0.626043       0.417381      -1.062867       0.013808      -0.013623      -0.011377       0.022488      -0.021519       0.000044      -0.000836       0.005432      -0.060890      -0.020344      -0.011500       0.031844             11.562199      15.270408       2.004083       4.994279      12.068978       2.073656       7.347210           0.000001
          338              C       1.166132       7.690799       4.655338      -0.082694      32.764945 0.41551758E+03  0.96618188E+04                                 8.924792                            6.827224       0.125950       2.020986                    0.999665      28.625904      81.923333       0.626190       0.420659      -1.061191       0.028694      -0.001006       0.001049       0.028731       0.000393       0.018364       0.010914       0.015210      -0.077126      -0.034728       0.007092       0.027636             10.424422      13.357466       1.145267       3.715386      11.404253       1.260651       6.511547           0.000000
          339              C       1.981381       6.579508       4.657693      -0.095211      30.767922 0.38949141E+03  0.88916854E+04                                 8.429382                            6.520261       0.295006       2.070791                    0.999790      28.340666      79.786549       0.655476       0.409320      -1.070830       0.006762       0.026791      -0.003172       0.027812       0.009071       0.017988       0.023281      -0.008840      -0.090586      -0.042951       0.005116       0.037834              9.581260      12.913115       0.245471       2.904798      10.288104       0.976815       5.542560          -0.000001
          340              C       3.259448       6.662848       5.166318      -0.156487      36.582722 0.43762369E+03  0.10319385E+05                                 9.575255                            7.014600       0.072968       1.997891                    0.999414      29.572137      85.518721       0.616051       0.421635      -1.059465      -0.008027       0.013742      -0.010250       0.018930      -0.019694       0.000464       0.002572      -0.011548      -0.045532      -0.016327      -0.011857       0.028185             11.345497      14.513245       1.290343       3.520246      13.211022       2.315530       6.312226           0.000000
          341              C       4.138562      12.497974      10.584595       0.131406      33.060196 0.37979187E+03  0.86534749E+04                                 9.174860                            6.652290      -0.136014       1.977704                    0.999626      26.140609      74.577924       0.615224       0.436946      -1.048897       0.045829      -0.033927       0.020881       0.060723      -0.016207      -0.007296       0.003291      -0.007404      -0.022194      -0.015066      -0.007001       0.022068             11.429150      10.569714      -4.892870      -2.483135       9.278303       4.473523      14.439434           0.000001
          342              C       3.273777      12.720353       9.515303       0.148431      31.841261 0.35668008E+03  0.80126262E+04                                 8.944066                            6.456688      -0.128531       1.983149                    0.999662      25.833718      73.551005       0.622068       0.438301      -1.046475      -0.018990      -0.004537      -0.058422       0.061598      -0.001951      -0.002149       0.006460      -0.020066       0.052213      -0.018991      -0.000874       0.019865             11.036911      12.935925      -6.066869      -2.171694       9.362651       3.296191      10.812157           0.000001
          343              C       2.123459      13.480884       9.699209      -0.171233      34.806638 0.45251096E+03  0.10779725E+05                                 9.295302                            7.151302       0.065414       1.992539                    0.999103      30.117911      88.065981       0.606674       0.423811      -1.056170       0.014819       0.000028       0.012900       0.019647      -0.014778       0.017839      -0.005458       0.012790       0.048009      -0.024979      -0.005715       0.030694             10.805228      11.727430      -4.717823      -1.121625       8.724661       3.002132      11.963593           0.000001
          344              C       1.836846      14.023243      10.947226      -0.077904      30.196680 0.42493308E+03  0.99764484E+04                                 8.551625                            6.967556       0.138112       2.027596                    0.999120      29.039892      84.618048       0.608946       0.428422      -1.052095       0.020071      -0.010806       0.002183       0.022899      -0.015622      -0.005732       0.008571       0.017470       0.006489      -0.019998      -0.001413       0.021411              9.592611      10.083892      -3.698617      -0.460118       7.602592       2.267472      11.091350           0.000001
          345              C       2.700298      13.798154      12.016282      -0.082788      30.171163 0.42319424E+03  0.99245290E+04                                 8.552613                            6.954371       0.170650       2.039715                    0.999069      28.968756      84.338198       0.609437       0.428556      -1.052110       0.001143      -0.006988      -0.021948       0.023062      -0.011754      -0.002827       0.010399       0.005488       0.031252      -0.018830       0.000624       0.018206              9.682136       9.906599      -3.762398      -0.588174       7.735950       2.370936      11.403859           0.000001
          346              C       3.849425      13.038363      11.837321      -0.149128      34.311940 0.45291562E+03  0.10789029E+05                                 9.250299                            7.183830       0.051881       1.993372                    0.999120      29.764571      86.959111       0.601748       0.427293      -1.054280      -0.014216      -0.001570      -0.008281       0.016527       0.002496       0.019362      -0.000310      -0.000928       0.011745      -0.019125      -0.001329       0.020454             10.802654      10.647980      -4.608156      -1.441191       8.937080       3.100799      12.822904           0.000001
          347              C       9.787612       9.540836       5.061061       0.130127      33.480694 0.37668861E+03  0.85688543E+04                                 9.243187                            6.621928      -0.144946       1.972746                    0.999657      26.201101      74.794556       0.616805       0.436534      -1.048695       0.003473       0.058191       0.012279       0.059574      -0.008227      -0.004482       0.017144      -0.010680      -0.038056      -0.021536      -0.002761       0.024297             11.694498      16.199644      -1.786435      -6.666340      10.314549       1.729622       8.569301          -0.000000
          348              C       9.208298       8.287677       5.229896       0.148187      32.039427 0.35380921E+03  0.79407763E+04                                 9.028282                            6.451262      -0.185324       1.967743                    0.999619      25.786447      73.645198       0.618672       0.441115      -1.043660      -0.044485      -0.032407       0.011749       0.056278      -0.005041      -0.001033       0.001771       0.030716      -0.009736      -0.014761      -0.003106       0.017867             11.319123      13.553742      -3.397909      -5.256331      12.682465       3.152579       7.721162          -0.000000
          349              C       9.823045       7.159450       4.693014      -0.159991      35.084738 0.45803139E+03  0.10940575E+05                                 9.385173                            7.220209       0.061613       1.995225                    0.999187      29.901088      87.450600       0.600794       0.426811      -1.054674       0.005083       0.012014      -0.005734       0.014249       0.008795       0.004307      -0.011134      -0.017051      -0.045080      -0.021056      -0.000847       0.021903             11.042239      13.268105      -1.746493      -4.736522      12.209348       2.288246       7.649263          -0.000001
          350              C      11.012578       7.287193       3.984234      -0.081521      30.438657 0.42626026E+03  0.10022330E+05                                 8.621750                            6.993885       0.131636       2.026755                    0.998956      29.097533      85.039935       0.605367       0.430322      -1.050207      -0.004373       0.021679       0.011425       0.024892      -0.006044      -0.013462       0.009168       0.001132      -0.024167      -0.017733      -0.001855       0.019588              9.738407      11.316843      -0.588178      -3.971789      10.952721       1.294871       6.945656          -0.000001
          351              C      11.591732       8.540450       3.815164      -0.078511      30.827652 0.42786508E+03  0.10072231E+05                                 8.712784                            7.014796       0.055223       2.001396                    0.998824      29.159359      85.347191       0.603299       0.431275      -1.049343      -0.013513      -0.007874       0.014300       0.021192      -0.000513      -0.020047       0.004943       0.004345      -0.024689      -0.022865       0.001946       0.020919              9.980285      11.860464      -0.713054      -4.418129      10.698948       1.234388       7.381443          -0.000001
          352              C      10.978283       9.667871       4.352753      -0.168171      35.082036 0.45338597E+03  0.10811772E+05                                 9.362946                            7.165641       0.026089       1.979165                    0.999154      30.208388      88.536311       0.604789       0.424691      -1.055038      -0.000104      -0.018736       0.011346       0.021904       0.017382      -0.004038       0.000560      -0.017103      -0.059738      -0.021149      -0.008235       0.029384             11.035622      13.685871      -1.455145      -5.384970      11.234295       1.655583       8.186700          -0.000001
          353              C       6.444010      14.040853       4.796623       0.144073      31.001519 0.34026112E+03  0.75449326E+04                                 8.714530                            6.260497      -0.081180       1.998645                    0.999633      25.455369      71.713778       0.639479       0.431953      -1.051597       0.057150      -0.017811       0.011377       0.060933      -0.010102       0.016311      -0.002294      -0.023408       0.000349      -0.024581       0.004730       0.019851             10.345521      10.311592      -0.953040       0.448405      11.827185      -5.788555       8.897788          -0.000001
          354              C       5.106798      13.895198       4.919070       0.137478      32.392401 0.35484256E+03  0.79471388E+04                                 9.023313                            6.421247      -0.023399       2.019572                    0.999746      25.574468      72.287775       0.627620       0.435747      -1.049841      -0.054905      -0.033754       0.018476       0.067047       0.013395      -0.012994      -0.010489      -0.030095      -0.011675      -0.023061      -0.005710       0.028771             11.227612      12.233630      -3.950657       3.014597      12.287223      -5.836750       9.161983          -0.000000
          355              C       4.273809      14.780518       4.328028      -0.148150      32.960669 0.40543193E+03  0.93909059E+04                                 8.935459                            6.747500       0.200540       2.048924                    0.999606      28.855376      83.035187       0.627939       0.421113      -1.058494       0.016891       0.008237       0.000526       0.018800      -0.001907      -0.002334       0.007789       0.034139      -0.027686      -0.018796      -0.003252       0.022048             10.414931      11.858878      -2.247877       1.913808      10.832109      -4.914789       8.553806          -0.000000
          356              C       4.778033      15.811494       3.614539      -0.073710      29.648684 0.37998475E+03  0.86523950E+04                                 8.345698                            6.524285       0.116796       2.023243                    0.999792      28.055741      79.818140       0.640332       0.420079      -1.060076       0.015049      -0.017989       0.015779       0.028268      -0.011685       0.006948      -0.009317       0.017131      -0.027314      -0.016340      -0.006215       0.022555              9.410960      11.062031      -1.867749       1.107257       9.665529      -4.078779       7.505319          -0.000001
          357              C       6.116831      15.956164       3.494447      -0.090649      29.821922 0.37334216E+03  0.84445243E+04                                 8.267901                            6.401386       0.184039       2.036047                    0.999843      28.174184      79.296751       0.657909       0.411597      -1.067920      -0.010943      -0.022309       0.012442       0.027789       0.009528      -0.007659      -0.024790       0.001481      -0.020838      -0.027365      -0.001779       0.029144              9.248139      11.502100      -1.829991       1.120082       8.973926      -3.799177       7.268393          -0.000004
          358              C       6.948234      15.071829       4.083134      -0.161305      34.319753 0.40734525E+03  0.94543033E+04                                 9.185252                            6.785121       0.063100       1.997844                    0.999483      29.304545      84.645744       0.622666       0.423822      -1.055908      -0.016683       0.004116       0.004880       0.017863       0.007906      -0.000039       0.003474       0.038188      -0.017717      -0.018630      -0.005003       0.023633             10.514944      12.427321      -1.340057       0.823787      10.630082      -4.876750       8.487428          -0.000004
          359              C       7.079887       7.759694      10.721170       0.154852      30.505644 0.32805266E+03  0.72106300E+04                                 8.642061                            6.166803       0.009385       2.032673                    0.999520      25.049706      70.343101       0.641016       0.434718      -1.049549      -0.011298       0.053698       0.029296       0.062205      -0.002897       0.000462      -0.002403      -0.018952      -0.064320      -0.021582       0.000811       0.020771             10.250075       4.540167      -1.098040       1.248577      12.269065      -2.915391      13.940993           0.000001
          360              C       6.984966       6.913124       9.675662       0.135433      31.653564 0.34012630E+03  0.75305068E+04                                 8.824071                            6.242736       0.044703       2.041123                    0.999672      25.273686      70.819042       0.643845       0.429676      -1.054482      -0.020904      -0.007358      -0.057221       0.061363      -0.009143       0.004743      -0.016565       0.005205       0.029233      -0.019422      -0.003539       0.022961             10.674928       4.671966      -1.026235       0.800180      16.848538      -2.118658      10.504280           0.000000
          361              C       7.114124       5.584223       9.868751      -0.157729      34.181105 0.40721794E+03  0.94474085E+04                                 9.178345                            6.780556       0.194691       2.046706                    0.999527      28.983956      83.609691       0.623570       0.423385      -1.056539      -0.004182       0.007215       0.014341       0.016590       0.001864       0.001768       0.020700       0.013595       0.018901      -0.024072       0.003290       0.020782             10.637666       4.810925      -0.561117       0.609387      15.706911      -0.916431      11.395162           0.000001
          362              C       7.335678       5.103461      11.109703      -0.081428      29.845306 0.37502291E+03  0.85071123E+04                                 8.323951                            6.448935       0.158155       2.031745                    0.999828      28.162159      79.837788       0.649280       0.415862      -1.063288      -0.006200       0.026767      -0.002150       0.027560      -0.005870       0.004941      -0.007885      -0.051081       0.006124      -0.027794      -0.000142       0.027937              9.225434       4.372263      -0.061377       0.617859      12.262415      -0.207052      11.041623           0.000000
          363              C       7.429014       5.947479      12.155212      -0.084409      29.470975 0.36957522E+03  0.83361664E+04                                 8.190765                            6.363153       0.181173       2.036870                    0.999814      28.018336      78.687509       0.660951       0.410840      -1.068666      -0.009053       0.006811      -0.021575       0.024368      -0.007661       0.008211      -0.012170      -0.033330       0.071626      -0.030869      -0.000837       0.031706              9.024819       4.383775      -0.245424       0.918900      11.868479      -0.125966      10.822204           0.000000
          364              C       7.301442       7.278932      11.962122      -0.161756      34.220836 0.41359991E+03  0.96353690E+04                                 9.177802                            6.839748       0.129035       2.021964                    0.999438      29.234167      84.578948       0.619851       0.424161      -1.055778      -0.008269      -0.012133      -0.012102       0.019027      -0.001379       0.003262       0.018914      -0.019388       0.028840      -0.016659      -0.009711       0.026369             10.414582       4.741261      -0.699901       1.075690      12.961299      -1.012561      13.541188           0.000001
          365              C      12.310265      14.807899       4.982648      -0.180489      44.198017 0.50466110E+03  0.12204062E+05                                10.722861                            7.394765       0.107597       2.018002                    0.999055      29.229356      82.736819       0.623335       0.406331      -1.080497       0.037254      -0.021890       0.004834       0.043479      -0.006824      -0.009097       0.004289       0.027088      -0.094643      -0.033185       0.000729       0.032456             14.353596      20.331925       5.520306      -3.788991      16.215512      -2.542702       6.513349          -0.000000
          366              C      12.211390      16.153363       4.737754       0.351240      27.395647 0.29413969E+03  0.63003445E+04                                 8.117065                            5.883076      -0.173020       1.976123                    0.998843      23.823555      66.354284       0.648051       0.441252      -1.044130      -0.064070       0.043162       0.015688       0.078829      -0.023893      -0.006072      -0.005530       0.050616      -0.076128      -0.031406      -0.016266       0.047672              9.779530      13.041890       1.254228      -2.332026      11.474082      -0.959778       4.822619          -0.000001
          367              C      13.333256      16.878489       4.419863      -0.271065      37.585070 0.46836370E+03  0.11263053E+05                                 9.797304                            7.253316      -0.085865       1.928491                    0.999303      31.368521      92.403131       0.604661       0.421232      -1.056917       0.020257       0.006008      -0.003462       0.021411      -0.038049       0.003006      -0.010202      -0.025431      -0.021844      -0.036914      -0.008752       0.045665             11.921209      18.590376       2.833281      -3.589023      10.930808      -1.258640       6.242441          -0.000002
          368              C      14.550826      16.256585       4.344511       0.000370      39.085985 0.41419823E+03  0.95709594E+04                                10.002828                            6.753363       0.008002       2.007655                    0.999335      26.913893      75.422259       0.641942       0.412917      -1.071982      -0.044479      -0.019288       0.014991       0.050746      -0.002379      -0.001481      -0.006047      -0.007936       0.031423      -0.010382      -0.002659       0.013040             13.613805      20.022888       5.659445      -4.481734      13.997643      -2.791437       6.820885          -0.000000
          369              C      14.652224      14.909554       4.587050      -0.160826      36.170787 0.45297994E+03  0.10831726E+05                                 9.667375                            7.206702      -0.130446       1.921970                    0.999466      30.606519      90.700003       0.595747       0.429957      -1.048680      -0.023358       0.010894       0.014943       0.029792      -0.018079      -0.001315       0.001711       0.008954      -0.023265      -0.014789      -0.007857       0.022646             11.997290      15.001141       4.658669      -2.583268      14.726059      -2.539626       6.264668           0.000000
          370              C      13.530358      14.184427       4.904941      -0.082058      35.055311 0.42985083E+03  0.10143963E+05                                 9.464598                            7.024623      -0.132954       1.927649                    0.999595      29.737325      87.519564       0.602916       0.430486      -1.048451      -0.004402       0.027269       0.006279       0.028327      -0.007072       0.009557      -0.001186      -0.036682       0.021952      -0.025870       0.008768       0.017102             11.630465      16.401690       3.068371      -2.678998      12.722311      -1.605785       5.767395           0.000000
          371              C      15.771375      16.973472       4.021910       0.588816      23.663294 0.23924901E+03  0.49059533E+04                                 7.721458                            5.507871      -0.039787       2.048653                    0.999648      22.090416      61.800578       0.628180       0.475498      -1.016601       0.054664       0.014478      -0.004655       0.056740      -0.011278       0.017965       0.049956      -0.024828       0.221143      -0.065313      -0.030396       0.095709             10.133688      14.336355       4.886944      -3.195688      10.111748      -2.590122       5.952961           0.000000
          372              C      11.018144      13.976291       5.347634       0.560297      25.262587 0.26598705E+03  0.55724740E+04                                 7.896650                            5.720009       0.021905       2.052286                    0.999511      22.801785      63.425900       0.633803       0.461280      -1.029520      -0.044015      -0.031261       0.014659       0.055942      -0.015439       0.021198       0.013477      -0.010439       0.222403      -0.058122      -0.020788       0.078909             10.196890      14.328574       4.009316      -2.562183      11.108163      -1.685154       5.153932          -0.000000
          373              C       6.818484       9.810881      17.625293      -0.186454      43.704808 0.49983505E+03  0.12064092E+05                                10.632759                            7.360405       0.051784       2.001433                    0.999148      29.142827      82.540658       0.624353       0.406451      -1.079904       0.026593      -0.002335      -0.015752       0.030996       0.009339      -0.026607      -0.003252       0.057927       0.023888      -0.034441      -0.011109       0.045550             14.030107      14.137027      -1.055572       2.108476       5.817151      -2.906145      22.136142           0.000000
          374              C       5.638943      10.051907      16.963608       0.382286      26.402376 0.26351924E+03  0.54972808E+04                                 7.941888                            5.577231      -0.093847       2.015538                    0.998716      22.920098      63.218580       0.663306       0.442646      -1.042201      -0.066251      -0.004740       0.031806       0.073642      -0.000022      -0.019424       0.001346       0.036842      -0.009798      -0.017248      -0.013810       0.031059              9.759528      11.577287      -0.260329      -0.975354       4.358200      -1.812749      13.343099           0.000000
          375              C       5.642630      10.261877      15.607273      -0.288806      38.302348 0.47195813E+03  0.11349055E+05                                 9.877358                            7.245612       0.024637       1.963066                    0.999498      31.271680      91.531315       0.610621       0.417136      -1.061570       0.004197      -0.008372      -0.017351       0.019717       0.007877      -0.001535      -0.003533       0.057917      -0.098328      -0.033377      -0.013072       0.046449             12.085255      10.812983      -0.365141      -2.477256       5.557666      -2.388064      19.885115           0.000001
          376              C       6.825858      10.234357      14.910268       0.011003      40.241651 0.41331730E+03  0.95573355E+04                                10.221848                            6.768791      -0.071722       1.982780                    0.999431      26.984698      75.953582       0.637210       0.415690      -1.068866       0.018555      -0.006437       0.046258       0.050255       0.019305      -0.015363       0.006212      -0.000478      -0.001359      -0.027884       0.005919       0.021965             14.032023      11.454186      -0.941962       1.743892       5.904423      -3.085915      24.737460           0.000000
          377              C       8.003814       9.994316      15.569597      -0.169454      37.316142 0.45875934E+03  0.11008500E+05                                 9.854168                            7.255698      -0.125094       1.923650                    0.999191      30.817661      91.588085       0.593141       0.430333      -1.048094      -0.025888       0.020009       0.021927       0.039387       0.003083      -0.012762      -0.004439       0.052829      -0.014635      -0.024958      -0.008508       0.033467             12.186281      11.854729      -1.163231       2.513850       5.899454      -2.347387      18.804659           0.000000
          378              C       8.001712       9.783361      16.928287      -0.088737      36.023588 0.43555765E+03  0.10317564E+05                                 9.644195                            7.074154      -0.152718       1.917716                    0.999624      30.032844      88.696279       0.600122       0.430858      -1.047718      -0.021171       0.016747      -0.006226       0.027703       0.005426       0.018543      -0.001846      -0.006963      -0.062213      -0.030427       0.011090       0.019337             11.846277      11.793494      -0.825331       0.040617       5.444898      -2.172982      18.300440           0.000000
          379              C       6.891258       9.514502      19.139396       0.555043      25.451106 0.27487360E+03  0.58001191E+04                                 7.907051                            5.808297       0.036022       2.053358                    0.999620      22.930857      63.797031       0.630676       0.460252      -1.031166       0.017171      -0.010753       0.055068       0.058677       0.005972       0.002727       0.026694      -0.082615      -0.157661      -0.058266      -0.015446       0.073711              9.987458       9.196448      -0.131923       1.722910       4.701141      -2.048966      16.064785           0.000000
          380              C       6.646449      10.550988      13.518611       0.581105      25.169302 0.24648073E+03  0.50919258E+04                                 8.038032                            5.589434      -0.042656       2.044016                    0.999700      22.305409      62.630753       0.623768       0.475318      -1.016714      -0.002468       0.019220      -0.051783       0.055290      -0.019860      -0.015586       0.033214      -0.111501      -0.158931      -0.064303      -0.029916       0.094219             10.663330       7.511570      -0.005394       1.247593       4.941211      -2.031989      19.537208           0.000000
          381              C      -4.947474      22.114495       3.416740       0.124481      32.174432 0.36611033E+03  0.82804381E+04                                 9.013805                            6.543337      -0.057645       2.005169                    0.999749      26.005094      74.353032       0.617514       0.438549      -1.046057      -0.048469       0.032424      -0.014112       0.059998       0.000159       0.016521       0.004104       0.027192      -0.013064      -0.016238      -0.008943       0.025182             10.874204      10.923020       2.979500       3.353675      14.195046       3.954754       7.504545           0.000000
          382              C      -4.264651      20.929821       3.527413       0.146829      30.622992 0.34475784E+03  0.76860417E+04                                 8.706078                            6.347523      -0.029075       2.017533                    0.999692      25.578728      72.757935       0.626891       0.438254      -1.045579       0.009292      -0.059819      -0.003631       0.060645       0.011358      -0.001386       0.003317      -0.016472      -0.013513      -0.012715      -0.003828       0.016542             10.251747      13.635378       1.021619       4.360333       9.684436       2.049144       7.435426           0.000000
          383              C      -3.026737      20.903684       4.120810      -0.161193      34.608453 0.42649694E+03  0.99980118E+04                                 9.228069                            6.929370       0.189728       2.040443                    0.999573      29.281393      84.582347       0.618879       0.422185      -1.058532      -0.010588       0.014343       0.001495       0.017891      -0.012448       0.002042      -0.006017      -0.019670      -0.033222      -0.012527      -0.010057       0.022584             10.528143      12.845810      -0.001428       3.782604      11.469577       2.053320       7.269042           0.000001
          384              C      -2.473231      22.063207       4.601179      -0.084563      30.178447 0.39138188E+03  0.89582664E+04                                 8.346987                            6.564616       0.165224       2.028081                    0.999803      28.435273      80.527180       0.648088       0.412904      -1.066996      -0.021504       0.002001      -0.013117       0.025268      -0.001400       0.023112       0.003869       0.017030      -0.075551      -0.035178       0.004506       0.030672              9.212273       9.840688      -0.189179       2.807504      11.373990       2.056056       6.422143           0.000000
          385              C      -3.156054      23.247881       4.490505      -0.091757      30.275739 0.39529148E+03  0.90745466E+04                                 8.385502                            6.607587       0.191338       2.037257                    0.999827      28.528979      81.036973       0.644168       0.414190      -1.065664      -0.011121      -0.022208      -0.006247       0.025610       0.004632       0.013773       0.016627      -0.021085      -0.076667      -0.034579       0.003440       0.031138              9.310684       9.861069       0.351736       2.809257      11.668945       2.214066       6.402036          -0.000000
          386              C      -4.392382      23.273033       3.899464      -0.156267      34.326882 0.43235066E+03  0.10173630E+05                                 9.175607                            6.968726       0.153205       2.023508                    0.999616      29.517665      85.530351       0.617966       0.421213      -1.058747       0.008499      -0.014736       0.008205       0.018887      -0.017267      -0.001063       0.000792      -0.024495      -0.039228      -0.014828      -0.012914       0.027742             10.516013      10.988100       1.494756       3.249047      13.493006       2.932889       7.066932           0.000000
          387              C      17.369694      17.070185       0.336729       0.140921      32.730651 0.34324084E+03  0.76017393E+04                                 8.989971                            6.249494       0.028726       2.036312                    0.999650      25.194809      70.153520       0.648142       0.426699      -1.058409       0.000727       0.011816       0.056790       0.058011       0.000178       0.016122       0.007635       0.005785      -0.016269      -0.018995       0.000661       0.018334             11.260623      12.890126       6.811323       1.612644       9.603307       1.768280      11.288435           0.000000
          388              C       5.267622       7.502150      22.638552       0.144446      34.266752 0.34405079E+03  0.76212119E+04                                 9.251691                            6.251618      -0.028907       2.015840                    0.999577      25.235887      70.186010       0.649099       0.425984      -1.059264       0.031568       0.035226      -0.038806       0.061183       0.006394      -0.001332      -0.004037       0.001098      -0.053278      -0.018375       0.002662       0.015713             11.939971      12.111794       5.882027       4.353735       8.896370       3.472796      14.811747           0.000000
          389              C       4.655768       7.004985      21.508273      -0.168569      36.636619 0.42850164E+03  0.10044477E+05                                 9.532448                            6.906055       0.064243       1.990388                    0.999549      29.647856      85.296648       0.626026       0.417387      -1.062862      -0.015347       0.004478       0.015791       0.022471       0.003804      -0.012962      -0.000269      -0.001594       0.084665      -0.020348      -0.011506       0.031853             11.562613      11.959807       5.488393       3.130488       9.018549       1.899880      13.709484           0.000001
          390              C       3.526739       6.224178      21.623655      -0.082695      32.764474 0.41550802E+03  0.96615446E+04                                 8.924697                            6.827119       0.125920       2.020982                    0.999665      28.625747      81.922770       0.626199       0.420656      -1.061193       0.003597       0.014616       0.024489       0.028745       0.024384       0.005512       0.009685       0.013528       0.054199      -0.034715       0.007088       0.027627             10.424345      10.073029       4.437903       1.975099       8.580729       1.172967      12.619277           0.000000
          391              C       3.009564       5.940535      22.869317      -0.095179      30.766799 0.38947200E+03  0.88911653E+04                                 8.429271                            6.520129       0.295035       2.070806                    0.999791      28.340170      79.785799       0.655475       0.409324      -1.070824       0.012880       0.022966      -0.008878       0.027788       0.037233      -0.000846       0.008445       0.026718       0.013611      -0.042982       0.005160       0.037822              9.581172       8.542753       3.681562       1.218340       7.705562       1.351333      12.495201          -0.000001
          392              C      16.239079      16.286825       0.452112      -0.156504      36.584859 0.43765321E+03  0.10320323E+05                                 9.575900                            7.015029       0.072688       1.997800                    0.999414      29.572920      85.523826       0.616003       0.421658      -1.059443      -0.001819       0.009884      -0.016039       0.018928       0.004838      -0.014706      -0.006127       0.007536       0.060958      -0.016348      -0.011842       0.028190             11.346323      11.442288       5.503100       1.138845       9.163861       1.645210      13.432821           0.000000
          393              C     -17.057690       7.977830      22.965862       0.131431      33.060227 0.37979494E+03  0.86535506E+04                                 9.174869                            6.652330      -0.135944       1.977720                    0.999627      26.140501      74.577309       0.615221       0.436948      -1.048897       0.003804      -0.007791       0.060097       0.060719      -0.002353      -0.016113      -0.002316       0.005380       0.035392      -0.015088      -0.006997       0.022084             11.429143      15.819227      -3.777287      -3.947539       5.866867       1.299378      12.601336           0.000001
          394              C     -17.917933       8.197389      21.892332       0.148432      31.839960 0.35666406E+03  0.80121399E+04                                 8.943686                            6.456451      -0.128496       1.983162                    0.999662      25.833015      73.547332       0.622096       0.438288      -1.046487      -0.052994       0.016549      -0.026707       0.061607      -0.007970      -0.003098      -0.008193       0.022329      -0.036714      -0.018972      -0.000872       0.019843             11.036409      12.233329      -2.685167      -4.326081       5.432278       1.885902      15.443620           0.000001
          395              C     -17.477921       7.970070      20.592276      -0.171243      34.805568 0.45249415E+03  0.10779209E+05                                 9.295068                            7.151134       0.065500       1.992559                    0.999103      30.117716      88.064538       0.606686       0.423807      -1.056174       0.012384       0.001556       0.015202       0.019669      -0.012040       0.015354      -0.009171       0.022636       0.049559      -0.024953      -0.005706       0.030659             10.804948      12.910738      -2.631493      -2.673118       5.675975       1.333016      13.828130           0.000001
          396              C     -16.179756       7.528029      20.361510      -0.077898      30.195871 0.42491812E+03  0.99760023E+04                                 8.551393                            6.967351       0.137796       2.027506                    0.999119      29.039741      84.617008       0.608967       0.428412      -1.052102      -0.001861       0.002818       0.022708       0.022958      -0.009926      -0.008908       0.007734       0.018548       0.035649      -0.019987      -0.001408       0.021395              9.592344      11.535722      -2.314564      -1.581034       5.322731       0.830545      11.918579           0.000001
          397              C     -15.321351       7.306075      21.435276      -0.082868      30.173902 0.42324693E+03  0.99260913E+04                                 8.553203                            6.954884       0.170585       2.039675                    0.999070      28.970440      84.344986       0.609403       0.428566      -1.052102      -0.021841       0.007280      -0.000513       0.023028      -0.010285      -0.005796       0.002420       0.027478       0.009696      -0.018788       0.000616       0.018173              9.682784      11.850862      -2.458223      -1.723698       5.365975       0.732630      11.831515           0.000001
          398              C     -15.757001       7.530684      22.735097      -0.149087      34.308953 0.45286869E+03  0.10787571E+05                                 9.249563                            7.183297       0.052032       1.993434                    0.999121      29.763058      86.951708       0.601794       0.427274      -1.054298      -0.009292      -0.004616      -0.012864       0.016526       0.006217       0.015757      -0.006312       0.015099       0.010395      -0.019127      -0.001317       0.020445             10.801749      13.591523      -3.046565      -2.884983       5.860758       0.834020      12.952968           0.000001
          399              C      -9.993948      21.828649       4.348514       0.130048      33.482188 0.37670514E+03  0.85693169E+04                                 9.243373                            6.622018      -0.144985       1.972728                    0.999656      26.201858      74.796880       0.616809       0.436526      -1.048700       0.042570       0.033875      -0.024198       0.059542       0.009282      -0.017167       0.004272       0.021627       0.013082      -0.021521      -0.002765       0.024286             11.694795       9.294916      -1.759151      -5.735552      12.944986       5.128199      12.844481          -0.000000
          400              C     -10.610105      20.598376       4.551729       0.148177      32.040161 0.35381551E+03  0.79409765E+04                                 9.028513                            6.451382      -0.185379       1.967728                    0.999618      25.786812      73.647224       0.618656       0.441123      -1.043651      -0.013163      -0.051857      -0.017455       0.056277      -0.004374       0.001625       0.012500       0.000473       0.034027      -0.014767      -0.003153       0.017920             11.319499      10.757632      -0.384009      -6.878570      10.017331       2.968715      13.183533          -0.000000
          401              C     -11.605372      20.470225       5.517176      -0.159983      35.084473 0.45802336E+03  0.10940344E+05                                 9.385134                            7.220135       0.061711       1.995252                    0.999188      29.900899      87.450134       0.600798       0.426810      -1.054674       0.002448       0.013657      -0.003311       0.014264       0.014263       0.002423      -0.007724      -0.027831      -0.001428      -0.021080      -0.000840       0.021920             11.042249      10.078385       0.061818      -5.501814      11.193550       2.925097      11.854810          -0.000001
          402              C     -11.985981      21.573276       6.273521      -0.081505      30.439206 0.42626863E+03  0.10022612E+05                                 8.621983                            6.994048       0.131554       2.026729                    0.998956      29.097815      85.042092       0.605346       0.430333      -1.050196       0.020893       0.005982      -0.012147       0.024897      -0.000288      -0.016778       0.008110       0.002745       0.004688      -0.017742      -0.001852       0.019594              9.738717       8.575487       0.264953      -4.162996      10.950948       2.206681       9.689716          -0.000001
          403              C     -11.369983      22.803648       6.070071      -0.078501      30.828021 0.42786751E+03  0.10072317E+05                                 8.712874                            7.014817       0.055240       2.001399                    0.998823      29.159581      85.348387       0.603297       0.431275      -1.049341       0.005953      -0.019939      -0.003848       0.021161      -0.002276      -0.017426       0.011099      -0.012578      -0.011598      -0.022871       0.001922       0.020949              9.980455       8.648856      -0.218346      -4.306104      11.323590       2.564778       9.968918          -0.000001
          404              C     -10.374427      22.931620       5.106272      -0.168129      35.082804 0.45339624E+03  0.10812039E+05                                 9.363028                            7.165696       0.026116       1.979179                    0.999154      30.207580      88.532993       0.604792       0.424688      -1.055044      -0.000917      -0.018214       0.012133       0.021905       0.020361      -0.004986       0.002739      -0.023850      -0.034704      -0.021179      -0.008202       0.029381             11.035758       9.494400      -0.806384      -5.240875      12.045397       3.390152      11.567478          -0.000001
          405              C     -20.733013      13.235723      22.758644       0.144041      31.001854 0.34026252E+03  0.75449689E+04                                 8.714525                            6.260463      -0.080988       1.998702                    0.999634      25.455628      71.714454       0.639489       0.431947      -1.051601       0.006121       0.013917       0.059017       0.060944       0.005478       0.003863      -0.017788       0.016683       0.030977      -0.024593       0.004729       0.019864             10.345548       4.497733      -0.545428       0.976422      13.563986      -3.127012      12.974924          -0.000001
          406              C     -20.863977      12.340795      21.755521       0.137467      32.392697 0.35484288E+03  0.79471433E+04                                 9.023326                            6.421218      -0.023319       2.019596                    0.999746      25.574548      72.287857       0.627626       0.435743      -1.049844      -0.009566      -0.061921      -0.023828       0.067033       0.004157      -0.007543      -0.008191      -0.034513      -0.055402      -0.023028      -0.005722       0.028751             11.227695       4.906170      -0.497630       1.723412      10.824665      -4.009586      17.952251          -0.000000
          407              C     -20.960094      12.768401      20.476893      -0.148105      32.959310 0.40540653E+03  0.93901888E+04                                 8.935311                            6.747362       0.200489       2.048920                    0.999606      28.854561      83.032803       0.627934       0.421123      -1.058486       0.006904       0.014433       0.009862       0.018795       0.001163      -0.000908       0.018614       0.003115       0.030049      -0.018793      -0.003310       0.022103             10.414799       4.889940      -0.342240       1.603354      11.153424      -2.460751      15.201032          -0.000000
          408              C     -20.925247      14.090934      20.201387      -0.073737      29.648453 0.37998002E+03  0.86522499E+04                                 8.345567                            6.524156       0.116776       2.023237                    0.999793      28.055842      79.817934       0.640352       0.420068      -1.060084       0.004859      -0.011663       0.025317       0.028295      -0.000855       0.003732      -0.000576      -0.009705       0.066564      -0.016371      -0.006194       0.022565              9.410851       4.466132      -0.327233       0.988576      10.296471      -1.619503      13.469951          -0.000001
          409              C     -20.792697      14.984878      21.206865      -0.090688      29.823680 0.37336862E+03  0.84452837E+04                                 8.268299                            6.401684       0.184073       2.036053                    0.999843      28.175004      79.300160       0.657882       0.411606      -1.067913      -0.003258      -0.027101       0.005225       0.027792      -0.001734       0.004058      -0.003664      -0.055365      -0.005790      -0.027388      -0.001780       0.029167              9.248619       4.362179      -0.357166       1.121378       9.899391      -1.035726      13.484287          -0.000004
          410              C     -20.698166      14.558257      22.483139      -0.161257      34.319141 0.40733241E+03  0.94539453E+04                                 9.185212                            6.785056       0.063096       1.997860                    0.999482      29.303756      84.643622       0.622663       0.423828      -1.055903       0.004413      -0.008984      -0.014809       0.017875       0.001937       0.007592       0.019686      -0.006102       0.009007      -0.018588      -0.005055       0.023643             10.514927       4.734020      -0.431254       1.276554      12.469372      -1.546731      14.341388          -0.000004
          411              C      -6.601286      16.258194       4.316254       0.154874      30.504134 0.32804045E+03  0.72102747E+04                                 8.641716                            6.166647       0.009422       2.032692                    0.999520      25.049205      70.340640       0.641032       0.434712      -1.049555       0.052478       0.014071      -0.030204       0.062163       0.014983      -0.009761      -0.005613      -0.013726       0.024815      -0.021613       0.000839       0.020774             10.249588      10.754787      -1.875509       0.911664      10.836434      -5.582648       9.157543           0.000000
          412              C      -7.942832      16.185977       4.433991       0.135368      31.653994 0.34013582E+03  0.75307450E+04                                 8.824018                            6.242733       0.044864       2.041164                    0.999672      25.274057      70.819435       0.643861       0.429663      -1.054493      -0.053759       0.013054      -0.026588       0.061379      -0.012883       0.008420      -0.010297      -0.011561       0.031458      -0.019454      -0.003498       0.022952             10.674817      10.444322       1.309200      -1.548074      11.719758      -6.185092       9.860372           0.000000
          413              C      -8.500075      15.283440       5.267572      -0.157707      34.181753 0.40723059E+03  0.94478315E+04                                 9.178728                            6.780878       0.194673       2.046698                    0.999527      28.984316      83.612929       0.623522       0.423412      -1.056516       0.015390      -0.004943      -0.003929       0.016635       0.000749       0.000148       0.012835       0.035825      -0.016601      -0.024052       0.003349       0.020703             10.638077      11.827087       0.940153      -1.354551      11.135363      -5.164144       8.951780           0.000001
          414              C      -7.713249      14.451554       5.981061      -0.081504      29.846525 0.37504818E+03  0.85078086E+04                                 8.324080                            6.449090       0.158162       2.031737                    0.999828      28.162922      79.839904       0.649284       0.415854      -1.063296       0.012214       0.015337      -0.019358       0.027553       0.004028      -0.005523      -0.026879       0.000006      -0.008580      -0.027743      -0.000203       0.027946              9.225536      11.245364       0.192694      -0.496210       9.295009      -3.736003       7.136237           0.000000
          415              C      -6.373289      14.521219       5.863324      -0.084387      29.473095 0.36962734E+03  0.83375861E+04                                 8.191074                            6.363556       0.181489       2.036945                    0.999814      28.018731      78.688232       0.660941       0.410834      -1.068677      -0.015200       0.010569      -0.015926       0.024421      -0.013031       0.006869      -0.026894       0.009203      -0.013884      -0.030859      -0.000798       0.031657              9.025060      11.083925       0.215364      -0.308988       8.711501      -3.676314       7.279753           0.000000
          416              C      -5.814460      15.426308       5.029743      -0.161756      34.219715 0.41358962E+03  0.96350579E+04                                 9.177556                            6.839633       0.129048       2.021963                    0.999437      29.233928      84.577610       0.619861       0.424158      -1.055782      -0.017663      -0.006309      -0.003383       0.019058       0.002497      -0.004792      -0.002854       0.040868      -0.030377      -0.016628      -0.009698       0.026326             10.414243      12.444237      -0.863142       0.125322      10.191393      -4.734378       8.607099           0.000001
          417              C      -9.072887       0.867264      18.564837      -0.180489      44.198017 0.50466109E+03  0.12204062E+05                                10.722861                            7.394764       0.107597       2.018002                    0.999055      29.229356      82.736818       0.623335       0.406331      -1.080497      -0.037254       0.021890      -0.004834       0.043479      -0.006824      -0.009097       0.004289       0.027088      -0.094643      -0.033185       0.000729       0.032456             14.353595      20.331925       5.520306      -3.788991      16.215512      -2.542702       6.513349          -0.000000
          418              C      -8.974012      -0.478200      18.809731       0.351240      27.395649 0.29413971E+03  0.63003450E+04                                 8.117065                            5.883076      -0.173020       1.976123                    0.998843      23.823556      66.354286       0.648051       0.441252      -1.044130       0.064070      -0.043162      -0.015688       0.078829      -0.023893      -0.006072      -0.005530       0.050616      -0.076128      -0.031406      -0.016266       0.047672              9.779530      13.041890       1.254228      -2.332026      11.474083      -0.959778       4.822619          -0.000001
          419              C     -10.095878      -1.203326      19.127622      -0.271065      37.585070 0.46836369E+03  0.11263053E+05                                 9.797304                            7.253316      -0.085866       1.928491                    0.999303      31.368521      92.403133       0.604661       0.421232      -1.056917      -0.020257      -0.006008       0.003462       0.021411      -0.038049       0.003006      -0.010202      -0.025431      -0.021844      -0.036914      -0.008752       0.045665             11.921209      18.590376       2.833281      -3.589023      10.930808      -1.258640       6.242441          -0.000002
          420              C     -11.313448      -0.581422      19.202974       0.000370      39.085985 0.41419823E+03  0.95709594E+04                                10.002828                            6.753363       0.008002       2.007655                    0.999335      26.913893      75.422259       0.641942       0.412917      -1.071982       0.044479       0.019288      -0.014991       0.050746      -0.002379      -0.001481      -0.006047      -0.007936       0.031423      -0.010382      -0.002659       0.013040             13.613805      20.022888       5.659445      -4.481734      13.997643      -2.791437       6.820885          -0.000000
          421              C     -11.414846       0.765609      18.960435      -0.160826      36.170787 0.45297994E+03  0.10831726E+05                                 9.667374                            7.206701      -0.130446       1.921970                    0.999466      30.606519      90.700002       0.595747       0.429957      -1.048680       0.023358      -0.010894      -0.014943       0.029792      -0.018079      -0.001315       0.001711       0.008954      -0.023265      -0.014789      -0.007857       0.022646             11.997289      15.001141       4.658668      -2.583268      14.726059      -2.539625       6.264668           0.000000
          422              C     -10.292980       1.490736      18.642544      -0.082058      35.055312 0.42985083E+03  0.10143963E+05                                 9.464598                            7.024623      -0.132954       1.927649                    0.999595      29.737325      87.519565       0.602916       0.430486      -1.048451       0.004402      -0.027269      -0.006279       0.028327      -0.007072       0.009557      -0.001186      -0.036682       0.021952      -0.025870       0.008768       0.017102             11.630465      16.401690       3.068371      -2.678998      12.722311      -1.605785       5.767395           0.000000
          423              C     -12.533997      -1.298309      19.525575       0.588816      23.663294 0.23924901E+03  0.49059532E+04                                 7.721458                            5.507871      -0.039787       2.048653                    0.999648      22.090416      61.800578       0.628180       0.475498      -1.016601      -0.054664      -0.014478       0.004655       0.056740      -0.011278       0.017965       0.049956      -0.024828       0.221143      -0.065313      -0.030396       0.095709             10.133688      14.336355       4.886944      -3.195688      10.111748      -2.590122       5.952961           0.000000
          424              C      -7.780766       1.698872      18.199851       0.560297      25.262587 0.26598705E+03  0.55724740E+04                                 7.896651                            5.720009       0.021905       2.052286                    0.999511      22.801785      63.425901       0.633803       0.461280      -1.029520       0.044015       0.031261      -0.014659       0.055942      -0.015439       0.021198       0.013477      -0.010439       0.222403      -0.058122      -0.020788       0.078909             10.196890      14.328575       4.009317      -2.562183      11.108163      -1.685154       5.153932          -0.000000
          425              C      -3.581106       5.864282       5.922192      -0.186454      43.704808 0.49983505E+03  0.12064092E+05                                10.632759                            7.360405       0.051784       2.001433                    0.999148      29.142827      82.540658       0.624353       0.406451      -1.079904      -0.026593       0.002335       0.015752       0.030996       0.009339      -0.026607      -0.003252       0.057927       0.023888      -0.034441      -0.011109       0.045550             14.030107      14.137028      -1.055572       2.108476       5.817151      -2.906145      22.136142           0.000000
          426              C      -2.401565       5.623256       6.583877       0.382286      26.402375 0.26351921E+03  0.54972803E+04                                 7.941888                            5.577231      -0.093847       2.015538                    0.998716      22.920097      63.218579       0.663306       0.442646      -1.042201       0.066251       0.004740      -0.031806       0.073642      -0.000022      -0.019424       0.001346       0.036842      -0.009798      -0.017248      -0.013810       0.031059              9.759529      11.577287      -0.260329      -0.975354       4.358200      -1.812749      13.343099           0.000000
          427              C      -2.405252       5.413286       7.940212      -0.288806      38.302350 0.47195815E+03  0.11349056E+05                                 9.877359                            7.245612       0.024637       1.963066                    0.999498      31.271681      91.531319       0.610621       0.417136      -1.061570      -0.004197       0.008372       0.017351       0.019717       0.007877      -0.001535      -0.003533       0.057917      -0.098328      -0.033377      -0.013072       0.046449             12.085255      10.812983      -0.365141      -2.477256       5.557667      -2.388065      19.885116           0.000001
          428              C      -3.588480       5.440806       8.637217       0.011003      40.241651 0.41331730E+03  0.95573355E+04                                10.221848                            6.768791      -0.071722       1.982780                    0.999431      26.984698      75.953582       0.637210       0.415690      -1.068866      -0.018555       0.006437      -0.046258       0.050255       0.019305      -0.015363       0.006212      -0.000478      -0.001359      -0.027884       0.005919       0.021965             14.032023      11.454186      -0.941962       1.743892       5.904423      -3.085915      24.737460           0.000000
          429              C      -4.766436       5.680847       7.977888      -0.169454      37.316142 0.45875934E+03  0.11008500E+05                                 9.854168                            7.255698      -0.125094       1.923650                    0.999191      30.817661      91.588085       0.593141       0.430333      -1.048094       0.025888      -0.020009      -0.021927       0.039387       0.003083      -0.012762      -0.004439       0.052829      -0.014635      -0.024958      -0.008508       0.033467             12.186281      11.854729      -1.163231       2.513850       5.899454      -2.347387      18.804659           0.000000
          430              C      -4.764334       5.891802       6.619198      -0.088737      36.023588 0.43555765E+03  0.10317564E+05                                 9.644195                            7.074154      -0.152718       1.917716                    0.999624      30.032844      88.696280       0.600122       0.430859      -1.047718       0.021171      -0.016747       0.006226       0.027703       0.005426       0.018543      -0.001846      -0.006963      -0.062213      -0.030427       0.011090       0.019337             11.846278      11.793495      -0.825331       0.040617       5.444898      -2.172982      18.300440           0.000000
          431              C      -3.653880       6.160661       4.408089       0.555043      25.451106 0.27487360E+03  0.58001192E+04                                 7.907051                            5.808297       0.036021       2.053358                    0.999620      22.930857      63.797031       0.630676       0.460252      -1.031166      -0.017171       0.010753      -0.055068       0.058677       0.005972       0.002727       0.026694      -0.082615      -0.157661      -0.058266      -0.015446       0.073711              9.987458       9.196448      -0.131923       1.722910       4.701141      -2.048966      16.064786           0.000000
          432              C      -3.409071       5.124175      10.028874       0.581105      25.169304 0.24648075E+03  0.50919262E+04                                 8.038032                            5.589434      -0.042656       2.044016                    0.999700      22.305410      62.630753       0.623768       0.475318      -1.016714       0.002468      -0.019220       0.051783       0.055290      -0.019860      -0.015586       0.033214      -0.111501      -0.158931      -0.064303      -0.029916       0.094219             10.663329       7.511569      -0.005394       1.247593       4.941211      -2.031989      19.537207           0.000000
          433              C       8.184852      -6.439332      20.130745       0.124481      32.174432 0.36611033E+03  0.82804380E+04                                 9.013805                            6.543337      -0.057645       2.005169                    0.999749      26.005094      74.353032       0.617514       0.438549      -1.046057       0.048469      -0.032424       0.014112       0.059998       0.000159       0.016521       0.004104       0.027192      -0.013064      -0.016238      -0.008943       0.025182             10.874204      10.923020       2.979500       3.353675      14.195046       3.954754       7.504545           0.000000
          434              C       7.502029      -5.254658      20.020072       0.146829      30.622992 0.34475784E+03  0.76860417E+04                                 8.706079                            6.347523      -0.029075       2.017533                    0.999692      25.578728      72.757936       0.626891       0.438254      -1.045579      -0.009292       0.059819       0.003631       0.060645       0.011358      -0.001386       0.003317      -0.016472      -0.013513      -0.012715      -0.003828       0.016542             10.251747      13.635378       1.021619       4.360334       9.684436       2.049144       7.435426           0.000000
          435              C       6.264115      -5.228521      19.426675      -0.161193      34.608454 0.42649696E+03  0.99980123E+04                                 9.228068                            6.929369       0.189728       2.040443                    0.999573      29.281394      84.582347       0.618879       0.422185      -1.058532       0.010588      -0.014343      -0.001495       0.017891      -0.012448       0.002042      -0.006017      -0.019670      -0.033222      -0.012527      -0.010057       0.022584             10.528143      12.845809      -0.001428       3.782604      11.469576       2.053320       7.269042           0.000001
          436              C       5.710609      -6.388044      18.946306      -0.084563      30.178447 0.39138189E+03  0.89582666E+04                                 8.346987                            6.564616       0.165224       2.028081                    0.999803      28.435273      80.527182       0.648087       0.412904      -1.066996       0.021504      -0.002001       0.013117       0.025268      -0.001400       0.023112       0.003869       0.017030      -0.075551      -0.035178       0.004506       0.030672              9.212274       9.840688      -0.189179       2.807504      11.373990       2.056056       6.422143           0.000000
          437              C       6.393432      -7.572718      19.056980      -0.091757      30.275740 0.39529148E+03  0.90745468E+04                                 8.385502                            6.607587       0.191338       2.037257                    0.999827      28.528979      81.036975       0.644168       0.414190      -1.065664       0.011121       0.022208       0.006247       0.025610       0.004632       0.013773       0.016627      -0.021085      -0.076667      -0.034579       0.003440       0.031138              9.310684       9.861070       0.351736       2.809257      11.668946       2.214066       6.402036          -0.000000
          438              C       7.629760      -7.597870      19.648021      -0.156267      34.326883 0.43235067E+03  0.10173630E+05                                 9.175607                            6.968726       0.153205       2.023508                    0.999616      29.517665      85.530352       0.617966       0.421213      -1.058747      -0.008499       0.014736      -0.008205       0.018887      -0.017267      -0.001063       0.000792      -0.024495      -0.039228      -0.014828      -0.012914       0.027742             10.516013      10.988101       1.494756       3.249047      13.493006       2.932889       7.066932           0.000000
          439              C     -14.132316      -1.395022      23.210756       0.140921      32.730649 0.34324082E+03  0.76017388E+04                                 8.989971                            6.249494       0.028726       2.036312                    0.999650      25.194808      70.153518       0.648142       0.426699      -1.058409      -0.000727      -0.011816      -0.056790       0.058011       0.000178       0.016122       0.007635       0.005785      -0.016269      -0.018995       0.000661       0.018334             11.260623      12.890126       6.811323       1.612644       9.603307       1.768280      11.288435           0.000000
          440              C      -2.030244       8.173013       0.908933       0.144446      34.266752 0.34405078E+03  0.76212119E+04                                 9.251691                            6.251618      -0.028907       2.015840                    0.999577      25.235887      70.186010       0.649099       0.425984      -1.059264      -0.031568      -0.035226       0.038806       0.061183       0.006394      -0.001332      -0.004037       0.001098      -0.053278      -0.018375       0.002662       0.015713             11.939971      12.111794       5.882027       4.353735       8.896370       3.472796      14.811747           0.000000
          441              C      -1.418390       8.670178       2.039212      -0.168569      36.636621 0.42850167E+03  0.10044478E+05                                 9.532448                            6.906055       0.064243       1.990388                    0.999549      29.647857      85.296651       0.626026       0.417387      -1.062862       0.015347      -0.004478      -0.015791       0.022471       0.003804      -0.012962      -0.000269      -0.001594       0.084665      -0.020348      -0.011506       0.031853             11.562613      11.959808       5.488393       3.130487       9.018549       1.899880      13.709484           0.000001
          442              C      -0.289361       9.450985       1.923830      -0.082695      32.764474 0.41550801E+03  0.96615446E+04                                 8.924697                            6.827119       0.125920       2.020982                    0.999665      28.625747      81.922770       0.626199       0.420656      -1.061193      -0.003597      -0.014616      -0.024489       0.028745       0.024384       0.005512       0.009685       0.013528       0.054199      -0.034715       0.007088       0.027627             10.424345      10.073029       4.437903       1.975098       8.580729       1.172967      12.619277           0.000000
          443              C       0.227814       9.734628       0.678168      -0.095179      30.766799 0.38947200E+03  0.88911654E+04                                 8.429272                            6.520129       0.295035       2.070806                    0.999791      28.340170      79.785801       0.655475       0.409324      -1.070824      -0.012880      -0.022966       0.008878       0.027788       0.037233      -0.000846       0.008445       0.026718       0.013611      -0.042982       0.005160       0.037822              9.581172       8.542754       3.681563       1.218340       7.705562       1.351333      12.495201          -0.000001
          444              C     -13.001701      -0.611662      23.095373      -0.156504      36.584859 0.43765321E+03  0.10320323E+05                                 9.575900                            7.015029       0.072688       1.997800                    0.999414      29.572919      85.523824       0.616003       0.421658      -1.059443       0.001819      -0.009884       0.016039       0.018928       0.004838      -0.014706      -0.006127       0.007536       0.060958      -0.016348      -0.011842       0.028190             11.346323      11.442288       5.503101       1.138845       9.163861       1.645210      13.432821          -0.000000
          445              C      20.295068       7.697333       0.581623       0.131431      33.060225 0.37979492E+03  0.86535500E+04                                 9.174869                            6.652330      -0.135943       1.977720                    0.999627      26.140500      74.577307       0.615221       0.436948      -1.048897      -0.003804       0.007791      -0.060097       0.060719      -0.002353      -0.016113      -0.002316       0.005380       0.035392      -0.015088      -0.006997       0.022084             11.429143      15.819227      -3.777287      -3.947539       5.866867       1.299378      12.601336           0.000001
          446              C      21.155311       7.477774       1.655153       0.148432      31.839960 0.35666406E+03  0.80121399E+04                                 8.943686                            6.456451      -0.128496       1.983162                    0.999662      25.833015      73.547332       0.622096       0.438288      -1.046487       0.052994      -0.016549       0.026707       0.061607      -0.007970      -0.003098      -0.008193       0.022329      -0.036714      -0.018972      -0.000872       0.019843             11.036409      12.233329      -2.685167      -4.326081       5.432278       1.885902      15.443619           0.000001
          447              C      20.715299       7.705093       2.955209      -0.171243      34.805568 0.45249415E+03  0.10779209E+05                                 9.295068                            7.151135       0.065500       1.992559                    0.999103      30.117716      88.064537       0.606686       0.423807      -1.056174      -0.012384      -0.001556      -0.015202       0.019669      -0.012040       0.015354      -0.009171       0.022636       0.049559      -0.024953      -0.005706       0.030659             10.804948      12.910738      -2.631493      -2.673118       5.675975       1.333016      13.828130           0.000001
          448              C      19.417134       8.147134       3.185975      -0.077898      30.195872 0.42491814E+03  0.99760028E+04                                 8.551393                            6.967351       0.137796       2.027506                    0.999119      29.039742      84.617010       0.608967       0.428412      -1.052102       0.001861      -0.002818      -0.022708       0.022958      -0.009926      -0.008908       0.007734       0.018548       0.035649      -0.019987      -0.001408       0.021395              9.592344      11.535722      -2.314564      -1.581034       5.322731       0.830545      11.918579           0.000001
          449              C      18.558729       8.369088       2.112209      -0.082868      30.173902 0.42324692E+03  0.99260912E+04                                 8.553203                            6.954884       0.170585       2.039675                    0.999070      28.970440      84.344985       0.609403       0.428566      -1.052102       0.021841      -0.007280       0.000513       0.023028      -0.010285      -0.005796       0.002420       0.027478       0.009696      -0.018788       0.000616       0.018173              9.682784      11.850862      -2.458223      -1.723698       5.365975       0.732630      11.831515           0.000001
          450              C      18.994379       8.144479       0.812388      -0.149087      34.308952 0.45286867E+03  0.10787570E+05                                 9.249563                            7.183297       0.052032       1.993435                    0.999121      29.763057      86.951705       0.601794       0.427274      -1.054298       0.009292       0.004616       0.012864       0.016526       0.006217       0.015757      -0.006312       0.015099       0.010395      -0.019127      -0.001317       0.020445             10.801749      13.591523      -3.046565      -2.884983       5.860758       0.834020      12.952967           0.000001
          451              C      13.231326      -6.153486      19.198971       0.130048      33.482188 0.37670515E+03  0.85693169E+04                                 9.243372                            6.622018      -0.144985       1.972728                    0.999656      26.201858      74.796879       0.616809       0.436526      -1.048700      -0.042570      -0.033875       0.024198       0.059542       0.009282      -0.017167       0.004272       0.021627       0.013082      -0.021521      -0.002765       0.024286             11.694794       9.294916      -1.759151      -5.735552      12.944986       5.128199      12.844481          -0.000000
          452              C      13.847483      -4.923213      18.995756       0.148177      32.040161 0.35381551E+03  0.79409765E+04                                 9.028513                            6.451382      -0.185379       1.967728                    0.999618      25.786812      73.647223       0.618656       0.441123      -1.043651       0.013163       0.051857       0.017455       0.056277      -0.004374       0.001625       0.012500       0.000473       0.034027      -0.014767      -0.003153       0.017920             11.319498      10.757631      -0.384009      -6.878570      10.017331       2.968715      13.183533          -0.000000
          453              C      14.842750      -4.795062      18.030309      -0.159983      35.084474 0.45802338E+03  0.10940345E+05                                 9.385134                            7.220135       0.061711       1.995252                    0.999188      29.900900      87.450135       0.600798       0.426810      -1.054674      -0.002448      -0.013657       0.003311       0.014264       0.014263       0.002423      -0.007724      -0.027831      -0.001428      -0.021080      -0.000840       0.021920             11.042248      10.078384       0.061818      -5.501813      11.193550       2.925097      11.854810          -0.000001
          454              C      15.223359      -5.898113      17.273964      -0.081505      30.439206 0.42626863E+03  0.10022612E+05                                 8.621984                            6.994048       0.131554       2.026729                    0.998956      29.097815      85.042093       0.605346       0.430333      -1.050196      -0.020893      -0.005982       0.012147       0.024897      -0.000288      -0.016778       0.008110       0.002745       0.004688      -0.017742      -0.001852       0.019594              9.738717       8.575487       0.264953      -4.162996      10.950949       2.206681       9.689717          -0.000001
          455              C      14.607361      -7.128485      17.477414      -0.078501      30.828019 0.42786749E+03  0.10072317E+05                                 8.712875                            7.014817       0.055240       2.001399                    0.998823      29.159580      85.348386       0.603297       0.431275      -1.049341      -0.005953       0.019939       0.003848       0.021161      -0.002276      -0.017426       0.011099      -0.012578      -0.011598      -0.022871       0.001922       0.020949              9.980455       8.648856      -0.218346      -4.306104      11.323590       2.564778       9.968918          -0.000000
          456              C      13.611805      -7.256457      18.441213      -0.168129      35.082804 0.45339625E+03  0.10812039E+05                                 9.363028                            7.165696       0.026116       1.979179                    0.999154      30.207580      88.532993       0.604792       0.424688      -1.055044       0.000917       0.018214      -0.012133       0.021905       0.020361      -0.004986       0.002739      -0.023850      -0.034704      -0.021179      -0.008202       0.029381             11.035758       9.494400      -0.806384      -5.240875      12.045397       3.390152      11.567478          -0.000001
          457              C      23.970391       2.439440       0.788841       0.144041      31.001854 0.34026252E+03  0.75449689E+04                                 8.714525                            6.260463      -0.080988       1.998702                    0.999634      25.455628      71.714455       0.639488       0.431947      -1.051601      -0.006121      -0.013917      -0.059017       0.060944       0.005478       0.003863      -0.017788       0.016683       0.030977      -0.024593       0.004729       0.019864             10.345548       4.497733      -0.545428       0.976422      13.563986      -3.127012      12.974924          -0.000001
          458              C      24.101355       3.334368       1.791964       0.137467      32.392697 0.35484288E+03  0.79471433E+04                                 9.023326                            6.421218      -0.023319       2.019596                    0.999746      25.574548      72.287856       0.627626       0.435743      -1.049844       0.009566       0.061921       0.023828       0.067033       0.004157      -0.007543      -0.008191      -0.034513      -0.055402      -0.023028      -0.005722       0.028751             11.227695       4.906170      -0.497630       1.723412      10.824665      -4.009586      17.952250          -0.000000
          459              C      24.197472       2.906762       3.070592      -0.148105      32.959310 0.40540653E+03  0.93901887E+04                                 8.935311                            6.747362       0.200489       2.048921                    0.999606      28.854561      83.032801       0.627934       0.421123      -1.058486      -0.006904      -0.014433      -0.009862       0.018795       0.001163      -0.000908       0.018614       0.003115       0.030049      -0.018793      -0.003310       0.022103             10.414798       4.889940      -0.342240       1.603354      11.153424      -2.460750      15.201031          -0.000000
          460              C      24.162625       1.584229       3.346098      -0.073737      29.648452 0.37998001E+03  0.86522495E+04                                 8.345566                            6.524156       0.116777       2.023237                    0.999793      28.055842      79.817929       0.640352       0.420068      -1.060084      -0.004859       0.011663      -0.025317       0.028295      -0.000855       0.003732      -0.000576      -0.009705       0.066564      -0.016371      -0.006194       0.022565              9.410850       4.466132      -0.327233       0.988575      10.296470      -1.619503      13.469950          -0.000001
          461              C      24.030075       0.690285       2.340620      -0.090688      29.823678 0.37336860E+03  0.84452831E+04                                 8.268298                            6.401684       0.184073       2.036053                    0.999843      28.175003      79.300153       0.657882       0.411606      -1.067913       0.003258       0.027101      -0.005225       0.027792      -0.001734       0.004058      -0.003664      -0.055365      -0.005790      -0.027388      -0.001780       0.029167              9.248619       4.362179      -0.357166       1.121378       9.899390      -1.035726      13.484287          -0.000004
          462              C      23.935544       1.116906       1.064346      -0.161257      34.319141 0.40733242E+03  0.94539455E+04                                 9.185211                            6.785056       0.063096       1.997860                    0.999482      29.303756      84.643622       0.622663       0.423827      -1.055903      -0.004413       0.008984       0.014809       0.017875       0.001937       0.007592       0.019686      -0.006102       0.009007      -0.018588      -0.005055       0.023643             10.514927       4.734020      -0.431254       1.276554      12.469372      -1.546731      14.341388          -0.000004
          463              C       9.838664      -0.583031      19.231231       0.154874      30.504134 0.32804045E+03  0.72102747E+04                                 8.641716                            6.166647       0.009422       2.032692                    0.999520      25.049205      70.340640       0.641032       0.434712      -1.049555      -0.052478      -0.014071       0.030204       0.062163       0.014983      -0.009761      -0.005613      -0.013726       0.024815      -0.021613       0.000839       0.020774             10.249588      10.754787      -1.875509       0.911664      10.836434      -5.582648       9.157543           0.000000
          464              C      11.180210      -0.510814      19.113494       0.135368      31.653994 0.34013582E+03  0.75307449E+04                                 8.824018                            6.242733       0.044864       2.041164                    0.999672      25.274057      70.819435       0.643861       0.429663      -1.054493       0.053759      -0.013054       0.026588       0.061379      -0.012883       0.008420      -0.010297      -0.011561       0.031458      -0.019454      -0.003498       0.022952             10.674817      10.444322       1.309200      -1.548075      11.719758      -6.185092       9.860371           0.000000
          465              C      11.737453       0.391723      18.279913      -0.157707      34.181754 0.40723060E+03  0.94478321E+04                                 9.178729                            6.780879       0.194673       2.046698                    0.999527      28.984316      83.612933       0.623522       0.423412      -1.056516      -0.015390       0.004943       0.003929       0.016635       0.000749       0.000148       0.012835       0.035825      -0.016601      -0.024052       0.003349       0.020703             10.638078      11.827088       0.940153      -1.354551      11.135364      -5.164144       8.951781           0.000001
          466              C      10.950627       1.223609      17.566424      -0.081504      29.846524 0.37504816E+03  0.85078081E+04                                 8.324080                            6.449090       0.158162       2.031737                    0.999828      28.162921      79.839902       0.649283       0.415854      -1.063296      -0.012214      -0.015337       0.019358       0.027553       0.004028      -0.005523      -0.026879       0.000006      -0.008580      -0.027743      -0.000203       0.027946              9.225536      11.245364       0.192694      -0.496210       9.295009      -3.736003       7.136237           0.000000
          467              C       9.610667       1.153944      17.684161      -0.084387      29.473095 0.36962734E+03  0.83375862E+04                                 8.191074                            6.363556       0.181489       2.036945                    0.999814      28.018731      78.688230       0.660941       0.410834      -1.068677       0.015200      -0.010569       0.015926       0.024421      -0.013031       0.006869      -0.026894       0.009203      -0.013884      -0.030859      -0.000798       0.031657              9.025059      11.083925       0.215364      -0.308988       8.711501      -3.676314       7.279752           0.000000
          468              C       9.051838       0.248855      18.517742      -0.161756      34.219714 0.41358962E+03  0.96350577E+04                                 9.177556                            6.839633       0.129048       2.021963                    0.999437      29.233928      84.577609       0.619861       0.424158      -1.055782       0.017663       0.006309       0.003383       0.019058       0.002497      -0.004792      -0.002854       0.040868      -0.030377      -0.016628      -0.009698       0.026326             10.414243      12.444237      -0.863142       0.125322      10.191392      -4.734377       8.607099           0.000001
          469              C      -2.508075      14.475867      19.836401      -0.180541      44.201755 0.50469784E+03  0.12205215E+05                                10.723569                            7.395099       0.107590       2.017995                    0.999053      29.230518      82.741938       0.623310       0.406338      -1.080489       0.003825      -0.003615      -0.043135       0.043455       0.010962      -0.014272       0.019022      -0.018058       0.060960      -0.033172       0.000724       0.032449             14.354819       7.296229       4.298035      -1.182730      22.766977       4.536182      13.001250          -0.000000
          470              C      -3.035036      13.519147      20.665273       0.351284      27.394752 0.29412496E+03  0.62999573E+04                                 8.116942                            5.882954      -0.173044       1.976129                    0.998842      23.822861      66.352219       0.648052       0.441256      -1.044126      -0.029457       0.014907       0.071514       0.078767      -0.004286      -0.009759       0.017812      -0.019135       0.121745      -0.031396      -0.016212       0.047608              9.779444       5.789268       2.221726      -1.978874      13.070727       2.121918      10.478336          -0.000001
          471              C      -3.298901      12.261065      20.182549      -0.271097      37.584236 0.46834052E+03  0.11262395E+05                                 9.797150                            7.253101      -0.085849       1.928491                    0.999302      31.368800      92.404579       0.604672       0.421228      -1.056916      -0.002744      -0.016886      -0.012878       0.021413      -0.007427      -0.016759      -0.023822       0.006241       0.100923      -0.036898      -0.008771       0.045669             11.921088       6.356571       1.788813      -1.211793      16.948886       5.330077      12.457806          -0.000002
          472              C      -3.032634      11.961270      18.873309       0.000361      39.085752 0.41418912E+03  0.95707019E+04                                10.002800                            6.753286       0.008153       2.007707                    0.999335      26.913763      75.421854       0.641945       0.412917      -1.071981       0.003302       0.044914       0.023470       0.050784      -0.008574       0.001290      -0.007686      -0.002043      -0.009499      -0.010399      -0.002656       0.013055             13.613883       6.490474       3.056673      -0.888653      22.452686       5.249333      11.898488          -0.000000
          473              C      -2.503149      12.916422      18.042083      -0.160922      36.174720 0.45303464E+03  0.10833371E+05                                 9.668112                            7.207175      -0.130659       1.921889                    0.999466      30.608435      90.707382       0.595722       0.429962      -1.048676      -0.015687       0.013392       0.021564       0.029840      -0.003319      -0.009122       0.001309       0.006946       0.058775      -0.014782      -0.007841       0.022622             11.998374       6.727503       3.684091      -0.796634      19.132086       2.056640      10.135533           0.000000
          474              C      -2.239284      14.174504      18.524806      -0.082024      35.054328 0.42983169E+03  0.10143409E+05                                 9.464403                            7.024433      -0.132904       1.927670                    0.999596      29.736982      87.518415       0.602928       0.430482      -1.048452      -0.019717      -0.012290       0.016220       0.028335       0.001659      -0.000516      -0.020999       0.017078      -0.002574      -0.025819       0.008729       0.017090             11.630277       6.430786       2.861804      -1.170621      16.826025       3.429317      11.634019           0.000000
          475              C      -3.299287      10.651862      18.305815       0.588878      23.662460 0.23923518E+03  0.49056087E+04                                 7.721378                            5.507774      -0.039978       2.048601                    0.999647      22.089729      61.798680       0.628174       0.475509      -1.016593      -0.010345      -0.042003      -0.036709       0.056734      -0.027348       0.009534      -0.010430       0.147932      -0.094947      -0.065281      -0.030396       0.095677             10.133678       4.973952       1.932847       0.057987      17.394196       3.572191       8.032888           0.000000
          476              C      -2.205179      15.921941      20.394477       0.560328      25.262056 0.26597613E+03  0.55722215E+04                                 7.896683                            5.719974       0.021859       2.052280                    0.999511      22.801748      63.426913       0.633788       0.461293      -1.029506       0.010091       0.052335       0.016992       0.055942      -0.039579       0.023921      -0.021955       0.094115      -0.046386      -0.058103      -0.020773       0.078876             10.197022       5.562817       2.789217      -0.544726      16.006653       3.281343       9.021595          -0.000000
          477              C       3.029130       1.757963      18.925114      -0.186467      43.705607 0.49984194E+03  0.12064347E+05                                10.633043                            7.360560       0.051463       2.001339                    0.999149      29.143022      82.542555       0.624331       0.406462      -1.079892       0.011248      -0.021186      -0.019604       0.030978      -0.021628      -0.001035       0.030669      -0.030462      -0.025300      -0.034469      -0.011114       0.045583             14.030557      14.705049      -6.734439       5.810917      12.653288      -0.235853      14.733335           0.000000
          478              C       3.577788       1.908816      20.175485       0.382316      26.402526 0.26351851E+03  0.54972757E+04                                 7.941996                            5.577278      -0.093862       2.015535                    0.998716      22.920162      63.219333       0.663292       0.442654      -1.042194      -0.016185       0.055948       0.045043       0.073628      -0.010828      -0.008170       0.021546      -0.017589       0.004422      -0.017238      -0.013838       0.031076              9.759701       8.730349      -4.324856       2.121665      10.506362       1.706517      10.042392           0.000000
          479              C       4.583513       1.071840      20.589921      -0.288834      38.305223 0.47200204E+03  0.11350384E+05                                 9.877918                            7.246013       0.024571       1.963034                    0.999498      31.272725      91.535702       0.610596       0.417144      -1.061564       0.018479      -0.005700      -0.003795       0.019707       0.013666       0.004750       0.029792      -0.036872       0.058704      -0.033420      -0.013060       0.046480             12.086021      12.740004      -7.504313       2.010037      13.683879       0.369362       9.834178           0.000001
          480              C       5.040581       0.080474      19.756340       0.011044      40.239982 0.41329669E+03  0.95567386E+04                                10.221582                            6.768624      -0.071747       1.982781                    0.999430      26.984071      75.951307       0.637218       0.415690      -1.068866      -0.036815       0.017777      -0.029226       0.050254       0.003167      -0.005312       0.012142      -0.013597      -0.070620      -0.027870       0.005877       0.021993             14.031702      16.257241      -8.124368       5.864712      12.973870      -1.727598      12.863995           0.000000
          481              C       4.493508      -0.071364      18.508323      -0.169461      37.315608 0.45875199E+03  0.11008267E+05                                 9.854018                            7.255591      -0.125151       1.923634                    0.999191      30.817495      91.586992       0.593152       0.430327      -1.048098      -0.026211       0.012345       0.026664       0.039375      -0.009866       0.002065       0.024642      -0.025915       0.020424      -0.024998      -0.008543       0.033541             12.186096      12.992705      -5.165527       5.021545      10.432405      -0.830083      13.133180           0.000000
          482              C       3.486197       0.766597      18.091533      -0.088715      36.023544 0.43555720E+03  0.10317559E+05                                 9.644195                            7.074150      -0.152763       1.917704                    0.999624      30.032881      88.696647       0.600122       0.430858      -1.047717      -0.001679      -0.002549       0.027538       0.027706       0.023192       0.008701      -0.003999      -0.004774       0.030463      -0.030456       0.011119       0.019337             11.846287      12.245433      -5.928197       3.375372      11.609986       0.255328      11.683443           0.000000
          483              C       1.931802       2.690753      18.367038       0.555021      25.451837 0.27488060E+03  0.58003252E+04                                 7.907302                            5.808434       0.036051       2.053360                    0.999620      22.931375      63.799564       0.630656       0.460262      -1.031157      -0.041583       0.025909      -0.032313       0.058690       0.056172      -0.034117      -0.011708       0.014378      -0.016422      -0.058258      -0.015424       0.073682              9.987839      10.973904      -4.448415       4.352149       9.378052      -0.684411       9.611560           0.000000
          484              C       6.037615      -0.744032      20.385058       0.581128      25.168730 0.24647197E+03  0.50916964E+04                                 8.037935                            5.589346      -0.042772       2.043992                    0.999700      22.304892      62.628876       0.623771       0.475320      -1.016714       0.032558      -0.037878       0.023753       0.055308       0.045455      -0.064885      -0.021682       0.028437       0.006496      -0.064289      -0.029922       0.094211             10.663268      13.341402      -6.078445       4.488819      10.236424      -1.757562       8.411978           0.000000
          485              C      -6.510781       2.689309      14.672438       0.124503      32.174501 0.36610877E+03  0.82803846E+04                                 9.013756                            6.543268      -0.057579       2.005184                    0.999749      26.005096      74.352682       0.617526       0.438541      -1.046063      -0.000669      -0.001898       0.059986       0.060019       0.006382       0.014472       0.008364       0.013902       0.038144      -0.016230      -0.008977       0.025207             10.874203      14.181781       6.128481       0.809467       9.025503       0.707933       9.415325           0.000000
          486              C      -6.027732       3.149791      13.473871       0.146828      30.622990 0.34475449E+03  0.76859455E+04                                 8.706064                            6.347475      -0.029022       2.017548                    0.999692      25.578667      72.757574       0.626896       0.438251      -1.045581       0.034883       0.032381      -0.037610       0.060661       0.009959      -0.001851      -0.000948      -0.004175      -0.037469      -0.012694      -0.003851       0.016545             10.251768      11.011348       3.855166       2.834909       7.176727       1.873659      12.567229           0.000000
          487              C      -6.644857       2.790318      12.301206      -0.161201      34.609932 0.42651485E+03  0.99985547E+04                                 9.228388                            6.929550       0.189642       2.040418                    0.999573      29.282135      84.585508       0.618865       0.422189      -1.058527      -0.007963      -0.002850       0.015800       0.017921       0.004558      -0.008562      -0.012198      -0.005987       0.039885      -0.012562      -0.010030       0.022592             10.528559      11.196013       3.908571       1.407046       7.249511       0.837529      13.140152           0.000001
          488              C      -7.743446       1.969379      12.329463      -0.084547      30.176466 0.39133516E+03  0.89569179E+04                                 8.346453                            6.564056       0.165171       2.028078                    0.999803      28.434561      80.523570       0.648141       0.412883      -1.067011       0.012178       0.003762       0.021818       0.025268       0.023171       0.010736       0.005494       0.007149       0.069814      -0.035223       0.004545       0.030679              9.211760      10.343199       3.587898       0.224089       6.486730      -0.155282      10.805350           0.000000
          489              C      -8.226495       1.508898      13.528030      -0.091790      30.276576 0.39529402E+03  0.90746237E+04                                 8.385608                            6.607557       0.191256       2.037222                    0.999827      28.529483      81.038610       0.644176       0.414184      -1.065668       0.018688       0.017516      -0.000777       0.025625       0.030997      -0.004591       0.000132       0.019542       0.011107      -0.034561       0.003431       0.031131              9.310886      10.632057       3.951402       0.307169       6.899990      -0.037243      10.400611          -0.000000
          490              C      -7.610955       1.869355      14.698340      -0.156278      34.327993 0.43236349E+03  0.10174020E+05                                 9.175864                            6.968869       0.153246       2.023521                    0.999617      29.518030      85.532132       0.617953       0.421218      -1.058742       0.000364       0.009229      -0.016449       0.018865       0.005241      -0.016150      -0.011264       0.004448       0.043350      -0.014823      -0.012885       0.027708             10.516377      12.534910       5.194708       0.573817       8.300392       0.246343      10.713828           0.000000
          491              C      -0.486472       7.815130      17.874896       0.140894      32.731813 0.34325669E+03  0.76021609E+04                                 8.990086                            6.249584       0.028838       2.036332                    0.999651      25.195406      70.154999       0.648147       0.426692      -1.058416      -0.053560       0.020975      -0.007489       0.058006       0.011063       0.008773       0.001643       0.020207       0.023029      -0.018992       0.000675       0.018317             11.260753      13.564717       3.166185       3.946442      13.871896       3.329090       6.345647           0.000000
          492              C       0.330363       6.706391      17.877251       0.144424      34.268066 0.34406707E+03  0.76216676E+04                                 9.251957                            6.251791      -0.028932       2.015826                    0.999577      25.236400      70.188017       0.649086       0.425988      -1.059261       0.009101      -0.060499       0.000833       0.061185       0.012012      -0.002028       0.003970      -0.022615       0.008249      -0.018436       0.002676       0.015760             11.940320      17.702105       2.546775       5.805723      10.883538       2.443404       7.235317           0.000000
          493              C       1.608430       6.789732      18.385876      -0.168530      36.635164 0.42848185E+03  0.10043885E+05                                 9.532141                            6.905847       0.064283       1.990403                    0.999549      29.647111      85.293638       0.626043       0.417381      -1.062867      -0.013808       0.013623       0.011378       0.022488      -0.021519       0.000044      -0.000836       0.005432      -0.060890      -0.020344      -0.011500       0.031844             11.562198      15.270407       2.004083       4.994279      12.068977       2.073656       7.347210           0.000001
          494              C       2.071246       7.984364      18.892147      -0.082693      32.764947 0.41551759E+03  0.96618191E+04                                 8.924792                            6.827224       0.125950       2.020986                    0.999665      28.625903      81.923331       0.626190       0.420659      -1.061191      -0.028694       0.001006      -0.001049       0.028731       0.000393       0.018364       0.010914       0.015210      -0.077126      -0.034728       0.007092       0.027636             10.424422      13.357467       1.145267       3.715387      11.404253       1.260651       6.511547           0.000000
          495              C       1.255997       9.095655      18.889792      -0.095211      30.767910 0.38949126E+03  0.88916810E+04                                 8.429380                            6.520259       0.295006       2.070791                    0.999790      28.340665      79.786542       0.655476       0.409320      -1.070830      -0.006762      -0.026791       0.003172       0.027812       0.009071       0.017988       0.023281      -0.008840      -0.090586      -0.042951       0.005116       0.037834              9.581257      12.913108       0.245468       2.904795      10.288103       0.976815       5.542559          -0.000001
          496              C      -0.022070       9.012315      18.381167      -0.156487      36.582720 0.43762369E+03  0.10319385E+05                                 9.575254                            7.014600       0.072968       1.997891                    0.999414      29.572137      85.518718       0.616051       0.421635      -1.059465       0.008027      -0.013742       0.010250       0.018930      -0.019694       0.000464       0.002572      -0.011548      -0.045531      -0.016327      -0.011857       0.028185             11.345496      14.513243       1.290344       3.520246      13.211021       2.315530       6.312226          -0.000000
          497              C      -0.901184       3.177189      12.962890       0.131406      33.060196 0.37979187E+03  0.86534750E+04                                 9.174861                            6.652291      -0.136014       1.977704                    0.999626      26.140609      74.577928       0.615224       0.436946      -1.048897      -0.045829       0.033927      -0.020881       0.060723      -0.016207      -0.007296       0.003291      -0.007404      -0.022194      -0.015066      -0.007001       0.022068             11.429151      10.569715      -4.892870      -2.483135       9.278304       4.473523      14.439435           0.000001
          498              C      -0.036399       2.954810      14.032182       0.148431      31.841261 0.35668008E+03  0.80126262E+04                                 8.944066                            6.456688      -0.128531       1.983149                    0.999662      25.833718      73.551007       0.622068       0.438301      -1.046475       0.018990       0.004537       0.058422       0.061598      -0.001951      -0.002149       0.006460      -0.020066       0.052213      -0.018991      -0.000874       0.019865             11.036911      12.935926      -6.066869      -2.171694       9.362651       3.296191      10.812157           0.000001
          499              C       1.113919       2.194279      13.848276      -0.171233      34.806639 0.45251097E+03  0.10779725E+05                                 9.295303                            7.151302       0.065414       1.992539                    0.999103      30.117911      88.065983       0.606674       0.423811      -1.056170      -0.014819      -0.000028      -0.012900       0.019647      -0.014778       0.017839      -0.005458       0.012790       0.048009      -0.024979      -0.005715       0.030694             10.805228      11.727431      -4.717823      -1.121625       8.724661       3.002132      11.963593           0.000001
          500              C       1.400532       1.651920      12.600259      -0.077904      30.196682 0.42493310E+03  0.99764492E+04                                 8.551625                            6.967556       0.138112       2.027596                    0.999120      29.039893      84.618052       0.608946       0.428422      -1.052095      -0.020071       0.010806      -0.002183       0.022899      -0.015622      -0.005732       0.008571       0.017470       0.006489      -0.019998      -0.001413       0.021411              9.592612      10.083892      -3.698617      -0.460118       7.602593       2.267472      11.091350           0.000001
          501              C       0.537080       1.877009      11.531203      -0.082788      30.171164 0.42319426E+03  0.99245294E+04                                 8.552614                            6.954371       0.170650       2.039715                    0.999069      28.968756      84.338201       0.609437       0.428556      -1.052110      -0.001143       0.006988       0.021948       0.023062      -0.011754      -0.002827       0.010399       0.005488       0.031252      -0.018830       0.000624       0.018206              9.682137       9.906600      -3.762399      -0.588174       7.735951       2.370936      11.403860           0.000001
          502              C      -0.612047       2.636800      11.710164      -0.149128      34.311942 0.45291564E+03  0.10789030E+05                                 9.250299                            7.183830       0.051881       1.993372                    0.999120      29.764572      86.959113       0.601748       0.427293      -1.054280       0.014216       0.001570       0.008281       0.016527       0.002496       0.019362      -0.000310      -0.000928       0.011745      -0.019125      -0.001329       0.020454             10.802654      10.647980      -4.608156      -1.441190       8.937080       3.100799      12.822904           0.000001
          503              C      -6.550234       6.134327      18.486424       0.130127      33.480693 0.37668859E+03  0.85688536E+04                                 9.243187                            6.621928      -0.144946       1.972746                    0.999657      26.201100      74.794553       0.616805       0.436534      -1.048695      -0.003473      -0.058191      -0.012279       0.059574      -0.008227      -0.004482       0.017144      -0.010680      -0.038056      -0.021536      -0.002761       0.024297             11.694498      16.199644      -1.786435      -6.666340      10.314549       1.729622       8.569301          -0.000000
          504              C      -5.970920       7.387486      18.317589       0.148187      32.039427 0.35380921E+03  0.79407763E+04                                 9.028282                            6.451262      -0.185324       1.967743                    0.999619      25.786447      73.645196       0.618672       0.441115      -1.043660       0.044485       0.032407      -0.011749       0.056278      -0.005041      -0.001033       0.001771       0.030716      -0.009736      -0.014761      -0.003106       0.017867             11.319123      13.553741      -3.397909      -5.256331      12.682465       3.152579       7.721162          -0.000000
          505              C      -6.585667       8.515713      18.854471      -0.159991      35.084739 0.45803139E+03  0.10940575E+05                                 9.385173                            7.220209       0.061613       1.995225                    0.999187      29.901088      87.450601       0.600794       0.426811      -1.054674      -0.005083      -0.012014       0.005734       0.014249       0.008795       0.004307      -0.011134      -0.017051      -0.045080      -0.021056      -0.000847       0.021903             11.042239      13.268105      -1.746493      -4.736522      12.209348       2.288246       7.649264          -0.000001
          506              C      -7.775200       8.387970      19.563251      -0.081521      30.438658 0.42626026E+03  0.10022331E+05                                 8.621750                            6.993885       0.131636       2.026755                    0.998956      29.097533      85.039938       0.605367       0.430322      -1.050207       0.004373      -0.021679      -0.011425       0.024892      -0.006044      -0.013462       0.009168       0.001132      -0.024167      -0.017733      -0.001855       0.019588              9.738407      11.316843      -0.588178      -3.971790      10.952722       1.294871       6.945657          -0.000001
          507              C      -8.354354       7.134713      19.732321      -0.078511      30.827651 0.42786508E+03  0.10072231E+05                                 8.712784                            7.014796       0.055223       2.001396                    0.998824      29.159359      85.347190       0.603299       0.431275      -1.049343       0.013513       0.007874      -0.014300       0.021192      -0.000513      -0.020047       0.004943       0.004345      -0.024689      -0.022865       0.001946       0.020919              9.980285      11.860464      -0.713054      -4.418129      10.698947       1.234388       7.381443          -0.000001
          508              C      -7.740905       6.007292      19.194732      -0.168171      35.082035 0.45338596E+03  0.10811771E+05                                 9.362946                            7.165641       0.026089       1.979165                    0.999154      30.208387      88.536311       0.604789       0.424691      -1.055038       0.000104       0.018736      -0.011346       0.021904       0.017382      -0.004038       0.000560      -0.017103      -0.059738      -0.021149      -0.008235       0.029384             11.035622      13.685871      -1.455145      -5.384970      11.234295       1.655584       8.186700          -0.000001
          509              C      -3.206632       1.634310      18.750862       0.144073      31.001521 0.34026113E+03  0.75449331E+04                                 8.714531                            6.260497      -0.081180       1.998645                    0.999633      25.455370      71.713783       0.639479       0.431953      -1.051597      -0.057150       0.017811      -0.011377       0.060933      -0.010102       0.016311      -0.002294      -0.023407       0.000349      -0.024581       0.004730       0.019851             10.345522      10.311592      -0.953040       0.448405      11.827186      -5.788556       8.897789          -0.000001
          510              C      -1.869420       1.779965      18.628415       0.137478      32.392401 0.35484256E+03  0.79471388E+04                                 9.023313                            6.421247      -0.023399       2.019572                    0.999746      25.574468      72.287774       0.627620       0.435747      -1.049841       0.054905       0.033754      -0.018476       0.067047       0.013395      -0.012994      -0.010489      -0.030095      -0.011675      -0.023061      -0.005710       0.028771             11.227611      12.233629      -3.950657       3.014596      12.287222      -5.836749       9.161983          -0.000000
          511              C      -1.036431       0.894645      19.219457      -0.148150      32.960667 0.40543191E+03  0.93909052E+04                                 8.935459                            6.747500       0.200540       2.048924                    0.999606      28.855375      83.035183       0.627939       0.421113      -1.058494      -0.016891      -0.008237      -0.000526       0.018800      -0.001907      -0.002334       0.007789       0.034139      -0.027686      -0.018796      -0.003252       0.022048             10.414931      11.858878      -2.247877       1.913808      10.832108      -4.914789       8.553806          -0.000000
          512              C      -1.540655      -0.136331      19.932946      -0.073710      29.648684 0.37998474E+03  0.86523946E+04                                 8.345698                            6.524285       0.116796       2.023244                    0.999792      28.055741      79.818137       0.640332       0.420079      -1.060076      -0.015049       0.017989      -0.015779       0.028268      -0.011685       0.006948      -0.009317       0.017131      -0.027315      -0.016340      -0.006215       0.022555              9.410959      11.062031      -1.867749       1.107257       9.665529      -4.078778       7.505319          -0.000001
          513              C      -2.879453      -0.281001      20.053038      -0.090649      29.821926 0.37334221E+03  0.84445258E+04                                 8.267902                            6.401386       0.184039       2.036047                    0.999843      28.174186      79.296759       0.657909       0.411597      -1.067920       0.010943       0.022309      -0.012442       0.027789       0.009528      -0.007659      -0.024790       0.001481      -0.020838      -0.027365      -0.001779       0.029144              9.248140      11.502102      -1.829991       1.120082       8.973926      -3.799178       7.268393          -0.000004
          514              C      -3.710856       0.603334      19.464351      -0.161305      34.319759 0.40734532E+03  0.94543056E+04                                 9.185253                            6.785121       0.063100       1.997844                    0.999483      29.304548      84.645760       0.622666       0.423822      -1.055908       0.016683      -0.004116      -0.004880       0.017863       0.007906      -0.000039       0.003474       0.038188      -0.017717      -0.018630      -0.005003       0.023633             10.514945      12.427324      -1.340057       0.823787      10.630083      -4.876751       8.487429          -0.000004
          515              C      -3.842509       7.915469      12.826315       0.154852      30.505644 0.32805266E+03  0.72106300E+04                                 8.642061                            6.166803       0.009385       2.032673                    0.999520      25.049706      70.343101       0.641016       0.434718      -1.049549       0.011298      -0.053698      -0.029296       0.062205      -0.002897       0.000462      -0.002403      -0.018952      -0.064320      -0.021582       0.000811       0.020771             10.250075       4.540167      -1.098040       1.248577      12.269065      -2.915391      13.940993           0.000001
          516              C      -3.747588       8.762039      13.871823       0.135433      31.653564 0.34012630E+03  0.75305068E+04                                 8.824071                            6.242736       0.044703       2.041123                    0.999672      25.273686      70.819042       0.643845       0.429676      -1.054482       0.020904       0.007358       0.057221       0.061363      -0.009143       0.004743      -0.016565       0.005205       0.029233      -0.019422      -0.003539       0.022961             10.674928       4.671966      -1.026235       0.800180      16.848538      -2.118658      10.504280           0.000000
          517              C      -3.876746      10.090940      13.678734      -0.157729      34.181107 0.40721797E+03  0.94474093E+04                                 9.178345                            6.780556       0.194691       2.046706                    0.999527      28.983957      83.609694       0.623570       0.423385      -1.056539       0.004182      -0.007215      -0.014341       0.016590       0.001864       0.001768       0.020700       0.013595       0.018901      -0.024072       0.003290       0.020782             10.637666       4.810925      -0.561117       0.609387      15.706911      -0.916432      11.395163           0.000001
          518              C      -4.098300      10.571702      12.437782      -0.081428      29.845306 0.37502291E+03  0.85071125E+04                                 8.323951                            6.448935       0.158155       2.031745                    0.999828      28.162159      79.837791       0.649280       0.415862      -1.063288       0.006200      -0.026767       0.002149       0.027560      -0.005870       0.004941      -0.007885      -0.051081       0.006124      -0.027794      -0.000142       0.027937              9.225434       4.372263      -0.061377       0.617859      12.262416      -0.207053      11.041623           0.000000
          519              C      -4.191636       9.727684      11.392273      -0.084409      29.470978 0.36957525E+03  0.83361675E+04                                 8.190766                            6.363154       0.181173       2.036870                    0.999814      28.018337      78.687515       0.660951       0.410840      -1.068666       0.009053      -0.006811       0.021575       0.024368      -0.007661       0.008211      -0.012170      -0.033330       0.071626      -0.030869      -0.000837       0.031706              9.024820       4.383776      -0.245424       0.918900      11.868480      -0.125966      10.822204           0.000000
          520              C      -4.064064       8.396231      11.585363      -0.161756      34.220836 0.41359992E+03  0.96353693E+04                                 9.177803                            6.839749       0.129035       2.021964                    0.999438      29.234167      84.578951       0.619851       0.424161      -1.055778       0.008269       0.012133       0.012102       0.019027      -0.001379       0.003262       0.018914      -0.019388       0.028840      -0.016659      -0.009711       0.026369             10.414583       4.741261      -0.699901       1.075690      12.961300      -1.012561      13.541188           0.000001
          521              C      -4.837896       0.691654       7.963759      -0.180477      44.204034 0.50469777E+03  0.12205093E+05                                10.723636                            7.394926       0.107528       2.017989                    0.999054      29.228953      82.734433       0.623345       0.406319      -1.080512      -0.004946       0.039111       0.018309       0.043466      -0.026835       0.003855       0.012930      -0.026318       0.000775      -0.033194       0.000817       0.032377             14.354794      16.313389      -7.612106       6.307406      13.787502      -0.932928      12.963490          -0.000000
          522              C      23.010689       0.272851       6.816997       0.351143      27.400779 0.29418875E+03  0.63015751E+04                                 8.118052                            5.883541      -0.172988       1.976129                    0.998842      23.823854      66.353208       0.648038       0.441248      -1.044146       0.026428      -0.058307      -0.045823       0.078727      -0.020584      -0.003193       0.025594      -0.040495      -0.055386      -0.031429      -0.016124       0.047553              9.780975       9.876737      -4.199886       2.843359       9.661903       1.117403       9.804287          -0.000001
          523              C      21.999809       1.024599       6.270695      -0.271046      37.553140 0.46786760E+03  0.11248358E+05                                 9.789937                            7.247716      -0.085829       1.928501                    0.999303      31.367330      92.394061       0.605103       0.421028      -1.057025      -0.013917       0.015701      -0.004197       0.021397       0.015710      -0.000861       0.037617      -0.019732       0.016827      -0.037136      -0.008805       0.045940             11.911225      13.433869      -6.935851       2.833238      12.965282       0.032045       9.334523          -0.000002
          524              C      21.613043       2.191612       6.873511       0.000379      39.085528 0.41421052E+03  0.95712807E+04                                10.002766                            6.753547       0.008116       2.007690                    0.999335      26.913555      75.420596       0.641923       0.412928      -1.071979       0.038776      -0.030468       0.012044       0.050764       0.008638      -0.001077       0.002664       0.014429      -0.011498      -0.010562      -0.002611       0.013172             13.612710      16.885695      -7.865764       5.592703      13.010703      -1.126646      10.941731          -0.000000
          525              C      -6.238065       2.611982       8.022628      -0.160848      36.170020 0.45295144E+03  0.10830757E+05                                 9.666986                            7.206323      -0.130613       1.921920                    0.999466      30.605623      90.692952       0.595788       0.429939      -1.048702       0.018946      -0.016676      -0.015794       0.029774      -0.002874      -0.006232       0.016270      -0.018588      -0.001315      -0.014787      -0.007915       0.022702             11.996684      13.766426      -4.789840       5.761535      10.565420      -0.833673      11.658207           0.000000
          526              C      -5.227185       1.860234       8.568930      -0.082049      35.055106 0.42984229E+03  0.10143634E+05                                 9.464235                            7.024337      -0.132898       1.927665                    0.999596      29.737022      87.515955       0.602960       0.430460      -1.048475      -0.002293      -0.006025      -0.027556       0.028300       0.019511       0.002011       0.004316       0.000979       0.038199      -0.025958       0.008527       0.017431             11.629849      12.509935      -5.577826       4.026536      11.835820      -0.013647      10.543791           0.000000
          527              C      20.557387       3.031307       6.336628       0.588811      23.662308 0.23925392E+03  0.49061131E+04                                 7.721436                            5.508143      -0.040019       2.048592                    0.999647      22.090334      61.802114       0.628123       0.475535      -1.016574      -0.033052       0.044609      -0.011558       0.056709       0.041664      -0.064261      -0.027783       0.011134       0.077200      -0.065318      -0.030309       0.095628             10.133177      13.418422      -5.287112       4.408108       9.333457      -1.473741       7.647652           0.000000
          528              C      -3.675786      -0.175259       8.590123       0.560345      25.262296 0.26597313E+03  0.55721032E+04                                 7.896626                            5.719879       0.021795       2.052265                    0.999511      22.801094      63.423293       0.633808       0.461283      -1.029519       0.042445      -0.028121       0.023182       0.055944       0.051683      -0.044909      -0.015345       0.014906      -0.019455      -0.058133      -0.020692       0.078825             10.196969      11.739491      -5.190376       4.162511       9.828757      -0.966006       9.022659          -0.000000
[truncated: 280,691 more chars]
