# Supplementary material for: A collection of forcefield precursors for metal–organic frameworks
Source: RSC Adv. 2019 Nov 13;9(63):36492–507. doi: 10.1039/c9ra07327b (PMC9075174; doi:10.1039/c9ra07327b)
Supplement: RA-009-C9RA07327B-s4617 [file RA-009-C9RA07327B-s4617.xyz]

  100
jmolscript: load "" {1 1 1} spacegroup "x,y,z" unitcell [{      8.577300     0.000000     0.000000 }, {     -0.642960    12.122661     0.000000 }, {      0.000000     0.000000    16.728100 }]
Yb     4.086573     0.834403    15.088244     1.296844
Yb    -0.119403     5.226928     6.724194     1.296843
Yb     3.847767    11.288258     1.639856     1.296845
Yb     8.053743     6.895733    10.003906     1.296845
H      6.763196     9.832690    13.268729     0.120949
H      5.853454     8.630122    13.695295     0.118666
H      6.127663     9.152609    15.941879     0.096005
H      7.464615    10.968584    16.632750     0.111106
H      7.802270    11.329839    15.143949     0.123190
H      0.176084     8.970769    16.493907     0.097817
H      1.262169     8.401004    14.501590     0.117215
H      0.720956     9.694492    13.797337     0.129295
H      7.681824     7.503927    14.603631     0.096029
H      5.138314     8.351301     4.904679     0.120949
H      6.048056     9.553869     5.331245     0.118666
H      5.773846     9.031382     7.577829     0.096005
H      4.436895     7.215408     8.268700     0.111106
H      4.099240     6.854153     6.779899     0.123190
H      3.148126     9.213222     8.129857     0.097817
H      2.062041     9.782987     6.137540     0.117215
H      2.603254     8.489499     5.433287     0.129295
H      4.219686    10.680064     6.239581     0.096029
H      1.171144     2.289971     3.459371     0.120949
H      2.080886     3.492539     3.032805     0.118666
H      1.806677     2.970052     0.786221     0.096005
H      0.469725     1.154077     0.095350     0.111106
H      0.132070     0.792822     1.584151     0.123190
H      7.758256     3.151892     0.234193     0.097817
H      6.672171     3.721657     2.226510     0.117215
H      7.213384     2.428169     2.930763     0.129295
H      0.252516     4.618734     2.124469     0.096029
H      2.796026     3.771360    11.823421     0.120949
H      1.886284     2.568792    11.396855     0.118666
H      2.160493     3.091279     9.150271     0.096005
H      3.497445     4.907253     8.459400     0.111106
H      3.835100     5.268508     9.948201     0.123190
H      4.786214     2.909439     8.598243     0.097817
H      5.872299     2.339674    10.590560     0.117215
H      5.331086     3.633162    11.294813     0.129295
H      3.714654     1.442597    10.488519     0.096028
C      6.632009     9.152609    13.946217    -0.228627
C      6.368104     9.826629    15.279447    -0.091556
C      7.628517    10.595206    15.752852    -0.226786
C      0.302276     9.664185    15.809727    -0.082868
C      0.507684     9.009562    14.449733    -0.224282
C      7.855578     8.238560    13.981346    -0.087758
C      5.252890    10.848569    15.184096     0.625763
C      1.502650    10.529743    16.171054     0.629993
C      8.019796     7.665159    12.581204     0.584828
C      5.269501     9.031382     5.582167    -0.228628
C      5.533406     8.357362     6.915397    -0.091555
C      4.272993     7.588786     7.388802    -0.226788
C      3.021934     8.519806     7.445677    -0.082866
C      2.816526     9.174430     6.085683    -0.224283
C      4.045932     9.945431     5.617296    -0.087757
C      6.648620     7.335422     6.820046     0.625762
C      1.821560     7.654248     7.807004     0.629991
C      3.881714    10.518833     4.217154     0.584827
C      1.302331     2.970052     2.781883    -0.228627
C      1.566236     2.296032     1.448653    -0.091556
C      0.305823     1.527455     0.975248    -0.226787
C      7.632064     2.458476     0.918373    -0.082868
C      7.426656     3.113099     2.278367    -0.224282
C      0.078762     3.884101     2.746754    -0.087758
C      2.681450     1.274092     1.544004     0.625763
C      6.431690     1.592918     0.557046     0.629992
C     -0.085456     4.457502     4.146896     0.584828
C      2.664839     3.091279    11.145933    -0.228627
C      2.400934     3.765299     9.812703    -0.091556
C      3.661347     4.533875     9.339298    -0.226787
C      4.912406     3.602855     9.282423    -0.082867
C      5.117814     2.948231    10.642417    -0.224282
C      3.888408     2.177230    11.110804    -0.087756
C      1.285720     4.787239     9.908054     0.625763
C      6.112780     4.468413     8.921096     0.629992
C      4.052626     1.603828    12.510946     0.584826
O      5.066288    11.504405    14.156991    -0.505634
O      4.513040    11.067989    16.209529    -0.648417
O      1.851491    11.391665    15.322940    -0.535800
O      2.049898    10.351540     0.573774    -0.511327
O      7.338366     6.669888    12.246642    -0.487238
O      0.190324     8.249471    11.744799    -0.517411
O      6.835222     6.679586     5.792941    -0.505632
O      7.388470     7.116002     7.845479    -0.648416
O      1.472719     6.792327     6.958890    -0.535799
O      1.274312     7.832451     8.937824    -0.511328
O      4.563144    11.514103     3.882592    -0.487235
O      3.133886     9.934521     3.380749    -0.517411
O      2.868052     0.618256     2.571109    -0.505633
O      3.421300     1.054672     0.518571    -0.648417
O      6.082849     0.730996     1.405160    -0.535799
O      5.884442     1.771121    16.154326    -0.511327
O      0.595974     5.452773     4.481458    -0.487234
O      7.744016     3.873190     4.983301    -0.517411
O      1.099118     5.443075    10.935159    -0.505632
O      0.545870     5.006659     8.882621    -0.648416
O      6.461621     5.330334     9.769210    -0.535800
O      6.660028     4.290210     7.790276    -0.511326
O      3.371196     0.608558    12.845508    -0.487235
O      4.800454     2.188140    13.347351    -0.517409

The following XYZ coordinates are in angstroms. Other properties are in atomic units.
The sperically averaged electron density of each atom fit to a function of the form exp(a - br)
eigen_1, eigen_2 and eigen_3 are the three eigenvalues of traceless quadrupole moment tensor
  atom number  atomic symbol              X              Y              Z     net charge C6 coefficient C8 coefficient C10 coefficient fluctuating dipole atomic polarizability isotropic forcefield polarizability              a              b squared Pearson coefficient          <r^3>          <r^4>         wp_QDO          m_QDO          q_QDO       dipole_x       dipole_y       dipole_z         dipole            Qxy            Qxz            Qyz     Q(x^2-y^2)  Q(3z^2 - R^2)        eigen_1        eigen_2        eigen_3 static polarizability      alpha(xx)      alpha(xy)      alpha(xz)      alpha(yy)      alpha(yz)      alpha(zz) atomic spin moment
            1             Yb       4.086573       0.834403      15.088244       1.296844     169.518616 0.41638595E+04  0.15588760E+06                                22.239062                           19.145444       0.139671       1.802062                    0.999554      80.084519     209.854557       0.495592       0.330116      -1.245920      -0.028901       0.027811       0.014076       0.042507      -0.106215       0.027075       0.037428      -0.034653      -0.401512      -0.152254      -0.022686       0.174940             25.719744      23.195697       0.842207      -0.924962      19.731368      -5.534945      34.232168           0.029762
            2             Yb      -0.119403       5.226928       6.724194       1.296843     169.519149 0.41638750E+04  0.15588833E+06                                22.239109                           19.145480       0.139681       1.802064                    0.999554      80.084645     209.855021       0.495592       0.330116      -1.245920       0.028902      -0.027811       0.014078       0.042508      -0.106216      -0.027076      -0.037428      -0.034654      -0.401522      -0.152257      -0.022686       0.174943             25.719804      23.195750       0.842205       0.924965      19.731413       5.534970      34.232250           0.029763
            3             Yb       3.847767      11.288258       1.639856       1.296845     169.518720 0.41638624E+04  0.15588774E+06                                22.239070                           19.145449       0.139675       1.802063                    0.999554      80.084549     209.854649       0.495592       0.330116      -1.245920       0.028901      -0.027812      -0.014076       0.042507      -0.106215       0.027075       0.037428      -0.034653      -0.401515      -0.152255      -0.022686       0.174941             25.719754      23.195702       0.842207      -0.924967      19.731377      -5.534953      34.232184           0.029765
            4             Yb       8.053743       6.895733      10.003906       1.296845     169.519009 0.41638702E+04  0.15588810E+06                                22.239094                           19.145466       0.139683       1.802065                    0.999554      80.084616     209.854886       0.495592       0.330116      -1.245920      -0.028901       0.027813      -0.014077       0.042509      -0.106216      -0.027075      -0.037427      -0.034653      -0.401522      -0.152257      -0.022686       0.174943             25.719788      23.195733       0.842206       0.924962      19.731396       5.534965      34.232235           0.029767
            5              H       6.763196       9.832690      13.268729       0.120949       1.200182 0.10156479E+02  0.10465224E+03                                 1.800028                            1.809848      -0.991321       2.406333                    0.996678       3.509268       9.700960       0.491506       1.209407      -0.727169       0.008449       0.022600      -0.016845       0.029426       0.005803      -0.000276      -0.005565      -0.002693       0.014758      -0.009255       0.000107       0.009149              1.782099       1.589522      -0.041972      -0.083567       1.868347      -0.187896       1.888429           0.000224
            6              H       5.853454       8.630122      13.695295       0.118666       1.099537 0.84069359E+01  0.81850099E+02                                 1.636825                            1.597604      -0.695194       2.541366                    0.999552       3.219454       8.388495       0.552577       1.138496      -0.745235      -0.024642      -0.017301      -0.003866       0.030356       0.005080      -0.000056       0.000409       0.010225      -0.014212      -0.005191      -0.004385       0.009576              1.647724       1.873971       0.292240       0.155207       1.630297       0.222622       1.438905           0.001949
            7              H       6.127663       9.152609      15.941879       0.096005       1.164034 0.94439731E+01  0.94394227E+02                                 1.683415                            1.679174      -0.704759       2.526731                    0.999349       3.329805       8.710439       0.547328       1.119613      -0.750463      -0.005963      -0.027538       0.020406       0.034790       0.005810      -0.000739      -0.001510      -0.003507       0.004310      -0.006799       0.000843       0.005956              1.679917       1.591119       0.080903      -0.162562       1.743450      -0.221781       1.705181           0.000479
            8              H       7.464615      10.968584      16.632750       0.111106       1.102597 0.86265296E+01  0.86218610E+02                                 1.763478                            1.714969      -0.858485       2.460356                    0.997559       3.569074      10.050506       0.479329       1.278520      -0.709767      -0.005675       0.006996       0.028355       0.029752      -0.001522       0.000057       0.000383       0.001497       0.029414      -0.006606      -0.003208       0.009814              1.791272       1.584545      -0.075241      -0.121795       1.693925       0.462542       2.095347           0.000728
            9              H       7.802270      11.329839      15.143949       0.123190       1.128736 0.96411141E+01  0.99027799E+02                                 1.797053                            1.820636      -0.966214       2.421356                    0.996970       3.567724      10.168981       0.462515       1.289289      -0.708619       0.004217       0.019146      -0.024969       0.031746      -0.001062      -0.001570      -0.006862      -0.013115       0.008694      -0.008633      -0.002323       0.010956              1.781386       1.710191       0.091999      -0.045949       1.917884      -0.166012       1.716084           0.000127
           10              H       0.176084       8.970769      16.493907       0.097817       1.192843 0.96514787E+01  0.97214386E+02                                 1.725092                            1.708397      -0.735021       2.515351                    0.999188       3.383496       8.951201       0.536234       1.134005      -0.746374      -0.006143      -0.028952       0.023924       0.038057      -0.003442      -0.003076      -0.004412      -0.007783       0.007709      -0.008408       0.001400       0.007008              1.728133       1.530956       0.065085       0.010914       1.828329      -0.292902       1.825113           0.000455
           11              H       1.262169       8.401004      14.501590       0.117215       1.056085 0.79777017E+01  0.76455954E+02                                 1.580728                            1.547074      -0.593874       2.589472                    0.999946       3.115196       7.983269       0.568063       1.125060      -0.749446       0.020942      -0.019557       0.001516       0.028694      -0.004513       0.002829       0.001408       0.000256      -0.012822      -0.006509      -0.000252       0.006761              1.587177       1.789871      -0.339353       0.045431       1.628117       0.058174       1.343544           0.000508
           12              H       0.720956       9.694492      13.797337       0.129295       1.093894 0.89903246E+01  0.90796928E+02                                 1.753259                            1.750606      -1.076653       2.372074                    0.996028       3.573514      10.119144       0.474436       1.278300      -0.709722       0.003177       0.023305      -0.020513       0.031209       0.000422      -0.002863      -0.009411      -0.000407      -0.005584      -0.010231       0.000525       0.009706              1.748781       1.588781       0.185717      -0.074868       1.838698      -0.142232       1.818862           0.000580
           13              H       7.681824       7.503927      14.603631       0.096029       1.193377 0.96131617E+01  0.96700364E+02                                 1.723851                            1.702364      -0.691718       2.532674                    0.999404       3.383221       8.934943       0.538610       1.130498      -0.747198      -0.006463      -0.023484       0.025226       0.035066      -0.000467       0.000656      -0.005088      -0.000083      -0.010357      -0.006573       0.001533       0.005040              1.731762       1.477243       0.070751      -0.046923       1.969676      -0.225305       1.748365           0.000721
           14              H       5.138314       8.351301       4.904679       0.120949       1.200183 0.10156490E+02  0.10465239E+03                                 1.800029                            1.809849      -0.991321       2.406333                    0.996678       3.509270       9.700969       0.491505       1.209407      -0.727169      -0.008449      -0.022600      -0.016845       0.029426       0.005803       0.000276       0.005565      -0.002693       0.014758      -0.009255       0.000107       0.009148              1.782100       1.589523      -0.041972       0.083567       1.868348       0.187896       1.888431           0.000223
           15              H       6.048056       9.553869       5.331245       0.118666       1.099535 0.84069148E+01  0.81849830E+02                                 1.636822                            1.597601      -0.695194       2.541367                    0.999552       3.219451       8.388480       0.552578       1.138495      -0.745235       0.024642       0.017301      -0.003866       0.030356       0.005080       0.000056      -0.000409       0.010225      -0.014212      -0.005191      -0.004385       0.009576              1.647721       1.873967       0.292239      -0.155207       1.630294      -0.222622       1.438903           0.001948
           16              H       5.773846       9.031382       7.577829       0.096005       1.164036 0.94439861E+01  0.94394387E+02                                 1.683416                            1.679175      -0.704760       2.526730                    0.999349       3.329807       8.710445       0.547328       1.119613      -0.750463       0.005963       0.027538       0.020406       0.034790       0.005810       0.000739       0.001510      -0.003507       0.004310      -0.006799       0.000843       0.005956              1.679918       1.591120       0.080903       0.162562       1.743451       0.221781       1.705182           0.000479
           17              H       4.436895       7.215408       8.268700       0.111106       1.102597 0.86265273E+01  0.86218580E+02                                 1.763478                            1.714968      -0.858485       2.460356                    0.997559       3.569074      10.050505       0.479329       1.278520      -0.709767       0.005675      -0.006996       0.028355       0.029752      -0.001522      -0.000057      -0.000383       0.001497       0.029414      -0.006606      -0.003208       0.009814              1.791272       1.584545      -0.075241       0.121795       1.693924      -0.462541       2.095347           0.000728
           18              H       4.099240       6.854153       6.779899       0.123190       1.128736 0.96411155E+01  0.99027817E+02                                 1.797052                            1.820636      -0.966216       2.421355                    0.996970       3.567725      10.168984       0.462515       1.289289      -0.708619      -0.004217      -0.019146      -0.024969       0.031746      -0.001062       0.001570       0.006862      -0.013115       0.008694      -0.008633      -0.002323       0.010956              1.781386       1.710191       0.091999       0.045949       1.917883       0.166012       1.716084           0.000127
           19              H       3.148126       9.213222       8.129857       0.097817       1.192844 0.96514995E+01  0.97214657E+02                                 1.725094                            1.708400      -0.735023       2.515350                    0.999188       3.383498       8.951212       0.536233       1.134006      -0.746373       0.006144       0.028952       0.023924       0.038057      -0.003442       0.003077       0.004412      -0.007783       0.007709      -0.008408       0.001400       0.007008              1.728136       1.530959       0.065085      -0.010914       1.828332       0.292903       1.825116           0.000455
           20              H       2.062041       9.782987       6.137540       0.117215       1.056084 0.79776953E+01  0.76455872E+02                                 1.580727                            1.547073      -0.593875       2.589471                    0.999946       3.115196       7.983266       0.568064       1.125059      -0.749446      -0.020942       0.019557       0.001516       0.028694      -0.004513      -0.002829      -0.001408       0.000256      -0.012822      -0.006509      -0.000252       0.006761              1.587176       1.789870      -0.339352      -0.045431       1.628116      -0.058174       1.343543           0.000508
           21              H       2.603254       8.489499       5.433287       0.129295       1.093892 0.89903147E+01  0.90796822E+02                                 1.753260                            1.750607      -1.076649       2.372076                    0.996028       3.573512      10.119145       0.474435       1.278302      -0.709721      -0.003177      -0.023305      -0.020513       0.031209       0.000422       0.002863       0.009410      -0.000407      -0.005583      -0.010231       0.000525       0.009706              1.748781       1.588782       0.185717       0.074868       1.838699       0.142232       1.818863           0.000581
           22              H       4.219686      10.680064       6.239581       0.096029       1.193376 0.96131405E+01  0.96700071E+02                                 1.723846                            1.702360      -0.691715       2.532676                    0.999404       3.383219       8.934926       0.538612       1.130496      -0.747198       0.006463       0.023484       0.025226       0.035066      -0.000467      -0.000656       0.005088      -0.000083      -0.010357      -0.006573       0.001533       0.005040              1.731757       1.477240       0.070751       0.046923       1.969672       0.225304       1.748361           0.000720
           23              H       1.171144       2.289971       3.459371       0.120949       1.200183 0.10156489E+02  0.10465237E+03                                 1.800029                            1.809849      -0.991321       2.406333                    0.996678       3.509270       9.700966       0.491506       1.209406      -0.727170      -0.008449      -0.022600       0.016845       0.029426       0.005803      -0.000276      -0.005565      -0.002693       0.014758      -0.009255       0.000107       0.009149              1.782100       1.589522      -0.041972      -0.083567       1.868348      -0.187896       1.888430           0.000223
           24              H       2.080886       3.492539       3.032805       0.118666       1.099537 0.84069318E+01  0.81850050E+02                                 1.636824                            1.597604      -0.695194       2.541366                    0.999552       3.219453       8.388492       0.552577       1.138497      -0.745235       0.024642       0.017301       0.003866       0.030356       0.005080      -0.000056       0.000409       0.010225      -0.014212      -0.005191      -0.004385       0.009576              1.647724       1.873970       0.292240       0.155207       1.630297       0.222622       1.438905           0.001947
           25              H       1.806677       2.970052       0.786221       0.096005       1.164035 0.94439786E+01  0.94394302E+02                                 1.683416                            1.679175      -0.704759       2.526731                    0.999349       3.329805       8.710442       0.547327       1.119614      -0.750463       0.005963       0.027538      -0.020406       0.034790       0.005810      -0.000739      -0.001510      -0.003507       0.004310      -0.006799       0.000843       0.005956              1.679918       1.591120       0.080903      -0.162562       1.743451      -0.221781       1.705182           0.000478
           26              H       0.469725       1.154077       0.095350       0.111106       1.102597 0.86265289E+01  0.86218597E+02                                 1.763478                            1.714968      -0.858485       2.460356                    0.997559       3.569074      10.050504       0.479329       1.278519      -0.709767       0.005675      -0.006996      -0.028355       0.029752      -0.001522       0.000057       0.000383       0.001497       0.029414      -0.006606      -0.003208       0.009814              1.791272       1.584545      -0.075241      -0.121795       1.693924       0.462541       2.095347           0.000727
           27              H       0.132070       0.792822       1.584151       0.123190       1.128736 0.96411170E+01  0.99027833E+02                                 1.797052                            1.820636      -0.966215       2.421356                    0.996970       3.567725      10.168983       0.462515       1.289289      -0.708619      -0.004217      -0.019146       0.024969       0.031746      -0.001062      -0.001570      -0.006862      -0.013115       0.008694      -0.008633      -0.002323       0.010956              1.781386       1.710191       0.091999      -0.045949       1.917884      -0.166012       1.716084           0.000127
           28              H       7.758256       3.151892       0.234193       0.097817       1.192844 0.96514903E+01  0.97214535E+02                                 1.725093                            1.708398      -0.735022       2.515351                    0.999188       3.383498       8.951209       0.536234       1.134006      -0.746374       0.006143       0.028952      -0.023924       0.038057      -0.003442      -0.003076      -0.004412      -0.007783       0.007709      -0.008408       0.001400       0.007008              1.728134       1.530957       0.065085       0.010914       1.828330      -0.292902       1.825115           0.000455
           29              H       6.672171       3.721657       2.226510       0.117215       1.056085 0.79777078E+01  0.76456029E+02                                 1.580729                            1.547075      -0.593874       2.589472                    0.999946       3.115197       7.983273       0.568063       1.125060      -0.749446      -0.020942       0.019557      -0.001516       0.028694      -0.004513       0.002829       0.001408       0.000256      -0.012822      -0.006509      -0.000252       0.006761              1.587178       1.789871      -0.339353       0.045431       1.628118       0.058174       1.343544           0.000507
           30              H       7.213384       2.428169       2.930763       0.129295       1.093897 0.89903598E+01  0.90797377E+02                                 1.753263                            1.750609      -1.076657       2.372072                    0.996028       3.573520      10.119168       0.474435       1.278300      -0.709722      -0.003177      -0.023306       0.020512       0.031209       0.000422      -0.002863      -0.009411      -0.000407      -0.005584      -0.010231       0.000525       0.009706              1.748784       1.588784       0.185718      -0.074868       1.838702      -0.142232       1.818866           0.000581
           31              H       0.252516       4.618734       2.124469       0.096029       1.193378 0.96131657E+01  0.96700408E+02                                 1.723850                            1.702364      -0.691717       2.532675                    0.999404       3.383222       8.934944       0.538610       1.130498      -0.747198       0.006463       0.023484      -0.025226       0.035066      -0.000467       0.000656      -0.005088      -0.000083      -0.010357      -0.006573       0.001533       0.005040              1.731761       1.477243       0.070751      -0.046923       1.969676      -0.225305       1.748365           0.000720
           32              H       2.796026       3.771360      11.823421       0.120949       1.200184 0.10156499E+02  0.10465250E+03                                 1.800030                            1.809850      -0.991322       2.406333                    0.996678       3.509271       9.700972       0.491505       1.209407      -0.727169       0.008450       0.022600       0.016845       0.029426       0.005803       0.000276       0.005565      -0.002693       0.014758      -0.009255       0.000107       0.009149              1.782101       1.589523      -0.041972       0.083567       1.868349       0.187896       1.888431           0.000223
           33              H       1.886284       2.568792      11.396855       0.118666       1.099534 0.84069075E+01  0.81849735E+02                                 1.636820                            1.597600      -0.695193       2.541367                    0.999552       3.219450       8.388474       0.552579       1.138495      -0.745236      -0.024642      -0.017302       0.003866       0.030356       0.005080       0.000056      -0.000409       0.010224      -0.014212      -0.005191      -0.004385       0.009576              1.647720       1.873965       0.292239      -0.155206       1.630293      -0.222622       1.438902           0.001947
           34              H       2.160493       3.091279       9.150271       0.096005       1.164035 0.94439727E+01  0.94394213E+02                                 1.683415                            1.679174      -0.704760       2.526730                    0.999349       3.329805       8.710436       0.547328       1.119613      -0.750463      -0.005963      -0.027538      -0.020406       0.034790       0.005810       0.000739       0.001510      -0.003507       0.004310      -0.006799       0.000843       0.005956              1.679916       1.591119       0.080903       0.162562       1.743449       0.221781       1.705180           0.000478
           35              H       3.497445       4.907253       8.459400       0.111106       1.102597 0.86265273E+01  0.86218581E+02                                 1.763478                            1.714968      -0.858486       2.460356                    0.997559       3.569074      10.050505       0.479329       1.278520      -0.709767      -0.005675       0.006996      -0.028355       0.029752      -0.001522      -0.000057      -0.000383       0.001497       0.029414      -0.006606      -0.003208       0.009814              1.791272       1.584545      -0.075241       0.121795       1.693924      -0.462541       2.095347           0.000727
           36              H       3.835100       5.268508       9.948201       0.123190       1.128736 0.96411184E+01  0.99027861E+02                                 1.797053                            1.820637      -0.966216       2.421355                    0.996969       3.567725      10.168987       0.462515       1.289290      -0.708619       0.004217       0.019146       0.024969       0.031746      -0.001062       0.001570       0.006862      -0.013115       0.008694      -0.008633      -0.002323       0.010956              1.781387       1.710192       0.091999       0.045949       1.917884       0.166012       1.716084           0.000128
           37              H       4.786214       2.909439       8.598243       0.097817       1.192844 0.96514969E+01  0.97214615E+02                                 1.725094                            1.708399      -0.735023       2.515350                    0.999188       3.383498       8.951209       0.536234       1.134006      -0.746374      -0.006144      -0.028952      -0.023924       0.038057      -0.003442       0.003077       0.004413      -0.007783       0.007709      -0.008408       0.001400       0.007008              1.728135       1.530958       0.065085      -0.010914       1.828331       0.292903       1.825115           0.000455
           38              H       5.872299       2.339674      10.590560       0.117215       1.056083 0.79776856E+01  0.76455751E+02                                 1.580726                            1.547072      -0.593874       2.589472                    0.999946       3.115194       7.983258       0.568064       1.125059      -0.749446       0.020942      -0.019557      -0.001516       0.028694      -0.004513      -0.002829      -0.001408       0.000256      -0.012822      -0.006509      -0.000252       0.006761              1.587175       1.789868      -0.339352      -0.045431       1.628114      -0.058174       1.343542           0.000508
           39              H       5.331086       3.633162      11.294813       0.129295       1.093891 0.89902956E+01  0.90796571E+02                                 1.753257                            1.750604      -1.076646       2.372078                    0.996028       3.573508      10.119127       0.474436       1.278301      -0.709722       0.003177       0.023305       0.020513       0.031209       0.000422       0.002863       0.009410      -0.000407      -0.005582      -0.010231       0.000525       0.009706              1.748779       1.588780       0.185717       0.074868       1.838697       0.142232       1.818860           0.000581
           40              H       3.714654       1.442597      10.488519       0.096028       1.193375 0.96131348E+01  0.96699985E+02                                 1.723845                            1.702359      -0.691712       2.532676                    0.999404       3.383219       8.934920       0.538612       1.130494      -0.747199      -0.006463      -0.023484      -0.025226       0.035066      -0.000467      -0.000656       0.005088      -0.000083      -0.010357      -0.006573       0.001533       0.005040              1.731756       1.477238       0.070751       0.046923       1.969670       0.225304       1.748359           0.000720
           41              C       6.632009       9.152609      13.946217      -0.228627      27.307345 0.42660182E+03  0.10037722E+05                                 8.042845                            6.927520      -0.239777       1.909029                    0.998104      30.029325      87.948466       0.617063       0.421856      -1.054874       0.055065      -0.005394       0.076914       0.094747       0.001211       0.003075       0.012417       0.031711      -0.023647      -0.022505       0.002129       0.020376              9.109851       9.053011      -2.447249      -1.428113       9.276939       3.484294       8.999603           0.003586
           42              C       6.368104       9.826629      15.279447      -0.091556      29.346148 0.42308633E+03  0.98216368E+04                                 8.264769                            6.768043      -0.164355       1.964386                    0.998338      27.222217      76.291895       0.649864       0.406002      -1.077255       0.089865      -0.013697      -0.043529       0.100787       0.026574       0.002042       0.016282       0.021873       0.018564      -0.035671       0.004819       0.030852              9.753948      11.958636      -2.614931      -1.143267       9.172364       2.663555       8.130845           0.018016
           43              C       7.628517      10.595206      15.752852      -0.226786      27.018318 0.44613477E+03  0.10611600E+05                                 7.953171                            7.061278      -0.184226       1.929603                    0.997118      30.132224      88.623153       0.614412       0.419114      -1.056981      -0.001595      -0.091683      -0.036274       0.098611      -0.011030       0.004882       0.013990       0.010200       0.015107      -0.022360       0.007820       0.014539              8.777479      12.072952      -0.502595       0.734091       7.529188       1.712730       6.730296           0.006950
           44              C       0.302276       9.664185      15.809727      -0.082868      29.419178 0.43070335E+03  0.10040267E+05                                 8.260449                            6.826775      -0.169399       1.961039                    0.998466      27.304902      76.611280       0.647523       0.405774      -1.077717      -0.063843      -0.001273      -0.070706       0.095273      -0.024793       0.003415       0.004126       0.012147       0.025294      -0.030478       0.009166       0.021312              9.622849      11.442732       1.298694       1.984016       8.669442       2.492088       8.756372           0.056192
           45              C       0.507684       9.009562      14.449733      -0.224282      27.547005 0.42946740E+03  0.10108290E+05                                 8.055317                            6.933645      -0.192964       1.923801                    0.998740      29.821327      86.964860       0.619918       0.419782      -1.057614      -0.079797      -0.003708       0.041488       0.090014      -0.008522       0.004346       0.019184       0.026407      -0.016340      -0.029222       0.010650       0.018572              9.085570       8.703951       1.372317       1.591668       8.787796       3.652547       9.764964           0.017667
           46              C       7.855578       8.238560      13.981346      -0.087758      30.258777 0.42286457E+03  0.98199325E+04                                 8.454505                            6.774170      -0.175752       1.960794                    0.998299      27.275663      76.575514       0.648122       0.406951      -1.076108       0.000624       0.087319       0.033773       0.093625      -0.000619       0.005180       0.003218       0.014774      -0.094653      -0.032299       0.008644       0.023655             10.214116       8.728384      -0.318065       0.300721      10.322955       4.717166      11.591008           0.030087
           47              C       5.252890      10.848569      15.184096       0.625763      21.670106 0.24097268E+03  0.49369371E+04                                 7.224391                            5.527498      -0.091577       2.043996                    0.999146      21.543881      59.720348       0.628776       0.475467      -1.019343      -0.042641       0.029721       0.007472       0.052511       0.090494       0.027410       0.048528       0.008810      -0.104015      -0.081537      -0.044263       0.125800              8.543321      10.603035      -4.308729      -1.990185       7.342552       0.388332       7.684376           0.000418
           48              C       1.502650      10.529743      16.171054       0.629993      21.656913 0.24965434E+03  0.51577881E+04                                 7.227189                            5.642687      -0.130265       2.029420                    0.999094      21.649712      60.171044       0.619894       0.478260      -1.018340       0.043534       0.030119       0.006035       0.053280      -0.066043      -0.043450       0.052994       0.002804      -0.057833      -0.062334      -0.048986       0.111320              8.397599      10.122517       3.194230       2.913604       6.792157       0.204903       8.278122           0.011658
           49              C       8.019796       7.665159      12.581204       0.584828      23.801853 0.25918610E+03  0.53774211E+04                                 7.619982                            5.665751      -0.016487       2.058099                    0.999401      21.825401      59.776680       0.635637       0.464445      -1.031111       0.018860      -0.019099      -0.028849       0.039404      -0.075516       0.034832      -0.027946       0.041818      -0.194606      -0.075605      -0.045881       0.121486              9.380912       5.815619       1.151385      -1.102873       9.197239       5.092586      13.129877           0.000693
           50              C       5.269501       9.031382       5.582167      -0.228628      27.307347 0.42660193E+03  0.10037725E+05                                 8.042844                            6.927520      -0.239776       1.909029                    0.998104      30.029325      87.948455       0.617063       0.421856      -1.054874      -0.055065       0.005394       0.076914       0.094747       0.001212      -0.003075      -0.012417       0.031710      -0.023649      -0.022505       0.002129       0.020376              9.109849       9.053008      -2.447248       1.428112       9.276937      -3.484292       8.999602           0.003585
           51              C       5.533406       8.357362       6.915397      -0.091555      29.346136 0.42308608E+03  0.98216303E+04                                 8.264769                            6.768042      -0.164357       1.964385                    0.998338      27.222218      76.291915       0.649864       0.406002      -1.077255      -0.089865       0.013697      -0.043529       0.100787       0.026574      -0.002042      -0.016282       0.021872       0.018565      -0.035671       0.004819       0.030852              9.753948      11.958641      -2.614932       1.143263       9.172361      -2.663552       8.130844           0.018016
           52              C       4.272993       7.588786       7.388802      -0.226788      27.018332 0.44613491E+03  0.10611604E+05                                 7.953174                            7.061280      -0.184226       1.929603                    0.997118      30.132237      88.623206       0.614412       0.419114      -1.056981       0.001595       0.091682      -0.036274       0.098610      -0.011030      -0.004882      -0.013990       0.010200       0.015107      -0.022360       0.007820       0.014539              8.777484      12.072969      -0.502596      -0.734094       7.529187      -1.712728       6.730297           0.006950
           53              C       3.021934       8.519806       7.445677      -0.082866      29.419138 0.43070258E+03  0.10040245E+05                                 8.260442                            6.826769      -0.169399       1.961040                    0.998466      27.304878      76.611202       0.647523       0.405774      -1.077717       0.063843       0.001272      -0.070705       0.095272      -0.024792      -0.003415      -0.004127       0.012147       0.025294      -0.030478       0.009167       0.021311              9.622841      11.442729       1.298693      -1.984013       8.669434      -2.492081       8.756359           0.056191
           54              C       2.816526       9.174430       6.085683      -0.224283      27.547006 0.42946748E+03  0.10108292E+05                                 8.055318                            6.933647      -0.192963       1.923802                    0.998740      29.821324      86.964860       0.619918       0.419783      -1.057614       0.079797       0.003708       0.041488       0.090014      -0.008522      -0.004346      -0.019184       0.026407      -0.016338      -0.029222       0.010650       0.018571              9.085571       8.703957       1.372317      -1.591670       8.787797      -3.652547       9.764961           0.017667
           55              C       4.045932       9.945431       5.617296      -0.087757      30.258718 0.42286364E+03  0.98199057E+04                                 8.454498                            6.774166      -0.175750       1.960795                    0.998299      27.275624      76.575384       0.648122       0.406951      -1.076108      -0.000624      -0.087318       0.033772       0.093624      -0.000618      -0.005180      -0.003219       0.014773      -0.094652      -0.032299       0.008644       0.023655             10.214105       8.728379      -0.318065      -0.300723      10.322946      -4.717161      11.590990           0.030087
           56              C       6.648620       7.335422       6.820046       0.625762      21.670116 0.24097277E+03  0.49369398E+04                                 7.224395                            5.527500      -0.091582       2.043995                    0.999146      21.543887      59.720384       0.628775       0.475467      -1.019343       0.042641      -0.029721       0.007472       0.052511       0.090494      -0.027410      -0.048528       0.008811      -0.104015      -0.081537      -0.044263       0.125799              8.543327      10.603046      -4.308734       1.990186       7.342556      -0.388332       7.684380           0.000417
           57              C       1.821560       7.654248       7.807004       0.629991      21.656908 0.24965422E+03  0.51577855E+04                                 7.227189                            5.642687      -0.130268       2.029419                    0.999094      21.649718      60.171081       0.619894       0.478260      -1.018339      -0.043534      -0.030118       0.006036       0.053280      -0.066043       0.043450      -0.052994       0.002804      -0.057833      -0.062334      -0.048985       0.111319              8.397600      10.122521       3.194231      -2.913603       6.792156      -0.204902       8.278123           0.011657
           58              C       3.881714      10.518833       4.217154       0.584827      23.801764 0.25918504E+03  0.53773933E+04                                 7.619964                            5.665740      -0.016490       2.058100                    0.999401      21.825352      59.776508       0.635638       0.464445      -1.031111      -0.018860       0.019098      -0.028847       0.039403      -0.075515      -0.034831       0.027945       0.041817      -0.194601      -0.075603      -0.045880       0.121483              9.380886       5.815607       1.151387       1.102866       9.197218      -5.092568      13.129831           0.000692
           59              C       1.302331       2.970052       2.781883      -0.228627      27.307337 0.42660168E+03  0.10037718E+05                                 8.042843                            6.927518      -0.239776       1.909029                    0.998104      30.029320      87.948442       0.617063       0.421856      -1.054874      -0.055065       0.005394      -0.076914       0.094747       0.001211       0.003075       0.012417       0.031711      -0.023648      -0.022505       0.002129       0.020376              9.109848       9.053008      -2.447248      -1.428113       9.276936       3.484292       8.999600           0.003584
           60              C       1.566236       2.296032       1.448653      -0.091556      29.346148 0.42308633E+03  0.98216368E+04                                 8.264768                            6.768042      -0.164355       1.964386                    0.998338      27.222218      76.291899       0.649864       0.406002      -1.077255      -0.089865       0.013697       0.043529       0.100787       0.026574       0.002042       0.016282       0.021873       0.018565      -0.035671       0.004819       0.030852              9.753948      11.958636      -2.614931      -1.143267       9.172363       2.663554       8.130845           0.018015
           61              C       0.305823       1.527455       0.975248      -0.226787      27.018320 0.44613481E+03  0.10611601E+05                                 7.953172                            7.061279      -0.184226       1.929603                    0.997118      30.132226      88.623162       0.614412       0.419114      -1.056981       0.001595       0.091683       0.036274       0.098611      -0.011030       0.004882       0.013990       0.010200       0.015107      -0.022359       0.007820       0.014539              8.777480      12.072955      -0.502595       0.734091       7.529189       1.712730       6.730296           0.006950
           62              C       7.632064       2.458476       0.918373      -0.082868      29.419173 0.43070325E+03  0.10040265E+05                                 8.260450                            6.826775      -0.169399       1.961039                    0.998466      27.304901      76.611290       0.647522       0.405774      -1.077717       0.063843       0.001273       0.070706       0.095273      -0.024793       0.003415       0.004127       0.012147       0.025294      -0.030478       0.009167       0.021312              9.622850      11.442733       1.298694       1.984016       8.669443       2.492087       8.756373           0.056192
           63              C       7.426656       3.113099       2.278367      -0.224282      27.547008 0.42946748E+03  0.10108292E+05                                 8.055317                            6.933645      -0.192965       1.923800                    0.998740      29.821337      86.964904       0.619918       0.419782      -1.057614       0.079797       0.003708      -0.041488       0.090014      -0.008522       0.004346       0.019184       0.026407      -0.016342      -0.029222       0.010650       0.018572              9.085571       8.703951       1.372317       1.591668       8.787797       3.652547       9.764964           0.017668
           64              C       0.078762       3.884101       2.746754      -0.087758      30.258766 0.42286438E+03  0.98199270E+04                                 8.454503                            6.774169      -0.175752       1.960794                    0.998299      27.275657      76.575493       0.648122       0.406951      -1.076108      -0.000624      -0.087318      -0.033773       0.093624      -0.000619       0.005181       0.003219       0.014773      -0.094654      -0.032299       0.008644       0.023655             10.214114       8.728383      -0.318064       0.300722      10.322954       4.717165      11.591004           0.030087
           65              C       2.681450       1.274092       1.544004       0.625763      21.670109 0.24097272E+03  0.49369379E+04                                 7.224390                            5.527497      -0.091577       2.043996                    0.999146      21.543883      59.720347       0.628776       0.475467      -1.019343       0.042641      -0.029721      -0.007472       0.052511       0.090494       0.027410       0.048528       0.008810      -0.104015      -0.081537      -0.044263       0.125799              8.543320      10.603034      -4.308728      -1.990185       7.342551       0.388331       7.684375           0.000417
           66              C       6.431690       1.592918       0.557046       0.629992      21.656909 0.24965428E+03  0.51577866E+04                                 7.227188                            5.642687      -0.130265       2.029420                    0.999094      21.649711      60.171040       0.619894       0.478260      -1.018340      -0.043534      -0.030119      -0.006035       0.053280      -0.066043      -0.043450       0.052994       0.002804      -0.057832      -0.062334      -0.048986       0.111320              8.397598      10.122516       3.194230       2.913604       6.792156       0.204903       8.278121           0.011657
           67              C      -0.085456       4.457502       4.146896       0.584828      23.801885 0.25918650E+03  0.53774316E+04                                 7.619991                            5.665757      -0.016490       2.058098                    0.999401      21.825416      59.776744       0.635637       0.464445      -1.031110      -0.018860       0.019099       0.028849       0.039405      -0.075517       0.034832      -0.027946       0.041818      -0.194605      -0.075605      -0.045882       0.121487              9.380924       5.815624       1.151386      -1.102873       9.197252       5.092595      13.129895           0.000692
           68              C       2.664839       3.091279      11.145933      -0.228627      27.307340 0.42660182E+03  0.10037721E+05                                 8.042842                            6.927518      -0.239775       1.909030                    0.998104      30.029319      87.948421       0.617063       0.421856      -1.054874       0.055065      -0.005394      -0.076914       0.094747       0.001212      -0.003075      -0.012417       0.031710      -0.023648      -0.022505       0.002130       0.020376              9.109845       9.053004      -2.447246       1.428111       9.276933      -3.484290       8.999599           0.003585
           69              C       2.400934       3.765299       9.812703      -0.091556      29.346152 0.42308637E+03  0.98216381E+04                                 8.264770                            6.768043      -0.164357       1.964385                    0.998338      27.222222      76.291914       0.649864       0.406002      -1.077255       0.089865      -0.013697       0.043529       0.100788       0.026574      -0.002042      -0.016283       0.021872       0.018565      -0.035672       0.004820       0.030852              9.753950      11.958643      -2.614931       1.143265       9.172361      -2.663553       8.130845           0.018016
           70              C       3.661347       4.533875       9.339298      -0.226787      27.018323 0.44613472E+03  0.10611599E+05                                 7.953172                            7.061278      -0.184227       1.929603                    0.997118      30.132231      88.623185       0.614412       0.419114      -1.056981      -0.001595      -0.091683       0.036274       0.098610      -0.011030      -0.004882      -0.013990       0.010200       0.015107      -0.022360       0.007821       0.014539              8.777482      12.072964      -0.502596      -0.734094       7.529185      -1.712727       6.730296           0.006950
           71              C       4.912406       3.602855       9.282423      -0.082867      29.419157 0.43070296E+03  0.10040255E+05                                 8.260442                            6.826769      -0.169397       1.961040                    0.998466      27.304889      76.611214       0.647523       0.405774      -1.077717      -0.063844      -0.001272       0.070706       0.095273      -0.024793      -0.003415      -0.004127       0.012146       0.025295      -0.030478       0.009167       0.021311              9.622840      11.442729       1.298692      -1.984012       8.669434      -2.492080       8.756358           0.056191
           72              C       5.117814       2.948231      10.642417      -0.224282      27.546989 0.42946717E+03  0.10108282E+05                                 8.055313                            6.933643      -0.192960       1.923802                    0.998740      29.821305      86.964770       0.619918       0.419782      -1.057614      -0.079797      -0.003708      -0.041488       0.090014      -0.008523      -0.004345      -0.019184       0.026407      -0.016336      -0.029222       0.010651       0.018571              9.085565       8.703950       1.372315      -1.591667       8.787790      -3.652543       9.764953           0.017668
           73              C       3.888408       2.177230      11.110804      -0.087756      30.258689 0.42286320E+03  0.98198933E+04                                 8.454496                            6.774165      -0.175749       1.960796                    0.998299      27.275605      76.575333       0.648121       0.406952      -1.076107       0.000624       0.087318      -0.033772       0.093623      -0.000617      -0.005180      -0.003220       0.014773      -0.094651      -0.032298       0.008644       0.023654             10.214102       8.728377      -0.318065      -0.300723      10.322944      -4.717159      11.590986           0.030088
           74              C       1.285720       4.787239       9.908054       0.625763      21.670122 0.24097287E+03  0.49369421E+04                                 7.224395                            5.527500      -0.091579       2.043995                    0.999146      21.543890      59.720382       0.628775       0.475467      -1.019343      -0.042641       0.029721      -0.007472       0.052511       0.090494      -0.027410      -0.048528       0.008811      -0.104015      -0.081537      -0.044263       0.125800              8.543326      10.603044      -4.308733       1.990186       7.342555      -0.388332       7.684380           0.000418
           75              C       6.112780       4.468413       8.921096       0.629992      21.656927 0.24965449E+03  0.51577921E+04                                 7.227191                            5.642689      -0.130266       2.029420                    0.999094      21.649729      60.171101       0.619894       0.478260      -1.018340       0.043534       0.030119      -0.006036       0.053280      -0.066044       0.043450      -0.052994       0.002804      -0.057833      -0.062334      -0.048986       0.111320              8.397601      10.122522       3.194232      -2.913603       6.792157      -0.204902       8.278124           0.011658
           76              C       4.052626       1.603828      12.510946       0.584826      23.801709 0.25918439E+03  0.53773764E+04                                 7.619955                            5.665734      -0.016492       2.058100                    0.999401      21.825317      59.776397       0.635638       0.464446      -1.031110       0.018860      -0.019098       0.028846       0.039402      -0.075514      -0.034830       0.027944       0.041817      -0.194600      -0.075602      -0.045880       0.121482              9.380873       5.815601       1.151386       1.102865       9.197207      -5.092558      13.129812           0.000692
           77              O       5.066288      11.504405      14.156991      -0.505634      26.587575 0.42568632E+03  0.96390141E+04                                 6.949691                            6.319764       0.468786       2.224358                    0.996834      26.074808      66.203408       0.768812       0.351838      -1.146415       0.007158      -0.017435       0.002048       0.018958       0.035495       0.041333      -0.023783      -0.029748      -0.013853      -0.070562       0.029198       0.041364              7.290976       6.413437      -2.174551       0.907592       7.098424      -2.035759       8.361068           0.087907
           78              O       4.513040      11.067989      16.209529      -0.648417      43.688267 0.65856013E+03  0.16614115E+05                                 9.798966                            7.883675       0.209954       2.087946                    0.998186      29.193061      77.979233       0.686011       0.353910      -1.145888       0.014139      -0.013716      -0.049893       0.053641       0.037145      -0.018852       0.042233       0.043500       0.011116      -0.072685       0.030029       0.042656             11.579243      13.951738      -2.482434      -6.179103       7.409558       2.331358      13.376433           0.085898
           79              O       1.851491      11.391665      15.322940      -0.535800      32.440016 0.52682472E+03  0.12567035E+05                                 8.001218                            7.085490       0.399997       2.196576                    0.996631      26.812102      69.598867       0.718513       0.357359      -1.143331      -0.005041      -0.040067       0.012371       0.042235      -0.007435      -0.037441      -0.009879      -0.041924       0.000514      -0.051315       0.021276       0.030039              8.628292       9.393618       3.670509      -1.471863       9.148073      -1.989967       7.343185           0.108499
           80              O       2.049898      10.351540       0.573774      -0.511327      30.869958 0.45918800E+03  0.10590430E+05                                 7.746593                            6.573204       0.523174       2.232210                    0.998022      26.490159      67.753749       0.752641       0.352854      -1.146236      -0.014296       0.011531      -0.023200       0.029590      -0.021803       0.015533       0.009019       0.035695       0.086749      -0.045643       0.009362       0.036282              8.634774       9.152587       0.716542       4.464627       5.544932       0.246154      11.206805           0.173612
           81              O       7.338366       6.669888      12.246642      -0.487238      26.965147 0.38559570E+03  0.84998691E+04                                 6.995359                            5.929618       0.711766       2.294880                    0.998986      25.777737      64.129229       0.812594       0.341942      -1.157079       0.014155      -0.008469       0.028753       0.033148       0.009162       0.022089       0.023058      -0.023930      -0.077942      -0.042393       0.001069       0.041323              7.882204       5.941004       2.285952       0.843863       9.632755       3.532515       8.072852           0.192847
           82              O       0.190324       8.249471      11.744799      -0.517411      26.276031 0.40421309E+03  0.90205379E+04                                 6.860262                            6.095447       0.764352       2.315126                    0.998275      26.065957      65.355567       0.796255       0.344693      -1.154173       0.027230       0.000055       0.041920       0.049987       0.003185      -0.029031      -0.030340       0.038308       0.026590      -0.044758      -0.004017       0.048775              7.392490       6.185173       0.782482      -2.243519       5.818957       1.037950      10.173341           0.139663
           83              O       6.835222       6.679586       5.792941      -0.505632      26.587579 0.42568637E+03  0.96390163E+04                                 6.949695                            6.319767       0.468787       2.224359                    0.996834      26.074794      66.203393       0.768811       0.351839      -1.146415      -0.007159       0.017435       0.002048       0.018959       0.035495      -0.041332       0.023783      -0.029747      -0.013854      -0.070560       0.029197       0.041363              7.290982       6.413442      -2.174554      -0.907593       7.098428       2.035761       8.361074           0.087910
           84              O       7.388470       7.116002       7.845479      -0.648416      43.688249 0.65855977E+03  0.16614104E+05                                 9.798965                            7.883674       0.209954       2.087946                    0.998186      29.193049      77.979207       0.686011       0.353910      -1.145888      -0.014139       0.013716      -0.049894       0.053641       0.037144       0.018852      -0.042233       0.043501       0.011117      -0.072684       0.030029       0.042655             11.579243      13.951740      -2.482434       6.179103       7.409557      -2.331357      13.376433           0.085900
           85              O       1.472719       6.792327       6.958890      -0.535799      32.440021 0.52682468E+03  0.12567037E+05                                 8.001230                            7.085499       0.399993       2.196575                    0.996631      26.812080      69.598878       0.718511       0.357360      -1.143330       0.005041       0.040066       0.012371       0.042235      -0.007433       0.037439       0.009877      -0.041921       0.000513      -0.051311       0.021274       0.030037              8.628305       9.393635       3.670517       1.471867       9.148083       1.989971       7.343199           0.108500
           86              O       1.274312       7.832451       8.937824      -0.511328      30.870022 0.45918915E+03  0.10590463E+05                                 7.746603                            6.573212       0.523170       2.232209                    0.998022      26.490190      67.753852       0.752641       0.352854      -1.146236       0.014296      -0.011532      -0.023200       0.029590      -0.021804      -0.015534      -0.009019       0.035696       0.086752      -0.045645       0.009361       0.036284              8.634786       9.152599       0.716544      -4.464634       5.544938      -0.246154      11.206822           0.173609
           87              O       4.563144      11.514103       3.882592      -0.487235      26.965026 0.38559341E+03  0.84998092E+04                                 6.995358                            5.929617       0.711759       2.294879                    0.998986      25.777586      64.128899       0.812590       0.341944      -1.157077      -0.014153       0.008469       0.028756       0.033151       0.009164      -0.022078      -0.023055      -0.023926      -0.077908      -0.042375       0.001060       0.041316              7.882203       5.941006       2.285954      -0.843864       9.632755      -3.532513       8.072848           0.192853
           88              O       3.133886       9.934521       3.380749      -0.517411      26.275995 0.40421243E+03  0.90205212E+04                                 6.860266                            6.095450       0.764347       2.315125                    0.998275      26.065893      65.355436       0.796253       0.344694      -1.154172      -0.027231      -0.000057       0.041921       0.049989       0.003191       0.029030       0.030337       0.038303       0.026586      -0.044752      -0.004023       0.048775              7.392494       6.185176       0.782483       2.243519       5.818961      -1.037952      10.173345           0.139659
           89              O       2.868052       0.618256       2.571109      -0.505633      26.587576 0.42568634E+03  0.96390148E+04                                 6.949692                            6.319765       0.468786       2.224358                    0.996834      26.074803      66.203402       0.768811       0.351839      -1.146415      -0.007159       0.017435      -0.002047       0.018958       0.035495       0.041333      -0.023783      -0.029748      -0.013853      -0.070561       0.029198       0.041364              7.290978       6.413439      -2.174552       0.907592       7.098426      -2.035759       8.361070           0.087907
           90              O       3.421300       1.054672       0.518571      -0.648417      43.688271 0.65856022E+03  0.16614118E+05                                 9.798966                            7.883675       0.209954       2.087946                    0.998186      29.193063      77.979239       0.686011       0.353910      -1.145888      -0.014139       0.013716       0.049893       0.053641       0.037145      -0.018852       0.042233       0.043500       0.011116      -0.072685       0.030029       0.042656             11.579243      13.951739      -2.482434      -6.179103       7.409558       2.331358      13.376433           0.085897
           91              O       6.082849       0.730996       1.405160      -0.535799      32.440018 0.52682475E+03  0.12567036E+05                                 8.001221                            7.085492       0.399996       2.196576                    0.996631      26.812097      69.598866       0.718512       0.357359      -1.143331       0.005041       0.040067      -0.012371       0.042235      -0.007435      -0.037441      -0.009878      -0.041923       0.000515      -0.051315       0.021275       0.030039              8.628295       9.393621       3.670511      -1.471863       9.148076      -1.989967       7.343187           0.108501
           92              O       5.884442       1.771121      16.154326      -0.511327      30.869985 0.45918850E+03  0.10590445E+05                                 7.746600                            6.573210       0.523171       2.232209                    0.998022      26.490163      67.753783       0.752641       0.352854      -1.146236       0.014296      -0.011531       0.023200       0.029590      -0.021804       0.015533       0.009019       0.035695       0.086748      -0.045643       0.009362       0.036281              8.634783       9.152596       0.716544       4.464632       5.544937       0.246155      11.206815           0.173612
           93              O       0.595974       5.452773       4.481458      -0.487234      26.965089 0.38559467E+03  0.84998410E+04                                 6.995351                            5.929611       0.711767       2.294881                    0.998986      25.777697      64.129118       0.812594       0.341942      -1.157079      -0.014155       0.008468      -0.028753       0.033148       0.009161       0.022087       0.023058      -0.023930      -0.077931      -0.042389       0.001068       0.041321              7.882195       5.940998       2.285949       0.843863       9.632745       3.532511       8.072842           0.192862
           94              O       7.744016       3.873190       4.983301      -0.517411      26.276020 0.40421294E+03  0.90205319E+04                                 6.860250                            6.095437       0.764357       2.315127                    0.998275      26.065997      65.355616       0.796257       0.344692      -1.154174      -0.027230      -0.000054      -0.041919       0.049986       0.003184      -0.029033      -0.030344       0.038312       0.026589      -0.044765      -0.004014       0.048779              7.392476       6.185163       0.782481      -2.243514       5.818946       1.037946      10.173320           0.139661
           95              O       1.099118       5.443075      10.935159      -0.505632      26.587570 0.42568619E+03  0.96390101E+04                                 6.949688                            6.319761       0.468790       2.224360                    0.996834      26.074811      66.203403       0.768812       0.351838      -1.146416       0.007158      -0.017435      -0.002048       0.018958       0.035496      -0.041334       0.023784      -0.029749      -0.013853      -0.070564       0.029199       0.041365              7.290974       6.413435      -2.174550      -0.907592       7.098420       2.035758       8.361066           0.087910
           96              O       0.545870       5.006659       8.882621      -0.648416      43.688231 0.65855947E+03  0.16614094E+05                                 9.798960                            7.883670       0.209954       2.087946                    0.998186      29.193047      77.979185       0.686011       0.353910      -1.145888       0.014139      -0.013715       0.049893       0.053641       0.037145       0.018852      -0.042234       0.043501       0.011116      -0.072685       0.030029       0.042656             11.579237      13.951731      -2.482433       6.179099       7.409554      -2.331356      13.376425           0.085899
           97              O       6.461621       5.330334       9.769210      -0.535800      32.440052 0.52682529E+03  0.12567052E+05                                 8.001225                            7.085495       0.399996       2.196576                    0.996631      26.812118      69.598937       0.718512       0.357359      -1.143331      -0.005041      -0.040066      -0.012371       0.042234      -0.007436       0.037442       0.009878      -0.041924       0.000512      -0.051316       0.021277       0.030040              8.628300       9.393629       3.670514       1.471866       9.148077       1.989970       7.343195           0.108498
           98              O       6.660028       4.290210       7.790276      -0.511326      30.869976 0.45918834E+03  0.10590439E+05                                 7.746592                            6.573204       0.523174       2.232210                    0.998022      26.490182      67.753799       0.752642       0.352854      -1.146236      -0.014295       0.011532       0.023200       0.029590      -0.021805      -0.015534      -0.009020       0.035697       0.086751      -0.045646       0.009363       0.036283              8.634773       9.152584       0.716542      -4.464625       5.544931      -0.246153      11.206804           0.173612
           99              O       3.371196       0.608558      12.845508      -0.487235      26.965000 0.38559294E+03  0.84997974E+04                                 6.995362                            5.929620       0.711754       2.294878                    0.998986      25.777536      64.128799       0.812589       0.341945      -1.157076       0.014152      -0.008468      -0.028758       0.033152       0.009166      -0.022074      -0.023054      -0.023924      -0.077898      -0.042369       0.001056       0.041313              7.882207       5.941009       2.285955      -0.843864       9.632759      -3.532514       8.072853           0.192852
          100              O       4.800454       2.188140      13.347351      -0.517409      26.275921 0.40421101E+03  0.90204826E+04                                 6.860260                            6.095446       0.764345       2.315125                    0.998275      26.065819      65.355250       0.796252       0.344694      -1.154171       0.027231       0.000058      -0.041923       0.049991       0.003195       0.029029       0.030332       0.038298       0.026586      -0.044744      -0.004027       0.048772              7.392488       6.185172       0.782483       2.243517       5.818957      -1.037949      10.173335           0.139667

******************************************************
Auxiliary information for the entire system
The total spin magnetic moment of the unit cell is   3.876924
The total net atomic charge of the unit cell is   -0.000002
Accuracy of reproducing the electrostatic potential in the unit cell:
  The inner radius (bohr) =    5.0000
  The outer radius (bohr) =   12.0000
  Valid grid points have density less than (e/(bohr^3)) =    0.0001
  The number of valid grid points were=        63506
  The rms potential error without charges in kcal/mol is=      7.13006
  The rms potential error with partial charges in kcal/mol is=      0.76585
  The RRMSE value at monopole order=      0.10741
  The rms potential error with partial charges and cloud penetration in kcal/mol is=      0.77610
  The RRMSE value at monopole order with cloud penetration is=      0.10885
  The rms potential error with partial charges and atomic dipoles in kcal/mol is=      0.44755
  The RRMSE value at dipole order=      0.06277
  The rms potential error with partial charges, atomic dipoles and cloud penetration in kcal/mol is=      0.43460
  The RRMSE value at dipole order with cloud penetration=      0.06095

******************************************************
The electron densities and ab initio electrostatic potential were computed in VASP using the PBE functional and
projector augmented wave method. See the main text of the journal article for a description of computational details.
The atomic charges, dipoles, and quadrupoles were computed with the DDEC6 method as described in
(a) T. A. Manz and N. Gabaldon Limas, RSC Adv. 6 (2016) 47771-47801 DOI: 10.1039/c6ra04656h
(b) N. Gabaldon Limas and T. A. Manz, RSC Adv. 8 (2018) 2678-2707 DOI: 10.1039/c7ra11829e.
For each atom in the material, the electron cloud parameters were fit to the spherically averaged atom-in-material
electron density using radial positions for which this density was between 10^-4 and 10^-2 electrons per cubic bohr.
The polarizabilities, dispersion coefficients, and quantum Drude oscillator (QDO) parameters were fit using the MCLF method.
The magnetic structure of the system was optimized in VASP from the default ferromagnetic initial guess using spin polarization.
The atomic spin moments (ASMs) were computed on this optimized magnetic structure using the DDEC6 partition as inputs
to the method of T. A. Manz and D. S. Sholl, J. Chem. Theory Comput. 7 (2011) 4146-4164 DOI: 10.1021/ct200539n.
The RMSE and RRMSE were computed using a uniform grid with Ewald summation.
