# Supplementary material for: A collection of forcefield precursors for metal–organic frameworks
Source: RSC Adv. 2019 Nov 13;9(63):36492–507. doi: 10.1039/c9ra07327b (PMC9075174; doi:10.1039/c9ra07327b)
Supplement: RA-009-C9RA07327B-s4618 [file RA-009-C9RA07327B-s4618.xyz]

  212
jmolscript: load "" {1 1 1} spacegroup "x,y,z" unitcell [{     10.929000     0.000000     0.000000 }, {      0.000000    16.594000     0.000000 }, {      5.464534     8.297016    15.341028 }]
Zn     9.822242    18.420346     9.960009     0.817242
Zn     7.785825     9.190921     2.353621     0.985731
Zn     6.571292    10.123341     5.381019     0.818410
Zn     8.607709    17.487932    12.987407     0.984848
Zn    12.035802    10.123346     9.960009     0.817555
Zn     3.143186    17.487921     2.353621     0.985385
Zn     4.357732    18.420341     5.381019     0.817780
Zn    13.250348     9.190932    12.987407     0.984552
H     11.909355    14.028579    10.867584     0.109560
H     13.209915    13.164035    14.558636     0.128188
H     11.816465    16.819693    13.721015     0.127491
H     13.748704    21.748107     9.833599     0.135159
H     12.408812    20.349234    11.294065     0.134674
H     11.932295     3.225879     5.636294     0.129411
H     10.417532     2.207006     4.151282     0.121232
H      8.613156    17.649384     5.001175     0.130525
H      8.299499    17.596285     7.244033     0.089301
H      3.031721     5.555679     7.329943     0.135813
H      2.556307     4.380823     6.400277     0.123544
H     12.445955     5.502575     4.599240     0.116182
H     10.772724     6.843369     3.721733     0.131104
H      9.772728     7.940237     7.425058     0.111303
H     11.377107     6.569573     8.296428     0.120422
H      4.484179     5.731572     4.473444     0.109410
H      3.183619     4.867021     0.782392     0.126949
H      4.577069     8.522680     1.620013     0.128207
H      2.644830    13.451102     5.507429     0.134231
H      3.984722    12.052226     4.046963     0.133102
H      4.461239    11.522884     9.704734     0.128898
H      5.976002    10.504014    11.189746     0.121537
H      7.780378     9.352389    10.339853     0.130197
H      8.094035     9.299286     8.096995     0.090033
H     13.361813    13.852680     8.011085     0.136933
H     13.837227    12.677825     8.940751     0.125017
H      3.947579    13.799582    10.741788     0.115855
H      5.620810    15.140378    11.619295     0.129256
H      6.620806    16.237237     7.915970     0.111745
H      5.016427    14.866572     7.044600     0.120893
H      9.948693    22.325579    10.867584     0.109549
H      8.648150    21.461035    14.558636     0.128567
H     10.041596     8.522693    13.721015     0.126471
H      8.109340    13.451107     9.833599     0.134033
H      9.449238    12.052234    11.294065     0.134702
H      9.925730    11.522879     5.636294     0.128978
H     11.440486    10.504006     4.151282     0.121470
H      2.315866     9.352384     5.001175     0.130270
H      2.629533     9.299285     7.244033     0.089535
H      7.897312    13.852679     7.329943     0.136994
H      8.372721    12.677823     6.400277     0.123860
H      9.412065    13.799575     4.599240     0.117133
H     11.085293    15.140369     3.721733     0.130741
H     12.085305    16.237237     7.425058     0.111331
H     10.480929    14.866573     8.296428     0.120799
H      6.444841    14.028572     4.473444     0.109131
H      7.745384    13.164021     0.782392     0.127982
H      6.351938    16.819680     1.620013     0.128810
H      8.284194     5.154102     5.507429     0.134646
H      6.944296     3.755226     4.046963     0.134061
H      6.467804    19.819884     9.704734     0.128457
H      4.953048    18.801014    11.189746     0.121503
H     14.077668    17.649389    10.339853     0.130558
H     13.764001    17.596286     8.096995     0.089234
H      8.496222     5.555680     8.011085     0.136924
H      8.020813    20.974825     8.940751     0.124054
H      6.981469    22.096582    10.741788     0.116756
H      5.308241     6.843378    11.619295     0.130137
H      4.308229     7.940237     7.915970     0.112419
H      5.912605     6.569572     7.044600     0.121557
C     12.071107    14.284127    11.747852    -0.134585
C     12.623023    13.379755    12.633643    -0.035962
C     12.868928    13.774694    13.946835    -0.100465
C     12.601169    15.097236    14.346929     0.005165
C     12.027394    15.955145    13.451013    -0.110360
C     11.757445    15.570163    12.161447    -0.024907
C      7.460136     7.254897     0.408071     0.555872
C     11.097331    16.542570    11.213678     0.591128
C     12.882039    11.970924    12.218822     0.613741
C     13.097335    21.139107     9.569733    -0.092378
C     12.346514    20.374124    10.367467    -0.001442
C     11.691863    19.957613     8.363622     0.167882
C     10.891858    19.338655     7.287909     0.163284
C     11.172730    19.385117     5.952319    -0.169899
C     10.278736    18.757863     5.068676    -0.009101
C      9.207695    18.085806     5.565725    -0.125289
C      9.029555    18.067554     6.912667     0.103032
C     13.198969     5.008077     7.084487    -0.159600
C     12.085303     5.904152     6.520551     0.112073
C     11.895135     5.987121     5.169926    -0.153216
C     10.888573     6.786951     4.641275    -0.090429
C     10.067807     7.493856     5.484418    -0.049832
C     10.295133     7.427482     6.851610    -0.102392
C     11.264537     6.629311     7.373512    -0.157128
C      8.971627     8.345128     4.907595     0.609463
C      4.322427     5.987119     3.593176    -0.135884
C      3.770511     5.082745     2.707385    -0.033524
C      3.524606     5.477681     1.394193    -0.099287
C      3.792365     6.800222     0.994099     0.004869
C      4.366140     7.658133     1.890015    -0.111210
C      4.636089     7.273154     3.179581    -0.024307
C      8.933398    15.551912    14.932957     0.556063
C      5.296203     8.245563     4.127350     0.592935
C      3.511495     3.673915     3.122206     0.611864
C      3.296199    12.842103     5.771295    -0.090357
C      4.047020    12.077118     4.973561    -0.000045
C      4.701671    11.660611     6.977406     0.166256
C      5.501676    11.041656     8.053119     0.163913
C      5.220804    11.088121     9.388709    -0.167773
C      6.114798    10.460868    10.272352    -0.011353
C      7.185839     9.788811     9.775303    -0.124042
C      7.363979     9.770556     8.428361     0.102237
C      3.194565    13.305078     8.256541    -0.162581
C      4.308231    14.201154     8.820477     0.112128
C      4.498399    14.284126    10.171102    -0.152901
C      5.504961    15.083957    10.699753    -0.087148
C      6.325727    15.790861     9.856610    -0.052754
C      6.098401    15.724483     8.489418    -0.102619
C      5.128997    14.926311     7.967516    -0.156263
C      7.421907    16.642133    10.433433     0.611169
C      9.786946    22.581127    11.747852    -0.136032
C      9.235033    21.676755    12.633643    -0.034663
C      8.989133    22.071694    13.946835    -0.100218
C      9.256895    23.394236    14.346929     0.004609
C      9.830665     7.658145    13.451013    -0.109515
C     10.100609     7.273163    12.161447    -0.023806
C      3.468866    15.551897     0.408071     0.555725
C     10.760718     8.245570    11.213678     0.591061
C      8.976015    20.267924    12.218822     0.612448
C      8.760708    12.842107     9.569733    -0.089858
C      9.511532    12.077124    10.367467    -0.002085
C     10.166174    11.660613     8.363622     0.168868
C     10.966175    11.041655     7.287909     0.165443
C     10.685296    11.088117     5.952319    -0.169835
C     11.579287    10.460863     5.068676    -0.010244
C     12.650330     9.788806     5.565725    -0.124911
C     12.828476     9.770554     6.912667     0.104099
C      8.659062    13.305077     7.084487    -0.160741
C      9.772726    14.201152     6.520551     0.111225
C      9.962888    14.284121     5.169926    -0.153834
C     10.969448    15.083951     4.641275    -0.089180
C     11.790217    15.790856     5.484418    -0.049245
C     11.562897    15.724482     6.851610    -0.103122
C     10.593496    14.926311     7.373512    -0.157474
C      1.957395    16.642128     4.907595     0.610639
C      6.606588    14.284119     3.593176    -0.135612
C      7.158501    13.379745     2.707385    -0.033950
C      7.404401    13.774681     1.394193    -0.100483
C      7.136639    15.097222     0.994099     0.005773
C      6.562869    15.955133     1.890015    -0.112370
C      6.292925    15.570154     3.179581    -0.022854
C     12.924668    23.848912    14.932957     0.555277
C      5.632816    16.542563     4.127350     0.589518
C      7.417519    11.970915     3.122206     0.611116
C      7.632826     4.545103     5.771295    -0.089957
C      6.882002     3.780118     4.973561    -0.002686
C      6.227360    19.957611     6.977406     0.167628
C      5.427359    19.338656     8.053119     0.164668
C      5.708238    19.385121     9.388709    -0.167470
C      4.814247    18.757868    10.272352    -0.012305
C      3.743204    18.085811     9.775303    -0.122884
C      3.565058    18.067556     8.428361     0.102475
C      7.734472     5.008078     8.256541    -0.161299
C      6.620808     5.904154     8.820477     0.111371
C      6.430646     5.987126    10.171102    -0.153687
C      5.424086     6.786957    10.699753    -0.088843
C      4.603317     7.493861     9.856610    -0.050535
C      4.830637     7.427483     8.489418    -0.103199
C      5.800038     6.629311     7.967516    -0.157401
C     14.436139     8.345133    10.433433     0.610827
N     12.714817    20.852029     8.281701     0.032121
N     11.478750    19.634031     9.627416    -0.308600
N      9.836117    18.683193     7.800299    -0.264937
N      3.678717    12.555028     7.059327     0.031345
N      4.914784    11.337027     5.713612    -0.307896
N      6.557417    10.386192     7.540729    -0.265817
N      9.143220    12.555029     8.281701     0.030260
N     10.379293    11.337031     9.627416    -0.309072
N     12.021917    10.386193     7.800299    -0.267492
N      7.250314     4.258028     7.059327     0.030732
N      6.014241    19.634027     5.713612    -0.307731
N      4.371617    18.683192     7.540729    -0.266593
O      7.202212     8.472897     0.664880    -0.559923
O      7.626259     6.395329     1.334669    -0.580061
O     11.268914    16.452961    10.000509    -0.542724
O     10.382576    17.468516    11.723614    -0.580777
O     12.942146    11.692144    10.994301    -0.584967
O     13.004446    11.116334    13.151556    -0.543691
O      8.225178     8.965744     5.677714    -0.542304
O      8.888564     8.348445     3.642267    -0.575522
O      9.191322    16.769912    14.676148    -0.559261
O      8.767275    14.692342    14.006359    -0.581051
O      5.124620     8.155957     5.340519    -0.543713
O      6.010958     9.171508     3.617414    -0.582487
O      3.451388     3.395137     4.346727    -0.583895
O      3.389088     2.819323     2.189472    -0.543822
O      8.168356    17.262748     9.663314    -0.543842
O      7.504970    16.645454    11.698761    -0.574353
O      3.726790    16.769897     0.664880    -0.558553
O      3.302747    14.692329     1.334669    -0.581135
O     10.589130     8.155961    10.000509    -0.543469
O     11.475476     9.171516    11.723614    -0.580029
O      8.915903    19.989144    10.994301    -0.583864
O      8.853612    19.413334    13.151556    -0.544001
O      2.703847    17.262744     5.677714    -0.543910
O      2.040452    16.645445     3.642267    -0.575588
O     12.666744     8.472912    14.676148    -0.558764
O     13.090787    22.989342    14.006359    -0.580685
O      5.804404    16.452957     5.340519    -0.541927
O      4.918058    17.468508     3.617414    -0.580563
O      7.477631    11.692137     4.346727    -0.583320
O      7.539922    11.116323     2.189472    -0.544174
O     13.689687     8.965748     9.663314    -0.543703
O     14.353082     8.348454    11.698761    -0.575096

The following XYZ coordinates are in angstroms. Other properties are in atomic units.
The sperically averaged electron density of each atom fit to a function of the form exp(a - br)
eigen_1, eigen_2 and eigen_3 are the three eigenvalues of traceless quadrupole moment tensor
  atom number  atomic symbol              X              Y              Z     net charge C6 coefficient C8 coefficient C10 coefficient fluctuating dipole atomic polarizability isotropic forcefield polarizability              a              b squared Pearson coefficient          <r^3>          <r^4>         wp_QDO          m_QDO          q_QDO       dipole_x       dipole_y       dipole_z         dipole            Qxy            Qxz            Qyz     Q(x^2-y^2)  Q(3z^2 - R^2)        eigen_1        eigen_2        eigen_3 static polarizability      alpha(xx)      alpha(xy)      alpha(xz)      alpha(yy)      alpha(yz)      alpha(zz) atomic spin moment
            1             Zn       9.822242      18.420346       9.960009       0.817242      94.127128 0.19783537E+04  0.63993027E+05                                17.700851                           15.233153       0.489991       1.989040                    0.998081      48.273699     133.931795       0.430497       0.439852      -1.114343      -0.054291      -0.020336       0.038750       0.069732      -0.048950       0.043133       0.031013      -0.053342      -0.125682      -0.091455       0.014534       0.076921             20.277058      20.623347       2.787612      -1.657529      22.723535      -3.750716      17.484292           0.000001
            2             Zn       7.785825       9.190921       2.353621       0.985731      83.533195 0.15724388E+04  0.48093137E+05                                15.977898                           13.267576       0.051476       1.901585                    0.998438      44.239958     119.903262       0.477041       0.419798      -1.125828      -0.001443       0.000477      -0.026855       0.026898      -0.030357      -0.028177      -0.050718       0.105611      -0.126092      -0.097811       0.013894       0.083917             18.609338      12.969044       0.287702       3.448275      18.674365       4.567490      24.184607           0.000002
            3             Zn       6.571292      10.123341       5.381019       0.818410      94.036273 0.19762834E+04  0.63906727E+05                                17.685892                           15.222147       0.454898       1.980889                    0.997995      48.237387     133.792998       0.430799       0.439677      -1.114499       0.054052      -0.020395      -0.039090       0.069754       0.049447       0.042565      -0.030799      -0.052425      -0.122528      -0.090673       0.014074       0.076599             20.257797      20.600022      -2.779520      -1.654760      22.701064       3.747892      17.472306           0.000001
            4             Zn       8.607709      17.487932      12.987407       0.984848      83.602991 0.15741673E+04  0.48159077E+05                                15.985681                           13.274087       0.051552       1.901396                    0.998479      44.263885     119.983196       0.476968       0.419749      -1.125865       0.001621       0.000824       0.027426       0.027486       0.030112      -0.028304       0.050073       0.105757      -0.127779      -0.097352       0.013126       0.084226             18.618616      12.973849      -0.289195       3.449540      18.683781      -4.572851      24.198219           0.000002
            5             Zn      12.035802      10.123346       9.960009       0.817555      94.097116 0.19775051E+04  0.63959351E+05                                17.698140                           15.230654       0.491606       1.989576                    0.998061      48.266181     133.908741       0.430496       0.439897      -1.114304       0.054283      -0.020120       0.038438       0.069491       0.049275      -0.043374       0.030922      -0.052989      -0.126467      -0.091790       0.014570       0.077219             20.273816      20.617969      -2.786320       1.658020      22.719485      -3.746533      17.483994           0.000001
            6             Zn       3.143186      17.487921       2.353621       0.985385      83.528645 0.15723859E+04  0.48090031E+05                                15.975642                           13.265973       0.054671       1.902448                    0.998471      44.243606     119.902480       0.477155       0.419711      -1.125912       0.000892      -0.000006      -0.026399       0.026414       0.030347       0.027768      -0.050696       0.105618      -0.126040      -0.097648       0.013847       0.083801             18.606452      12.964906      -0.288521      -3.447807      18.674114       4.569133      24.180337           0.000002
            7             Zn       4.357732      18.420341       5.381019       0.817780      94.068330 0.19770195E+04  0.63937570E+05                                17.691803                           15.226588       0.490095       1.989288                    0.998076      48.251955     133.848209       0.430661       0.439770      -1.114421      -0.055001      -0.020026      -0.038575       0.070102      -0.049588      -0.042828      -0.031663      -0.052674      -0.124612      -0.091648       0.014458       0.077191             20.265295      20.610239       2.781465       1.654696      22.709996       3.747307      17.475649           0.000001
            8             Zn      13.250348       9.190932      12.987407       0.984552      83.578063 0.15735714E+04  0.48135389E+05                                15.981172                           13.270393       0.053706       1.902011                    0.998463      44.261431     119.962413       0.477107       0.419674      -1.125936      -0.000704       0.000737       0.026469       0.026489      -0.030231       0.028036       0.050352       0.105495      -0.126619      -0.097406       0.013525       0.083882             18.613406      12.969414       0.288431      -3.448754      18.680161      -4.571211      24.190642           0.000002
            9              H      11.909355      14.028579      10.867584       0.109560       0.985133 0.72971308E+01  0.71161795E+02                                 1.725024                            1.648035      -1.291320       2.262397                    0.994030       3.853575      11.341290       0.449986       1.395764      -0.682478      -0.005537      -0.009754      -0.035444       0.037176      -0.001988       0.002887       0.005348      -0.004363       0.048121      -0.011809      -0.005673       0.017482              1.759811       1.464654      -0.014695       0.103075       1.634746       0.249602       2.180033           0.000002
           10              H      13.209915      13.164035      14.558636       0.128188       1.252048 0.96112760E+01  0.97947399E+02                                 1.855970                            1.766855      -1.345523       2.251647                    0.994480       3.524659       9.777518       0.493449       1.218014      -0.723883       0.010024      -0.028120       0.028316       0.041146      -0.006026       0.003761      -0.010349      -0.000838      -0.007432      -0.011051      -0.002886       0.013937              1.862984       1.521349      -0.215149       0.203729       1.961949      -0.251423       2.105654           0.000001
           11              H      11.816465      16.819693      13.721015       0.127491       1.124544 0.85844190E+01  0.85833503E+02                                 1.788510                            1.716179      -1.331348       2.259582                    0.994513       3.560715      10.082934       0.476118       1.286606      -0.707487      -0.012219       0.037238       0.014270       0.041708      -0.003819      -0.003329       0.002157      -0.030584      -0.018992      -0.013858      -0.005327       0.019184              1.801619       1.491337      -0.209201       0.000652       2.099350       0.184688       1.814170           0.000001
           12              H      13.748704      21.748107       9.833599       0.135159       0.938962 0.64546606E+01  0.60392105E+02                                 1.614073                            1.509717      -0.930026       2.448879                    0.999153       3.363422       9.361319       0.494368       1.324186      -0.698993       0.024971       0.026161       0.023843       0.043318       0.011106       0.004020       0.003195      -0.000599       0.051202      -0.019656       0.000967       0.018689              1.663605       1.876734       0.512068       0.182682       1.778322       0.172808       1.335759           0.000002
           13              H      12.408812      20.349234      11.294065       0.134674       0.975125 0.67856938E+01  0.63062253E+02                                 1.554609                            1.474961      -0.732423       2.555343                    0.999809       2.995147       7.801797       0.548192       1.202259      -0.729999       0.002730       0.000802       0.049521       0.049603       0.016871       0.004270      -0.001183       0.001521       0.043468      -0.024506       0.008803       0.015703              1.561473       1.292531      -0.020166       0.002108       1.288584      -0.005161       2.103302           0.000001
           14              H      11.932295       3.225879       5.636294       0.129411       0.928474 0.65915120E+01  0.62899430E+02                                 1.685966                            1.588124      -1.315190       2.265890                    0.994052       3.737753      11.014058       0.447332       1.434878      -0.675273       0.029848       0.011532      -0.016530       0.036015       0.010543       0.000125      -0.000997       0.011380       0.031872      -0.017323       0.006629       0.010695              1.741819       2.050240       0.424774      -0.245364       1.745052      -0.096642       1.430165           0.000001
           15              H      10.417532       2.207006       4.151282       0.121232       0.976293 0.70459406E+01  0.65671292E+02                                 1.516371                            1.471697      -0.686493       2.566480                    0.999871       2.984210       7.620955       0.570086       1.152735      -0.742530       0.004465       0.001456      -0.043852       0.044103       0.010284       0.000827      -0.000351       0.007952       0.040922      -0.017864       0.004180       0.013683              1.502419       1.329809       0.004584      -0.131460       1.267858      -0.019146       1.909592           0.000002
           16              H       8.613156      17.649384       5.001175       0.130525       0.947359 0.67519667E+01  0.63749929E+02                                 1.616898                            1.539357      -0.835399       2.497726                    0.999371       3.325362       9.231537       0.492920       1.316073      -0.701595      -0.022950      -0.017965      -0.025786       0.038914       0.010625       0.003304       0.001719       0.012008       0.041078      -0.019052       0.003939       0.015113              1.646832       1.800956       0.279517       0.368235       1.552210       0.273251       1.587331           0.000002
           17              H       8.299499      17.596285       7.244033       0.089301       0.979877 0.69113529E+01  0.66435750E+02                                 1.717273                            1.601558      -1.162488       2.320834                    0.994894       3.800490      11.074866       0.457840       1.391725      -0.683537      -0.036312      -0.025718       0.010760       0.045779       0.014045       0.001185       0.003376       0.011174      -0.009606      -0.013947      -0.003179       0.017126              1.786796       2.148485       0.436643      -0.290683       1.707497      -0.193068       1.504405           0.000001
           18              H       3.031721       5.555679       7.329943       0.135813       0.847427 0.60822686E+01  0.56389869E+02                                 1.548576                            1.493308      -0.807259       2.506327                    0.998892       3.420481       9.655179       0.480514       1.374879      -0.688514       0.023768       0.021784       0.001234       0.032264       0.006786      -0.005631      -0.004335      -0.001837       0.011749      -0.009010      -0.002424       0.011434              1.589943       1.899143       0.372246       0.136652       1.567975       0.078296       1.302712           0.000003
           19              H       2.556307       4.380823       6.400277       0.123544       0.940892 0.69867504E+01  0.67724237E+02                                 1.710715                            1.637114      -1.298737       2.260071                    0.993404       3.902490      11.632294       0.439262       1.438513      -0.674093       0.009227      -0.018190      -0.026139       0.033155       0.001908      -0.001711       0.000957      -0.014911      -0.006697      -0.007243      -0.001618       0.008862              1.758992       1.672392      -0.212701      -0.212821       1.843193       0.330667       1.761392           0.000002
           20              H      12.445955       5.502575       4.599240       0.116182       1.028390 0.73338309E+01  0.70855089E+02                                 1.711755                            1.603763      -1.116352       2.348405                    0.996360       3.585524      10.146132       0.482042       1.315167      -0.700077       0.019054      -0.017017      -0.024672       0.035515      -0.008865       0.005674       0.004545      -0.000776       0.027021      -0.015517       0.004317       0.011200              1.772200       1.916559      -0.398616      -0.434811       1.690618       0.237390       1.709422           0.000002
           21              H      10.772724       6.843369       3.721733       0.131104       1.013281 0.74492839E+01  0.71203485E+02                                 1.619610                            1.563351      -0.865524       2.482862                    0.999435       3.182348       8.539430       0.520823       1.230352      -0.722325      -0.003487       0.001057      -0.041484       0.041643      -0.004630      -0.003314       0.003048       0.002196       0.043298      -0.011980      -0.003576       0.015556              1.610886       1.444529      -0.091053       0.099871       1.351519      -0.069341       2.036609           0.000002
           22              H       9.772728       7.940237       7.425058       0.111303       0.932315 0.66876701E+01  0.63913449E+02                                 1.678433                            1.589537      -1.205955       2.308882                    0.994381       3.756519      11.001600       0.452367       1.416765      -0.678852      -0.016956       0.022324       0.027388       0.039192      -0.008128      -0.006212       0.006359       0.002532       0.013938      -0.010608      -0.003555       0.014163              1.728680       1.794381      -0.347061      -0.230261       1.772887       0.256825       1.618771           0.000001
           23              H      11.377107       6.569573       8.296428       0.120422       0.911836 0.67706308E+01  0.64774961E+02                                 1.637294                            1.588089      -1.243854       2.289503                    0.995548       3.720362      10.829738       0.458328       1.396856      -0.682637       0.002594       0.003078       0.035921       0.036146      -0.004527       0.001315      -0.003664       0.007823       0.019564      -0.009739       0.001446       0.008292              1.637319       1.427067      -0.086998       0.101826       1.459773      -0.039936       2.025117           0.000003
           24              H       4.484179       5.731572       4.473444       0.109410       0.985808 0.73037702E+01  0.71242822E+02                                 1.725749                            1.648728      -1.297936       2.259330                    0.994009       3.855645      11.348722       0.449915       1.395668      -0.682489       0.005352      -0.009784       0.035611       0.037316       0.001919       0.003021      -0.005273      -0.004284       0.047609      -0.011686      -0.005632       0.017318              1.760564       1.465262       0.014756       0.103063       1.635534      -0.249760       2.180896           0.000002
           25              H       3.183619       4.867021       0.782392       0.126949       1.250773 0.95957662E+01  0.97721246E+02                                 1.852336                            1.763554      -1.329172       2.257881                    0.994640       3.523252       9.760871       0.494843       1.215428      -0.724480      -0.010380      -0.028197      -0.028796       0.041617       0.006147       0.003541       0.010383      -0.001053      -0.007285      -0.011075      -0.002879       0.013954              1.859287       1.518731       0.214574       0.203169       1.957990       0.250874       2.101141           0.000001
           26              H       4.577069       8.522680       1.620013       0.128207       1.121871 0.85609719E+01  0.85555213E+02                                 1.787068                            1.714964      -1.329174       2.260785                    0.994489       3.557446      10.076736       0.475734       1.288304      -0.707133       0.012075       0.037122      -0.014069       0.041494       0.003959      -0.003220      -0.002207      -0.030505      -0.018573      -0.013809      -0.005314       0.019123              1.800144       1.490398       0.208777       0.000746       2.097096      -0.184250       1.812938           0.000001
           27              H       2.644830      13.451102       5.507429       0.134231       0.941455 0.64743689E+01  0.60611570E+02                                 1.615655                            1.511018      -0.926198       2.449636                    0.999151       3.366470       9.366899       0.494738       1.322431      -0.699353      -0.025155       0.026412      -0.023895       0.043605      -0.011268       0.004056      -0.003223      -0.000330       0.051520      -0.019866       0.001044       0.018822              1.665311       1.878860      -0.513095       0.183064       1.780262      -0.173182       1.336812           0.000002
           28              H       3.984722      12.052226       4.046963       0.133102       0.980643 0.68305094E+01  0.63562381E+02                                 1.557945                            1.477768      -0.731377       2.554028                    0.999814       3.003826       7.821149       0.548995       1.198922      -0.730747      -0.002875       0.000686      -0.050056       0.050143      -0.016883       0.004201       0.001124       0.001409       0.043522      -0.024507       0.008813       0.015694              1.564916       1.294714       0.020214       0.002167       1.290778       0.005209       2.109254           0.000001
           29              H       4.461239      11.522884       9.704734       0.128898       0.930059 0.66032118E+01  0.63022867E+02                                 1.685988                            1.588033      -1.308398       2.268371                    0.994156       3.738307      11.007504       0.448093       1.432171      -0.675765      -0.029899       0.011803       0.016562       0.036160      -0.010535       0.000033       0.001010       0.011693       0.032378      -0.017473       0.006597       0.010876              1.741889       2.050545      -0.424982      -0.245548       1.745034       0.096762       1.430088           0.000001
           30              H       5.976002      10.504014      11.189746       0.121537       0.974800 0.70337348E+01  0.65532636E+02                                 1.515103                            1.470668      -0.687017       2.566601                    0.999875       2.982807       7.617261       0.570111       1.153121      -0.742428      -0.004514       0.001159       0.043677       0.043925      -0.010285       0.000798       0.000467       0.008069       0.041078      -0.017917       0.004185       0.013731              1.501129       1.329038      -0.004600      -0.131158       1.267170       0.019092       1.907180           0.000002
           31              H       7.780378       9.352389      10.339853       0.130197       0.949163 0.67678889E+01  0.63946451E+02                                 1.619841                            1.541832      -0.839769       2.495377                    0.999284       3.329923       9.251580       0.492142       1.317201      -0.701351       0.023104      -0.017711       0.026001       0.039033      -0.010622       0.003316      -0.001834       0.011824       0.040734      -0.018946       0.003886       0.015059              1.649983       1.804659      -0.280623       0.369621       1.555020      -0.274279       1.590271           0.000002
           32              H       8.094035       9.299286       8.096995       0.090033       0.977539 0.68907232E+01  0.66176537E+02                                 1.713433                            1.598348      -1.157601       2.323352                    0.995043       3.792273      11.039612       0.458731       1.390301      -0.683830       0.035975      -0.025731      -0.010784       0.045526      -0.014066       0.001206      -0.003395       0.011400      -0.009612      -0.014010      -0.003183       0.017193              1.782613       2.142754      -0.434811      -0.289516       1.703681       0.192294       1.501404           0.000001
           33              H      13.361813      13.852680       8.011085       0.136933       0.847734 0.60841493E+01  0.56403527E+02                                 1.547807                            1.492576      -0.801513       2.508526                    0.998948       3.418800       9.645564       0.481167       1.373106      -0.688836      -0.023337       0.021713      -0.000615       0.031882      -0.006763      -0.005463       0.004191      -0.001984       0.011627      -0.008976      -0.002218       0.011193              1.589148       1.898275      -0.372057       0.136509       1.567135      -0.078173       1.302034           0.000003
           34              H      13.837227      12.677825       8.940751       0.125017       0.936646 0.69471792E+01  0.67247373E+02                                 1.706046                            1.632880      -1.300180       2.260367                    0.993516       3.891176      11.591807       0.439651       1.439233      -0.673986      -0.009124      -0.017946       0.025699       0.032646      -0.002041      -0.001590      -0.001200      -0.015025      -0.006632      -0.007280      -0.001697       0.008977              1.754040       1.667671       0.211665      -0.211830       1.837890      -0.329392       1.756558           0.000001
           35              H       3.947579      13.799582      10.741788       0.115855       1.026676 0.73197889E+01  0.70695210E+02                                 1.711138                            1.603254      -1.123141       2.346119                    0.996236       3.583442      10.143032       0.481590       1.316853      -0.699757      -0.018949      -0.017263       0.024854       0.035704       0.008931       0.005646      -0.004475      -0.000457       0.026893      -0.015517       0.004380       0.011137              1.771544       1.915801       0.398309      -0.434491       1.690032      -0.237202       1.708797           0.000002
           36              H       5.620810      15.140378      11.619295       0.129256       1.016361 0.74733477E+01  0.71454413E+02                                 1.618844                            1.562614      -0.848240       2.488708                    0.999543       3.187962       8.541407       0.522845       1.225235      -0.723450       0.003745       0.001011       0.042291       0.042469       0.004624      -0.003443      -0.003123       0.001689       0.043887      -0.012016      -0.003785       0.015802              1.610114       1.443768       0.090929       0.099799       1.350862       0.069287       2.035711           0.000002
           37              H       6.620806      16.237237       7.915970       0.111745       0.930340 0.66685891E+01  0.63674842E+02                                 1.675063                            1.586485      -1.200300       2.311695                    0.994468       3.748929      10.968478       0.453213       1.415368      -0.679134       0.017003       0.022388      -0.027538       0.039353       0.008007      -0.006104      -0.006324       0.002493       0.013939      -0.010493      -0.003501       0.013995              1.725115       1.790624       0.346017      -0.229714       1.769166      -0.256156       1.615555           0.000001
           38              H       5.016427      14.866572       7.044600       0.120893       0.911523 0.67674308E+01  0.64738032E+02                                 1.637024                            1.587783      -1.243204       2.289933                    0.995586       3.719271      10.826765       0.458333       1.396978      -0.682608      -0.002571       0.003037      -0.035696       0.035917       0.004679       0.001318       0.003693       0.007720       0.019861      -0.009862       0.001453       0.008409              1.637047       1.426738       0.086928       0.101876       1.459422       0.039946       2.024980           0.000003
           39              H       9.948693      22.325579      10.867584       0.109549       0.984963 0.72957234E+01  0.71141686E+02                                 1.724539                            1.647657      -1.295523       2.260399                    0.994123       3.852867      11.337160       0.450146       1.395393      -0.682552       0.005446      -0.009878      -0.035369       0.037124       0.001799      -0.002903       0.005199      -0.004072       0.048157      -0.011565      -0.005871       0.017435              1.759300       1.464388       0.014742      -0.102974       1.634405       0.249341       2.179107           0.000002
           40              H       8.648150      21.461035      14.558636       0.128567       1.253556 0.96278854E+01  0.98183763E+02                                 1.859729                            1.770188      -1.354948       2.248012                    0.994425       3.526020       9.792695       0.492106       1.220503      -0.723332      -0.010233      -0.027867       0.028165       0.040921       0.005965      -0.003589      -0.010387      -0.000808      -0.007238      -0.011090      -0.002740       0.013830              1.866815       1.523989       0.215876      -0.204426       1.966149      -0.252277       2.110308           0.000001
           41              H      10.041596       8.522693      13.721015       0.126471       1.120601 0.85415601E+01  0.85245729E+02                                 1.779535                            1.708104      -1.300416       2.271597                    0.994864       3.553015      10.031574       0.479124       1.280923      -0.708707       0.012371       0.037868       0.014485       0.042389       0.003916       0.003287       0.002181      -0.030399      -0.018808      -0.013782      -0.005314       0.019095              1.792440       1.484829       0.207343      -0.000652       2.087564       0.183006       1.804928           0.000001
           42              H       8.109340      13.451107       9.833599       0.134033       0.941412 0.64749061E+01  0.60632608E+02                                 1.617323                            1.512421      -0.932625       2.447199                    0.999101       3.368958       9.382514       0.493731       1.324778      -0.698873      -0.025501       0.026334       0.023952       0.043789      -0.011116      -0.004040       0.003232      -0.000859       0.051354      -0.019696       0.000941       0.018755              1.667118       1.881083      -0.514054      -0.183411       1.782263       0.173498       1.338008           0.000002
           43              H       9.449238      12.052234      11.294065       0.134702       0.974432 0.67804541E+01  0.63006286E+02                                 1.554518                            1.474925      -0.733956       2.555046                    0.999804       2.993996       7.800329       0.547859       1.203130      -0.729810      -0.002943       0.000671       0.049526       0.049618      -0.016792      -0.004044      -0.001106       0.001492       0.043229      -0.024348       0.008825       0.015523              1.561363       1.292524       0.020167      -0.002052       1.288578      -0.005175       2.102988           0.000001
           44              H       9.925730      11.522879       5.636294       0.128978       0.928893 0.65910365E+01  0.62849067E+02                                 1.681481                            1.584203      -1.289251       2.276140                    0.994287       3.729597      10.960541       0.449844       1.427905      -0.676576      -0.029866       0.011910      -0.016570       0.036172      -0.010489      -0.000030      -0.000953       0.011569       0.031908      -0.017321       0.006609       0.010713              1.737003       2.044008      -0.422785       0.244223       1.740235      -0.096161       1.426765           0.000001
           45              H      11.440486      10.504006       4.151282       0.121470       0.973262 0.70165703E+01  0.65309659E+02                                 1.510817                            1.466631      -0.685291       2.566617                    0.999875       2.981354       7.601078       0.572408       1.149603      -0.743259      -0.004484       0.001336      -0.043909       0.044158      -0.010325      -0.000733      -0.000357       0.007886       0.041030      -0.017907       0.004198       0.013709              1.496904       1.325513      -0.004563       0.130560       1.263975      -0.019005       1.901223           0.000002
           46              H       2.315866       9.352384       5.001175       0.130270       0.946980 0.67462213E+01  0.63663627E+02                                 1.614513                            1.537151      -0.833552       2.497961                    0.999393       3.322234       9.211785       0.494165       1.313420      -0.702153       0.023320      -0.017783      -0.026008       0.039198      -0.010596      -0.003131       0.001807       0.011872       0.041025      -0.018983       0.003962       0.015020              1.644365       1.798068      -0.278893      -0.367492       1.549952       0.272695       1.585075           0.000002
           47              H       2.629533       9.299285       7.244033       0.089535       0.980935 0.69193463E+01  0.66521715E+02                                 1.717291                            1.601510      -1.155767       2.323100                    0.994938       3.800340      11.069700       0.458334       1.390035      -0.683848       0.036108      -0.025668       0.010782       0.045594      -0.014052      -0.001218       0.003358       0.011401      -0.009584      -0.013988      -0.003186       0.017173              1.786833       2.148638      -0.436800       0.290727       1.707541      -0.193103       1.504319           0.000001
           48              H       7.897312      13.852679       7.329943       0.136994       0.846905 0.60778397E+01  0.56341372E+02                                 1.548119                            1.492890      -0.808483       2.505925                    0.998914       3.419055       9.652097       0.480497       1.375111      -0.688451      -0.023348       0.021365       0.001023       0.031664      -0.006859       0.005440      -0.004341      -0.002149       0.011797      -0.009087      -0.002262       0.011348              1.589460       1.898583      -0.372079      -0.136521       1.567476       0.078191       1.302320           0.000003
           49              H       8.372721      12.677823       6.400277       0.123860       0.939859 0.69760243E+01  0.67584954E+02                                 1.708607                            1.635197      -1.293437       2.262610                    0.993460       3.896918      11.607409       0.439846       1.437353      -0.674322      -0.009217      -0.018286      -0.026104       0.033178      -0.002080       0.001748       0.001081      -0.014980      -0.006916      -0.007329      -0.001660       0.008989              1.756751       1.670239       0.212323       0.212447       1.840745       0.330077       1.759268           0.000002
           50              H       9.412065      13.799575       4.599240       0.117133       1.026541 0.73188063E+01  0.70683913E+02                                 1.710829                            1.602996      -1.113508       2.350099                    0.996349       3.582333      10.140028       0.481692       1.316607      -0.699784      -0.018554      -0.016866      -0.024436       0.035012       0.009093      -0.005479       0.004525      -0.000427       0.026853      -0.015614       0.004571       0.011043              1.771183       1.915378       0.398204       0.434374       1.689654       0.237170       1.708518           0.000002
           51              H      11.085293      15.140369       3.721733       0.130741       1.014862 0.74628767E+01  0.71361565E+02                                 1.620826                            1.564387      -0.865438       2.482604                    0.999452       3.184528       8.545259       0.520876       1.229740      -0.722459       0.003517       0.000931      -0.041541       0.041700       0.004647       0.003422       0.003030       0.002104       0.043695      -0.012049      -0.003661       0.015710              1.612114       1.445377       0.091127      -0.100030       1.352284      -0.069435       2.038682           0.000002
           52              H      12.085305      16.237237       7.425058       0.111331       0.931059 0.66773318E+01  0.63801177E+02                                 1.678300                            1.589387      -1.209433       2.307723                    0.994292       3.756100      11.005525       0.451848       1.418691      -0.678502       0.017022       0.022278       0.027282       0.039120       0.008094       0.006236       0.006494       0.002507       0.013745      -0.010556      -0.003684       0.014240              1.728577       1.794336       0.347104       0.230223       1.772783       0.256768       1.618611           0.000001
           53              H      10.480929      14.866573       8.296428       0.120799       0.911539 0.67679090E+01  0.64742456E+02                                 1.636929                            1.587772      -1.239472       2.291346                    0.995644       3.719049      10.825399       0.458372       1.396861      -0.682636      -0.002376       0.003217       0.035405       0.035630       0.004482      -0.001441      -0.003757       0.007775       0.020421      -0.009834       0.001228       0.008607              1.636952       1.426849       0.087006      -0.101800       1.459519      -0.039939       2.024488           0.000003
           54              H       6.444841      14.028572       4.473444       0.109131       0.985977 0.73027734E+01  0.71202724E+02                                 1.723192                            1.646475      -1.287829       2.263262                    0.994213       3.850138      11.315584       0.451278       1.392046      -0.683200      -0.005166      -0.009847       0.035692       0.037384      -0.001954      -0.003097      -0.005307      -0.004204       0.047547      -0.011711      -0.005613       0.017324              1.757863       1.463393      -0.014713      -0.102812       1.633168      -0.248990       2.177027           0.000002
           55              H       7.745384      13.164021       0.782392       0.127982       1.246948 0.95610526E+01  0.97288525E+02                                 1.849222                            1.760895      -1.328058       2.258697                    0.994611       3.518608       9.746976       0.494946       1.216165      -0.724304       0.010465      -0.027983      -0.028438       0.041247      -0.006019      -0.003634       0.010327      -0.001166      -0.007155      -0.010947      -0.002941       0.013888              1.856111       1.516580      -0.213809      -0.202436       1.954505       0.249832       2.097247           0.000001
           56              H       6.351938      16.819680       1.620013       0.128810       1.116735 0.85094296E+01  0.84881915E+02                                 1.778887                            1.707656      -1.314843       2.266881                    0.994681       3.547238      10.026923       0.477815       1.285085      -0.707825      -0.011953       0.036886      -0.014187       0.041289      -0.003949       0.003332      -0.002207      -0.030336      -0.018786      -0.013792      -0.005285       0.019077              1.791753       1.484509      -0.207031      -0.000769       2.086187      -0.182628       1.804563           0.000001
           57              H       8.284194       5.154102       5.507429       0.134646       0.939944 0.64613685E+01  0.60456384E+02                                 1.613564                            1.509239      -0.924378       2.450490                    0.999163       3.363262       9.353821       0.495183       1.321974      -0.699449       0.025195       0.026431      -0.023888       0.043635       0.011176      -0.003910      -0.003094      -0.000364       0.051474      -0.019767       0.001078       0.018689              1.663067       1.876158       0.511907      -0.182657       1.777713      -0.172788       1.335331           0.000002
           58              H       6.944296       3.755226       4.046963       0.134061       0.977561 0.68056426E+01  0.63280027E+02                                 1.555392                            1.475664      -0.731001       2.554820                    0.999801       2.999638       7.809829       0.548999       1.199878      -0.730523       0.002939       0.000712      -0.049977       0.050068       0.016811      -0.004149       0.001239       0.001442       0.043039      -0.024367       0.008877       0.015489              1.562266       1.293135      -0.020174      -0.002091       1.289173       0.005147       2.104491           0.000001
           59              H       6.467804      19.819884       9.704734       0.128457       0.931317 0.66132086E+01  0.63134423E+02                                 1.686574                            1.588488      -1.304446       2.269696                    0.994169       3.740101      11.009790       0.448400       1.430826      -0.676006       0.030100       0.012120       0.016584       0.036441       0.010455      -0.000045       0.000967       0.011679       0.032471      -0.017413       0.006517       0.010897              1.742550       2.051468       0.425376       0.245714       1.745682       0.096843       1.430500           0.000001
           60              H       4.953048      18.801014      11.189746       0.121503       0.973588 0.70217903E+01  0.65382734E+02                                 1.512520                            1.468330      -0.688454       2.565849                    0.999877       2.981967       7.608753       0.571294       1.151412      -0.742826       0.004433       0.001179       0.043753       0.043993       0.010226      -0.000719       0.000527       0.008034       0.041267      -0.017886       0.004099       0.013787              1.498561       1.327071       0.004599       0.130713       1.265376       0.019011       1.903234           0.000002
           61              H      14.077668      17.649389      10.339853       0.130558       0.947992 0.67569451E+01  0.63815411E+02                                 1.618432                            1.540525      -0.841270       2.494763                    0.999255       3.326465       9.239115       0.492394       1.317099      -0.701384      -0.023013      -0.017384       0.026087       0.038889       0.010633      -0.003163      -0.001823       0.011868       0.040689      -0.018958       0.004002       0.014956              1.648527       1.802983       0.280296      -0.369250       1.553630      -0.273996       1.588966           0.000002
           62              H      13.764001      17.596286       8.096995       0.089234       0.981426 0.69240657E+01  0.66580771E+02                                 1.718101                            1.602246      -1.158490       2.321949                    0.994957       3.802366      11.078010       0.458131       1.390364      -0.683784      -0.036262      -0.025862      -0.010661       0.045798       0.014059      -0.001091      -0.003233       0.011440      -0.009102      -0.014060      -0.003003       0.017063              1.787717       2.149735       0.437059       0.290910       1.708353       0.193220       1.505064           0.000001
           63              H       8.496222       5.555680       8.011085       0.136924       0.845591 0.60663546E+01  0.56214194E+02                                 1.547380                            1.492173      -0.813525       2.504220                    0.998904       3.417314       9.648699       0.480227       1.376390      -0.688219       0.023298       0.021582      -0.000714       0.031766       0.006784       0.005485       0.004171      -0.001900       0.012019      -0.009054      -0.002178       0.011233              1.588704       1.897522       0.371927      -0.136545       1.566813      -0.078275       1.301778           0.000003
           64              H       8.020813      20.974825       8.940751       0.124054       0.941051 0.69894010E+01  0.67770232E+02                                 1.712227                            1.638437      -1.305652       2.257209                    0.993314       3.906051      11.652445       0.438588       1.440293      -0.673747       0.009298      -0.017814       0.026075       0.032919       0.002034       0.001647      -0.001183      -0.015071      -0.007117      -0.007278      -0.001795       0.009073              1.760615       1.673917      -0.213123       0.213260       1.844855      -0.331181       1.763072           0.000001
           65              H       6.981469      22.096582      10.741788       0.116756       1.024108 0.72982707E+01  0.70441837E+02                                 1.709006                            1.601482      -1.121097       2.347577                    0.996298       3.578787      10.129547       0.481548       1.317819      -0.699566       0.018625      -0.017209       0.024563       0.035304      -0.008885      -0.005475      -0.004461      -0.000372       0.027040      -0.015420       0.004325       0.011095              1.769202       1.913092      -0.397402       0.433459       1.687906      -0.236594       1.706607           0.000002
           66              H       5.308241       6.843378      11.619295       0.130137       1.016031 0.74729757E+01  0.71476599E+02                                 1.621443                            1.564947      -0.858889       2.484958                    0.999458       3.186715       8.550006       0.521073       1.228959      -0.722632      -0.003379       0.000889       0.041712       0.041858      -0.004638       0.003359      -0.003083       0.001837       0.043580      -0.011994      -0.003674       0.015668              1.612730       1.445864      -0.091191      -0.100089       1.352740       0.069492       2.039586           0.000003
           67              H       4.308229       7.940237       7.915970       0.112419       0.928236 0.66523953E+01  0.63504745E+02                                 1.675173                            1.586646      -1.208050       2.308865                    0.994309       3.748890      10.980085       0.452132       1.419100      -0.678440      -0.017074       0.022053      -0.027196       0.038955      -0.007999       0.006150      -0.006423       0.002537       0.013946      -0.010500      -0.003593       0.014092              1.725238       1.790759      -0.345909       0.229501       1.769294      -0.255938       1.615662           0.000001
           68              H       5.912605       6.569572       7.044600       0.121557       0.910059 0.67534813E+01  0.64570038E+02                                 1.635218                            1.586122      -1.234577       2.293926                    0.995761       3.714647      10.809737       0.458592       1.396936      -0.682626       0.002292       0.002922      -0.035309       0.035504      -0.004677      -0.001287       0.003569       0.007439       0.020066      -0.009765       0.001397       0.008368              1.635241       1.425388      -0.086798      -0.101652       1.457975       0.039873       2.022361           0.000003
           69              C      12.071107      14.284127      11.747852      -0.134585      35.292818 0.47841213E+03  0.11594526E+05                                 9.529571                            7.447608      -0.155394       1.912294                    0.999536      30.784026      91.772490       0.581290       0.434773      -1.046002      -0.007825       0.001992       0.033397       0.034360       0.021452      -0.020227       0.008678       0.059661       0.067009      -0.050914       0.009195       0.041720             10.787905       6.546013      -3.468084       0.768324      15.040183       0.574733      10.777520           0.000002
           70              C      12.623023      13.379755      12.633643      -0.035962      38.772253 0.43581440E+03  0.10168922E+05                                 9.850752                            6.886450       0.103620       2.039102                    0.999379      27.118503      75.624828       0.643298       0.408057      -1.078376      -0.026114       0.041260       0.021374       0.053303       0.003319      -0.010260      -0.010397       0.008980       0.028000      -0.013967      -0.005806       0.019772             12.267202       5.845117      -2.632495       0.529861      17.604580       3.606145      13.351910          -0.000001
           71              C      12.868928      13.774694      13.946835      -0.100465      34.483200 0.43514344E+03  0.10279897E+05                                 9.359057                            7.073716      -0.136489       1.929580                    0.999378      29.624202      86.669583       0.601251       0.431215      -1.050090      -0.035965       0.004603      -0.004334       0.036517       0.013372      -0.016704      -0.034146       0.080891      -0.075066      -0.060689      -0.000749       0.061438             10.930774       5.361453      -1.563520       0.508631      12.653314       4.418694      14.777555           0.000001
           72              C      12.601169      15.097236      14.346929       0.005165      38.766023 0.42824772E+03  0.99709629E+04                                 9.997348                            6.904985      -0.009715       2.011899                    0.999217      26.839569      75.314421       0.630090       0.417505      -1.069830      -0.036852      -0.018530      -0.023513       0.047480      -0.002344      -0.019016      -0.007597      -0.006008      -0.050005      -0.029125       0.012107       0.017018             12.973326       6.159661      -1.471818       2.271127      11.534791       3.759219      21.225526          -0.000001
           73              C      12.027394      15.955145      13.451013      -0.110360      33.659762 0.43437026E+03  0.10300797E+05                                 9.322480                            7.148819      -0.293702       1.882907                    0.998949      29.969406      89.075887       0.585404       0.441204      -1.039663      -0.023040      -0.026466       0.006370       0.035663       0.029443      -0.040419       0.005678       0.014879      -0.111814      -0.061739       0.003098       0.058641             10.884020       6.287472      -1.851395       2.712167       9.043108      -0.486489      17.321481           0.000002
           74              C      11.757445      15.570163      12.161447      -0.024907      38.509521 0.44273509E+03  0.10394556E+05                                 9.879130                            6.993868      -0.002865       2.006303                    0.999305      27.290548      76.904208       0.629683       0.414307      -1.071869       0.002832      -0.035888       0.037118       0.051708       0.000863      -0.015644       0.002308      -0.000300       0.011114      -0.015387      -0.001447       0.016834             12.142344       7.345213      -4.157943       2.698972      13.962875      -1.649801      15.118942           0.000001
           75              C       7.460136       7.254897       0.408071       0.555872      25.491067 0.28226514E+03  0.60095713E+04                                 8.012103                            5.942416      -0.085639       2.011538                    0.999604      23.254052      65.477291       0.613225       0.469138      -1.023885      -0.014639       0.037401       0.046088       0.061132       0.009111      -0.021152      -0.007964       0.129395      -0.195856      -0.069235      -0.031573       0.100808              9.932290       4.734602      -0.173030       1.343761       8.592699       2.773162      16.469569           0.000003
           76              C      11.097331      16.542570      11.213678       0.591128      22.888046 0.24916511E+03  0.51598109E+04                                 7.462138                            5.607023      -0.030475       2.047518                    0.999488      22.383153      62.864050       0.625102       0.473161      -1.018173      -0.038139       0.051593      -0.023937       0.068479       0.085725       0.007280       0.031382       0.017270      -0.164012      -0.076978      -0.040622       0.117600              8.719993       6.985280      -3.681955       0.718484       8.977365      -2.238845      10.197333           0.000005
           77              C      12.882039      11.970924      12.218822       0.613741      24.050494 0.24985805E+03  0.51605736E+04                                 7.659464                            5.590413       0.042616       2.072218                    0.999562      22.007422      61.061052       0.632231       0.469057      -1.023789      -0.001317      -0.064886      -0.013608       0.066310       0.032362       0.004073      -0.007537       0.176633      -0.084452      -0.081230      -0.026957       0.108187              9.115244       4.343753      -0.947942      -0.498771      13.548999       1.395409       9.452981           0.000002
           78              C      13.097335      21.139107       9.569733      -0.092378      27.099020 0.39552430E+03  0.90787756E+04                                 7.843646                            6.647593       0.499074       2.154213                    0.999463      27.951728      79.322394       0.636891       0.418974      -1.062896      -0.004872       0.009609      -0.044623       0.045905       0.020378       0.020699       0.011987      -0.001932       0.152483      -0.046347      -0.013088       0.059435              8.359254       8.992087       3.770081       0.626759       8.205361       0.113660       7.880315           0.000005
           79              C      12.346514      20.374124      10.367467      -0.001442      24.844142 0.35073402E+03  0.78227448E+04                                 7.366821                            6.257810       0.367388       2.119444                    0.999897      26.893901      75.558957       0.655883       0.418695      -1.061664      -0.059119      -0.041232      -0.015694       0.073766       0.025392       0.014365       0.008970      -0.006060       0.035558      -0.032088      -0.000504       0.032593              7.672129       6.945623       2.143974      -0.058818       6.469287      -0.205586       9.601477           0.000001
           80              C      11.691863      19.957613       8.363622       0.167882      30.855960 0.38068833E+03  0.86978656E+04                                 8.817443                            6.717913       0.017080       2.024437                    0.999706      26.261259      75.559166       0.603021       0.444560      -1.042113       0.013302       0.010396       0.033999       0.037959       0.002354      -0.011852       0.010093      -0.001631       0.020439      -0.016339      -0.000948       0.017287             10.104775      10.693709       5.129723       2.269160       9.658096       1.372639       9.962521           0.000003
           81              C      10.891858      19.338655       7.287909       0.163284      29.243771 0.38442831E+03  0.88079875E+04                                 8.473912                            6.747353      -0.100074       1.991932                    0.999503      26.260056      75.751007       0.601952       0.444102      -1.042006      -0.035972      -0.035600       0.002535       0.050673      -0.006789       0.003737      -0.000174      -0.006365      -0.064485      -0.021981       0.003618       0.018363              9.350974      10.180472       3.772039       0.943972       7.631345       1.518641      10.241103           0.000002
           82              C      11.172730      19.385117       5.952319      -0.169899      30.334324 0.47563008E+03  0.11497227E+05                                 8.606052                            7.435408      -0.175032       1.926455                    0.997433      30.182259      89.528725       0.581314       0.435885      -1.046523      -0.004848      -0.029380      -0.023815       0.038129      -0.003912      -0.007949      -0.008177       0.009350      -0.011196      -0.014863       0.003970       0.010892              8.965519       9.929293       3.062949      -0.320440       7.701496       0.847489       9.265768          -0.000000
           83              C      10.278736      18.757863       5.068676      -0.009101      24.613386 0.36890489E+03  0.83241725E+04                                 7.368224                            6.453425       0.238999       2.082349                    0.999710      26.908121      75.788805       0.641183       0.423348      -1.059805       0.011156      -0.002881       0.017916       0.021301      -0.007749       0.007382      -0.001483      -0.003175       0.030352      -0.014003       0.000003       0.013999              7.587217       8.939386       2.482816      -0.166601       6.169529       0.465629       7.652737           0.000002
           84              C       9.207695      18.085806       5.565725      -0.125289      26.609667 0.42021735E+03  0.98373923E+04                                 7.853255                            6.960542      -0.068283       1.971895                    0.998099      28.790289      83.746360       0.605141       0.432358      -1.049784       0.012548      -0.004464      -0.005641       0.014464      -0.000082       0.004086       0.001837       0.010128       0.034008      -0.010902      -0.001826       0.012728              8.082421       9.509591       2.312108       0.029179       6.429334       0.596153       8.308338           0.000001
           85              C       9.029555      18.067554       6.912667       0.103032      24.366565 0.35484395E+03  0.80163976E+04                                 7.600681                            6.537338      -0.177899       1.963791                    0.998201      26.790425      78.239086       0.600300       0.451643      -1.031494       0.045786       0.020513       0.021720       0.054671      -0.009246       0.007932      -0.004182      -0.003755      -0.114580      -0.039445       0.009898       0.029547              8.050808       9.232931       2.485068       0.218210       6.485587       0.558346       8.433906           0.000003
           86              C      13.198969       5.008077       7.084487      -0.159600      28.639176 0.42884923E+03  0.10099895E+05                                 8.315138                            7.003916      -0.298090       1.918978                    0.995171      28.826289      84.355531       0.606297       0.428952      -1.050897      -0.048891      -0.005752       0.048693       0.069241       0.022618      -0.034194      -0.036445      -0.020495       0.139577      -0.049738      -0.028817       0.078555              9.304089      10.051417      -1.249510      -0.140518      10.009787      -1.976270       7.851063           0.000004
           87              C      12.085303       5.904152       6.520551       0.112073      29.291224 0.41131177E+03  0.95169182E+04                                 8.415696                            6.877250       0.054330       2.036159                    0.999431      26.151200      74.075003       0.613891       0.431211      -1.057167       0.032100      -0.008733       0.010760       0.034964      -0.035094       0.017729      -0.014955       0.027209      -0.062123      -0.029747      -0.025283       0.055030              9.485433       9.779794      -5.003744       0.707666       9.927702      -1.065666       8.748803           0.000004
           88              C      11.895135       5.987121       5.169926      -0.153216      30.935618 0.44000504E+03  0.10402892E+05                                 8.606807                            7.048594       0.130692       2.019928                    0.999203      29.528126      85.861119       0.611830       0.423427      -1.056992      -0.019266       0.029020      -0.023137       0.041817      -0.005114      -0.004582       0.019276       0.005740      -0.002450      -0.020945       0.000550       0.020394              9.426177      10.351351      -4.597058       0.190643       8.879219      -0.826755       9.047961           0.000005
           89              C      10.888573       6.786951       4.641275      -0.090429      29.903743 0.40948009E+03  0.95030244E+04                                 8.418908                            6.797035       0.121080       2.018657                    0.999704      28.712924      82.556504       0.623792       0.423095      -1.057835       0.018236      -0.009658       0.016903       0.026675       0.019874       0.000626       0.004550      -0.001305       0.044754      -0.027518       0.009829       0.017690              9.309570      10.894951      -4.975607       0.472492       8.822076      -0.440561       8.211683           0.000002
           90              C      10.067807       7.493856       5.484418      -0.049832      36.095123 0.46793277E+03  0.11138852E+05                                 9.472688                            7.183278      -0.026788       1.990919                    0.999384      27.827784      78.952381       0.622237       0.413517      -1.072417       0.035572      -0.022793       0.017990       0.045918       0.001211       0.002207       0.009255       0.010066       0.041507      -0.014946      -0.002189       0.017135             11.265008      13.441129      -6.169048       2.379496      10.345515      -1.434683      10.008379           0.000002
           91              C      10.295133       7.427482       6.851610      -0.102392      31.532143 0.45618628E+03  0.10959650E+05                                 8.952663                            7.347389      -0.269378       1.889920                    0.998482      30.253801      90.727632       0.574509       0.443767      -1.037386       0.033565      -0.003540      -0.005431       0.034185       0.011122      -0.016174       0.018014       0.002720       0.000933      -0.030427       0.011048       0.019379              9.955910      10.563415      -4.333741       1.863091       9.671128      -1.069946       9.633187           0.000001
           92              C      11.264537       6.629311       7.373512      -0.157128      31.749241 0.45872633E+03  0.10995568E+05                                 8.852223                            7.258279      -0.054687       1.958522                    0.998653      30.162369      89.274045       0.593331       0.430670      -1.049027      -0.011808       0.033863      -0.007096       0.036558       0.016094       0.007689       0.004705       0.000413       0.032688      -0.021683       0.002082       0.019602              9.891450      10.492280      -5.123536       0.652534      10.394026      -0.381583       8.788045           0.000005
           93              C       8.971627       8.345128       4.907595       0.609463      22.835398 0.24915545E+03  0.51687568E+04                                 7.496938                            5.644788      -0.039386       2.045142                    0.999464      22.422636      63.398439       0.615650       0.479575      -1.012946      -0.054252       0.025877      -0.037695       0.070949       0.074654      -0.012811       0.013066      -0.031569      -0.101845      -0.068816      -0.024497       0.093313              8.781935       9.994031      -4.020392       1.524769       7.476689      -0.535799       8.875086           0.000005
           94              C       4.322427       5.987119       3.593176      -0.135884      35.327432 0.47899966E+03  0.11612494E+05                                 9.536252                            7.452668      -0.155751       1.911850                    0.999526      30.803385      91.849262       0.581027       0.434830      -1.045952       0.008734       0.002234      -0.032495       0.033722      -0.021586      -0.020153      -0.008640       0.060879       0.066293      -0.051312       0.009383       0.041929             10.795716       6.550274       3.470830       0.767666      15.051614      -0.577852      10.785261           0.000002
           95              C       3.770511       5.082745       2.707385      -0.033524      38.699210 0.43493873E+03  0.10143065E+05                                 9.838458                            6.879520       0.107936       2.040738                    0.999386      27.087080      75.509151       0.643644       0.408056      -1.078411       0.026121       0.041349      -0.020873       0.053176      -0.002749      -0.009863       0.010013       0.007308       0.031559      -0.013362      -0.006263       0.019625             12.250151       5.838662       2.628948       0.529224      17.579793      -3.598888      13.331998          -0.000001
           96              C       3.524606       5.477681       1.394193      -0.099287      34.433459 0.43444720E+03  0.10258789E+05                                 9.350273                            7.068521      -0.142592       1.928189                    0.999398      29.593685      86.545408       0.601445       0.431272      -1.050112       0.035069       0.003696       0.002179       0.035330      -0.013429      -0.016664       0.034714       0.080054      -0.076414      -0.061145      -0.000214       0.061359             10.919333       5.356977       1.561966       0.507729      12.640680      -4.413440      14.760342           0.000001
           97              C       3.792365       6.800222       0.994099       0.004869      38.773152 0.42837797E+03  0.99744288E+04                                 9.996516                            6.904581      -0.007324       2.012554                    0.999199      26.846089      75.326337       0.630328       0.417329      -1.069977       0.037115      -0.017960       0.023396       0.047408       0.001553      -0.019621       0.006608      -0.006659      -0.048676      -0.029013       0.011630       0.017383             12.972114       6.159385       1.471039       2.271724      11.531184      -3.757855      21.225773          -0.000001
           98              C       4.366140       7.658133       1.890015      -0.111210      33.739593 0.43559998E+03  0.10337903E+05                                 9.339073                            7.160466      -0.292601       1.882916                    0.998965      30.010942      89.251698       0.584703       0.441394      -1.039487       0.022620      -0.026963      -0.006409       0.035774      -0.029550      -0.041132      -0.005220       0.016282      -0.110587      -0.061796       0.002373       0.059423             10.905065       6.298542       1.854048       2.719111       9.055384       0.488131      17.361270           0.000002
           99              C       4.636089       7.273154       3.179581      -0.024307      38.470715 0.44219421E+03  0.10378709E+05                                 9.873005                            6.989720       0.000778       2.007495                    0.999319      27.273678      76.845612       0.629851       0.414322      -1.071857      -0.002653      -0.036630      -0.036913       0.052071       0.000001      -0.016225      -0.001561      -0.000526       0.008806      -0.015861      -0.001210       0.017070             12.134700       7.340547       4.154176       2.696678      13.952454       1.645914      15.111100           0.000001
          100              C       8.933398      15.551912      14.932957       0.556063      25.484110 0.28215894E+03  0.60068414E+04                                 8.011546                            5.941879      -0.088151       2.010936                    0.999589      23.248940      65.463774       0.613153       0.469229      -1.023819       0.014020       0.036452      -0.047200       0.061263      -0.010146      -0.021418       0.007927       0.128493      -0.197189      -0.069646      -0.031166       0.100812              9.931725       4.734455       0.173064       1.344307       8.591353      -2.771565      16.469366           0.000003
          101              C       5.296203       8.245563       4.127350       0.592935      22.857874 0.24878027E+03  0.51501173E+04                                 7.457832                            5.604162      -0.035382       2.046224                    0.999493      22.365440      62.814398       0.624983       0.473409      -1.017986       0.039182       0.051763       0.024501       0.069389      -0.085152       0.007135      -0.031563       0.018175      -0.163768      -0.077004      -0.040038       0.117041              8.714685       6.981023       3.678985       0.717818       8.971185       2.236882      10.191848           0.000005
          102              C       3.511495       3.673915       3.122206       0.611864      24.076296 0.25019571E+03  0.51688822E+04                                 7.661969                            5.592228       0.044848       2.072755                    0.999591      22.022818      61.095822       0.632511       0.468728      -1.024050       0.001292      -0.065824       0.012613       0.067034      -0.032327       0.004332       0.008069       0.177854      -0.086623      -0.081619      -0.027498       0.109117              9.117967       4.344944       0.948379      -0.499112      13.553157      -1.394375       9.455800           0.000002
          103              C       3.296199      12.842103       5.771295      -0.090357      27.059228 0.39470786E+03  0.90548590E+04                                 7.834455                            6.639591       0.499896       2.154894                    0.999432      27.922642      79.203001       0.637473       0.418830      -1.063045       0.004926       0.010009       0.043997       0.045389      -0.020908       0.020237      -0.011985      -0.000358       0.150040      -0.046334      -0.012276       0.058610              8.349337       8.981184      -3.765564       0.626879       8.195357      -0.114483       7.871470           0.000005
          104              C       4.047020      12.077118       4.973561      -0.000045      24.779541 0.34942190E+03  0.77850806E+04                                 7.350582                            6.243428       0.366719       2.120003                    0.999870      26.841047      75.335058       0.657152       0.418338      -1.062040       0.059118      -0.042418       0.013856       0.074069      -0.025211       0.014376      -0.010100      -0.005278       0.040165      -0.032426      -0.001022       0.033448              7.655314       6.927043      -2.137068      -0.058314       6.452565       0.205796       9.586334           0.000001
          105              C       4.701671      11.660611       6.977406       0.166256      30.895716 0.38122947E+03  0.87133020E+04                                 8.823667                            6.721839       0.015551       2.023824                    0.999673      26.284615      75.639112       0.602960       0.444448      -1.042181      -0.013909       0.010262      -0.033297       0.037516      -0.002193      -0.012182      -0.009576      -0.000954       0.018118      -0.016106      -0.000776       0.016882             10.112383      10.702261      -5.134526       2.270765       9.665940      -1.373563       9.968948           0.000003
          106              C       5.501676      11.041656       8.053119       0.163913      29.231480 0.38420699E+03  0.88019115E+04                                 8.473585                            6.747000      -0.104329       1.990721                    0.999474      26.250216      75.725665       0.601737       0.444311      -1.041852       0.035573      -0.035442      -0.003586       0.050343       0.005905       0.003975       0.000086      -0.005366      -0.067055      -0.022868       0.005080       0.017788              9.350757      10.180152      -3.772253       0.945522       7.631329      -1.519754      10.240789           0.000002
          107              C       5.220804      11.088121       9.388709      -0.167773      30.274648 0.47433133E+03  0.11457679E+05                                 8.594065                            7.424728      -0.174641       1.927055                    0.997541      30.140978      89.366338       0.581809       0.435823      -1.046589       0.005492      -0.029686       0.024153       0.038663       0.003626      -0.008135       0.008477       0.010729      -0.009762      -0.015143       0.003583       0.011560              8.953160       9.916202      -3.059114      -0.319316       7.690545      -0.846230       9.252732          -0.000000
          108              C       6.114798      10.460868      10.272352      -0.011353      24.677242 0.37020707E+03  0.83619107E+04                                 7.385050                            6.468416       0.232156       2.079808                    0.999739      26.953887      75.985142       0.639827       0.423821      -1.059383      -0.011292      -0.003267      -0.016980       0.020652       0.007875       0.007745       0.002203      -0.004346       0.030926      -0.014369      -0.000327       0.014696              7.604603       8.962954      -2.489819      -0.166270       6.184734      -0.467310       7.666122           0.000002
          109              C       7.185839       9.788811       9.775303      -0.124042      26.571479 0.41931578E+03  0.98106642E+04                                 7.843057                            6.950240      -0.063164       1.973734                    0.998106      28.765032      83.639108       0.605981       0.432006      -1.050035      -0.012909      -0.003948       0.006341       0.014914      -0.000644       0.003936      -0.002062       0.009465       0.030709      -0.010067      -0.001685       0.011752              8.072515       9.497629      -2.310730       0.031688       6.421781      -0.596978       8.298135           0.000001
          110              C       7.363979       9.770556       8.428361       0.102237      24.408617 0.35567837E+03  0.80404602E+04                                 7.612124                            6.547785      -0.180237       1.962831                    0.998267      26.822162      78.372853       0.599404       0.452025      -1.031213      -0.046014       0.020696      -0.021854       0.054984       0.009771       0.007964       0.003373      -0.004322      -0.115589      -0.039713       0.009587       0.030127              8.062704       9.244911      -2.486839       0.220897       6.494556      -0.561012       8.448644           0.000003
          111              C       3.194565      13.305078       8.256541      -0.162581      28.647686 0.42899034E+03  0.10101432E+05                                 8.307786                            6.998272      -0.285369       1.922792                    0.995311      28.818457      84.253845       0.607582       0.428120      -1.051679       0.049593      -0.006462      -0.050413       0.071012      -0.022428      -0.034240       0.036924      -0.019915       0.141313      -0.049623      -0.029551       0.079174              9.295296      10.041885       1.245952      -0.139753       9.999912       1.975682       7.844090           0.000004
          112              C       4.308231      14.201154       8.820477       0.112128      29.287513 0.41126931E+03  0.95155056E+04                                 8.414344                            6.876828       0.050309       2.035009                    0.999409      26.148856      74.061995       0.613931       0.431202      -1.057192      -0.033345      -0.009138      -0.010908       0.036254       0.035656       0.018177       0.015212       0.026673      -0.065954      -0.030383      -0.025810       0.056193              9.483261       9.776646       5.000986       0.708339       9.924568       1.066434       8.748568           0.000004
          113              C       4.498399      14.284126      10.171102      -0.152901      30.961077 0.44049613E+03  0.10417682E+05                                 8.612422                            7.053046       0.129445       2.019380                    0.999222      29.541419      85.920277       0.611554       0.423489      -1.056925       0.018792       0.028897       0.023612       0.041781       0.006041      -0.004551      -0.019090       0.005952      -0.001944      -0.020836       0.000159       0.020676              9.432867      10.359669       4.601116       0.190777       8.886074       0.827460       9.052857           0.000005
          114              C       5.504961      15.083957      10.699753      -0.087148      29.837218 0.40829189E+03  0.94694519E+04                                 8.411451                            6.791257       0.120707       2.018944                    0.999719      28.671221      82.435641       0.623435       0.423605      -1.057418      -0.017272      -0.008926      -0.016009       0.025185      -0.019489       0.000156      -0.004293      -0.000976       0.047081      -0.027536       0.009951       0.017585              9.301338      10.885208       4.970538       0.471639       8.814402       0.439832       8.204403           0.000002
          115              C       6.325727      15.790861       9.856610      -0.052754      36.211692 0.46972487E+03  0.11192979E+05                                 9.493877                            7.197806      -0.024068       1.991024                    0.999386      27.886942      79.178733       0.621464       0.413607      -1.072285      -0.035393      -0.022945      -0.018610       0.046103      -0.001368       0.002346      -0.009082       0.011042       0.039963      -0.015110      -0.001510       0.016621             11.292293      13.477328       6.188123       2.386665      10.372677       1.439598      10.026874           0.000002
          116              C       6.098401      15.724483       8.489418      -0.102619      31.509534 0.45579632E+03  0.10945952E+05                                 8.941952                            7.339596      -0.264010       1.891743                    0.998524      30.230643      90.586489       0.575465       0.443205      -1.037904      -0.033127      -0.003143       0.005871       0.033789      -0.011650      -0.015534      -0.017509       0.001898      -0.001287      -0.029998       0.011885       0.018114              9.943264      10.550006       4.326682       1.861339       9.658018       1.068969       9.621767           0.000001
          117              C       5.128997      14.926311       7.967516      -0.156263      31.712538 0.45807556E+03  0.10975460E+05                                 8.844208                            7.252466      -0.050086       1.960173                    0.998626      30.134561      89.157166       0.593683       0.430592      -1.049133       0.012053       0.033561       0.008678       0.036700      -0.015382       0.007689      -0.004575       0.000319       0.031635      -0.020816       0.001743       0.019073              9.881695      10.480955       5.116174       0.653218      10.381635       0.382013       8.782493           0.000005
          118              C       7.421907      16.642133      10.433433       0.611169      22.805377 0.24875223E+03  0.51584226E+04                                 7.491423                            5.640719      -0.041902       2.044685                    0.999440      22.404436      63.339694       0.615776       0.479660      -1.012877       0.054070       0.025644       0.036195       0.069937      -0.074380      -0.012316      -0.013955      -0.030156      -0.100709      -0.068721      -0.024029       0.092750              8.775430       9.986266       4.017012       1.522492       7.471723       0.534888       8.868302           0.000005
          119              C       9.786946      22.581127      11.747852      -0.136032      35.351832 0.47941009E+03  0.11624666E+05                                 9.539668                            7.455366      -0.156270       1.911688                    0.999526      30.814940      91.885596       0.580993       0.434772      -1.046011       0.008412       0.002545       0.032682       0.033843      -0.021249       0.020262       0.008928       0.060107       0.069024      -0.051343       0.009393       0.041950             10.799812       6.552709       3.472484      -0.768796      15.058016       0.575244      10.788712           0.000002
          120              C       9.235033      21.676755      12.633643      -0.034663      38.689132 0.43477600E+03  0.10138085E+05                                 9.835765                            6.877581       0.101709       2.038948                    0.999394      27.083995      75.490381       0.643841       0.407978      -1.078487       0.026508       0.040885       0.020096       0.052708      -0.002907       0.010551      -0.010852       0.009043       0.027628      -0.014480      -0.005579       0.020060             12.246824       5.836850       2.626963      -0.530404      17.571526       3.597231      13.332096          -0.000001
          121              C       8.989133      22.071694      13.946835      -0.100218      34.469823 0.43499253E+03  0.10274922E+05                                 9.352914                            7.069555      -0.134328       1.930125                    0.999387      29.622144      86.643303       0.601833       0.430857      -1.050361       0.035786       0.005171      -0.004807       0.036476      -0.014035       0.017043      -0.033867       0.079657      -0.073821      -0.059990      -0.001241       0.061232             10.922710       5.358215       1.562870      -0.509641      12.643876       4.411134      14.766038           0.000001
          122              C       9.256895      23.394236      14.346929       0.004609      38.777538 0.42841578E+03  0.99758985E+04                                 9.998812                            6.905982      -0.009297       2.011993                    0.999219      26.846836      75.339762       0.630090       0.417462      -1.069852       0.037462      -0.018192      -0.023313       0.047727       0.001740       0.018961      -0.007699      -0.006657      -0.051059      -0.029279       0.011954       0.017325             12.975362       6.160272       1.471061      -2.271423      11.535271       3.760565      21.230544          -0.000001
          123              C       9.830665       7.658145      13.451013      -0.109515      33.708132 0.43508677E+03  0.10323033E+05                                 9.339263                            7.161340      -0.299509       1.881186                    0.998932      29.982928      89.166716       0.584024       0.442022      -1.039082       0.022842      -0.025476       0.006797       0.034885      -0.028927       0.040556       0.005185       0.014613      -0.112206      -0.061612       0.003164       0.058447             10.905327       6.299203       1.853135      -2.720586       9.052239      -0.491785      17.364538           0.000002
          124              C      10.100609       7.273163      12.161447      -0.023806      38.446293 0.44188340E+03  0.10369426E+05                                 9.868524                            6.986937       0.000244       2.007524                    0.999342      27.262991      76.804145       0.630031       0.414283      -1.071899      -0.002771      -0.036141       0.036653       0.051549      -0.000383       0.015246       0.001653      -0.000737       0.011656      -0.014906      -0.001499       0.016405             12.129124       7.337994       4.152424      -2.696613      13.946347      -1.649415      15.103031           0.000001
          125              C       3.468866      15.551897       0.408071       0.555725      25.477858 0.28208165E+03  0.60045952E+04                                 8.009083                            5.940120      -0.084271       2.012135                    0.999594      23.246787      65.447689       0.613409       0.469080      -1.023933       0.014309       0.035147       0.046613       0.060107      -0.009438       0.020763      -0.008205       0.130655      -0.195216      -0.069039      -0.032235       0.101274              9.928457       4.732877       0.172914      -1.342978       8.590536       2.772067      16.461959           0.000003
          126              C      10.760718       8.245570      11.213678       0.591061      22.888847 0.24916803E+03  0.51597398E+04                                 7.462229                            5.606861      -0.033146       2.046688                    0.999497      22.380221      62.849181       0.625161       0.473128      -1.018219       0.038489       0.051175      -0.025350       0.068869      -0.085451      -0.007765       0.031030       0.017507      -0.161289      -0.076102      -0.040853       0.116955              8.720548       6.985666       3.682550      -0.718824       8.978502      -2.239204      10.197476           0.000005
          127              C       8.976015      20.267924      12.218822       0.612448      24.101845 0.25049100E+03  0.51768460E+04                                 7.668976                            5.596854       0.039331       2.070694                    0.999590      22.036592      61.158037       0.631984       0.468951      -1.023862       0.001529      -0.065673      -0.012992       0.066963      -0.032207      -0.003813      -0.008019       0.176294      -0.086538      -0.080834      -0.027476       0.108310              9.126823       4.348216       0.948854       0.499660      13.567164       1.397733       9.465088           0.000002
          128              C       8.760708      12.842107       9.569733      -0.089858      27.048431 0.39449553E+03  0.90494319E+04                                 7.833973                            6.638466       0.502941       2.155976                    0.999418      27.918941      79.208973       0.637386       0.418914      -1.062915       0.004727       0.010339      -0.044098       0.045540      -0.020733      -0.020294       0.012059      -0.002090       0.151239      -0.046449      -0.012499       0.058948              8.349245       8.982025      -3.766625      -0.627120       8.195708       0.114495       7.870003           0.000005
          129              C       9.511532      12.077124      10.367467      -0.002085      24.864069 0.35110638E+03  0.78330652E+04                                 7.370613                            6.260953       0.367951       2.119278                    0.999881      26.907600      75.605200       0.655752       0.418672      -1.061687       0.059666      -0.042000      -0.015402       0.074574      -0.025478      -0.014460       0.009400      -0.005708       0.035828      -0.032135      -0.000881       0.033015              7.676151       6.949689      -2.145665       0.059752       6.473067      -0.206460       9.605697           0.000001
          130              C      10.166174      11.660613       8.363622       0.168868      30.833513 0.38035361E+03  0.86876585E+04                                 8.810922                            6.712866       0.018944       2.025124                    0.999677      26.246328      75.486675       0.603575       0.444283      -1.042354      -0.014101       0.011012       0.034383       0.038759      -0.002649       0.012231       0.009774      -0.002652       0.019785      -0.016719      -0.000409       0.017128             10.097678      10.687008      -5.127081      -2.266977       9.652430       1.371580       9.953596           0.000003
          131              C      10.966175      11.041655       7.287909       0.165443      29.181879 0.38345552E+03  0.87806472E+04                                 8.464919                            6.740869      -0.100818       1.992127                    0.999490      26.225811      75.644856       0.601931       0.444373      -1.041786       0.037074      -0.035564       0.002146       0.051419       0.006437      -0.003294      -0.000149      -0.005884      -0.063491      -0.021545       0.003792       0.017753              9.340809      10.169084      -3.767642      -0.943474       7.624070       1.517612      10.229273           0.000002
          132              C      10.685296      11.088117       5.952319      -0.169835      30.344842 0.47584895E+03  0.11504545E+05                                 8.611124                            7.440842      -0.176751       1.925662                    0.997387      30.190932      89.580260       0.580630       0.436321      -1.046197       0.004539      -0.029335      -0.025090       0.038868       0.003983       0.007570      -0.008295       0.011509      -0.011332      -0.015092       0.003674       0.011417              8.970123       9.932690      -3.062971       0.320347       7.706301       0.848878       9.271378          -0.000000
          133              C      11.579287      10.460863       5.068676      -0.010244      24.659810 0.36990732E+03  0.83534518E+04                                 7.382107                            6.466871       0.234845       2.080752                    0.999722      26.940291      75.939237       0.639744       0.423962      -1.059295      -0.011282      -0.003449       0.017437       0.021053       0.007637      -0.007668      -0.002068      -0.003370       0.027963      -0.013555      -0.000406       0.013960              7.600895       8.957737      -2.487295       0.166165       6.182454       0.467117       7.662495           0.000002
          134              C      12.650330       9.788806       5.565725      -0.124911      26.592738 0.41983356E+03  0.98254407E+04                                 7.847494                            6.955774      -0.070031       1.971693                    0.998123      28.775021      83.669221       0.605600       0.432161      -1.049981      -0.012928      -0.004512      -0.005778       0.014862      -0.000525      -0.004210       0.002215       0.009270       0.033483      -0.010443      -0.002263       0.012706              8.076199       9.501308      -2.309800      -0.029818       6.424574       0.596130       8.302716           0.000001
          135              C      12.828476       9.770554       6.912667       0.104099      24.335979 0.35425513E+03  0.79998226E+04                                 7.594646                            6.532320      -0.179240       1.963889                    0.998238      26.769426      78.163351       0.600471       0.451700      -1.031456      -0.046479       0.020856       0.021730       0.055385       0.009762      -0.008527      -0.003607      -0.004356      -0.113153      -0.039098       0.009241       0.029857              8.044219       9.225327      -2.483137      -0.216774       6.480540       0.557174       8.426790           0.000003
          136              C       8.659062      13.305077       7.084487      -0.160741      28.639115 0.42880041E+03  0.10097751E+05                                 8.312697                            7.001598      -0.293960       1.920215                    0.995204      28.823170      84.322963       0.606689       0.428717      -1.051114       0.050354      -0.006661       0.048723       0.070384      -0.021775       0.034243      -0.036570      -0.020535       0.140461      -0.049314      -0.029285       0.078599              9.301358      10.047960       1.248758       0.140636      10.006721      -1.977102       7.849393           0.000004
          137              C       9.772726      14.201152       6.520551       0.111225      29.294285 0.41134916E+03  0.95178350E+04                                 8.415565                            6.877006       0.049411       2.034716                    0.999432      26.153141      74.076518       0.613987       0.431141      -1.057228      -0.032196      -0.008450       0.012166       0.035440       0.035362      -0.016965      -0.014649       0.027461      -0.066351      -0.030244      -0.025156       0.055399              9.485290       9.778926       5.003337      -0.707825       9.927609      -1.066319       8.749334           0.000004
          138              C       9.962888      14.284121       5.169926      -0.153834      30.952878 0.44038617E+03  0.10413778E+05                                 8.608730                            7.050651       0.127160       2.018696                    0.999244      29.538052      85.887514       0.611893       0.423308      -1.057105       0.018911       0.028979      -0.020705       0.040325       0.004694       0.004689       0.019007       0.005926      -0.000777      -0.020600       0.000508       0.020091              9.427889      10.352372       4.596870      -0.190895       8.880324      -0.827353       9.050971           0.000005
          139              C      10.969448      15.083951       4.641275      -0.089180      29.854001 0.40863531E+03  0.94779391E+04                                 8.407727                            6.788541       0.128445       2.021190                    0.999714      28.682580      82.428809       0.624424       0.422910      -1.058016      -0.018616      -0.010016       0.016739       0.026964      -0.019305      -0.000383       0.004194      -0.001021       0.044314      -0.026867       0.009838       0.017029              9.296506      10.877114       4.966083      -0.471621       8.808414      -0.439685       8.203988           0.000002
          140              C      11.790217      15.790856       5.484418      -0.049245      36.076575 0.46765709E+03  0.11130250E+05                                 9.469010                            7.180858      -0.025978       1.991257                    0.999404      27.816126      78.902827       0.622404       0.413482      -1.072479      -0.035869      -0.022722       0.018189       0.046192      -0.001078      -0.002703       0.008855       0.010560       0.041671      -0.014949      -0.002110       0.017059             11.260398      13.435460       6.166364      -2.377419      10.341541      -1.433508      10.004192           0.000002
          141              C      11.562897      15.724482       6.851610      -0.103122      31.558394 0.45664881E+03  0.10972884E+05                                 8.954611                            7.348501      -0.270796       1.889144                    0.998485      30.266816      90.757640       0.574806       0.443452      -1.037633      -0.033158      -0.002929      -0.004477       0.033587      -0.010809       0.015891       0.018114       0.001997      -0.000236      -0.030132       0.010881       0.019252              9.958720      10.567361       4.336217      -1.864131       9.674411      -1.070950       9.634386           0.000001
          142              C      10.593496      14.926311       7.373512      -0.157474      31.755182 0.45881440E+03  0.10998982E+05                                 8.856487                            7.261477      -0.059754       1.957058                    0.998623      30.167717      89.315739       0.592852       0.430967      -1.048772       0.011625       0.033581      -0.007320       0.036282      -0.016367      -0.007776       0.004127       0.000947       0.033169      -0.022097       0.002618       0.019480              9.896662      10.498258       5.127329      -0.653157      10.400612      -0.382155       8.791117           0.000005
          143              C       1.957395      16.642128       4.907595       0.610639      22.824004 0.24901878E+03  0.51653582E+04                                 7.495166                            5.643783      -0.040892       2.044748                    0.999478      22.417291      63.385681       0.615599       0.479667      -1.012868       0.055579       0.026362      -0.036487       0.071521      -0.074369       0.012460       0.013371      -0.031686      -0.100312      -0.068635      -0.024174       0.092809              8.779480       9.990485       4.018557      -1.523838       7.474763      -0.535418       8.873192           0.000005
          144              C       6.606588      14.284119       3.593176      -0.135612      35.339899 0.47922609E+03  0.11619549E+05                                 9.540928                            7.456929      -0.156392       1.911583                    0.999520      30.807228      91.871890       0.580559       0.435122      -1.045760      -0.008180       0.001531      -0.032188       0.033247       0.021354       0.019918      -0.009044       0.060775       0.066896      -0.051337       0.009725       0.041612             10.800953       6.553507      -3.473128      -0.768314      15.060485      -0.575754      10.788866           0.000002
          145              C       7.158501      13.379745       2.707385      -0.033950      38.685171 0.43479036E+03  0.10138187E+05                                 9.833066                            6.876122       0.111034       2.041694                    0.999384      27.085779      75.486779       0.644150       0.407792      -1.078644      -0.026344       0.039734      -0.020766       0.052001       0.002241       0.010191       0.010255       0.007512       0.027533      -0.013623      -0.005523       0.019146             12.243169       5.835533      -2.626611      -0.528679      17.569991      -3.597628      13.323981          -0.000001
          146              C       7.404401      13.774681       1.394193      -0.100483      34.515023 0.43568723E+03  0.10296103E+05                                 9.367921                            7.081190      -0.140925       1.928219                    0.999385      29.630227      86.705338       0.600536       0.431588      -1.049849      -0.035703       0.004261       0.003681       0.036145       0.013557       0.016971       0.034691       0.080385      -0.074768      -0.061083      -0.000414       0.061497             10.941356       5.365920      -1.564266      -0.506955      12.667025      -4.428727      14.791124           0.000001
          147              C       7.136639      15.097222       0.994099       0.005773      38.726043 0.42772496E+03  0.99557686E+04                                 9.989842                            6.900010      -0.010016       2.012062                    0.999215      26.826495      75.266752       0.630420       0.417413      -1.069886      -0.037173      -0.018569       0.022852       0.047422      -0.002027       0.018945       0.006214      -0.007032      -0.050761      -0.028863       0.012457       0.016406             12.963658       6.155561      -1.468847      -2.270045      11.522793      -3.756692      21.212621          -0.000001
          148              C       6.562869      15.955133       1.890015      -0.112370      33.819656 0.43685032E+03  0.10375528E+05                                 9.358917                            7.175379      -0.298513       1.880750                    0.998978      30.042170      89.393455       0.583499       0.441965      -1.039099      -0.022064      -0.027877      -0.006249       0.036097       0.029386       0.040567      -0.004874       0.017104      -0.112934      -0.061537       0.001978       0.059559             10.929905       6.312316      -1.857040      -2.728754       9.068095       0.495120      17.409304           0.000002
          149              C       6.292925      15.570154       3.179581      -0.022854      38.384219 0.44105082E+03  0.10344165E+05                                 9.854922                            6.977924       0.005142       2.009481                    0.999290      27.237269      76.689987       0.630818       0.413995      -1.072173       0.002708      -0.036113      -0.036398       0.051345       0.000546       0.016023      -0.001802      -0.001589       0.009407      -0.016034      -0.000670       0.016704             12.111838       7.327897      -4.145144      -2.693042      13.925064       1.646702      15.082554           0.000001
          150              C      12.924668      23.848912      14.932957       0.555277      25.498813 0.28231568E+03  0.60108651E+04                                 8.013883                            5.942796      -0.083740       2.012170                    0.999608      23.255946      65.481985       0.613234       0.469114      -1.023907      -0.014076       0.036305      -0.047117       0.061124       0.009435       0.021076       0.008450       0.130445      -0.197477      -0.069894      -0.031720       0.101614              9.935736       4.735647      -0.172882      -1.344967       8.594663      -2.773859      16.476898           0.000003
          151              C       5.632816      16.542563       4.127350       0.589518      22.931423 0.24970072E+03  0.51738217E+04                                 7.472246                            5.613505      -0.037169       2.044880                    0.999507      22.409223      62.960697       0.624647       0.473238      -1.018103      -0.039329       0.051579       0.023296       0.068919       0.085345      -0.007133      -0.031669       0.017968      -0.166823      -0.077421      -0.040295       0.117716              8.732971       6.995182      -3.688708      -0.721141       8.991127       2.244331      10.212603           0.000005
          152              C       7.417519      11.970915       3.122206       0.611116      24.083142 0.25026846E+03  0.51706942E+04                                 7.663234                            5.592878       0.039876       2.071217                    0.999625      22.026034      61.103989       0.632510       0.468701      -1.024078      -0.001489      -0.066561       0.012197       0.067686       0.032630      -0.003995       0.008482       0.177614      -0.086373      -0.081764      -0.027287       0.109051              9.119873       4.345438      -0.948358       0.499067      13.556808      -1.395635       9.457374           0.000002
          153              C       7.632826       4.545103       5.771295      -0.089957      27.062937 0.39482230E+03  0.90589584E+04                                 7.837907                            6.643014       0.496665       2.153978                    0.999445      27.927792      79.247420       0.636898       0.419141      -1.062752      -0.005190       0.009048       0.043453       0.044687       0.020178      -0.019330      -0.011788      -0.001407       0.152774      -0.046036      -0.012700       0.058736              8.352684       8.984515       3.765934      -0.626586       8.197730      -0.113889       7.875808           0.000005
          154              C       6.882002       3.780118       4.973561      -0.002686      24.860966 0.35099138E+03  0.78297124E+04                                 7.369250                            6.259750       0.363124       2.117910                    0.999882      26.905034      75.589591       0.655855       0.418648      -1.061722      -0.059653      -0.042567       0.014394       0.074684       0.025101      -0.014822      -0.009949      -0.006824       0.038560      -0.032301      -0.001221       0.033522              7.674572       6.947013       2.143981       0.059004       6.470422       0.205775       9.606281           0.000001
          155              C       6.227360      19.957611       6.977406       0.167628      30.863444 0.38078552E+03  0.87003857E+04                                 8.817441                            6.717660       0.016669       2.024271                    0.999654      26.264385      75.562211       0.603200       0.444413      -1.042230       0.014271       0.010307      -0.034060       0.038340       0.002309       0.011894      -0.009828      -0.000546       0.020648      -0.016114      -0.001121       0.017236             10.105018      10.694982       5.130550      -2.269058       9.658472      -1.372457       9.961601           0.000003
          156              C       5.427359      19.338656       8.053119       0.164668      29.215576 0.38396132E+03  0.87952927E+04                                 8.472442                            6.746182      -0.108859       1.989333                    0.999503      26.242532      75.710924       0.601566       0.444488      -1.041699      -0.037173      -0.035677      -0.003265       0.051627      -0.006554      -0.003662      -0.000058      -0.005600      -0.065873      -0.022417       0.004212       0.018204              9.349499      10.179163       3.771767      -0.944072       7.630364      -1.518712      10.238971           0.000002
          157              C       5.708238      19.385121       9.388709      -0.167470      30.260924 0.47400417E+03  0.11447951E+05                                 8.591895                            7.422456      -0.171767       1.927983                    0.997506      30.132972      89.339303       0.581857       0.435857      -1.046555      -0.004691      -0.029308       0.024640       0.038575      -0.003460       0.007839       0.008327       0.010861      -0.010475      -0.014866       0.003477       0.011389              8.951089       9.914554       3.059138       0.320424       7.688877      -0.845128       9.249837          -0.000000
          158              C       4.814247      18.757868      10.272352      -0.012305      24.707440 0.37083371E+03  0.83799515E+04                                 7.393143                            6.475949       0.224791       2.077245                    0.999743      26.974384      76.070779       0.639124       0.424091      -1.059171       0.012010      -0.002870      -0.016152       0.020331      -0.008212      -0.008107       0.001923      -0.004073       0.029341      -0.014579      -0.000014       0.014593              7.612838       8.974465       2.493028       0.165801       6.192284      -0.468329       7.671765           0.000002
          159              C       3.743204      18.085811       9.775303      -0.122884      26.544734 0.41874135E+03  0.97929333E+04                                 7.835334                            6.943441      -0.059307       1.975267                    0.998112      28.738644      83.518055       0.606602       0.431753      -1.050290       0.013756      -0.003844       0.004871       0.015090       0.001469      -0.003224      -0.001785       0.009691       0.031003      -0.010316      -0.001127       0.011443              8.064522       9.487750       2.308360      -0.030974       6.415011      -0.595952       8.290805           0.000001
          160              C       3.565058      18.067556       8.428361       0.102475      24.370096 0.35486198E+03  0.80167686E+04                                 7.601155                            6.537439      -0.183882       1.962329                    0.998227      26.791806      78.238539       0.600315       0.451634      -1.031517       0.045609       0.020266      -0.022483       0.054739      -0.009718      -0.007460       0.004618      -0.003810      -0.117346      -0.040265       0.009807       0.030458              8.051535       9.234063       2.485725      -0.217440       6.485839      -0.558065       8.434704           0.000003
          161              C       7.734472       5.008078       8.256541      -0.161299      28.644122 0.42889303E+03  0.10100029E+05                                 8.310729                            6.999712      -0.289169       1.921511                    0.995166      28.825215      84.317130       0.607141       0.428393      -1.051360      -0.049531      -0.006997      -0.050189       0.070861       0.022126       0.033853       0.037005      -0.020880       0.141911      -0.049700      -0.029369       0.079068              9.299227      10.044977      -1.248943       0.141059      10.004439       1.974858       7.848265           0.000004
          162              C       6.620808       5.904154       8.820477       0.111371      29.293510 0.41133008E+03  0.95175430E+04                                 8.416642                            6.877845       0.049908       2.034832                    0.999415      26.152722      74.082516       0.613799       0.431266      -1.057122       0.032863      -0.009131      -0.011878       0.036117      -0.035225      -0.017528       0.015220       0.027543      -0.065174      -0.030487      -0.025084       0.055570              9.487009       9.781445      -5.005403      -0.708879       9.930750       1.067398       8.748831           0.000004
          163              C       6.430646       5.987126      10.171102      -0.153687      30.976124 0.44085485E+03  0.10427880E+05                                 8.613827                            7.054995       0.127868       2.018521                    0.999260      29.551445      85.945536       0.611613       0.423379      -1.057035      -0.018695       0.029243       0.021168       0.040654      -0.005237       0.004814      -0.018970       0.006520      -0.000231      -0.020700       0.000363       0.020337              9.433870      10.359466      -4.600785      -0.193115       8.887357       0.829924       9.054789           0.000005
          164              C       5.424086       6.786957      10.699753      -0.088843      29.840886 0.40839255E+03  0.94713988E+04                                 8.407074                            6.787815       0.122757       2.019640                    0.999706      28.676623      82.421863       0.624247       0.423071      -1.057860       0.018631      -0.010213      -0.015856       0.026510       0.019465      -0.000731      -0.004041      -0.000991       0.045307      -0.027148       0.009795       0.017353              9.296052      10.876164      -4.965883      -0.472108       8.808235       0.440148       8.203756           0.000002
          165              C       4.603317       7.493861       9.856610      -0.050535      36.120307 0.46829554E+03  0.11150306E+05                                 9.479487                            7.187866      -0.031815       1.989210                    0.999368      27.840130      79.012654       0.621768       0.413724      -1.072220       0.036362      -0.023382      -0.016660       0.046330       0.000646      -0.001832      -0.009155       0.010530       0.040472      -0.014956      -0.001688       0.016645             11.274298      13.453955      -6.176461      -2.381425      10.355604       1.436404      10.013334           0.000002
          166              C       4.830637       7.427483       8.489418      -0.103199      31.577743 0.45706884E+03  0.10985065E+05                                 8.956865                            7.351078      -0.264601       1.890672                    0.998456      30.275808      90.781444       0.574822       0.443355      -1.037731       0.033913      -0.003156       0.007011       0.034773       0.011834       0.015076      -0.016974       0.001855       0.002795      -0.029352       0.011386       0.017966              9.961030      10.569806      -4.336115      -1.866099       9.676448       1.072625       9.636836           0.000001
          167              C       5.800038       6.629311       7.967516      -0.157401      31.730418 0.45838075E+03  0.10984921E+05                                 8.848764                            7.255663      -0.055162       1.958649                    0.998617      30.147042      89.211280       0.593440       0.430684      -1.049046      -0.011570       0.033725       0.008489       0.036651       0.016296      -0.007343      -0.005099       0.001702       0.030641      -0.021488       0.001904       0.019584              9.887678      10.488414      -5.121332      -0.652927      10.390086       0.382026       8.784535           0.000005
          168              C      14.436139       8.345133      10.433433       0.610827      22.821781 0.24897471E+03  0.51641360E+04                                 7.493985                            5.642649      -0.038219       2.045592                    0.999475      22.415533      63.375637       0.615774       0.479559      -1.012941      -0.055241       0.025549       0.036290       0.070861       0.074668       0.012411      -0.013747      -0.030479      -0.100156      -0.068951      -0.024012       0.092963              8.778499       9.989712      -4.018584      -1.523537       7.474309       0.535519       8.871476           0.000005
          169              N      12.714817      20.852029       8.281701       0.032121      27.535260 0.37081442E+03  0.82250416E+04                                 7.583093                            6.175219       0.070817       2.104269                    0.998765      23.604861      62.065483       0.716053       0.385638      -1.104997       0.015341       0.052208      -0.012431       0.055817       0.071922      -0.010144      -0.029833      -0.009289       0.221094      -0.109871       0.020193       0.089678              8.392300       7.540484       3.024803      -0.609661       8.479601      -2.358303       9.156813           0.000001
          170              N      11.478750      19.634031       9.627416      -0.308600      37.109559 0.57316004E+03  0.14213039E+05                                 9.264513                            7.729124      -0.092997       1.973472                    0.998779      29.411108      82.476532       0.631945       0.390855      -1.098379       0.092258       0.091831       0.007589       0.130392      -0.033102       0.034982       0.025845       0.003046       0.184798      -0.077230       0.001706       0.075524             10.105141      10.659926       4.412694      -0.242355       9.638874      -0.566914      10.016624           0.000000
          171              N       9.836117      18.683193       7.800299      -0.264937      37.987011 0.56278954E+03  0.13908696E+05                                 9.496225                            7.752566      -0.167859       1.972145                    0.996257      28.649069      80.513004       0.618856       0.400476      -1.090436       0.024601      -0.014584      -0.137795       0.140732       0.023195       0.023685       0.004851       0.009450      -0.225237      -0.079680       0.015126       0.064554             10.665245      13.360062       4.836840       1.266992       9.060817       0.878513       9.574858          -0.000001
          172              N       3.678717      12.555028       7.059327       0.031345      27.590081 0.37168379E+03  0.82500702E+04                                 7.595553                            6.184646       0.068032       2.102915                    0.998763      23.637234      62.194830       0.715047       0.385911      -1.104678      -0.014968       0.052428       0.012711       0.055985      -0.071879      -0.010730       0.030072      -0.008125       0.219558      -0.109521       0.019783       0.089739              8.406485       7.553747      -3.030789      -0.609711       8.495265       2.362349       9.170441           0.000001
          173              N       4.914784      11.337027       5.713612      -0.307896      37.077721 0.57258816E+03  0.14194321E+05                                 9.257682                            7.724340      -0.092160       1.973885                    0.998777      29.391351      82.389123       0.632299       0.390761      -1.098522      -0.092226       0.092697      -0.007131       0.130955       0.032581       0.035253      -0.025763       0.003105       0.186156      -0.076998       0.000925       0.076073             10.096826      10.648988      -4.406662      -0.242080       9.629774       0.566688      10.011714           0.000000
          174              N       6.557417      10.386192       7.540729      -0.265817      37.988254 0.56279685E+03  0.13907579E+05                                 9.491667                            7.749003      -0.169566       1.971459                    0.996293      28.650624      80.488231       0.619491       0.400103      -1.090796      -0.024685      -0.014510       0.138055       0.140993      -0.022900       0.023295      -0.005098       0.009361      -0.227323      -0.080199       0.015661       0.064539             10.659777      13.352139      -4.833530       1.267517       9.056194      -0.878784       9.570998          -0.000001
          175              N       9.143220      12.555029       8.281701       0.030260      27.616075 0.37212075E+03  0.82627297E+04                                 7.602209                            6.189453       0.066551       2.102098                    0.998740      23.652739      62.259922       0.714520       0.386057      -1.104502      -0.015778       0.052127      -0.012691       0.055922      -0.071879       0.010623      -0.029887      -0.010749       0.220012      -0.109636       0.019887       0.089750              8.414227       7.559738      -3.033511       0.611057       8.503010      -2.366177       9.179932           0.000001
          176              N      10.379293      11.337031       9.627416      -0.309072      37.092466 0.57280014E+03  0.14200608E+05                                 9.258631                            7.724275      -0.089956       1.974441                    0.998802      29.400843      82.413377       0.632497       0.390610      -1.098650      -0.092134       0.091982       0.008192       0.130447       0.033228      -0.034910       0.025820       0.003879       0.183229      -0.077111       0.002067       0.075044             10.098820      10.653589      -4.409987       0.242265       9.632931      -0.566486      10.009941           0.000000
          177              N      12.021917      10.386193       7.800299      -0.267492      38.102824 0.56498999E+03  0.13978488E+05                                 9.518359                            7.770336      -0.165803       1.971758                    0.996366      28.709183      80.760076       0.617755       0.400747      -1.090113      -0.024902      -0.014623      -0.136897       0.139910      -0.022915      -0.023269       0.004758       0.009921      -0.227083      -0.080101       0.015579       0.064522             10.690151      13.390048      -4.848350      -1.269021       9.081149       0.880212       9.599257          -0.000001
          178              N       7.250314       4.258028       7.059327       0.030732      27.603878 0.37191897E+03  0.82568969E+04                                 7.598878                            6.187018       0.067051       2.102409                    0.998728      23.646290      62.232126       0.714812       0.385963      -1.104601       0.014557       0.052311       0.012856       0.055800       0.071696       0.010905       0.029650      -0.008966       0.222084      -0.109708       0.019617       0.090092              8.410230       7.556198       3.031463       0.611212       8.497563       2.364872       9.176930           0.000001
          179              N       6.014241      19.634027       5.713612      -0.307731      37.041116 0.57185507E+03  0.14171202E+05                                 9.250494                            7.718359      -0.089895       1.974860                    0.998761      29.373453      82.316869       0.632689       0.390657      -1.098627       0.092304       0.092625      -0.007956       0.131007      -0.032714      -0.035037      -0.026316       0.003470       0.183750      -0.076957       0.001530       0.075427             10.089021      10.641800       4.403418       0.240896       9.622465       0.565303      10.002799           0.000000
          180              N       4.371617      18.683192       7.540729      -0.266593      38.061994 0.56417510E+03  0.13951692E+05                                 9.507466                            7.761306      -0.167625       1.971490                    0.996254      28.687606      80.650016       0.618595       0.400393      -1.090478       0.024015      -0.015111       0.137721       0.140614       0.022881      -0.023754      -0.005142       0.010724      -0.226696      -0.080147       0.015417       0.064729             10.678184      13.376611       4.843390      -1.268265       9.071641      -0.879416       9.586300          -0.000001
          181              O       7.202212       8.472897       0.664880      -0.559923      34.329566 0.49256251E+03  0.11579556E+05                                 8.371296                            6.787815       0.445820       2.197016                    0.997280      27.278252      70.806354       0.742755       0.350776      -1.146108      -0.048761      -0.047268      -0.005873       0.068165      -0.014105       0.005930       0.050646      -0.024057      -0.134903      -0.071239       0.010043       0.061195              9.814245       5.377629       0.336753       0.779912      11.082145       5.424724      12.982962           0.000002
          182              O       7.626259       6.395329       1.334669      -0.580061      29.506419 0.48136290E+03  0.11231336E+05                                 7.384483                            6.660471       0.822342       2.280546                    0.999596      28.196631      72.491477       0.759589       0.345596      -1.152433      -0.038683       0.006075      -0.004300       0.039392       0.020174      -0.000672      -0.087696       0.098674      -0.036289      -0.118075       0.045413       0.072662              7.863794       5.190505      -0.464992       0.970947       6.743092      -2.074829      11.657786          -0.000001
          183              O      11.268914      16.452961      10.000509      -0.542724      33.258945 0.53566017E+03  0.12807539E+05                                 8.073027                            7.115671       0.721976       2.297383                    0.996191      26.873584      69.422652       0.722697       0.354465      -1.147759      -0.011065      -0.004055       0.008427       0.014488       0.068447      -0.010686       0.018357       0.021852       0.132073      -0.094482       0.043499       0.050983              8.614356       6.307038      -0.995740      -0.902492       6.883222      -0.196149      12.652807           0.000002
          184              O      10.382576      17.468516      11.723614      -0.580777      38.280856 0.60884215E+03  0.15129093E+05                                 9.075781                            7.675594       0.010890       2.049052                    0.996296      28.351578      76.270457       0.679278       0.362870      -1.133649       0.038689      -0.008410      -0.004669       0.039867      -0.002618      -0.002070       0.030326      -0.025389      -0.125358      -0.052492       0.007943       0.044548             10.109148      10.248435      -4.897517      -1.308775      11.534388      -0.215347       8.544619           0.000002
          185              O      12.942146      11.692144      10.994301      -0.584967      39.596640 0.62597953E+03  0.15606129E+05                                 9.205246                            7.761471       0.250966       2.130217                    0.995062      28.079732      74.765588       0.680788       0.360877      -1.139366      -0.010068      -0.008811       0.026512       0.029697       0.023963      -0.012774       0.038151       0.104991       0.094307      -0.086952       0.039077       0.047875             10.296002       7.088907       0.871922      -0.870708      10.608528       3.649043      13.190570           0.000000
          186              O      13.004446      11.116334      13.151556      -0.543691      32.233583 0.44624800E+03  0.10199624E+05                                 7.870296                            6.380006       0.544192       2.236558                    0.998454      26.441212      66.914684       0.783432       0.342056      -1.157338      -0.033713       0.019697      -0.007713       0.039800       0.018017       0.008698      -0.056056       0.013778      -0.061728      -0.069706       0.018628       0.051079              8.824024       4.625557      -0.385770       0.228356      14.047690      -2.938237       7.798825           0.000001
          187              O       8.225178       8.965744       5.677714      -0.542304      40.276688 0.61243295E+03  0.15240307E+05                                 9.437221                            7.765355      -0.026305       2.050087                    0.994594      27.802800      74.841715       0.666616       0.369229      -1.128766      -0.006570      -0.005369      -0.022127       0.023698       0.012208      -0.034131       0.033508      -0.017003      -0.098379      -0.065864       0.025061       0.040804             10.740575      13.743128      -5.327408      -1.938204      10.496518       2.106169       7.982079           0.000000
          188              O       8.888564       8.348445       3.642267      -0.575522      36.279055 0.53654137E+03  0.12890805E+05                                 8.629938                            7.104324       0.285302       2.135364                    0.997961      27.781703      72.989930       0.722696       0.352755      -1.144073      -0.009552      -0.022725       0.032693       0.040945       0.039291       0.004497      -0.015782      -0.012800       0.112724      -0.060515       0.017360       0.043155              9.606322       8.156131      -1.367322       4.027960       5.985933      -1.526829      14.676901           0.000002
          189              O       9.191322      16.769912      14.676148      -0.559261      34.329880 0.49255447E+03  0.11579509E+05                                 8.372129                            6.788336       0.444293       2.196539                    0.997266      27.274929      70.801939       0.742620       0.350836      -1.146041       0.049002      -0.048104       0.005967       0.068926       0.013666       0.006049      -0.050975      -0.026154      -0.136476      -0.071644       0.009454       0.062190              9.815483       5.378129      -0.337038       0.780395      11.082796      -5.425492      12.985526           0.000002
          190              O       8.767275      14.692342      14.006359      -0.581051      29.517879 0.48159631E+03  0.11237983E+05                                 7.385517                            6.661248       0.820456       2.279841                    0.999576      28.207673      72.520356       0.759699       0.345509      -1.152521       0.038209       0.005278       0.003467       0.038727      -0.020596      -0.001232       0.087381       0.099262      -0.036532      -0.117942       0.044729       0.073213              7.864955       5.191220       0.465249       0.971231       6.744355       2.075826      11.659290          -0.000001
          191              O       5.124620       8.155957       5.340519      -0.543713      33.283300 0.53617547E+03  0.12822884E+05                                 8.076690                            7.118756       0.720879       2.296837                    0.996201      26.885440      69.460440       0.722595       0.354432      -1.147792       0.010583      -0.004102      -0.007804       0.013774      -0.068572      -0.010342      -0.018221       0.022067       0.132498      -0.094591       0.043393       0.051198              8.618399       6.309999       0.996806      -0.903639       6.886541       0.196151      12.658657           0.000002
          192              O       6.010958       9.171508       3.617414      -0.582487      38.343550 0.61010113E+03  0.15168406E+05                                 9.085492                            7.683369       0.016214       2.050190                    0.996305      28.379653      76.369462       0.678946       0.362855      -1.133646      -0.039048      -0.007702       0.003844       0.039986       0.002544      -0.001673      -0.030099      -0.023507      -0.124904      -0.052317       0.008819       0.043498             10.120282      10.259585       4.903350      -1.309616      11.546586       0.217045       8.554675           0.000002
          193              O       3.451388       3.395137       4.346727      -0.583895      39.536270 0.62480735E+03  0.15568793E+05                                 9.194121                            7.752900       0.255879       2.132031                    0.995013      28.058396      74.676533       0.681371       0.360756      -1.139522       0.009832      -0.008076      -0.027423       0.030231      -0.023906      -0.012474      -0.037946       0.105906       0.097720      -0.087537       0.039325       0.048212             10.282420       7.080629      -0.870420      -0.870619      10.591781      -3.640959      13.174849           0.000000
          194              O       3.389088       2.819323       2.189472      -0.543822      32.249421 0.44649740E+03  0.10207059E+05                                 7.873878                            6.382647       0.547986       2.237574                    0.998501      26.446879      66.941329       0.783088       0.342148      -1.157225       0.033930       0.019722       0.007689       0.039992      -0.018079       0.008966       0.055915       0.013336      -0.061161      -0.069531       0.018515       0.051015              8.828118       4.627428       0.385889       0.228421      14.054393       2.940298       7.802533           0.000001
          195              O       8.168356      17.262748       9.663314      -0.543842      40.357813 0.61388535E+03  0.15286048E+05                                 9.450872                            7.775147      -0.032777       2.047759                    0.994445      27.832071      74.952829       0.666096       0.369285      -1.128683       0.007947      -0.004636       0.021355       0.023253      -0.012890      -0.033513      -0.032980      -0.017782      -0.098141      -0.065304       0.024899       0.040405             10.757903      13.767374       5.338960      -1.940754      10.514155      -2.109197       7.992180           0.000000
          196              O       7.504970      16.645454      11.698761      -0.574353      36.236071 0.53576281E+03  0.12867457E+05                                 8.624190                            7.099954       0.285177       2.135705                    0.997944      27.758523      72.916427       0.722797       0.352833      -1.144007       0.009701      -0.021873      -0.033125       0.040863      -0.038737       0.005292       0.015408      -0.012769       0.114194      -0.060303       0.017266       0.043038              9.599624       8.149794       1.365767       4.023944       5.982094       1.525306      14.666982           0.000002
          197              O       3.726790      16.769897       0.664880      -0.558553      34.326219 0.49247531E+03  0.11577417E+05                                 8.372718                            6.788603       0.446225       2.197398                    0.997337      27.271691      70.797500       0.742457       0.350920      -1.145949       0.048334      -0.048529      -0.006399       0.068791       0.014105      -0.005938       0.051172      -0.025626      -0.135989      -0.071760       0.009500       0.062260              9.816218       5.378171      -0.336852      -0.779973      11.085985       5.426435      12.984499           0.000002
          198              O       3.302747      14.692329       1.334669      -0.581135      29.534120 0.48193634E+03  0.11248096E+05                                 7.389023                            6.664394       0.818640       2.279257                    0.999565      28.211601      72.541559       0.759371       0.345591      -1.152433       0.038839       0.005465      -0.003192       0.039351      -0.020375       0.001051      -0.087315       0.098725      -0.038747      -0.117790       0.044896       0.072894              7.868781       5.193248       0.465166      -0.971452       6.747448      -2.075752      11.665647          -0.000001
          199              O      10.589130       8.155961      10.000509      -0.543469      33.242968 0.53533519E+03  0.12797300E+05                                 8.068973                            7.112286       0.721234       2.297353                    0.996211      26.869915      69.397139       0.723085       0.354343      -1.147906       0.010511      -0.004078       0.007453       0.013515      -0.068678       0.010339       0.018265       0.022008       0.129410      -0.094216       0.043073       0.051143              8.610027       6.304138       0.995100       0.901663       6.880159      -0.195765      12.645782           0.000002
          200              O      11.475476       9.171516      11.723614      -0.580029      38.258125 0.60840119E+03  0.15115327E+05                                 9.072429                            7.672899       0.007222       2.048155                    0.996223      28.342947      76.238999       0.679389       0.362878      -1.133648      -0.039180      -0.008864      -0.004310       0.040400       0.003445       0.002360       0.030309      -0.024303      -0.126380      -0.052825       0.008472       0.044353             10.105331      10.244650       4.895391       1.308114      11.530473      -0.214893       8.540870           0.000002
          201              O       8.915903      19.989144      10.994301      -0.583864      39.515329 0.62436146E+03  0.15554699E+05                                 9.190306                            7.749594       0.254881       2.131850                    0.995014      28.049651      74.642864       0.681597       0.360706      -1.139577       0.009945      -0.008690       0.027037       0.030091      -0.024004       0.012889       0.038224       0.105231       0.094708      -0.087170       0.039079       0.048091             10.278146       7.078030      -0.869966       0.870254      10.585899       3.639275      13.170508           0.000000
          202              O       8.853612      19.413334      13.151556      -0.544001      32.225485 0.44612006E+03  0.10195853E+05                                 7.868089                            6.378520       0.547029       2.237407                    0.998468      26.441171      66.909321       0.783637       0.341995      -1.157403       0.033347       0.019864      -0.007567       0.039546      -0.018602      -0.008538      -0.056158       0.014718      -0.061207      -0.070010       0.018791       0.051219              8.821183       4.624507       0.384917      -0.228136      14.042300      -2.937329       7.796743           0.000001
          203              O       2.703847      17.262744       5.677714      -0.543910      40.359519 0.61396405E+03  0.15288955E+05                                 9.452051                            7.776647      -0.031823       2.047919                    0.994531      27.832986      74.964950       0.665883       0.369380      -1.128576       0.007744      -0.004636      -0.021459       0.023280      -0.012940       0.033541       0.033109      -0.017104      -0.098243      -0.065414       0.025167       0.040247             10.758496      13.767388       5.338205       1.940478      10.514302       2.109195       7.993798           0.000000
          204              O       2.040452      16.645445       3.642267      -0.575588      36.261458 0.53625954E+03  0.12881987E+05                                 8.625941                            7.101594       0.287965       2.136226                    0.997965      27.777722      72.967129       0.722987       0.352670      -1.144174       0.008564      -0.022827       0.032854       0.040912      -0.039473      -0.005029      -0.015484      -0.012754       0.112638      -0.060732       0.017924       0.042808              9.601133       8.150436       1.365557      -4.023632       5.983073      -1.524618      14.669891           0.000002
          205              O      12.666744       8.472912      14.676148      -0.558764      34.312737 0.49224351E+03  0.11570314E+05                                 8.369434                            6.786129       0.445434       2.197067                    0.997359      27.268674      70.778778       0.742755       0.350829      -1.146052      -0.048386      -0.047801       0.005464       0.068235      -0.013937      -0.006030      -0.051169      -0.025454      -0.133881      -0.071300       0.009349       0.061951              9.812189       5.376373       0.336742      -0.779942      11.080681      -5.423424      12.979512           0.000002
          206              O      13.090787      22.989342      14.006359      -0.580685      29.521816 0.48165701E+03  0.11239938E+05                                 7.387136                            6.662436       0.819751       2.279652                    0.999583      28.204871      72.518781       0.759487       0.345589      -1.152436      -0.038977       0.005673       0.003828       0.039573       0.020342       0.000789       0.087598       0.099025      -0.036353      -0.118093       0.045266       0.072827              7.867016       5.192290      -0.465176      -0.971476       6.745873       2.076116      11.662884          -0.000001
          207              O       5.804404      16.452957       5.340519      -0.541927      33.254631 0.53558430E+03  0.12805611E+05                                 8.073141                            7.115864       0.722532       2.297533                    0.996099      26.870661      69.420796       0.722562       0.354535      -1.147673      -0.010766      -0.003821      -0.009386       0.014785       0.068607       0.010508      -0.018356       0.021556       0.134571      -0.094967       0.043556       0.051412              8.614406       6.307460      -0.995715       0.902572       6.883409       0.196333      12.652347           0.000002
          208              O       4.918058      17.468508       3.617414      -0.580563      38.237639 0.60798234E+03  0.15101828E+05                                 9.067520                            7.668980       0.012273       2.049723                    0.996265      28.337849      76.209361       0.679754       0.362757      -1.133780       0.039057      -0.008104       0.004903       0.040189      -0.002862       0.001891      -0.030042      -0.024155      -0.123682      -0.051908       0.008232       0.043676             10.099260      10.238987      -4.892165       1.307421      11.522795       0.213939       8.535998           0.000002
          209              O       7.477631      11.692137       4.346727      -0.583320      39.523961 0.62456964E+03  0.15561407E+05                                 9.192327                            7.751527       0.253843       2.131515                    0.994941      28.054058      74.661766       0.681417       0.360765      -1.139513      -0.009975      -0.007792      -0.028181       0.030893       0.024076       0.013074      -0.038462       0.106402       0.098283      -0.088251       0.039227       0.049024             10.280239       7.079037       0.870606       0.869812      10.589507      -3.639955      13.172175           0.000000
          210              O       7.539922      11.116323       2.189472      -0.544174      32.245635 0.44643758E+03  0.10205160E+05                                 7.872422                            6.381543       0.543625       2.236353                    0.998489      26.448303      66.939138       0.783294       0.342076      -1.157308      -0.033452       0.019785       0.007279       0.039541       0.018698      -0.008301       0.055897       0.013618      -0.062822      -0.069709       0.018308       0.051401              8.826504       4.626816      -0.385600      -0.228454      14.052046       2.939010       7.800652           0.000001
          211              O      13.689687       8.965748       9.663314      -0.543703      40.369154 0.61407978E+03  0.15293025E+05                                 9.455232                            7.778524      -0.039660       2.045702                    0.994373      27.833019      74.975438       0.665636       0.369488      -1.128459      -0.007681      -0.004254       0.021468       0.023194       0.012708       0.033663      -0.032637      -0.016915      -0.097598      -0.065031       0.025210       0.039821             10.763101      13.774023      -5.342247       1.941377      10.519524      -2.109747       7.995755           0.000000
          212              O      14.353082       8.348454      11.698761      -0.575096      36.251762 0.53605989E+03  0.12876145E+05                                 8.625315                            7.100984       0.291588       2.137481                    0.997903      27.769549      72.945500       0.722901       0.352740      -1.144104      -0.009214      -0.022228      -0.032871       0.040737       0.039271      -0.004858       0.014957      -0.013069       0.113324      -0.060534       0.017850       0.042683              9.600713       8.150250      -1.365786      -4.023751       5.982955       1.525014      14.668934           0.000002

******************************************************
Auxiliary information for the entire system
The total spin magnetic moment of the unit cell is   0.000386
The total net atomic charge of the unit cell is   -0.000004
Accuracy of reproducing the electrostatic potential in the unit cell:
  The inner radius (bohr) =    5.0000
  The outer radius (bohr) =   12.0000
  Valid grid points have density less than (e/(bohr^3)) =    0.0001
  The number of valid grid points were=        51531
  The rms potential error without charges in kcal/mol is=      5.80497
  The rms potential error with partial charges in kcal/mol is=      1.44782
  The RRMSE value at monopole order=      0.24941
  The rms potential error with partial charges and cloud penetration in kcal/mol is=      1.44345
  The RRMSE value at monopole order with cloud penetration is=      0.24866
  The rms potential error with partial charges and atomic dipoles in kcal/mol is=      0.39790
  The RRMSE value at dipole order=      0.06855
  The rms potential error with partial charges, atomic dipoles and cloud penetration in kcal/mol is=      0.38141
  The RRMSE value at dipole order with cloud penetration=      0.06570

******************************************************
The electron densities and ab initio electrostatic potential were computed in VASP using the PBE functional and
projector augmented wave method. See the main text of the journal article for a description of computational details.
The atomic charges, dipoles, and quadrupoles were computed with the DDEC6 method as described in
(a) T. A. Manz and N. Gabaldon Limas, RSC Adv. 6 (2016) 47771-47801 DOI: 10.1039/c6ra04656h
(b) N. Gabaldon Limas and T. A. Manz, RSC Adv. 8 (2018) 2678-2707 DOI: 10.1039/c7ra11829e.
For each atom in the material, the electron cloud parameters were fit to the spherically averaged atom-in-material
electron density using radial positions for which this density was between 10^-4 and 10^-2 electrons per cubic bohr.
The polarizabilities, dispersion coefficients, and quantum Drude oscillator (QDO) parameters were fit using the MCLF method.
The magnetic structure of the system was optimized in VASP from the default ferromagnetic initial guess using spin polarization.
The atomic spin moments (ASMs) were computed on this optimized magnetic structure using the DDEC6 partition as inputs
to the method of T. A. Manz and D. S. Sholl, J. Chem. Theory Comput. 7 (2011) 4146-4164 DOI: 10.1021/ct200539n.
The RMSE and RRMSE were computed using a uniform grid with Ewald summation.
