# Supplementary material for: A collection of forcefield precursors for metal–organic frameworks
Source: RSC Adv. 2019 Nov 13;9(63):36492–507. doi: 10.1039/c9ra07327b (PMC9075174; doi:10.1039/c9ra07327b)
Supplement: RA-009-C9RA07327B-s4619 [file RA-009-C9RA07327B-s4619.xyz]

   42
jmolscript: load "" {1 1 1} spacegroup "x,y,z" unitcell [{      8.398900     0.000000     0.000000 }, {      3.297968     7.872079     0.000000 }, {      4.114418    -1.576977    10.609701 }]
Cd     8.287082     4.900436     9.441149     1.054989
Cd     5.126029     2.517249     6.284020     1.086395
Cd     7.524204     1.394666     1.168552     1.054990
Cd    10.685257     3.777853     4.325681     1.086397
H      3.525835     1.094648     1.485358     0.149014
H     12.285451     5.200454     9.124343     0.149014
C      5.319089     5.294686     1.610553     0.537020
C      4.538924     4.128344     1.020653     0.085740
C      4.395415     2.906125     1.675272    -0.080134
C      5.045462     2.580216     2.999362     0.657970
C      3.615238     1.927611     1.082190    -0.072631
C      7.080031     0.616370    10.491933    -0.008755
C      6.223281    -0.495504     9.927497     0.610590
C      7.260957     1.859828     9.906278     0.079574
C      6.539825     2.292619     8.668126     0.566062
C     10.492197     1.000416     8.999148     0.537020
C     11.272362     2.166758     9.589048     0.085739
C     11.415871     3.388977     8.934429    -0.080134
C     10.765824     3.714886     7.610339     0.657970
C     12.196048     4.367491     9.527511    -0.072632
C      8.731255     5.678732     0.117768    -0.008755
C      9.588005     6.790606     0.682204     0.610590
C      8.550329     4.435274     0.703423     0.079573
C      9.271461     4.002483     1.941575     0.566062
N      8.062624     2.791749    10.457982    -0.268269
N      7.748662     3.503353     0.151719    -0.268269
O      5.365598     6.356005     0.936837    -0.563378
O      5.823671     5.116506     2.735181    -0.567484
O      4.325815     2.742916     4.044418    -0.607850
O      6.189596     2.105845     2.997241    -0.514331
O      5.088909    -0.660463    10.417665    -0.572066
O      6.728591    -1.286920     9.097819    -0.527065
O      5.680484     1.504736     8.201299    -0.493612
O      6.783428     3.413877     8.184323    -0.551780
O     10.445688    -0.060903     9.672864    -0.563378
O      9.987615     1.178596     7.874520    -0.567483
O     11.485471     3.552186     6.565283    -0.607850
O      9.621690     4.189257     7.612460    -0.514332
O     10.722377     6.955565     0.192036    -0.572066
O      9.082695     7.582022     1.511882    -0.527064
O     10.130802     4.790366     2.408402    -0.493612
O      9.027858     2.881225     2.425378    -0.551781

The following XYZ coordinates are in angstroms. Other properties are in atomic units.
The sperically averaged electron density of each atom fit to a function of the form exp(a - br)
eigen_1, eigen_2 and eigen_3 are the three eigenvalues of traceless quadrupole moment tensor
  atom number  atomic symbol              X              Y              Z     net charge C6 coefficient C8 coefficient C10 coefficient fluctuating dipole atomic polarizability isotropic forcefield polarizability              a              b squared Pearson coefficient          <r^3>          <r^4>         wp_QDO          m_QDO          q_QDO       dipole_x       dipole_y       dipole_z         dipole            Qxy            Qxz            Qyz     Q(x^2-y^2)  Q(3z^2 - R^2)        eigen_1        eigen_2        eigen_3 static polarizability      alpha(xx)      alpha(xy)      alpha(xz)      alpha(yy)      alpha(yz)      alpha(zz) atomic spin moment
            1             Cd       8.287082       4.900436       9.441149       1.054989     141.246976 0.35665907E+04  0.12910104E+06                                20.565912                           18.481383       1.019150       2.054041                    0.997859      73.851777     193.421591       0.471175       0.359126      -1.213873      -0.049014       0.079751      -0.052574       0.107361      -0.064367       0.057210       0.025583       0.115108       0.248854      -0.138136       0.021818       0.116318             22.830766      23.695634       2.652400      -3.572703      29.518402       1.656524      15.278262           0.000002
            2             Cd       5.126029       2.517249       6.284020       1.086395     133.264178 0.30917847E+04  0.10806937E+06                                20.004499                           17.277343       0.830032       2.012081                    0.999072      72.149106     186.146371       0.483990       0.362056      -1.210496      -0.024906       0.008555      -0.047257       0.054099       0.070455      -0.053283      -0.019511      -0.142792      -0.421707      -0.158659      -0.016698       0.175357             23.127366      18.639109      -2.791982       5.826750      11.870794      -2.063159      38.872194           0.000026
            3             Cd       7.524204       1.394666       1.168552       1.054990     141.246885 0.35665878E+04  0.12910091E+06                                20.565902                           18.481375       1.019151       2.054042                    0.997859      73.851756     193.421504       0.471176       0.359126      -1.213873       0.049013      -0.079751       0.052574       0.107362      -0.064367       0.057210       0.025583       0.115108       0.248855      -0.138136       0.021818       0.116318             22.830754      23.695621       2.652399      -3.572699      29.518388       1.656524      15.278254           0.000002
            4             Cd      10.685257       3.777853       4.325681       1.086397     133.263962 0.30917785E+04  0.10806910E+06                                20.004474                           17.277322       0.830035       2.012082                    0.999072      72.149068     186.146199       0.483991       0.362056      -1.210496       0.024905      -0.008555       0.047257       0.054099       0.070455      -0.053283      -0.019511      -0.142791      -0.421707      -0.158659      -0.016698       0.175357             23.127336      18.639086      -2.791978       5.826743      11.870780      -2.063156      38.872142           0.000026
            5              H       3.525835       1.094648       1.485358       0.149014       0.934925 0.68220638E+01  0.65066201E+02                                 1.655387                            1.589628      -1.075256       2.405689                    0.997243       3.357312       9.600628       0.462338       1.389013      -0.687007      -0.001538      -0.039942       0.016350       0.043186       0.005043       0.003910      -0.006670      -0.007518       0.022725      -0.012326       0.000832       0.011495              1.683414       1.436701       0.070673       0.018045       2.162575      -0.230112       1.450966          -0.000002
            6              H      12.285451       5.200454       9.124343       0.149014       0.934925 0.68220644E+01  0.65066205E+02                                 1.655387                            1.589628      -1.075256       2.405689                    0.997243       3.357312       9.600627       0.462339       1.389013      -0.687007       0.001538       0.039942      -0.016350       0.043186       0.005043       0.003910      -0.006670      -0.007518       0.022725      -0.012326       0.000832       0.011495              1.683414       1.436701       0.070673       0.018045       2.162575      -0.230112       1.450966          -0.000002
            7              C       5.319089       5.294686       1.610553       0.537020      22.402311 0.27457707E+03  0.58448097E+04                                 7.349025                            5.929751      -0.212355       1.976385                    0.998556      23.666065      68.109860       0.599184       0.480220      -1.011110       0.032778       0.067285       0.023586       0.078473      -0.044250      -0.057411       0.030228       0.109842      -0.135738      -0.073449      -0.044967       0.118416              8.040533       6.385833       1.808939       1.671206       9.957269      -1.196423       7.778495           0.000017
            8              C       4.538924       4.128344       1.020653       0.085740      31.569871 0.43114252E+03  0.10198606E+05                                 9.133165                            7.295342      -0.366019       1.889119                    0.998724      28.093740      83.220135       0.559351       0.462916      -1.027917      -0.042303      -0.028957      -0.050628       0.072050      -0.045648      -0.028989       0.021097       0.058398      -0.018559      -0.051715      -0.021521       0.073236             10.328912       8.884281       3.158070       2.711790      12.729142      -0.745487       9.373314           0.000027
            9              C       4.395415       2.906125       1.675272      -0.080134      37.160484 0.50400797E+03  0.12325685E+05                                 9.955189                            7.728383      -0.344094       1.883558                    0.998219      29.430288      86.990644       0.563587       0.444397      -1.044459       0.002648      -0.015626      -0.034018       0.037529      -0.017950      -0.027709       0.011283       0.021177      -0.039189      -0.029539      -0.013567       0.043106             11.431384       9.075115       1.775407       3.875085      11.826452      -1.547791      13.392585           0.000008
           10              C       5.045462       2.580216       2.999362       0.657970      23.985096 0.25532733E+03  0.53605488E+04                                 7.881674                            5.836237      -0.413620       1.920862                    0.998886      22.805720      66.119412       0.583169       0.500265      -0.996462       0.000259      -0.021624       0.067358       0.070745       0.075249      -0.005850       0.020547      -0.128131      -0.160632      -0.079815      -0.047244       0.127059              9.147032       9.719089      -2.096617      -1.137240       5.282419      -0.087575      12.439587           0.000011
           11              C       3.615238       1.927611       1.082190      -0.072631      29.268612 0.42730618E+03  0.10092952E+05                                 8.551079                            7.122445      -0.246601       1.921059                    0.996333      29.033005      86.152266       0.582474       0.445195      -1.037209       0.018914      -0.003450      -0.026831       0.033008      -0.020333      -0.036869       0.004652       0.032056      -0.020248      -0.036120      -0.015211       0.051331              9.352282       8.688343       2.081073       3.498480      10.437872       0.474757       8.930630           0.000005
           12              C       7.080031       0.616370      10.491933      -0.008755      35.758088 0.46272905E+03  0.11050470E+05                                 9.678628                            7.347777      -0.183220       1.963507                    0.997662      27.529274      79.782814       0.586186       0.437539      -1.051046       0.037504      -0.004869       0.014939       0.040662      -0.033298      -0.044692       0.007283       0.058179      -0.008661      -0.048356      -0.023339       0.071695             11.474786      10.067393       4.408709       3.187515      15.319972      -0.054572       9.036993           0.000003
           13              C       6.223281      -0.495504       9.927497       0.610590      23.077200 0.24948439E+03  0.51932698E+04                                 7.608527                            5.695701      -0.221209       1.988998                    0.998911      22.605833      64.673386       0.603429       0.487621      -1.005637      -0.025616      -0.036918      -0.008061       0.045652      -0.037734       0.053799      -0.081007      -0.008262       0.109346      -0.073764      -0.051509       0.125273              8.940153       9.922501       2.230672      -0.885542      11.115755       2.404975       5.782201           0.000008
           14              C       7.260957       1.859828       9.906278       0.079574      32.539888 0.41758696E+03  0.97693128E+04                                 9.193457                            7.073223      -0.183637       1.965898                    0.997868      27.143842      79.164404       0.582734       0.449282      -1.038815       0.059907       0.015764       0.030502       0.069049      -0.013015      -0.025052       0.026741       0.035404       0.010133      -0.037290      -0.009481       0.046771             10.647589       9.619867       1.842466       4.037043      11.822189      -1.727923      10.500712           0.000018
           15              C       6.539825       2.292619       8.668126       0.566062      21.590329 0.26644527E+03  0.56449744E+04                                 7.309441                            5.906828      -0.276189       1.959279                    0.999035      23.415181      67.844407       0.588736       0.491057      -1.002682      -0.018118       0.005702      -0.050316       0.053782      -0.029163      -0.084907       0.046855       0.046581      -0.093318      -0.094935      -0.021553       0.116487              8.017769       7.771157       1.122849       3.051740       7.741004      -1.339755       8.541145           0.000015
           16              C      10.492197       1.000416       8.999148       0.537020      22.402314 0.27457711E+03  0.58448108E+04                                 7.349025                            5.929752      -0.212355       1.976385                    0.998556      23.666065      68.109859       0.599184       0.480220      -1.011110      -0.032778      -0.067285      -0.023586       0.078473      -0.044251      -0.057411       0.030228       0.109842      -0.135739      -0.073449      -0.044967       0.118416              8.040533       6.385834       1.808940       1.671206       9.957270      -1.196423       7.778496           0.000017
           17              C      11.272362       2.166758       9.589048       0.085739      31.569874 0.43114257E+03  0.10198608E+05                                 9.133165                            7.295343      -0.366019       1.889119                    0.998724      28.093742      83.220141       0.559351       0.462916      -1.027917       0.042303       0.028958       0.050628       0.072050      -0.045648      -0.028989       0.021097       0.058398      -0.018559      -0.051715      -0.021521       0.073236             10.328913       8.884281       3.158070       2.711790      12.729143      -0.745487       9.373315           0.000026
           18              C      11.415871       3.388977       8.934429      -0.080134      37.160483 0.50400796E+03  0.12325684E+05                                 9.955188                            7.728382      -0.344094       1.883559                    0.998219      29.430287      86.990636       0.563588       0.444397      -1.044459      -0.002648       0.015626       0.034018       0.037529      -0.017949      -0.027709       0.011283       0.021177      -0.039189      -0.029539      -0.013567       0.043106             11.431383       9.075114       1.775406       3.875085      11.826450      -1.547791      13.392584           0.000008
           19              C      10.765824       3.714886       7.610339       0.657970      23.985090 0.25532725E+03  0.53605466E+04                                 7.881673                            5.836237      -0.413621       1.920862                    0.998886      22.805718      66.119409       0.583169       0.500265      -0.996462      -0.000259       0.021624      -0.067358       0.070745       0.075249      -0.005850       0.020547      -0.128131      -0.160632      -0.079815      -0.047244       0.127060              9.147031       9.719089      -2.096617      -1.137240       5.282419      -0.087574      12.439585           0.000011
           20              C      12.196048       4.367491       9.527511      -0.072632      29.268617 0.42730626E+03  0.10092955E+05                                 8.551081                            7.122446      -0.246601       1.921059                    0.996333      29.033009      86.152285       0.582474       0.445195      -1.037209      -0.018914       0.003450       0.026831       0.033008      -0.020333      -0.036869       0.004652       0.032056      -0.020248      -0.036120      -0.015211       0.051331              9.352284       8.688345       2.081073       3.498481      10.437874       0.474757       8.930632           0.000005
           21              C       8.731255       5.678732       0.117768      -0.008755      35.758091 0.46272908E+03  0.11050472E+05                                 9.678629                            7.347778      -0.183220       1.963507                    0.997662      27.529277      79.782831       0.586186       0.437539      -1.051046      -0.037504       0.004869      -0.014939       0.040662      -0.033298      -0.044691       0.007283       0.058179      -0.008662      -0.048356      -0.023339       0.071695             11.474788      10.067395       4.408710       3.187516      15.319974      -0.054572       9.036994           0.000003
           22              C       9.588005       6.790606       0.682204       0.610590      23.077206 0.24948446E+03  0.51932714E+04                                 7.608527                            5.695701      -0.221209       1.988998                    0.998911      22.605835      64.673390       0.603429       0.487621      -1.005637       0.025616       0.036918       0.008061       0.045652      -0.037734       0.053799      -0.081007      -0.008262       0.109347      -0.073764      -0.051509       0.125273              8.940153       9.922503       2.230673      -0.885542      11.115756       2.404975       5.782202           0.000007
           23              C       8.550329       4.435274       0.703423       0.079573      32.539892 0.41758701E+03  0.97693145E+04                                 9.193460                            7.073224      -0.183638       1.965898                    0.997868      27.143847      79.164432       0.582733       0.449282      -1.038815      -0.059907      -0.015764      -0.030502       0.069049      -0.013015      -0.025052       0.026741       0.035405       0.010133      -0.037290      -0.009481       0.046771             10.647592       9.619869       1.842466       4.037044      11.822192      -1.727924      10.500715           0.000018
           24              C       9.271461       4.002483       1.941575       0.566062      21.590329 0.26644526E+03  0.56449745E+04                                 7.309442                            5.906829      -0.276190       1.959279                    0.999035      23.415184      67.844430       0.588735       0.491057      -1.002682       0.018118      -0.005702       0.050316       0.053782      -0.029163      -0.084907       0.046855       0.046581      -0.093318      -0.094935      -0.021553       0.116487              8.017770       7.771159       1.122849       3.051740       7.741006      -1.339755       8.541146           0.000015
           25              N       8.062624       2.791749      10.457982      -0.268269      39.250736 0.59153760E+03  0.14875461E+05                                 9.866583                            8.080302      -0.348702       1.891068                    0.997757      29.994915      86.409743       0.588456       0.413908      -1.076167      -0.021848      -0.133038       0.066801       0.150463      -0.025196       0.003514       0.071331       0.094772       0.070204      -0.104228       0.036502       0.067726             11.078178      11.425975       2.965971       4.481707      10.942555       0.626763      10.866004           0.000015
           26              N       7.748662       3.503353       0.151719      -0.268269      39.250735 0.59153759E+03  0.14875461E+05                                 9.866583                            8.080302      -0.348702       1.891068                    0.997757      29.994915      86.409742       0.588456       0.413908      -1.076167       0.021848       0.133038      -0.066801       0.150463      -0.025196       0.003514       0.071331       0.094772       0.070204      -0.104228       0.036502       0.067726             11.078178      11.425974       2.965971       4.481707      10.942555       0.626763      10.866004           0.000016
           27              O       5.365598       6.356005       0.936837      -0.563378      37.436516 0.60292876E+03  0.14932414E+05                                 8.920617                            7.684621       0.264190       2.126025                    0.995528      28.369568      75.972063       0.673336       0.367291      -1.131223       0.005348      -0.009791       0.044673       0.046045      -0.036286      -0.037505      -0.064808      -0.004759      -0.048061      -0.095678       0.031848       0.063831              9.784606       7.032297       0.917889      -0.011257      15.012724      -3.683554       7.308798           0.000010
           28              O       5.823671       5.116506       2.735181      -0.567484      29.774207 0.50268749E+03  0.11911287E+05                                 7.536900                            6.942095       0.547183       2.204031                    0.997858      28.283494      74.386105       0.719004       0.359513      -1.135883       0.008017       0.018227      -0.046439       0.050528      -0.071420      -0.005040      -0.046585       0.103031       0.094318      -0.116830       0.037093       0.079738              7.635454       6.698598       0.099362       2.139025       6.043349      -0.851680      10.164414           0.000023
           29              O       4.325815       2.742916       4.044418      -0.607850      46.171803 0.61861885E+03  0.15403832E+05                                10.269340                            7.677038       0.279620       2.115601                    0.997151      29.006034      77.624346       0.688502       0.357269      -1.140249       0.027906      -0.016245      -0.041041       0.052221       0.014566      -0.041349       0.035368      -0.026933       0.000430      -0.064128       0.015637       0.048491             12.543069      10.198619      -1.531491      -5.175006       6.033543       1.105215      21.397044           0.000008
           30              O       6.189596       2.105845       2.997241      -0.514331      34.564952 0.52425587E+03  0.12562968E+05                                 8.489404                            7.157856       0.149517       2.096220                    0.996761      27.626969      73.249447       0.697434       0.366483      -1.129592       0.004496       0.003320      -0.017939       0.018789       0.025418      -0.028724       0.028345      -0.001344      -0.368939      -0.132633       0.045716       0.086917              9.221337      13.343274      -3.140424      -1.786053       6.820194       0.720837       7.500545           0.000020
           31              O       5.088909      -0.660463      10.417665      -0.572066      44.544508 0.66928196E+03  0.17036250E+05                                10.099896                            8.131132      -0.089570       2.008616                    0.994790      28.877563      78.733216       0.649557       0.370445      -1.127339       0.013174      -0.006887      -0.007157       0.016499      -0.009126       0.002030      -0.059462       0.071084       0.011598      -0.080103       0.030819       0.049285             11.599100      17.837115       1.348756      -3.385692      10.552653       0.202813       6.407530           0.000006
           32              O       6.728591      -1.286920       9.097819      -0.527065      33.104431 0.50282916E+03  0.11884104E+05                                 8.183438                            6.943252       0.600668       2.252848                    0.996497      27.123902      70.633824       0.720814       0.359531      -1.138868       0.009995       0.001176       0.007145       0.012342      -0.059888       0.005499       0.014601      -0.058847       0.093918      -0.083721       0.028671       0.055049              9.036302       7.277343      -1.752379      -1.848327      12.554677       3.438709       7.276885          -0.000000
           33              O       5.680484       1.504736       8.201299      -0.493612      31.232620 0.51681778E+03  0.12315745E+05                                 7.904555                            7.090270       0.377641       2.189663                    0.995651      26.890490      70.631954       0.704634       0.364770      -1.133195       0.008654      -0.017574       0.046407       0.050372       0.037851       0.005107       0.030101       0.044990      -0.039819      -0.052903      -0.003613       0.056517              8.372918       9.028385       1.707741       2.814993       7.597121       0.211794       8.493250           0.000008
           34              O       6.783428       3.413877       8.184323      -0.551780      32.476190 0.55480678E+03  0.13465643E+05                                 8.041601                            7.323203       0.329229       2.141380                    0.997543      28.196209      74.890529       0.696192       0.362486      -1.134294       0.031990      -0.000266       0.030266       0.044039      -0.012218      -0.071018      -0.021009      -0.082872      -0.157040      -0.110465       0.039282       0.071183              8.290808       7.488468       1.692760       0.531983       9.864525      -1.616030       7.519431           0.000022
           35              O      10.445688      -0.060903       9.672864      -0.563378      37.436507 0.60292858E+03  0.14932409E+05                                 8.920616                            7.684620       0.264189       2.126025                    0.995528      28.369564      75.972049       0.673336       0.367291      -1.131223      -0.005348       0.009791      -0.044673       0.046045      -0.036286      -0.037505      -0.064808      -0.004759      -0.048061      -0.095678       0.031848       0.063831              9.784604       7.032296       0.917889      -0.011257      15.012721      -3.683553       7.308796           0.000010
           36              O       9.987615       1.178596       7.874520      -0.567483      29.774180 0.50268689E+03  0.11911270E+05                                 7.536894                            6.942090       0.547185       2.204032                    0.997858      28.283484      74.386061       0.719004       0.359513      -1.135883      -0.008017      -0.018228       0.046439       0.050528      -0.071420      -0.005040      -0.046585       0.103032       0.094317      -0.116830       0.037092       0.079738              7.635448       6.698593       0.099362       2.139023       6.043345      -0.851679      10.164406           0.000023
           37              O      11.485471       3.552186       6.565283      -0.607850      46.171808 0.61861893E+03  0.15403835E+05                                10.269341                            7.677039       0.279619       2.115601                    0.997151      29.006035      77.624352       0.688502       0.357269      -1.140249      -0.027906       0.016245       0.041041       0.052221       0.014565      -0.041349       0.035368      -0.026933       0.000430      -0.064128       0.015637       0.048491             12.543070      10.198621      -1.531492      -5.175008       6.033544       1.105216      21.397046           0.000008
           38              O       9.621690       4.189257       7.612460      -0.514332      34.564989 0.52425654E+03  0.12562989E+05                                 8.489412                            7.157863       0.149515       2.096219                    0.996761      27.626978      73.249496       0.697434       0.366483      -1.129592      -0.004496      -0.003320       0.017939       0.018789       0.025418      -0.028724       0.028345      -0.001343      -0.368939      -0.132633       0.045716       0.086918              9.221347      13.343287      -3.140428      -1.786055       6.820200       0.720838       7.500553           0.000020
           39              O      10.722377       6.955565       0.192036      -0.572066      44.544504 0.66928187E+03  0.17036247E+05                                10.099895                            8.131131      -0.089570       2.008616                    0.994790      28.877561      78.733211       0.649557       0.370445      -1.127339      -0.013174       0.006887       0.007157       0.016499      -0.009126       0.002030      -0.059462       0.071084       0.011598      -0.080103       0.030819       0.049284             11.599099      17.837116       1.348756      -3.385692      10.552653       0.202813       6.407530           0.000005
           40              O       9.082695       7.582022       1.511882      -0.527064      33.104413 0.50282883E+03  0.11884094E+05                                 8.183434                            6.943249       0.600668       2.252848                    0.996497      27.123897      70.633800       0.720815       0.359531      -1.138868      -0.009995      -0.001175      -0.007145       0.012342      -0.059888       0.005500       0.014601      -0.058847       0.093918      -0.083721       0.028671       0.055049              9.036297       7.277340      -1.752378      -1.848326      12.554670       3.438707       7.276882           0.000000
           41              O      10.130802       4.790366       2.408402      -0.493612      31.232621 0.51681782E+03  0.12315746E+05                                 7.904555                            7.090270       0.377640       2.189663                    0.995651      26.890491      70.631959       0.704634       0.364770      -1.133195      -0.008654       0.017574      -0.046407       0.050372       0.037851       0.005107       0.030101       0.044989      -0.039819      -0.052903      -0.003613       0.056517              8.372919       9.028385       1.707741       2.814993       7.597121       0.211795       8.493250           0.000009
           42              O       9.027858       2.881225       2.425378      -0.551781      32.476223 0.55480752E+03  0.13465666E+05                                 8.041608                            7.323209       0.329226       2.141379                    0.997543      28.196224      74.890591       0.696192       0.362486      -1.134293      -0.031990       0.000266      -0.030266       0.044039      -0.012218      -0.071018      -0.021009      -0.082872      -0.157040      -0.110465       0.039282       0.071183              8.290815       7.488474       1.692761       0.531984       9.864533      -1.616031       7.519438           0.000022

******************************************************
Auxiliary information for the entire system
The total spin magnetic moment of the unit cell is   0.000502
The total net atomic charge of the unit cell is   -0.000002
Accuracy of reproducing the electrostatic potential in the unit cell:
  The inner radius (bohr) =    5.0000
  The outer radius (bohr) =   12.0000
  Valid grid points have density less than (e/(bohr^3)) =    0.0001
  The number of valid grid points were=        21768
  The rms potential error without charges in kcal/mol is=      6.91089
  The rms potential error with partial charges in kcal/mol is=      0.97290
  The RRMSE value at monopole order=      0.14078
  The rms potential error with partial charges and cloud penetration in kcal/mol is=      0.96475
  The RRMSE value at monopole order with cloud penetration is=      0.13960
  The rms potential error with partial charges and atomic dipoles in kcal/mol is=      0.70114
  The RRMSE value at dipole order=      0.10145
  The rms potential error with partial charges, atomic dipoles and cloud penetration in kcal/mol is=      0.68489
  The RRMSE value at dipole order with cloud penetration=      0.09910

******************************************************
The electron densities and ab initio electrostatic potential were computed in VASP using the PBE functional and
projector augmented wave method. See the main text of the journal article for a description of computational details.
The atomic charges, dipoles, and quadrupoles were computed with the DDEC6 method as described in
(a) T. A. Manz and N. Gabaldon Limas, RSC Adv. 6 (2016) 47771-47801 DOI: 10.1039/c6ra04656h
(b) N. Gabaldon Limas and T. A. Manz, RSC Adv. 8 (2018) 2678-2707 DOI: 10.1039/c7ra11829e.
For each atom in the material, the electron cloud parameters were fit to the spherically averaged atom-in-material
electron density using radial positions for which this density was between 10^-4 and 10^-2 electrons per cubic bohr.
The polarizabilities, dispersion coefficients, and quantum Drude oscillator (QDO) parameters were fit using the MCLF method.
The magnetic structure of the system was optimized in VASP from the default ferromagnetic initial guess using spin polarization.
The atomic spin moments (ASMs) were computed on this optimized magnetic structure using the DDEC6 partition as inputs
to the method of T. A. Manz and D. S. Sholl, J. Chem. Theory Comput. 7 (2011) 4146-4164 DOI: 10.1021/ct200539n.
The RMSE and RRMSE were computed using a uniform grid with Ewald summation.
