# Supplementary material for: A collection of forcefield precursors for metal–organic frameworks
Source: RSC Adv. 2019 Nov 13;9(63):36492–507. doi: 10.1039/c9ra07327b (PMC9075174; doi:10.1039/c9ra07327b)
Supplement: RA-009-C9RA07327B-s4620 [file RA-009-C9RA07327B-s4620.xyz]

  332
jmolscript: load "" {1 1 1} spacegroup "x,y,z" unitcell [{     11.021000     0.000000     0.000000 }, {     -5.060651    17.857786     0.000000 }, {      0.000000     0.000000    20.571000 }]
Zn     7.595692    10.321443    18.431822     0.872300
Zn    -0.295600     2.967785     7.246546     0.778211
Zn    -4.165668    16.465236     8.146322     0.872300
Zn     8.786275     5.961108    17.532046     0.778211
Zn    -1.635343     7.536343     2.139178     0.872300
Zn     6.255949    14.890001    13.324454     0.778211
Zn    10.126017     1.392550    12.424678     0.872300
Zn    -2.825926    11.896678     3.038954     0.778211
H      7.848184     8.427089    15.868469     0.090334
H     -2.518560    12.239727    16.177034     0.133298
H     -2.283734    11.652205    13.811369     0.121646
H     -2.631876     9.578916    12.431055     0.099939
H      7.528282     8.459233    13.107841     0.094518
H     -1.555924     7.337764    13.788741     0.111590
H     -0.660613     8.491377    13.204525     0.105970
H      8.638163     6.930607    11.567073     0.103544
H     -1.360919     7.991359    11.028113     0.098741
H     -0.749942     5.535914    12.155404     0.128482
H      0.347402     6.637739    11.937351     0.110256
H     -1.006586     3.944785    10.160017     0.111324
H      0.632711     6.019860     7.265677     0.130172
H      0.468004     7.487770     9.224036     0.128445
H      9.067832     0.821458     8.693305     0.119206
H      7.772248     3.137613     5.803079     0.126903
H      5.908865     1.748277     6.504550     0.136135
H      1.933073    17.018470     8.816731     0.113333
H      0.630649    17.488130     8.078232     0.123317
H      5.370815     1.301833     9.711569     0.102238
H      6.669066     0.819672    10.454182     0.114629
H      5.182551     6.450232    17.612890     0.119609
H      3.833512     4.653739    18.069566     0.109080
H      5.242569     4.523377     1.213689     0.123880
H      3.588011     1.689347     2.133213     0.108294
H      2.461812     2.023287     4.101857     0.111679
H      2.029599     5.100184     0.724099     0.118931
H      0.642491     0.501804     5.582969     0.090334
H      5.948583    14.546952     5.891534     0.133298
H      5.713758    15.134474     3.525869     0.121646
H      6.061899    17.207763     2.145555     0.099939
H      0.962392     0.469660     2.822341     0.094518
H     10.046598     1.591129     3.503241     0.111590
H      9.151288     0.437516     2.919025     0.105970
H     -0.147489     1.998286     1.281573     0.103544
H      9.851594     0.937534     0.742613     0.098741
H      9.240616     3.392979     1.869904     0.128482
H      8.143272     2.291154     1.651851     0.110257
H      9.497260     4.984108    20.445517     0.111324
H      7.857964     2.909033    17.551177     0.130172
H      8.022670     1.441123    19.509536     0.128445
H     -0.577157     8.107435    18.978805     0.119206
H      0.718427     5.791280    16.088579     0.126904
H      2.581809     7.180616    16.790050     0.136134
H      1.496951     9.768209    19.102231     0.113333
H      2.799374     9.298549    18.363732     0.123317
H      3.119859     7.627060    19.997069     0.102237
H      1.821608     8.109221     0.168682     0.114629
H      3.308124     2.478661     7.327390     0.119608
H      4.657163     4.275154     7.784066     0.109080
H      3.248105     4.405516    11.499189     0.123880
H      4.902663     7.239546    12.418713     0.108295
H      6.028863     6.905606    14.387357     0.111679
H      6.461075     3.828709    11.009599     0.118931
H     -1.887835     9.430697     4.702531     0.090334
H      8.478909     5.618059     4.393966     0.133298
H      8.244083     6.205581     6.759631     0.121646
H      8.592225     8.278870     8.139945     0.099939
H     -1.567933     9.398553     7.463159     0.094518
H      7.516273    10.520022     6.782259     0.111590
H      6.620962     9.366409     7.366475     0.105970
H     -2.677814    10.927179     9.003927     0.103544
H      7.321268     9.866427     9.542887     0.098741
H      6.710291    12.321872     8.415596     0.128482
H      5.612947    11.220047     8.633649     0.110256
H      6.966935    13.913001    10.410983     0.111324
H      5.327638    11.837926    13.305323     0.130172
H      5.492345    10.370016    11.346964     0.128445
H     -3.107483    17.036328    11.877695     0.119206
H     -1.811899    14.720173    14.767921     0.126904
H      0.051484    16.109509    14.066450     0.136135
H      4.027276     0.839316    11.754269     0.113333
H      5.329700     0.369656    12.492768     0.123317
H      0.589534    16.555953    10.859431     0.102238
H     -0.708717    17.038114    10.116818     0.114629
H      0.777798    11.407554     2.958110     0.119609
H      2.126837    13.204047     2.501434     0.109080
H      0.717780    13.334409    19.357311     0.123880
H      2.372338    16.168439    18.437787     0.108295
H      3.498537    15.834499    16.469143     0.111679
H      3.930750    12.757602    19.846901     0.118931
H      5.317858    17.355982    14.988031     0.090334
H      0.011766     3.310834    14.679466     0.133298
H      0.246591     2.723312    17.045131     0.121646
H     -0.101550     0.650023    18.425445     0.099939
H      4.997957    17.388126    17.748659     0.094518
H     -4.086249    16.266657    17.067759     0.111590
H     -3.190939    17.420270    17.651975     0.105970
H      6.107838    15.859500    19.289427     0.103544
H     -3.891245    16.920252    19.828387     0.098741
H     -3.280267    14.464807    18.701096     0.128482
H     -2.182923    15.566632    18.919149     0.110257
H     -3.536911    12.873678     0.125483     0.111324
H     -1.897615    14.948753     3.019823     0.130172
H     -2.062321    16.416663     1.061464     0.128445
H      6.537506     9.750351     1.592195     0.119206
H      5.241922    12.066506     4.482421     0.126904
H      3.378540    10.677170     3.780950     0.136134
H      4.463398     8.089577     1.468769     0.113333
H      3.160975     8.559237     2.207268     0.123316
H      2.840490    10.230726     0.573931     0.102237
H      4.138741     9.748565    20.402318     0.114629
H      2.652225    15.379125    13.243610     0.119608
H      1.303186    13.582632    12.786934     0.109080
H      2.712244    13.452270     9.071811     0.123880
H      1.057686    10.618240     8.152287     0.108295
H     -0.068514    10.952180     6.183643     0.111679
H     -0.500726    14.029077     9.561401     0.118931
C      8.057763     9.309264    15.662759     0.115491
C     -2.609405    11.389696    15.808814    -0.031793
C     -2.481944    11.068256    14.506669    -0.132979
C      8.352204     8.966394    13.179840    -0.098930
C     -1.492811     8.005645    13.087270    -0.198369
C     -1.508894     7.323478    11.715184    -0.197007
C     -0.498235     6.296655    11.606158    -0.081540
C     -0.614418     4.637667     9.678655     0.107324
C      0.277497     5.787708     8.094689    -0.039741
C      0.203646     6.596666     9.176723    -0.124094
C      8.520246     1.221473     8.057661     0.101869
C      7.799541     2.492947     6.471637    -0.049278
C      6.771360     1.730419     6.854257    -0.121748
C      1.378312    17.789926     8.617192    -0.089951
C      5.923878     0.528590     9.906994    -0.198814
C      6.911668     7.737779    19.042575     0.622469
C      6.068898     6.569879    19.429309    -0.038843
C      5.205807     6.060933    18.456301    -0.107771
C      4.389713     4.989465    18.734010    -0.149277
C      4.380558     4.407302    19.982669     0.089510
C      5.240579     4.903748     0.366164    -0.163139
C      6.108708     5.962715     0.098741    -0.045364
C      7.126723     6.321656     1.131405     0.566260
C      3.523956     3.171543    20.359119    -0.305727
C      2.364029     2.932248    19.369654     0.700201
C      4.488888     1.948284    20.303577     0.699112
C      2.891946     3.348335     1.184890     0.101231
C      3.032441     2.428659     2.229896    -0.178361
C      2.343662     2.626880     3.402443    -0.095003
C      1.479561     3.696562     3.579354    -0.057631
C      0.607417     3.725134     4.830071     0.610075
C      1.355721     4.643024     2.563147     0.005952
C      0.528675     5.893069     2.676287     0.607904
C      2.085547     4.455518     1.392657    -0.194385
C     -4.627740    17.477415     5.377259     0.115491
C      6.039429    15.396983     5.523314    -0.031793
C      5.911968    15.718423     4.221169    -0.132979
C     -4.922180    17.820285     2.894340    -0.098930
C      9.983486     0.923248     2.801770    -0.198369
C      9.999568     1.605415     1.429684    -0.197007
C      8.988909     2.632238     1.320658    -0.081540
C      9.105092     4.291226    19.964156     0.107324
C      8.213177     3.141185    18.380188    -0.039741
C      8.287029     2.332227    19.462223    -0.124094
C     -0.029571     7.707420    18.343161     0.101869
C      0.691134     6.435946    16.757137    -0.049278
C      1.719315     7.198474    17.139757    -0.121748
C      2.051712     8.996753    18.902692    -0.089951
C      2.566797     8.400303    20.192494    -0.198814
C      1.579006     1.191114     8.757075     0.622469
C      2.421776     2.359014     9.143810    -0.038843
C      3.284867     2.867960     8.170801    -0.107771
C      4.100962     3.939428     8.448510    -0.149277
C      4.110116     4.521591     9.697169     0.089510
C      3.250096     4.025145    10.651664    -0.163139
C      2.381966     2.966178    10.384241    -0.045364
C      1.363952     2.607237    11.416905     0.566260
C      4.966719     5.757350    10.073619    -0.305727
C      6.126645     5.996645     9.084154     0.700201
C      4.001786     6.980609    10.018077     0.699112
C      5.598728     5.580558    11.470390     0.101231
C      5.458233     6.500234    12.515396    -0.178362
C      6.147012     6.302013    13.687943    -0.095003
C      7.011114     5.232331    13.864854    -0.057631
C      7.883257     5.203759    15.115571     0.610075
C      7.134953     4.285869    12.848647     0.005952
C      7.962000     3.035824    12.961787     0.607904
C      6.405127     4.473375    11.678157    -0.194385
C     -2.097414     8.548522     4.908241     0.115491
C      8.569754     6.468090     4.762187    -0.031794
C      8.442293     6.789530     6.064331    -0.132979
C     -2.391855     8.891392     7.391160    -0.098930
C      7.453160     9.852141     7.483730    -0.198369
C      7.469243    10.534308     8.855816    -0.197007
C      6.458584    11.561131     8.964842    -0.081540
C      6.574767    13.220119    10.892344     0.107324
C      5.682852    12.070078    12.476311    -0.039741
C      5.756703    11.261120    11.394277    -0.124094
C     -2.559897    16.636313    12.513339     0.101869
C     -1.839192    15.364839    14.099363    -0.049278
C     -0.811011    16.127367    13.716743    -0.121748
C      4.582037     0.067860    11.953808    -0.089951
C      0.036471    17.329196    10.664006    -0.198814
C     -0.951319    10.120007     1.528425     0.622469
C     -0.108549    11.287907     1.141690    -0.038843
C      0.754542    11.796853     2.114699    -0.107771
C      1.570636    12.868321     1.836990    -0.149277
C      1.579791    13.450484     0.588331     0.089510
C      0.719770    12.954038    20.204836    -0.163139
C     -0.148359    11.895071    20.472259    -0.045364
C     -1.166374    11.536130    19.439595     0.566260
C      2.436393    14.686243     0.211881    -0.305727
C      3.596320    14.925538     1.201346     0.700201
C      1.471461    15.909502     0.267423     0.699112
C      3.068403    14.509451    19.386110     0.101231
C      2.927908    15.429127    18.341104    -0.178361
C      3.616687    15.230906    17.168557    -0.095003
C      4.480788    14.161224    16.991646    -0.057631
C      5.352932    14.132652    15.740929     0.610075
C      4.604628    13.214762    18.007853     0.005952
C      5.431674    11.964717    17.894713     0.607904
C      3.874802    13.402268    19.178343    -0.194385
C     10.588089     0.380371    15.193741     0.115491
C     -0.079080     2.460803    15.047687    -0.031794
C      0.048381     2.139363    16.349831    -0.132979
C     10.882529     0.037501    17.676660    -0.098930
C     -4.023137    16.934538    17.769230    -0.198369
C     -4.039219    16.252371    19.141315    -0.197007
C     -3.028560    15.225548    19.250342    -0.081540
C     -3.144743    13.566560     0.606845     0.107324
C     -2.252828    14.716601     2.190811    -0.039741
C     -2.326680    15.525559     1.108777    -0.124094
C      5.989920    10.150366     2.227839     0.101869
C      5.269215    11.421840     3.813863    -0.049278
C      4.241034    10.659312     3.431243    -0.121748
C      3.908637     8.861033     1.668308    -0.089951
C      3.393552     9.457483     0.378506    -0.198814
C      4.381343    16.666672    11.813925     0.622469
C      3.538573    15.498772    11.427191    -0.038843
C      2.675482    14.989826    12.400199    -0.107771
C      1.859387    13.918358    12.122490    -0.149277
C      1.850233    13.336195    10.873831     0.089510
C      2.710253    13.832641     9.919336    -0.163139
C      3.578383    14.891608    10.186759    -0.045364
C      4.596397    15.250549     9.154095     0.566260
C      0.993630    12.100436    10.497381    -0.305727
C     -0.166296    11.861141    11.486846     0.700201
C      1.958563    10.877177    10.552923     0.699112
C      0.361621    12.277228     9.100610     0.101231
C      0.502116    11.357552     8.055604    -0.178362
C     -0.186663    11.555773     6.883057    -0.095002
C     -1.050765    12.625455     6.706146    -0.057631
C     -1.922908    12.654027     5.455429     0.610075
C     -1.174604    13.571917     7.722353     0.005952
C     -2.001651    14.821962     7.609213     0.607904
C     -0.444778    13.384411     8.892843    -0.194385
N     -2.907265    10.196796    16.518513    -0.267226
N     -2.697113     9.723564    14.395586     0.051998
N     -0.334753     5.851996    10.180588     0.069338
N     -0.258214     4.559093     8.421767    -0.288273
N      8.900752     2.173293     7.218364    -0.278091
N      7.225942     0.919676     7.856065     0.081163
N     -4.683711    16.589883     6.233013    -0.267226
N      6.127137    17.063115     4.110086     0.051998
N      8.825428     3.076897    20.466088     0.069339
N      8.748889     4.369800    18.707267    -0.288273
N     -0.410078     6.755600    17.503864    -0.278091
N      1.264733     8.009217    18.141565     0.081163
N     -2.153386     7.660990     4.052487    -0.267226
N      8.657462     8.134222     6.175414     0.051998
N      6.295102    12.005790    10.390412     0.069339
N      6.218563    13.298693    12.149233    -0.288273
N     -2.940403    15.684493    13.352636    -0.278091
N     -1.265593    16.938110    12.714935     0.081163
N     -0.376940     1.267903    14.337987    -0.267226
N     -0.166788     0.794671    16.460914     0.051998
N     -2.865079    14.780889     0.104912     0.069338
N     -2.788540    13.487986     1.863733    -0.288273
N      6.370427    11.102186     3.067136    -0.278091
N      4.695616     9.848569     2.429435     0.081163
O      7.989106     7.568130    18.425033    -0.549652
O      6.469536     8.889606    19.273587    -0.522362
O      7.901601     7.266333     0.876736    -0.555179
O      7.267128     5.573415     2.106470    -0.571677
O      0.932559     2.982250     5.745480    -0.580982
O     -0.454051     4.266225     4.836242    -0.563440
O      0.906133     6.789530     3.379815    -0.569442
O     -0.502587     5.926999     1.939845    -0.591574
O      0.501569     1.360763     8.139533    -0.549652
O      2.021139     0.039287     8.988087    -0.522362
O      0.589074     1.662560    11.162236    -0.555179
O      1.223547     3.355478    12.391970    -0.571677
O      7.558116     5.946643    16.030980    -0.580982
O      8.944726     4.662668    15.121742    -0.563440
O      7.584541     2.139363    13.665315    -0.569442
O      8.993262     3.001894    12.225345    -0.591574
O     -2.028757    10.289656     2.145967    -0.549652
O     -0.509187     8.968180     1.297413    -0.522362
O     -1.941252    10.591453    19.694264    -0.555179
O     -1.306779    12.284371    18.464530    -0.571677
O      5.027790    14.875536    14.825520    -0.580982
O      6.414400    13.591561    15.734758    -0.563440
O      5.054216    11.068256    17.191185    -0.569442
O      6.462936    11.930787    18.631155    -0.591574
O      5.458780    16.497023    12.431467    -0.549652
O      3.939210    17.818499    11.582913    -0.522362
O      5.371275    16.195226     9.408764    -0.555179
O      4.736802    14.502308     8.179030    -0.571677
O     -1.597767    11.911143     4.540020    -0.580982
O     -2.984377    13.195118     5.449258    -0.563440
O     -1.624192    15.718423     6.905685    -0.569442
O     -3.032913    14.855892     8.345655    -0.591574
F      1.646866     4.016216    19.154481    -0.183282
F      1.528119     1.992929    19.846901    -0.218609
F      2.777507     2.480446    18.172216    -0.211583
F      5.100363     1.875068    19.106345    -0.227344
F      3.828145     0.787528    20.431117    -0.228412
F      5.409029     1.987572     0.643872    -0.169030
F      6.843808     4.912677     8.868981    -0.183282
F      6.962555     6.935964     9.561401    -0.218609
F      5.713167     6.448447     7.886716    -0.211583
F      3.390312     7.053825     8.820845    -0.227344
F      4.662530     8.141365    10.145617    -0.228412
F      3.081645     6.941321    10.929372    -0.169030
F      4.313483    13.841570     1.416519    -0.183282
F      4.432230    15.864857     0.724099    -0.218609
F      3.182842    15.377340     2.398784    -0.211583
F      0.859986    15.982718     1.464655    -0.227344
F      2.132204    17.070258     0.139883    -0.228412
F      0.551320    15.870214    19.927128    -0.169030
F     -0.883459    12.945109    11.702019    -0.183282
F     -1.002206    10.921822    11.009599    -0.218609
F      0.247182    11.409339    12.684284    -0.211583
F      2.570037    10.803961    11.750155    -0.227344
F      1.297819     9.716421    10.425383    -0.228412
F      2.878704    10.916465     9.641628    -0.169030

The following XYZ coordinates are in angstroms. Other properties are in atomic units.
The sperically averaged electron density of each atom fit to a function of the form exp(a - br)
eigen_1, eigen_2 and eigen_3 are the three eigenvalues of traceless quadrupole moment tensor
  atom number  atomic symbol              X              Y              Z     net charge C6 coefficient C8 coefficient C10 coefficient fluctuating dipole atomic polarizability isotropic forcefield polarizability              a              b squared Pearson coefficient          <r^3>          <r^4>         wp_QDO          m_QDO          q_QDO       dipole_x       dipole_y       dipole_z         dipole            Qxy            Qxz            Qyz     Q(x^2-y^2)  Q(3z^2 - R^2)        eigen_1        eigen_2        eigen_3 static polarizability      alpha(xx)      alpha(xy)      alpha(xz)      alpha(yy)      alpha(yz)      alpha(zz) atomic spin moment
            1             Zn       7.595692      10.321443      18.431822       0.872300      91.683065 0.19455568E+04  0.62604319E+05                                16.799803                           14.565420       0.166762       1.918274                    0.997965      46.572222     128.435498       0.465492       0.408915      -1.136032      -0.022586       0.023180       0.077645       0.084120       0.018223       0.020778      -0.030171      -0.055441      -0.076260      -0.054570       0.000946       0.053624             19.066692      17.556497      -0.596691       1.168724      19.851669      -0.653269      19.791910          -0.000003
            2             Zn      -0.295600       2.967785       7.246546       0.778211      96.682269 0.20257513E+04  0.65712057E+05                                17.060249                           14.641505       0.429140       1.980885                    0.997248      48.054286     132.172819       0.475807       0.396841      -1.146916       0.064090      -0.041046      -0.036792       0.084534      -0.018003      -0.001369      -0.064335      -0.051696       0.067230      -0.056548      -0.027507       0.084055             19.240347      17.908718       1.029306      -1.744796      18.688939       1.606013      21.123384          -0.000001
            3             Zn      -4.165668      16.465236       8.146322       0.872300      91.683062 0.19455569E+04  0.62604321E+05                                16.799802                           14.565420       0.166762       1.918274                    0.997965      46.572222     128.435497       0.465492       0.408915      -1.136032       0.022586      -0.023180       0.077645       0.084120       0.018223      -0.020778       0.030171      -0.055441      -0.076260      -0.054570       0.000946       0.053624             19.066691      17.556495      -0.596696      -1.168721      19.851671       0.653272      19.791906          -0.000003
            4             Zn       8.786275       5.961108      17.532046       0.778211      96.682266 0.20257508E+04  0.65712037E+05                                17.060249                           14.641504       0.429139       1.980885                    0.997248      48.054285     132.172817       0.475807       0.396841      -1.146916      -0.064090       0.041046      -0.036792       0.084534      -0.018003       0.001369       0.064335      -0.051696       0.067230      -0.056548      -0.027507       0.084055             19.240348      17.908724       1.029312       1.744799      18.688939      -1.606010      21.123380          -0.000001
            5             Zn      -1.635343       7.536343       2.139178       0.872300      91.683069 0.19455568E+04  0.62604317E+05                                16.799803                           14.565420       0.166762       1.918274                    0.997965      46.572222     128.435497       0.465492       0.408915      -1.136032       0.022586      -0.023180      -0.077645       0.084120       0.018223       0.020778      -0.030171      -0.055441      -0.076261      -0.054570       0.000946       0.053624             19.066692      17.556497      -0.596691       1.168725      19.851669      -0.653269      19.791911          -0.000003
            6             Zn       6.255949      14.890001      13.324454       0.778211      96.682266 0.20257513E+04  0.65712055E+05                                17.060249                           14.641505       0.429140       1.980885                    0.997248      48.054286     132.172819       0.475807       0.396841      -1.146916      -0.064090       0.041046       0.036792       0.084534      -0.018003      -0.001369      -0.064335      -0.051696       0.067230      -0.056548      -0.027507       0.084055             19.240347      17.908719       1.029307      -1.744796      18.688938       1.606013      21.123383          -0.000001
            7             Zn      10.126017       1.392550      12.424678       0.872300      91.683070 0.19455570E+04  0.62604324E+05                                16.799803                           14.565420       0.166762       1.918274                    0.997965      46.572223     128.435501       0.465492       0.408915      -1.136032      -0.022586       0.023180      -0.077645       0.084120       0.018223      -0.020778       0.030171      -0.055441      -0.076260      -0.054570       0.000946       0.053624             19.066692      17.556495      -0.596695      -1.168721      19.851672       0.653271      19.791909          -0.000003
            8             Zn      -2.825926      11.896678       3.038954       0.778211      96.682281 0.20257510E+04  0.65712042E+05                                17.060250                           14.641504       0.429139       1.980885                    0.997248      48.054286     132.172820       0.475807       0.396841      -1.146916       0.064090      -0.041046       0.036792       0.084534      -0.018003       0.001369       0.064335      -0.051696       0.067230      -0.056548      -0.027507       0.084055             19.240350      17.908725       1.029312       1.744800      18.688941      -1.606012      21.123385          -0.000001
            9              H       7.848184       8.427089      15.868469       0.090334       1.130482 0.79404819E+01  0.78577159E+02                                 1.843467                            1.682459      -1.227658       2.279909                    0.995783       3.863471      11.213612       0.463002       1.336822      -0.694372      -0.013672      -0.040581       0.018188       0.046525       0.005128      -0.006753      -0.000445      -0.015709       0.022728      -0.014975       0.004548       0.010427              1.909021       1.394496       0.236771      -0.081080       2.666096      -0.275635       1.666470          -0.000000
           10              H      -2.518560      12.239727      16.177034       0.133298       1.089619 0.76079259E+01  0.74611940E+02                                 1.823758                            1.670580      -1.274403       2.295111                    0.994749       3.609545      10.487608       0.454009       1.375623      -0.688253       0.000999       0.047604       0.015722       0.050143       0.010606      -0.003974       0.001613      -0.039854       0.002992      -0.023800       0.001707       0.022093              1.896042       1.465903      -0.017637       0.037947       2.386657       0.449702       1.835565          -0.000000
           11              H      -2.283734      11.652205      13.811369       0.121646       1.052554 0.74626712E+01  0.73119244E+02                                 1.800512                            1.666593      -1.285074       2.275806                    0.993633       3.770969      11.091478       0.447892       1.395712      -0.683102       0.005760       0.033727      -0.023334       0.041415       0.004228      -0.003637       0.001091      -0.041962       0.018361      -0.024911       0.006524       0.018386              1.863841       1.480313       0.150177      -0.259474       1.922754      -0.534580       2.188457           0.000000
           12              H      -2.631876       9.578916      12.431055       0.099939       1.019505 0.77831250E+01  0.76839317E+02                                 1.747682                            1.684014      -1.168171       2.311122                    0.993850       3.866019      11.305477       0.454055       1.366370      -0.688756       0.007839       0.016036      -0.025948       0.031495      -0.000360      -0.000442       0.001672      -0.017899       0.028191      -0.013663       0.003758       0.009904              1.781740       1.429699       0.002095      -0.074308       1.875351      -0.397229       2.040171           0.000000
           13              H       7.528282       8.459233      13.107841       0.094518       1.029301 0.79814725E+01  0.78701312E+02                                 1.710948                            1.668274      -0.938905       2.410130                    0.997351       3.739133      10.662836       0.475033       1.307624      -0.701616      -0.024056      -0.019829      -0.000441       0.031178      -0.000338      -0.004097       0.004256       0.018880      -0.002397      -0.010928      -0.000455       0.011383              1.720875       1.916888       0.415451       0.058558       1.802043       0.091367       1.443694           0.000000
           14              H      -1.555924       7.337764      13.788741       0.111590       0.937391 0.71416756E+01  0.68496610E+02                                 1.612422                            1.584526      -0.818231       2.483268                    0.997589       3.540308       9.960036       0.484403       1.318348      -0.700119      -0.005141      -0.024194       0.018516       0.030897      -0.003188      -0.005170      -0.004586      -0.008441       0.009033      -0.010028       0.002346       0.007682              1.621129       1.321084       0.023618      -0.096341       1.728885      -0.343095       1.813417          -0.000001
           15              H      -0.660613       8.491377      13.204525       0.105970       1.160026 0.95371902E+01  0.97117244E+02                                 1.784186                            1.774459      -0.711733       2.523307                    0.999167       3.531196       9.829068       0.485834       1.238063      -0.720098       0.022346       0.015802      -0.001257       0.027398       0.004684      -0.001341       0.005712       0.005586      -0.015137      -0.009807       0.001569       0.008238              1.765351       1.989747       0.320932       0.002466       1.778412       0.072656       1.527895           0.000000
           16              H       8.638163       6.930607      11.567073       0.103544       0.930210 0.72341455E+01  0.70253278E+02                                 1.654702                            1.634010      -1.129703       2.332253                    0.993047       3.822685      11.153314       0.455694       1.384055      -0.685295      -0.023578      -0.015240       0.002998       0.028234       0.001941      -0.000287       0.002929       0.001244      -0.022248      -0.008225       0.002290       0.005935              1.658017       2.021103       0.267393       0.065386       1.534301       0.090211       1.418646           0.000000
           17              H      -1.360919       7.991359      11.028113       0.098741       0.969536 0.74622457E+01  0.72414252E+02                                 1.651821                            1.620568      -0.859652       2.457010                    0.996992       3.654221      10.365656       0.478250       1.319764      -0.699418       0.008894       0.018353      -0.014716       0.025150      -0.002588      -0.003848      -0.006926      -0.004657       0.003291      -0.008955       0.000520       0.008434              1.664682       1.393883       0.035521      -0.134564       1.816186      -0.298616       1.783975          -0.000000
           18              H      -0.749942       5.535914      12.155404       0.128482       0.956885 0.72433381E+01  0.70139702E+02                                 1.675880                            1.627937      -1.056158       2.387626                    0.995933       3.589512      10.348957       0.461013       1.372042      -0.688995      -0.014761      -0.023937       0.027090       0.039048       0.000485      -0.002451      -0.001684      -0.009057       0.023942      -0.008881       0.000175       0.008706              1.692498       1.435783       0.105256      -0.164303       1.980343      -0.335743       1.661368          -0.000001
           19              H       0.347402       6.637739      11.937351       0.110256       1.069321 0.83420914E+01  0.82257456E+02                                 1.701369                            1.667190      -0.675394       2.553503                    0.999668       3.392698       9.332108       0.497140       1.249472      -0.717522       0.023583       0.017033       0.017676       0.034040       0.003510       0.003965       0.003437       0.012087       0.005184      -0.008458      -0.000768       0.009226              1.702275       2.097292       0.150625       0.139058       1.516158       0.116843       1.493376          -0.000001
           20              H      -1.006586       3.944785      10.160017       0.111324       1.023376 0.73409871E+01  0.71678815E+02                                 1.768080                            1.654195      -1.284856       2.271655                    0.994680       3.805251      11.196872       0.448766       1.397816      -0.682398      -0.018651      -0.043404       0.022481       0.052318       0.008990      -0.001421       0.002997      -0.026909       0.003214      -0.016995       0.000943       0.016052              1.807030       1.620232       0.313028      -0.259609       2.056009      -0.411010       1.744848          -0.000001
           21              H       0.632711       6.019860       7.265677       0.130172       1.038575 0.74064615E+01  0.70861489E+02                                 1.664003                            1.573452      -0.773684       2.528522                    0.999722       3.190341       8.632124       0.510715       1.253510      -0.717248       0.021724       0.015369      -0.044009       0.051429       0.011404      -0.013458      -0.002878      -0.026646       0.020743      -0.025368       0.005601       0.019767              1.685778       1.465423       0.036931      -0.271784       1.397235      -0.139273       2.194677           0.000000
           22              H       0.468004       7.487770       9.224036       0.128445       1.018632 0.71500533E+01  0.68714340E+02                                 1.711874                            1.595631      -1.041538       2.396268                    0.997363       3.485535       9.870681       0.477289       1.335325      -0.696692       0.015301       0.041268      -0.006547       0.044498       0.009682      -0.012806      -0.004373      -0.030145       0.038618      -0.027500       0.005932       0.021568              1.756441       1.508789       0.254475       0.025355       2.390281       0.066173       1.370252          -0.000000
           23              H       9.067832       0.821458       8.693305       0.119206       0.969673 0.68169920E+01  0.65302381E+02                                 1.703257                            1.591997      -1.278639       2.281042                    0.995286       3.691001      10.736413       0.458613       1.394194      -0.683250       0.034965      -0.019090       0.035802       0.053561       0.005705       0.010578      -0.011371       0.009573       0.001854      -0.019247       0.005256       0.013992              1.740174       1.875842      -0.246921       0.373430       1.586512      -0.320255       1.758168          -0.000001
           24              H       7.772248       3.137613       5.803079       0.126903       1.006978 0.68206701E+01  0.63983208E+02                                 1.633980                            1.510355      -0.767390       2.531924                    0.999768       3.160653       8.492508       0.520601       1.254188      -0.716515      -0.004144       0.035134      -0.035997       0.050472       0.002491       0.010344      -0.020212       0.008250      -0.004610      -0.025392       0.005149       0.020243              1.681963       1.340250       0.037296      -0.065880       1.827283      -0.521015       1.878355          -0.000000
           25              H       5.908865       1.748277       6.504550       0.136135       1.014539 0.69851335E+01  0.65369681E+02                                 1.585308                            1.486333      -0.784262       2.521028                    0.999809       3.081869       8.048524       0.551843       1.186012      -0.732686      -0.039090       0.008468      -0.021290       0.045310       0.002766       0.012600      -0.020501       0.014991      -0.015080      -0.028650       0.007528       0.021122              1.611105       2.134261      -0.031957       0.273896       1.266570      -0.021999       1.432485           0.000003
           26              H       1.933073      17.018470       8.816731       0.113333       1.017530 0.77635297E+01  0.75815704E+02                                 1.690619                            1.642363      -0.856484       2.469923                    0.997915       3.508500       9.867946       0.481388       1.302898      -0.704183       0.016320      -0.025983       0.012565       0.033156      -0.002687      -0.004273      -0.000833      -0.000292      -0.015711      -0.007485       0.001564       0.005921              1.699447       1.705377      -0.385745       0.047476       1.979211      -0.188611       1.413752          -0.000001
           27              H       0.630649      17.488130       8.078232       0.123317       1.005696 0.76808780E+01  0.74529747E+02                                 1.659772                            1.620729      -0.758533       2.524547                    0.999417       3.367114       9.325751       0.492205       1.282452      -0.709614      -0.032718      -0.011578      -0.012601       0.036923       0.004082       0.002436      -0.004034       0.007903       0.004568      -0.008599       0.003427       0.005172              1.665130       1.916334       0.272764       0.275288       1.494603       0.112951       1.584454           0.000001
           28              H       5.370815       1.301833       9.711569       0.102238       0.931949 0.71154500E+01  0.68449784E+02                                 1.623780                            1.594613      -0.894075       2.436952                    0.996604       3.696479      10.549020       0.475113       1.340106      -0.694535      -0.018618       0.017555      -0.003843       0.025876      -0.005192      -0.002075       0.001151      -0.004887      -0.001904      -0.005695      -0.000964       0.006660              1.628873       1.657707      -0.375317       0.031922       1.858796      -0.143082       1.370116          -0.000001
           29              H       6.669066       0.819672      10.454182       0.114629       0.916153 0.70451488E+01  0.67525909E+02                                 1.601562                            1.584832      -0.878626       2.453099                    0.997452       3.590821      10.189490       0.477989       1.336927      -0.695767       0.022205       0.005119       0.019704       0.030125       0.006843       0.002038       0.005964       0.004535       0.011237      -0.010168       0.000117       0.010051              1.602402       1.855751       0.169141       0.250553       1.411673       0.088686       1.539781          -0.000001
           30              H       5.182551       6.450232      17.612890       0.119609       0.984192 0.70441162E+01  0.66824327E+02                                 1.622540                            1.543572      -0.834157       2.489491                    0.999370       3.303908       9.019745       0.509026       1.268407      -0.712250       0.000720       0.014973      -0.038071       0.040916       0.011843       0.008978      -0.006904      -0.011977       0.021855      -0.021351       0.009164       0.012188              1.652540       1.450640       0.048772      -0.074905       1.481834      -0.316563       2.025146           0.000000
           31              H       3.833512       4.653739      18.069566       0.109080       1.205366 0.92344030E+01  0.93681803E+02                                 1.846195                            1.759060      -1.224125       2.292404                    0.995725       3.625579      10.215805       0.480481       1.256561      -0.714345      -0.015621      -0.012792      -0.033474       0.039092       0.008064       0.005314      -0.002006      -0.001800       0.054198      -0.017933      -0.001119       0.019052              1.868382       1.984260       0.358121       0.380114       1.729412       0.167243       1.891475           0.000001
           32              H       5.242569       4.523377       1.213689       0.123880       1.136708 0.91315278E+01  0.93374313E+02                                 1.840552                            1.800055      -1.473227       2.182431                    0.992985       3.827476      11.213167       0.450156       1.330636      -0.696683      -0.000647      -0.011699       0.035485       0.037369       0.001311      -0.005497      -0.006328      -0.009405       0.034295      -0.011727      -0.003568       0.015295              1.838213       1.732798       0.183537      -0.020918       1.757190      -0.277324       2.024649          -0.000001
           33              H       3.588011       1.689347       2.133213       0.108294       1.156513 0.86110167E+01  0.85420247E+02                                 1.761149                            1.671107      -1.118693       2.336884                    0.997607       3.495603       9.583403       0.507709       1.216145      -0.723784       0.022758      -0.032670       0.006004       0.040265      -0.012764       0.000138      -0.011626      -0.017433       0.005516      -0.018069      -0.002443       0.020513              1.792633       1.839157      -0.431736      -0.234083       1.962099       0.122866       1.576642           0.000001
           34              H       2.461812       2.023287       4.101857       0.111679       1.081098 0.77273240E+01  0.74433061E+02                                 1.671517                            1.572342      -0.954985       2.421931                    0.998552       3.335291       8.942040       0.529997       1.199765      -0.727939       0.009925      -0.025602       0.029108       0.040015      -0.012698       0.000484      -0.008769      -0.008963      -0.006194      -0.014504      -0.002940       0.017444              1.711933       1.418890      -0.028812      -0.001262       1.697633      -0.391541       2.019276           0.000001
           35              H       2.029599       5.100184       0.724099       0.118931       0.948657 0.71659422E+01  0.69427349E+02                                 1.675174                            1.629307      -1.227654       2.300722                    0.995049       3.708415      10.807709       0.455077       1.389196      -0.684650      -0.003062       0.029497      -0.022133       0.037004      -0.007307      -0.002213      -0.007062      -0.015643       0.002306      -0.012861      -0.000333       0.013194              1.688500       1.452534      -0.025406      -0.101205       1.815048      -0.330637       1.797918          -0.000001
           36              H       0.642491       0.501804       5.582969       0.090334       1.130482 0.79404840E+01  0.78577186E+02                                 1.843468                            1.682460      -1.227658       2.279909                    0.995783       3.863471      11.213613       0.463002       1.336822      -0.694372       0.013672       0.040581       0.018188       0.046525       0.005128       0.006753       0.000445      -0.015709       0.022728      -0.014975       0.004548       0.010427              1.909021       1.394496       0.236772       0.081080       2.666096       0.275635       1.666470          -0.000000
           37              H       5.948583      14.546952       5.891534       0.133298       1.089619 0.76079265E+01  0.74611948E+02                                 1.823758                            1.670580      -1.274403       2.295111                    0.994749       3.609545      10.487608       0.454009       1.375623      -0.688253      -0.000999      -0.047604       0.015722       0.050143       0.010606       0.003974      -0.001613      -0.039854       0.002992      -0.023800       0.001707       0.022093              1.896042       1.465903      -0.017636      -0.037948       2.386657      -0.449702       1.835565          -0.000000
           38              H       5.713758      15.134474       3.525869       0.121646       1.052554 0.74626717E+01  0.73119251E+02                                 1.800512                            1.666593      -1.285074       2.275806                    0.993633       3.770969      11.091479       0.447891       1.395712      -0.683102      -0.005760      -0.033727      -0.023334       0.041415       0.004228       0.003637      -0.001091      -0.041962       0.018361      -0.024911       0.006524       0.018386              1.863842       1.480313       0.150177       0.259474       1.922754       0.534580       2.188457           0.000000
           39              H       6.061899      17.207763       2.145555       0.099939       1.019505 0.77831273E+01  0.76839341E+02                                 1.747682                            1.684013      -1.168171       2.311122                    0.993850       3.866019      11.305475       0.454055       1.366370      -0.688756      -0.007839      -0.016036      -0.025948       0.031495      -0.000360       0.000442      -0.001672      -0.017899       0.028191      -0.013663       0.003758       0.009904              1.781740       1.429699       0.002095       0.074308       1.875351       0.397229       2.040171           0.000000
           40              H       0.962392       0.469660       2.822341       0.094518       1.029300 0.79814672E+01  0.78701249E+02                                 1.710948                            1.668273      -0.938904       2.410130                    0.997351       3.739133      10.662836       0.475033       1.307624      -0.701616       0.024056       0.019828      -0.000441       0.031178      -0.000338       0.004097      -0.004256       0.018880      -0.002397      -0.010928      -0.000455       0.011383              1.720874       1.916887       0.415451      -0.058558       1.802043      -0.091367       1.443694           0.000000
           41              H      10.046598       1.591129       3.503241       0.111590       0.937391 0.71416746E+01  0.68496599E+02                                 1.612422                            1.584526      -0.818231       2.483268                    0.997589       3.540308       9.960037       0.484403       1.318348      -0.700119       0.005141       0.024194       0.018516       0.030897      -0.003188       0.005170       0.004586      -0.008441       0.009033      -0.010028       0.002346       0.007682              1.621129       1.321084       0.023618       0.096340       1.728885       0.343096       1.813417          -0.000001
           42              H       9.151288       0.437516       2.919025       0.105970       1.160026 0.95371901E+01  0.97117240E+02                                 1.784186                            1.774458      -0.711733       2.523307                    0.999167       3.531196       9.829067       0.485834       1.238062      -0.720098      -0.022346      -0.015802      -0.001257       0.027398       0.004684       0.001341      -0.005712       0.005586      -0.015137      -0.009807       0.001569       0.008238              1.765351       1.989747       0.320932      -0.002466       1.778412      -0.072656       1.527895           0.000000
           43              H      -0.147489       1.998286       1.281573       0.103544       0.930210 0.72341462E+01  0.70253282E+02                                 1.654702                            1.634010      -1.129703       2.332253                    0.993047       3.822685      11.153312       0.455694       1.384055      -0.685295       0.023578       0.015240       0.002998       0.028234       0.001941       0.000287      -0.002929       0.001244      -0.022248      -0.008225       0.002290       0.005935              1.658016       2.021103       0.267393      -0.065386       1.534300      -0.090211       1.418646           0.000000
           44              H       9.851594       0.937534       0.742613       0.098741       0.969536 0.74622457E+01  0.72414249E+02                                 1.651821                            1.620568      -0.859652       2.457010                    0.996992       3.654221      10.365655       0.478250       1.319764      -0.699419      -0.008894      -0.018353      -0.014716       0.025150      -0.002588       0.003848       0.006926      -0.004657       0.003291      -0.008955       0.000520       0.008434              1.664682       1.393883       0.035521       0.134564       1.816186       0.298616       1.783975          -0.000000
           45              H       9.240616       3.392979       1.869904       0.128482       0.956885 0.72433381E+01  0.70139702E+02                                 1.675880                            1.627937      -1.056158       2.387626                    0.995933       3.589512      10.348957       0.461013       1.372042      -0.688995       0.014761       0.023937       0.027090       0.039048       0.000485       0.002451       0.001684      -0.009057       0.023942      -0.008881       0.000175       0.008706              1.692498       1.435783       0.105256       0.164303       1.980343       0.335743       1.661368          -0.000001
           46              H       8.143272       2.291154       1.651851       0.110257       1.069321 0.83420917E+01  0.82257460E+02                                 1.701369                            1.667190      -0.675394       2.553503                    0.999668       3.392698       9.332108       0.497141       1.249472      -0.717522      -0.023583      -0.017033       0.017676       0.034040       0.003510      -0.003965      -0.003437       0.012087       0.005184      -0.008458      -0.000768       0.009226              1.702275       2.097292       0.150625      -0.139058       1.516158      -0.116843       1.493376          -0.000001
           47              H       9.497260       4.984108      20.445517       0.111324       1.023375 0.73409837E+01  0.71678774E+02                                 1.768080                            1.654194      -1.284856       2.271655                    0.994680       3.805251      11.196872       0.448766       1.397816      -0.682398       0.018651       0.043404       0.022481       0.052318       0.008990       0.001421      -0.002997      -0.026909       0.003214      -0.016995       0.000943       0.016052              1.807030       1.620232       0.313028       0.259608       2.056010       0.411009       1.744847          -0.000001
           48              H       7.857964       2.909033      17.551177       0.130172       1.038574 0.74064519E+01  0.70861378E+02                                 1.664002                            1.573451      -0.773684       2.528522                    0.999722       3.190341       8.632124       0.510715       1.253510      -0.717248      -0.021724      -0.015369      -0.044009       0.051429       0.011404       0.013458       0.002878      -0.026646       0.020743      -0.025368       0.005601       0.019767              1.685777       1.465422       0.036931       0.271783       1.397234       0.139273       2.194676           0.000000
           49              H       8.022670       1.441123      19.509536       0.128445       1.018632 0.71500554E+01  0.68714366E+02                                 1.711874                            1.595632      -1.041538       2.396267                    0.997363       3.485535       9.870682       0.477288       1.335325      -0.696692      -0.015301      -0.041268      -0.006547       0.044498       0.009682       0.012806       0.004373      -0.030145       0.038618      -0.027500       0.005932       0.021568              1.756441       1.508790       0.254476      -0.025355       2.390281      -0.066173       1.370253          -0.000000
           50              H      -0.577157       8.107435      18.978805       0.119206       0.969673 0.68169919E+01  0.65302380E+02                                 1.703257                            1.591997      -1.278639       2.281042                    0.995286       3.691001      10.736413       0.458613       1.394194      -0.683250      -0.034965       0.019090       0.035802       0.053561       0.005705      -0.010578       0.011371       0.009573       0.001854      -0.019247       0.005256       0.013992              1.740174       1.875842      -0.246921      -0.373429       1.586512       0.320255       1.758168          -0.000001
           51              H       0.718427       5.791280      16.088579       0.126904       1.006978 0.68206652E+01  0.63983151E+02                                 1.633979                            1.510355      -0.767390       2.531924                    0.999768       3.160652       8.492505       0.520601       1.254188      -0.716515       0.004144      -0.035134      -0.035997       0.050472       0.002491      -0.010344       0.020212       0.008250      -0.004610      -0.025392       0.005149       0.020243              1.681962       1.340250       0.037296       0.065880       1.827282       0.521014       1.878354          -0.000000
           52              H       2.581809       7.180616      16.790050       0.136134       1.014538 0.69851282E+01  0.65369620E+02                                 1.585308                            1.486333      -0.784262       2.521028                    0.999809       3.081869       8.048524       0.551843       1.186012      -0.732686       0.039090      -0.008468      -0.021290       0.045310       0.002766      -0.012600       0.020501       0.014991      -0.015080      -0.028650       0.007528       0.021122              1.611105       2.134261      -0.031957      -0.273896       1.266570       0.021999       1.432485           0.000003
           53              H       1.496951       9.768209      19.102231       0.113333       1.017530 0.77635258E+01  0.75815662E+02                                 1.690619                            1.642363      -0.856483       2.469923                    0.997915       3.508499       9.867945       0.481388       1.302899      -0.704183      -0.016320       0.025983       0.012565       0.033156      -0.002687       0.004273       0.000833      -0.000292      -0.015711      -0.007485       0.001564       0.005921              1.699447       1.705377      -0.385745      -0.047476       1.979211       0.188612       1.413752          -0.000001
           54              H       2.799374       9.298549      18.363732       0.123317       1.005696 0.76808744E+01  0.74529707E+02                                 1.659772                            1.620729      -0.758533       2.524547                    0.999417       3.367114       9.325752       0.492205       1.282453      -0.709613       0.032718       0.011578      -0.012601       0.036923       0.004082      -0.002436       0.004034       0.007903       0.004568      -0.008599       0.003427       0.005172              1.665130       1.916333       0.272764      -0.275288       1.494603      -0.112951       1.584454           0.000001
           55              H       3.119859       7.627060      19.997069       0.102237       0.931949 0.71154491E+01  0.68449773E+02                                 1.623780                            1.594613      -0.894075       2.436951                    0.996604       3.696480      10.549023       0.475113       1.340107      -0.694535       0.018618      -0.017555      -0.003843       0.025876      -0.005192       0.002075      -0.001151      -0.004887      -0.001904      -0.005695      -0.000964       0.006660              1.628873       1.657706      -0.375317      -0.031922       1.858796       0.143082       1.370117          -0.000001
           56              H       1.821608       8.109221       0.168682       0.114629       0.916154 0.70451583E+01  0.67526018E+02                                 1.601563                            1.584833      -0.878626       2.453099                    0.997452       3.590822      10.189492       0.477989       1.336926      -0.695767      -0.022205      -0.005119       0.019704       0.030125       0.006843      -0.002038      -0.005964       0.004535       0.011237      -0.010168       0.000117       0.010051              1.602402       1.855752       0.169141      -0.250553       1.411674      -0.088686       1.539782          -0.000001
           57              H       3.308124       2.478661       7.327390       0.119608       0.984193 0.70441195E+01  0.66824365E+02                                 1.622541                            1.543572      -0.834157       2.489491                    0.999370       3.303909       9.019748       0.509025       1.268407      -0.712250      -0.000720      -0.014973      -0.038071       0.040916       0.011843      -0.008978       0.006904      -0.011977       0.021855      -0.021351       0.009164       0.012188              1.652540       1.450640       0.048772       0.074905       1.481835       0.316563       2.025146           0.000000
           58              H       4.657163       4.275154       7.784066       0.109080       1.205366 0.92343971E+01  0.93681730E+02                                 1.846194                            1.759059      -1.224125       2.292404                    0.995725       3.625578      10.215802       0.480481       1.256562      -0.714345       0.015621       0.012793      -0.033474       0.039092       0.008064      -0.005314       0.002006      -0.001800       0.054198      -0.017933      -0.001119       0.019052              1.868382       1.984259       0.358121      -0.380114       1.729411      -0.167243       1.891475           0.000001
           59              H       3.248105       4.405516      11.499189       0.123880       1.136708 0.91315284E+01  0.93374317E+02                                 1.840552                            1.800055      -1.473227       2.182431                    0.992985       3.827476      11.213166       0.450156       1.330636      -0.696683       0.000647       0.011699       0.035485       0.037369       0.001311       0.005497       0.006328      -0.009405       0.034295      -0.011727      -0.003568       0.015295              1.838212       1.732798       0.183537       0.020918       1.757190       0.277324       2.024649          -0.000001
           60              H       4.902663       7.239546      12.418713       0.108295       1.156513 0.86110169E+01  0.85420250E+02                                 1.761149                            1.671107      -1.118693       2.336884                    0.997607       3.495603       9.583403       0.507709       1.216144      -0.723784      -0.022758       0.032670       0.006004       0.040265      -0.012764      -0.000138       0.011626      -0.017433       0.005516      -0.018069      -0.002443       0.020513              1.792632       1.839157      -0.431736       0.234083       1.962098      -0.122866       1.576642           0.000001
           61              H       6.028863       6.905606      14.387357       0.111679       1.081098 0.77273242E+01  0.74433065E+02                                 1.671518                            1.572342      -0.954985       2.421930                    0.998552       3.335291       8.942041       0.529996       1.199765      -0.727939      -0.009925       0.025602       0.029108       0.040015      -0.012698      -0.000484       0.008769      -0.008963      -0.006194      -0.014504      -0.002940       0.017444              1.711933       1.418891      -0.028812       0.001263       1.697634       0.391541       2.019276           0.000001
           62              H       6.461075       3.828709      11.009599       0.118931       0.948657 0.71659446E+01  0.69427378E+02                                 1.675174                            1.629307      -1.227655       2.300721                    0.995049       3.708416      10.807713       0.455077       1.389196      -0.684650       0.003062      -0.029497      -0.022133       0.037004      -0.007307       0.002213       0.007062      -0.015643       0.002306      -0.012861      -0.000333       0.013194              1.688500       1.452534      -0.025406       0.101205       1.815048       0.330638       1.797918          -0.000001
           63              H      -1.887835       9.430697       4.702531       0.090334       1.130482 0.79404819E+01  0.78577160E+02                                 1.843467                            1.682459      -1.227658       2.279909                    0.995783       3.863471      11.213612       0.463002       1.336822      -0.694372       0.013672       0.040581      -0.018188       0.046525       0.005128      -0.006753      -0.000445      -0.015709       0.022728      -0.014975       0.004548       0.010427              1.909021       1.394496       0.236771      -0.081080       2.666096      -0.275635       1.666470          -0.000000
           64              H       8.478909       5.618059       4.393966       0.133298       1.089619 0.76079273E+01  0.74611957E+02                                 1.823759                            1.670580      -1.274403       2.295111                    0.994749       3.609545      10.487608       0.454009       1.375623      -0.688253      -0.000999      -0.047604      -0.015722       0.050143       0.010606      -0.003974       0.001613      -0.039854       0.002992      -0.023800       0.001707       0.022093              1.896042       1.465903      -0.017637       0.037947       2.386657       0.449703       1.835566          -0.000000
           65              H       8.244083       6.205581       6.759631       0.121646       1.052554 0.74626712E+01  0.73119247E+02                                 1.800513                            1.666593      -1.285074       2.275806                    0.993633       3.770969      11.091480       0.447891       1.395713      -0.683102      -0.005760      -0.033727       0.023334       0.041415       0.004228      -0.003637       0.001091      -0.041962       0.018361      -0.024911       0.006524       0.018386              1.863842       1.480314       0.150177      -0.259474       1.922754      -0.534580       2.188458           0.000000
           66              H       8.592225       8.278870       8.139945       0.099939       1.019505 0.77831259E+01  0.76839326E+02                                 1.747682                            1.684013      -1.168171       2.311122                    0.993850       3.866019      11.305476       0.454055       1.366370      -0.688756      -0.007839      -0.016036       0.025948       0.031495      -0.000360      -0.000442       0.001672      -0.017899       0.028191      -0.013663       0.003758       0.009904              1.781740       1.429699       0.002095      -0.074308       1.875351      -0.397229       2.040171           0.000000
           67              H      -1.567933       9.398553       7.463159       0.094518       1.029301 0.79814725E+01  0.78701312E+02                                 1.710948                            1.668274      -0.938905       2.410130                    0.997351       3.739133      10.662836       0.475033       1.307624      -0.701616       0.024056       0.019829       0.000441       0.031178      -0.000338      -0.004097       0.004256       0.018880      -0.002397      -0.010928      -0.000455       0.011383              1.720875       1.916888       0.415451       0.058558       1.802043       0.091367       1.443694           0.000000
           68              H       7.516273      10.520022       6.782259       0.111590       0.937391 0.71416749E+01  0.68496603E+02                                 1.612422                            1.584526      -0.818231       2.483268                    0.997589       3.540308       9.960037       0.484403       1.318348      -0.700119       0.005141       0.024194      -0.018516       0.030897      -0.003188      -0.005170      -0.004586      -0.008441       0.009033      -0.010028       0.002346       0.007682              1.621129       1.321085       0.023618      -0.096341       1.728885      -0.343095       1.813417          -0.000001
           69              H       6.620962       9.366409       7.366475       0.105970       1.160027 0.95371901E+01  0.97117241E+02                                 1.784186                            1.774458      -0.711733       2.523307                    0.999167       3.531196       9.829067       0.485834       1.238062      -0.720098      -0.022346      -0.015802       0.001257       0.027398       0.004684      -0.001341       0.005712       0.005586      -0.015137      -0.009807       0.001569       0.008238              1.765351       1.989747       0.320932       0.002466       1.778412       0.072656       1.527895           0.000000
           70              H      -2.677814      10.927179       9.003927       0.103544       0.930210 0.72341452E+01  0.70253273E+02                                 1.654702                            1.634010      -1.129703       2.332253                    0.993047       3.822685      11.153313       0.455694       1.384055      -0.685295       0.023578       0.015240      -0.002998       0.028234       0.001941      -0.000287       0.002929       0.001244      -0.022248      -0.008225       0.002290       0.005935              1.658016       2.021103       0.267393       0.065386       1.534300       0.090211       1.418646           0.000000
           71              H       7.321268       9.866427       9.542887       0.098741       0.969536 0.74622465E+01  0.72414258E+02                                 1.651821                            1.620568      -0.859652       2.457010                    0.996992       3.654221      10.365655       0.478250       1.319764      -0.699419      -0.008894      -0.018353       0.014716       0.025149      -0.002588      -0.003848      -0.006926      -0.004657       0.003291      -0.008955       0.000520       0.008434              1.664682       1.393883       0.035521      -0.134564       1.816186      -0.298616       1.783975          -0.000000
           72              H       6.710291      12.321872       8.415596       0.128482       0.956885 0.72433427E+01  0.70139754E+02                                 1.675880                            1.627937      -1.056158       2.387626                    0.995933       3.589513      10.348958       0.461014       1.372041      -0.688995       0.014761       0.023937      -0.027090       0.039048       0.000485      -0.002451      -0.001684      -0.009057       0.023942      -0.008881       0.000175       0.008706              1.692498       1.435783       0.105256      -0.164303       1.980343      -0.335743       1.661368          -0.000001
           73              H       5.612947      11.220047       8.633649       0.110256       1.069321 0.83420914E+01  0.82257456E+02                                 1.701369                            1.667190      -0.675394       2.553503                    0.999668       3.392698       9.332108       0.497140       1.249472      -0.717522      -0.023583      -0.017033      -0.017676       0.034040       0.003510       0.003965       0.003437       0.012087       0.005184      -0.008458      -0.000768       0.009226              1.702275       2.097292       0.150625       0.139058       1.516158       0.116843       1.493376          -0.000001
           74              H       6.966935      13.913001      10.410983       0.111324       1.023376 0.73409853E+01  0.71678790E+02                                 1.768080                            1.654194      -1.284856       2.271655                    0.994680       3.805251      11.196870       0.448766       1.397815      -0.682399       0.018651       0.043404      -0.022481       0.052318       0.008990      -0.001421       0.002997      -0.026909       0.003214      -0.016995       0.000943       0.016052              1.807029       1.620232       0.313028      -0.259608       2.056009      -0.411009       1.744847          -0.000001
           75              H       5.327638      11.837926      13.305323       0.130172       1.038575 0.74064563E+01  0.70861426E+02                                 1.664002                            1.573452      -0.773684       2.528522                    0.999722       3.190340       8.632120       0.510716       1.253509      -0.717248      -0.021724      -0.015369       0.044009       0.051429       0.011404      -0.013458      -0.002878      -0.026646       0.020743      -0.025368       0.005601       0.019767              1.685778       1.465423       0.036931      -0.271784       1.397234      -0.139273       2.194676           0.000001
           76              H       5.492345      10.370016      11.346964       0.128445       1.018632 0.71500540E+01  0.68714349E+02                                 1.711874                            1.595631      -1.041538       2.396268                    0.997363       3.485535       9.870682       0.477288       1.335325      -0.696692      -0.015300      -0.041268       0.006547       0.044498       0.009682      -0.012806      -0.004373      -0.030145       0.038618      -0.027500       0.005932       0.021568              1.756441       1.508789       0.254475       0.025355       2.390281       0.066173       1.370253          -0.000000
           77              H      -3.107483      17.036328      11.877695       0.119206       0.969673 0.68169920E+01  0.65302381E+02                                 1.703257                            1.591997      -1.278639       2.281042                    0.995286       3.691001      10.736413       0.458613       1.394194      -0.683250      -0.034965       0.019090      -0.035802       0.053561       0.005705       0.010578      -0.011371       0.009573       0.001854      -0.019247       0.005256       0.013992              1.740174       1.875842      -0.246921       0.373430       1.586512      -0.320255       1.758168          -0.000001
           78              H      -1.811899      14.720173      14.767921       0.126904       1.006978 0.68206704E+01  0.63983211E+02                                 1.633980                            1.510355      -0.767390       2.531924                    0.999768       3.160653       8.492508       0.520601       1.254187      -0.716515       0.004144      -0.035134       0.035997       0.050472       0.002491       0.010344      -0.020212       0.008250      -0.004610      -0.025392       0.005149       0.020243              1.681962       1.340250       0.037296      -0.065880       1.827282      -0.521014       1.878355          -0.000000
           79              H       0.051484      16.109509      14.066450       0.136135       1.014539 0.69851371E+01  0.65369720E+02                                 1.585309                            1.486333      -0.784262       2.521027                    0.999809       3.081870       8.048526       0.551843       1.186011      -0.732686       0.039090      -0.008468       0.021290       0.045310       0.002766       0.012600      -0.020501       0.014991      -0.015080      -0.028650       0.007528       0.021122              1.611106       2.134262      -0.031957       0.273896       1.266570      -0.021999       1.432485           0.000003
           80              H       4.027276       0.839316      11.754269       0.113333       1.017531 0.77635310E+01  0.75815720E+02                                 1.690619                            1.642363      -0.856483       2.469923                    0.997915       3.508500       9.867946       0.481388       1.302898      -0.704183      -0.016320       0.025983      -0.012565       0.033156      -0.002687      -0.004273      -0.000833      -0.000292      -0.015711      -0.007485       0.001564       0.005921              1.699447       1.705377      -0.385745       0.047476       1.979212      -0.188612       1.413752          -0.000001
           81              H       5.329700       0.369656      12.492768       0.123317       1.005697 0.76808832E+01  0.74529811E+02                                 1.659772                            1.620730      -0.758533       2.524546                    0.999417       3.367115       9.325755       0.492205       1.282452      -0.709614       0.032718       0.011578       0.012601       0.036923       0.004082       0.002436      -0.004034       0.007903       0.004568      -0.008599       0.003427       0.005172              1.665131       1.916334       0.272764       0.275288       1.494603       0.112951       1.584455           0.000001
           82              H       0.589534      16.555953      10.859431       0.102238       0.931949 0.71154548E+01  0.68449835E+02                                 1.623780                            1.594612      -0.894075       2.436952                    0.996604       3.696480      10.549020       0.475114       1.340105      -0.694536       0.018618      -0.017555       0.003843       0.025876      -0.005192      -0.002075       0.001151      -0.004887      -0.001904      -0.005695      -0.000964       0.006660              1.628873       1.657706      -0.375317       0.031922       1.858795      -0.143081       1.370116          -0.000001
           83              H      -0.708717      17.038114      10.116818       0.114629       0.916153 0.70451489E+01  0.67525909E+02                                 1.601562                            1.584832      -0.878626       2.453099                    0.997452       3.590821      10.189490       0.477989       1.336927      -0.695767      -0.022205      -0.005119      -0.019704       0.030125       0.006843       0.002038       0.005964       0.004535       0.011237      -0.010168       0.000117       0.010051              1.602402       1.855751       0.169141       0.250553       1.411673       0.088686       1.539781          -0.000001
           84              H       0.777798      11.407554       2.958110       0.119609       0.984192 0.70441161E+01  0.66824325E+02                                 1.622540                            1.543572      -0.834157       2.489491                    0.999370       3.303908       9.019745       0.509026       1.268407      -0.712250      -0.000720      -0.014973       0.038071       0.040916       0.011843       0.008978      -0.006904      -0.011977       0.021855      -0.021351       0.009164       0.012188              1.652540       1.450640       0.048772      -0.074905       1.481835      -0.316563       2.025146           0.000000
           85              H       2.126837      13.204047       2.501434       0.109080       1.205366 0.92344018E+01  0.93681786E+02                                 1.846194                            1.759060      -1.224125       2.292404                    0.995725       3.625579      10.215804       0.480481       1.256561      -0.714345       0.015621       0.012792       0.033474       0.039092       0.008064       0.005314      -0.002006      -0.001800       0.054198      -0.017933      -0.001119       0.019052              1.868382       1.984259       0.358121       0.380114       1.729411       0.167243       1.891475           0.000001
           86              H       0.717780      13.334409      19.357311       0.123880       1.136709 0.91315334E+01  0.93374378E+02                                 1.840552                            1.800055      -1.473227       2.182431                    0.992985       3.827477      11.213168       0.450156       1.330635      -0.696683       0.000647       0.011699      -0.035485       0.037369       0.001311      -0.005497      -0.006328      -0.009405       0.034295      -0.011727      -0.003568       0.015295              1.838213       1.732798       0.183537      -0.020918       1.757190      -0.277324       2.024650          -0.000001
           87              H       2.372338      16.168439      18.437787       0.108295       1.156513 0.86110156E+01  0.85420235E+02                                 1.761149                            1.671106      -1.118693       2.336885                    0.997607       3.495603       9.583403       0.507709       1.216144      -0.723784      -0.022758       0.032670      -0.006004       0.040265      -0.012764       0.000138      -0.011626      -0.017433       0.005516      -0.018069      -0.002443       0.020513              1.792632       1.839157      -0.431736      -0.234083       1.962098       0.122866       1.576642           0.000001
           88              H       3.498537      15.834499      16.469143       0.111679       1.081098 0.77273241E+01  0.74433062E+02                                 1.671517                            1.572342      -0.954985       2.421931                    0.998552       3.335291       8.942040       0.529997       1.199765      -0.727939      -0.009925       0.025602      -0.029108       0.040015      -0.012698       0.000484      -0.008769      -0.008963      -0.006194      -0.014504      -0.002940       0.017444              1.711933       1.418890      -0.028812      -0.001262       1.697633      -0.391541       2.019276           0.000001
           89              H       3.930750      12.757602      19.846901       0.118931       0.948657 0.71659410E+01  0.69427334E+02                                 1.675174                            1.629307      -1.227654       2.300722                    0.995049       3.708415      10.807709       0.455077       1.389196      -0.684650       0.003062      -0.029497       0.022133       0.037004      -0.007307      -0.002213      -0.007062      -0.015643       0.002306      -0.012861      -0.000333       0.013194              1.688500       1.452534      -0.025406      -0.101205       1.815048      -0.330637       1.797918          -0.000001
           90              H       5.317858      17.355982      14.988031       0.090334       1.130482 0.79404840E+01  0.78577187E+02                                 1.843468                            1.682460      -1.227658       2.279909                    0.995783       3.863471      11.213613       0.463002       1.336822      -0.694372      -0.013672      -0.040581      -0.018188       0.046525       0.005128       0.006753       0.000445      -0.015709       0.022728      -0.014975       0.004548       0.010427              1.909021       1.394496       0.236772       0.081081       2.666096       0.275635       1.666470          -0.000000
           91              H       0.011766       3.310834      14.679466       0.133298       1.089619 0.76079280E+01  0.74611969E+02                                 1.823759                            1.670580      -1.274403       2.295111                    0.994749       3.609545      10.487610       0.454009       1.375624      -0.688253       0.000999       0.047604      -0.015722       0.050143       0.010606       0.003974      -0.001613      -0.039854       0.002992      -0.023800       0.001707       0.022093              1.896042       1.465904      -0.017636      -0.037948       2.386657      -0.449703       1.835566          -0.000000
           92              H       0.246591       2.723312      17.045131       0.121646       1.052554 0.74626712E+01  0.73119247E+02                                 1.800513                            1.666593      -1.285074       2.275806                    0.993633       3.770969      11.091480       0.447891       1.395713      -0.683102       0.005760       0.033727       0.023334       0.041415       0.004228       0.003637      -0.001091      -0.041962       0.018361      -0.024911       0.006524       0.018386              1.863842       1.480313       0.150177       0.259474       1.922754       0.534580       2.188458           0.000000
           93              H      -0.101550       0.650023      18.425445       0.099939       1.019505 0.77831255E+01  0.76839323E+02                                 1.747683                            1.684014      -1.168171       2.311122                    0.993850       3.866019      11.305477       0.454055       1.366370      -0.688756       0.007839       0.016036       0.025948       0.031495      -0.000360       0.000442      -0.001672      -0.017899       0.028191      -0.013663       0.003758       0.009904              1.781740       1.429699       0.002095       0.074308       1.875352       0.397229       2.040171           0.000000
           94              H       4.997957      17.388126      17.748659       0.094518       1.029300 0.79814678E+01  0.78701257E+02                                 1.710948                            1.668274      -0.938905       2.410130                    0.997351       3.739133      10.662837       0.475033       1.307625      -0.701616      -0.024056      -0.019829       0.000441       0.031178      -0.000338       0.004097      -0.004256       0.018880      -0.002397      -0.010928      -0.000455       0.011383              1.720875       1.916887       0.415451      -0.058558       1.802043      -0.091367       1.443694           0.000000
           95              H      -4.086249      16.266657      17.067759       0.111590       0.937391 0.71416742E+01  0.68496593E+02                                 1.612422                            1.584526      -0.818231       2.483268                    0.997589       3.540308       9.960036       0.484403       1.318348      -0.700119      -0.005141      -0.024194      -0.018516       0.030897      -0.003188       0.005170       0.004586      -0.008441       0.009033      -0.010028       0.002346       0.007682              1.621129       1.321084       0.023618       0.096340       1.728885       0.343095       1.813417          -0.000001
           96              H      -3.190939      17.420270      17.651975       0.105970       1.160026 0.95371888E+01  0.97117225E+02                                 1.784186                            1.774458      -0.711733       2.523307                    0.999167       3.531196       9.829067       0.485834       1.238062      -0.720098       0.022346       0.015802       0.001257       0.027398       0.004684       0.001341      -0.005712       0.005586      -0.015137      -0.009807       0.001569       0.008238              1.765351       1.989747       0.320932      -0.002466       1.778412      -0.072656       1.527895           0.000000
           97              H       6.107838      15.859500      19.289427       0.103544       0.930210 0.72341469E+01  0.70253291E+02                                 1.654702                            1.634010      -1.129703       2.332253                    0.993047       3.822685      11.153312       0.455694       1.384055      -0.685295      -0.023578      -0.015240      -0.002998       0.028234       0.001941       0.000287      -0.002929       0.001244      -0.022248      -0.008225       0.002290       0.005935              1.658016       2.021102       0.267393      -0.065387       1.534301      -0.090212       1.418646           0.000000
           98              H      -3.891245      16.920252      19.828387       0.098741       0.969537 0.74622504E+01  0.72414303E+02                                 1.651821                            1.620568      -0.859652       2.457010                    0.996992       3.654221      10.365654       0.478251       1.319763      -0.699419       0.008894       0.018353       0.014716       0.025150      -0.002588       0.003848       0.006926      -0.004657       0.003291      -0.008955       0.000520       0.008434              1.664682       1.393883       0.035521       0.134564       1.816186       0.298616       1.783976          -0.000000
           99              H      -3.280267      14.464807      18.701096       0.128482       0.956885 0.72433373E+01  0.70139695E+02                                 1.675881                            1.627937      -1.056158       2.387626                    0.995933       3.589512      10.348958       0.461013       1.372043      -0.688995      -0.014761      -0.023937      -0.027090       0.039048       0.000485       0.002451       0.001683      -0.009057       0.023942      -0.008881       0.000175       0.008706              1.692498       1.435783       0.105256       0.164303       1.980343       0.335743       1.661368          -0.000001
          100              H      -2.182923      15.566632      18.919149       0.110257       1.069321 0.83420917E+01  0.82257459E+02                                 1.701369                            1.667190      -0.675394       2.553503                    0.999668       3.392698       9.332108       0.497141       1.249472      -0.717522       0.023583       0.017033      -0.017676       0.034040       0.003510      -0.003965      -0.003437       0.012087       0.005184      -0.008458      -0.000768       0.009226              1.702275       2.097292       0.150625      -0.139058       1.516158      -0.116843       1.493376          -0.000001
          101              H      -3.536911      12.873678       0.125483       0.111324       1.023376 0.73409873E+01  0.71678816E+02                                 1.768080                            1.654195      -1.284856       2.271655                    0.994680       3.805251      11.196872       0.448766       1.397816      -0.682398      -0.018651      -0.043404      -0.022481       0.052318       0.008990       0.001421      -0.002997      -0.026909       0.003214      -0.016995       0.000943       0.016052              1.807030       1.620232       0.313028       0.259608       2.056010       0.411010       1.744849          -0.000001
          102              H      -1.897615      14.948753       3.019823       0.130172       1.038575 0.74064577E+01  0.70861446E+02                                 1.664002                            1.573452      -0.773684       2.528522                    0.999722       3.190341       8.632124       0.510715       1.253510      -0.717248       0.021724       0.015369       0.044009       0.051429       0.011404       0.013458       0.002878      -0.026646       0.020743      -0.025368       0.005601       0.019767              1.685778       1.465423       0.036931       0.271783       1.397235       0.139273       2.194677           0.000001
          103              H      -2.062321      16.416663       1.061464       0.128445       1.018632 0.71500550E+01  0.68714360E+02                                 1.711874                            1.595631      -1.041538       2.396268                    0.997363       3.485535       9.870681       0.477289       1.335325      -0.696692       0.015301       0.041268       0.006547       0.044498       0.009682       0.012806       0.004373      -0.030145       0.038618      -0.027500       0.005932       0.021568              1.756441       1.508790       0.254476      -0.025355       2.390281      -0.066173       1.370252          -0.000000
          104              H       6.537506       9.750351       1.592195       0.119206       0.969673 0.68169919E+01  0.65302380E+02                                 1.703257                            1.591997      -1.278638       2.281042                    0.995286       3.691001      10.736413       0.458613       1.394194      -0.683250       0.034965      -0.019090      -0.035802       0.053561       0.005705      -0.010578       0.011371       0.009573       0.001854      -0.019247       0.005256       0.013992              1.740174       1.875842      -0.246921      -0.373429       1.586512       0.320255       1.758168          -0.000001
          105              H       5.241922      12.066506       4.482421       0.126904       1.006978 0.68206652E+01  0.63983151E+02                                 1.633979                            1.510355      -0.767390       2.531924                    0.999768       3.160652       8.492505       0.520601       1.254188      -0.716515      -0.004144       0.035134       0.035997       0.050472       0.002491      -0.010344       0.020212       0.008250      -0.004610      -0.025392       0.005149       0.020243              1.681962       1.340250       0.037296       0.065880       1.827282       0.521014       1.878354          -0.000000
          106              H       3.378540      10.677170       3.780950       0.136134       1.014539 0.69851333E+01  0.65369681E+02                                 1.585309                            1.486334      -0.784262       2.521027                    0.999809       3.081870       8.048528       0.551843       1.186012      -0.732686      -0.039090       0.008468       0.021290       0.045310       0.002766      -0.012600       0.020501       0.014991      -0.015080      -0.028650       0.007528       0.021122              1.611106       2.134262      -0.031957      -0.273896       1.266570       0.021999       1.432485           0.000003
          107              H       4.463398       8.089577       1.468769       0.113333       1.017530 0.77635307E+01  0.75815719E+02                                 1.690619                            1.642364      -0.856484       2.469923                    0.997915       3.508500       9.867947       0.481388       1.302899      -0.704183       0.016320      -0.025983      -0.012565       0.033156      -0.002687       0.004273       0.000833      -0.000292      -0.015711      -0.007485       0.001564       0.005921              1.699447       1.705377      -0.385746      -0.047476       1.979212       0.188612       1.413752          -0.000001
          108              H       3.160975       8.559237       2.207268       0.123316       1.005696 0.76808749E+01  0.74529715E+02                                 1.659772                            1.620729      -0.758533       2.524546                    0.999417       3.367114       9.325753       0.492205       1.282453      -0.709613      -0.032718      -0.011578       0.012601       0.036923       0.004082      -0.002436       0.004034       0.007903       0.004568      -0.008599       0.003427       0.005172              1.665131       1.916334       0.272764      -0.275288       1.494603      -0.112951       1.584455           0.000001
          109              H       2.840490      10.230726       0.573931       0.102237       0.931949 0.71154499E+01  0.68449782E+02                                 1.623780                            1.594613      -0.894075       2.436951                    0.996604       3.696480      10.549022       0.475113       1.340106      -0.694535      -0.018618       0.017555       0.003843       0.025876      -0.005192       0.002075      -0.001151      -0.004887      -0.001904      -0.005695      -0.000964       0.006660              1.628873       1.657706      -0.375317      -0.031922       1.858796       0.143082       1.370116          -0.000001
          110              H       4.138741       9.748565      20.402318       0.114629       0.916154 0.70451583E+01  0.67526018E+02                                 1.601563                            1.584833      -0.878626       2.453099                    0.997452       3.590822      10.189492       0.477989       1.336926      -0.695767       0.022205       0.005119      -0.019704       0.030125       0.006843      -0.002038      -0.005964       0.004535       0.011237      -0.010168       0.000117       0.010051              1.602402       1.855752       0.169141      -0.250553       1.411674      -0.088686       1.539782          -0.000001
          111              H       2.652225      15.379125      13.243610       0.119608       0.984193 0.70441197E+01  0.66824367E+02                                 1.622541                            1.543572      -0.834157       2.489491                    0.999370       3.303909       9.019748       0.509025       1.268407      -0.712250       0.000720       0.014973       0.038071       0.040916       0.011843      -0.008978       0.006904      -0.011977       0.021855      -0.021351       0.009164       0.012188              1.652540       1.450640       0.048772       0.074905       1.481835       0.316563       2.025146           0.000000
          112              H       1.303186      13.582632      12.786934       0.109080       1.205366 0.92343971E+01  0.93681730E+02                                 1.846194                            1.759059      -1.224125       2.292404                    0.995725       3.625578      10.215802       0.480481       1.256562      -0.714345      -0.015621      -0.012792       0.033474       0.039092       0.008064      -0.005314       0.002006      -0.001800       0.054198      -0.017933      -0.001119       0.019052              1.868382       1.984259       0.358121      -0.380114       1.729411      -0.167243       1.891475           0.000001
          113              H       2.712244      13.452270       9.071811       0.123880       1.136709 0.91315320E+01  0.93374360E+02                                 1.840552                            1.800055      -1.473227       2.182431                    0.992985       3.827477      11.213168       0.450156       1.330635      -0.696683      -0.000647      -0.011699      -0.035485       0.037369       0.001311       0.005497       0.006328      -0.009405       0.034295      -0.011727      -0.003568       0.015295              1.838212       1.732798       0.183537       0.020918       1.757190       0.277324       2.024649          -0.000001
          114              H       1.057686      10.618240       8.152287       0.108295       1.156513 0.86110169E+01  0.85420252E+02                                 1.761149                            1.671107      -1.118693       2.336885                    0.997607       3.495603       9.583404       0.507709       1.216145      -0.723784       0.022758      -0.032670      -0.006004       0.040265      -0.012764      -0.000138       0.011626      -0.017433       0.005516      -0.018069      -0.002443       0.020513              1.792632       1.839157      -0.431736       0.234083       1.962099      -0.122866       1.576642           0.000001
          115              H      -0.068514      10.952180       6.183643       0.111679       1.081098 0.77273242E+01  0.74433065E+02                                 1.671518                            1.572342      -0.954985       2.421931                    0.998552       3.335291       8.942041       0.529996       1.199765      -0.727939       0.009925      -0.025602      -0.029108       0.040015      -0.012698      -0.000484       0.008769      -0.008963      -0.006194      -0.014504      -0.002940       0.017444              1.711933       1.418891      -0.028812       0.001263       1.697634       0.391541       2.019276           0.000001
          116              H      -0.500726      14.029077       9.561401       0.118931       0.948658 0.71659505E+01  0.69427445E+02                                 1.675175                            1.629307      -1.227655       2.300721                    0.995049       3.708417      10.807714       0.455077       1.389195      -0.684650      -0.003062       0.029497       0.022133       0.037004      -0.007307       0.002213       0.007062      -0.015643       0.002306      -0.012861      -0.000333       0.013194              1.688500       1.452534      -0.025406       0.101205       1.815048       0.330638       1.797918          -0.000001
          117              C       8.057763       9.309264      15.662759       0.115491      24.750579 0.28747007E+03  0.61319069E+04                                 7.489685                            5.720252       0.435809       2.172432                    0.999624      25.163949      70.301829       0.672720       0.426844      -1.051178       0.005216       0.050446      -0.008193       0.051372      -0.000866      -0.001633      -0.021929       0.028745      -0.105647      -0.045198       0.013173       0.032025              8.492869       3.995047       0.684678      -1.198690      10.368605       0.300879      11.114956           0.000000
          118              C      -2.609405      11.389696      15.808814      -0.031793      31.669509 0.41996741E+03  0.98630689E+04                                 8.937185                            6.991542      -0.145610       1.934933                    0.999097      29.159376      85.890731       0.597514       0.436477      -1.043795      -0.043139      -0.049022       0.050936       0.082817       0.005273      -0.005141      -0.026391      -0.074623      -0.052342      -0.031267      -0.024838       0.056105             10.058052       4.951808       0.017323      -1.007684      12.205665       2.041107      13.016684           0.000002
          119              C      -2.481944      11.068256      14.506669      -0.132979      31.682385 0.42158685E+03  0.98578651E+04                                 8.730380                            6.845715       0.335619       2.083327                    0.999240      29.305587      84.643719       0.628389       0.416852      -1.061521      -0.016478      -0.043331      -0.020526       0.050700       0.004700      -0.017425      -0.004638      -0.117281      -0.028472      -0.059987      -0.003988       0.063975              9.818686       4.853931       0.570086      -1.730074      11.187180      -0.684137      13.414947           0.000001
          120              C       8.352204       8.966394      13.179840      -0.098930      26.945352 0.38415563E+03  0.88245786E+04                                 8.012365                            6.620122      -0.240001       1.935245                    0.997356      28.206439      82.211317       0.623251       0.427815      -1.048876       0.061637      -0.011147       0.061464       0.087756      -0.003431      -0.016386       0.031070      -0.034174       0.077698      -0.035413      -0.015461       0.050874              9.097753       6.826267      -1.465562      -1.280031      10.103634       3.312833      10.363358           0.000001
          121              C      -1.492811       8.005645      13.087270      -0.198369      26.032455 0.42156575E+03  0.98902601E+04                                 7.783035                            6.880972      -0.105383       1.962863                    0.998059      29.370207      85.904827       0.619867       0.421178      -1.055251      -0.054433       0.000848      -0.069025       0.087910      -0.033674      -0.013675       0.027375      -0.011432      -0.017585      -0.034437      -0.017986       0.052423              8.538672       6.990276      -1.685254      -1.585633       9.378529       2.649571       9.247211           0.000003
          122              C      -1.508894       7.323478      11.715184      -0.197007      27.024609 0.41937696E+03  0.98462373E+04                                 8.022391                            6.882898      -0.155931       1.945480                    0.998241      29.464831      86.791765       0.615844       0.423613      -1.051578       0.054821      -0.018240       0.080869       0.099388      -0.023889      -0.014601       0.013894      -0.018095      -0.008310      -0.025287      -0.011543       0.036829              8.989257       7.772065      -2.224401      -1.825884       9.860340       3.061427       9.335365           0.000001
          123              C      -0.498235       6.296655      11.606158      -0.081540      24.834770 0.35887598E+03  0.80911105E+04                                 7.557040                            6.373717      -0.055794       2.011131                    0.996905      27.186831      78.070743       0.639985       0.424495      -1.052695      -0.040695       0.030288      -0.061910       0.080039      -0.000426      -0.018418       0.031305      -0.018150       0.168325      -0.042686      -0.027609       0.070295              8.378628       7.556905      -2.144587      -1.808593       8.626256       2.170052       8.952722           0.000001
          124              C      -0.614418       4.637667       9.678655       0.107324      23.906802 0.32509620E+03  0.71620405E+04                                 7.404710                            6.167421       0.224452       2.101482                    0.998136      25.940868      74.022293       0.633658       0.438759      -1.042365       0.027128       0.021792      -0.026843       0.043948       0.004011       0.004817      -0.019883      -0.007239      -0.029518      -0.024079       0.002793       0.021286              7.958228       5.199331       1.240475      -1.641038       9.595493       0.336817       9.079859           0.000001
          125              C       0.277497       5.787708       8.094689      -0.039741      26.705454 0.39067540E+03  0.89711562E+04                                 7.800354                            6.640802       0.304115       2.081016                    0.999786      28.305162      81.264115       0.630112       0.423308      -1.056467      -0.011230      -0.068514      -0.000134       0.069428       0.027925      -0.026775      -0.024619      -0.051661       0.008909      -0.045649      -0.012014       0.057663              8.197685       5.322257       0.817582      -1.568782       8.502754       0.616748      10.768044           0.000001
          126              C       0.203646       6.596666       9.176723      -0.124094      28.333314 0.41508446E+03  0.96463266E+04                                 8.039443                            6.781454       0.430983       2.119426                    0.999536      28.754478      82.187312       0.634366       0.415471      -1.064809      -0.006417      -0.011687       0.043717       0.045704       0.033789      -0.034845      -0.019409      -0.062921       0.075401      -0.065966       0.002447       0.063519              8.514973       5.646272       1.481793      -1.072228      11.157537       1.042054       8.741110           0.000000
          127              C       8.520246       1.221473       8.057661       0.101869      24.468953 0.31653816E+03  0.68894340E+04                                 7.402586                            5.999930       0.517553       2.199042                    0.999624      25.290498      70.462348       0.659859       0.426479      -1.055536      -0.010017       0.025842      -0.034190       0.044013      -0.010933       0.005275       0.003292      -0.001849       0.028908      -0.017185       0.005913       0.011273              8.094168      10.529196       0.944513       0.646222       6.940597      -2.693390       6.812712           0.000000
          128              C       7.799541       2.492947       6.471637      -0.049278      28.244165 0.37929944E+03  0.86207724E+04                                 7.994402                            6.466396       0.296826       2.070948                    0.999684      28.150048      79.645768       0.651881       0.413403      -1.065826       0.064135      -0.001204       0.027497       0.069792      -0.009687       0.028009      -0.045188       0.018459      -0.002244      -0.052711      -0.004011       0.056722              8.635288       9.300878       1.340431      -0.188638       8.155966      -3.626489       8.449019           0.000003
          129              C       6.771360       1.730419       6.854257      -0.121748      27.726750 0.37918213E+03  0.85787891E+04                                 7.802374                            6.407592       0.542413       2.154349                    0.999848      28.039294      77.997497       0.666737       0.406044      -1.075447      -0.001846      -0.032896       0.038656       0.050792      -0.002392       0.033065      -0.058830       0.036408      -0.024839      -0.074902       0.010339       0.064563              8.327639      11.090959       1.159970       0.597531       6.704524      -2.398603       7.187433           0.000008
          130              C       1.378312      17.789926       8.617192      -0.089951      24.274919 0.35970648E+03  0.80829616E+04                                 7.334432                            6.323326       0.171488       2.082107                    0.998484      26.949686      76.284151       0.653897       0.416845      -1.061621       0.010597       0.075448       0.029794       0.081807       0.030616      -0.028461      -0.034771       0.001676       0.008046      -0.035464      -0.027203       0.062668              7.940001       8.225882       1.398498      -2.360217       7.563318      -1.256157       8.030802           0.000003
          131              C       5.923878       0.528590       9.906994      -0.198814      25.717027 0.43464578E+03  0.10257566E+05                                 7.676359                            6.986145      -0.077339       1.973914                    0.998157      29.212957      85.214968       0.616348       0.421086      -1.057135      -0.027756      -0.091054      -0.013489       0.096142       0.007361      -0.034432       0.011659      -0.007721       0.098770      -0.042007      -0.008663       0.050670              8.130684       8.627457       0.863681      -2.510931       7.303035      -0.933002       8.461558          -0.000000
          132              C       6.911668       7.737779      19.042575       0.622469      23.527295 0.24722864E+03  0.51265850E+04                                 7.671260                            5.643057      -0.093813       2.026471                    0.999454      22.403070      63.643043       0.611527       0.483016      -1.009609       0.035517       0.049772      -0.011749       0.062264       0.005584       0.073134       0.009581       0.055373       0.230930      -0.066840      -0.052204       0.119044              9.121901       9.242535       0.991447      -2.918853      11.920439      -0.743685       6.202728          -0.000000
          133              C       6.068898       6.569879      19.429309      -0.038843      36.783690 0.47742090E+03  0.11461062E+05                                 9.691419                            7.354547      -0.152632       1.952208                    0.998977      28.143591      81.087998       0.600539       0.424856      -1.061548      -0.026699      -0.025668       0.007586       0.037805      -0.026392      -0.007440       0.017096      -0.005170      -0.049729      -0.026180      -0.014166       0.040346             11.417889      11.108466       5.506047       0.044174      12.487900      -2.671909      10.657302          -0.000000
          134              C       5.205807       6.060933      18.456301      -0.107771      32.319963 0.43764634E+03  0.10348629E+05                                 8.947163                            7.085660       0.029423       1.989181                    0.998966      29.384305      85.865759       0.602113       0.430198      -1.051241       0.005287      -0.024659       0.015604       0.029656      -0.005353       0.004609      -0.004398      -0.030115       0.063911      -0.026936       0.003867       0.023070             10.066385      10.824552       4.935601       0.228762      10.184659      -1.441954       9.189945           0.000002
          135              C       4.389713       4.989465      18.734010      -0.149277      32.725755 0.44426640E+03  0.10577505E+05                                 9.032934                            7.129423      -0.093059       1.938151                    0.999201      30.438636      90.163377       0.599611       0.429039      -1.048685       0.038478       0.016826      -0.013417       0.044087      -0.010218       0.005697       0.026727       0.004639       0.081917      -0.034586      -0.005480       0.040067             10.114728      10.134784       5.051360      -0.214214      10.807138      -2.408445       9.402263           0.000003
          136              C       4.380558       4.407302      19.982669       0.089510      34.686351 0.44097631E+03  0.10455106E+05                                 9.679713                            7.262265      -0.424740       1.868732                    0.998885      27.816501      81.595093       0.576014       0.448498      -1.039558      -0.028264      -0.040149       0.015654       0.051535       0.042008      -0.023488      -0.014608      -0.005063      -0.062268      -0.037450      -0.023788       0.061238             11.770818      12.537878       6.948214      -0.471113      12.941791      -2.423040       9.832786           0.000000
          137              C       5.240579       4.903748       0.366164      -0.163139      35.792965 0.47606874E+03  0.11572461E+05                                 9.749320                            7.473244      -0.301271       1.868244                    0.998921      31.383583      95.005185       0.572757       0.439926      -1.038519       0.023507       0.025266      -0.007863       0.035395      -0.041777      -0.029912       0.002043       0.009927       0.019028      -0.051726      -0.000450       0.052176             11.571246      14.243333       7.372119       1.122631      12.131787      -0.397671       8.338617          -0.000001
          138              C       6.108708       5.962715       0.098741      -0.045364      38.621140 0.47317464E+03  0.11335987E+05                                10.005514                            7.307048      -0.010392       1.996585                    0.999364      28.204461      81.232130       0.604191       0.423149      -1.062410      -0.029171      -0.031861      -0.024546       0.049685      -0.003440      -0.011929      -0.000882      -0.023272      -0.022322      -0.019879       0.003985       0.015894             12.097763      13.843388       5.713911       3.030078      11.155922      -0.881578      11.293978          -0.000001
          139              C       7.126723       6.321656       1.131405       0.566260      21.882864 0.25631673E+03  0.53555578E+04                                 7.237587                            5.697100      -0.010638       2.042706                    0.999694      23.029594      65.365692       0.617328       0.474856      -1.015370       0.043461       0.022401       0.028773       0.056732      -0.040732      -0.048382       0.038982      -0.001355      -0.041418      -0.053883      -0.032096       0.085979              8.178824       8.973078       2.516629       3.070644       7.419989      -0.158935       8.143406           0.000001
          140              C       3.523956       3.171543      20.359119      -0.305727      37.619336 0.50197749E+03  0.12294172E+05                                11.188868                            8.579141      -0.554574       1.809248                    0.996002      32.080985      95.669435       0.454838       0.549838      -0.987861       0.013378       0.077931       0.053681       0.095571       0.014719      -0.016763      -0.007770      -0.025507       0.065911      -0.033318       0.000842       0.032475             13.607342      16.119539       2.631470      -2.464066      13.175865       0.411529      11.526621           0.000000
          141              C       2.364029       2.932248      19.369654       0.700201      19.528518 0.27378617E+03  0.58045607E+04                                 6.937072                            6.074435      -0.300604       1.957070                    0.999381      22.225804      63.150920       0.571632       0.505396      -1.001579      -0.057541      -0.006117      -0.042284       0.071668       0.005177      -0.028154       0.000970      -0.034942      -0.010064      -0.038780       0.016908       0.021871              7.447421       8.177046       1.074524       1.047096       7.224337       0.663424       6.940881           0.000001
          142              C       4.488888       1.948284      20.303577       0.699112      20.151228 0.28278027E+03  0.60436074E+04                                 7.036247                            6.127417      -0.419855       1.918928                    0.999399      22.383472      63.845252       0.575602       0.497894      -1.005377       0.049060      -0.053905       0.001543       0.072904       0.029331      -0.007023       0.003991      -0.005681       0.069605      -0.042022       0.017412       0.024610              7.568269       8.176421      -0.518179      -0.470618       8.660168       0.396857       5.868218           0.000000
          143              C       2.891946       3.348335       1.184890       0.101231      34.550864 0.45391448E+03  0.10817095E+05                                 9.535943                            7.300608      -0.457902       1.854878                    0.998695      27.801089      81.197379       0.583706       0.440327      -1.046553       0.030877       0.010249      -0.037053       0.049309       0.003827      -0.039375       0.008839       0.028703       0.124705      -0.040413      -0.023613       0.064026             11.214451      10.143335      -2.043411      -5.317184       9.431519      -0.751243      14.068497           0.000002
          144              C       3.032441       2.428659       2.229896      -0.178361      34.446788 0.45442017E+03  0.10833359E+05                                 9.213879                            7.130861       0.081880       1.986460                    0.999620      30.491925      89.105884       0.612270       0.419621      -1.059114      -0.007206       0.013219       0.039819       0.042571      -0.017317       0.015675      -0.007052      -0.028016      -0.084858      -0.035239      -0.003834       0.039074             10.433660       8.978665      -1.743390      -4.705115       8.718903      -1.165361      13.603412           0.000004
          145              C       2.343662       2.626880       3.402443      -0.095003      32.158778 0.41366370E+03  0.96209227E+04                                 8.799054                            6.808074       0.060777       1.994158                    0.999731      28.981728      83.317172       0.626765       0.420177      -1.060066       0.011139       0.018023      -0.021893       0.030467       0.003356       0.016127      -0.020970      -0.003939      -0.037434      -0.032189       0.008702       0.023487              9.972888       8.746537      -2.174283      -4.164030       8.324025      -0.386469      12.848102           0.000004
          146              C       1.479561       3.696562       3.579354      -0.057631      38.057574 0.46547453E+03  0.11068452E+05                                 9.854157                            7.220400       0.064685       2.024199                    0.999181      27.900661      79.179730       0.613278       0.420008      -1.067989       0.025216      -0.004816      -0.032308       0.041266       0.007465       0.012707       0.001796       0.019346      -0.016652      -0.012910      -0.008109       0.021019             11.872917       9.433146      -2.064667      -5.023708      10.009267      -2.268354      16.176339           0.000001
          147              C       0.607417       3.725134       4.830071       0.610075      21.276145 0.22483525E+03  0.45503426E+04                                 7.139061                            5.352560      -0.029772       2.052592                    0.999567      22.009189      61.657381       0.633339       0.477848      -1.012890      -0.011296      -0.002864       0.053618       0.054870       0.047840       0.035672       0.047556      -0.092036      -0.071641      -0.065421      -0.039110       0.104531              8.388166       7.355442      -1.522241      -2.320692       5.912717      -1.712950      11.896339           0.000001
          148              C       1.355721       4.643024       2.563147       0.005952      38.355411 0.45127485E+03  0.10675953E+05                                 9.949199                            7.156150      -0.167883       1.952206                    0.998889      27.474612      78.439792       0.608403       0.425548      -1.061710       0.034750      -0.026427      -0.009389       0.044655       0.035238       0.020441       0.012971       0.041213      -0.021426      -0.037300      -0.016665       0.053965             11.899881      10.169315      -4.525372      -3.650808      12.972333      -1.187636      12.557995           0.000002
          149              C       0.528675       5.893069       2.676287       0.607904      21.571829 0.24800509E+03  0.51520125E+04                                 7.269563                            5.684194      -0.340713       1.946309                    0.998856      22.653478      64.629407       0.603506       0.488549      -1.005704      -0.046816       0.030599      -0.009397       0.056713       0.022062      -0.077975      -0.053395       0.039955       0.142977      -0.074282      -0.048777       0.123060              8.137488       8.437405      -2.728428       1.299252       9.981534       1.228960       5.993526           0.000001
          150              C       2.085547       4.455518       1.392657      -0.194385      35.990064 0.48905655E+03  0.11928534E+05                                 9.676883                            7.525627      -0.180095       1.908275                    0.998275      31.274940      93.807905       0.578257       0.434268      -1.045372      -0.000400       0.009942       0.030668       0.032242       0.021038       0.027489      -0.014839      -0.002815      -0.013012      -0.043074       0.014976       0.028097             11.136308      11.181062      -3.520723      -5.606442       9.801975       0.969109      12.425887           0.000001
          151              C      -4.627740      17.477415       5.377259       0.115491      24.750582 0.28747008E+03  0.61319070E+04                                 7.489685                            5.720252       0.435809       2.172432                    0.999624      25.163949      70.301830       0.672720       0.426844      -1.051178      -0.005216      -0.050446      -0.008193       0.051372      -0.000866       0.001633       0.021929       0.028745      -0.105647      -0.045198       0.013173       0.032025              8.492870       3.995047       0.684678       1.198691      10.368605      -0.300879      11.114959           0.000000
          152              C       6.039429      15.396983       5.523314      -0.031793      31.669513 0.41996751E+03  0.98630721E+04                                 8.937186                            6.991543      -0.145611       1.934933                    0.999097      29.159379      85.890744       0.597514       0.436477      -1.043795       0.043140       0.049022       0.050936       0.082817       0.005273       0.005141       0.026391      -0.074623      -0.052342      -0.031267      -0.024838       0.056105             10.058053       4.951808       0.017325       1.007683      12.205667      -2.041107      13.016684           0.000002
          153              C       5.911968      15.718423       4.221169      -0.132979      31.682387 0.42158690E+03  0.98578665E+04                                 8.730381                            6.845716       0.335619       2.083327                    0.999240      29.305589      84.643730       0.628389       0.416852      -1.061521       0.016478       0.043331      -0.020526       0.050700       0.004700       0.017425       0.004638      -0.117281      -0.028471      -0.059987      -0.003988       0.063975              9.818687       4.853931       0.570086       1.730073      11.187182       0.684138      13.414948           0.000001
          154              C      -4.922180      17.820285       2.894340      -0.098930      26.945340 0.38415540E+03  0.88245722E+04                                 8.012363                            6.620121      -0.240001       1.935245                    0.997356      28.206440      82.211323       0.623251       0.427815      -1.048876      -0.061637       0.011147       0.061464       0.087756      -0.003431       0.016386      -0.031070      -0.034174       0.077698      -0.035413      -0.015461       0.050874              9.097751       6.826265      -1.465559       1.280031      10.103632      -3.312832      10.363356           0.000001
          155              C       9.983486       0.923248       2.801770      -0.198369      26.032457 0.42156579E+03  0.98902611E+04                                 7.783035                            6.880972      -0.105383       1.962863                    0.998059      29.370209      85.904835       0.619867       0.421178      -1.055251       0.054433      -0.000848      -0.069025       0.087910      -0.033674       0.013675      -0.027375      -0.011432      -0.017585      -0.034437      -0.017986       0.052423              8.538673       6.990276      -1.685257       1.585633       9.378530      -2.649572       9.247212           0.000002
          156              C       9.999568       1.605415       1.429684      -0.197007      27.024613 0.41937698E+03  0.98462377E+04                                 8.022392                            6.882898      -0.155932       1.945480                    0.998241      29.464834      86.791777       0.615844       0.423613      -1.051578      -0.054821       0.018240       0.080869       0.099388      -0.023889       0.014601      -0.013894      -0.018095      -0.008310      -0.025287      -0.011543       0.036829              8.989259       7.772065      -2.224404       1.825885       9.860343      -3.061429       9.335368           0.000002
          157              C       8.988909       2.632238       1.320658      -0.081540      24.834770 0.35887599E+03  0.80911109E+04                                 7.557040                            6.373717      -0.055794       2.011131                    0.996905      27.186832      78.070745       0.639985       0.424495      -1.052695       0.040695      -0.030288      -0.061910       0.080039      -0.000426       0.018418      -0.031305      -0.018150       0.168325      -0.042686      -0.027609       0.070295              8.378627       7.556904      -2.144586       1.808591       8.626256      -2.170052       8.952722           0.000001
          158              C       9.105092       4.291226      19.964156       0.107324      23.906800 0.32509613E+03  0.71620385E+04                                 7.404710                            6.167420       0.224452       2.101482                    0.998136      25.940869      74.022298       0.633658       0.438760      -1.042365      -0.027129      -0.021791      -0.026843       0.043948       0.004011      -0.004817       0.019883      -0.007239      -0.029518      -0.024079       0.002793       0.021286              7.958228       5.199328       1.240474       1.641034       9.595500      -0.336819       9.079855           0.000000
          159              C       8.213177       3.141185      18.380188      -0.039741      26.705439 0.39067535E+03  0.89711548E+04                                 7.800352                            6.640802       0.304115       2.081016                    0.999786      28.305160      81.264108       0.630112       0.423308      -1.056467       0.011230       0.068514      -0.000134       0.069428       0.027925       0.026775       0.024619      -0.051661       0.008909      -0.045649      -0.012014       0.057663              8.197681       5.322256       0.817580       1.568782       8.502744      -0.616744      10.768043           0.000002
          160              C       8.287029       2.332227      19.462223      -0.124094      28.333329 0.41508484E+03  0.96463376E+04                                 8.039446                            6.781457       0.430983       2.119426                    0.999536      28.754479      82.187315       0.634366       0.415471      -1.064809       0.006417       0.011687       0.043717       0.045704       0.033789       0.034845       0.019409      -0.062921       0.075401      -0.065966       0.002447       0.063519              8.514976       5.646275       1.481795       1.072230      11.157536      -1.042051       8.741117           0.000000
          161              C      -0.029571       7.707420      18.343161       0.101869      24.468955 0.31653821E+03  0.68894355E+04                                 7.402586                            5.999931       0.517553       2.199042                    0.999624      25.290498      70.462348       0.659859       0.426479      -1.055536       0.010017      -0.025842      -0.034190       0.044013      -0.010933      -0.005275      -0.003292      -0.001849       0.028908      -0.017185       0.005913       0.011272              8.094169      10.529200       0.944517      -0.646219       6.940596       2.693388       6.812711           0.000000
          162              C       0.691134       6.435946      16.757137      -0.049278      28.244174 0.37929969E+03  0.86207793E+04                                 7.994404                            6.466398       0.296826       2.070948                    0.999684      28.150048      79.645768       0.651881       0.413403      -1.065826      -0.064135       0.001204       0.027497       0.069792      -0.009687      -0.028009       0.045188       0.018459      -0.002244      -0.052711      -0.004011       0.056722              8.635289       9.300884       1.340433       0.188640       8.155967       3.626487       8.449018           0.000003
          163              C       1.719315       7.198474      17.139757      -0.121748      27.726730 0.37918178E+03  0.85787794E+04                                 7.802370                            6.407589       0.542413       2.154349                    0.999848      28.039292      77.997490       0.666738       0.406044      -1.075447       0.001846       0.032896       0.038656       0.050792      -0.002392      -0.033065       0.058830       0.036408      -0.024839      -0.074902       0.010339       0.064563              8.327635      11.090952       1.159968      -0.597532       6.704521       2.398602       7.187431           0.000008
          164              C       2.051712       8.996753      18.902692      -0.089951      24.274906 0.35970627E+03  0.80829559E+04                                 7.334430                            6.323324       0.171488       2.082107                    0.998484      26.949686      76.284151       0.653898       0.416845      -1.061621      -0.010597      -0.075448       0.029794       0.081807       0.030616       0.028461       0.034771       0.001676       0.008046      -0.035464      -0.027203       0.062668              7.939998       8.225877       1.398497       2.360216       7.563315       1.256156       8.030801           0.000003
          165              C       2.566797       8.400303      20.192494      -0.198814      25.717027 0.43464568E+03  0.10257562E+05                                 7.676358                            6.986143      -0.077339       1.973914                    0.998157      29.212955      85.214957       0.616349       0.421086      -1.057135       0.027756       0.091054      -0.013489       0.096142       0.007361       0.034432      -0.011659      -0.007721       0.098770      -0.042007      -0.008663       0.050670              8.130684       8.627454       0.863682       2.510931       7.303038       0.933005       8.461558          -0.000000
          166              C       1.579006       1.191114       8.757075       0.622469      23.527286 0.24722856E+03  0.51265830E+04                                 7.671258                            5.643056      -0.093813       2.026471                    0.999454      22.403070      63.643043       0.611527       0.483016      -1.009609      -0.035517      -0.049772      -0.011749       0.062263       0.005584      -0.073134      -0.009581       0.055373       0.230930      -0.066840      -0.052204       0.119044              9.121897       9.242533       0.991440       2.918855      11.920428       0.743685       6.202731          -0.000000
          167              C       2.421776       2.359014       9.143810      -0.038843      36.783677 0.47742079E+03  0.11461059E+05                                 9.691417                            7.354547      -0.152632       1.952208                    0.998977      28.143588      81.087988       0.600539       0.424856      -1.061548       0.026699       0.025668       0.007586       0.037805      -0.026392       0.007440      -0.017096      -0.005170      -0.049729      -0.026180      -0.014166       0.040346             11.417885      11.108456       5.506038      -0.044172      12.487891       2.671914      10.657309          -0.000000
          168              C       3.284867       2.867960       8.170801      -0.107771      32.319968 0.43764672E+03  0.10348640E+05                                 8.947164                            7.085664       0.029422       1.989181                    0.998966      29.384305      85.865759       0.602113       0.430198      -1.051241      -0.005287       0.024659       0.015604       0.029656      -0.005353      -0.004609       0.004398      -0.030115       0.063911      -0.026936       0.003867       0.023070             10.066385      10.824552       4.935596      -0.228764      10.184652       1.441953       9.189950           0.000002
          169              C       4.100962       3.939428       8.448510      -0.149277      32.725759 0.44426676E+03  0.10577515E+05                                 9.032935                            7.129426      -0.093059       1.938150                    0.999201      30.438642      90.163399       0.599611       0.429039      -1.048686      -0.038477      -0.016826      -0.013417       0.044087      -0.010218      -0.005697      -0.026727       0.004639       0.081917      -0.034586      -0.005480       0.040067             10.114727      10.134785       5.051356       0.214211      10.807132       2.408444       9.402265           0.000003
          170              C       4.110116       4.521591       9.697169       0.089510      34.686334 0.44097619E+03  0.10455103E+05                                 9.679710                            7.262264      -0.424740       1.868732                    0.998885      27.816501      81.595095       0.576014       0.448498      -1.039558       0.028264       0.040149       0.015654       0.051535       0.042008       0.023488       0.014608      -0.005063      -0.062268      -0.037450      -0.023788       0.061238             11.770813      12.537874       6.948207       0.471107      12.941780       2.423034       9.832784           0.000000
          171              C       3.250096       4.025145      10.651664      -0.163139      35.792971 0.47606878E+03  0.11572463E+05                                 9.749321                            7.473245      -0.301271       1.868244                    0.998921      31.383584      95.005187       0.572757       0.439926      -1.038519      -0.023507      -0.025266      -0.007863       0.035395      -0.041777       0.029912      -0.002043       0.009927       0.019028      -0.051726      -0.000450       0.052176             11.571247      14.243337       7.372120      -1.122635      12.131786       0.397669       8.338619          -0.000001
          172              C       2.381966       2.966178      10.384241      -0.045364      38.621135 0.47317438E+03  0.11335979E+05                                10.005513                            7.307046      -0.010392       1.996585                    0.999364      28.204461      81.232132       0.604191       0.423149      -1.062410       0.029171       0.031861      -0.024546       0.049685      -0.003440       0.011929       0.000882      -0.023272      -0.022322      -0.019879       0.003985       0.015894             12.097763      13.843387       5.713910      -3.030081      11.155919       0.881577      11.293982          -0.000001
          173              C       1.363952       2.607237      11.416905       0.566260      21.882864 0.25631665E+03  0.53555559E+04                                 7.237586                            5.697099      -0.010638       2.042706                    0.999694      23.029594      65.365690       0.617329       0.474856      -1.015370      -0.043461      -0.022401       0.028773       0.056732      -0.040732       0.048382      -0.038982      -0.001355      -0.041418      -0.053883      -0.032096       0.085979              8.178824       8.973076       2.516627      -3.070645       7.419987       0.158935       8.143409           0.000001
          174              C       4.966719       5.757350      10.073619      -0.305727      37.619328 0.50197749E+03  0.12294172E+05                                11.188866                            8.579141      -0.554574       1.809248                    0.996002      32.080985      95.669435       0.454838       0.549838      -0.987861      -0.013378      -0.077931       0.053681       0.095571       0.014719       0.016763       0.007770      -0.025507       0.065911      -0.033318       0.000842       0.032475             13.607339      16.119536       2.631469       2.464061      13.175854      -0.411534      11.526627          -0.000000
          175              C       6.126645       5.996645       9.084154       0.700201      19.528518 0.27378612E+03  0.58045593E+04                                 6.937072                            6.074434      -0.300604       1.957070                    0.999381      22.225804      63.150916       0.571632       0.505396      -1.001580       0.057541       0.006117      -0.042284       0.071668       0.005177       0.028154      -0.000970      -0.034942      -0.010064      -0.038780       0.016908       0.021871              7.447420       8.177043       1.074524      -1.047097       7.224336      -0.663424       6.940882           0.000001
          176              C       4.001786       6.980609      10.018077       0.699112      20.151229 0.28278037E+03  0.60436102E+04                                 7.036247                            6.127418      -0.419855       1.918928                    0.999399      22.383473      63.845256       0.575601       0.497894      -1.005377      -0.049060       0.053905       0.001543       0.072904       0.029331       0.007023      -0.003991      -0.005681       0.069605      -0.042022       0.017412       0.024610              7.568269       8.176424      -0.518178       0.470618       8.660162      -0.396857       5.868220           0.000000
          177              C       5.598728       5.580558      11.470390       0.101231      34.550861 0.45391441E+03  0.10817093E+05                                 9.535943                            7.300608      -0.457902       1.854878                    0.998695      27.801090      81.197382       0.583706       0.440327      -1.046553      -0.030877      -0.010249      -0.037053       0.049309       0.003827       0.039375      -0.008839       0.028703       0.124705      -0.040413      -0.023613       0.064026             11.214449      10.143331      -2.043410       5.317182       9.431519       0.751243      14.068498           0.000002
          178              C       5.458233       6.500234      12.515396      -0.178362      34.446799 0.45442033E+03  0.10833363E+05                                 9.213881                            7.130862       0.081879       1.986459                    0.999620      30.491931      89.105905       0.612270       0.419621      -1.059114       0.007206      -0.013219       0.039819       0.042571      -0.017317      -0.015675       0.007052      -0.028015      -0.084858      -0.035239      -0.003834       0.039074             10.433662       8.978667      -1.743390       4.705116       8.718904       1.165362      13.603416           0.000004
          179              C       6.147012       6.302013      13.687943      -0.095003      32.158780 0.41366380E+03  0.96209252E+04                                 8.799054                            6.808075       0.060776       1.994158                    0.999731      28.981727      83.317168       0.626764       0.420177      -1.060066      -0.011139      -0.018023      -0.021893       0.030467       0.003356      -0.016127       0.020970      -0.003939      -0.037434      -0.032189       0.008702       0.023487              9.972889       8.746539      -2.174280       4.164033       8.324021       0.386469      12.848106           0.000004
          180              C       7.011114       5.232331      13.864854      -0.057631      38.057585 0.46547457E+03  0.11068453E+05                                 9.854159                            7.220400       0.064685       2.024199                    0.999181      27.900660      79.179730       0.613278       0.420008      -1.067989      -0.025216       0.004816      -0.032308       0.041265       0.007465      -0.012707      -0.001796       0.019346      -0.016652      -0.012910      -0.008109       0.021019             11.872922       9.433149      -2.064662       5.023715      10.009264       2.268357      16.176353           0.000001
          181              C       7.883257       5.203759      15.115571       0.610075      21.276156 0.22483532E+03  0.45503442E+04                                 7.139063                            5.352560      -0.029771       2.052592                    0.999567      22.009187      61.657371       0.633339       0.477848      -1.012890       0.011296       0.002864       0.053618       0.054870       0.047840      -0.035672      -0.047556      -0.092036      -0.071641      -0.065421      -0.039110       0.104531              8.388170       7.355442      -1.522238       2.320697       5.912718       1.712952      11.896351           0.000002
          182              C       7.134953       4.285869      12.848647       0.005952      38.355410 0.45127490E+03  0.10675954E+05                                 9.949199                            7.156150      -0.167883       1.952206                    0.998889      27.474611      78.439788       0.608403       0.425548      -1.061710      -0.034750       0.026427      -0.009389       0.044655       0.035238      -0.020441      -0.012971       0.041213      -0.021425      -0.037300      -0.016665       0.053965             11.899881      10.169316      -4.525367       3.650813      12.972325       1.187637      12.558000           0.000002
          183              C       7.962000       3.035824      12.961787       0.607904      21.571831 0.24800520E+03  0.51520154E+04                                 7.269564                            5.684196      -0.340713       1.946309                    0.998856      22.653477      64.629405       0.603505       0.488549      -1.005704       0.046816      -0.030599      -0.009397       0.056713       0.022062       0.077975       0.053395       0.039955       0.142977      -0.074282      -0.048777       0.123060              8.137488       8.437410      -2.728426      -1.299255       9.981529      -1.228958       5.993527           0.000001
          184              C       6.405127       4.473375      11.678157      -0.194385      35.990061 0.48905645E+03  0.11928531E+05                                 9.676883                            7.525626      -0.180095       1.908276                    0.998275      31.274937      93.807892       0.578257       0.434268      -1.045372       0.000400      -0.009942       0.030668       0.032242       0.021038      -0.027489       0.014839      -0.002815      -0.013012      -0.043074       0.014976       0.028097             11.136308      11.181061      -3.520721       5.606443       9.801974      -0.969108      12.425887           0.000001
          185              C      -2.097414       8.548522       4.908241       0.115491      24.750574 0.28747005E+03  0.61319062E+04                                 7.489684                            5.720252       0.435809       2.172432                    0.999624      25.163948      70.301827       0.672720       0.426844      -1.051178      -0.005216      -0.050446       0.008193       0.051372      -0.000866      -0.001633      -0.021929       0.028745      -0.105647      -0.045198       0.013173       0.032025              8.492868       3.995046       0.684678      -1.198690      10.368604       0.300878      11.114954           0.000000
          186              C       8.569754       6.468090       4.762187      -0.031794      31.669526 0.41996755E+03  0.98630733E+04                                 8.937189                            6.991544      -0.145611       1.934933                    0.999097      29.159383      85.890760       0.597514       0.436477      -1.043795       0.043139       0.049022      -0.050936       0.082817       0.005273      -0.005141      -0.026391      -0.074623      -0.052342      -0.031268      -0.024838       0.056105             10.058057       4.951809       0.017322      -1.007686      12.205665       2.041111      13.016698           0.000002
          187              C       8.442293       6.789530       6.064331      -0.132979      31.682382 0.42158663E+03  0.98578590E+04                                 8.730380                            6.845713       0.335618       2.083327                    0.999240      29.305591      84.643736       0.628389       0.416852      -1.061521       0.016478       0.043331       0.020526       0.050700       0.004700      -0.017425      -0.004638      -0.117282      -0.028471      -0.059987      -0.003988       0.063975              9.818686       4.853931       0.570086      -1.730074      11.187179      -0.684135      13.414948           0.000001
          188              C      -2.391855       8.891392       7.391160      -0.098930      26.945355 0.38415565E+03  0.88245793E+04                                 8.012366                            6.620123      -0.240001       1.935245                    0.997356      28.206440      82.211321       0.623251       0.427815      -1.048876      -0.061637       0.011147      -0.061464       0.087756      -0.003431      -0.016386       0.031070      -0.034174       0.077698      -0.035413      -0.015461       0.050874              9.097754       6.826267      -1.465563      -1.280031      10.103635       3.312834      10.363359           0.000001
          189              C       7.453160       9.852141       7.483730      -0.198369      26.032454 0.42156573E+03  0.98902593E+04                                 7.783035                            6.880971      -0.105383       1.962863                    0.998059      29.370206      85.904822       0.619867       0.421178      -1.055251       0.054433      -0.000848       0.069025       0.087910      -0.033674      -0.013675       0.027375      -0.011432      -0.017585      -0.034437      -0.017986       0.052423              8.538672       6.990276      -1.685254      -1.585633       9.378529       2.649571       9.247210           0.000002
          190              C       7.469243      10.534308       8.855816      -0.197007      27.024612 0.41937704E+03  0.98462395E+04                                 8.022392                            6.882899      -0.155931       1.945480                    0.998241      29.464834      86.791777       0.615844       0.423613      -1.051578      -0.054821       0.018240      -0.080869       0.099388      -0.023889      -0.014601       0.013894      -0.018095      -0.008310      -0.025287      -0.011543       0.036829              8.989258       7.772065      -2.224402      -1.825884       9.860342       3.061428       9.335367           0.000002
          191              C       6.458584      11.561131       8.964842      -0.081540      24.834766 0.35887593E+03  0.80911094E+04                                 7.557040                            6.373717      -0.055794       2.011131                    0.996905      27.186830      78.070741       0.639985       0.424495      -1.052695       0.040695      -0.030288       0.061910       0.080039      -0.000426      -0.018418       0.031305      -0.018150       0.168325      -0.042686      -0.027609       0.070295              8.378627       7.556905      -2.144586      -1.808593       8.626256       2.170052       8.952721           0.000001
          192              C       6.574767      13.220119      10.892344       0.107324      23.906798 0.32509621E+03  0.71620406E+04                                 7.404710                            6.167421       0.224452       2.101482                    0.998135      25.940867      74.022290       0.633658       0.438760      -1.042365      -0.027128      -0.021792       0.026843       0.043948       0.004011       0.004817      -0.019883      -0.007239      -0.029518      -0.024079       0.002793       0.021286              7.958227       5.199331       1.240476      -1.641036       9.595498       0.336817       9.079852           0.000000
          193              C       5.682852      12.070078      12.476311      -0.039741      26.705449 0.39067534E+03  0.89711544E+04                                 7.800353                            6.640801       0.304116       2.081017                    0.999786      28.305159      81.264101       0.630112       0.423308      -1.056467       0.011230       0.068514       0.000134       0.069428       0.027925      -0.026775      -0.024619      -0.051661       0.008909      -0.045649      -0.012014       0.057663              8.197683       5.322256       0.817581      -1.568781       8.502752       0.616750      10.768041           0.000001
          194              C       5.756703      11.261120      11.394277      -0.124094      28.333318 0.41508449E+03  0.96463275E+04                                 8.039444                            6.781454       0.430983       2.119426                    0.999536      28.754479      82.187315       0.634366       0.415471      -1.064809       0.006417       0.011687      -0.043717       0.045704       0.033789      -0.034845      -0.019409      -0.062921       0.075401      -0.065966       0.002447       0.063519              8.514974       5.646272       1.481794      -1.072228      11.157538       1.042054       8.741112           0.000000
          195              C      -2.559897      16.636313      12.513339       0.101869      24.468953 0.31653816E+03  0.68894340E+04                                 7.402586                            5.999931       0.517553       2.199042                    0.999624      25.290498      70.462348       0.659859       0.426479      -1.055536       0.010017      -0.025842       0.034190       0.044013      -0.010933       0.005275       0.003292      -0.001849       0.028908      -0.017185       0.005913       0.011273              8.094168      10.529196       0.944514       0.646222       6.940597      -2.693390       6.812712           0.000000
          196              C      -1.839192      15.364839      14.099363      -0.049278      28.244166 0.37929946E+03  0.86207730E+04                                 7.994402                            6.466396       0.296826       2.070948                    0.999684      28.150049      79.645771       0.651881       0.413403      -1.065826      -0.064135       0.001204      -0.027497       0.069792      -0.009687       0.028009      -0.045188       0.018459      -0.002244      -0.052711      -0.004011       0.056722              8.635288       9.300879       1.340431      -0.188639       8.155966      -3.626488       8.449019           0.000003
          197              C      -0.811011      16.127367      13.716743      -0.121748      27.726751 0.37918213E+03  0.85787891E+04                                 7.802374                            6.407593       0.542413       2.154349                    0.999848      28.039294      77.997499       0.666737       0.406044      -1.075447       0.001846       0.032896      -0.038656       0.050792      -0.002392       0.033065      -0.058830       0.036408      -0.024839      -0.074902       0.010339       0.064562              8.327639      11.090960       1.159970       0.597531       6.704524      -2.398603       7.187433           0.000008
          198              C       4.582037       0.067860      11.953808      -0.089951      24.274918 0.35970646E+03  0.80829610E+04                                 7.334432                            6.323326       0.171488       2.082107                    0.998484      26.949686      76.284152       0.653897       0.416845      -1.061621      -0.010597      -0.075448      -0.029794       0.081807       0.030616      -0.028461      -0.034771       0.001676       0.008046      -0.035464      -0.027204       0.062668              7.940000       8.225881       1.398498      -2.360217       7.563318      -1.256157       8.030802           0.000003
          199              C       0.036471      17.329196      10.664006      -0.198814      25.717026 0.43464576E+03  0.10257565E+05                                 7.676359                            6.986145      -0.077339       1.973914                    0.998157      29.212957      85.214970       0.616348       0.421086      -1.057135       0.027756       0.091054       0.013489       0.096142       0.007361      -0.034432       0.011658      -0.007721       0.098770      -0.042007      -0.008663       0.050670              8.130684       8.627458       0.863681      -2.510931       7.303035      -0.933002       8.461559           0.000000
          200              C      -0.951319      10.120007       1.528425       0.622469      23.527296 0.24722867E+03  0.51265859E+04                                 7.671260                            5.643057      -0.093813       2.026471                    0.999454      22.403070      63.643042       0.611527       0.483016      -1.009609      -0.035517      -0.049772       0.011749       0.062263       0.005584       0.073134       0.009581       0.055373       0.230930      -0.066840      -0.052204       0.119044              9.121901       9.242535       0.991446      -2.918854      11.920437      -0.743687       6.202730          -0.000000
          201              C      -0.108549      11.287907       1.141690      -0.038843      36.783686 0.47742086E+03  0.11461061E+05                                 9.691418                            7.354547      -0.152632       1.952208                    0.998977      28.143590      81.087993       0.600539       0.424856      -1.061548       0.026699       0.025668      -0.007586       0.037805      -0.026392      -0.007440       0.017096      -0.005170      -0.049729      -0.026180      -0.014166       0.040346             11.417888      11.108458       5.506042       0.044172      12.487897      -2.671914      10.657308          -0.000000
          202              C       0.754542      11.796853       2.114699      -0.107771      32.319966 0.43764655E+03  0.10348636E+05                                 8.947164                            7.085662       0.029423       1.989181                    0.998966      29.384305      85.865759       0.602113       0.430198      -1.051241      -0.005287       0.024659      -0.015604       0.029656      -0.005353       0.004609      -0.004398      -0.030115       0.063911      -0.026936       0.003867       0.023070             10.066385      10.824549       4.935598       0.228761      10.184657      -1.441955       9.189949           0.000002
          203              C       1.570636      12.868321       1.836990      -0.149277      32.725753 0.44426647E+03  0.10577507E+05                                 9.032934                            7.129424      -0.093059       1.938151                    0.999201      30.438639      90.163390       0.599611       0.429039      -1.048685      -0.038477      -0.016826       0.013417       0.044087      -0.010218       0.005697       0.026727       0.004639       0.081917      -0.034586      -0.005480       0.040067             10.114727      10.134782       5.051358      -0.214214      10.807136      -2.408445       9.402263           0.000003
          204              C       1.579791      13.450484       0.588331       0.089510      34.686352 0.44097633E+03  0.10455107E+05                                 9.679713                            7.262265      -0.424740       1.868732                    0.998885      27.816502      81.595096       0.576014       0.448498      -1.039558       0.028264       0.040149      -0.015654       0.051535       0.042008      -0.023488      -0.014608      -0.005063      -0.062268      -0.037450      -0.023788       0.061238             11.770818      12.537878       6.948213      -0.471113      12.941791      -2.423040       9.832786           0.000000
          205              C       0.719770      12.954038      20.204836      -0.163139      35.792967 0.47606870E+03  0.11572460E+05                                 9.749320                            7.473244      -0.301271       1.868244                    0.998921      31.383582      95.005180       0.572757       0.439926      -1.038519      -0.023507      -0.025266       0.007863       0.035395      -0.041777      -0.029912       0.002043       0.009927       0.019028      -0.051726      -0.000450       0.052176             11.571247      14.243334       7.372121       1.122630      12.131789      -0.397673       8.338617          -0.000001
          206              C      -0.148359      11.895071      20.472259      -0.045364      38.621126 0.47317430E+03  0.11335977E+05                                10.005512                            7.307045      -0.010392       1.996585                    0.999364      28.204460      81.232128       0.604191       0.423149      -1.062410       0.029171       0.031861       0.024546       0.049685      -0.003440      -0.011929      -0.000882      -0.023272      -0.022322      -0.019879       0.003985       0.015894             12.097760      13.843384       5.713910       3.030076      11.155922      -0.881580      11.293976          -0.000001
          207              C      -1.166374      11.536130      19.439595       0.566260      21.882866 0.25631675E+03  0.53555582E+04                                 7.237587                            5.697100      -0.010638       2.042706                    0.999694      23.029594      65.365690       0.617328       0.474856      -1.015370      -0.043461      -0.022401      -0.028773       0.056732      -0.040732      -0.048382       0.038982      -0.001355      -0.041418      -0.053883      -0.032096       0.085979              8.178824       8.973079       2.516628       3.070645       7.419988      -0.158935       8.143407           0.000001
          208              C       2.436393      14.686243       0.211881      -0.305727      37.619334 0.50197746E+03  0.12294171E+05                                11.188867                            8.579141      -0.554574       1.809248                    0.996002      32.080984      95.669432       0.454838       0.549838      -0.987860      -0.013378      -0.077931      -0.053681       0.095571       0.014719      -0.016763      -0.007770      -0.025507       0.065911      -0.033318       0.000842       0.032475             13.607341      16.119538       2.631470      -2.464066      13.175865       0.411529      11.526621          -0.000000
          209              C       3.596320      14.925538       1.201346       0.700201      19.528520 0.27378620E+03  0.58045614E+04                                 6.937072                            6.074435      -0.300604       1.957070                    0.999381      22.225804      63.150918       0.571632       0.505396      -1.001580       0.057541       0.006117       0.042284       0.071668       0.005177      -0.028154       0.000970      -0.034942      -0.010064      -0.038780       0.016908       0.021871              7.447421       8.177045       1.074524       1.047096       7.224337       0.663424       6.940881           0.000001
          210              C       1.471461      15.909502       0.267423       0.699112      20.151231 0.28278032E+03  0.60436087E+04                                 7.036247                            6.127417      -0.419855       1.918928                    0.999399      22.383473      63.845252       0.575602       0.497894      -1.005378      -0.049060       0.053905      -0.001543       0.072904       0.029331      -0.007023       0.003991      -0.005681       0.069605      -0.042022       0.017412       0.024610              7.568269       8.176421      -0.518180      -0.470618       8.660168       0.396857       5.868218           0.000000
          211              C       3.068403      14.509451      19.386110       0.101231      34.550866 0.45391451E+03  0.10817096E+05                                 9.535944                            7.300608      -0.457902       1.854878                    0.998695      27.801090      81.197381       0.583706       0.440327      -1.046553      -0.030877      -0.010249       0.037053       0.049309       0.003827      -0.039375       0.008839       0.028703       0.124705      -0.040413      -0.023613       0.064026             11.214451      10.143336      -2.043411      -5.317184       9.431519      -0.751243      14.068497           0.000002
          212              C       2.927908      15.429127      18.341104      -0.178361      34.446792 0.45442025E+03  0.10833361E+05                                 9.213880                            7.130861       0.081880       1.986460                    0.999620      30.491928      89.105892       0.612270       0.419621      -1.059114       0.007206      -0.013219      -0.039819       0.042571      -0.017317       0.015675      -0.007052      -0.028016      -0.084858      -0.035239      -0.003834       0.039074             10.433660       8.978666      -1.743390      -4.705116       8.718903      -1.165361      13.603413           0.000004
          213              C       3.616687      15.230906      17.168557      -0.095003      32.158775 0.41366367E+03  0.96209217E+04                                 8.799053                            6.808074       0.060777       1.994158                    0.999731      28.981727      83.317169       0.626765       0.420177      -1.060066      -0.011139      -0.018023       0.021893       0.030467       0.003356       0.016127      -0.020970      -0.003939      -0.037434      -0.032189       0.008702       0.023487              9.972887       8.746537      -2.174283      -4.164029       8.324024      -0.386469      12.848101           0.000004
          214              C       4.480788      14.161224      16.991646      -0.057631      38.057579 0.46547461E+03  0.11068455E+05                                 9.854159                            7.220401       0.064685       2.024199                    0.999181      27.900663      79.179744       0.613278       0.420008      -1.067989      -0.025216       0.004816       0.032308       0.041266       0.007465       0.012707       0.001796       0.019346      -0.016652      -0.012910      -0.008109       0.021019             11.872920       9.433148      -2.064667      -5.023709      10.009269      -2.268355      16.176342           0.000001
          215              C       5.352932      14.132652      15.740929       0.610075      21.276143 0.22483524E+03  0.45503423E+04                                 7.139061                            5.352559      -0.029771       2.052592                    0.999567      22.009188      61.657376       0.633339       0.477848      -1.012890       0.011296       0.002864      -0.053618       0.054870       0.047840       0.035672       0.047556      -0.092036      -0.071641      -0.065421      -0.039110       0.104531              8.388165       7.355441      -1.522241      -2.320691       5.912717      -1.712950      11.896338           0.000001
          216              C       4.604628      13.214762      18.007853       0.005952      38.355413 0.45127487E+03  0.10675954E+05                                 9.949199                            7.156150      -0.167883       1.952206                    0.998889      27.474613      78.439798       0.608403       0.425548      -1.061710      -0.034750       0.026427       0.009389       0.044655       0.035238       0.020441       0.012971       0.041213      -0.021426      -0.037300      -0.016665       0.053965             11.899881      10.169316      -4.525373      -3.650808      12.972334      -1.187636      12.557995           0.000002
          217              C       5.431674      11.964717      17.894713       0.607904      21.571830 0.24800511E+03  0.51520130E+04                                 7.269563                            5.684194      -0.340713       1.946309                    0.998856      22.653479      64.629410       0.603506       0.488549      -1.005704       0.046816      -0.030599       0.009397       0.056713       0.022062      -0.077975      -0.053395       0.039955       0.142977      -0.074282      -0.048777       0.123060              8.137488       8.437405      -2.728428       1.299252       9.981534       1.228960       5.993526           0.000001
          218              C       3.874802      13.402268      19.178343      -0.194385      35.990063 0.48905652E+03  0.11928533E+05                                 9.676883                            7.525627      -0.180095       1.908275                    0.998275      31.274939      93.807901       0.578257       0.434268      -1.045372       0.000400      -0.009942      -0.030668       0.032242       0.021038       0.027489      -0.014839      -0.002815      -0.013012      -0.043074       0.014976       0.028097             11.136308      11.181062      -3.520723      -5.606442       9.801975       0.969109      12.425886           0.000001
          219              C      10.588089       0.380371      15.193741       0.115491      24.750577 0.28747005E+03  0.61319063E+04                                 7.489685                            5.720252       0.435808       2.172432                    0.999624      25.163948      70.301829       0.672720       0.426844      -1.051178       0.005216       0.050446       0.008193       0.051372      -0.000866       0.001633       0.021929       0.028745      -0.105647      -0.045198       0.013173       0.032025              8.492869       3.995047       0.684678       1.198691      10.368604      -0.300878      11.114958           0.000000
          220              C      -0.079080       2.460803      15.047687      -0.031794      31.669529 0.41996763E+03  0.98630757E+04                                 8.937190                            6.991544      -0.145611       1.934933                    0.999097      29.159385      85.890770       0.597514       0.436477      -1.043795      -0.043140      -0.049022      -0.050936       0.082817       0.005273       0.005141       0.026391      -0.074623      -0.052342      -0.031268      -0.024838       0.056105             10.058058       4.951809       0.017324       1.007685      12.205667      -2.041111      13.016698           0.000002
          221              C       0.048381       2.139363      16.349831      -0.132979      31.682385 0.42158668E+03  0.98578604E+04                                 8.730380                            6.845714       0.335618       2.083327                    0.999240      29.305593      84.643745       0.628389       0.416852      -1.061521      -0.016478      -0.043331       0.020526       0.050700       0.004700       0.017425       0.004638      -0.117282      -0.028471      -0.059987      -0.003988       0.063975              9.818687       4.853931       0.570085       1.730073      11.187181       0.684135      13.414949           0.000001
          222              C      10.882529       0.037501      17.676660      -0.098930      26.945341 0.38415536E+03  0.88245710E+04                                 8.012363                            6.620120      -0.240001       1.935245                    0.997356      28.206438      82.211315       0.623251       0.427815      -1.048876       0.061637      -0.011147      -0.061464       0.087756      -0.003431       0.016387      -0.031070      -0.034174       0.077698      -0.035413      -0.015461       0.050874              9.097752       6.826265      -1.465560       1.280032      10.103633      -3.312834      10.363357           0.000001
          223              C      -4.023137      16.934538      17.769230      -0.198369      26.032459 0.42156565E+03  0.98902572E+04                                 7.783036                            6.880971      -0.105383       1.962863                    0.998059      29.370210      85.904837       0.619867       0.421178      -1.055251      -0.054433       0.000848       0.069025       0.087910      -0.033674       0.013675      -0.027375      -0.011432      -0.017585      -0.034437      -0.017986       0.052423              8.538674       6.990276      -1.685257       1.585634       9.378532      -2.649575       9.247215           0.000002
          224              C      -4.039219      16.252371      19.141315      -0.197007      27.024628 0.41937707E+03  0.98462404E+04                                 8.022395                            6.882899      -0.155931       1.945480                    0.998241      29.464833      86.791773       0.615844       0.423613      -1.051578       0.054821      -0.018240      -0.080869       0.099388      -0.023889       0.014601      -0.013894      -0.018095      -0.008310      -0.025287      -0.011543       0.036829              8.989264       7.772065      -2.224406       1.825887       9.860347      -3.061438       9.335379           0.000002
          225              C      -3.028560      15.225548      19.250342      -0.081540      24.834775 0.35887600E+03  0.80911112E+04                                 7.557042                            6.373717      -0.055794       2.011131                    0.996905      27.186832      78.070748       0.639985       0.424495      -1.052695      -0.040695       0.030288       0.061910       0.080039      -0.000426       0.018418      -0.031305      -0.018150       0.168325      -0.042686      -0.027609       0.070295              8.378630       7.556906      -2.144587       1.808594       8.626257      -2.170055       8.952727           0.000001
          226              C      -3.144743      13.566560       0.606845       0.107324      23.906798 0.32509605E+03  0.71620364E+04                                 7.404710                            6.167419       0.224452       2.101483                    0.998135      25.940867      74.022290       0.633658       0.438759      -1.042365       0.027128       0.021792       0.026843       0.043948       0.004011      -0.004817       0.019883      -0.007239      -0.029518      -0.024079       0.002793       0.021286              7.958228       5.199328       1.240473       1.641036       9.595494      -0.336819       9.079860           0.000001
          227              C      -2.252828      14.716601       2.190811      -0.039741      26.705451 0.39067541E+03  0.89711563E+04                                 7.800354                            6.640802       0.304115       2.081016                    0.999786      28.305162      81.264116       0.630112       0.423308      -1.056467      -0.011230      -0.068514       0.000134       0.069428       0.027925       0.026775       0.024619      -0.051661       0.008909      -0.045649      -0.012014       0.057663              8.197685       5.322257       0.817581       1.568783       8.502751      -0.616748      10.768046           0.000001
          228              C      -2.326680      15.525559       1.108777      -0.124094      28.333319 0.41508457E+03  0.96463297E+04                                 8.039444                            6.781454       0.430983       2.119426                    0.999536      28.754478      82.187311       0.634366       0.415471      -1.064809      -0.006417      -0.011687      -0.043717       0.045704       0.033789       0.034845       0.019409      -0.062921       0.075401      -0.065966       0.002447       0.063519              8.514974       5.646273       1.481794       1.072229      11.157537      -1.042053       8.741113           0.000000
          229              C       5.989920      10.150366       2.227839       0.101869      24.468955 0.31653821E+03  0.68894355E+04                                 7.402586                            5.999931       0.517553       2.199042                    0.999624      25.290498      70.462348       0.659859       0.426479      -1.055536      -0.010017       0.025842       0.034190       0.044013      -0.010933      -0.005275      -0.003292      -0.001849       0.028908      -0.017185       0.005913       0.011272              8.094169      10.529200       0.944517      -0.646219       6.940596       2.693388       6.812711           0.000000
          230              C       5.269215      11.421840       3.813863      -0.049278      28.244178 0.37929976E+03  0.86207814E+04                                 7.994405                            6.466399       0.296826       2.070948                    0.999684      28.150051      79.645780       0.651881       0.413403      -1.065826       0.064135      -0.001204      -0.027497       0.069792      -0.009687      -0.028009       0.045188       0.018459      -0.002244      -0.052711      -0.004011       0.056722              8.635290       9.300885       1.340434       0.188640       8.155967       3.626487       8.449019           0.000002
          231              C       4.241034      10.659312       3.431243      -0.121748      27.726736 0.37918187E+03  0.85787820E+04                                 7.802372                            6.407590       0.542413       2.154349                    0.999848      28.039296      77.997508       0.666737       0.406044      -1.075446      -0.001846      -0.032896      -0.038656       0.050792      -0.002392      -0.033065       0.058830       0.036408      -0.024839      -0.074902       0.010339       0.064563              8.327636      11.090954       1.159969      -0.597532       6.704522       2.398603       7.187432           0.000008
          232              C       3.908637       8.861033       1.668308      -0.089951      24.274903 0.35970620E+03  0.80829540E+04                                 7.334429                            6.323323       0.171488       2.082107                    0.998484      26.949684      76.284144       0.653898       0.416845      -1.061621       0.010597       0.075448      -0.029794       0.081807       0.030616       0.028461       0.034771       0.001676       0.008046      -0.035464      -0.027203       0.062668              7.939997       8.225876       1.398497       2.360215       7.563315       1.256155       8.030800           0.000003
          233              C       3.393552       9.457483       0.378506      -0.198814      25.717031 0.43464575E+03  0.10257565E+05                                 7.676359                            6.986144      -0.077340       1.973914                    0.998157      29.212958      85.214971       0.616348       0.421086      -1.057135      -0.027756      -0.091054       0.013489       0.096142       0.007361       0.034432      -0.011658      -0.007721       0.098770      -0.042007      -0.008663       0.050670              8.130685       8.627455       0.863683       2.510932       7.303039       0.933006       8.461559           0.000000
          234              C       4.381343      16.666672      11.813925       0.622469      23.527284 0.24722853E+03  0.51265822E+04                                 7.671258                            5.643056      -0.093813       2.026471                    0.999454      22.403070      63.643042       0.611527       0.483016      -1.009609       0.035517       0.049772       0.011749       0.062263       0.005584      -0.073134      -0.009581       0.055373       0.230930      -0.066840      -0.052204       0.119044              9.121897       9.242533       0.991441       2.918854      11.920429       0.743683       6.202728          -0.000000
          235              C       3.538573      15.498772      11.427191      -0.038843      36.783683 0.47742087E+03  0.11461061E+05                                 9.691418                            7.354547      -0.152632       1.952208                    0.998977      28.143590      81.087995       0.600539       0.424856      -1.061548      -0.026699      -0.025668      -0.007586       0.037805      -0.026392       0.007440      -0.017096      -0.005170      -0.049729      -0.026180      -0.014166       0.040346             11.417887      11.108464       5.506044      -0.044174      12.487894       2.671908      10.657304          -0.000000
          236              C       2.675482      14.989826      12.400199      -0.107771      32.319964 0.43764650E+03  0.10348634E+05                                 8.947163                            7.085662       0.029423       1.989181                    0.998966      29.384305      85.865758       0.602113       0.430198      -1.051241       0.005286      -0.024659      -0.015604       0.029656      -0.005353      -0.004609       0.004398      -0.030115       0.063911      -0.026936       0.003867       0.023070             10.066385      10.824554       4.935599      -0.228765      10.184653       1.441952       9.189947           0.000002
          237              C       1.859387      13.918358      12.122490      -0.149277      32.725764 0.44426675E+03  0.10577515E+05                                 9.032936                            7.129426      -0.093059       1.938150                    0.999201      30.438641      90.163397       0.599611       0.429039      -1.048685       0.038477       0.016826       0.013417       0.044087      -0.010218      -0.005697      -0.026727       0.004639       0.081917      -0.034586      -0.005480       0.040067             10.114729      10.134788       5.051358       0.214211      10.807135       2.408444       9.402266           0.000003
          238              C       1.850233      13.336195      10.873831       0.089510      34.686335 0.44097620E+03  0.10455103E+05                                 9.679710                            7.262264      -0.424740       1.868732                    0.998885      27.816501      81.595094       0.576014       0.448498      -1.039558      -0.028264      -0.040149      -0.015654       0.051535       0.042008       0.023488       0.014608      -0.005063      -0.062268      -0.037450      -0.023788       0.061238             11.770813      12.537874       6.948207       0.471107      12.941780       2.423034       9.832785          -0.000000
          239              C       2.710253      13.832641       9.919336      -0.163139      35.792965 0.47606875E+03  0.11572462E+05                                 9.749320                            7.473244      -0.301271       1.868244                    0.998921      31.383584      95.005187       0.572757       0.439926      -1.038519       0.023507       0.025266       0.007863       0.035395      -0.041777       0.029912      -0.002043       0.009927       0.019028      -0.051726      -0.000450       0.052176             11.571245      14.243335       7.372117      -1.122636      12.131782       0.397668       8.338618          -0.000001
          240              C       3.578383      14.891608      10.186759      -0.045364      38.621144 0.47317465E+03  0.11335987E+05                                10.005515                            7.307048      -0.010392       1.996585                    0.999364      28.204460      81.232128       0.604191       0.423149      -1.062410      -0.029171      -0.031861       0.024546       0.049685      -0.003440       0.011929       0.000882      -0.023272      -0.022322      -0.019879       0.003985       0.015894             12.097764      13.843391       5.713911      -3.030082      11.155919       0.881575      11.293983          -0.000001
          241              C       4.596397      15.250549       9.154095       0.566260      21.882864 0.25631667E+03  0.53555562E+04                                 7.237586                            5.697099      -0.010638       2.042706                    0.999694      23.029595      65.365692       0.617329       0.474856      -1.015370       0.043461       0.022401      -0.028773       0.056732      -0.040732       0.048382      -0.038982      -0.001355      -0.041418      -0.053883      -0.032096       0.085979              8.178823       8.973075       2.516627      -3.070645       7.419987       0.158935       8.143407           0.000001
          242              C       0.993630      12.100436      10.497381      -0.305727      37.619326 0.50197744E+03  0.12294171E+05                                11.188866                            8.579141      -0.554574       1.809248                    0.996002      32.080984      95.669433       0.454838       0.549838      -0.987860       0.013378       0.077931      -0.053681       0.095571       0.014719       0.016763       0.007770      -0.025507       0.065911      -0.033318       0.000842       0.032475             13.607339      16.119535       2.631469       2.464062      13.175854      -0.411533      11.526627           0.000000
          243              C      -0.166296      11.861141      11.486846       0.700201      19.528516 0.27378609E+03  0.58045588E+04                                 6.937072                            6.074434      -0.300604       1.957070                    0.999381      22.225804      63.150920       0.571632       0.505396      -1.001579      -0.057541      -0.006117       0.042284       0.071668       0.005177       0.028154      -0.000970      -0.034942      -0.010064      -0.038780       0.016908       0.021871              7.447421       8.177044       1.074524      -1.047097       7.224336      -0.663424       6.940882           0.000001
          244              C       1.958563      10.877177      10.552923       0.699112      20.151231 0.28278041E+03  0.60436111E+04                                 7.036247                            6.127418      -0.419855       1.918928                    0.999399      22.383474      63.845258       0.575601       0.497894      -1.005378       0.049060      -0.053905      -0.001543       0.072904       0.029331       0.007023      -0.003991      -0.005681       0.069605      -0.042022       0.017412       0.024610              7.568269       8.176425      -0.518178       0.470618       8.660162      -0.396857       5.868220           0.000000
          245              C       0.361621      12.277228       9.100610       0.101231      34.550860 0.45391441E+03  0.10817093E+05                                 9.535943                            7.300608      -0.457902       1.854878                    0.998695      27.801090      81.197383       0.583706       0.440327      -1.046553       0.030877       0.010249       0.037053       0.049309       0.003827       0.039375      -0.008839       0.028703       0.124705      -0.040413      -0.023613       0.064026             11.214449      10.143331      -2.043410       5.317182       9.431519       0.751243      14.068498           0.000002
          246              C       0.502116      11.357552       8.055604      -0.178362      34.446797 0.45442030E+03  0.10833362E+05                                 9.213881                            7.130862       0.081880       1.986460                    0.999620      30.491930      89.105902       0.612270       0.419621      -1.059114      -0.007206       0.013219      -0.039819       0.042571      -0.017317      -0.015675       0.007052      -0.028016      -0.084858      -0.035239      -0.003834       0.039074             10.433662       8.978667      -1.743390       4.705116       8.718903       1.165362      13.603415           0.000004
          247              C      -0.186663      11.555773       6.883057      -0.095002      32.158777 0.41366375E+03  0.96209241E+04                                 8.799054                            6.808074       0.060777       1.994158                    0.999731      28.981725      83.317163       0.626764       0.420177      -1.060066       0.011139       0.018023       0.021893       0.030467       0.003356      -0.016127       0.020970      -0.003939      -0.037434      -0.032189       0.008702       0.023487              9.972888       8.746539      -2.174280       4.164033       8.324021       0.386469      12.848105           0.000004
          248              C      -1.050765      12.625455       6.706146      -0.057631      38.057587 0.46547460E+03  0.11068454E+05                                 9.854160                            7.220400       0.064685       2.024199                    0.999181      27.900661      79.179735       0.613278       0.420008      -1.067989       0.025216      -0.004816       0.032308       0.041265       0.007465      -0.012707      -0.001796       0.019346      -0.016652      -0.012910      -0.008109       0.021019             11.872923       9.433150      -2.064662       5.023715      10.009265       2.268357      16.176354           0.000001
          249              C      -1.922908      12.654027       5.455429       0.610075      21.276157 0.22483533E+03  0.45503445E+04                                 7.139064                            5.352561      -0.029771       2.052592                    0.999567      22.009188      61.657379       0.633339       0.477848      -1.012890      -0.011296      -0.002864      -0.053618       0.054870       0.047840      -0.035672      -0.047556      -0.092036      -0.071641      -0.065421      -0.039110       0.104531              8.388172       7.355443      -1.522238       2.320698       5.912718       1.712953      11.896353           0.000001
          250              C      -1.174604      13.571917       7.722353       0.005952      38.355416 0.45127498E+03  0.10675957E+05                                 9.949200                            7.156151      -0.167883       1.952206                    0.998889      27.474614      78.439803       0.608403       0.425548      -1.061710       0.034750      -0.026427       0.009389       0.044655       0.035238      -0.020441      -0.012971       0.041213      -0.021426      -0.037300      -0.016665       0.053965             11.899883      10.169318      -4.525368       3.650813      12.972327       1.187637      12.558003           0.000002
          251              C      -2.001651      14.821962       7.609213       0.607904      21.571831 0.24800521E+03  0.51520155E+04                                 7.269564                            5.684196      -0.340713       1.946309                    0.998856      22.653478      64.629409       0.603505       0.488549      -1.005704      -0.046816       0.030599       0.009397       0.056713       0.022062       0.077975       0.053395       0.039955       0.142977      -0.074282      -0.048777       0.123060              8.137488       8.437410      -2.728426      -1.299255       9.981529      -1.228958       5.993527           0.000001
          252              C      -0.444778      13.384411       8.892843      -0.194385      35.990061 0.48905644E+03  0.11928531E+05                                 9.676883                            7.525626      -0.180095       1.908276                    0.998275      31.274938      93.807897       0.578257       0.434268      -1.045372      -0.000400       0.009942      -0.030668       0.032242       0.021038      -0.027489       0.014839      -0.002815      -0.013012      -0.043074       0.014976       0.028097             11.136308      11.181062      -3.520721       5.606443       9.801974      -0.969108      12.425888           0.000001
          253              N      -2.907265      10.196796      16.518513      -0.267226      37.165145 0.51177591E+03  0.12349415E+05                                 9.313741                            7.310208      -0.088325       1.984177                    0.998904      28.522267      79.170871       0.648229       0.391571      -1.096728       0.016127       0.044826      -0.136352       0.144434       0.007398       0.004680       0.005454      -0.064205      -0.212699      -0.071373       0.002725       0.068648             10.773971       5.217641       0.082423      -1.669878      10.749724       1.565178      16.354548          -0.000000
          254              N      -2.697113       9.723564      14.395586       0.051998      29.448974 0.32634591E+03  0.69866744E+04                                 7.938550                            5.728272       0.315815       2.197886                    0.999236      22.587283      57.683887       0.758776       0.377051      -1.115130       0.010756       0.003724      -0.033559       0.035436       0.017768      -0.025337       0.032636      -0.141894       0.164822      -0.106074       0.023351       0.082723              9.625546       4.132274      -0.252733      -1.536055      10.236144       4.123462      14.508222           0.000001
          255              N      -0.334753       5.851996      10.180588       0.069338      26.563716 0.33888062E+03  0.73355402E+04                                 7.442639                            5.898665       0.240632       2.177582                    0.999014      22.678850      58.546045       0.734901       0.385028      -1.107520       0.015465       0.025066       0.016923       0.033969       0.030809      -0.043481       0.025473      -0.096549       0.192552      -0.103690       0.022775       0.080915              8.386267       4.885826       0.061818      -2.159984       8.521931       2.854260      11.751043          -0.000001
          256              N      -0.258214       4.559093       8.421767      -0.288273      35.781424 0.55299141E+03  0.13586513E+05                                 9.034997                            7.574782      -0.007384       2.005026                    0.998828      29.002318      80.874133       0.640713       0.389093      -1.099955       0.030800       0.115759       0.060797       0.134332       0.024845      -0.043471      -0.050356      -0.018184       0.070942      -0.049190      -0.036479       0.085670              9.906960       5.868192       0.728408      -1.229606      11.994430       3.017269      11.858257           0.000000
          257              N       8.900752       2.173293       7.218364      -0.278091      36.818996 0.53824187E+03  0.13106169E+05                                 9.158503                            7.448838       0.075085       2.034600                    0.999271      28.558488      78.712443       0.650694       0.386572      -1.104172      -0.127583      -0.043908      -0.009058       0.135231      -0.028243       0.035939      -0.053680      -0.022611       0.068804      -0.043714      -0.041861       0.085575             10.153894      14.113675       2.584199       0.188961       8.556553      -2.522958       7.791454           0.000001
          258              N       7.225942       0.919676       7.856065       0.081163      26.189482 0.30961988E+03  0.65195713E+04                                 7.254958                            5.544512       0.351553       2.214356                    0.998868      22.031401      55.177907       0.781244       0.372331      -1.122491      -0.033309      -0.001385       0.005897       0.033856       0.039281       0.003446      -0.077563       0.047552      -0.033256      -0.099861       0.022557       0.077303              8.366366       9.720967       3.182349      -1.994027       7.980343      -3.782724       7.397789           0.000001
          259              N      -4.683711      16.589883       6.233013      -0.267226      37.165148 0.51177591E+03  0.12349415E+05                                 9.313742                            7.310208      -0.088325       1.984177                    0.998904      28.522268      79.170874       0.648229       0.391571      -1.096728      -0.016127      -0.044826      -0.136352       0.144434       0.007398      -0.004680      -0.005454      -0.064205      -0.212699      -0.071373       0.002725       0.068648             10.773972       5.217642       0.082422       1.669880      10.749724      -1.565179      16.354549          -0.000000
          260              N       6.127137      17.063115       4.110086       0.051998      29.448976 0.32634590E+03  0.69866742E+04                                 7.938550                            5.728271       0.315815       2.197886                    0.999236      22.587284      57.683888       0.758776       0.377051      -1.115130      -0.010756      -0.003724      -0.033559       0.035436       0.017768       0.025337      -0.032636      -0.141894       0.164822      -0.106074       0.023351       0.082723              9.625547       4.132273      -0.252734       1.536054      10.236144      -4.123462      14.508223           0.000001
          261              N       8.825428       3.076897      20.466088       0.069339      26.563714 0.33888050E+03  0.73355373E+04                                 7.442638                            5.898664       0.240632       2.177581                    0.999014      22.678851      58.546049       0.734901       0.385028      -1.107520      -0.015465      -0.025066       0.016923       0.033969       0.030808       0.043481      -0.025473      -0.096549       0.192552      -0.103690       0.022775       0.080915              8.386266       4.885824       0.061818       2.159981       8.521936      -2.854260      11.751038          -0.000001
          262              N       8.748889       4.369800      18.707267      -0.288273      35.781443 0.55299200E+03  0.13586530E+05                                 9.035000                            7.574785      -0.007384       2.005025                    0.998828      29.002319      80.874134       0.640713       0.389093      -1.099955      -0.030800      -0.115759       0.060797       0.134332       0.024845       0.043471       0.050356      -0.018184       0.070942      -0.049190      -0.036479       0.085670              9.906963       5.868193       0.728409       1.229605      11.994430      -3.017268      11.858265           0.000000
          263              N      -0.410078       6.755600      17.503864      -0.278091      36.819017 0.53824226E+03  0.13106180E+05                                 9.158507                            7.448841       0.075085       2.034600                    0.999271      28.558489      78.712450       0.650694       0.386572      -1.104172       0.127583       0.043908      -0.009058       0.135231      -0.028243      -0.035939       0.053680      -0.022611       0.068804      -0.043714      -0.041861       0.085575             10.153899      14.113689       2.584206      -0.188956       8.556555       2.522956       7.791454           0.000001
          264              N       1.264733       8.009217      18.141565       0.081163      26.189485 0.30961989E+03  0.65195715E+04                                 7.254958                            5.544512       0.351554       2.214356                    0.998868      22.031401      55.177905       0.781244       0.372331      -1.122491       0.033309       0.001385       0.005897       0.033856       0.039281      -0.003446       0.077563       0.047552      -0.033256      -0.099861       0.022557       0.077303              8.366367       9.720968       3.182349       1.994027       7.980343       3.782725       7.397790           0.000001
          265              N      -2.153386       7.660990       4.052487      -0.267226      37.165152 0.51177609E+03  0.12349420E+05                                 9.313742                            7.310209      -0.088325       1.984177                    0.998904      28.522268      79.170873       0.648229       0.391571      -1.096728      -0.016127      -0.044826       0.136352       0.144434       0.007398       0.004680       0.005454      -0.064205      -0.212699      -0.071373       0.002725       0.068648             10.773973       5.217642       0.082423      -1.669879      10.749721       1.565177      16.354555          -0.000000
          266              N       8.657462       8.134222       6.175414       0.051998      29.448978 0.32634592E+03  0.69866746E+04                                 7.938551                            5.728272       0.315815       2.197886                    0.999236      22.587283      57.683888       0.758776       0.377051      -1.115130      -0.010756      -0.003724       0.033559       0.035436       0.017768      -0.025337       0.032636      -0.141894       0.164822      -0.106074       0.023351       0.082723              9.625548       4.132274      -0.252733      -1.536055      10.236147       4.123464      14.508223           0.000001
          267              N       6.295102      12.005790      10.390412       0.069339      26.563712 0.33888054E+03  0.73355382E+04                                 7.442638                            5.898665       0.240632       2.177582                    0.999014      22.678850      58.546045       0.734901       0.385028      -1.107520      -0.015465      -0.025066      -0.016923       0.033969       0.030808      -0.043481       0.025473      -0.096549       0.192552      -0.103690       0.022775       0.080915              8.386265       4.885825       0.061819      -2.159983       8.521933       2.854258      11.751037          -0.000001
          268              N       6.218563      13.298693      12.149233      -0.288273      35.781436 0.55299185E+03  0.13586525E+05                                 9.034999                            7.574784      -0.007384       2.005026                    0.998828      29.002318      80.874131       0.640713       0.389093      -1.099955      -0.030800      -0.115759      -0.060797       0.134332       0.024845      -0.043471      -0.050356      -0.018184       0.070942      -0.049190      -0.036479       0.085670              9.906962       5.868193       0.728408      -1.229605      11.994434       3.017271      11.858258           0.000000
          269              N      -2.940403      15.684493      13.352636      -0.278091      36.818998 0.53824190E+03  0.13106170E+05                                 9.158503                            7.448838       0.075085       2.034600                    0.999271      28.558489      78.712445       0.650694       0.386572      -1.104172       0.127583       0.043908       0.009058       0.135231      -0.028243       0.035939      -0.053680      -0.022611       0.068804      -0.043714      -0.041861       0.085575             10.153894      14.113675       2.584199       0.188961       8.556553      -2.522958       7.791455           0.000001
          270              N      -1.265593      16.938110      12.714935       0.081163      26.189479 0.30961984E+03  0.65195702E+04                                 7.254957                            5.544511       0.351554       2.214356                    0.998868      22.031400      55.177900       0.781244       0.372331      -1.122491       0.033309       0.001385      -0.005897       0.033856       0.039281       0.003446      -0.077563       0.047552      -0.033256      -0.099861       0.022557       0.077303              8.366365       9.720965       3.182349      -1.994027       7.980341      -3.782723       7.397788           0.000001
          271              N      -0.376940       1.267903      14.337987      -0.267226      37.165155 0.51177610E+03  0.12349420E+05                                 9.313743                            7.310209      -0.088325       1.984177                    0.998904      28.522269      79.170877       0.648229       0.391571      -1.096728       0.016127       0.044826       0.136352       0.144434       0.007398      -0.004680      -0.005454      -0.064205      -0.212699      -0.071373       0.002725       0.068648             10.773974       5.217643       0.082421       1.669881      10.749721      -1.565178      16.354557          -0.000000
          272              N      -0.166788       0.794671      16.460914       0.051998      29.448983 0.32634591E+03  0.69866746E+04                                 7.938552                            5.728272       0.315815       2.197886                    0.999236      22.587284      57.683891       0.758776       0.377051      -1.115130       0.010756       0.003724       0.033559       0.035436       0.017768       0.025337      -0.032636      -0.141894       0.164822      -0.106074       0.023351       0.082723              9.625550       4.132274      -0.252734       1.536054      10.236148      -4.123465      14.508227           0.000001
          273              N      -2.865079      14.780889       0.104912       0.069338      26.563722 0.33888059E+03  0.73355395E+04                                 7.442640                            5.898665       0.240632       2.177581                    0.999014      22.678851      58.546048       0.734901       0.385028      -1.107520       0.015465       0.025066      -0.016923       0.033969       0.030808       0.043481      -0.025473      -0.096549       0.192552      -0.103690       0.022775       0.080915              8.386269       4.885825       0.061817       2.159983       8.521935      -2.854263      11.751047          -0.000001
          274              N      -2.788540      13.487986       1.863733      -0.288273      35.781427 0.55299145E+03  0.13586514E+05                                 9.034997                            7.574782      -0.007384       2.005026                    0.998828      29.002318      80.874133       0.640713       0.389093      -1.099955       0.030800       0.115759      -0.060797       0.134332       0.024845       0.043471       0.050356      -0.018184       0.070942      -0.049190      -0.036479       0.085670              9.906961       5.868192       0.728410       1.229604      11.994429      -3.017271      11.858263           0.000000
          275              N       6.370427      11.102186       3.067136      -0.278091      36.819014 0.53824221E+03  0.13106179E+05                                 9.158506                            7.448841       0.075085       2.034600                    0.999271      28.558488      78.712445       0.650694       0.386572      -1.104172      -0.127583      -0.043908       0.009058       0.135231      -0.028243      -0.035939       0.053680      -0.022611       0.068804      -0.043714      -0.041861       0.085575             10.153899      14.113688       2.584206      -0.188957       8.556555       2.522956       7.791453           0.000001
          276              N       4.695616       9.848569       2.429435       0.081163      26.189483 0.30961986E+03  0.65195709E+04                                 7.254958                            5.544511       0.351554       2.214356                    0.998868      22.031400      55.177903       0.781244       0.372331      -1.122491      -0.033309      -0.001385      -0.005897       0.033856       0.039281      -0.003446       0.077563       0.047552      -0.033255      -0.099861       0.022557       0.077303              8.366367       9.720967       3.182349       1.994027       7.980343       3.782725       7.397790           0.000001
          277              O       7.989106       7.568130      18.425033      -0.549652      41.941542 0.61854207E+03  0.15414052E+05                                 9.655066                            7.771446       0.006618       2.064999                    0.992194      27.724220      74.421932       0.671263       0.366156      -1.132339      -0.003557      -0.001832       0.009775       0.010563      -0.040172       0.008555       0.038487       0.111226       0.110478      -0.098418       0.045517       0.052901             11.072276      14.125940      -2.143086      -5.112170       9.587391       1.258117       9.503497          -0.000001
          278              O       6.469536       8.889606      19.273587      -0.522362      35.894670 0.52413814E+03  0.12485019E+05                                 8.579644                            7.028050       0.530466       2.244340                    0.995705      26.598268      68.958934       0.727625       0.353391      -1.146707       0.027276       0.000277      -0.000159       0.027278      -0.015387       0.038959       0.016081      -0.074997      -0.008615      -0.066301       0.021810       0.044490              9.765307       7.464794      -1.268923      -1.372967      15.705477      -0.265033       6.125649           0.000000
          279              O       7.901601       7.266333       0.876736      -0.555179      37.049883 0.58187236E+03  0.14263488E+05                                 8.814477                            7.473873       0.217660       2.131811                    0.994208      27.457842      72.820502       0.694086       0.359994      -1.138501      -0.001570      -0.026802       0.009481       0.028473       0.030145      -0.021580       0.000865       0.003975      -0.117263      -0.047812      -0.004563       0.052375              9.853857      11.208868       4.217155       2.314352      10.412932       0.571837       7.939771          -0.000001
          280              O       7.267128       5.573415       2.106470      -0.571677      30.300767 0.49559697E+03  0.11665414E+05                                 7.593243                            6.853762       0.730564       2.277398                    0.997583      27.641864      71.726957       0.732106       0.355435      -1.142665       0.017928       0.016254      -0.010861       0.026525      -0.067852      -0.014613      -0.011921      -0.031560       0.102096      -0.089557       0.036906       0.052651              7.890224       6.599998      -0.233832       2.114741       6.973636      -1.697142      10.097036          -0.000001
          281              O       0.932559       2.982250       5.745480      -0.580982      39.613357 0.55539189E+03  0.13471352E+05                                 9.223863                            7.275064       0.314437       2.151813                    0.996273      27.705459      73.349464       0.706625       0.357359      -1.139358      -0.039333       0.025002      -0.014516       0.048815       0.020639      -0.003675      -0.017842      -0.067929       0.123330      -0.060315       0.008933       0.051382             10.835013       6.726107      -0.744970      -0.483474       8.194561      -4.077390      17.584369           0.000001
          282              O      -0.454051       4.266225       4.836242      -0.563440      32.342189 0.51481741E+03  0.12199006E+05                                 7.908515                            6.966714       0.881801       2.339281                    0.997153      27.049542      69.775411       0.731141       0.353536      -1.147445       0.016004       0.005218      -0.006142       0.017918       0.002235       0.038528       0.038112      -0.001506      -0.207524      -0.091979       0.032343       0.059636              8.383426       9.693495      -3.503697      -0.899733       8.072250      -0.350522       7.384535           0.000000
          283              O       0.906133       6.789530       3.379815      -0.569442      27.553170 0.44891587E+03  0.10325120E+05                                 7.062214                            6.470653       0.732983       2.263878                    0.999130      27.717188      71.470785       0.761401       0.349754      -1.145431      -0.036638      -0.012194      -0.008084       0.039451       0.068957      -0.066683       0.009050      -0.045985       0.166008      -0.121061       0.027107       0.093954              7.213280       5.806852       0.672337       0.501976       9.120327       2.140417       6.712660           0.000007
          284              O      -0.502587       5.926999       1.939845      -0.591574      38.204806 0.59647690E+03  0.14690796E+05                                 8.934229                            7.514002       0.377687       2.171809                    0.994522      27.950095      73.945885       0.700607       0.354961      -1.144195       0.013610       0.022204       0.036784       0.045070      -0.006373       0.026670      -0.026409       0.104976       0.006319      -0.064227      -0.001261       0.065488              9.877997      12.981794      -3.254088       3.310554       8.885655      -0.094670       7.766541           0.000000
          285              O       0.501569       1.360763       8.139533      -0.549652      41.941529 0.61854162E+03  0.15414039E+05                                 9.655064                            7.771443       0.006618       2.064999                    0.992194      27.724220      74.421933       0.671263       0.366156      -1.132339       0.003557       0.001832       0.009775       0.010563      -0.040173      -0.008555      -0.038487       0.111226       0.110478      -0.098418       0.045517       0.052901             11.072274      14.125934      -2.143085       5.112171       9.587389      -1.258117       9.503498          -0.000001
          286              O       2.021139       0.039287       8.988087      -0.522362      35.894670 0.52413825E+03  0.12485022E+05                                 8.579644                            7.028051       0.530466       2.244340                    0.995705      26.598267      68.958929       0.727625       0.353391      -1.146707      -0.027276      -0.000277      -0.000159       0.027278      -0.015387      -0.038959      -0.016081      -0.074997      -0.008615      -0.066301       0.021810       0.044490              9.765306       7.464796      -1.268928       1.372968      15.705471       0.265033       6.125650           0.000000
          287              O       0.589074       1.662560      11.162236      -0.555179      37.049886 0.58187246E+03  0.14263491E+05                                 8.814478                            7.473874       0.217660       2.131811                    0.994208      27.457842      72.820504       0.694086       0.359994      -1.138501       0.001570       0.026802       0.009481       0.028473       0.030145       0.021580      -0.000865       0.003975      -0.117263      -0.047812      -0.004563       0.052375              9.853858      11.208871       4.217156      -2.314352      10.412932      -0.571838       7.939771          -0.000001
          288              O       1.223547       3.355478      12.391970      -0.571677      30.300768 0.49559689E+03  0.11665412E+05                                 7.593243                            6.853761       0.730564       2.277398                    0.997583      27.641863      71.726951       0.732106       0.355435      -1.142665      -0.017928      -0.016254      -0.010861       0.026525      -0.067852       0.014614       0.011921      -0.031560       0.102096      -0.089557       0.036906       0.052651              7.890224       6.599998      -0.233833      -2.114742       6.973635       1.697143      10.097038          -0.000001
          289              O       7.558116       5.946643      16.030980      -0.580982      39.613353 0.55539166E+03  0.13471346E+05                                 9.223862                            7.275062       0.314437       2.151813                    0.996273      27.705457      73.349457       0.706625       0.357360      -1.139358       0.039333      -0.025002      -0.014516       0.048815       0.020639       0.003675       0.017842      -0.067929       0.123329      -0.060315       0.008933       0.051382             10.835013       6.726106      -0.744967       0.483479       8.194561       4.077392      17.584372           0.000001
          290              O       8.944726       4.662668      15.121742      -0.563440      32.342197 0.51481776E+03  0.12199016E+05                                 7.908516                            6.966716       0.881801       2.339281                    0.997153      27.049540      69.775405       0.731140       0.353536      -1.147445      -0.016004      -0.005218      -0.006142       0.017918       0.002235      -0.038528      -0.038112      -0.001506      -0.207524      -0.091979       0.032343       0.059636              8.383428       9.693497      -3.503697       0.899735       8.072251       0.350521       7.384537           0.000001
          291              O       7.584541       2.139363      13.665315      -0.569442      27.553172 0.44891604E+03  0.10325124E+05                                 7.062214                            6.470655       0.732983       2.263878                    0.999130      27.717189      71.470789       0.761401       0.349754      -1.145431       0.036638       0.012194      -0.008084       0.039451       0.068957       0.066683      -0.009050      -0.045985       0.166008      -0.121060       0.027107       0.093954              7.213279       5.806855       0.672339      -0.501977       9.120324      -2.140415       6.712659           0.000007
          292              O       8.993262       3.001894      12.225345      -0.591574      38.204804 0.59647685E+03  0.14690794E+05                                 8.934229                            7.514001       0.377687       2.171809                    0.994522      27.950095      73.945885       0.700607       0.354961      -1.144195      -0.013610      -0.022204       0.036784       0.045070      -0.006373      -0.026670       0.026409       0.104976       0.006319      -0.064227      -0.001261       0.065488              9.877996      12.981791      -3.254086      -3.310554       8.885656       0.094669       7.766541           0.000000
          293              O      -2.028757      10.289656       2.145967      -0.549652      41.941540 0.61854203E+03  0.15414051E+05                                 9.655066                            7.771446       0.006618       2.064999                    0.992194      27.724219      74.421930       0.671263       0.366156      -1.132339       0.003557       0.001832      -0.009775       0.010563      -0.040173       0.008555       0.038487       0.111226       0.110478      -0.098418       0.045517       0.052901             11.072276      14.125938      -2.143087      -5.112170       9.587391       1.258118       9.503498          -0.000001
          294              O      -0.509187       8.968180       1.297413      -0.522362      35.894672 0.52413819E+03  0.12485020E+05                                 8.579645                            7.028050       0.530466       2.244340                    0.995705      26.598269      68.958938       0.727625       0.353391      -1.146707      -0.027276      -0.000277       0.000159       0.027278      -0.015387       0.038959       0.016081      -0.074997      -0.008615      -0.066301       0.021810       0.044490              9.765307       7.464795      -1.268923      -1.372967      15.705477      -0.265034       6.125650           0.000000
          295              O      -1.941252      10.591453      19.694264      -0.555179      37.049879 0.58187232E+03  0.14263487E+05                                 8.814476                            7.473873       0.217660       2.131811                    0.994208      27.457841      72.820498       0.694086       0.359994      -1.138501       0.001570       0.026802      -0.009481       0.028473       0.030145      -0.021580       0.000865       0.003975      -0.117263      -0.047812      -0.004563       0.052375              9.853856      11.208867       4.217154       2.314352      10.412930       0.571837       7.939771          -0.000001
          296              O      -1.306779      12.284371      18.464530      -0.571677      30.300760 0.49559681E+03  0.11665409E+05                                 7.593241                            6.853760       0.730564       2.277398                    0.997583      27.641862      71.726946       0.732106       0.355435      -1.142665      -0.017928      -0.016254       0.010861       0.026525      -0.067852      -0.014614      -0.011921      -0.031560       0.102096      -0.089557       0.036906       0.052651              7.890222       6.599997      -0.233832       2.114741       6.973635      -1.697142      10.097034          -0.000001
          297              O       5.027790      14.875536      14.825520      -0.580982      39.613357 0.55539190E+03  0.13471353E+05                                 9.223863                            7.275064       0.314437       2.151813                    0.996273      27.705459      73.349464       0.706625       0.357360      -1.139358       0.039333      -0.025002       0.014516       0.048815       0.020639      -0.003675      -0.017842      -0.067929       0.123330      -0.060315       0.008933       0.051382             10.835013       6.726107      -0.744970      -0.483474       8.194561      -4.077390      17.584370           0.000001
          298              O       6.414400      13.591561      15.734758      -0.563440      32.342183 0.51481730E+03  0.12199003E+05                                 7.908514                            6.966713       0.881801       2.339281                    0.997153      27.049539      69.775402       0.731141       0.353536      -1.147445      -0.016004      -0.005218       0.006142       0.017918       0.002235       0.038528       0.038112      -0.001506      -0.207524      -0.091979       0.032343       0.059636              8.383426       9.693494      -3.503697      -0.899733       8.072249      -0.350522       7.384534           0.000001
          299              O       5.054216      11.068256      17.191185      -0.569442      27.553171 0.44891591E+03  0.10325121E+05                                 7.062214                            6.470654       0.732983       2.263878                    0.999130      27.717189      71.470789       0.761401       0.349754      -1.145430       0.036638       0.012194       0.008084       0.039451       0.068957      -0.066683       0.009051      -0.045985       0.166008      -0.121061       0.027107       0.093954              7.213280       5.806852       0.672337       0.501976       9.120327       2.140417       6.712660           0.000007
          300              O       6.462936      11.930787      18.631155      -0.591574      38.204804 0.59647687E+03  0.14690795E+05                                 8.934229                            7.514002       0.377687       2.171809                    0.994522      27.950094      73.945883       0.700606       0.354961      -1.144195      -0.013610      -0.022204      -0.036784       0.045070      -0.006373       0.026670      -0.026409       0.104976       0.006319      -0.064227      -0.001261       0.065488              9.877996      12.981794      -3.254088       3.310554       8.885655      -0.094671       7.766540           0.000000
          301              O       5.458780      16.497023      12.431467      -0.549652      41.941528 0.61854161E+03  0.15414038E+05                                 9.655063                            7.771442       0.006618       2.064999                    0.992194      27.724220      74.421930       0.671263       0.366156      -1.132339      -0.003557      -0.001832      -0.009775       0.010563      -0.040173      -0.008555      -0.038487       0.111226       0.110478      -0.098418       0.045517       0.052901             11.072273      14.125935      -2.143085       5.112171       9.587388      -1.258117       9.503496          -0.000001
          302              O       3.939210      17.818499      11.582913      -0.522362      35.894676 0.52413835E+03  0.12485025E+05                                 8.579645                            7.028051       0.530466       2.244340                    0.995705      26.598269      68.958937       0.727625       0.353391      -1.146707       0.027276       0.000277       0.000159       0.027278      -0.015387      -0.038959      -0.016081      -0.074997      -0.008615      -0.066301       0.021810       0.044491              9.765307       7.464797      -1.268927       1.372968      15.705473       0.265032       6.125650           0.000000
          303              O       5.371275      16.195226       9.408764      -0.555179      37.049886 0.58187245E+03  0.14263491E+05                                 8.814478                            7.473874       0.217660       2.131811                    0.994208      27.457842      72.820504       0.694086       0.359994      -1.138501      -0.001570      -0.026802      -0.009481       0.028473       0.030145       0.021580      -0.000865       0.003975      -0.117263      -0.047812      -0.004563       0.052375              9.853858      11.208870       4.217155      -2.314352      10.412933      -0.571837       7.939771          -0.000001
          304              O       4.736802      14.502308       8.179030      -0.571677      30.300766 0.49559689E+03  0.11665412E+05                                 7.593243                            6.853761       0.730564       2.277398                    0.997583      27.641862      71.726950       0.732106       0.355435      -1.142665       0.017928       0.016254       0.010861       0.026525      -0.067852       0.014614       0.011921      -0.031560       0.102096      -0.089557       0.036906       0.052651              7.890224       6.599999      -0.233832      -2.114742       6.973635       1.697143      10.097038          -0.000001
          305              O      -1.597767      11.911143       4.540020      -0.580982      39.613357 0.55539172E+03  0.13471347E+05                                 9.223863                            7.275063       0.314437       2.151813                    0.996273      27.705458      73.349462       0.706625       0.357360      -1.139358      -0.039333       0.025002       0.014516       0.048815       0.020639       0.003675       0.017842      -0.067929       0.123330      -0.060315       0.008933       0.051382             10.835014       6.726106      -0.744967       0.483480       8.194562       4.077392      17.584374           0.000001
          306              O      -2.984377      13.195118       5.449258      -0.563440      32.342199 0.51481780E+03  0.12199018E+05                                 7.908517                            6.966716       0.881801       2.339281                    0.997153      27.049541      69.775408       0.731140       0.353536      -1.147445       0.016004       0.005218       0.006142       0.017918       0.002235      -0.038528      -0.038112      -0.001506      -0.207524      -0.091979       0.032343       0.059636              8.383429       9.693497      -3.503697       0.899734       8.072251       0.350522       7.384537           0.000000
          307              O      -1.624192      15.718423       6.905685      -0.569442      27.553180 0.44891623E+03  0.10325130E+05                                 7.062216                            6.470656       0.732983       2.263878                    0.999130      27.717192      71.470803       0.761401       0.349754      -1.145430      -0.036638      -0.012194       0.008084       0.039451       0.068957       0.066683      -0.009050      -0.045985       0.166008      -0.121061       0.027107       0.093954              7.213281       5.806857       0.672339      -0.501977       9.120327      -2.140415       6.712661           0.000007
          308              O      -3.032913      14.855892       8.345655      -0.591574      38.204803 0.59647683E+03  0.14690794E+05                                 8.934229                            7.514001       0.377687       2.171809                    0.994522      27.950095      73.945884       0.700607       0.354961      -1.144195       0.013610       0.022204      -0.036784       0.045070      -0.006373      -0.026670       0.026409       0.104976       0.006319      -0.064227      -0.001261       0.065488              9.877995      12.981791      -3.254086      -3.310554       8.885655       0.094669       7.766540           0.000000
          309              F       1.646866       4.016216      19.154481      -0.183282      15.607491 0.23082177E+03  0.44169536E+04                                 4.716502                            4.567228       0.885775       2.538124                    0.998487      18.686736      41.489968       0.944496       0.338891      -1.175050       0.011214      -0.005019       0.011689       0.016958      -0.060968       0.012858      -0.007726      -0.052840      -0.124089      -0.050914      -0.037623       0.088537              4.738141       5.022835      -1.124068       0.629861       5.370431      -0.373822       3.821156           0.000003
          310              F       1.528119       1.992929      19.846901      -0.218609      17.201314 0.25569124E+03  0.50120515E+04                                 5.088412                            4.804034       0.972449       2.557359                    0.997984      19.097125      42.703265       0.923164       0.338476      -1.177188       0.007292       0.003993      -0.001332       0.008419       0.062173      -0.030872      -0.030656      -0.021276      -0.086759      -0.050683      -0.042277       0.092959              5.296541       5.847661       2.136274      -0.308580       5.868690      -0.175699       4.173273           0.000002
          311              F       2.777507       2.480446      18.172216      -0.211583      13.334736 0.19174348E+03  0.35177084E+04                                 4.258346                            4.142408       0.897212       2.527098                    0.998831      18.929599      41.723664       0.994834       0.335596      -1.172965       0.008490       0.001907       0.001211       0.008786      -0.006049      -0.047908       0.045888      -0.002719       0.183847      -0.060810      -0.036546       0.097357              4.274951       3.728154       0.152367      -0.029306       3.792318       1.076979       5.304381           0.000005
          312              F       5.100363       1.875068      19.106345      -0.227344      13.552313 0.19886904E+03  0.36836437E+04                                 4.300953                            4.217150       0.807243       2.477865                    0.999258      19.273213      42.752870       0.986037       0.335353      -1.172611      -0.004241       0.004768      -0.008155       0.010355      -0.007236      -0.063991       0.005081       0.026579       0.237301      -0.059499      -0.050170       0.109669              4.297638       4.696232      -0.257148      -1.277923       3.588949       0.291003       4.607733           0.000005
          313              F       3.828145       0.787528      20.431117      -0.228412      17.562623 0.24733611E+03  0.48209059E+04                                 5.208183                            4.739946       0.865841       2.510938                    0.998260      19.353968      43.529683       0.922517       0.340636      -1.172213       0.002384       0.011545      -0.004276       0.012540       0.066515      -0.007389      -0.006438      -0.071594      -0.113853      -0.057059      -0.038104       0.095164              5.535630       4.905098       1.494516      -0.145658       8.199931      -0.042957       3.501859           0.000002
          314              F       5.409029       1.987572       0.643872      -0.169030      13.953798 0.19805952E+03  0.36607295E+04                                 4.406766                            4.232034       0.847040       2.525569                    0.997478      18.470569      40.775862       0.977238       0.339105      -1.170690      -0.014624       0.014521      -0.008715       0.022376       0.008343       0.058952       0.007729       0.061230       0.068444      -0.043141      -0.037898       0.081039              4.466899       5.871393      -0.190398       0.942165       3.720857       0.037154       3.808447           0.000001
          315              F       6.843808       4.912677       8.868981      -0.183282      15.607487 0.23082170E+03  0.44169519E+04                                 4.716501                            4.567227       0.885776       2.538125                    0.998487      18.686735      41.489962       0.944496       0.338891      -1.175050      -0.011214       0.005019       0.011689       0.016958      -0.060968      -0.012858       0.007726      -0.052840      -0.124089      -0.050914      -0.037623       0.088537              4.738140       5.022834      -1.124068      -0.629861       5.370430       0.373822       3.821155           0.000003
          316              F       6.962555       6.935964       9.561401      -0.218609      17.201314 0.25569125E+03  0.50120518E+04                                 5.088413                            4.804035       0.972448       2.557359                    0.997984      19.097124      42.703265       0.923164       0.338476      -1.177187      -0.007292      -0.003993      -0.001332       0.008419       0.062173       0.030872       0.030656      -0.021276      -0.086759      -0.050683      -0.042277       0.092959              5.296542       5.847662       2.136274       0.308580       5.868691       0.175699       4.173273           0.000002
          317              F       5.713167       6.448447       7.886716      -0.211583      13.334732 0.19174339E+03  0.35177063E+04                                 4.258345                            4.142406       0.897213       2.527099                    0.998831      18.929598      41.723657       0.994834       0.335596      -1.172965      -0.008490      -0.001907       0.001211       0.008786      -0.006049       0.047908      -0.045888      -0.002719       0.183847      -0.060810      -0.036546       0.097357              4.274950       3.728153       0.152366       0.029306       3.792317      -1.076979       5.304380           0.000005
          318              F       3.390312       7.053825       8.820845      -0.227344      13.552310 0.19886899E+03  0.36836425E+04                                 4.300952                            4.217150       0.807243       2.477865                    0.999258      19.273212      42.752868       0.986037       0.335353      -1.172611       0.004241      -0.004768      -0.008155       0.010355      -0.007236       0.063991      -0.005081       0.026579       0.237301      -0.059499      -0.050170       0.109669              4.297637       4.696230      -0.257148       1.277922       3.588949      -0.291003       4.607734           0.000005
          319              F       4.662530       8.141365      10.145617      -0.228412      17.562622 0.24733616E+03  0.48209072E+04                                 5.208183                            4.739946       0.865841       2.510938                    0.998260      19.353968      43.529683       0.922517       0.340636      -1.172213      -0.002384      -0.011545      -0.004276       0.012540       0.066515       0.007389       0.006438      -0.071594      -0.113853      -0.057059      -0.038104       0.095164              5.535629       4.905100       1.494516       0.145658       8.199928       0.042957       3.501860           0.000002
          320              F       3.081645       6.941321      10.929372      -0.169030      13.953798 0.19805952E+03  0.36607295E+04                                 4.406766                            4.232034       0.847040       2.525569                    0.997478      18.470569      40.775862       0.977238       0.339105      -1.170690       0.014624      -0.014521      -0.008715       0.022376       0.008343      -0.058952      -0.007729       0.061230       0.068444      -0.043141      -0.037898       0.081039              4.466899       5.871393      -0.190398      -0.942166       3.720857      -0.037154       3.808447           0.000001
          321              F       4.313483      13.841570       1.416519      -0.183282      15.607486 0.23082168E+03  0.44169514E+04                                 4.716501                            4.567227       0.885776       2.538125                    0.998487      18.686734      41.489960       0.944496       0.338891      -1.175050      -0.011214       0.005019      -0.011689       0.016958      -0.060968       0.012858      -0.007726      -0.052840      -0.124089      -0.050914      -0.037623       0.088537              4.738139       5.022833      -1.124068       0.629861       5.370430      -0.373822       3.821155           0.000003
          322              F       4.432230      15.864857       0.724099      -0.218609      17.201314 0.25569124E+03  0.50120515E+04                                 5.088412                            4.804034       0.972448       2.557359                    0.997984      19.097125      42.703265       0.923164       0.338476      -1.177188      -0.007292      -0.003993       0.001332       0.008419       0.062173      -0.030872      -0.030656      -0.021276      -0.086759      -0.050683      -0.042277       0.092959              5.296541       5.847661       2.136274      -0.308580       5.868690      -0.175699       4.173273           0.000002
          323              F       3.182842      15.377340       2.398784      -0.211583      13.334733 0.19174344E+03  0.35177074E+04                                 4.258345                            4.142407       0.897213       2.527099                    0.998831      18.929598      41.723660       0.994834       0.335596      -1.172965      -0.008490      -0.001907      -0.001211       0.008786      -0.006049      -0.047908       0.045888      -0.002719       0.183847      -0.060810      -0.036546       0.097357              4.274950       3.728154       0.152367      -0.029306       3.792317       1.076979       5.304380           0.000005
          324              F       0.859986      15.982718       1.464655      -0.227344      13.552310 0.19886900E+03  0.36836427E+04                                 4.300953                            4.217150       0.807243       2.477865                    0.999258      19.273212      42.752866       0.986038       0.335353      -1.172611       0.004241      -0.004768       0.008155       0.010355      -0.007236      -0.063991       0.005081       0.026579       0.237301      -0.059499      -0.050170       0.109669              4.297638       4.696231      -0.257148      -1.277923       3.588949       0.291003       4.607733           0.000005
          325              F       2.132204      17.070258       0.139883      -0.228412      17.562618 0.24733602E+03  0.48209038E+04                                 5.208182                            4.739945       0.865841       2.510938                    0.998260      19.353967      43.529677       0.922517       0.340636      -1.172213      -0.002384      -0.011545       0.004276       0.012540       0.066515      -0.007390      -0.006438      -0.071594      -0.113853      -0.057059      -0.038104       0.095164              5.535628       4.905097       1.494515      -0.145658       8.199929      -0.042957       3.501859           0.000002
          326              F       0.551320      15.870214      19.927128      -0.169030      13.953798 0.19805953E+03  0.36607298E+04                                 4.406767                            4.232034       0.847040       2.525569                    0.997478      18.470569      40.775863       0.977238       0.339105      -1.170690       0.014624      -0.014521       0.008715       0.022376       0.008343       0.058952       0.007729       0.061230       0.068444      -0.043141      -0.037898       0.081039              4.466899       5.871393      -0.190398       0.942166       3.720857       0.037154       3.808447           0.000001
          327              F      -0.883459      12.945109      11.702019      -0.183282      15.607488 0.23082171E+03  0.44169521E+04                                 4.716501                            4.567227       0.885776       2.538125                    0.998487      18.686735      41.489963       0.944496       0.338891      -1.175050       0.011214      -0.005019      -0.011689       0.016958      -0.060968      -0.012858       0.007726      -0.052840      -0.124089      -0.050914      -0.037623       0.088537              4.738140       5.022834      -1.124068      -0.629861       5.370430       0.373823       3.821156           0.000003
          328              F      -1.002206      10.921822      11.009599      -0.218609      17.201314 0.25569124E+03  0.50120515E+04                                 5.088412                            4.804034       0.972448       2.557359                    0.997984      19.097125      42.703265       0.923164       0.338476      -1.177188       0.007292       0.003993       0.001332       0.008419       0.062173       0.030872       0.030656      -0.021276      -0.086759      -0.050683      -0.042277       0.092959              5.296541       5.847661       2.136274       0.308580       5.868690       0.175699       4.173272           0.000002
          329              F       0.247182      11.409339      12.684284      -0.211583      13.334733 0.19174343E+03  0.35177072E+04                                 4.258345                            4.142407       0.897212       2.527099                    0.998831      18.929599      41.723661       0.994834       0.335596      -1.172965       0.008490       0.001907      -0.001211       0.008786      -0.006049       0.047908      -0.045888      -0.002719       0.183847      -0.060810      -0.036546       0.097357              4.274950       3.728153       0.152366       0.029306       3.792317      -1.076979       5.304381           0.000005
          330              F       2.570037      10.803961      11.750155      -0.227344      13.552308 0.19886895E+03  0.36836417E+04                                 4.300952                            4.217149       0.807243       2.477865                    0.999258      19.273212      42.752866       0.986038       0.335353      -1.172611      -0.004241       0.004768       0.008155       0.010355      -0.007236       0.063991      -0.005081       0.026579       0.237301      -0.059499      -0.050170       0.109669              4.297637       4.696229      -0.257148       1.277922       3.588948      -0.291003       4.607733           0.000004
          331              F       1.297819       9.716421      10.425383      -0.228412      17.562619 0.24733612E+03  0.48209060E+04                                 5.208182                            4.739946       0.865841       2.510938                    0.998260      19.353968      43.529680       0.922517       0.340636      -1.172213       0.002384       0.011545       0.004276       0.012540       0.066515       0.007389       0.006438      -0.071594      -0.113853      -0.057059      -0.038104       0.095164              5.535628       4.905099       1.494515       0.145658       8.199926       0.042957       3.501859           0.000002
          332              F       2.878704      10.916465       9.641628      -0.169030      13.953799 0.19805954E+03  0.36607301E+04                                 4.406767                            4.232034       0.847040       2.525569                    0.997478      18.470570      40.775865       0.977238       0.339105      -1.170690      -0.014624       0.014521       0.008715       0.022376       0.008343      -0.058952      -0.007729       0.061230       0.068444      -0.043141      -0.037898       0.081039              4.466899       5.871394      -0.190398      -0.942166       3.720857      -0.037154       3.808447           0.000001

******************************************************
Auxiliary information for the entire system
The total spin magnetic moment of the unit cell is   0.000262
The total net atomic charge of the unit cell is   -0.000008
Accuracy of reproducing the electrostatic potential in the unit cell:
  The inner radius (bohr) =    5.0000
  The outer radius (bohr) =   12.0000
  Valid grid points have density less than (e/(bohr^3)) =    0.0001
  The number of valid grid points were=        36856
  The rms potential error without charges in kcal/mol is=      5.29713
  The rms potential error with partial charges in kcal/mol is=      1.13407
  The RRMSE value at monopole order=      0.21409
  The rms potential error with partial charges and cloud penetration in kcal/mol is=      1.13791
  The RRMSE value at monopole order with cloud penetration is=      0.21482
  The rms potential error with partial charges and atomic dipoles in kcal/mol is=      0.47223
  The RRMSE value at dipole order=      0.08915
  The rms potential error with partial charges, atomic dipoles and cloud penetration in kcal/mol is=      0.46753
  The RRMSE value at dipole order with cloud penetration=      0.08826

******************************************************
The electron densities and ab initio electrostatic potential were computed in VASP using the PBE functional and
projector augmented wave method. See the main text of the journal article for a description of computational details.
The atomic charges, dipoles, and quadrupoles were computed with the DDEC6 method as described in
(a) T. A. Manz and N. Gabaldon Limas, RSC Adv. 6 (2016) 47771-47801 DOI: 10.1039/c6ra04656h
(b) N. Gabaldon Limas and T. A. Manz, RSC Adv. 8 (2018) 2678-2707 DOI: 10.1039/c7ra11829e.
For each atom in the material, the electron cloud parameters were fit to the spherically averaged atom-in-material
electron density using radial positions for which this density was between 10^-4 and 10^-2 electrons per cubic bohr.
The polarizabilities, dispersion coefficients, and quantum Drude oscillator (QDO) parameters were fit using the MCLF method.
The magnetic structure of the system was optimized in VASP from the default ferromagnetic initial guess using spin polarization.
The atomic spin moments (ASMs) were computed on this optimized magnetic structure using the DDEC6 partition as inputs
to the method of T. A. Manz and D. S. Sholl, J. Chem. Theory Comput. 7 (2011) 4146-4164 DOI: 10.1021/ct200539n.
The RMSE and RRMSE were computed using a uniform grid with Ewald summation.
