# Supplementary material for: A collection of forcefield precursors for metal–organic frameworks
Source: RSC Adv. 2019 Nov 13;9(63):36492–507. doi: 10.1039/c9ra07327b (PMC9075174; doi:10.1039/c9ra07327b)
Supplement: RA-009-C9RA07327B-s4621 [file RA-009-C9RA07327B-s4621.xyz]

  116
jmolscript: load "" {1 1 1} spacegroup "x,y,z" unitcell [{     10.165200     0.000000     0.000000 }, {     -3.624037    14.178370     0.000000 }, {     -1.634897    -7.710897    13.093365 }]
Cu     6.596219     4.043998     6.987798     0.164941
Cu     6.118805     2.994638     9.757699     0.118101
Cu     3.567474     4.271254    10.237047     0.150803
Cu     3.747227     1.426124     9.876325     0.152347
Cu     4.639800     2.667401    11.974799     0.140671
Cu    -1.689953     2.423475     6.105567     0.164940
Cu    -1.212539     3.472835     3.335666     0.118101
Cu     1.338792     2.196219     2.856318     0.150803
Cu     1.159039     5.041349     3.217040     0.152347
Cu     0.266466     3.800072     1.118566     0.140671
H     -2.907250     6.344422     8.817072     0.082897
H     -1.465131     8.097838     8.781720     0.130447
H     -1.420033     7.840070     4.789553     0.119120
H     -2.883279     6.090834     4.930961     0.083863
H     -1.272826    10.259726     5.264842     0.119158
H      0.786103     6.640977     6.946030     0.122388
H      1.738519     4.865460     8.058966     0.085030
H      3.081925     7.229025    10.820357     0.088535
H      5.802261    -5.135396     9.793837     0.128198
H     -0.909334    -5.748076    11.992213     0.080770
H     -4.192740     8.379352     9.750629     0.123376
H     -1.325231    -1.866586     9.674687     0.130183
H     -1.671590    -1.968595    11.942458     0.090654
H      4.615308     8.699486     7.726395     0.121104
H      0.149002    -0.228095     6.923771     0.124661
H      1.601697     1.241964     7.899227     0.083613
H      3.300337    -1.582768     9.893347     0.085199
H      1.856062    -3.121503     9.080249     0.123733
H      7.813516     0.123051     4.276293     0.082897
H      6.371397    -1.630365     4.311645     0.130448
H      6.326299    -1.372597     8.303812     0.119121
H     -2.375655     0.376639     8.162404     0.083864
H      6.179092    -3.792253     7.828523     0.119159
H      4.120163    -0.173504     6.147335     0.122388
H      3.167747     1.602013     5.034399     0.085030
H      1.824341    -0.761552     2.273008     0.088535
H     -0.895995    11.602869     3.299528     0.128199
H      5.815600    12.215549     1.101152     0.080770
H      9.099006    -1.911879     3.342736     0.123376
H      6.231497     8.334059     3.418678     0.130184
H      6.577856     8.436068     1.150907     0.090654
H      0.290958    -2.232013     5.366970     0.121105
H      4.757264     6.695568     6.169594     0.124662
H      3.304569     5.225509     5.194138     0.083613
H      1.605929     8.050241     3.200018     0.085200
H      3.050204     9.588976     4.013116     0.123733
C     -2.588653     6.640094     7.994809     0.082546
C     -1.728928     7.698297     7.984334    -0.194576
C     -1.244319     8.175771     6.752248     0.118011
C     -1.702667     7.547259     5.626219    -0.190083
C     -2.576975     6.485325     5.715254     0.082618
C     -0.239022     9.246212     6.663213     0.031602
C     -0.508859    10.293512     5.792505    -0.189324
C      0.935025     9.250325     7.397751     0.024127
C      1.408769     8.073256     8.209540     0.113376
C      1.268427     6.792496     7.726395    -0.185642
C      1.845119     5.724101     8.399394     0.092279
C      2.631903     7.109172    10.015115     0.089955
C      2.088670     8.204481     9.402345    -0.195631
C     -1.000853    -4.953495    11.516924     0.091917
C     -0.795807    -4.998632    10.168307    -0.199261
C     -0.930933    -3.833925     9.437697     0.109612
C     -1.245849    -2.676937    10.123790    -0.196688
C     -1.441252    -2.748933    11.490737     0.094403
C     -0.792243    -3.844140     7.935889     0.023143
C      5.055224     9.365292     7.245868    -0.183700
C     -0.080802    -2.879049     7.228847     0.032378
C      0.819733    -1.870710     7.895299     0.115621
C      0.771391    -0.533395     7.545706    -0.187516
C      1.658965     0.342685     8.130980     0.094205
C      2.640479    -1.295973     9.302836     0.095489
C      1.786890    -2.236477     8.805288    -0.192253
C      7.494919    -0.172621     5.098556     0.082546
C      6.635194    -1.230824     5.109031    -0.194576
C      6.150585    -1.708298     6.341117     0.118011
C      6.608933    -1.079786     7.467146    -0.190082
C      7.483241    -0.017852     7.378111     0.082618
C      5.145288    -2.778739     6.430152     0.031602
C      5.415125    -3.826039     7.300860    -0.189323
C      3.971241    -2.782852     5.695614     0.024128
C      3.497497    -1.605783     4.883825     0.113376
C      3.637839    -0.325023     5.366970    -0.185642
C      3.061147     0.743372     4.693971     0.092279
C      2.274363    -0.641699     3.078250     0.089955
C      2.817596    -1.737008     3.691020    -0.195631
C      5.907119    11.420968     1.576441     0.091917
C      5.702073    11.466105     2.925058    -0.199261
C      5.837199    10.301398     3.655668     0.109612
C      6.152115     9.144410     2.969575    -0.196688
C      6.347518     9.216406     1.602628     0.094403
C      5.698509    10.311613     5.157476     0.023143
C     -0.148958    -2.897819     5.847497    -0.183698
C      4.987068     9.346522     5.864518     0.032380
C      4.086533     8.338183     5.198066     0.115621
C      4.134875     7.000868     5.547659    -0.187515
C      3.247301     6.124788     4.962385     0.094205
C      2.265787     7.763446     3.790529     0.095489
C      3.119376     8.703950     4.288077    -0.192253
I      4.295631     3.078686     7.738310    -0.250392
I     -1.643455     3.207128     8.701589    -0.260644
I     -4.390524     5.087225    11.411915    -0.298732
I      5.939420     0.561348    11.034171    -0.299412
I      1.947559     2.648911    11.444518    -0.297358
I      0.610635     3.388787     5.355055    -0.250391
I      6.549721     3.260345     4.391776    -0.260644
I      9.296790     1.380248     1.681450    -0.298731
I     -1.033154     5.906125     2.059194    -0.299414
I      2.958707     3.818562     1.648847    -0.297359
N     -3.002040     5.999766     6.893657    -0.176140
N      2.547531     5.890000     9.518876    -0.150790
N     -1.320106    -3.870758    12.199088    -0.140718
N      2.597274    -0.020943     9.010854    -0.152222
N      7.908306     0.467707     6.199708    -0.176140
N      2.358735     0.577473     3.574489    -0.150790
N      6.226372    10.338231     0.894277    -0.140718
N      2.308992     6.488416     4.082511    -0.152222

The following XYZ coordinates are in angstroms. Other properties are in atomic units.
The sperically averaged electron density of each atom fit to a function of the form exp(a - br)
eigen_1, eigen_2 and eigen_3 are the three eigenvalues of traceless quadrupole moment tensor
  atom number  atomic symbol              X              Y              Z     net charge C6 coefficient C8 coefficient C10 coefficient fluctuating dipole atomic polarizability isotropic forcefield polarizability              a              b squared Pearson coefficient          <r^3>          <r^4>         wp_QDO          m_QDO          q_QDO       dipole_x       dipole_y       dipole_z         dipole            Qxy            Qxz            Qyz     Q(x^2-y^2)  Q(3z^2 - R^2)        eigen_1        eigen_2        eigen_3 static polarizability      alpha(xx)      alpha(xy)      alpha(xz)      alpha(yy)      alpha(yz)      alpha(zz) atomic spin moment
            1             Cu       6.596219       4.043998       6.987798       0.164941     100.472856 0.24674479E+04  0.85215800E+05                                20.629472                           18.872269       0.530712       1.899755                    0.999355      61.754867     183.073725       0.327644       0.541292      -1.047201      -0.029436      -0.008877       0.012350       0.033133       0.025417       0.019692       0.007318       0.054413       0.120131      -0.057256       0.004722       0.052534             22.926312      22.413537       3.395694      -4.316451      28.779262      -1.698366      17.586137          -0.000009
            2             Cu       6.118805       2.994638       9.757699       0.118101     109.824911 0.26232851E+04  0.92773281E+05                                23.082419                           20.208732       0.333416       1.812437                    0.999877      66.300549     204.440278       0.296664       0.583800      -1.018981       0.052170      -0.007985      -0.002888       0.052856      -0.009216       0.056812       0.014603      -0.057992       0.017438      -0.075441       0.026610       0.048830             25.976871      28.832012       1.198256      -9.824148      20.976291      -1.321396      28.122309          -0.000040
            3             Cu       3.567474       4.271254      10.237047       0.150803     119.421088 0.26783024E+04  0.94346801E+05                                22.249041                           18.943028       0.425187       1.863586                    0.999343      62.765237     187.485345       0.346073       0.502424      -1.067648      -0.012799       0.011840      -0.021429       0.027626       0.051093      -0.006218       0.053815       0.064348       0.143096      -0.101426       0.026810       0.074616             25.870449      21.954710      -7.401738       4.193004      33.092534      -9.281602      22.564103          -0.000020
            4             Cu       3.747227       1.426124       9.876325       0.152347     120.592821 0.26181943E+04  0.91807490E+05                                22.722568                           18.984270       0.419347       1.862348                    0.999314      62.782145     187.773394       0.338386       0.516199      -1.059298      -0.015978      -0.005387      -0.018542       0.025063      -0.046621      -0.011334      -0.071029       0.052811       0.056108      -0.101765       0.027654       0.074111             26.967912      25.376623       9.378463       6.270526      30.640779       9.727517      24.886335          -0.000029
            5             Cu       4.639800       2.667401      11.974799       0.140671     138.674162 0.26155781E+04  0.91760742E+05                                24.689051                           18.821520       0.387838       1.853590                    0.999034      63.149738     189.376555       0.343751       0.507894      -1.062815       0.015885      -0.003263       0.042326       0.045327      -0.001644      -0.022929       0.009570      -0.018408      -0.330424      -0.113920       0.048614       0.065306             32.475034      18.542198      -0.628147       0.242066      20.148883      -0.248155      58.734021          -0.000022
            6             Cu      -1.689953       2.423475       6.105567       0.164940     100.472918 0.24674497E+04  0.85215877E+05                                20.629477                           18.872273       0.530714       1.899755                    0.999355      61.754895     183.073808       0.327644       0.541292      -1.047202       0.029436       0.008877      -0.012350       0.033133       0.025417       0.019692       0.007318       0.054413       0.120130      -0.057256       0.004722       0.052534             22.926318      22.413544       3.395695      -4.316452      28.779270      -1.698365      17.586141          -0.000009
            7             Cu      -1.212539       3.472835       3.335666       0.118101     109.824930 0.26232857E+04  0.92773306E+05                                23.082420                           20.208734       0.333416       1.812437                    0.999877      66.300563     204.440322       0.296664       0.583800      -1.018981      -0.052170       0.007985       0.002888       0.052857      -0.009215       0.056812       0.014603      -0.057992       0.017437      -0.075441       0.026610       0.048830             25.976872      28.832015       1.198256      -9.824147      20.976294      -1.321396      28.122306          -0.000040
            8             Cu       1.338792       2.196219       2.856318       0.150803     119.421130 0.26783035E+04  0.94346851E+05                                22.249046                           18.943032       0.425188       1.863586                    0.999343      62.765253     187.485401       0.346073       0.502424      -1.067648       0.012799      -0.011841       0.021429       0.027626       0.051093      -0.006218       0.053815       0.064348       0.143096      -0.101426       0.026810       0.074616             25.870455      21.954716      -7.401741       4.193004      33.092544      -9.281603      22.564105          -0.000021
            9             Cu       1.159039       5.041349       3.217040       0.152347     120.592850 0.26181950E+04  0.91807520E+05                                22.722570                           18.984271       0.419348       1.862348                    0.999314      62.782156     187.773424       0.338386       0.516199      -1.059298       0.015978       0.005387       0.018543       0.025063      -0.046621      -0.011334      -0.071029       0.052811       0.056108      -0.101765       0.027654       0.074111             26.967914      25.376626       9.378465       6.270526      30.640786       9.727516      24.886332          -0.000029
           10             Cu       0.266466       3.800072       1.118566       0.140671     138.674113 0.26155776E+04  0.91760716E+05                                24.689038                           18.821513       0.387839       1.853590                    0.999034      63.149723     189.376471       0.343751       0.507894      -1.062815      -0.015885       0.003263      -0.042326       0.045327      -0.001644      -0.022929       0.009570      -0.018408      -0.330424      -0.113921       0.048615       0.065306             32.475012      18.542189      -0.628147       0.242066      20.148874      -0.248154      58.733971          -0.000022
           11              H      -2.907250       6.344422       8.817072       0.082897       1.172318 0.87143760E+01  0.88698078E+02                                 1.921371                            1.788059      -1.409699       2.194074                    0.992562       4.081697      12.209110       0.437391       1.375811      -0.686025      -0.011262      -0.013042       0.039107       0.042735       0.010441       0.002743       0.005020       0.000338       0.030172      -0.015584       0.001836       0.013748              1.970498       1.779040       0.198730      -0.456116       1.810075      -0.356323       2.322380           0.000000
           12              H      -1.465131       8.097838       8.781720       0.130447       1.030860 0.78841880E+01  0.76981644E+02                                 1.683120                            1.645432      -0.866543       2.480870                    0.999110       3.329059       9.240481       0.487126       1.287758      -0.709086       0.009969       0.012066       0.033676       0.037135       0.009853       0.001072       0.002201      -0.010425       0.041647      -0.018089       0.003626       0.014463              1.671047       1.612714       0.107796       0.107903       1.575945       0.265381       1.824481          -0.000002
           13              H      -1.420033       7.840070       4.789553       0.119120       1.051985 0.81927530E+01  0.82113378E+02                                 1.793647                            1.742045      -1.323824       2.251285                    0.993539       3.862337      11.464940       0.439948       1.389058      -0.684371       0.011286       0.010302      -0.029100       0.032868       0.010121      -0.000668      -0.004103      -0.002423       0.013969      -0.012815       0.002628       0.010187              1.789463       1.664025       0.130286      -0.195103       1.646176      -0.182212       2.058187           0.000000
           14              H      -2.883279       6.090834       4.930961       0.083863       1.184114 0.89630014E+01  0.92047952E+02                                 1.941103                            1.819299      -1.485492       2.155788                    0.991652       4.199179      12.695656       0.430685       1.384796      -0.683604      -0.012655      -0.016025      -0.038312       0.043414       0.006876       0.004092      -0.002742       0.001261       0.035336      -0.013695       0.000905       0.012790              1.984787       1.783730       0.208402       0.292461       1.957703       0.437865       2.212929          -0.000002
           15              H      -1.272826      10.259726       5.264842       0.119158       0.985139 0.73698915E+01  0.72155016E+02                                 1.738220                            1.667379      -1.333976       2.250801                    0.993623       3.828872      11.344723       0.442244       1.414617      -0.679201      -0.027476      -0.003247      -0.022394       0.035594       0.004559       0.009454      -0.002876      -0.000091       0.000453      -0.011807       0.002175       0.009632              1.780527       2.176850       0.036315       0.366444       1.590797      -0.089095       1.573935          -0.000004
           16              H       0.786103       6.640977       6.946030       0.122388       0.901187 0.67321017E+01  0.64656790E+02                                 1.656808                            1.609158      -1.345791       2.247812                    0.993234       3.821526      11.340748       0.442145       1.442374      -0.673601      -0.018799      -0.007923      -0.029366       0.035757       0.004514       0.008814      -0.000508      -0.011858       0.015242      -0.013876       0.004033       0.009842              1.664800       1.738329      -0.020559       0.346165       1.470243       0.056145       1.785828          -0.000000
           17              H       1.738519       4.865460       8.058966       0.085030       1.100071 0.79486836E+01  0.79450522E+02                                 1.871487                            1.729277      -1.472758       2.165404                    0.991728       4.138490      12.463374       0.434350       1.410799      -0.678429      -0.008824      -0.041677      -0.013862       0.044799       0.001974       0.009841       0.001859      -0.020265       0.000125      -0.016159       0.004757       0.011402              1.949755       1.530293       0.070027       0.073505       2.723245       0.301658       1.595727          -0.000000
           18              H       3.081925       7.229025      10.820357       0.088535       1.255216 0.91599052E+01  0.93801690E+02                                 1.976843                            1.809218      -1.245563       2.280602                    0.993943       3.874226      11.383996       0.446338       1.340053      -0.694978       0.016596       0.006388       0.039231       0.043074      -0.001321       0.009087       0.005907      -0.021092       0.011368      -0.017038       0.003674       0.013365              2.047308       1.890365       0.063048       0.630965       1.646717       0.033743       2.604841           0.000000
           19              H       5.802261      -5.135396       9.793837       0.128198       1.053960 0.78645158E+01  0.76522084E+02                                 1.691193                            1.629432      -0.825512       2.498538                    0.999454       3.282364       9.010276       0.497232       1.265995      -0.714157       0.001837       0.032260       0.017806       0.036893      -0.002483       0.008915       0.006107      -0.021425       0.011242      -0.017392       0.004073       0.013319              1.689471       1.432828       0.051967       0.086151       2.065130       0.215803       1.570457          -0.000004
           20              H      -0.909334      -5.748076      11.992213       0.080770       1.302332 0.96290882E+01  0.10034402E+03                                 2.051609                            1.871788      -1.461946       2.169579                    0.991732       4.153646      12.514061       0.430765       1.364456      -0.688412       0.006746      -0.036157       0.021185       0.042446      -0.008173      -0.001327      -0.001289      -0.019862       0.008698      -0.014475       0.002994       0.011481              2.137732       1.551226      -0.077429       0.052848       2.487374      -0.650807       2.374596           0.000001
           21              H      -4.192740       8.379352       9.750629       0.123376       0.980041 0.71353724E+01  0.69281360E+02                                 1.730876                            1.639125      -1.335180       2.252028                    0.993342       3.784530      11.158949       0.446753       1.412013      -0.679662       0.008823      -0.028995      -0.013745       0.033279      -0.006677       0.001369       0.002506      -0.016307       0.012057      -0.012821       0.003573       0.009248              1.761567       1.502072      -0.236331      -0.177831       1.989812       0.360686       1.792817           0.000001
           22              H      -1.325231      -1.866586       9.674687       0.130183       0.982811 0.72066924E+01  0.69835908E+02                                 1.713314                            1.633172      -1.145106       2.350422                    0.995584       3.600281      10.451840       0.455412       1.387902      -0.685646      -0.001938       0.033912      -0.014266       0.036842      -0.003096       0.001429      -0.000789      -0.029819       0.006582      -0.016421       0.002218       0.014203              1.735516       1.448478      -0.094972       0.016058       1.972776      -0.398846       1.785295          -0.000003
           23              H      -1.671590      -1.968595      11.942458       0.090654       1.323376 0.98405901E+01  0.10252223E+03                                 2.046638                            1.875066      -1.247842       2.280020                    0.994126       3.897297      11.524299       0.438799       1.339810      -0.695498      -0.008506       0.039310       0.018775       0.044386      -0.002238      -0.003006      -0.003003      -0.026726       0.002164      -0.014609       0.000827       0.013782              2.114347       1.636386      -0.316937      -0.207923       2.432864       0.606681       2.273791          -0.000004
           24              H       4.615308       8.699486       7.726395       0.121104       0.931362 0.69819840E+01  0.67464199E+02                                 1.678511                            1.627055      -1.279425       2.279568                    0.993969       3.758979      11.077939       0.445815       1.421860      -0.678085      -0.013407      -0.028369       0.016021       0.035231       0.007727       0.000533      -0.003818      -0.015758      -0.000137      -0.011360      -0.000634       0.011994              1.702126       1.689632       0.310439      -0.142389       1.738924      -0.184654       1.677823          -0.000003
           25              H       0.149002      -0.228095       6.923771       0.124661       0.984034 0.72737946E+01  0.71148718E+02                                 1.747990                            1.664367      -1.382388       2.224954                    0.993280       3.893001      11.618714       0.438462       1.428131      -0.675990      -0.020168       0.010580      -0.023105       0.032442       0.003949       0.006217       0.000608      -0.009450       0.011382      -0.010378       0.002551       0.007827              1.779147       2.060712      -0.169958       0.435248       1.597697      -0.134195       1.679032          -0.000001
           26              H       1.601697       1.241964       7.899227       0.083613       1.080347 0.77956669E+01  0.77437067E+02                                 1.842667                            1.708267      -1.422578       2.192165                    0.991875       4.061037      12.137597       0.439259       1.403749      -0.680211      -0.005171       0.043750      -0.010216       0.045224       0.000308       0.010513      -0.003516      -0.015937      -0.018817      -0.016374       0.004325       0.012049              1.918997       1.546989       0.046494       0.045495       2.714723      -0.171317       1.495277          -0.000002
           27              H       3.300337      -1.582768       9.893347       0.085199       1.331024 0.10119727E+02  0.10495356E+03                                 1.976059                            1.844967      -1.015991       2.383055                    0.997561       3.673153      10.436520       0.468207       1.261361      -0.714253       0.027145      -0.015809       0.028571       0.042462      -0.002505       0.008643      -0.008653      -0.019173      -0.020227      -0.015909      -0.001639       0.017548              2.007470       2.302003      -0.184928       0.596764       1.684308      -0.130239       2.036099          -0.000006
           28              H       1.856062      -3.121503       9.080249       0.123733       1.039312 0.78443223E+01  0.76873337E+02                                 1.717850                            1.658957      -0.995379       2.415455                    0.997645       3.468748       9.802406       0.475050       1.315668      -0.701827       0.003469      -0.033801       0.013480       0.036555      -0.000893       0.013242      -0.006930      -0.015537      -0.008704      -0.018536       0.003512       0.015024              1.724902       1.532461       0.005808       0.001624       2.216216      -0.162843       1.426027          -0.000004
           29              H       7.813516       0.123051       4.276293       0.082897       1.172319 0.87143843E+01  0.88698181E+02                                 1.921372                            1.788060      -1.409699       2.194073                    0.992562       4.081699      12.209116       0.437391       1.375810      -0.686025       0.011262       0.013042      -0.039107       0.042735       0.010441       0.002743       0.005020       0.000338       0.030172      -0.015584       0.001836       0.013748              1.970499       1.779040       0.198730      -0.456116       1.810076      -0.356324       2.322381           0.000000
           30              H       6.371397      -1.630365       4.311645       0.130448       1.030861 0.78841961E+01  0.76981744E+02                                 1.683120                            1.645433      -0.866543       2.480870                    0.999110       3.329061       9.240488       0.487126       1.287758      -0.709086      -0.009969      -0.012066      -0.033676       0.037135       0.009853       0.001072       0.002201      -0.010425       0.041647      -0.018089       0.003626       0.014463              1.671047       1.612715       0.107796       0.107903       1.575946       0.265382       1.824482          -0.000002
           31              H       6.326299      -1.372597       8.303812       0.119121       1.051984 0.81927449E+01  0.82113283E+02                                 1.793647                            1.742045      -1.323825       2.251285                    0.993539       3.862335      11.464936       0.439948       1.389059      -0.684371      -0.011286      -0.010302       0.029100       0.032868       0.010121      -0.000668      -0.004103      -0.002423       0.013969      -0.012815       0.002628       0.010187              1.789462       1.664025       0.130286      -0.195103       1.646175      -0.182212       2.058186           0.000000
           32              H      -2.375655       0.376639       8.162404       0.083864       1.184113 0.89629890E+01  0.92047796E+02                                 1.941102                            1.819297      -1.485491       2.155789                    0.991652       4.199176      12.695646       0.430685       1.384796      -0.683604       0.012655       0.016025       0.038312       0.043414       0.006876       0.004092      -0.002742       0.001262       0.035336      -0.013695       0.000905       0.012790              1.984786       1.783728       0.208401       0.292461       1.957701       0.437865       2.212928          -0.000002
           33              H       6.179092      -3.792253       7.828523       0.119159       0.985139 0.73698911E+01  0.72155008E+02                                 1.738220                            1.667379      -1.333975       2.250802                    0.993623       3.828871      11.344718       0.442244       1.414617      -0.679201       0.027476       0.003247       0.022394       0.035594       0.004559       0.009454      -0.002876      -0.000091       0.000453      -0.011807       0.002175       0.009632              1.780527       2.176849       0.036314       0.366444       1.590796      -0.089095       1.573934          -0.000004
           34              H       4.120163      -0.173504       6.147335       0.122388       0.901187 0.67321068E+01  0.64656846E+02                                 1.656808                            1.609158      -1.345792       2.247812                    0.993234       3.821527      11.340749       0.442145       1.442373      -0.673602       0.018799       0.007923       0.029366       0.035757       0.004514       0.008814      -0.000508      -0.011857       0.015242      -0.013876       0.004033       0.009842              1.664800       1.738329      -0.020559       0.346165       1.470243       0.056145       1.785829          -0.000000
           35              H       3.167747       1.602013       5.034399       0.085030       1.100070 0.79486817E+01  0.79450502E+02                                 1.871488                            1.729277      -1.472758       2.165404                    0.991728       4.138490      12.463376       0.434349       1.410799      -0.678429       0.008824       0.041677       0.013862       0.044799       0.001974       0.009841       0.001859      -0.020265       0.000125      -0.016159       0.004757       0.011402              1.949755       1.530293       0.070027       0.073505       2.723245       0.301658       1.595727          -0.000000
           36              H       1.824341      -0.761552       2.273008       0.088535       1.255218 0.91599191E+01  0.93801863E+02                                 1.976844                            1.809219      -1.245564       2.280602                    0.993943       3.874229      11.384005       0.446339       1.340053      -0.694978      -0.016596      -0.006388      -0.039231       0.043074      -0.001321       0.009087       0.005907      -0.021092       0.011367      -0.017038       0.003674       0.013365              2.047309       1.890366       0.063048       0.630966       1.646718       0.033743       2.604842           0.000000
           37              H      -0.895995      11.602869       3.299528       0.128199       1.053960 0.78645185E+01  0.76522115E+02                                 1.691192                            1.629432      -0.825512       2.498538                    0.999454       3.282365       9.010278       0.497233       1.265994      -0.714157      -0.001837      -0.032260      -0.017805       0.036893      -0.002483       0.008915       0.006107      -0.021425       0.011242      -0.017392       0.004073       0.013319              1.689471       1.432828       0.051967       0.086151       2.065129       0.215803       1.570457          -0.000004
           38              H       5.815600      12.215549       1.101152       0.080770       1.302332 0.96290909E+01  0.10034406E+03                                 2.051610                            1.871789      -1.461947       2.169579                    0.991732       4.153647      12.514067       0.430765       1.364457      -0.688412      -0.006746       0.036157      -0.021185       0.042446      -0.008173      -0.001327      -0.001289      -0.019862       0.008698      -0.014475       0.002994       0.011481              2.137733       1.551226      -0.077429       0.052848       2.487375      -0.650807       2.374597           0.000001
           39              H       9.099006      -1.911879       3.342736       0.123376       0.980042 0.71353800E+01  0.69281451E+02                                 1.730876                            1.639126      -1.335180       2.252028                    0.993342       3.784532      11.158955       0.446753       1.412013      -0.679662      -0.008823       0.028995       0.013745       0.033279      -0.006677       0.001369       0.002506      -0.016307       0.012057      -0.012821       0.003573       0.009248              1.761568       1.502072      -0.236331      -0.177832       1.989813       0.360686       1.792818           0.000001
           40              H       6.231497       8.334059       3.418678       0.130184       0.982809 0.72066824E+01  0.69835789E+02                                 1.713313                            1.633171      -1.145105       2.350423                    0.995584       3.600279      10.451834       0.455412       1.387903      -0.685646       0.001938      -0.033912       0.014266       0.036842      -0.003096       0.001429      -0.000789      -0.029819       0.006582      -0.016421       0.002218       0.014203              1.735515       1.448477      -0.094972       0.016058       1.972775      -0.398845       1.785293          -0.000003
           41              H       6.577856       8.436068       1.150907       0.090654       1.323377 0.98406024E+01  0.10252239E+03                                 2.046640                            1.875067      -1.247843       2.280019                    0.994126       3.897300      11.524311       0.438799       1.339810      -0.695498       0.008506      -0.039310      -0.018775       0.044386      -0.002238      -0.003006      -0.003003      -0.026726       0.002164      -0.014609       0.000827       0.013782              2.114348       1.636387      -0.316938      -0.207923       2.432866       0.606681       2.273793          -0.000004
           42              H       0.290958      -2.232013       5.366970       0.121105       0.931362 0.69819912E+01  0.67464281E+02                                 1.678511                            1.627055      -1.279424       2.279568                    0.993969       3.758980      11.077940       0.445815       1.421859      -0.678085       0.013407       0.028369      -0.016021       0.035231       0.007727       0.000533      -0.003818      -0.015758      -0.000137      -0.011360      -0.000634       0.011994              1.702126       1.689632       0.310439      -0.142389       1.738924      -0.184654       1.677823          -0.000003
           43              H       4.757264       6.695568       6.169594       0.124662       0.984033 0.72737850E+01  0.71148600E+02                                 1.747988                            1.664365      -1.382387       2.224955                    0.993280       3.892998      11.618702       0.438462       1.428131      -0.675990       0.020168      -0.010580       0.023105       0.032442       0.003949       0.006217       0.000608      -0.009450       0.011382      -0.010378       0.002551       0.007827              1.779145       2.060710      -0.169958       0.435247       1.597696      -0.134194       1.679030          -0.000000
           44              H       3.304569       5.225509       5.194138       0.083613       1.080346 0.77956650E+01  0.77437047E+02                                 1.842667                            1.708267      -1.422578       2.192165                    0.991875       4.061037      12.137599       0.439259       1.403749      -0.680211       0.005171      -0.043750       0.010216       0.045224       0.000308       0.010513      -0.003516      -0.015937      -0.018817      -0.016374       0.004325       0.012049              1.918997       1.546990       0.046494       0.045495       2.714723      -0.171317       1.495277          -0.000002
           45              H       1.605929       8.050241       3.200018       0.085200       1.331022 0.10119712E+02  0.10495337E+03                                 1.976058                            1.844965      -1.015989       2.383056                    0.997561       3.673151      10.436512       0.468208       1.261361      -0.714253      -0.027145       0.015809      -0.028571       0.042462      -0.002505       0.008643      -0.008653      -0.019173      -0.020227      -0.015909      -0.001639       0.017548              2.007468       2.302001      -0.184928       0.596763       1.684306      -0.130239       2.036097          -0.000006
           46              H       3.050204       9.588976       4.013116       0.123733       1.039313 0.78443384E+01  0.76873540E+02                                 1.717853                            1.658959      -0.995380       2.415454                    0.997645       3.468752       9.802423       0.475050       1.315668      -0.701827      -0.003469       0.033801      -0.013480       0.036555      -0.000893       0.013242      -0.006930      -0.015538      -0.008704      -0.018536       0.003512       0.015024              1.724904       1.532463       0.005808       0.001624       2.216219      -0.162843       1.426029          -0.000004
           47              C      -2.588653       6.640094       7.994809       0.082546      26.116722 0.35241023E+03  0.79556599E+04                                 7.934086                            6.473486      -0.087612       1.985175                    0.998770      27.180073      79.607201       0.608442       0.445922      -1.033756       0.010805      -0.023033      -0.044913       0.051619      -0.032416      -0.002350      -0.001316       0.028777       0.016192      -0.038295       0.005470       0.032825              8.690244       8.017938       3.899299      -0.801978       9.690274       0.145127       8.362520          -0.000004
           48              C      -1.728928       7.698297       7.984334      -0.194576      30.897606 0.45969448E+03  0.10989873E+05                                 8.615454                            7.205101       0.106207       2.008706                    0.998877      30.079776      88.001614       0.604979       0.423489      -1.056773       0.007995      -0.015662      -0.000988       0.017612      -0.017705       0.009159       0.009384      -0.010127       0.076990      -0.034065       0.005426       0.028639              9.488540      10.197903       4.619881      -1.457728      10.093906      -0.599984       8.173812          -0.000018
           49              C      -1.244319       8.175771       6.752248       0.118011      32.964696 0.41293976E+03  0.95995655E+04                                 9.220667                            6.959207      -0.195347       1.957537                    0.999215      26.474268      76.082614       0.599069       0.439809      -1.048067       0.004120       0.001403      -0.000858       0.004436      -0.012258       0.004047      -0.017671      -0.021913      -0.059002      -0.026311      -0.006076       0.032387             11.227951      12.699497       7.027575      -0.320458      12.630143      -0.278388       8.354213          -0.000004
           50              C      -1.702667       7.547259       5.626219      -0.190083      31.718709 0.45698447E+03  0.10944941E+05                                 8.827250                            7.206971      -0.026502       1.968704                    0.998164      30.294383      89.669594       0.600010       0.426222      -1.051605       0.004335      -0.016193       0.005151       0.017536      -0.019187      -0.005515      -0.018552      -0.001883      -0.010525      -0.029250       0.004080       0.025170              9.896603       9.912259       5.181670       0.731929      11.200807       1.043635       8.576743          -0.000011
           51              C      -2.576975       6.485325       5.715254       0.082618      26.863157 0.36913456E+03  0.84572877E+04                                 8.211165                            6.711944      -0.344716       1.900353                    0.997708      27.825105      82.960392       0.584139       0.457660      -1.023793       0.012662      -0.013410       0.044714       0.048368      -0.035738       0.011024       0.001402       0.022525      -0.007487      -0.037916      -0.002350       0.040266              9.059679       8.457433       4.091784      -0.131224      10.119902       0.127002       8.601702          -0.000009
           52              C      -0.239022       9.246212       6.663213       0.031602      39.242883 0.43671797E+03  0.10279329E+05                                10.205290                            7.071397      -0.153250       1.960831                    0.999165      27.391815      78.806360       0.606041       0.429379      -1.056026      -0.012032       0.002301      -0.011295       0.016662       0.008874      -0.011988       0.009561      -0.028542       0.005239      -0.025317       0.006406       0.018912             13.049700      15.944365       4.445071       2.140503      15.781766      -3.254068       7.422970          -0.000012
           53              C      -0.508859      10.293512       5.792505      -0.189324      38.359064 0.50232569E+03  0.12336752E+05                                10.127163                            7.631512      -0.225288       1.888147                    0.998361      31.610215      95.198095       0.573619       0.434778      -1.044870       0.007086       0.002025       0.007249       0.010337      -0.006624       0.004783       0.022285       0.007706       0.044084      -0.026855      -0.000690       0.027544             12.165722      11.791730       2.967926       1.254201      17.122076      -4.252479       7.583361          -0.000019
           54              C       0.935025       9.250325       7.397751       0.024127      39.340516 0.44576552E+03  0.10519453E+05                                10.159242                            7.108927      -0.048606       1.990308                    0.999385      27.434801      78.378976       0.610501       0.425141      -1.061341       0.021438      -0.000776      -0.003439       0.021726       0.000081       0.002464      -0.001434      -0.032441       0.038445      -0.022800       0.009268       0.013531             12.802861      14.062195       0.645519       3.157888      16.205871      -4.580513       8.140516          -0.000009
           55              C       1.408769       8.073256       8.209540       0.113376      32.606993 0.40925555E+03  0.94573990E+04                                 9.018784                            6.846029      -0.116754       1.978958                    0.999296      26.270190      74.362918       0.617184       0.429452      -1.058257       0.003662       0.007159      -0.001815       0.008244       0.006446      -0.003176      -0.014552       0.009968      -0.030553      -0.020518       0.003166       0.017352             10.656889       7.936607      -2.543808       3.748273      14.316384      -3.194665       9.717675          -0.000005
           56              C       1.268427       6.792496       7.726395      -0.185642      32.771969 0.47999460E+03  0.11633352E+05                                 9.080626                            7.438189      -0.109767       1.939357                    0.998340      30.534607      90.797712       0.584667       0.432244      -1.048351       0.000623      -0.006504       0.007917       0.010265       0.018386      -0.005248       0.000886       0.036451       0.057205      -0.035571       0.013067       0.022504             10.146731       8.043773      -2.454451       2.870641      14.263184      -1.673752       8.133235          -0.000017
           57              C       1.845119       5.724101       8.399394       0.092279      27.788831 0.36080314E+03  0.81962257E+04                                 8.350587                            6.592788      -0.201564       1.951585                    0.998086      27.197605      80.004514       0.596847       0.451751      -1.030024       0.011766       0.020048       0.037588       0.044195       0.015513      -0.028460       0.005656       0.031468      -0.007608      -0.033359      -0.005690       0.039049              9.358803       7.129778      -1.863804       3.164578      12.353007      -1.231703       8.593623          -0.000006
           58              C       2.631903       7.109172      10.015115       0.089955      25.861877 0.32348270E+03  0.71138675E+04                                 7.757179                            6.096937       0.168556       2.073347                    0.999678      26.142403      74.402469       0.646320       0.430927      -1.047624      -0.023368      -0.036219      -0.024224       0.049444       0.013684      -0.021696       0.005637       0.043022       0.041532      -0.035515      -0.000956       0.036471              8.582425       6.142027      -1.384799       2.901494      10.942419      -0.896432       8.662831          -0.000005
           59              C       2.088670       8.204481       9.402345      -0.195631      30.959073 0.42510869E+03  0.99379916E+04                                 8.510835                            6.843806       0.296340       2.069362                    0.999744      29.401612      84.275068       0.634134       0.413168      -1.066333      -0.003976      -0.009916       0.004146       0.011460       0.011714      -0.016431       0.017530      -0.034435      -0.007287      -0.034391       0.005869       0.028522              9.404666       7.399676      -2.029224       3.706737      10.959698      -2.069836       9.854624          -0.000023
           60              C      -1.000853      -4.953495      11.516924       0.091917      28.644804 0.33824158E+03  0.75643465E+04                                 8.511709                            6.345330      -0.128999       1.976339                    0.998729      26.884425      78.591636       0.613549       0.446388      -1.032601      -0.002328       0.048038       0.005644       0.048425       0.005990       0.013598      -0.007629       0.050678      -0.107492      -0.040323      -0.005616       0.045939             10.038348       4.683020      -0.737717      -1.242445       9.088370       0.186678      16.343654          -0.000004
           61              C      -0.795807      -4.998632      10.168307      -0.199261      35.035033 0.45908479E+03  0.10985856E+05                                 9.424580                            7.203793       0.037527       1.986004                    0.998723      30.230830      88.860693       0.603816       0.423897      -1.055153       0.002645       0.002298       0.007640       0.008405      -0.005347       0.007547       0.015268       0.009674      -0.045813      -0.026171       0.011277       0.014894             11.012889       5.493424      -0.800200      -1.681676       9.729128      -0.991746      17.816115          -0.000007
           62              C      -0.930933      -3.833925       9.437697       0.109612      33.545586 0.41823428E+03  0.97265895E+04                                 9.226641                            6.935480      -0.119705       1.975542                    0.999225      26.532284      75.575504       0.610661       0.431285      -1.056139      -0.001963      -0.001238      -0.002493       0.003406       0.019178       0.005593       0.005508       0.020611       0.031194      -0.027066       0.005330       0.021736             11.011706       5.389158      -0.552435      -1.575063       9.319195      -0.228213      18.326763          -0.000003
           63              C      -1.245849      -2.676937      10.123790      -0.196688      33.946414 0.46192380E+03  0.11046797E+05                                 9.170682                            7.192974       0.147761       2.019248                    0.999404      30.069376      87.732774       0.609765       0.420028      -1.059877       0.007994       0.004448       0.013424       0.016244       0.005026       0.015596      -0.007497      -0.022885      -0.063536      -0.031150       0.007557       0.023594             10.518109       5.499814      -0.968387      -1.756635       9.324059       0.157591      16.730455          -0.000012
           64              C      -1.441252      -2.748933      11.490737       0.094403      27.651543 0.33107484E+03  0.73304028E+04                                 8.184247                            6.189384       0.106089       2.055019                    0.999449      26.281131      75.293586       0.637536       0.433910      -1.044788       0.015200      -0.041680       0.007401       0.044979       0.014493       0.007415       0.008107       0.025352      -0.104316      -0.036699      -0.001352       0.038051              9.468726       4.629068      -1.103250      -1.078142       8.833120      -0.533690      14.943989          -0.000012
           65              C      -0.792243      -3.844140       7.935889       0.023143      38.228531 0.45228800E+03  0.10739505E+05                                10.041650                            7.210441      -0.122729       1.967878                    0.999155      27.682021      79.992177       0.598407       0.431062      -1.054989      -0.013947      -0.013952       0.003474       0.020031      -0.013298       0.007274      -0.000083      -0.011404       0.043737      -0.022746       0.005574       0.017172             12.429517       9.362703       4.291279      -0.436139      10.181187       1.055017      17.744662          -0.000010
           66              C       5.055224       9.365292       7.245868      -0.183700      35.230535 0.48828132E+03  0.11915743E+05                                 9.573655                            7.532988      -0.204034       1.901187                    0.997883      31.251303      94.040229       0.575916       0.435808      -1.043496       0.009727       0.005906      -0.009243       0.014661      -0.014738      -0.010779      -0.015770      -0.019714      -0.075699      -0.035771       0.003846       0.031925             11.151457       8.915332       3.693613       2.124596       9.693697       2.884170      14.845340          -0.000016
           67              C      -0.080802      -2.879049       7.228847       0.032378      37.264081 0.44928540E+03  0.10657502E+05                                 9.923988                            7.222697      -0.140310       1.967025                    0.998921      27.552117      79.748863       0.593014       0.435419      -1.051644       0.011605       0.010764      -0.014960       0.021779      -0.006069       0.013670       0.007342      -0.020467      -0.030808      -0.023907       0.006228       0.017679             12.232018      11.424731       6.247347       1.452491      11.922681       1.908004      13.348643          -0.000009
           68              C       0.819733      -1.870710       7.895299       0.115621      32.700662 0.41791354E+03  0.97307547E+04                                 9.115099                            6.969326      -0.167292       1.965446                    0.999226      26.475803      75.802385       0.603559       0.435839      -1.051909      -0.001575      -0.003608      -0.003471       0.005249       0.010993      -0.008959       0.006676       0.008800       0.059665      -0.024332       0.001318       0.023014             10.877734      11.397576       4.346909       3.886738      13.449772       1.599316       7.785853          -0.000013
           69              C       0.771391      -0.533395       7.545706      -0.187516      33.167949 0.46339069E+03  0.11124207E+05                                 9.113032                            7.264887      -0.055031       1.962680                    0.997701      30.142289      88.986803       0.597369       0.427112      -1.052272       0.003352       0.002797       0.004750       0.006451      -0.014726      -0.007554       0.004613       0.020349       0.077250      -0.030780       0.001772       0.029008             10.393614      10.617885       3.125176       3.239997      13.631915       0.696570       6.931043          -0.000011
           70              C       1.658965       0.342685       8.130980       0.094205      27.526320 0.36109183E+03  0.82086850E+04                                 8.334947                            6.615148      -0.274918       1.928547                    0.997809      27.222169      80.241542       0.592867       0.454457      -1.027954       0.017511      -0.027786       0.035439       0.048317      -0.011916      -0.027724      -0.006074      -0.002028       0.044075      -0.033388       0.000132       0.033256              9.427660       9.685893       2.561017       3.428528      11.579897       0.741549       7.017190          -0.000011
           71              C       2.640479      -1.295973       9.302836       0.095489      24.373869 0.30858108E+03  0.67034997E+04                                 7.421043                            5.928766       0.278184       2.113700                    0.999784      25.745764      72.715444       0.660060       0.427160      -1.050414      -0.022434       0.035893      -0.013267       0.044358      -0.022062      -0.021706      -0.004732       0.023955       0.072353      -0.040981       0.003159       0.037822              8.168398       8.186892       1.993217       2.668758      10.368135       0.544046       5.950166          -0.000012
           72              C       1.786890      -2.236477       8.805288      -0.192253      31.019489 0.44865829E+03  0.10661541E+05                                 8.629473                            7.111950       0.128431       2.015373                    0.999341      29.911126      87.257396       0.609690       0.422759      -1.057182       0.004678       0.008266       0.010250       0.013974      -0.017041      -0.010066      -0.012802      -0.034410       0.018007      -0.032593       0.007245       0.025348              9.510933      10.608469       2.908495       3.289404      10.911740       0.871582       7.012590          -0.000022
           73              C       7.494919      -0.172621       5.098556       0.082546      26.116733 0.35241039E+03  0.79556646E+04                                 7.934089                            6.473488      -0.087614       1.985174                    0.998770      27.180083      79.607245       0.608442       0.445922      -1.033756      -0.010805       0.023033       0.044913       0.051619      -0.032416      -0.002350      -0.001316       0.028777       0.016192      -0.038295       0.005470       0.032825              8.690247       8.017941       3.899302      -0.801978       9.690278       0.145127       8.362522          -0.000004
           74              C       6.635194      -1.230824       5.109031      -0.194576      30.897622 0.45969476E+03  0.10989882E+05                                 8.615458                            7.205104       0.106206       2.008706                    0.998877      30.079789      88.001671       0.604979       0.423489      -1.056773      -0.007994       0.015662       0.000988       0.017612      -0.017705       0.009160       0.009384      -0.010127       0.076989      -0.034065       0.005426       0.028639              9.488545      10.197908       4.619884      -1.457729      10.093911      -0.599984       8.173815          -0.000018
           75              C       6.150585      -1.708298       6.341117       0.118011      32.964707 0.41293991E+03  0.95995699E+04                                 9.220669                            6.959208      -0.195347       1.957537                    0.999215      26.474275      76.082638       0.599069       0.439809      -1.048067      -0.004120      -0.001403       0.000858       0.004436      -0.012258       0.004046      -0.017671      -0.021912      -0.059001      -0.026311      -0.006076       0.032387             11.227953      12.699500       7.027577      -0.320458      12.630145      -0.278388       8.354214          -0.000004
           76              C       6.608933      -1.079786       7.467146      -0.190082      31.718714 0.45698458E+03  0.10944944E+05                                 8.827250                            7.206971      -0.026503       1.968704                    0.998164      30.294386      89.669605       0.600010       0.426221      -1.051605      -0.004335       0.016193      -0.005151       0.017536      -0.019187      -0.005515      -0.018552      -0.001883      -0.010525      -0.029250       0.004080       0.025170              9.896604       9.912260       5.181670       0.731929      11.200807       1.043635       8.576744          -0.000012
           77              C       7.483241      -0.017852       7.378111       0.082618      26.863165 0.36913472E+03  0.84572922E+04                                 8.211167                            6.711945      -0.344717       1.900353                    0.997708      27.825110      82.960411       0.584139       0.457660      -1.023793      -0.012662       0.013411      -0.044714       0.048368      -0.035738       0.011024       0.001402       0.022525      -0.007487      -0.037916      -0.002350       0.040266              9.059681       8.457435       4.091785      -0.131224      10.119904       0.127002       8.601703          -0.000010
           78              C       5.145288      -2.778739       6.430152       0.031602      39.242898 0.43671813E+03  0.10279334E+05                                10.205293                            7.071399      -0.153250       1.960830                    0.999165      27.391821      78.806386       0.606040       0.429379      -1.056026       0.012032      -0.002301       0.011295       0.016662       0.008874      -0.011988       0.009561      -0.028542       0.005239      -0.025317       0.006406       0.018911             13.049705      15.944372       4.445074       2.140504      15.781770      -3.254069       7.422972          -0.000011
           79              C       5.415125      -3.826039       7.300860      -0.189323      38.359027 0.50232514E+03  0.12336734E+05                                10.127156                            7.631507      -0.225287       1.888148                    0.998361      31.610195      95.198009       0.573619       0.434777      -1.044870      -0.007086      -0.002025      -0.007248       0.010337      -0.006624       0.004782       0.022285       0.007706       0.044084      -0.026855      -0.000690       0.027544             12.165712      11.791721       2.967922       1.254200      17.122060      -4.252475       7.583356          -0.000019
           80              C       3.971241      -2.782852       5.695614       0.024128      39.340524 0.44576560E+03  0.10519455E+05                                10.159243                            7.108927      -0.048607       1.990308                    0.999385      27.434805      78.378991       0.610501       0.425141      -1.061341      -0.021438       0.000776       0.003439       0.021726       0.000081       0.002465      -0.001434      -0.032441       0.038445      -0.022800       0.009268       0.013531             12.802862      14.062198       0.645520       3.157888      16.205873      -4.580514       8.140517          -0.000010
           81              C       3.497497      -1.605783       4.883825       0.113376      32.607003 0.40925567E+03  0.94574029E+04                                 9.018787                            6.846031      -0.116756       1.978957                    0.999296      26.270196      74.362948       0.617184       0.429452      -1.058257      -0.003662      -0.007159       0.001815       0.008244       0.006446      -0.003176      -0.014552       0.009969      -0.030553      -0.020518       0.003166       0.017352             10.656892       7.936610      -2.543809       3.748275      14.316389      -3.194666       9.717678          -0.000005
           82              C       3.637839      -0.325023       5.366970      -0.185642      32.771967 0.47999456E+03  0.11633351E+05                                 9.080626                            7.438189      -0.109769       1.939356                    0.998340      30.534608      90.797719       0.584666       0.432244      -1.048351      -0.000624       0.006504      -0.007917       0.010265       0.018386      -0.005248       0.000886       0.036451       0.057204      -0.035571       0.013067       0.022504             10.146731       8.043774      -2.454451       2.870641      14.263185      -1.673751       8.133235          -0.000017
           83              C       3.061147       0.743372       4.693971       0.092279      27.788839 0.36080327E+03  0.81962298E+04                                 8.350590                            6.592790      -0.201565       1.951584                    0.998086      27.197611      80.004544       0.596847       0.451751      -1.030024      -0.011766      -0.020048      -0.037588       0.044195       0.015513      -0.028460       0.005656       0.031468      -0.007608      -0.033359      -0.005690       0.039049              9.358806       7.129780      -1.863805       3.164579      12.353011      -1.231703       8.593625          -0.000007
           84              C       2.274363      -0.641699       3.078250       0.089955      25.861876 0.32348264E+03  0.71138660E+04                                 7.757179                            6.096937       0.168555       2.073347                    0.999678      26.142403      74.402472       0.646320       0.430927      -1.047624       0.023368       0.036219       0.024224       0.049444       0.013684      -0.021696       0.005637       0.043022       0.041532      -0.035515      -0.000956       0.036471              8.582425       6.142027      -1.384799       2.901494      10.942418      -0.896432       8.662831          -0.000005
           85              C       2.817596      -1.737008       3.691020      -0.195631      30.959097 0.42510909E+03  0.99380037E+04                                 8.510840                            6.843810       0.296340       2.069362                    0.999744      29.401628      84.275131       0.634133       0.413168      -1.066333       0.003975       0.009916      -0.004146       0.011460       0.011714      -0.016431       0.017530      -0.034435      -0.007286      -0.034391       0.005869       0.028522              9.404672       7.399681      -2.029226       3.706740      10.959704      -2.069838       9.854630          -0.000023
           86              C       5.907119      11.420968       1.576441       0.091917      28.644812 0.33824167E+03  0.75643494E+04                                 8.511711                            6.345331      -0.129000       1.976339                    0.998729      26.884432      78.591673       0.613548       0.446388      -1.032601       0.002328      -0.048038      -0.005644       0.048425       0.005989       0.013598      -0.007629       0.050678      -0.107492      -0.040323      -0.005616       0.045939             10.038351       4.683021      -0.737717      -1.242446       9.088373       0.186679      16.343660          -0.000004
           87              C       5.702073      11.466105       2.925058      -0.199261      35.035051 0.45908506E+03  0.10985864E+05                                 9.424583                            7.203795       0.037527       1.986004                    0.998723      30.230842      88.860744       0.603815       0.423898      -1.055153      -0.002645      -0.002298      -0.007640       0.008405      -0.005347       0.007547       0.015268       0.009674      -0.045812      -0.026171       0.011277       0.014894             11.012894       5.493426      -0.800200      -1.681678       9.729132      -0.991746      17.816123          -0.000006
           88              C       5.837199      10.301398       3.655668       0.109612      33.545590 0.41823433E+03  0.97265913E+04                                 9.226642                            6.935481      -0.119706       1.975542                    0.999225      26.532288      75.575525       0.610661       0.431285      -1.056139       0.001963       0.001238       0.002493       0.003406       0.019178       0.005593       0.005508       0.020611       0.031193      -0.027066       0.005330       0.021736             11.011708       5.389159      -0.552435      -1.575064       9.319196      -0.228213      18.326768          -0.000004
           89              C       6.152115       9.144410       2.969575      -0.196688      33.946444 0.46192430E+03  0.11046812E+05                                 9.170688                            7.192979       0.147760       2.019248                    0.999404      30.069393      87.732845       0.609764       0.420028      -1.059877      -0.007994      -0.004448      -0.013424       0.016244       0.005026       0.015596      -0.007497      -0.022885      -0.063536      -0.031150       0.007556       0.023594             10.518117       5.499817      -0.968387      -1.756637       9.324064       0.157592      16.730470          -0.000011
           90              C       6.347518       9.216406       1.602628       0.094403      27.651561 0.33107507E+03  0.73304096E+04                                 8.184251                            6.189386       0.106087       2.055019                    0.999449      26.281145      75.293647       0.637536       0.433910      -1.044788      -0.015200       0.041680      -0.007401       0.044979       0.014493       0.007415       0.008107       0.025352      -0.104315      -0.036699      -0.001352       0.038051              9.468731       4.629070      -1.103251      -1.078143       8.833124      -0.533689      14.943998          -0.000013
           91              C       5.698509      10.311613       5.157476       0.023143      38.228536 0.45228807E+03  0.10739507E+05                                10.041651                            7.210442      -0.122728       1.967878                    0.999155      27.682022      79.992180       0.598407       0.431062      -1.054989       0.013947       0.013952      -0.003474       0.020031      -0.013298       0.007274      -0.000083      -0.011404       0.043737      -0.022747       0.005574       0.017173             12.429519       9.362704       4.291279      -0.436140      10.181187       1.055017      17.744666          -0.000010
           92              C      -0.148958      -2.897819       5.847497      -0.183698      35.230510 0.48828089E+03  0.11915729E+05                                 9.573649                            7.532983      -0.204032       1.901187                    0.997883      31.251288      94.040163       0.575917       0.435808      -1.043496      -0.009727      -0.005906       0.009243       0.014661      -0.014738      -0.010779      -0.015770      -0.019714      -0.075699      -0.035771       0.003846       0.031925             11.151450       8.915327       3.693610       2.124594       9.693691       2.884167      14.845331          -0.000016
           93              C       4.987068       9.346522       5.864518       0.032380      37.264061 0.44928512E+03  0.10657494E+05                                 9.923984                            7.222695      -0.140309       1.967025                    0.998921      27.552107      79.748828       0.593014       0.435419      -1.051644      -0.011605      -0.010764       0.014960       0.021779      -0.006069       0.013670       0.007342      -0.020468      -0.030808      -0.023907       0.006228       0.017679             12.232014      11.424726       6.247344       1.452490      11.922676       1.908002      13.348639          -0.000009
           94              C       4.086533       8.338183       5.198066       0.115621      32.700664 0.41791357E+03  0.97307558E+04                                 9.115100                            6.969326      -0.167292       1.965445                    0.999226      26.475805      75.802397       0.603559       0.435839      -1.051909       0.001575       0.003608       0.003471       0.005249       0.010993      -0.008959       0.006676       0.008800       0.059665      -0.024332       0.001318       0.023014             10.877735      11.397578       4.346909       3.886738      13.449774       1.599315       7.785853          -0.000013
           95              C       4.134875       7.000868       5.547659      -0.187515      33.167945 0.46339064E+03  0.11124206E+05                                 9.113031                            7.264886      -0.055031       1.962680                    0.997701      30.142285      88.986784       0.597369       0.427112      -1.052272      -0.003352      -0.002797      -0.004750       0.006451      -0.014726      -0.007554       0.004613       0.020349       0.077249      -0.030780       0.001772       0.029008             10.393613      10.617883       3.125176       3.239996      13.631914       0.696570       6.931042          -0.000011
           96              C       3.247301       6.124788       4.962385       0.094205      27.526322 0.36109188E+03  0.82086865E+04                                 8.334948                            6.615149      -0.274919       1.928546                    0.997809      27.222171      80.241553       0.592867       0.454457      -1.027954      -0.017511       0.027786      -0.035438       0.048317      -0.011916      -0.027723      -0.006074      -0.002027       0.044075      -0.033388       0.000132       0.033256              9.427661       9.685893       2.561017       3.428527      11.579900       0.741548       7.017190          -0.000011
           97              C       2.265787       7.763446       3.790529       0.095489      24.373885 0.30858134E+03  0.67035067E+04                                 7.421047                            5.928768       0.278184       2.113700                    0.999784      25.745775      72.715484       0.660060       0.427160      -1.050414       0.022434      -0.035893       0.013267       0.044358      -0.022061      -0.021706      -0.004732       0.023955       0.072353      -0.040981       0.003159       0.037822              8.168402       8.186895       1.993220       2.668759      10.368142       0.544047       5.950167          -0.000012
           98              C       3.119376       8.703950       4.288077      -0.192253      31.019506 0.44865858E+03  0.10661550E+05                                 8.629477                            7.111954       0.128429       2.015373                    0.999341      29.911141      87.257469       0.609689       0.422759      -1.057182      -0.004678      -0.008266      -0.010250       0.013974      -0.017041      -0.010066      -0.012802      -0.034410       0.018006      -0.032593       0.007245       0.025348              9.510938      10.608474       2.908498       3.289405      10.911748       0.871582       7.012593          -0.000022
           99              I       4.295631       3.078686       7.738310      -0.250392     486.197678 0.21280255E+05  0.12002281E+07                                36.618834                           35.194669       1.551181       1.872335                    0.999677     160.118047     518.294454       0.497520       0.218277      -1.378966      -0.047693      -0.020927      -0.067437       0.085208       0.027858      -0.004086       0.000613       0.091199       0.230326      -0.091841       0.014819       0.077022             38.618429      43.631287       6.039816      -4.873219      33.001498      -2.697079      39.222502          -0.000019
          100              I      -1.643455       3.207128       8.701589      -0.260644     424.458086 0.18506935E+05  0.10136117E+07                                34.226642                           33.292871       1.502745       1.856590                    0.999942     161.126900     523.364161       0.497932       0.224595      -1.361586       0.112791       0.015982       0.115698       0.162368       0.001141       0.031373       0.006620       0.242575       0.327974      -0.176104       0.050046       0.126059             35.048239      45.549097      -1.696823      -5.452222      27.605756       0.842021      31.989863          -0.000015
          101              I      -4.390524       5.087225      11.411915      -0.298732     410.052174 0.17046065E+05  0.91719884E+06                                33.223226                           31.931239       1.583088       1.870790                    0.999926     162.638474     528.478770       0.507491       0.224305      -1.358174       0.089386       0.047366       0.060854       0.118054       0.080581       0.014417       0.074391      -0.056154      -0.228050      -0.111565      -0.033785       0.145350             33.640499      26.575732       3.917943      -0.189016      37.873157       4.517317      36.472610           0.000013
          102              I       5.939420       0.561348      11.034171      -0.299412     428.186550 0.17819028E+05  0.96901718E+06                                34.288936                           32.689422       1.490151       1.846966                    0.999846     163.402185     532.954884       0.500838       0.224886      -1.357942       0.108438      -0.036359       0.052038       0.125653      -0.123081       0.013973      -0.026422       0.032193      -0.134260      -0.103777      -0.046733       0.150510             34.941673      32.552074     -11.224605       0.789047      38.256600      -0.887410      34.016344          -0.000033
          103              I       1.947559       2.648911      11.444518      -0.297358     385.101904 0.17214165E+05  0.93075520E+06                                32.020545                           32.283867       1.361687       1.811829                    0.999997     164.683741     540.657777       0.498931       0.227047      -1.350800      -0.181100      -0.018054       0.046579       0.187864       0.030892      -0.069354      -0.019024       0.265179      -0.311198      -0.123077      -0.081344       0.204422             31.063620      37.082780       2.258927      -3.117262      24.920644      -0.717289      31.187437          -0.000034
          104              I       0.610635       3.388787       5.355055      -0.250391     486.197493 0.21280244E+05  0.12002274E+07                                36.618824                           35.194659       1.551183       1.872335                    0.999677     160.118025     518.294336       0.497521       0.218277      -1.378966       0.047692       0.020928       0.067439       0.085208       0.027858      -0.004086       0.000613       0.091199       0.230328      -0.091840       0.014818       0.077022             38.618418      43.631277       6.039815      -4.873217      33.001492      -2.697080      39.222484          -0.000019
          105              I       6.549721       3.260345       4.391776      -0.260644     424.458293 0.18506947E+05  0.10136126E+07                                34.226654                           33.292882       1.502744       1.856590                    0.999942     161.126937     523.364337       0.497932       0.224595      -1.361586      -0.112790      -0.015982      -0.115698       0.162367       0.001141       0.031373       0.006620       0.242576       0.327972      -0.176104       0.050046       0.126058             35.048251      45.549114      -1.696823      -5.452225      27.605766       0.842020      31.989873          -0.000016
          106              I       9.296790       1.380248       1.681450      -0.298731     410.051987 0.17046054E+05  0.91719814E+06                                33.223215                           31.931229       1.583089       1.870791                    0.999926     162.638442     528.478612       0.507491       0.224305      -1.358174      -0.089387      -0.047366      -0.060855       0.118055       0.080581       0.014418       0.074392      -0.056153      -0.228049      -0.111565      -0.033785       0.145350             33.640489      26.575724       3.917941      -0.189016      37.873146       4.517317      36.472596           0.000013
          107              I      -1.033154       5.906125       2.059194      -0.299414     428.186721 0.17819037E+05  0.96901781E+06                                34.288946                           32.689431       1.490150       1.846965                    0.999846     163.402215     532.955027       0.500837       0.224886      -1.357942      -0.108438       0.036359      -0.052039       0.125653      -0.123081       0.013973      -0.026422       0.032193      -0.134258      -0.103777      -0.046732       0.150510             34.941683      32.552085     -11.224609       0.789050      38.256614      -0.887415      34.016350          -0.000033
          108              I       2.958707       3.818562       1.648847      -0.297359     385.101845 0.17214161E+05  0.93075494E+06                                32.020542                           32.283863       1.361686       1.811829                    0.999997     164.683725     540.657704       0.498931       0.227047      -1.350800       0.181101       0.018054      -0.046580       0.187864       0.030891      -0.069355      -0.019025       0.265178      -0.311195      -0.123077      -0.081344       0.204421             31.063618      37.082775       2.258927      -3.117264      24.920643      -0.717289      31.187434          -0.000034
          109              N      -3.002040       5.999766       6.893657      -0.176140      33.404418 0.52518167E+03  0.12802870E+05                                 8.775021                            7.516766      -0.206011       1.963777                    0.998089      28.070098      79.276602       0.622765       0.403444      -1.084506       0.098680       0.074155       0.000187       0.123437      -0.040544       0.000811       0.004903      -0.015069       0.172917      -0.070168       0.012187       0.057981              9.483422       7.318787       3.042979      -0.270444      11.404862      -0.006755       9.726617          -0.000012
          110              N       2.547531       5.890000       9.518876      -0.150790      34.192535 0.47902790E+03  0.11393570E+05                                 8.931133                            7.155824      -0.097878       2.006721                    0.998927      27.139848      75.306916       0.642417       0.400857      -1.088033      -0.049816       0.078554      -0.044320       0.103037       0.027533      -0.008675       0.040088       0.024010       0.035736      -0.057838       0.015429       0.042409              9.949052       7.399093      -1.750689       3.267686      13.123506      -0.491322       9.324557          -0.000002
          111              N      -1.320106      -3.870758      12.199088      -0.140718      36.741921 0.47627272E+03  0.11323731E+05                                 9.493948                            7.162901      -0.171125       1.986566                    0.998626      27.073157      75.368507       0.637704       0.403974      -1.084776       0.027514       0.004191      -0.095021       0.099013      -0.005305       0.016781       0.001505      -0.036209      -0.149481      -0.054509       0.010721       0.043789             11.503721       5.191558      -1.103594      -0.592840      10.623393      -0.252382      18.696213          -0.000002
          112              N       2.597274      -0.020943       9.010854      -0.152222      34.182012 0.48688169E+03  0.11635112E+05                                 8.972577                            7.235622      -0.148084       1.991455                    0.998711      27.247638      75.945650       0.635623       0.403236      -1.085718      -0.076934      -0.065951      -0.026643       0.104776      -0.040568      -0.009569      -0.026222      -0.019253       0.041893      -0.056918       0.013160       0.043758             10.114052       9.404148       2.263986       3.478740      13.146808       0.929099       7.791199          -0.000006
          113              N       7.908306       0.467707       6.199708      -0.176140      33.404421 0.52518173E+03  0.12802872E+05                                 8.775021                            7.516766      -0.206010       1.963777                    0.998089      28.070101      79.276611       0.622766       0.403444      -1.084506      -0.098680      -0.074155      -0.000187       0.123437      -0.040544       0.000811       0.004903      -0.015069       0.172917      -0.070168       0.012187       0.057981              9.483423       7.318788       3.042979      -0.270443      11.404863      -0.006754       9.726617          -0.000012
          114              N       2.358735       0.577473       3.574489      -0.150790      34.192537 0.47902792E+03  0.11393571E+05                                 8.931133                            7.155824      -0.097879       2.006721                    0.998927      27.139849      75.306916       0.642417       0.400857      -1.088033       0.049816      -0.078554       0.044320       0.103037       0.027533      -0.008675       0.040088       0.024010       0.035736      -0.057838       0.015428       0.042409              9.949052       7.399092      -1.750688       3.267686      13.123506      -0.491322       9.324557          -0.000002
          115              N       6.226372      10.338231       0.894277      -0.140718      36.741949 0.47627308E+03  0.11323743E+05                                 9.493956                            7.162905      -0.171128       1.986565                    0.998626      27.073169      75.368571       0.637703       0.403974      -1.084776      -0.027513      -0.004191       0.095021       0.099013      -0.005305       0.016781       0.001504      -0.036209      -0.149480      -0.054509       0.010720       0.043789             11.503732       5.191562      -1.103595      -0.592841      10.623400      -0.252382      18.696234          -0.000001
          116              N       2.308992       6.488416       4.082511      -0.152222      34.182009 0.48688162E+03  0.11635110E+05                                 8.972577                            7.235621      -0.148085       1.991454                    0.998711      27.247637      75.945650       0.635623       0.403236      -1.085718       0.076934       0.065951       0.026643       0.104776      -0.040568      -0.009569      -0.026221      -0.019253       0.041892      -0.056918       0.013160       0.043758             10.114052       9.404148       2.263987       3.478740      13.146810       0.929099       7.791198          -0.000006

******************************************************
Auxiliary information for the entire system
The total spin magnetic moment of the unit cell is   -0.001092
The total net atomic charge of the unit cell is   -0.000001
Accuracy of reproducing the electrostatic potential in the unit cell:
  The inner radius (bohr) =    5.0000
  The outer radius (bohr) =   12.0000
  Valid grid points have density less than (e/(bohr^3)) =    0.0001
  The number of valid grid points were=        28842
  The rms potential error without charges in kcal/mol is=      4.32424
  The rms potential error with partial charges in kcal/mol is=      1.04323
  The RRMSE value at monopole order=      0.24125
  The rms potential error with partial charges and cloud penetration in kcal/mol is=      1.02933
  The RRMSE value at monopole order with cloud penetration is=      0.23804
  The rms potential error with partial charges and atomic dipoles in kcal/mol is=      0.34246
  The RRMSE value at dipole order=      0.07919
  The rms potential error with partial charges, atomic dipoles and cloud penetration in kcal/mol is=      0.31728
  The RRMSE value at dipole order with cloud penetration=      0.07337

******************************************************
The electron densities and ab initio electrostatic potential were computed in VASP using the PBE functional and
projector augmented wave method. See the main text of the journal article for a description of computational details.
The atomic charges, dipoles, and quadrupoles were computed with the DDEC6 method as described in
(a) T. A. Manz and N. Gabaldon Limas, RSC Adv. 6 (2016) 47771-47801 DOI: 10.1039/c6ra04656h
(b) N. Gabaldon Limas and T. A. Manz, RSC Adv. 8 (2018) 2678-2707 DOI: 10.1039/c7ra11829e.
For each atom in the material, the electron cloud parameters were fit to the spherically averaged atom-in-material
electron density using radial positions for which this density was between 10^-4 and 10^-2 electrons per cubic bohr.
The polarizabilities, dispersion coefficients, and quantum Drude oscillator (QDO) parameters were fit using the MCLF method.
The magnetic structure of the system was optimized in VASP from the default ferromagnetic initial guess using spin polarization.
The atomic spin moments (ASMs) were computed on this optimized magnetic structure using the DDEC6 partition as inputs
to the method of T. A. Manz and D. S. Sholl, J. Chem. Theory Comput. 7 (2011) 4146-4164 DOI: 10.1021/ct200539n.
The RMSE and RRMSE were computed using a uniform grid with Ewald summation.
