# Supplementary material for: A collection of forcefield precursors for metal–organic frameworks
Source: RSC Adv. 2019 Nov 13;9(63):36492–507. doi: 10.1039/c9ra07327b (PMC9075174; doi:10.1039/c9ra07327b)
Supplement: RA-009-C9RA07327B-s4622 [file RA-009-C9RA07327B-s4622.xyz]

  320
jmolscript: load "" {1 1 1} spacegroup "x,y,z" unitcell [{      7.131000     0.000000     0.000000 }, {      0.000000    20.891000     0.000000 }, {      0.000000    -8.536606    26.504158 }]
Nd     6.245258    13.361896    17.499635     2.184103
Nd     0.586097    13.823778     5.426991     2.085253
Nd     2.679758    -5.275805    22.256602     2.184282
Nd     4.151597     2.798919     7.825088     2.085812
Nd     0.885742    -1.007502     9.004523     2.183744
Nd     6.544903    -1.469384    21.077167     2.086220
Nd     4.451242    17.630199     4.247556     2.184872
Nd     2.979403     9.555475    18.679070     2.086333
P      6.810818    16.848548     7.214697     1.468265
P      6.552676     9.850371    17.954182     1.345614
P      2.712632    12.688527    16.554762     1.426997
P      3.245318    -0.225851     6.037382     1.466541
P      2.987176    -1.764280    21.802055     1.345681
P      6.278132    -4.602436    23.201475     1.426968
P      0.320182    -4.494154    19.289461     1.466579
P      0.578324     2.504023     8.549976     1.345502
P      4.418368    -0.334133     9.949396     1.426676
P      3.885682    12.580245    20.466776     1.466686
P      4.143824    14.118674     4.702103     1.345690
P      0.852868    16.956830     3.302683     1.427017
H      4.610191    17.865800     8.568794     0.282457
H      5.833871     7.085953    18.168600     0.311098
H      0.156882     7.056053    18.203056     0.313780
H      0.550513    11.891064    14.516327     0.314609
H      1.166632    10.989588    15.473127     0.293414
H      6.258166    15.852344     9.242000     0.141473
H      5.324005    15.298507     8.107622     0.129213
H      3.082018    17.232997    10.137840     0.120832
H      3.160459    15.828394     9.446082     0.097936
H      3.952000    14.021209    10.691777     0.094921
H      4.877604    13.127689    12.629231     0.086828
H      5.843141    -4.084720    13.843122     0.109570
H      4.933939    -3.197940    11.913619     0.118443
H      5.872379     8.402818    16.278854     0.137928
H      0.305207     8.404658    16.376919     0.131435
H      0.225340     5.919509    16.186089     0.109175
H      5.786807     5.923687    16.186089     0.108305
H      4.573823     4.547006    17.839949     0.108828
H      4.563840     2.753857    19.295027     0.110589
H      1.414077     2.416689    18.863009     0.114856
H      1.410512     4.254112    17.471541     0.107707
H      7.086788    12.701517    10.047726     0.131092
H      6.840055    11.720499    12.133604     0.115716
H      2.135734     9.765339    13.819268     0.101130
H      0.578324     9.804204    13.633739     0.109459
H      3.249597    11.881721    14.415612     0.145754
H      2.294043    13.124783    14.285741     0.165438
H      3.427872    10.317975    11.934822     0.102457
H      3.723095    11.366046     9.880750     0.118219
H      3.224638    13.286876     7.283343     0.427924
H      1.044691    -1.243103     4.683285     0.283063
H      2.268371     1.000138    21.587637     0.311122
H      3.722382     1.030038    21.553181     0.313807
H      4.116013    -3.804973    25.239910     0.314537
H      4.732132    -2.903497    24.283110     0.293520
H      2.692666     0.770353     4.010079     0.144093
H      1.758505     1.324190     5.144457     0.132133
H      6.647518    -0.610300     3.114239     0.122004
H      6.725959     0.794303     3.805997     0.101097
H      0.386500     2.601488     2.560302     0.095302
H      1.312104     3.495008     0.622848     0.087452
H      2.277641    12.170811    25.913115     0.110109
H      1.368439    19.820637     1.338460     0.118631
H      2.306879    -0.316727    23.477383     0.137784
H      3.870707    -0.318567    23.379318     0.131329
H      3.790840     2.166582    23.570148     0.109022
H      2.221306     2.162404    23.570148     0.108135
H      1.008323     3.539085    21.916288     0.108779
H      0.998340     5.332234    20.461210     0.110577
H      4.979577     5.669402    20.893228     0.114826
H      4.976012     3.831979    22.284696     0.107643
H      3.521288     3.921180     3.204353     0.130706
H      3.274555     4.902198     1.118475     0.115569
H      5.701235    -1.679248    25.936969     0.101168
H      4.143824    -1.718113    26.122498     0.109504
H      6.815097    -3.795630    25.340625     0.145675
H      5.859543    -5.038692    25.470496     0.165108
H      6.993372     6.304722     1.317257     0.102486
H      0.157595     5.256651     3.371329     0.118133
H      6.790138     3.335821     5.968736     0.427762
H      2.520808    -5.511406    17.935364     0.282713
H      1.297129     5.268441     8.335558     0.311087
H      6.974118     5.298341     8.301102     0.313765
H      6.580487     0.463330    11.987831     0.314567
H      5.964368     1.364806    11.031031     0.293480
H      0.872834    -3.497950    17.262158     0.144527
H      1.806995    -2.944113    18.396536     0.132132
H      4.048982    -4.878603    16.366318     0.121986
H      3.970541    -3.474000    17.058076     0.100872
H      3.179000    -1.666815    15.812381     0.094979
H      2.253396    -0.773295    13.874927     0.087314
H      1.287859    16.439114    12.661036     0.110498
H      2.197061    15.552334    14.590539     0.118457
H      1.258621     3.951576    10.225304     0.137935
H      6.825793     3.949736    10.127239     0.131437
H      6.905660     6.434885    10.318069     0.109243
H      1.344194     6.430707    10.318069     0.108399
H      2.557177     7.807388     8.664209     0.108912
H      2.567160     9.600537     7.209131     0.110694
H      5.716923     9.937705     7.641149     0.115037
H      5.720488     8.100282     9.032617     0.107786
H      0.044212    -0.347123    16.456432     0.130659
H      0.290945     0.633895    14.370554     0.115712
H      4.995266     2.589055    12.684890     0.101178
H      6.552676     2.550190    12.870419     0.109414
H      3.881403     0.472673    12.088546     0.145312
H      4.836957    -0.770389    12.218417     0.165265
H      3.703128     2.036419    14.569336     0.102584
H      3.407905     0.988348    16.623408     0.118074
H      3.906362    -0.932482    19.220815     0.427679
H      6.086309    13.597497    21.820873     0.282762
H      4.862629    11.354256     4.916521     0.311129
H      3.408618    11.324356     4.950977     0.313808
H      3.014987    16.159367     1.264248     0.314510
H      2.398868    15.257891     2.221048     0.293587
H      4.438334    11.584041    22.494079     0.144092
H      5.372495    11.030204    21.359701     0.132027
H      0.483482    12.964694    23.389919     0.121798
H      0.405041    11.560091    22.698161     0.100797
H      6.744500     9.752906    23.943856     0.095259
H      5.818896     8.859386    25.881310     0.087518
H      4.853359     0.183583     0.591043     0.110078
H      5.762561    -7.466243    25.165698     0.118473
H      4.824122    12.671121     3.026775     0.137711
H      3.260293    12.672961     3.124840     0.131231
H      3.340160    10.187812     2.934010     0.109069
H      4.909694    10.191990     2.934010     0.108207
H      6.122677     8.815309     4.587870     0.108827
H      6.132660     7.022160     6.042948     0.110576
H      2.151423     6.684992     5.610930     0.114844
H      2.154988     8.522415     4.219462     0.107684
H      3.609712     8.433214    23.299805     0.130647
H      3.856445     7.452196    25.385683     0.115618
H      1.429766    14.033642     0.567189     0.101246
H      2.987176    14.072507     0.381660     0.109503
H      0.315903    16.150024     1.163533     0.145581
H      1.271457    17.393086     1.033662     0.164910
H      0.137628     6.049672    25.186901     0.102535
H      6.973405     7.097743    23.132829     0.118093
H      0.340862     9.018573    20.535422     0.427717
C      5.731185    16.101613     8.468078    -0.403381
C      3.687440    16.522416     9.872799    -0.121876
C      4.349197    15.948654    11.115844     0.145518
C      4.334222    14.583884    11.325227    -0.190944
C      4.892579    14.046177    12.488759    -0.137825
C      5.465912    14.878744    13.432307    -0.028092
C      5.468051    16.239427    13.209672    -0.094904
C      4.917538    16.772483    12.054091    -0.128425
C      6.047801    14.297209    14.712458     0.582854
C      6.618994     8.378546    16.899051    -0.387765
C      6.570503     5.896832    16.755929    -0.117055
C      6.564799     4.611571    17.561655     0.070515
C      5.375348     4.140099    18.078486    -0.169426
C      5.368930     3.067476    18.950473    -0.093616
C      6.569077     2.453318    19.313580    -0.037181
C      0.619684     2.872812    18.698683    -0.088443
C      0.613979     3.958644    17.850550    -0.165777
C      6.587618     1.360520    20.326039     0.557623
C      2.010229    12.813841     8.460127     0.623175
C      1.871174    12.145057     9.790636    -0.036151
C      0.664609    12.243862    10.437337    -0.061022
C      0.518424    11.650444    11.683033    -0.149135
C      1.564541    10.961345    12.252872     0.100300
C      1.383414    10.345753    13.625788    -0.117890
C      2.460195    12.309171    14.781369    -0.380323
C      2.738304    10.824353    11.569065    -0.168193
C      2.913727    11.436101    10.331321    -0.093528
C      2.165685     0.521084     4.784001    -0.406906
C      0.121940     0.100281     3.379280    -0.124417
C      0.783697     0.674043     2.136235     0.143871
C      0.768722     2.038813     1.926852    -0.190525
C      1.327079     2.576520     0.763320    -0.136741
C      1.900412    -6.792653    26.323930    -0.026701
C      1.902551     0.383270     0.042407    -0.093806
C      1.352038    -0.149786     1.197988    -0.128605
C      2.482301    -6.211118    25.043779     0.582454
C      3.053494    -0.292455    22.857186    -0.387805
C      3.005003     2.189259    23.000308    -0.117084
C      2.999299     3.474520    22.194582     0.070410
C      1.809848     3.945992    21.677751    -0.169520
C      1.803430     5.018615    20.805764    -0.093659
C      3.003577     5.632773    20.442657    -0.037220
C      4.185184     5.213279    21.057554    -0.088573
C      4.179479     4.127447    21.905687    -0.165835
C      3.022118     6.725571    19.430198     0.557571
C      5.575729     3.808856     4.791952     0.622609
C      5.436674     4.477640     3.461443    -0.036673
C      4.230109     4.378835     2.814742    -0.061700
C      4.083924     4.972253     1.569046    -0.149499
C      5.130041     5.661352     0.999207     0.100172
C      4.948914    -2.259662    26.130449    -0.117917
C      6.025695    -4.223080    24.974868    -0.380503
C      6.303804     5.798344     1.683014    -0.168106
C      6.479227     5.186596     2.920758    -0.093999
C      1.399815    -3.747219    18.036080    -0.406583
C      3.443560    -4.168022    16.631359    -0.124183
C      2.781803    -3.594260    15.388314     0.143404
C      2.796778    -2.229490    15.178931    -0.191070
C      2.238421    -1.691783    14.015399    -0.136916
C      1.665088    -2.524350    13.071851    -0.025866
C      1.662949    -3.885033    13.294486    -0.092933
C      2.213462    -4.418089    14.450067    -0.128638
C      1.083199    -1.942815    11.791700     0.582153
C      0.512006     3.975848     9.605107    -0.387778
C      0.560497     6.457562     9.748229    -0.116990
C      0.566201     7.742823     8.942503     0.070889
C      1.755652     8.214295     8.425672    -0.169232
C      1.762070     9.286918     7.553685    -0.093429
C      0.561923     9.901076     7.190578    -0.036599
C      6.511316     9.481582     7.805475    -0.088007
C      6.517021     8.395750     8.653608    -0.165694
C      0.543382    10.993874     6.178119     0.557795
C      5.120771    -0.459447    18.044031     0.623014
C      5.259826     0.209337    16.713522    -0.036849
C      6.466391     0.110532    16.066821    -0.061590
C      6.612576     0.703950    14.821125    -0.149083
C      5.566459     1.393049    14.251286     0.100631
C      5.747586     2.008641    12.878370    -0.118000
C      4.670805     0.045223    11.722789    -0.380534
C      4.392696     1.530041    14.935093    -0.167978
C      4.217273     0.918293    16.172837    -0.093879
C      4.965315    11.833310    21.720157    -0.406398
C      7.009060    12.254113    23.124878    -0.124130
C      6.347303    11.680351    24.367923     0.143724
C      6.362278    10.315581    24.577306    -0.190592
C      5.803921     9.777874    25.740838    -0.136629
C      5.230588    19.147047     0.180228    -0.026488
C      5.228449    11.971124    26.461751    -0.093958
C      5.778962    12.504180    25.306170    -0.128882
C      4.648699    18.565512     1.460379     0.582318
C      4.077506    12.646849     3.646972    -0.388005
C      4.125997    10.165135     3.503850    -0.117084
C      4.131701     8.879874     4.309576     0.070637
C      5.321152     8.408402     4.826407    -0.169476
C      5.327570     7.335779     5.698394    -0.093685
C      4.127423     6.721621     6.061501    -0.037083
C      2.945816     7.141115     5.446604    -0.088580
C      2.951521     8.226947     4.598471    -0.165817
C      4.108882     5.628823     7.073960     0.557605
C      1.555271     8.545538    21.712206     0.622747
C      1.694326     7.876754    23.042715    -0.036824
C      2.900891     7.975559    23.689416    -0.061772
C      3.047076     7.382141    24.935112    -0.149412
C      2.000959     6.693042    25.504951     0.100365
C      2.182086    14.614056     0.373709    -0.117919
C      1.105305    16.577474     1.529290    -0.380680
C      0.827196     6.556050    24.821144    -0.168063
C      0.651773     7.167798    23.583400    -0.094000
N      4.660108    17.063557     8.880218    -0.250484
N      6.574069     7.100294    17.657070    -0.183239
N      1.283580    11.393756    14.678798    -0.187535
N      1.094608    -0.440860     4.371861    -0.222142
N      3.008569     0.985797    22.099167    -0.183220
N      4.849080    -3.307665    25.077439    -0.187552
N      2.470891    -4.709163    17.623940    -0.223106
N      0.556931     5.254100     8.847088    -0.183227
N      5.847420     0.960638    11.825360    -0.187566
N      6.036392    12.795254    22.132297    -0.225033
N      4.122431    11.368597     4.404991    -0.183180
N      2.281920    15.662059     1.426719    -0.187527
O      6.248182    15.074858    15.670848    -0.594980
O      6.231068    13.052298    14.770237    -0.687375
O      0.484195    17.917626     7.914937    -0.872515
O      0.583316    15.730845     6.758825    -0.859504
O      5.890206    17.433805     6.167518    -0.915445
O      6.666772    11.021686    17.007983    -0.868660
O      5.256973     9.807254    18.715911    -0.861616
O      0.606848     9.721786    18.909922    -0.859497
O      5.499427     0.944866    20.818751    -0.698386
O      0.550513     0.818988    20.638788    -0.669019
O      3.231769    12.951281     8.033410    -0.497076
O      1.011889    13.197092     7.853977    -0.544371
O      4.001917    13.452974    16.652562    -0.841808
O      1.516764    13.524016    16.970347    -0.864162
O      2.740443    11.303999    17.162768    -0.949652
O      2.682682    -6.988767    24.085389    -0.594187
O      2.665568    -4.966207    24.986000    -0.686672
O      4.049695    -1.294929     5.337142    -0.872464
O      4.148816     0.891852     6.493254    -0.858969
O      2.324706    -0.811108     7.084561    -0.913891
O      3.101272    -2.935595    22.748254    -0.868927
O      1.691473    -1.721163    21.040326    -0.861532
O      4.172348    -1.635695    20.846315    -0.859393
O      1.933927     7.141225    18.937486    -0.698332
O      4.116013     7.267103    19.117449    -0.669002
O      6.797269     3.671416     5.218669    -0.497596
O      4.577389     3.425605     5.398102    -0.545365
O      0.436417    -5.366883    23.103675    -0.841934
O      5.082264    -5.437925    22.785890    -0.864116
O      6.305943    -3.217908    22.593469    -0.949486
O      0.882818    -2.720464    10.833310    -0.591960
O      0.899932    -0.697904    11.733921    -0.687486
O      6.646805    -5.563232    18.589221    -0.872794
O      6.547684    -3.376451    19.745333    -0.859140
O      1.240794    -5.079411    20.336640    -0.915001
O      0.464228     1.332708     9.496175    -0.868468
O      1.874027     2.547140     7.788247    -0.861625
O      6.524152     2.632608     7.594236    -0.859411
O      1.631573    11.409528     5.685407    -0.698021
O      6.580487    11.535406     5.865370    -0.668447
O      3.899231    -0.596887    18.470748    -0.497498
O      6.119111    -0.842698    18.650181    -0.545527
O      3.129083    -1.098580     9.851596    -0.840360
O      5.614236    -1.169622     9.533811    -0.862741
O      4.390557     1.050395     9.341390    -0.950247
O      4.448318    19.343161     2.418769    -0.594400
O      4.465432    17.320601     1.518158    -0.686554
O      3.081305    13.649323    21.167016    -0.872935
O      2.982184    11.462542    20.010904    -0.859149
O      4.806294    13.165502    19.419597    -0.914845
O      4.029728    15.289989     3.755904    -0.868947
O      5.439527    14.075557     5.463832    -0.860878
O      2.958652    13.990089     5.657843    -0.858614
O      5.197073     5.213169     7.566672    -0.698127
O      3.014987     5.087291     7.386709    -0.668792
O      0.333731     8.682978    21.285489    -0.497573
O      2.553611     8.928789    21.106056    -0.545558
O      6.694583    17.721277     3.400483    -0.842292
O      2.048736    17.792319     3.718268    -0.863999
O      0.825057    15.572302     3.910689    -0.949201

The following XYZ coordinates are in angstroms. Other properties are in atomic units.
The sperically averaged electron density of each atom fit to a function of the form exp(a - br)
eigen_1, eigen_2 and eigen_3 are the three eigenvalues of traceless quadrupole moment tensor
  atom number  atomic symbol              X              Y              Z     net charge C6 coefficient C8 coefficient C10 coefficient fluctuating dipole atomic polarizability isotropic forcefield polarizability              a              b squared Pearson coefficient          <r^3>          <r^4>         wp_QDO          m_QDO          q_QDO       dipole_x       dipole_y       dipole_z         dipole            Qxy            Qxz            Qyz     Q(x^2-y^2)  Q(3z^2 - R^2)        eigen_1        eigen_2        eigen_3 static polarizability      alpha(xx)      alpha(xy)      alpha(xz)      alpha(yy)      alpha(yz)      alpha(zz) atomic spin moment
            1             Nd       6.245258      13.361896      17.499635       2.184103     137.643956 0.33688206E+04  0.11732817E+06                                17.059510                           15.249603       2.480360       2.464425                    0.999566      81.817079     194.143936       0.679378       0.258863      -1.349820      -0.027338       0.076454       0.044730       0.092701      -0.052705       0.035023       0.011362       0.019693      -0.103198      -0.067924      -0.006754       0.074678             18.798079      21.582284       0.864330      -2.031547      16.303466      -0.793346      18.508487           0.000076
            2             Nd       0.586097      13.823778       5.426991       2.085253     167.620415 0.39318748E+04  0.14325174E+06                                19.940748                           16.802217       2.252640       2.371753                    0.999583      86.355345     214.036562       0.624369       0.269256      -1.328027      -0.022261       0.164286       0.095906       0.191530       0.034409      -0.027419      -0.037320       0.105617       0.129404      -0.090918       0.009219       0.081699             22.944881      24.121954      -1.025566       0.844846      28.170685      -5.310544      16.542005           0.000117
            3             Nd       2.679758      -5.275805      22.256602       2.184282     137.589718 0.33672259E+04  0.11725804E+06                                17.054355                           15.245474       2.480494       2.464529                    0.999567      81.808805     194.108413       0.679508       0.258846      -1.349851      -0.027266      -0.076331      -0.045143       0.092777       0.052820      -0.035228       0.010988       0.019690      -0.102407      -0.067817      -0.006996       0.074813             18.791524      21.576088      -0.863812       2.031057      16.299955      -0.790765      18.498530          -0.000119
            4             Nd       4.151597       2.798919       7.825088       2.085812     167.527804 0.39284154E+04  0.14309224E+06                                19.932825                           16.793724       2.253873       2.372221                    0.999583      86.334324     213.949817       0.624596       0.269220      -1.328088      -0.022043      -0.164010      -0.095003       0.190816      -0.034319       0.027273      -0.035928       0.105266       0.128557      -0.090050       0.009273       0.080777             22.938008      24.112925       1.021060      -0.844495      28.163816      -5.317680      16.537282          -0.000044
            5             Nd       0.885742      -1.007502       9.004523       2.183744     137.620543 0.33689403E+04  0.11733350E+06                                17.057001                           15.249947       2.480820       2.464513                    0.999565      81.823109     194.159841       0.679364       0.258866      -1.349815       0.027222      -0.077391      -0.044888       0.093516      -0.053095       0.034525       0.010645       0.018988      -0.103520      -0.067313      -0.007687       0.075000             18.792583      21.579193       0.864472      -2.029949      16.303866      -0.790555      18.494690          -0.000053
            6             Nd       6.544903      -1.469384      21.077167       2.086220     167.436989 0.39261411E+04  0.14298694E+06                                19.924599                           16.788154       2.256389       2.373035                    0.999581      86.318393     213.885007       0.624747       0.269198      -1.328133       0.022072      -0.163666      -0.095255       0.190650       0.034281      -0.027503      -0.036358       0.105547       0.130177      -0.090540       0.009178       0.081361             22.927169      24.102874      -1.021613       0.844252      28.149788      -5.309433      16.528845          -0.000108
            7             Nd       4.451242      17.630199       4.247556       2.184872     137.474408 0.33637054E+04  0.11710300E+06                                17.043680                           15.236395       2.480844       2.464829                    0.999570      81.786138     194.017943       0.679795       0.258808      -1.349921       0.027027       0.075903       0.046171       0.092863       0.053040      -0.036448       0.010797       0.019325      -0.100951      -0.068602      -0.006579       0.075181             18.779996      21.560672      -0.862748       2.030776      16.284992      -0.793054      18.494323           0.000083
            8             Nd       2.979403       9.555475      18.679070       2.086333     167.342807 0.39233366E+04  0.14285754E+06                                19.916124                           16.780962       2.257969       2.373534                    0.999581      86.307249     213.828445       0.624955       0.269159      -1.328196       0.022066       0.163679       0.095060       0.190563      -0.034225       0.027434      -0.035972       0.105360       0.130539      -0.090339       0.009221       0.081118             22.917925      24.090819       1.021020      -0.844083      28.138920      -5.309930      16.524035           0.000113
            9              P       6.810818      16.848548       7.214697       1.468265      61.514523 0.10485804E+04  0.30446121E+05                                12.743196                           10.413111       0.108465       1.850796                    0.999260      46.235479     143.433290       0.543983       0.387785      -1.093128       0.099893       0.067794      -0.070287       0.139696      -0.037049      -0.014972      -0.020740       0.055357      -0.025464      -0.055585       0.004776       0.050810             14.059371      14.034327      -0.384705       0.153419      13.285684       1.227485      14.858101           0.000052
           10              P       6.552676       9.850371      17.954182       1.345614      68.301302 0.11223514E+04  0.33098402E+05                                13.442310                           10.599126       0.475719       1.935487                    0.999868      48.674799     151.454540       0.553332       0.375355      -1.103676      -0.001243       0.093695       0.086543       0.127554       0.014222       0.002940       0.017911      -0.065619       0.229994      -0.074096      -0.006526       0.080621             15.614433      16.635705      -0.405347      -0.469696      16.899409      -2.511690      13.308185           0.000015
           11              P       2.712632      12.688527      16.554762       1.426997      58.349855 0.10158081E+04  0.29348635E+05                                12.575168                           10.473351       0.163230       1.864070                    0.998915      47.175179     147.413224       0.523527       0.404940      -1.078145       0.023869       0.036712       0.129753       0.136943       0.009801      -0.001622      -0.016138      -0.098015       0.169346      -0.078202       0.015352       0.062850             13.863793      15.221622       0.621496       0.853555      13.690299      -1.180987      12.679459           0.000237
           12              P       3.245318      -0.225851       6.037382       1.466541      61.543678 0.10495647E+04  0.30475245E+05                                12.735282                           10.409057       0.121030       1.854326                    0.999282      46.225637     143.302545       0.544908       0.387119      -1.093834       0.100784      -0.067247       0.070950       0.140405       0.034347       0.017023      -0.023440       0.052830      -0.022752      -0.056336       0.008688       0.047648             14.047441      14.014801       0.383941      -0.164939      13.285008       1.225004      14.842514           0.000142
           13              P       2.987176      -1.764280      21.802055       1.345681      68.295004 0.11222624E+04  0.33095453E+05                                13.441848                           10.599108       0.475467       1.935424                    0.999868      48.674787     151.458723       0.553295       0.375384      -1.103644      -0.001229      -0.093747      -0.086523       0.127578      -0.014263      -0.002894       0.017787      -0.065802       0.230065      -0.074208      -0.006386       0.080594             15.613616      16.635049       0.404992       0.469874      16.898612      -2.507355      13.307186          -0.000027
           14              P       6.278132      -4.602436      23.201475       1.426968      58.349692 0.10158039E+04  0.29348514E+05                                12.575048                           10.473264       0.163155       1.864032                    0.998914      47.176692     147.418438       0.523533       0.404935      -1.078147       0.023932      -0.036761      -0.130006       0.137207      -0.009848       0.001532      -0.015790      -0.098045       0.170150      -0.078360       0.015533       0.062827             13.863520      15.220389      -0.621661      -0.854097      13.690921      -1.179320      12.679251          -0.000257
           15              P       0.320182      -4.494154      19.289461       1.466579      61.556238 0.10496507E+04  0.30479682E+05                                12.738374                           10.410414       0.118085       1.853354                    0.999278      46.239226     143.369457       0.544776       0.387188      -1.093738      -0.100354      -0.066954       0.070562       0.139760      -0.034992      -0.015837      -0.022916       0.053387      -0.022003      -0.056004       0.007978       0.048025             14.051813      14.019310      -0.383748       0.166442      13.287700       1.228771      14.848428           0.000108
           16              P       0.578324       2.504023       8.549976       1.345502      68.304881 0.11224023E+04  0.33100795E+05                                13.443424                           10.599830       0.475032       1.935285                    0.999868      48.679770     151.479787       0.553268       0.375388      -1.103635       0.001195      -0.093829      -0.086645       0.127720       0.014255       0.003012       0.018374      -0.065635       0.229079      -0.073964      -0.006573       0.080537             15.615524      16.638245      -0.405092      -0.469930      16.900393      -2.511933      13.307935           0.000000
           17              P       4.418368      -0.334133       9.949396       1.426676      58.348637 0.10159155E+04  0.29352144E+05                                12.574963                           10.474010       0.163767       1.864258                    0.998907      47.175873     147.410339       0.523509       0.404948      -1.078153      -0.024175      -0.037237      -0.130020       0.137391       0.010053      -0.001105      -0.015762      -0.101610       0.172007      -0.080459       0.016946       0.063513             13.862924      15.214686       0.619647       0.854655      13.695405      -1.178818      12.678679          -0.000014
           18              P       3.885682      12.580245      20.466776       1.466686      61.553991 0.10495903E+04  0.30477841E+05                                12.738799                           10.410672       0.117453       1.853195                    0.999276      46.239103     143.374303       0.544719       0.387230      -1.093696      -0.100398       0.067061      -0.070600       0.139861       0.034782       0.015959      -0.022736       0.053539      -0.022448      -0.055799       0.007777       0.048021             14.052335      14.020238       0.383978      -0.165786      13.288182       1.227586      14.848586          -0.000103
           19              P       4.143824      14.118674       4.702103       1.345690      68.284288 0.11221688E+04  0.33091239E+05                                13.439798                           10.598190       0.476886       1.935908                    0.999868      48.666600     151.418505       0.553369       0.375350      -1.103694       0.001118       0.094437       0.086851       0.128307      -0.014265      -0.002869       0.018788      -0.067079       0.230931      -0.074942      -0.006364       0.081306             15.610585      16.632090       0.404806       0.471116      16.893602      -2.504603      13.306061           0.000064
           20              P       0.852868      16.956830       3.302683       1.427017      58.348823 0.10157895E+04  0.29348751E+05                                12.576291                           10.474236       0.161693       1.863594                    0.998908      47.181976     147.449002       0.523417       0.405016      -1.078066      -0.023916       0.036668       0.130400       0.137553      -0.009827       0.001608      -0.015579      -0.097216       0.171780      -0.078222       0.015138       0.063084             13.865042      15.222468      -0.622025      -0.855359      13.689677      -1.179758      12.682981           0.000274
           21              H       4.610191      17.865800       8.568794       0.282457       0.562697 0.36924052E+01  0.30742552E+02                                 1.254368                            1.228772      -1.108288       2.438980                    0.999664       2.872732       8.129474       0.479745       1.533433      -0.658535      -0.000985       0.040645      -0.014210       0.043069      -0.010405      -0.017022      -0.015981      -0.014346      -0.030489      -0.031816       0.011101       0.020715              1.259416       1.082007      -0.029246      -0.034085       1.513250      -0.173366       1.182992           0.000007
           22              H       5.833871       7.085953      18.168600       0.311098       0.500289 0.31033374E+01  0.24929648E+02                                 1.208300                            1.161365      -1.091116       2.478937                    0.999750       2.730666       7.782709       0.467821       1.629819      -0.643626      -0.018801       0.002557       0.013764       0.023441       0.001277       0.003622       0.001769      -0.008231       0.016017      -0.007849       0.000763       0.007086              1.236536       1.474528       0.012438      -0.283410       1.084656      -0.002934       1.150425           0.000008
           23              H       0.156882       7.056053      18.203056       0.313780       0.505756 0.31351643E+01  0.25306079E+02                                 1.227218                            1.175103      -1.132849       2.461933                    0.999518       2.762201       7.949196       0.459429       1.651669      -0.640056       0.018116       0.001830       0.014222       0.023105      -0.000795      -0.003678       0.000314      -0.006919       0.018026      -0.007527       0.000474       0.007052              1.257894       1.479249      -0.021859       0.311070       1.094524      -0.009357       1.199910           0.000007
           24              H       0.550513      11.891064      14.516327       0.314609       0.504012 0.31770811E+01  0.25737704E+02                                 1.222822                            1.181561      -1.204206       2.421806                    0.998444       2.808221       8.104543       0.458827       1.647841      -0.640229      -0.015655       0.011852      -0.006727       0.020756       0.009364       0.001636      -0.000642       0.000844      -0.001644      -0.009388      -0.000313       0.009702              1.244308       1.407907      -0.296590       0.063421       1.233949      -0.050178       1.091068          -0.000003
           25              H       1.166632      10.989588      15.473127       0.293414       0.576242 0.36882595E+01  0.30960445E+02                                 1.325805                            1.263865      -1.206314       2.403921                    0.998220       2.963710       8.657488       0.449272       1.624093      -0.643673      -0.003387      -0.011541       0.021233       0.024403       0.002900      -0.002103      -0.001721      -0.009813      -0.008177      -0.005416      -0.002133       0.007549              1.376219       1.136452       0.070636      -0.092172       1.231105      -0.264989       1.761100          -0.000004
           26              H       6.258166      15.852344       9.242000       0.141473       0.987200 0.78429359E+01  0.77270917E+02                                 1.694436                            1.682133      -1.066387       2.378788                    0.997062       3.584886      10.337732       0.459510       1.352924      -0.693206       0.016316       0.001026       0.023108       0.028307      -0.006991       0.009351       0.007370       0.008718      -0.009432      -0.016375       0.004193       0.012182              1.691905       1.710101      -0.087509       0.266133       1.438836      -0.106474       1.926778           0.000035
           27              H       5.324005      15.298507       8.107622       0.129213       0.953225 0.74054530E+01  0.72260880E+02                                 1.679638                            1.652471      -1.147033       2.335334                    0.994778       3.706951      10.803313       0.453949       1.382762      -0.686195      -0.015115      -0.018035      -0.009887       0.025524      -0.002685       0.007168       0.008941       0.007148      -0.015666      -0.014842       0.004865       0.009977              1.681093       1.555334       0.237865       0.093817       1.861678       0.300595       1.626266           0.000042
           28              H       3.082018      17.232997      10.137840       0.120832       0.953412 0.70837117E+01  0.68717608E+02                                 1.709920                            1.635801      -1.250036       2.281655                    0.993646       3.857297      11.402307       0.445726       1.416548      -0.678498      -0.019535       0.027847       0.007925       0.034927      -0.001074      -0.002658       0.001744      -0.002853      -0.000435      -0.003490      -0.000299       0.003789              1.734843       1.825234      -0.454970      -0.180341       1.872024       0.156286       1.507270           0.000007
           29              H       3.160459      15.828394       9.446082       0.097936       0.981998 0.74724766E+01  0.72050355E+02                                 1.627025                            1.591317      -0.678191       2.540224                    0.999424       3.501780       9.685523       0.499867       1.270808      -0.710842      -0.016222      -0.015848      -0.018459       0.029242       0.004722       0.003781       0.003755       0.006027       0.011499      -0.007753      -0.001195       0.008948              1.631208       1.615939       0.277923       0.209351       1.727158       0.223842       1.550527           0.000045
           30              H       3.952000      14.021209      10.691777       0.094921       1.039730 0.76261956E+01  0.74552400E+02                                 1.720894                            1.632073      -1.302946       2.238224                    0.994480       3.861211      11.062865       0.478354       1.309793      -0.699392      -0.009566      -0.017679      -0.021669       0.029557      -0.000441       0.008365       0.000036      -0.016295       0.009098      -0.013825       0.006594       0.007231              1.744594       1.561227       0.298412       0.335371       1.819321       0.365304       1.853234           0.000015
           31              H       4.877604      13.127689      12.629231       0.086828       1.095633 0.83769217E+01  0.83764683E+02                                 1.778855                            1.709376      -1.214811       2.276979                    0.995244       3.918089      11.321836       0.468282       1.308043      -0.700225      -0.001144      -0.030191       0.005735       0.030752       0.001915       0.003672       0.002905      -0.023977       0.009124      -0.014354       0.002516       0.011838              1.775471       1.558369       0.010883       0.024446       2.224236      -0.120803       1.543809           0.000002
           32              H       5.843141      -4.084720      13.843122       0.109570       1.031812 0.79156510E+01  0.77878492E+02                                 1.712170                            1.667426      -1.027889       2.388369                    0.997332       3.601221      10.252796       0.472648       1.317158      -0.700454       0.014916       0.024108       0.027562       0.039540       0.004214       0.008173       0.006012      -0.024873       0.007375      -0.017178       0.000935       0.016243              1.700436       1.642141       0.195756       0.240308       1.661788       0.250407       1.797379          -0.000023
           33              H       4.933939      -3.197940      11.913619       0.118443       0.855195 0.61112469E+01  0.56687016E+02                                 1.546250                            1.491678      -0.908576       2.456964                    0.997963       3.447037       9.710812       0.483616       1.365375      -0.690183       0.002221       0.033770      -0.008986       0.035016       0.001929       0.010084      -0.002113      -0.019840       0.000648      -0.016503       0.006243       0.010260              1.549979       1.282483       0.009473       0.020165       2.028492      -0.165269       1.338962          -0.000000
           34              H       5.872379       8.402818      16.278854       0.137928       1.234824 0.10285766E+02  0.10791896E+03                                 1.954768                            1.920021      -1.005124       2.410645                    0.996787       3.617972      10.596582       0.434348       1.344023      -0.697742      -0.020385       0.010131      -0.016305       0.028001      -0.000664       0.004348      -0.019636      -0.005023      -0.008850      -0.019876      -0.001083       0.020959              1.958963       2.097337      -0.106397       0.378300       1.841015      -0.164409       1.938537          -0.000014
           35              H       0.305207       8.404658      16.376919       0.131435       1.166155 0.94714527E+01  0.97830246E+02                                 1.902353                            1.854999      -1.161866       2.330351                    0.994459       3.746342      11.064458       0.435259       1.362392      -0.691943       0.019155       0.007426      -0.011779       0.023681       0.001040      -0.005705      -0.017771      -0.005764      -0.011350      -0.018643      -0.001062       0.019705              1.923692       2.097420       0.178910      -0.381396       1.826235      -0.205710       1.847420          -0.000005
           36              H       0.225340       5.919509      16.186089       0.109175       1.371987 0.11468038E+02  0.12267701E+03                                 2.047185                            1.988766      -0.779867       2.501376                    0.998998       3.608198      10.401379       0.442713       1.293331      -0.710017       0.025971      -0.008768      -0.012664       0.030195      -0.001220      -0.001139       0.011058      -0.002030      -0.008459      -0.011563       0.000146       0.011418              2.041829       2.196101      -0.010659      -0.457384       1.884934      -0.014770       2.044452          -0.000024
           37              H       5.786807       5.923687      16.186089       0.108305       1.370553 0.11435022E+02  0.12221861E+03                                 2.046838                            1.986980      -0.751487       2.513077                    0.999266       3.592221      10.346143       0.442614       1.294736      -0.709924      -0.025577      -0.009857      -0.012770       0.030239       0.002274      -0.000337       0.013410       0.000563      -0.012133      -0.015036       0.002236       0.012800              2.042080       2.210073       0.034344       0.474891       1.865669       0.002728       2.050497          -0.000025
           38              H       4.573823       4.547006      17.839949       0.108828       1.102470 0.83393006E+01  0.83055219E+02                                 1.789803                            1.712098      -0.973727       2.412294                    0.997525       3.600802      10.286971       0.466562       1.318133      -0.700896      -0.032277       0.013987      -0.003344       0.035336      -0.001353      -0.001374      -0.012375       0.013915      -0.035544      -0.020054       0.007039       0.013014              1.811162       2.221520      -0.339354       0.097561       1.738593      -0.066713       1.473374          -0.000001
           39              H       4.563840       2.753857      19.295027       0.110589       0.952280 0.70019095E+01  0.67256904E+02                                 1.663282                            1.598615      -1.031425       2.390711                    0.996806       3.629158      10.434913       0.465890       1.368682      -0.689138      -0.035724      -0.013560       0.012750       0.040282       0.001139      -0.002280      -0.009927       0.024398      -0.034005      -0.019179       0.000967       0.018212              1.685485       2.019717       0.192847      -0.277821       1.549878      -0.076412       1.486860          -0.000007
           40              H       1.414077       2.416689      18.863009       0.114856       0.943067 0.67704040E+01  0.64019383E+02                                 1.610773                            1.539915      -0.873214       2.466853                    0.999038       3.427770       9.548131       0.493173       1.313439      -0.701379       0.033526      -0.022375       0.005284       0.040652      -0.004105      -0.003489      -0.007566       0.016710      -0.037646      -0.017302       0.001603       0.015699              1.640029       1.989886      -0.318931       0.100122       1.573057      -0.053281       1.357144          -0.000013
           41              H       1.410512       4.254112      17.471541       0.107707       1.129648 0.85307954E+01  0.84969969E+02                                 1.785854                            1.706596      -0.904101       2.443914                    0.998669       3.499237       9.816471       0.480316       1.280274      -0.709977       0.032235       0.009101      -0.006926       0.034204      -0.002852      -0.002018      -0.010432       0.012654      -0.034752      -0.018203       0.005468       0.012735              1.799043       2.222928       0.192393      -0.259636       1.623135      -0.087688       1.551067          -0.000010
           42              H       7.086788      12.701517      10.047726       0.131092       0.905569 0.64784403E+01  0.60569015E+02                                 1.569293                            1.508550      -0.887345       2.474050                    0.999210       3.305866       9.147580       0.497331       1.317286      -0.701077      -0.032157       0.023256      -0.015320       0.042540      -0.006308       0.004355      -0.007296       0.014734      -0.015258      -0.012346      -0.002274       0.014620              1.574726       1.785690      -0.306722       0.184837       1.454263      -0.146353       1.484225           0.000026
           43              H       6.840055      11.720499      12.133604       0.115716       1.054559 0.76652466E+01  0.74692883E+02                                 1.724082                            1.628703      -1.092699       2.359239                    0.996907       3.566336      10.052628       0.484355       1.297743      -0.704173      -0.031092       0.008575       0.015006       0.035573      -0.002261      -0.001163      -0.011604       0.022021       0.007706      -0.018869       0.008913       0.009956              1.753632       2.156944      -0.182099      -0.385958       1.391605       0.057139       1.712347           0.000003
           44              H       2.135734       9.765339      13.819268       0.101130       1.379589 0.11573049E+02  0.12390077E+03                                 2.036725                            1.982806      -0.844403       2.462977                    0.998570       3.648916      10.472684       0.449093       1.273926      -0.713753       0.027197      -0.009510       0.000031       0.028812      -0.001921       0.002127       0.008612       0.013277       0.009742      -0.013265       0.005081       0.008184              2.031599       2.117216      -0.422622       0.114125       2.104631      -0.159667       1.872949          -0.000021
           45              H       0.578324       9.804204      13.633739       0.109459       1.143774 0.88122461E+01  0.87608290E+02                                 1.750361                            1.691011      -0.616842       2.574246                    0.999953       3.330495       9.034422       0.506302       1.216852      -0.726276      -0.029668      -0.010939      -0.004872       0.031994       0.004243      -0.003053       0.008375       0.009714      -0.011743      -0.013122       0.004714       0.008408              1.758216       1.934796       0.435996      -0.040641       1.782529      -0.045405       1.557322          -0.000013
           46              H       3.249597      11.881721      14.415612       0.145754       1.029347 0.83077714E+01  0.83125976E+02                                 1.751601                            1.739924      -1.106918       2.366794                    0.995127       3.615407      10.543335       0.447967       1.366493      -0.690741       0.028385      -0.004698      -0.005957       0.029382       0.001084      -0.002970       0.001929       0.004876      -0.054193      -0.018524       0.006606       0.011917              1.744107       2.041815      -0.137900      -0.212774       1.563548       0.108937       1.626956          -0.000004
           47              H       2.294043      13.124783      14.285741       0.165438       0.835411 0.63462928E+01  0.59512748E+02                                 1.542350                            1.535652      -0.906560       2.478676                    0.998115       3.337661       9.499609       0.468726       1.393468      -0.685668      -0.003138       0.032096      -0.010833       0.034020       0.001111       0.005663      -0.007700      -0.002309      -0.045065      -0.018626       0.007594       0.011033              1.537893       1.345608      -0.038354       0.015908       1.838849      -0.249196       1.429222          -0.000018
           48              H       3.427872      10.317975      11.934822       0.102457       1.234403 0.95327905E+01  0.96918635E+02                                 1.846895                            1.768544      -0.947958       2.415560                    0.998798       3.488771       9.656790       0.489639       1.230390      -0.722280       0.028164      -0.011862       0.009259       0.031931      -0.007018      -0.004211      -0.008504       0.023268       0.010889      -0.019221       0.006883       0.012338              1.843953       2.052268      -0.360187       0.184547       1.745513      -0.155707       1.734076          -0.000002
           49              H       3.723095      11.366046       9.880750       0.118219       0.953655 0.67742279E+01  0.63841402E+02                                 1.603094                            1.525231      -0.823160       2.490730                    0.999626       3.349335       9.208471       0.504685       1.287783      -0.707310       0.036647       0.000432      -0.015153       0.039658      -0.006258      -0.005350      -0.002360       0.023592      -0.006446      -0.013492      -0.002167       0.015659              1.631349       1.949019      -0.066575      -0.334164       1.362856       0.067510       1.582172           0.000029
           50              H       3.224638      13.286876       7.283343       0.427924       0.338669 0.18465624E+01  0.13097011E+02                                 0.941100                            0.903043      -1.269534       2.453902                    0.999989       2.224785       6.061529       0.521451       1.656090      -0.637691       0.007003       0.010355      -0.010367       0.016240       0.000936      -0.005045       0.000343       0.006486      -0.018176      -0.007913      -0.000231       0.008144              0.959262       0.833664       0.049491      -0.083782       0.864249      -0.132742       1.179872           0.000013
           51              H       1.044691      -1.243103       4.683285       0.283063       0.559174 0.36580294E+01  0.30374378E+02                                 1.247774                            1.222045      -1.072405       2.457950                    0.999906       2.852615       8.052295       0.481823       1.530941      -0.659038      -0.001242      -0.040571       0.014503       0.043103       0.010053       0.015794      -0.015789      -0.014175      -0.029424      -0.030436       0.009979       0.020457              1.252836       1.075703       0.029093       0.033403       1.506409      -0.173119       1.176395           0.002568
           52              H       2.268371       1.000138      21.587637       0.311122       0.500197 0.31027403E+01  0.24924379E+02                                 1.208305                            1.161380      -1.091118       2.478958                    0.999750       2.730673       7.783396       0.467727       1.630176      -0.643572      -0.018798      -0.002550      -0.013770       0.023441      -0.001278      -0.003613       0.001768      -0.008248       0.016004      -0.007851       0.000773       0.007078              1.236553       1.474488      -0.012406       0.283446       1.084664      -0.002901       1.150507          -0.000006
           53              H       3.722382       1.030038      21.553181       0.313807       0.505666 0.31345112E+01  0.25300082E+02                                 1.227201                            1.175086      -1.132832       2.461969                    0.999518       2.762125       7.949472       0.459360       1.651966      -0.640012       0.018114      -0.001823      -0.014228       0.023106       0.000796       0.003673       0.000312      -0.006931       0.018018      -0.007529       0.000482       0.007047              1.257892       1.479203       0.021825      -0.311107       1.094499      -0.009322       1.199976          -0.000004
           54              H       4.116013      -3.804973      25.239910       0.314537       0.504049 0.31774091E+01  0.25740966E+02                                 1.222881                            1.181623      -1.204173       2.421809                    0.998444       2.808351       8.104951       0.458816       1.647844      -0.640230      -0.015681      -0.011850       0.006706       0.020768      -0.009350      -0.001634      -0.000622       0.000869      -0.001702      -0.009361      -0.000339       0.009700              1.244372       1.407963       0.296620      -0.063375       1.234049      -0.050138       1.091103          -0.000006
           55              H       4.732132      -2.903497      24.283110       0.293520       0.575998 0.36865081E+01  0.30943160E+02                                 1.325623                            1.263727      -1.206462       2.403924                    0.998221       2.963385       8.657175       0.449194       1.624512      -0.643609      -0.003378       0.011564      -0.021224       0.024405      -0.002901       0.002101      -0.001729      -0.009808      -0.008191      -0.005411      -0.002141       0.007553              1.376008       1.136314      -0.070629       0.092170       1.230934      -0.264858       1.760775          -0.000007
           56              H       2.692666       0.770353       4.010079       0.144093       0.978533 0.77548123E+01  0.76198276E+02                                 1.686059                            1.674033      -1.063957       2.382019                    0.997091       3.564387      10.269747       0.459986       1.355152      -0.692820       0.017149      -0.000486      -0.022744       0.028488       0.007396      -0.009661       0.007206       0.008697      -0.009808      -0.016678       0.004065       0.012613              1.683465       1.701174       0.086809      -0.263848       1.432612      -0.105745       1.916610           0.006534
           57              H       1.758505       1.324190       5.144457       0.132133       0.944869 0.73236486E+01  0.71279010E+02                                 1.671681                            1.644934      -1.148260       2.336967                    0.994779       3.686618      10.737394       0.454225       1.385482      -0.685718      -0.014373       0.018601       0.010346       0.025683       0.002840      -0.007255       0.009039       0.006500      -0.016623      -0.015086       0.005241       0.009845              1.673032       1.548333      -0.236142      -0.093043       1.852391       0.297938       1.618372           0.006717
           58              H       6.647518      -0.610300       3.114239       0.122004       0.950586 0.70586716E+01  0.68416036E+02                                 1.706825                            1.633171      -1.250563       2.282025                    0.993710       3.849527      11.375511       0.445964       1.417006      -0.678424      -0.019757      -0.027516      -0.008374       0.034893       0.001036       0.002711       0.001812      -0.002849      -0.000387      -0.003549      -0.000300       0.003849              1.731494       1.821664       0.453687       0.179456       1.868363       0.155539       1.504455          -0.000041
           59              H       6.725959       0.794303       3.805997       0.101097       0.971539 0.73702713E+01  0.70820308E+02                                 1.616100                            1.581045      -0.658978       2.549982                    0.999538       3.475438       9.595968       0.501182       1.271851      -0.710699      -0.017041       0.016426       0.017715       0.029564      -0.005309      -0.003565       0.003588       0.005888       0.010759      -0.008034      -0.000849       0.008882              1.620095       1.604531      -0.274829      -0.207089       1.715424       0.221825       1.540331           0.008212
           60              H       0.386500       2.601488       2.560302       0.095302       1.037699 0.76064439E+01  0.74309489E+02                                 1.718693                            1.630003      -1.301175       2.239457                    0.994504       3.855448      11.041862       0.478649       1.309864      -0.699398      -0.009722       0.017863       0.021603       0.029670       0.000608      -0.008468       0.000038      -0.016059       0.008925      -0.013809       0.006483       0.007326              1.742354       1.559275      -0.297894      -0.334690       1.817043       0.364844       1.850745           0.000074
           61              H       1.312104       3.495008       0.622848       0.087452       1.092868 0.83504814E+01  0.83440786E+02                                 1.776618                            1.707305      -1.213999       2.277975                    0.995245       3.912315      11.303980       0.468271       1.309008      -0.700041      -0.001147       0.030307      -0.005774       0.030873      -0.001876      -0.003610       0.002878      -0.024028       0.008941      -0.014324       0.002477       0.011847              1.773254       1.556547      -0.010874      -0.024337       2.221360      -0.120455       1.541856           0.000051
           62              H       2.277641      12.170811      25.913115       0.110109       1.029472 0.78930813E+01  0.77604905E+02                                 1.710100                            1.665494      -1.026261       2.389655                    0.997355       3.596159      10.236658       0.472708       1.317865      -0.700325       0.014919      -0.024181      -0.027677       0.039665      -0.004234      -0.008174       0.006075      -0.024814       0.007380      -0.017153       0.000866       0.016287              1.698351       1.640188      -0.195432      -0.239806       1.659892       0.249980       1.794973           0.000106
           63              H       1.368439      19.820637       1.338460       0.118631       0.854358 0.61030425E+01  0.56589968E+02                                 1.545114                            1.490577      -0.907193       2.457784                    0.997987       3.444172       9.699861       0.483860       1.365191      -0.690229       0.002236      -0.033901       0.008723       0.035077      -0.001972      -0.010055      -0.002064      -0.019827       0.000866      -0.016483       0.006282       0.010201              1.548859       1.281642      -0.009480      -0.020118       2.026991      -0.165123       1.337945           0.000038
           64              H       2.306879      -0.316727      23.477383       0.137784       1.238551 0.10329199E+02  0.10851700E+03                                 1.960668                            1.925650      -1.008359       2.408979                    0.996743       3.626263      10.636835       0.433068       1.346230      -0.697275      -0.020308      -0.010144       0.016191       0.027883       0.000745      -0.004165      -0.019768      -0.005209      -0.009288      -0.019966      -0.001136       0.021103              1.964933       2.103912       0.106945      -0.380014       1.846662      -0.165106       1.944224          -0.000019
           65              H       3.870707      -0.318567      23.379318       0.131329       1.167706 0.94895563E+01  0.98081129E+02                                 1.905315                            1.857785      -1.163791       2.329331                    0.994432       3.751451      11.089467       0.434501       1.363880      -0.691634       0.019105      -0.007437       0.011716       0.023612      -0.001117       0.005634      -0.017871      -0.005920      -0.011431      -0.018679      -0.001165       0.019843              1.926749       2.101089      -0.179423       0.382263       1.829118      -0.206157       1.850038          -0.000012
           66              H       3.790840       2.166582      23.570148       0.109022       1.378595 0.11543211E+02  0.12373086E+03                                 2.057047                            1.997906      -0.782745       2.499892                    0.998969       3.619300      10.457129       0.440656       1.296746      -0.709275       0.025867       0.008800       0.012500       0.030047       0.001247       0.000853       0.011114      -0.002414      -0.009112      -0.011638       0.000110       0.011528              2.051751       2.207349       0.010710       0.460635       1.893902      -0.014902       2.054001           0.000012
           67              H       2.221306       2.162404      23.570148       0.108135       1.378276 0.11522566E+02  0.12344488E+03                                 2.058415                            1.997693      -0.754177       2.511679                    0.999238       3.604667      10.409525       0.440193       1.298791      -0.709050      -0.025456       0.009910       0.012586       0.030077      -0.002358       0.000681       0.013549       0.000163      -0.012943      -0.015269       0.002276       0.012993              2.053734       2.223216      -0.034630      -0.478910       1.876089       0.002751       2.061896           0.000023
           68              H       1.008323       3.539085      21.916288       0.108779       1.102946 0.83448379E+01  0.83131625E+02                                 1.790930                            1.713151      -0.974649       2.411818                    0.997512       3.602963      10.297481       0.466180       1.318877      -0.700734      -0.032264      -0.013993       0.003314       0.035323       0.001343       0.001433      -0.012358       0.013919      -0.035692      -0.020071       0.007030       0.013041              1.812327       2.223135       0.339624      -0.097552       1.739678      -0.066785       1.474168           0.000016
           69              H       0.998340       5.332234      20.461210       0.110577       0.952374 0.70027604E+01  0.67267545E+02                                 1.663429                            1.598737      -1.031679       2.390578                    0.996804       3.629493      10.436283       0.465858       1.368724      -0.689129      -0.035721       0.013559      -0.012752       0.040280      -0.001137       0.002282      -0.009924       0.024393      -0.034027      -0.019178       0.000965       0.018213              1.685646       2.019908      -0.192905       0.277863       1.550058      -0.076461       1.486973           0.000024
           70              H       4.979577       5.669402      20.893228       0.114826       0.943302 0.67726493E+01  0.64047124E+02                                 1.611144                            1.540248      -0.873742       2.466574                    0.999033       3.428586       9.551475       0.493073       1.313572      -0.701348       0.033524       0.022367      -0.005300       0.040647       0.004100       0.003488      -0.007575       0.016719      -0.037688      -0.017318       0.001611       0.015707              1.640424       1.990358       0.319059      -0.100173       1.573489      -0.053345       1.357425           0.000037
           71              H       4.976012       3.831979      22.284696       0.107643       1.130826 0.85435482E+01  0.85141469E+02                                 1.788151                            1.708706      -0.905337       2.443292                    0.998656       3.502705       9.833555       0.479596       1.281527      -0.709697       0.032218      -0.009105       0.006879       0.034180       0.002874       0.001941      -0.010404       0.012649      -0.034957      -0.018206       0.005427       0.012779              1.801391       2.226178      -0.192703       0.260056       1.625161      -0.087871       1.552833           0.000022
           72              H       3.521288       3.921180       3.204353       0.130706       0.906525 0.64867275E+01  0.60661745E+02                                 1.569899                            1.509104      -0.886912       2.473893                    0.999208       3.307725       9.151837       0.497477       1.316570      -0.701220      -0.032132      -0.023100       0.015373       0.042455       0.006339      -0.004309      -0.007301       0.014710      -0.015260      -0.012353      -0.002257       0.014610              1.575346       1.786379       0.306858      -0.184916       1.454799      -0.146436       1.484859          -0.000013
           73              H       3.274555       4.902198       1.118475       0.115569       1.055007 0.76698943E+01  0.74753997E+02                                 1.724979                            1.629513      -1.092320       2.359321                    0.996904       3.568197      10.060916       0.484065       1.298248      -0.704062      -0.031090      -0.008473      -0.015007       0.035547       0.002315       0.001187      -0.011619       0.022076       0.007730      -0.018914       0.008924       0.009990              1.754575       2.158171       0.182265       0.386200       1.392285       0.057187       1.713269          -0.000007
           74              H       5.701235      -1.679248      25.936969       0.101168       1.383828 0.11622869E+02  0.12461014E+03                                 2.043839                            1.989446      -0.846259       2.462160                    0.998547       3.656286      10.512909       0.447387       1.276975      -0.713084       0.027133       0.009402      -0.000012       0.028716       0.001697      -0.002105       0.008673       0.013709       0.010475      -0.013458       0.005052       0.008406              2.038755       2.124653       0.424793      -0.114718       2.112108      -0.160532       1.879505          -0.000028
           75              H       4.143824      -1.718113      26.122498       0.109504       1.145252 0.88285074E+01  0.87829399E+02                                 1.753503                            1.693877      -0.617212       2.574104                    0.999953       3.333848       9.052969       0.505180       1.218730      -0.725839      -0.029621       0.010916       0.004883       0.031944      -0.004175       0.003067       0.008370       0.009785      -0.011309      -0.013081       0.004764       0.008317              1.761432       1.938710      -0.437249       0.040780       1.785629      -0.045534       1.559956          -0.000024
           76              H       6.815097      -3.795630      25.340625       0.145675       1.029329 0.83079559E+01  0.83129646E+02                                 1.751681                            1.740031      -1.106771       2.366814                    0.995127       3.615955      10.545614       0.447913       1.366630      -0.690713       0.028388       0.004768       0.005913       0.029387      -0.001077       0.002988       0.001913       0.004888      -0.054266      -0.018548       0.006612       0.011936              1.744186       2.041837       0.137887       0.212703       1.563709       0.109003       1.627012          -0.000020
           77              H       5.859543      -5.038692      25.470496       0.165108       0.836406 0.63561470E+01  0.59627615E+02                                 1.543429                            1.536712      -0.906714       2.478312                    0.998105       3.340396       9.508837       0.468630       1.393229      -0.685706      -0.003142      -0.032065       0.010772       0.033972      -0.001129      -0.005635      -0.007709      -0.002298      -0.045164      -0.018648       0.007611       0.011037              1.538968       1.346475       0.038376      -0.015924       1.840288      -0.249392       1.430141           0.000007
           78              H       6.993372       6.304722       1.317257       0.102486       1.237698 0.95679831E+01  0.97396864E+02                                 1.852719                            1.773829      -0.949022       2.415124                    0.998788       3.494699       9.689181       0.487918       1.233202      -0.721639       0.028109       0.011882      -0.009233       0.031883       0.006886       0.004222      -0.008431       0.023480       0.011147      -0.019213       0.006839       0.012374              1.849817       2.059233       0.362000      -0.185422       1.750781      -0.156474       1.739438          -0.000021
           79              H       0.157595       5.256651       3.371329       0.118133       0.954574 0.67831973E+01  0.63952836E+02                                 1.604619                            1.526626      -0.824780       2.489866                    0.999616       3.352561       9.221990       0.504218       1.288434      -0.707157       0.036589      -0.000336       0.015214       0.039627       0.006261       0.005334      -0.002402       0.023639      -0.006266      -0.013553      -0.002091       0.015644              1.632932       1.950999       0.066672       0.334633       1.364042       0.067565       1.583756          -0.000004
           80              H       6.790138       3.335821       5.968736       0.427762       0.339046 0.18490411E+01  0.13118411E+02                                 0.941578                            0.903462      -1.269387       2.453724                    0.999989       2.226122       6.065179       0.521515       1.655405      -0.637785       0.006963      -0.010209       0.010407       0.016156      -0.000931       0.005047       0.000344       0.006581      -0.018196      -0.007915      -0.000274       0.008188              0.959770       0.834047      -0.049538       0.083888       0.864675      -0.132921       1.180589           0.000013
           81              H       2.520808      -5.511406      17.935364       0.282713       0.560121 0.36660514E+01  0.30456791E+02                                 1.248944                            1.223174      -1.071552       2.457896                    0.999904       2.855847       8.062754       0.481739       1.530415      -0.659113       0.001216      -0.040590       0.014402       0.043086      -0.010110      -0.015883      -0.015829      -0.014171      -0.029392      -0.030552       0.010067       0.020486              1.254011       1.076655      -0.029116      -0.033487       1.507885      -0.173325       1.177493           0.002569
           82              H       1.297129       5.268441       8.335558       0.311087       0.500349 0.31037645E+01  0.24933624E+02                                 1.208329                            1.161389      -1.091157       2.478901                    0.999749       2.730715       7.782614       0.467855       1.629663      -0.643649       0.018805      -0.002587      -0.013753       0.023441       0.001268       0.003638       0.001773      -0.008201       0.016021      -0.007842       0.000748       0.007094              1.236557       1.474572       0.012445      -0.283411       1.084673      -0.002941       1.150426           0.000005
           83              H       6.974118       5.298341       8.301102       0.313765       0.505811 0.31355644E+01  0.25309808E+02                                 1.227241                            1.175125      -1.132845       2.461918                    0.999518       2.762245       7.949086       0.459461       1.651520      -0.640078      -0.018118      -0.001853      -0.014215       0.023103      -0.000788      -0.003689       0.000314      -0.006903       0.018027      -0.007524       0.000465       0.007059              1.257910       1.479285      -0.021866       0.311073       1.094538      -0.009365       1.199908           0.000005
           84              H       6.580487       0.463330      11.987831       0.314567       0.504183 0.31785343E+01  0.25752992E+02                                 1.223187                            1.181895      -1.204865       2.421445                    0.998436       2.809196       8.108498       0.458715       1.648018      -0.640197       0.015640      -0.011877       0.006664       0.020738       0.009361       0.001607      -0.000617       0.000819      -0.001638      -0.009372      -0.000324       0.009696              1.244689       1.408373      -0.296727       0.063436       1.234312      -0.050180       1.091383          -0.000005
           85              H       5.964368       1.364806      11.031031       0.293480       0.576436 0.36899903E+01  0.30980019E+02                                 1.326296                            1.264304      -1.207743       2.403231                    0.998206       2.965006       8.663269       0.449097       1.624461      -0.643607       0.003376       0.011501      -0.021234       0.024383       0.002902      -0.002112      -0.001707      -0.009793      -0.008163      -0.005420      -0.002116       0.007536              1.376743       1.136840       0.070677      -0.092226       1.231533      -0.265124       1.761855          -0.000005
           86              H       0.872834      -3.497950      17.262158       0.144527       0.976788 0.77370401E+01  0.75981818E+02                                 1.684333                            1.672363      -1.063031       2.382862                    0.997095       3.560374      10.256140       0.460101       1.355557      -0.692752      -0.017117      -0.000456      -0.022867       0.028568      -0.007372       0.009667       0.007182       0.008705      -0.009879      -0.016654       0.004034       0.012621              1.681739       1.699432      -0.086654       0.263468       1.431259      -0.105519       1.914526           0.006495
           87              H       1.806995      -2.944113      18.396536       0.132132       0.944805 0.73228881E+01  0.71268693E+02                                 1.671510                            1.644774      -1.147641       2.337262                    0.994781       3.686181      10.735377       0.454285       1.385356      -0.685744       0.014403       0.018625       0.010212       0.025663      -0.002814       0.007223       0.009018       0.006501      -0.016561      -0.015035       0.005214       0.009820              1.672869       1.548152       0.236076       0.092993       1.852226       0.297929       1.618228           0.006671
           88              H       4.048982      -4.878603      16.366318       0.121986       0.950320 0.70562740E+01  0.68387071E+02                                 1.706543                            1.632929      -1.250260       2.282217                    0.993706       3.848988      11.373487       0.445982       1.417067      -0.678416       0.019761      -0.027485      -0.008561       0.034918      -0.000987      -0.002750       0.001831      -0.002865      -0.000479      -0.003603      -0.000253       0.003856              1.731200       1.821325      -0.453492      -0.179457       1.867964       0.155534       1.504312          -0.000051
           89              H       3.970541      -3.474000      17.058076       0.100872       0.972290 0.73774519E+01  0.70904989E+02                                 1.616723                            1.581635      -0.658828       2.549836                    0.999537       3.477150       9.601059       0.501185       1.271561      -0.710755       0.017037       0.016475       0.017568       0.029501       0.005317       0.003527       0.003597       0.005950       0.010645      -0.008047      -0.000812       0.008859              1.620738       1.605184       0.274987       0.207226       1.716050       0.221943       1.540980           0.008197
           90              H       3.179000      -1.666815      15.812381       0.094979       1.038920 0.76175090E+01  0.74441894E+02                                 1.719697                            1.630904      -1.301327       2.239063                    0.994503       3.858126      11.050007       0.478659       1.309409      -0.699485       0.009763       0.017857       0.021510       0.029611      -0.000592       0.008486       0.000016      -0.016146       0.008933      -0.013857       0.006513       0.007344              1.743415       1.560160       0.298148       0.335027       1.818098       0.365188       1.851986           0.000070
           91              H       2.253396      -0.773295      13.874927       0.087314       1.093762 0.83592328E+01  0.83549243E+02                                 1.777424                            1.708063      -1.214780       2.277430                    0.995244       3.914382      11.310991       0.468228       1.308799      -0.700077       0.001190       0.030244      -0.005847       0.030827       0.001874       0.003615       0.002909      -0.023994       0.008937      -0.014308       0.002455       0.011853              1.774038       1.557216       0.010860       0.024374       2.222303      -0.120524       1.542594           0.000055
           92              H       1.287859      16.439114      12.661036       0.110498       1.027957 0.78788722E+01  0.77438012E+02                                 1.709229                            1.664656      -1.025309       2.390514                    0.997364       3.593700      10.231185       0.472498       1.318914      -0.700116      -0.014889      -0.024197      -0.027816       0.039761       0.004249       0.008167       0.006124      -0.024685       0.007384      -0.017093       0.000800       0.016294              1.697513       1.639421       0.195312       0.239646       1.658972       0.249889       1.794146           0.000085
           93              H       2.197061      15.552334      14.590539       0.118457       0.854559 0.61048116E+01  0.56608061E+02                                 1.545082                            1.490583      -0.905833       2.458301                    0.997993       3.444239       9.698845       0.483981       1.364808      -0.690307      -0.002202      -0.033885       0.008618       0.035033       0.002001       0.010057      -0.002073      -0.019851       0.000919      -0.016500       0.006293       0.010207              1.548792       1.281646       0.009507       0.020106       2.026785      -0.165058       1.337944           0.000023
           94              H       1.258621       3.951576      10.225304       0.137935       1.234170 0.10278218E+02  0.10781516E+03                                 1.953734                            1.919042      -1.004581       2.410910                    0.996794       3.616609      10.589836       0.434572       1.343638      -0.697823       0.020426      -0.010155       0.016313       0.028044      -0.000605       0.004394      -0.019602      -0.004924      -0.008862      -0.019886      -0.001009       0.020894              1.957908       2.096181      -0.106286       0.377982       1.840023      -0.164260       1.937522          -0.000018
           95              H       6.825793       3.949736      10.127239       0.131437       1.165899 0.94684284E+01  0.97787642E+02                                 1.901801                            1.854485      -1.161624       2.330471                    0.994463       3.745469      11.059922       0.435411       1.362073      -0.692009      -0.019189      -0.007457       0.011782       0.023720       0.000991      -0.005737      -0.017755      -0.005685      -0.011382      -0.018668      -0.000993       0.019661              1.923114       2.096729       0.178803      -0.381220       1.825697      -0.205607       1.846917          -0.000008
           96              H       6.905660       6.434885      10.318069       0.109243       1.370160 0.11447727E+02  0.12239695E+03                                 2.044819                            1.986574      -0.778771       2.501964                    0.999009       3.605180      10.387648       0.443132       1.292771      -0.710144      -0.026010       0.008710       0.012686       0.030221      -0.001171      -0.001214       0.011005      -0.001906      -0.008555      -0.011552       0.000220       0.011332              2.039444       2.193402      -0.010646      -0.456613       1.882783      -0.014716       2.042147          -0.000007
           97              H       1.344194       6.430707      10.318069       0.108399       1.368191 0.11409025E+02  0.12186200E+03                                 2.043874                            1.984240      -0.750297       2.513731                    0.999278       3.588561      10.329666       0.443114       1.294110      -0.710065       0.025630       0.009786       0.012799       0.030273       0.002203      -0.000249       0.013337       0.000702      -0.012256      -0.014987       0.002300       0.012688              2.039092       2.206720       0.034285       0.473861       1.863010       0.002745       2.047547          -0.000000
           98              H       2.557177       7.807388       8.664209       0.108912       1.101441 0.83289399E+01  0.82921349E+02                                 1.788338                            1.710770      -0.972147       2.413134                    0.997544       3.597960      10.274965       0.466879       1.317725      -0.700992       0.032299      -0.013960       0.003370       0.035347      -0.001345      -0.001321      -0.012360       0.013894      -0.035490      -0.020022       0.007030       0.012992              1.809637       2.219426      -0.338936       0.097483       1.737186      -0.066636       1.472298           0.000025
           99              H       2.567160       9.600537       7.209131       0.110694       0.951906 0.69983488E+01  0.67213773E+02                                 1.662846                            1.598215      -1.031086       2.390972                    0.996812       3.627911      10.430442       0.465948       1.368693      -0.689141       0.035743       0.013587      -0.012718       0.040298       0.001156      -0.002273      -0.009908       0.024426      -0.033940      -0.019156       0.000940       0.018216              1.685021       2.019103       0.192785      -0.277701       1.549499      -0.076374       1.486462           0.000036
          100              H       5.716923       9.937705       7.641149       0.115037       0.942087 0.67610524E+01  0.63906197E+02                                 1.609477                            1.538720      -0.871896       2.467665                    0.999054       3.424670       9.536347       0.493448       1.313216      -0.701438      -0.033540       0.022428      -0.005226       0.040685      -0.004124      -0.003487      -0.007503       0.016675      -0.037564      -0.017232       0.001554       0.015678              1.638679       1.988123      -0.318592       0.100029       1.571801      -0.053202       1.356113           0.000043
          101              H       5.720488       8.100282       9.032617       0.107786       1.128217 0.85162909E+01  0.84781422E+02                                 1.783719                            1.704659      -0.858050       2.465335                    0.999013       3.495830       9.801345       0.480839       1.279546      -0.710144      -0.032251      -0.009074       0.006954       0.034218      -0.002852      -0.002071      -0.010426       0.012645      -0.034739      -0.018203       0.005475       0.012728              1.796847       2.219921       0.192067      -0.259182       1.621266      -0.087521       1.549355           0.000022
          102              H       0.044212      -0.347123      16.456432       0.130659       0.906721 0.64884859E+01  0.60681743E+02                                 1.570046                            1.509248      -0.887175       2.473725                    0.999205       3.308063       9.152765       0.497488       1.316465      -0.701241       0.032123      -0.023122       0.015322       0.042441      -0.006315       0.004318      -0.007303       0.014685      -0.015207      -0.012341      -0.002244       0.014585              1.575479       1.786579      -0.306890       0.184930       1.454871      -0.146411       1.484988          -0.000027
          103              H       0.290945       0.633895      14.370554       0.115712       1.054954 0.76691507E+01  0.74743560E+02                                 1.724778                            1.629320      -1.093420       2.358901                    0.996897       3.567615      10.058455       0.484153       1.298066      -0.704100       0.031074      -0.008508      -0.015054       0.035561      -0.002258      -0.001171      -0.011621       0.022055       0.007640      -0.018893       0.008910       0.009983              1.754375       2.157888      -0.182206      -0.386220       1.392099       0.057212       1.713140          -0.000008
          104              H       4.995266       2.589055      12.684890       0.101178       1.378606 0.11562285E+02  0.12375245E+03                                 2.035459                            1.981649      -0.844206       2.463111                    0.998572       3.647484      10.465991       0.449319       1.273624      -0.713820      -0.027207       0.009525      -0.000106       0.028827      -0.001976       0.002116       0.008568       0.013165       0.009629      -0.013193       0.005079       0.008114              2.030314       2.115894      -0.422181       0.113972       2.103262      -0.159412       1.871787          -0.000030
          105              H       6.552676       2.550190      12.870419       0.109414       1.143870 0.88130869E+01  0.87617061E+02                                 1.750283                            1.690950      -0.616809       2.574201                    0.999953       3.330725       9.034502       0.506385       1.216647      -0.726321       0.029653       0.010911       0.004797       0.031958       0.004227      -0.003047       0.008340       0.009702      -0.011693      -0.013075       0.004691       0.008384              1.758132       1.934637       0.435953      -0.040604       1.782478      -0.045346       1.557282          -0.000030
          106              H       3.881403       0.472673      12.088546       0.145312       1.031343 0.83286350E+01  0.83385616E+02                                 1.753592                            1.741860      -1.107824       2.365942                    0.995111       3.620068      10.559576       0.447821       1.366105      -0.690802      -0.028383       0.004667       0.005836       0.029350       0.001107      -0.003001       0.001901       0.004833      -0.054356      -0.018579       0.006641       0.011938              1.746101       2.044291      -0.138094      -0.213101       1.565205       0.109177       1.628808          -0.000012
          107              H       4.836957      -0.770389      12.218417       0.165265       0.835815 0.63504225E+01  0.59561170E+02                                 1.542814                            1.536120      -0.906653       2.478486                    0.998111       3.339035       9.504298       0.468669       1.393411      -0.685675       0.003129      -0.032171       0.010679       0.034041       0.001152       0.005629      -0.007687      -0.002279      -0.045195      -0.018646       0.007633       0.011013              1.538342       1.346022      -0.038411       0.015923       1.839445      -0.249178       1.429560          -0.000005
          108              H       3.703128       2.036419      14.569336       0.102584       1.234371 0.95329435E+01  0.96925522E+02                                 1.847302                            1.768914      -0.947867       2.415747                    0.998798       3.488658       9.658351       0.489415       1.230886      -0.722170      -0.028151       0.011898      -0.009310       0.031949      -0.006999      -0.004171      -0.008526       0.023243       0.010871      -0.019208       0.006909       0.012299              1.844360       2.052759      -0.360319       0.184614       1.745848      -0.155722       1.734474          -0.000031
          109              H       3.407905       0.988348      16.623408       0.118074       0.954678 0.67838053E+01  0.63958458E+02                                 1.604586                            1.526568      -0.824409       2.490000                    0.999617       3.352481       9.221036       0.504303       1.288221      -0.707204      -0.036607      -0.000357       0.015167       0.039626      -0.006274      -0.005331      -0.002403       0.023632      -0.006264      -0.013557      -0.002087       0.015644              1.632913       1.951038      -0.066712      -0.334652       1.363992       0.067617       1.583710          -0.000028
          110              H       3.906362      -0.932482      19.220815       0.427679       0.339081 0.18492490E+01  0.13120038E+02                                 0.941589                            0.903472      -1.269199       2.453771                    0.999989       2.226106       6.064843       0.521557       1.655255      -0.637810      -0.006974      -0.010209       0.010434       0.016177       0.000929      -0.005053       0.000338       0.006583      -0.018109      -0.007893      -0.000290       0.008183              0.959780       0.834047       0.049533      -0.083888       0.864660      -0.132906       1.180634           0.000006
          111              H       6.086309      13.597497      21.820873       0.282762       0.560086 0.36660201E+01  0.30457047E+02                                 1.248986                            1.223243      -1.071753       2.457801                    0.999903       2.856155       8.064195       0.481672       1.530599      -0.659081       0.001201       0.040580      -0.014429       0.043086       0.010116       0.015940      -0.015825      -0.014194      -0.029505      -0.030612       0.010115       0.020497              1.254055       1.076761       0.029115       0.033509       1.507838      -0.173257       1.177564          -0.002506
          112              H       4.862629      11.354256       4.916521       0.311129       0.500257 0.31031574E+01  0.24928130E+02                                 1.208308                            1.161382      -1.091281       2.478880                    0.999749       2.730635       7.782904       0.467781       1.629962      -0.643604       0.018801       0.002591       0.013757       0.023440      -0.001267      -0.003640       0.001773      -0.008202       0.016027      -0.007844       0.000747       0.007097              1.236548       1.474505      -0.012402       0.283441       1.084660      -0.002894       1.150478           0.000016
          113              H       3.408618      11.324356       4.950977       0.313808       0.505726 0.31349743E+01  0.25304468E+02                                 1.227232                            1.175120      -1.132997       2.461887                    0.999517       2.762193       7.949475       0.459390       1.651815      -0.640034      -0.018117       0.001856       0.014218       0.023105       0.000789       0.003695       0.000311      -0.006891       0.018031      -0.007522       0.000459       0.007063              1.257913       1.479245       0.021822      -0.311105       1.094524      -0.009317       1.199971           0.000016
          114              H       3.014987      16.159367       1.264248       0.314510       0.504160 0.31783065E+01  0.25750152E+02                                 1.223066                            1.181792      -1.204421       2.421660                    0.998441       2.808807       8.106670       0.458780       1.647849      -0.640227       0.015676       0.011855      -0.006675       0.020756      -0.009346      -0.001631      -0.000604       0.000865      -0.001684      -0.009354      -0.000340       0.009694              1.244566       1.408217       0.296684      -0.063412       1.234212      -0.050158       1.091269           0.000006
          115              H       2.398868      15.257891       2.221048       0.293587       0.576167 0.36878431E+01  0.30957457E+02                                 1.325895                            1.263955      -1.207236       2.403529                    0.998214       2.964045       8.659800       0.449150       1.624509      -0.643603       0.003372      -0.011541       0.021205       0.024377      -0.002888       0.002107      -0.001701      -0.009864      -0.008225      -0.005436      -0.002126       0.007563              1.376313       1.136524      -0.070648       0.092191       1.231175      -0.264973       1.761239           0.000007
          116              H       4.438334      11.584041      22.494079       0.144092       0.978274 0.77519567E+01  0.76161650E+02                                 1.685637                            1.673628      -1.062968       2.382492                    0.997097       3.563619      10.266272       0.460091       1.354995      -0.692854      -0.017055       0.000488       0.022815       0.028489       0.007345      -0.009631       0.007204       0.008697      -0.009831      -0.016632       0.004059       0.012573              1.683044       1.700775       0.086789      -0.263776       1.432286      -0.105695       1.916071          -0.006420
          117              H       5.372495      11.030204      21.359701       0.132027       0.945008 0.73247847E+01  0.71291054E+02                                 1.671675                            1.644924      -1.147399       2.337309                    0.994781       3.686670      10.736745       0.454295       1.385250      -0.685764       0.014449      -0.018594      -0.010244       0.025680       0.002819      -0.007223       0.009008       0.006535      -0.016516      -0.015026       0.005200       0.009826              1.673036       1.548304      -0.236129      -0.093034       1.852433       0.297977       1.618370          -0.006598
          118              H       0.483482      12.964694      23.389919       0.121798       0.951083 0.70631317E+01  0.68468873E+02                                 1.707277                            1.633569      -1.250252       2.282040                    0.993704       3.850708      11.379146       0.445966       1.416801      -0.678460       0.019729       0.027513       0.008403       0.034883       0.001013       0.002719       0.001816      -0.002844      -0.000454      -0.003561      -0.000280       0.003841              1.731976       1.822182       0.453852       0.179565       1.868879       0.155630       1.504869           0.000045
          119              H       0.405041      11.560091      22.698161       0.100797       0.972610 0.73805911E+01  0.70943585E+02                                 1.617142                            1.582019      -0.659206       2.549613                    0.999534       3.478059       9.604529       0.501096       1.271637      -0.710736       0.016969      -0.016434      -0.017731       0.029536      -0.005264      -0.003568       0.003609       0.005932       0.010747      -0.008013      -0.000865       0.008878              1.621163       1.605613      -0.275127      -0.207304       1.716564       0.222023       1.541312          -0.008085
          120              H       6.744500       9.752906      23.943856       0.095259       1.037905 0.76083550E+01  0.74332712E+02                                 1.718893                            1.630183      -1.301288       2.239353                    0.994503       3.855969      11.043636       0.478634       1.309824      -0.699405       0.009718      -0.017871      -0.021579       0.029656       0.000598      -0.008452       0.000030      -0.016094       0.008940      -0.013811       0.006493       0.007317              1.742570       1.559453      -0.297953      -0.334762       1.817275       0.364912       1.850981          -0.000060
          121              H       5.818896       8.859386      25.881310       0.087518       1.092651 0.83484375E+01  0.83415839E+02                                 1.776444                            1.707148      -1.214082       2.277992                    0.995244       3.911877      11.302665       0.468268       1.309086      -0.700026       0.001166      -0.030313       0.005800       0.030884      -0.001878      -0.003593       0.002882      -0.024034       0.008917      -0.014317       0.002463       0.011854              1.773080       1.556409      -0.010870      -0.024330       2.221098      -0.120447       1.541734          -0.000045
          122              H       4.853359       0.183583       0.591043       0.110078       1.029774 0.78960185E+01  0.77640534E+02                                 1.710363                            1.665742      -1.026863       2.389320                    0.997350       3.596794      10.238708       0.472701       1.317768      -0.700342      -0.014913       0.024155       0.027687       0.039654      -0.004233      -0.008172       0.006083      -0.024802       0.007349      -0.017143       0.000853       0.016290              1.698613       1.640434      -0.195465      -0.239875       1.660128       0.250014       1.795278          -0.000091
          123              H       5.762561      -7.466243      25.165698       0.118473       0.854794 0.61070467E+01  0.56635811E+02                                 1.545546                            1.490988      -0.906958       2.457756                    0.997983       3.445315       9.703507       0.483836       1.365049      -0.690254      -0.002233       0.033867      -0.008714       0.035042      -0.001979      -0.010071      -0.002074      -0.019842       0.000896      -0.016505       0.006298       0.010207              1.549294       1.281975      -0.009484      -0.020135       2.027588      -0.165188       1.338320          -0.000027
          124              H       4.824122      12.671121       3.026775       0.137711       1.237439 0.10316123E+02  0.10833406E+03                                 1.958667                            1.923765      -1.007346       2.409386                    0.996759       3.623949      10.624212       0.433550       1.345298      -0.697468       0.020399       0.010177      -0.016206       0.027970       0.000663      -0.004285      -0.019751      -0.004974      -0.009314      -0.020039      -0.000986       0.021025              1.962906       2.101636       0.106729      -0.379349       1.844791      -0.164822       1.942292           0.000032
          125              H       3.260293      12.672961       3.124840       0.131231       1.167597 0.94876684E+01  0.98048721E+02                                 1.904551                            1.857083      -1.163210       2.329518                    0.994441       3.750518      11.083019       0.434800       1.363121      -0.691786      -0.019169       0.007472      -0.011707       0.023672      -0.001039       0.005697      -0.017868      -0.005740      -0.011563      -0.018762      -0.001019       0.019781              1.925960       2.100059      -0.179258       0.381986       1.828419      -0.206004       1.849404           0.000022
          126              H       3.340160      10.187812       2.934010       0.109069       1.376573 0.11520539E+02  0.12341594E+03                                 2.054288                            1.995349      -0.781703       2.500429                    0.998979       3.616029      10.441535       0.441176       1.295973      -0.709445      -0.025930      -0.008711      -0.012508       0.030078       0.001174       0.000948       0.011036      -0.002209      -0.009256      -0.011622       0.000231       0.011391              2.048982       2.204169       0.010705       0.459730       1.891421      -0.014836       2.051355           0.000022
          127              H       4.909694      10.191990       2.934010       0.108207       1.375500 0.11491698E+02  0.12301798E+03                                 2.054725                            1.994277      -0.752995       2.512296                    0.999249       3.600445      10.389499       0.440863       1.297831      -0.709260       0.025531      -0.009808      -0.012606       0.030115      -0.002260       0.000560       0.013451       0.000364      -0.013089      -0.015198       0.002361       0.012837              2.050023       2.219036      -0.034556      -0.477622       1.872782       0.002776       2.058252           0.000027
          128              H       6.122677       8.815309       4.587870       0.108827       1.102586 0.83409842E+01  0.83080478E+02                                 1.790292                            1.712561      -0.974230       2.412062                    0.997518       3.601706      10.291819       0.466357       1.318579      -0.700800       0.032270       0.014007      -0.003329       0.035336       0.001357       0.001408      -0.012380       0.013927      -0.035656      -0.020084       0.007044       0.013040              1.811664       2.222216       0.339454      -0.097530       1.739075      -0.066743       1.473700           0.000029
          129              H       6.132660       7.022160       6.042948       0.110576       0.952445 0.70033718E+01  0.67274721E+02                                 1.663491                            1.598789      -1.031793       2.390514                    0.996805       3.629585      10.436565       0.465860       1.368693      -0.689134       0.035720      -0.013570       0.012732       0.040276      -0.001150       0.002275      -0.009918       0.024398      -0.034027      -0.019173       0.000956       0.018216              1.685700       2.019987      -0.192915       0.277875       1.550111      -0.076465       1.487002           0.000020
          130              H       2.151423       6.684992       5.610930       0.114844       0.943249 0.67721059E+01  0.64040410E+02                                 1.611061                            1.540168      -0.873725       2.466594                    0.999034       3.428361       9.550589       0.493097       1.313541      -0.701355      -0.033523      -0.022373       0.005284       0.040649       0.004106       0.003492      -0.007562       0.016718      -0.037686      -0.017309       0.001599       0.015709              1.640329       1.990236       0.319032      -0.100155       1.573403      -0.053337       1.357347           0.000019
          131              H       2.154988       8.522415       4.219462       0.107684       1.130353 0.85385972E+01  0.85076135E+02                                 1.787355                            1.707978      -0.904973       2.443496                    0.998660       3.501440       9.827697       0.479817       1.281177      -0.709776      -0.032224       0.009123      -0.006888       0.034192       0.002856       0.001971      -0.010427       0.012640      -0.034945      -0.018226       0.005462       0.012764              1.800574       2.225034      -0.192593       0.259904       1.624478      -0.087807       1.552211           0.000025
          132              H       3.609712       8.433214      23.299805       0.130647       0.906709 0.64884795E+01  0.60682426E+02                                 1.570117                            1.509312      -0.886955       2.473827                    0.999206       3.308262       9.153745       0.497439       1.316577      -0.701217       0.032134       0.023086      -0.015363       0.042445       0.006341      -0.004304      -0.007304       0.014725      -0.015222      -0.012358      -0.002251       0.014608              1.575564       1.786651       0.306910      -0.184940       1.454984      -0.146449       1.485057           0.000040
          133              H       3.856445       7.452196      25.385683       0.115618       1.054883 0.76687719E+01  0.74740340E+02                                 1.724852                            1.629401      -1.092513       2.359275                    0.996904       3.567885      10.059861       0.484078       1.298260      -0.704061       0.031089       0.008464       0.015029       0.035553       0.002299       0.001189      -0.011627       0.022078       0.007700      -0.018917       0.008925       0.009992              1.754447       2.157982       0.182225       0.386171       1.392186       0.057188       1.713173           0.000017
          134              H       1.429766      14.033642       0.567189       0.101246       1.380868 0.11589792E+02  0.12415271E+03                                 2.039972                            1.985858      -0.844651       2.462980                    0.998565       3.651730      10.491514       0.448099       1.276004      -0.713302      -0.027172      -0.009459       0.000099       0.028771       0.001812      -0.002143       0.008561       0.013542       0.010227      -0.013322       0.005047       0.008275              2.034863       2.120647       0.423560      -0.114364       2.107976      -0.160003       1.875966           0.000030
          135              H       2.987176      14.072507       0.381660       0.109503       1.144777 0.88234422E+01  0.87761472E+02                                 1.752583                            1.693044      -0.617132       2.574136                    0.999953       3.332882       9.047777       0.505487       1.218232      -0.725955       0.029631      -0.010911      -0.004819       0.031942      -0.004185       0.003059       0.008336       0.009791      -0.011394      -0.013057       0.004718       0.008339              1.760495       1.937491      -0.436888       0.040733       1.784771      -0.045470       1.559221           0.000031
          136              H       0.315903      16.150024       1.163533       0.145581       1.029713 0.83119500E+01  0.83178928E+02                                 1.752034                            1.740377      -1.106990       2.366640                    0.995119       3.616811      10.548420       0.447900       1.366517      -0.690733      -0.028409      -0.004772      -0.005864       0.029398      -0.001079       0.002984       0.001909       0.004882      -0.054335      -0.018570       0.006624       0.011945              1.744542       2.042262       0.137926       0.212737       1.564005       0.109015       1.627360           0.000021
          137              H       1.271457      17.393086       1.033662       0.164910       0.837048 0.63625842E+01  0.59703164E+02                                 1.544175                            1.537447      -0.907022       2.477994                    0.998097       3.342256       9.515369       0.468538       1.393150      -0.685715       0.003131       0.032067      -0.010725       0.033958      -0.001137      -0.005625      -0.007717      -0.002301      -0.045271      -0.018678       0.007625       0.011053              1.539714       1.347104       0.038396      -0.015939       1.841184      -0.249568       1.430856          -0.000001
          138              H       0.137628       6.049672      25.186901       0.102535       1.236928 0.95601094E+01  0.97293283E+02                                 1.851692                            1.772896      -0.948683       2.415338                    0.998791       3.493350       9.683168       0.488148       1.232920      -0.721706      -0.028120      -0.011880       0.009273       0.031904       0.006903       0.004191      -0.008465       0.023467       0.011148      -0.019232       0.006881       0.012352              1.848788       2.058015       0.361687      -0.185279       1.749857      -0.156319       1.738490           0.000039
          139              H       6.973405       7.097743      23.132829       0.118093       0.954722 0.67845564E+01  0.63969318E+02                                 1.604824                            1.526808      -0.824875       2.489797                    0.999615       3.352996       9.223670       0.504170       1.288482      -0.707145      -0.036592       0.000335      -0.015201       0.039626       0.006262       0.005330      -0.002408       0.023645      -0.006246      -0.013561      -0.002080       0.015641              1.633151       1.951302       0.066702       0.334698       1.364205       0.067593       1.583945           0.000047
          140              H       0.340862       9.018573      20.535422       0.427717       0.339052 0.18490728E+01  0.13118642E+02                                 0.941581                            0.903465      -1.269307       2.453748                    0.999989       2.226113       6.065079       0.521521       1.655388      -0.637789      -0.006968       0.010202      -0.010429       0.016168      -0.000930       0.005052       0.000340       0.006582      -0.018143      -0.007903      -0.000283       0.008186              0.959776       0.834048      -0.049538       0.083887       0.864677      -0.132919       1.180604          -0.000003
          141              C       5.731185      16.101613       8.468078      -0.403381      30.876195 0.55706625E+03  0.13956521E+05                                 8.501496                            7.767314      -0.301874       1.864543                    0.997767      33.125703      98.828138       0.601963       0.406131      -1.069149      -0.116610       0.041236       0.084545       0.149820      -0.047564       0.022033       0.048914       0.007482      -0.155540      -0.091001       0.014525       0.076476              8.957417       9.422439      -0.444220      -2.505396       7.464111       0.266846       9.985703           0.000061
          142              C       3.687440      16.522416       9.872799      -0.121876      26.153306 0.40161295E+03  0.93080533E+04                                 7.772770                            6.712058      -0.230118       1.935482                    0.996786      28.511682      82.870533       0.628232       0.420664      -1.055639       0.081009       0.017866      -0.038074       0.091276       0.004783      -0.021143      -0.008651       0.017921      -0.015204      -0.021025      -0.007174       0.028198              8.437312       8.017211      -0.355006      -0.456475       6.857261      -1.569475      10.437464           0.000030
          143              C       4.349197      15.948654      11.115844       0.145518      28.079126 0.39681288E+03  0.91054241E+04                                 8.201179                            6.788222      -0.093968       1.998981                    0.999338      25.647975      72.503756       0.612963       0.435469      -1.053879       0.000184       0.010276      -0.023338       0.025501      -0.004440       0.003070      -0.024218       0.030323       0.057730      -0.035692       0.004891       0.030801              8.881917       5.559814      -0.090649       2.676855       9.334049      -1.878764      11.751889           0.000034
          144              C       4.334222      14.583884      11.325227      -0.190944      32.330399 0.47286460E+03  0.11373642E+05                                 8.764629                            7.244521       0.185762       2.016206                    0.999732      30.688738      89.767330       0.611828       0.416211      -1.062408       0.015677      -0.005888       0.027115       0.031869       0.008340       0.010280       0.018972       0.012370       0.048365      -0.023866      -0.006537       0.030403              9.290954       6.157866       0.209971       2.907769      10.613303      -1.651902      11.101693           0.000024
          145              C       4.892579      14.046177      12.488759      -0.137825      32.106231 0.47495705E+03  0.11475709E+05                                 8.835154                            7.350436       0.010173       1.957896                    0.999689      30.881383      91.550655       0.594262       0.426583      -1.052291      -0.009203       0.033446      -0.009518       0.035971      -0.003885      -0.011011      -0.006168      -0.045555      -0.013578      -0.026890       0.000551       0.026339              9.354641       6.707848       0.010739       3.405578       9.286411      -0.935707      12.069665           0.000008
          146              C       5.465912      14.878744      13.432307      -0.028092      33.495445 0.44982763E+03  0.10616740E+05                                 9.032177                            7.087753       0.053128       2.023914                    0.999426      27.503022      78.033459       0.619668       0.418796      -1.067614      -0.024712       0.021213      -0.030411       0.044559       0.000529      -0.007477       0.004693      -0.007497       0.016937      -0.010691      -0.000172       0.010863             10.157212       6.667355      -0.600161       3.834535      10.470825      -2.517979      13.333455          -0.000017
          147              C       5.468051      16.239427      13.209672      -0.094904      29.708347 0.44370637E+03  0.10551436E+05                                 8.475225                            7.168249      -0.135562       1.932632                    0.999302      29.712189      87.702885       0.593101       0.434272      -1.046444      -0.013498      -0.009292      -0.020039       0.025886       0.012155      -0.005674       0.015255       0.001025       0.025638      -0.023663       0.004924       0.018739              8.968586       6.401269      -0.335625       2.691327       9.748926      -2.372156      10.755562          -0.000043
          148              C       4.917538      16.772483      12.054091      -0.128425      29.353688 0.44112108E+03  0.10439812E+05                                 8.349906                            7.104557       0.102521       2.022044                    0.998442      29.099768      84.762377       0.603148       0.429089      -1.053091       0.019401      -0.004761       0.010393       0.022518      -0.003855      -0.017411      -0.016646      -0.007250      -0.029249      -0.029233       0.008402       0.020831              8.839547       6.143738      -0.049231       2.873242       8.900347      -1.361172      11.474555           0.000006
          149              C       6.047801      14.297209      14.712458       0.582854      21.716902 0.26222213E+03  0.55086788E+04                                 7.194609                            5.755364      -0.016078       2.037428                    0.999509      23.134705      65.781201       0.615489       0.473705      -1.016274       0.017754      -0.024859       0.041530       0.051555       0.033885      -0.048704       0.014419       0.121481      -0.226711      -0.095652      -0.021736       0.117388              7.993109       5.467920      -1.392450       2.113460       8.232411      -1.396672      10.278996          -0.000020
          150              C       6.618994       8.378546      16.899051      -0.387765      32.003900 0.52473840E+03  0.13034751E+05                                 8.921740                            7.647361      -0.440049       1.828075                    0.997807      33.102084     100.414941       0.589976       0.417938      -1.054742      -0.003955      -0.141858       0.025358       0.144161       0.004441      -0.002502      -0.155964      -0.069214      -0.030550      -0.143196      -0.029631       0.172827             10.122631       7.083978       0.132882      -0.142940      15.450534      -1.169018       7.833381          -0.000013
          151              C       6.570503       5.896832      16.755929      -0.117055      25.607800 0.36619340E+03  0.83311392E+04                                 7.719235                            6.398142      -0.130153       1.970591                    0.997870      28.316543      82.758790       0.642220       0.419207      -1.051780       0.000457       0.052528       0.096989       0.110301      -0.000467      -0.003645       0.078223      -0.045762      -0.048348      -0.074390      -0.014768       0.089158              8.750144       5.897353       0.155370       0.048317      13.387204      -0.239809       6.965876          -0.000023
          152              C       6.564799       4.611571      17.561655       0.070515      31.191916 0.41022331E+03  0.94632924E+04                                 8.690098                            6.801883       0.119459       2.054964                    0.999654      26.283332      73.771991       0.627791       0.422931      -1.064790      -0.000007       0.018611       0.003942       0.019023       0.000274      -0.000875      -0.055053      -0.061847      -0.018917      -0.044772      -0.027757       0.072529              9.788023       9.725407      -0.366899      -0.408258      13.440382      -3.567662       6.198279           0.000023
          153              C       5.375348       4.140099      18.078486      -0.169426      30.994324 0.45838483E+03  0.10975512E+05                                 8.625565                            7.207049       0.033128       1.976159                    0.999156      30.500809      89.963658       0.601999       0.424929      -1.053495       0.007659      -0.019957       0.028607       0.035712      -0.023410       0.008584       0.000901       0.021698      -0.096369      -0.033921      -0.008557       0.042478              9.102957      10.119191       0.359975      -0.956335      10.703996      -2.839484       6.485684           0.000025
          154              C       5.368930       3.067476      18.950473      -0.093616      30.756002 0.46095842E+03  0.11073066E+05                                 8.705406                            7.327971      -0.159358       1.921042                    0.999381      30.074570      89.389451       0.583664       0.436855      -1.044295       0.019794       0.008078      -0.013061       0.025053       0.013768      -0.011514       0.003172       0.027441      -0.038820      -0.021296      -0.006841       0.028137              9.239626      10.117485      -1.187531      -0.240695      10.885579      -2.824512       6.715815           0.000010
          155              C       6.569077       2.453318      19.313580      -0.037181      34.488488 0.46944040E+03  0.11229246E+05                                 9.292923                            7.306203      -0.096844       1.979159                    0.998491      27.928018      80.490590       0.600484       0.426417      -1.059899       0.003750       0.031551      -0.036672       0.048521      -0.001942      -0.004603       0.006273       0.008704      -0.054717      -0.020312       0.005328       0.014984             10.292260      10.841494      -0.212091      -0.362957      12.144688      -4.384177       7.890596           0.000058
          156              C       0.619684       2.872812      18.698683      -0.088443      30.214414 0.44572232E+03  0.10599364E+05                                 8.566297                            7.187233      -0.061207       1.956181                    0.999549      29.549470      86.899930       0.592653       0.434601      -1.047433      -0.023270       0.007859      -0.007380       0.025646      -0.012723       0.006791       0.009242       0.005219      -0.074729      -0.029453       0.004002       0.025451              9.064460      10.151922       0.421554      -0.779345      10.326972      -2.822228       6.714486          -0.000013
          157              C       0.613979       3.958644      17.850550      -0.165777      30.461050 0.44502210E+03  0.10561891E+05                                 8.468026                            7.062056       0.142319       2.009614                    0.999649      30.210949      88.301939       0.614093       0.420254      -1.057927      -0.004731      -0.015411       0.033794       0.037442       0.020347      -0.015585       0.000322       0.036722      -0.086586      -0.033626      -0.010952       0.044577              8.937162       9.947559      -1.174125      -0.015681      10.544215      -2.663400       6.319713           0.000016
          158              C       6.587618       1.360520      20.326039       0.557623      24.476029 0.27411743E+03  0.58412149E+04                                 7.756668                            5.867920      -0.264313       1.936837                    0.999160      24.232310      70.114383       0.610206       0.471046      -1.014496       0.002658      -0.038205       0.030989       0.049265       0.001241       0.000099       0.094089       0.019092       0.039547      -0.096709       0.002954       0.093755              8.754363      10.087933      -0.047473      -0.038216       9.601901      -3.169091       6.573255           0.000013
          159              C       2.010229      12.813841       8.460127       0.623175      21.082674 0.24850447E+03  0.51384150E+04                                 7.120450                            5.665407      -0.101230       2.041839                    0.999214      21.679041      60.674833       0.611578       0.484350      -1.013088       0.030469       0.052164      -0.055726       0.082188      -0.002073      -0.013929       0.053894      -0.058458      -0.127774      -0.069530      -0.006368       0.075899              7.856575       8.203083       0.221288      -0.190198       5.346977      -2.422005      10.019665           0.000018
          160              C       1.871174      12.145057       9.790636      -0.036151      32.737808 0.44065619E+03  0.10334485E+05                                 8.847541                            6.990036      -0.036385       2.000531                    0.999083      27.197142      76.621159       0.628097       0.415805      -1.070808      -0.006919      -0.012704       0.057435       0.059229       0.002458       0.009303       0.002999       0.006638      -0.021644      -0.012044      -0.000523       0.012567              9.721851       9.272862      -0.917473      -1.161036       6.676034      -3.087983      13.216657           0.000013
          161              C       0.664609      12.243862      10.437337      -0.061022      28.936318 0.40894697E+03  0.94957886E+04                                 8.276839                            6.846681       0.042104       2.004063                    0.999651      28.288224      81.588069       0.613646       0.429857      -1.052737       0.020323       0.005468       0.028189       0.035179      -0.003927       0.017508       0.013222      -0.023522      -0.044522      -0.031234       0.007334       0.023901              8.789707       9.048717      -0.974772      -1.889475       5.731423      -1.952873      11.588981           0.000040
          162              C       0.518424      11.650444      11.683033      -0.149135      30.429828 0.43498436E+03  0.10256736E+05                                 8.509396                            7.020259       0.097207       2.011853                    0.998908      29.425100      85.501972       0.611374       0.424878      -1.055882       0.016363       0.043907      -0.011305       0.048201       0.000245      -0.012559       0.008449       0.028575       0.016883      -0.020540      -0.001588       0.022128              9.002077       9.108746      -1.595613      -0.700751       5.969661      -2.205661      11.927824           0.000002
          163              C       1.564541      10.961345      12.252872       0.100300      30.144292 0.39841203E+03  0.91265788E+04                                 8.509206                            6.721308      -0.060038       2.001534                    0.999414      25.932053      72.599744       0.628817       0.425213      -1.063051       0.002117       0.015257       0.033796       0.037141       0.000800      -0.017189      -0.032826      -0.025309       0.136624      -0.040678      -0.022652       0.063330              9.513279       8.566377      -1.145185      -1.598141       5.730155      -2.268268      14.243306          -0.000007
          164              C       1.383414      10.345753      13.625788      -0.117890      24.992830 0.36223043E+03  0.81919076E+04                                 7.544411                            6.349839       0.055820       2.033378                    0.998576      27.845457      80.281943       0.648835       0.417419      -1.056335      -0.001590       0.109089       0.039630       0.116075      -0.010200      -0.007068       0.059674      -0.003554       0.025170      -0.057085      -0.007884       0.064969              8.286262       5.747637       0.309164      -0.503870       7.356930       0.225613      11.754221          -0.000032
          165              C       2.460195      12.309171      14.781369      -0.380323      28.605813 0.52967030E+03  0.13112372E+05                                 8.171669                            7.659673      -0.418317       1.852616                    0.996335      31.876218      94.733083       0.595641       0.415381      -1.062460      -0.091398      -0.069622      -0.067900       0.133459       0.086260       0.003945      -0.009856       0.046119      -0.473072      -0.158422      -0.009738       0.168160              8.458671       8.325139       1.505726       0.597583       7.445711       0.441060       9.605163          -0.000010
          166              C       2.738304      10.824353      11.569065      -0.168193      30.756140 0.43671413E+03  0.10309750E+05                                 8.496903                            6.973628       0.220479       2.034435                    0.999826      30.061503      87.458577       0.621303       0.417591      -1.060251       0.013202       0.044364      -0.029981       0.055148      -0.013638       0.017773      -0.010102       0.033556      -0.028409      -0.021066      -0.014364       0.035430              9.018623       8.951251      -0.975731      -2.227411       6.078552      -1.754578      12.026067           0.000000
          167              C       2.913727      11.436101      10.331321      -0.093528      30.294530 0.43868512E+03  0.10385144E+05                                 8.582131                            7.141676      -0.001779       1.980604                    0.999487      29.285619      85.783115       0.593428       0.435992      -1.047146      -0.011228       0.015370       0.035761       0.040511       0.009889      -0.005071       0.020918       0.038721      -0.042166      -0.035910       0.007142       0.028767              9.029337       9.037633      -1.047986      -0.630307       6.589471      -2.179071      11.460906           0.000029
          168              C       2.165685       0.521084       4.784001      -0.406906      30.880322 0.55752159E+03  0.13966620E+05                                 8.499471                            7.769500      -0.299344       1.866437                    0.997713      33.069640      98.560273       0.602172       0.406028      -1.069535      -0.114557      -0.040313      -0.083134       0.147172       0.050952      -0.023159       0.050737       0.007997      -0.160478      -0.094989       0.014303       0.080686              8.953006       9.414590       0.440423       2.504472       7.461633       0.262507       9.982795           0.004958
          169              C       0.121940       0.100281       3.379280      -0.124417      26.114532 0.40115523E+03  0.92918193E+04                                 7.761687                            6.706693      -0.224755       1.938693                    0.996702      28.440178      82.551312       0.628901       0.420471      -1.056098       0.079824      -0.017466       0.036315       0.089419      -0.007719       0.022101      -0.009779       0.019864      -0.011420      -0.020711      -0.010416       0.031127              8.422282       8.001477       0.358873       0.450890       6.848365      -1.566983      10.417003           0.003392
          170              C       0.783697       0.674043       2.136235       0.143871      28.088294 0.39711604E+03  0.91126445E+04                                 8.197078                            6.786916      -0.084077       2.001810                    0.999350      25.653941      72.483323       0.613649       0.434969      -1.054353      -0.001757      -0.010750       0.023110       0.025548       0.004922      -0.005366      -0.025029       0.029024       0.058181      -0.035728       0.003209       0.032519              8.874724       5.558670       0.090942      -2.674142       9.333460      -1.873071      11.732042           0.010795
          171              C       0.768722       2.038813       1.926852      -0.190525      32.299689 0.47239359E+03  0.11358719E+05                                 8.757752                            7.240134       0.188429       2.017289                    0.999732      30.666533      89.668481       0.612153       0.416122      -1.062536       0.015183       0.006239      -0.027837       0.032316      -0.008064      -0.010452       0.019444       0.012666       0.046155      -0.024040      -0.006324       0.030365              9.282356       6.153591      -0.210236      -2.903662      10.607151      -1.645544      11.086327          -0.000453
          172              C       1.327079       2.576520       0.763320      -0.136741      32.059331 0.47422362E+03  0.11453527E+05                                 8.828626                            7.346651       0.008131       1.957909                    0.999680      30.844493      91.422568       0.594187       0.426802      -1.052159      -0.009527      -0.033144       0.009477       0.035765       0.004098       0.011119      -0.006031      -0.044425      -0.012898      -0.026623       0.000964       0.025659              9.346329       6.703382      -0.011348      -3.401089       9.280560      -0.932049      12.055045           0.001011
          173              C       1.900412      -6.792653      26.323930      -0.026701      33.433200 0.44892206E+03  0.10589514E+05                                 9.020847                            7.080614       0.054339       2.024815                    0.999424      27.467697      77.899297       0.620010       0.418796      -1.067666      -0.024796      -0.020969       0.029933       0.044165      -0.000571       0.008017       0.004919      -0.006696       0.015462      -0.010851      -0.000197       0.011048             10.142404       6.659174       0.598544      -3.826861      10.459473      -2.511792      13.308566          -0.000001
          174              C       1.902551       0.383270       0.042407      -0.093806      29.672334 0.44312542E+03  0.10534162E+05                                 8.470138                            7.165146      -0.138019       1.932386                    0.999286      29.682492      87.600651       0.593032       0.434465      -1.046328      -0.013713       0.008877       0.019919       0.025760      -0.011971       0.005850       0.014965       0.001455       0.025018      -0.023422       0.005176       0.018247              8.962214       6.397957       0.335539      -2.688023       9.745052      -2.370226      10.743633           0.000561
          175              C       1.352038      -0.149786       1.197988      -0.128605      29.344654 0.44105322E+03  0.10437376E+05                                 8.347240                            7.103590       0.104564       2.022782                    0.998428      29.093742      84.730075       0.603267       0.429038      -1.053166       0.018994       0.004768      -0.011393       0.022656       0.003517       0.017177      -0.016421      -0.007591      -0.030316      -0.028949       0.008188       0.020761              8.835180       6.143108       0.048840      -2.870584       8.900224      -1.360115      11.462207           0.001114
          176              C       2.482301      -6.211118      25.043779       0.582454      21.715426 0.26223899E+03  0.55089624E+04                                 7.193853                            5.755423      -0.015122       2.037855                    0.999511      23.131677      65.765950       0.615524       0.473684      -1.016314       0.017594       0.024825      -0.041392       0.051373      -0.033779       0.048592       0.014171       0.121903      -0.226050      -0.095277      -0.022133       0.117410              7.991210       5.467082       1.392185      -2.111799       8.232675      -1.394785      10.273874          -0.000033
          177              C       3.053494      -0.292455      22.857186      -0.387805      32.003854 0.52475652E+03  0.13036706E+05                                 8.922906                            7.647964      -0.441159       1.827676                    0.997804      33.115879     100.497634       0.589836       0.417989      -1.054597      -0.003930       0.141889      -0.025511       0.144218      -0.004438       0.002636      -0.156113      -0.069527      -0.031260      -0.143363      -0.029675       0.173038             10.124090       7.086598      -0.132961       0.142082      15.451711      -1.167167       7.833962          -0.000010
          178              C       3.005003       2.189259      23.000308      -0.117084      25.610706 0.36623143E+03  0.83345478E+04                                 7.723606                            6.400478      -0.132471       1.969802                    0.997853      28.343639      82.926229       0.641622       0.419470      -1.051322       0.000462      -0.052496      -0.097195       0.110466       0.000414       0.003705       0.078417      -0.046315      -0.049762      -0.074706      -0.014801       0.089507              8.755271       5.904263      -0.155278      -0.048836      13.390844      -0.240712       6.970704           0.000071
          179              C       2.999299       3.474520      22.194582       0.070410      31.200934 0.41029803E+03  0.94658472E+04                                 8.693322                            6.803213       0.119613       2.055008                    0.999654      26.287093      73.795972       0.627605       0.423019      -1.064690      -0.000024      -0.018591      -0.003984       0.019013      -0.000274       0.000863      -0.055065      -0.061864      -0.018978      -0.044790      -0.027756       0.072547              9.792730       9.728119       0.367489       0.408147      13.447898      -3.572811       6.202171           0.000611
          180              C       1.809848       3.945992      21.677751      -0.169520      31.000870 0.45848344E+03  0.10978703E+05                                 8.627199                            7.207889       0.032944       1.976046                    0.999157      30.505998      89.988781       0.601942       0.424936      -1.053467       0.007728       0.019919      -0.028644       0.035734       0.023432      -0.008494       0.000895       0.021680      -0.096520      -0.033934      -0.008571       0.042506              9.105204      10.121345      -0.360761       0.957271      10.707159      -2.841204       6.487108           0.000141
          181              C       1.803430       5.018615      20.805764      -0.093659      30.759007 0.46098764E+03  0.11073975E+05                                 8.706104                            7.328136      -0.159375       1.921009                    0.999381      30.076331      89.396364       0.583664       0.436847      -1.044297       0.019816      -0.008083       0.013035       0.025058      -0.013797       0.011545       0.003192       0.027418      -0.038906      -0.021350      -0.006820       0.028169              9.240769      10.117996       1.187282       0.240835      10.887838      -2.825659       6.716474           0.000225
          182              C       3.003577       5.632773      20.442657      -0.037220      34.492096 0.46947660E+03  0.11230375E+05                                 9.293826                            7.306544      -0.096893       1.979120                    0.998492      27.929596      80.497163       0.600461       0.426424      -1.059891       0.003771      -0.031585       0.036664       0.048540       0.001947       0.004593       0.006254       0.008702      -0.054772      -0.020317       0.005328       0.014989             10.293917      10.842011       0.211960       0.362974      12.148060      -4.385760       7.891680           0.000537
          183              C       4.185184       5.213279      21.057554      -0.088573      30.221600 0.44582289E+03  0.10602482E+05                                 8.568003                            7.188101      -0.061652       1.955981                    0.999549      29.554396      86.920850       0.592603       0.434608      -1.047416      -0.023297      -0.007891       0.007304       0.025659       0.012714      -0.006836       0.009181       0.005248      -0.074957      -0.029498       0.004018       0.025481              9.066760      10.153342      -0.421637       0.779343      10.331021      -2.824045       6.715918           0.000316
          184              C       4.179479       4.127447      21.905687      -0.165835      30.470052 0.44515304E+03  0.10566219E+05                                 8.470544                            7.063377       0.141612       2.009335                    0.999648      30.218298      88.340621       0.613973       0.420288      -1.057861      -0.004767       0.015356      -0.033874       0.037496      -0.020377       0.015475       0.000316       0.036773      -0.086848      -0.033639      -0.010977       0.044617              8.940469       9.951087       1.174962       0.015234      10.548835      -2.665545       6.321483           0.000100
          185              C       3.022118       6.725571      19.430198       0.557571      24.478152 0.27413634E+03  0.58415665E+04                                 7.756617                            5.867748      -0.264096       1.936892                    0.999159      24.231117      70.104658       0.610289       0.470986      -1.014554       0.002660       0.038231      -0.030994       0.049288      -0.001254      -0.000100       0.094052       0.019073       0.039763      -0.096658       0.002909       0.093749              8.754593      10.086938       0.047282       0.038340       9.603341      -3.169974       6.573502           0.000437
          186              C       5.575729       3.808856       4.791952       0.622609      21.089573 0.24857858E+03  0.51400611E+04                                 7.120105                            5.664798      -0.098085       2.042666                    0.999229      21.683412      60.677341       0.611878       0.484102      -1.013271       0.030451      -0.051507       0.056305       0.082161       0.002160       0.014033       0.053912      -0.058145      -0.127811      -0.069593      -0.006219       0.075812              7.856563       8.201505      -0.221092       0.191045       5.347047      -2.423269      10.021137           0.000092
          187              C       5.436674       4.477640       3.461443      -0.036673      32.747606 0.44074507E+03  0.10336739E+05                                 8.847704                            6.989420      -0.034646       2.000928                    0.999090      27.202212      76.627566       0.628324       0.415648      -1.070946      -0.007180       0.013600      -0.057278       0.059307      -0.002419      -0.009202       0.002798       0.006988      -0.021427      -0.011846      -0.000678       0.012524              9.722813       9.273002       0.918143       1.160818       6.676484      -3.089191      13.218954           0.000034
          188              C       4.230109       4.378835       2.814742      -0.061700      28.962087 0.40935721E+03  0.95075112E+04                                 8.280052                            6.848774       0.041314       2.003352                    0.999655      28.308274      81.650106       0.613744       0.429689      -1.052861       0.020247      -0.004690      -0.027663       0.034600       0.004288      -0.017630       0.012982      -0.023200      -0.044188      -0.031257       0.007740       0.023517              8.793469       9.051730       0.975280       1.890248       5.733548      -1.954040      11.595128          -0.000092
          189              C       4.083924       4.972253       1.569046      -0.149499      30.451247 0.43532868E+03  0.10267162E+05                                 8.513699                            7.023144       0.096770       2.011512                    0.998909      29.439857      85.561979       0.611217       0.424891      -1.055845       0.016359      -0.043189       0.011428       0.047577      -0.000161       0.012808       0.008429       0.028950       0.017469      -0.020744      -0.001767       0.022511              9.007072       9.113575       1.596946       0.700747       5.972650      -2.207091      11.934992           0.000009
          190              C       5.130041       5.661352       0.999207       0.100172      30.148919 0.39844154E+03  0.91277616E+04                                 8.511370                            6.722319      -0.059734       2.001668                    0.999414      25.933952      72.615856       0.628639       0.425309      -1.062952       0.001922      -0.014948      -0.033512       0.036745      -0.000725       0.017156      -0.032774      -0.025081       0.137107      -0.040668      -0.022706       0.063374              9.516313       8.569406       1.146083       1.598568       5.731782      -2.269794      14.247750          -0.000080
          191              C       4.948914      -2.259662      26.130449      -0.117917      24.992166 0.36221196E+03  0.81924484E+04                                 7.545796                            6.350385       0.055107       2.033190                    0.998566      27.855079      80.348434       0.648614       0.417512      -1.056139      -0.001613      -0.109103      -0.039634       0.116090       0.010105       0.007067       0.059831      -0.003127       0.026573      -0.057271      -0.007877       0.065147              8.287976       5.750552      -0.308714       0.503596       7.359056       0.225442      11.754320          -0.000028
          192              C       6.025695      -4.223080      24.974868      -0.380503      28.618369 0.52996899E+03  0.13121937E+05                                 8.174401                            7.662057      -0.418209       1.852433                    0.996352      31.889164      94.786959       0.595507       0.415405      -1.062418      -0.091434       0.069761       0.067837       0.133524      -0.086113      -0.003911      -0.009950       0.045922      -0.473620      -0.158611      -0.009474       0.168085              8.461648       8.326831      -1.506703      -0.598715       7.449272       0.442467       9.608842          -0.000022
          193              C       6.303804       5.798344       1.683014      -0.168106      30.757850 0.43669380E+03  0.10309869E+05                                 8.497961                            6.973428       0.220574       2.034466                    0.999825      30.067135      87.497443       0.621274       0.417587      -1.060180       0.012859      -0.043846       0.030190       0.054766       0.013502      -0.017920      -0.010020       0.033722      -0.028063      -0.021024      -0.014433       0.035457              9.020294       8.953711       0.977427       2.226418       6.079367      -1.755838      12.027804          -0.000023
          194              C       6.479227       5.186596       2.920758      -0.093999      30.317227 0.43904688E+03  0.10396230E+05                                 8.587132                            7.144931      -0.002622       1.980141                    0.999486      29.302001      85.851738       0.593232       0.436030      -1.047085      -0.011686      -0.014847      -0.035344       0.040078      -0.009860       0.005157       0.020733       0.039240      -0.041581      -0.035815       0.006926       0.028890              9.035192       9.042569       1.049079       0.630512       6.593007      -2.181657      11.470000          -0.000051
          195              C       1.399815      -3.747219      18.036080      -0.406583      30.872955 0.55734071E+03  0.13960926E+05                                 8.498551                            7.768651      -0.299484       1.866549                    0.997699      33.061685      98.531784       0.602159       0.406071      -1.069509       0.114582      -0.040246      -0.083472       0.147365      -0.050639       0.022833       0.050595       0.007830      -0.160380      -0.094565       0.014155       0.080410              8.952290       9.413958      -0.440517      -2.505226       7.460830       0.263646       9.982081           0.004891
          196              C       3.443560      -4.168022      16.631359      -0.124183      26.120867 0.40125699E+03  0.92950013E+04                                 7.763508                            6.707966      -0.225301       1.938366                    0.996714      28.447044      82.581747       0.628766       0.420524      -1.056038      -0.079869      -0.017405       0.036017       0.089326       0.007976      -0.022591      -0.009583       0.019924      -0.012299      -0.021056      -0.010570       0.031627              8.424611       8.003243      -0.358223      -0.451476       6.849239      -1.567538      10.421352           0.003383
          197              C       2.781803      -3.594260      15.388314       0.143404      28.097736 0.39727269E+03  0.91171155E+04                                 8.198393                            6.787837      -0.084321       2.001667                    0.999352      25.660629      72.505113       0.613666       0.434916      -1.054388       0.002142      -0.010773       0.022873       0.025374      -0.004988       0.005524      -0.025205       0.028787       0.058908      -0.035821       0.002921       0.032899              8.876202       5.559265      -0.090612       2.674507       9.334056      -1.872797      11.735284           0.010814
          198              C       2.796778      -2.229490      15.178931      -0.191070      32.320706 0.47275833E+03  0.11369681E+05                                 8.760601                            7.242214       0.189517       2.017336                    0.999736      30.683380      89.726358       0.612156       0.416040      -1.062589      -0.014800       0.006116      -0.028223       0.032450       0.008227       0.010598       0.019529       0.012231       0.046316      -0.023967      -0.006638       0.030604              9.285383       6.155448       0.210436       2.905006      10.609426      -1.645469      11.091275          -0.000457
          199              C       2.238421      -1.691783      14.015399      -0.136916      32.067790 0.47435727E+03  0.11457702E+05                                 8.830394                            7.347822       0.007717       1.957708                    0.999680      30.850931      91.449081       0.594116       0.426818      -1.052136       0.009990      -0.033195       0.009178       0.035860      -0.004182      -0.011103      -0.006126      -0.044301      -0.012720      -0.026604       0.000989       0.025615              9.348526       6.704778       0.011144       3.402392       9.281303      -0.932169      12.059497           0.001035
          200              C       1.665088      -2.524350      13.071851      -0.025866      33.401239 0.44844558E+03  0.10575401E+05                                 9.015679                            7.077310       0.053723       2.024920                    0.999420      27.449743      77.836244       0.620099       0.418849      -1.067638       0.025163      -0.020983       0.029547       0.044119       0.000570      -0.008276       0.005035      -0.006257       0.014755      -0.010933      -0.000231       0.011164             10.135936       6.655875      -0.597532       3.824262      10.451894      -2.507821      13.300039           0.000003
          201              C       1.662949      -3.885033      13.294486      -0.092933      29.646447 0.44269600E+03  0.10521603E+05                                 8.466830                            7.162981      -0.140213       1.932083                    0.999273      29.662368      87.536917       0.592948       0.434624      -1.046213       0.014137       0.008792       0.019531       0.025663       0.011868      -0.006089       0.014876       0.002083       0.024968      -0.023462       0.005452       0.018009              8.958223       6.396024      -0.334756       2.686615       9.739138      -2.367241      10.739506           0.000524
          202              C       2.213462      -4.418089      14.450067      -0.128638      29.345856 0.44111295E+03  0.10439111E+05                                 8.347295                            7.103984       0.104990       2.022859                    0.998434      29.095835      84.736634       0.603263       0.429028      -1.053175      -0.018541       0.004710      -0.011754       0.022453      -0.003400      -0.017110      -0.016299      -0.007840      -0.030310      -0.028792       0.008056       0.020735              8.835057       6.143317      -0.048188       2.870397       8.898782      -1.358579      11.463072           0.001117
          203              C       1.083199      -1.942815      11.791700       0.582153      21.715402 0.26225638E+03  0.55093135E+04                                 7.193512                            5.755458      -0.014529       2.038107                    0.999512      23.130175      65.757487       0.615559       0.473658      -1.016347      -0.017454       0.024970      -0.041250       0.051281       0.033639      -0.048417       0.014086       0.122142      -0.226088      -0.095127      -0.022270       0.117397              7.990481       5.467070      -1.391751       2.111709       8.230938      -1.392762      10.273435          -0.000039
          204              C       0.512006       3.975848       9.605107      -0.387778      32.007421 0.52481190E+03  0.13036819E+05                                 8.922210                            7.647845      -0.439850       1.828090                    0.997812      33.102481     100.411688       0.589973       0.417932      -1.054763       0.003969       0.141782      -0.025342       0.144084       0.004471      -0.002475      -0.156018      -0.068987      -0.030901      -0.143341      -0.029459       0.172799             10.123097       7.083941       0.132830      -0.143118      15.451805      -1.168964       7.833544          -0.000002
          205              C       0.560497       6.457562       9.748229      -0.116990      25.603763 0.36613085E+03  0.83288364E+04                                 7.717811                            6.397330      -0.129640       1.970844                    0.997872      28.306579      82.708300       0.642341       0.419172      -1.051868      -0.000461      -0.052550      -0.096951       0.110278      -0.000498      -0.003603       0.078071      -0.045705      -0.048480      -0.074271      -0.014722       0.088993              8.748531       5.895412       0.155492       0.048127      13.385943      -0.239241       6.964238           0.000027
          206              C       0.566201       7.742823       8.942503       0.070889      31.181249 0.41009074E+03  0.94593418E+04                                 8.687969                            6.800827       0.119256       2.054957                    0.999653      26.277307      73.748338       0.627842       0.422936      -1.064801      -0.000035      -0.018694      -0.003815       0.019080       0.000307      -0.000845      -0.054805      -0.061935      -0.018378      -0.044431      -0.027894       0.072325              9.785220       9.722177      -0.366303      -0.408218      13.437128      -3.565773       6.196354           0.000421
          207              C       1.755652       8.214295       8.425672      -0.169232      30.981737 0.45817741E+03  0.10969031E+05                                 8.623019                            7.205426       0.033610       1.976451                    0.999154      30.489988      89.918202       0.602081       0.424929      -1.053520      -0.007445       0.020090      -0.028601       0.035736      -0.023211       0.008656       0.001030       0.021630      -0.096247      -0.033935      -0.008330       0.042265              9.099964      10.114988       0.360384      -0.956002      10.701158      -2.838320       6.483746           0.000109
          208              C       1.762070       9.286918       7.553685      -0.093429      30.745914 0.46079386E+03  0.11068037E+05                                 8.703777                            7.326995      -0.159387       1.921175                    0.999378      30.065924      89.357091       0.583668       0.436894      -1.044280      -0.019601      -0.008053       0.013227       0.024980       0.013697      -0.011308       0.003269       0.027239      -0.038600      -0.021187      -0.006702       0.027889              9.237644      10.114878      -1.187060      -0.240676      10.883838      -2.823466       6.714216           0.000190
          209              C       0.561923       9.901076       7.190578      -0.036599      34.463262 0.46908402E+03  0.11218246E+05                                 9.288002                            7.303292      -0.097449       1.979136                    0.998490      27.913454      80.431651       0.600639       0.426401      -1.059942      -0.003690      -0.031224       0.036592       0.048244      -0.001872      -0.004570       0.006601       0.008444      -0.054221      -0.020306       0.005512       0.014794             10.286069      10.835196      -0.212385      -0.362372      12.137400      -4.380373       7.885613           0.000393
          210              C       6.511316       9.481582       7.805475      -0.088007      30.191718 0.44533798E+03  0.10587563E+05                                 8.561685                            7.184069      -0.059821       1.956861                    0.999550      29.531017      86.824639       0.592813       0.434593      -1.047475       0.023078      -0.007748       0.007666       0.025522      -0.012670       0.006657       0.009577       0.004852      -0.074092      -0.029398       0.004128       0.025270              9.059151      10.145897       0.420990      -0.778552      10.321044      -2.819787       6.710511           0.000232
          211              C       6.517021       8.395750       8.653608      -0.165694      30.446714 0.44479980E+03  0.10554821E+05                                 8.464635                            7.059984       0.143559       2.010134                    0.999650      30.198781      88.245890       0.614251       0.420218      -1.057997       0.004598       0.015568      -0.033726       0.037430       0.020164      -0.015590       0.000438       0.036454      -0.086610      -0.033664      -0.010686       0.044350              8.933183       9.942513      -1.173871      -0.015361      10.539956      -2.661635       6.317079           0.000079
          212              C       0.543382      10.993874       6.178119       0.557795      24.470773 0.27406576E+03  0.58396540E+04                                 7.755252                            5.867264      -0.264334       1.936918                    0.999158      24.225319      70.084153       0.610276       0.471029      -1.014537      -0.002620       0.038189      -0.030788       0.049124       0.001234       0.000137       0.094048       0.018382       0.040099      -0.096439       0.002506       0.093933              8.752394      10.086054      -0.047957      -0.037963       9.599826      -3.167710       6.571301           0.000302
          213              C       5.120771      -0.459447      18.044031       0.623014      21.083458 0.24850845E+03  0.51382494E+04                                 7.118927                            5.664223      -0.098485       2.042589                    0.999230      21.679121      60.663245       0.611873       0.484140      -1.013251      -0.030405      -0.051566       0.056258       0.082149      -0.002166      -0.013999       0.054087      -0.058088      -0.128024      -0.069760      -0.006177       0.075936              7.854964       8.200472       0.221122      -0.191007       5.345269      -2.421500      10.019152           0.000020
          214              C       5.259826       0.209337      16.713522      -0.036849      32.746776 0.44077340E+03  0.10337418E+05                                 8.846948                            6.989333      -0.034071       2.001106                    0.999090      27.202469      76.624664       0.628380       0.415611      -1.070985       0.007103       0.013375      -0.057423       0.059387       0.002406       0.009227       0.002784       0.006954      -0.021007      -0.011767      -0.000727       0.012494              9.721524       9.272885      -0.917924      -1.161405       6.674591      -3.086838      13.217096          -0.000051
          215              C       6.466391       0.110532      16.066821      -0.061590      28.955295 0.40925022E+03  0.95043405E+04                                 8.278623                            6.847805       0.041879       2.003596                    0.999655      28.303989      81.632997       0.613801       0.429680      -1.052873      -0.020324      -0.004977      -0.027902       0.034876      -0.004227       0.017625       0.013118      -0.023156      -0.044119      -0.031275       0.007684       0.023591              8.791882       9.050685      -0.975108      -1.890475       5.731841      -1.952459      11.593119          -0.000119
          216              C       6.612576       0.703950      14.821125      -0.149083      30.436509 0.43508970E+03  0.10260140E+05                                 8.511457                            7.021740       0.095332       2.011255                    0.998898      29.429636      85.527136       0.611209       0.424954      -1.055803      -0.016428      -0.043615       0.011204       0.047934       0.000377      -0.012663       0.008522       0.028544       0.017463      -0.020683      -0.001548       0.022231              9.004447       9.111046      -1.595834      -0.701605       5.970162      -2.205175      11.932133          -0.000036
          217              C       5.566459       1.393049      14.251286       0.100631      30.138115 0.39830581E+03  0.91236809E+04                                 8.508743                            6.720912      -0.061104       2.001282                    0.999412      25.928039      72.590390       0.628755       0.425276      -1.062995      -0.002062      -0.015266      -0.033763       0.037112       0.000755      -0.017135      -0.032630      -0.025260       0.136348      -0.040588      -0.022509       0.063097              9.512855       8.566399      -1.145295      -1.598599       5.729065      -2.266565      14.243100          -0.000133
          218              C       5.747586       2.008641      12.878370      -0.118000      24.996837 0.36229652E+03  0.81936937E+04                                 7.545164                            6.350423       0.055660       2.033297                    0.998574      27.847046      80.285322       0.648811       0.417419      -1.056345       0.001557      -0.109052      -0.039737       0.116077      -0.010246      -0.007056       0.059402      -0.003544       0.025365      -0.056812      -0.007918       0.064730              8.287294       5.747759       0.309514      -0.503929       7.357364       0.227257      11.756760          -0.000044
          219              C       4.670805       0.045223      11.722789      -0.380534      28.623572 0.53009553E+03  0.13126130E+05                                 8.175806                            7.663248      -0.418536       1.852209                    0.996361      31.896572      94.819341       0.595416       0.415435      -1.062377       0.091442       0.069437       0.067630       0.133255       0.086279       0.003870      -0.009839       0.045642      -0.474606      -0.158922      -0.009452       0.168373              8.463075       8.329356       1.506224       0.597912       7.449180       0.442758       9.610690          -0.000004
          220              C       4.392696       1.530041      14.935093      -0.167978      30.751956 0.43662581E+03  0.10307285E+05                                 8.496595                            6.973161       0.219923       2.034344                    0.999825      30.058177      87.451216       0.621284       0.417620      -1.060219      -0.013103      -0.044145       0.029942       0.054927      -0.013579       0.017956      -0.010090       0.033350      -0.028159      -0.021012      -0.014426       0.035438              9.018552       8.951343      -0.976104      -2.227838       6.077614      -1.753520      12.026699          -0.000042
          221              C       4.217273       0.918293      16.172837      -0.093879      30.311328 0.43897234E+03  0.10393866E+05                                 8.585384                            7.144013      -0.002354       1.980241                    0.999487      29.298876      85.835854       0.593318       0.435992      -1.047124       0.011568      -0.015090      -0.035566       0.040330       0.009787      -0.005097       0.020829       0.039253      -0.041676      -0.035888       0.007010       0.028878              9.032989       9.041990      -1.048687      -0.631421       6.590648      -2.178848      11.466330          -0.000130
          222              C       4.965315      11.833310      21.720157      -0.406398      30.872824 0.55731141E+03  0.13960283E+05                                 8.498616                            7.768436      -0.299375       1.866474                    0.997707      33.066213      98.551937       0.602156       0.406070      -1.069489       0.114745       0.040296       0.083376       0.147451       0.050565      -0.022868       0.050473       0.007884      -0.159998      -0.094408       0.014167       0.080241              8.952368       9.414242       0.440869       2.504712       7.461178       0.263147       9.981686          -0.004690
          223              C       7.009060      12.254113      23.124878      -0.124130      26.122148 0.40126215E+03  0.92952398E+04                                 7.763550                            6.707772      -0.225091       1.938352                    0.996719      28.450483      82.594839       0.628802       0.420494      -1.056046      -0.079981       0.017442      -0.036366       0.089575      -0.007539       0.022234      -0.009561       0.019707      -0.012283      -0.020907      -0.010149       0.031056              8.424686       8.003744       0.358347       0.451475       6.849897      -1.567543      10.420417          -0.003133
          224              C       6.347303      11.680351      24.367923       0.143724      28.093693 0.39718608E+03  0.91146660E+04                                 8.197941                            6.787311      -0.084579       2.001617                    0.999350      25.657293      72.494760       0.613658       0.434943      -1.054367       0.001672       0.010700      -0.023065       0.025481       0.004892      -0.005316      -0.025020       0.028976       0.058491      -0.035726       0.003170       0.032557              8.875985       5.559083       0.090828      -2.674715       9.334143      -1.873617      11.734729          -0.010646
          225              C       6.362278      10.315581      24.577306      -0.190592      32.302484 0.47243525E+03  0.11359970E+05                                 8.758127                            7.240325       0.188873       2.017391                    0.999733      30.668612      89.675514       0.612162       0.416107      -1.062546      -0.015135      -0.006227       0.027875       0.032324      -0.008132      -0.010426       0.019409       0.012485       0.046256      -0.023970      -0.006397       0.030367              9.282921       6.153843      -0.210363      -2.903969      10.607638      -1.645768      11.087282           0.000480
          226              C       5.803921       9.777874      25.740838      -0.136629      32.056873 0.47417176E+03  0.11452013E+05                                 8.828520                            7.346499       0.007728       1.957835                    0.999680      30.842057      91.415660       0.594160       0.426831      -1.052136       0.009633       0.033106      -0.009398       0.035737       0.004084       0.011176      -0.006054      -0.044283      -0.012799      -0.026622       0.001039       0.025582              9.346411       6.703368      -0.011322      -3.401286       9.280177      -0.932244      12.055686          -0.000992
          227              C       5.230588      19.147047       0.180228      -0.026488      33.429642 0.44884243E+03  0.10587230E+05                                 9.020563                            7.080196       0.053881       2.024705                    0.999423      27.465071      77.891910       0.619997       0.418820      -1.067644       0.024859       0.020960      -0.029863       0.044149      -0.000609       0.008132       0.004932      -0.006545       0.015236      -0.010909      -0.000170       0.011079             10.142439       6.658974       0.598660      -3.827059      10.459087      -2.512259      13.309255           0.000015
          228              C       5.228449      11.971124      26.461751      -0.093958      29.678595 0.44321864E+03  0.10536972E+05                                 8.471253                            7.165812      -0.138155       1.932272                    0.999287      29.687058      87.617680       0.593013       0.434454      -1.046331       0.013756      -0.008909      -0.019854       0.025744      -0.011974       0.005823       0.014962       0.001529       0.025115      -0.023424       0.005171       0.018253              8.963630       6.398692       0.335748      -2.688774       9.746176      -2.371044      10.746021          -0.000541
          229              C       5.778962      12.504180      25.306170      -0.128882      29.356525 0.44125707E+03  0.10443430E+05                                 8.349138                            7.104921       0.104950       2.022730                    0.998438      29.102836      84.762188       0.603249       0.429001      -1.053186      -0.018950      -0.004800       0.011384       0.022622       0.003494       0.017102      -0.016431      -0.007886      -0.030265      -0.028896       0.008097       0.020799              8.837441       6.144336       0.048896      -2.871604       8.902014      -1.360627      11.465972          -0.001080
          230              C       4.648699      18.565512       1.460379       0.582318      21.717703 0.26227077E+03  0.55098393E+04                                 7.194341                            5.755735      -0.015633       2.037659                    0.999510      23.134498      65.776875       0.615509       0.473678      -1.016310      -0.017488      -0.024851       0.041442       0.051389      -0.033759       0.048539       0.014032       0.122024      -0.225712      -0.095086      -0.022311       0.117397              7.991900       5.467513       1.392311      -2.112089       8.232936      -1.395427      10.275250           0.000042
          231              C       4.077506      12.646849       3.646972      -0.388005      32.021616 0.52511509E+03  0.13047505E+05                                 8.925978                            7.650596      -0.441041       1.827496                    0.997819      33.124978     100.524068       0.589747       0.417991      -1.054623       0.003961      -0.141886       0.025506       0.144215      -0.004471       0.002553      -0.156266      -0.069025      -0.031697      -0.143675      -0.029348       0.173023             10.127643       7.087805      -0.132808       0.142676      15.458628      -1.166662       7.836497           0.000052
          232              C       4.125997      10.165135       3.503850      -0.117084      25.610115 0.36621858E+03  0.83334721E+04                                 7.722314                            6.399694      -0.131756       1.970048                    0.997860      28.334692      82.873085       0.641817       0.419382      -1.051466      -0.000458       0.052595       0.097174       0.110496       0.000441       0.003660       0.078126      -0.045918      -0.050123      -0.074550      -0.014547       0.089097              8.753974       5.902088      -0.155363      -0.048563      13.390654      -0.239992       6.969179           0.000053
          233              C       4.131701       8.879874       4.309576       0.070637      31.195270 0.41022563E+03  0.94637122E+04                                 8.692199                            6.802698       0.118947       2.054827                    0.999654      26.283968      73.784188       0.627620       0.423030      -1.064688       0.000014       0.018691       0.004021       0.019119      -0.000292       0.000836      -0.054907      -0.061854      -0.018768      -0.044606      -0.027788       0.072394              9.791172       9.726767       0.367143       0.408217      13.446047      -3.571107       6.200702           0.000382
          234              C       5.321152       8.408402       4.826407      -0.169476      30.997337 0.45842212E+03  0.10976740E+05                                 8.626356                            7.207356       0.032941       1.976080                    0.999157      30.502689      89.973570       0.601978       0.424930      -1.053483      -0.007677      -0.019892       0.028675       0.035733       0.023374      -0.008561       0.000893       0.021578      -0.096494      -0.033948      -0.008490       0.042438              9.104165      10.119970      -0.360815       0.956977      10.706280      -2.840587       6.486245           0.000103
          235              C       5.327570       7.335779       5.698394      -0.093685      30.758723 0.46098277E+03  0.11073795E+05                                 8.705957                            7.328066      -0.159319       1.921030                    0.999381      30.075836      89.393724       0.583672       0.436843      -1.044303      -0.019770       0.008089      -0.013086       0.025050      -0.013806       0.011472       0.003235       0.027336      -0.038948      -0.021346      -0.006768       0.028114              9.240491      10.117781       1.187076       0.240899      10.887639      -2.825383       6.716052           0.000161
          236              C       4.127423       6.721621       6.061501      -0.037083      34.487076 0.46940084E+03  0.11228031E+05                                 9.292816                            7.305913      -0.097081       1.979081                    0.998494      27.926678      80.485026       0.600496       0.426419      -1.059901      -0.003764       0.031502      -0.036630       0.048460       0.001922       0.004568       0.006342       0.008558      -0.054627      -0.020306       0.005409       0.014897             10.292631      10.840680       0.211933       0.362981      12.146673      -4.385003       7.890540           0.000324
          237              C       2.945816       7.141115       5.446604      -0.088580      30.220506 0.44580566E+03  0.10601934E+05                                 8.567739                            7.187969      -0.061547       1.956027                    0.999549      29.553289      86.916082       0.592609       0.434608      -1.047419       0.023249       0.007895      -0.007361       0.025633       0.012695      -0.006795       0.009245       0.005168      -0.074905      -0.029498       0.004051       0.025447              9.066367      10.152959      -0.421600       0.779378      10.330701      -2.823705       6.715442           0.000185
          238              C       2.951521       8.226947       4.598471      -0.165817      30.467462 0.44511435E+03  0.10564951E+05                                 8.469900                            7.063058       0.141542       2.009337                    0.999648      30.215752      88.328431       0.613995       0.420286      -1.057874       0.004703      -0.015337       0.033907       0.037511      -0.020350       0.015502       0.000315       0.036630      -0.086909      -0.033670      -0.010899       0.044569              8.939624       9.949806       1.174752       0.015418      10.548201      -2.664979       6.320864           0.000064
          239              C       4.108882       5.628823       7.073960       0.557605      24.476932 0.27411993E+03  0.58410024E+04                                 7.756029                            5.867371      -0.263996       1.936952                    0.999158      24.227939      70.089201       0.610354       0.470953      -1.014594      -0.002647      -0.038259       0.030928       0.049267      -0.001273      -0.000127       0.094011       0.018754       0.040080      -0.096511       0.002695       0.093816              8.753847      10.085806       0.047260       0.038442       9.602831      -3.169860       6.572902           0.000233
          240              C       1.555271       8.545538      21.712206       0.622747      21.089207 0.24857874E+03  0.51400933E+04                                 7.120124                            5.664900      -0.098456       2.042523                    0.999230      21.683583      60.679077       0.611853       0.484119      -1.013256      -0.030411       0.051452      -0.056353       0.082145       0.002174       0.014030       0.053941      -0.058006      -0.127992      -0.069662      -0.006132       0.075794              7.856554       8.201631      -0.221175       0.191041       5.346950      -2.422958      10.021079           0.000004
          241              C       1.694326       7.876754      23.042715      -0.036824      32.751171 0.44081372E+03  0.10338762E+05                                 8.848163                            6.989867      -0.034646       2.000899                    0.999089      27.204863      76.636793       0.628317       0.415637      -1.070952       0.007185      -0.013634       0.057317       0.059352      -0.002410      -0.009200       0.002743       0.007091      -0.021198      -0.011770      -0.000754       0.012524              9.723250       9.273820       0.918239       1.160954       6.676558      -3.088856      13.219371           0.000070
          242              C       2.900891       7.975559      23.689416      -0.061772      28.965389 0.40942064E+03  0.95094071E+04                                 8.280689                            6.849334       0.041224       2.003282                    0.999655      28.311193      81.661874       0.613711       0.429693      -1.052852      -0.020256       0.004670       0.027679       0.034616       0.004325      -0.017638       0.012991      -0.023054      -0.044094      -0.031247       0.007801       0.023446              8.794146       9.052659       0.975403       1.890510       5.733781      -1.953830      11.595999           0.000147
          243              C       3.047076       7.382141      24.935112      -0.149412      30.448896 0.43529715E+03  0.10266286E+05                                 8.513495                            7.023124       0.096146       2.011359                    0.998905      29.438296      85.558344       0.611185       0.424919      -1.055822      -0.016359       0.043226      -0.011368       0.047596      -0.000235       0.012790       0.008446       0.028875       0.017568      -0.020753      -0.001713       0.022465              9.006816       9.113293       1.596658       0.700961       5.972177      -2.206610      11.934979           0.000054
          244              C       2.000959       6.693042      25.504951       0.100365      30.145198 0.39839472E+03  0.91264092E+04                                 8.510636                            6.721967      -0.060363       2.001487                    0.999413      25.931989      72.608938       0.628651       0.425315      -1.062950      -0.001955       0.015028       0.033573       0.036835      -0.000742       0.017119      -0.032686      -0.025081       0.136858      -0.040592      -0.022649       0.063241              9.515394       8.568847       1.145880       1.598805       5.730853      -2.268387      14.246481           0.000150
          245              C       2.182086      14.614056       0.373709      -0.117919      24.993062 0.36222874E+03  0.81925235E+04                                 7.545614                            6.350449       0.055355       2.033295                    0.998566      27.850324      80.320435       0.648655       0.417501      -1.056197       0.001579       0.109069       0.039753       0.116098       0.010166       0.007027       0.059549      -0.003191       0.026425      -0.056990      -0.007887       0.064877              8.287910       5.749552      -0.309421       0.503794       7.358343       0.226395      11.755836           0.000033
          246              C       1.105305      16.577474       1.529290      -0.380680      28.629806 0.53022939E+03  0.13130252E+05                                 8.176869                            7.664073      -0.418302       1.852214                    0.996364      31.900604      94.833753       0.595402       0.415419      -1.062388       0.091404      -0.069779      -0.067782       0.133485      -0.086091      -0.003883      -0.010007       0.046002      -0.474162      -0.158796      -0.009370       0.168165              8.464515       8.329609      -1.507221      -0.599583       7.450727       0.442333       9.613210           0.000028
          247              C       0.827196       6.556050      24.821144      -0.168063      30.756496 0.43668110E+03  0.10309445E+05                                 8.497869                            6.973546       0.220231       2.034394                    0.999825      30.065111      87.489645       0.621242       0.417613      -1.060169      -0.012918       0.043909      -0.030106       0.054783       0.013472      -0.017976      -0.010038       0.033688      -0.027899      -0.021029      -0.014431       0.035461              9.020155       8.953603       0.977353       2.226649       6.079148      -1.755137      12.027714           0.000048
          248              C       0.651773       7.167798      23.583400      -0.094000      30.317697 0.43906671E+03  0.10396849E+05                                 8.587152                            7.145078      -0.002681       1.980103                    0.999486      29.303221      85.856799       0.593226       0.436028      -1.047083       0.011692       0.014880       0.035383       0.040126      -0.009849       0.005138       0.020740       0.039353      -0.041560      -0.035841       0.006908       0.028933              9.035155       9.043150       1.049164       0.630681       6.592802      -2.181000      11.469515           0.000163
          249              N       4.660108      17.063557       8.880218      -0.250484      30.222989 0.48542742E+03  0.11635751E+05                                 8.417258                            7.342496      -0.302649       1.944208                    0.997845      27.808921      78.596304       0.613538       0.416480      -1.072903       0.035606      -0.124382       0.054758       0.140489      -0.058917      -0.144078      -0.037530      -0.005407      -0.206461      -0.189783       0.048154       0.141629              9.052338       9.226307      -0.761535      -4.032037       8.297757      -1.273757       9.632951           0.000599
          250              N       6.574069       7.100294      17.657070      -0.183239      25.190040 0.35751908E+03  0.80331866E+04                                 7.715617                            6.395706      -0.767050       1.837569                    0.992835      25.779445      73.314657       0.635343       0.429051      -1.052464       0.003494       0.030423      -0.127985       0.131597       0.000699      -0.003193       0.005519      -0.134365       0.022668      -0.071096       0.007150       0.063946              9.020444       6.457192       0.128430       0.069887      14.175670       0.050975       6.428472           0.000017
          251              N       1.283580      11.393756      14.678798      -0.187535      23.609112 0.36357888E+03  0.82157095E+04                                 7.354325                            6.443800      -0.784048       1.820027                    0.994534      26.299763      75.364263       0.632911       0.428269      -1.051411       0.120374       0.006452      -0.074230       0.141569       0.052983      -0.002804       0.048324      -0.018280      -0.079119      -0.071324      -0.008385       0.079708              7.944801       6.841623       0.741146       0.025233       7.077091       1.432558       9.915689          -0.000010
          252              N       1.094608      -0.440860       4.371861      -0.222142      29.506558 0.47105846E+03  0.11208020E+05                                 8.304823                            7.250778      -0.321227       1.945742                    0.997788      27.340510      77.013695       0.615073       0.418529      -1.071474       0.034489       0.122524      -0.052971       0.137867       0.054116       0.130832      -0.031369       0.002786      -0.185101      -0.170092       0.038268       0.131824              8.925839       9.088739       0.751993       3.957559       8.202353      -1.259331       9.486426           0.244994
          253              N       3.008569       0.985797      22.099167      -0.183220      25.188776 0.35749241E+03  0.80327638E+04                                 7.716406                            6.396155      -0.767019       1.837603                    0.992832      25.780905      73.329344       0.635193       0.429143      -1.052365       0.003498      -0.030420       0.127939       0.131552      -0.000705       0.003216       0.005477      -0.134513       0.022499      -0.071145       0.007106       0.064039              9.021779       6.456910      -0.128342      -0.070175      14.177835       0.053661       6.430593           0.000061
          254              N       4.849080      -3.307665      25.077439      -0.187552      23.609624 0.36358297E+03  0.82159518E+04                                 7.354748                            6.444020      -0.784150       1.819990                    0.994533      26.301097      75.372565       0.632864       0.428294      -1.051379       0.120369      -0.006384       0.074182       0.141536      -0.052931       0.002759       0.048362      -0.018106      -0.079460      -0.071333      -0.008378       0.079711              7.945496       6.841379      -0.741197      -0.024863       7.079189       1.434799       9.915919          -0.000020
          255              N       2.470891      -4.709163      17.623940      -0.223106      29.545799 0.47181848E+03  0.11230206E+05                                 8.309279                            7.254172      -0.318905       1.946017                    0.997802      27.367900      77.095452       0.615264       0.418246      -1.071695      -0.034885       0.122570      -0.053521       0.138221      -0.054591      -0.131814      -0.031737       0.001825      -0.187046      -0.171644       0.039104       0.132540              8.931093       9.093649      -0.751570      -3.961096       8.206134      -1.260107       9.493497           0.244422
          256              N       0.556931       5.254100       8.847088      -0.183227      25.189302 0.35750926E+03  0.80328012E+04                                 7.715062                            6.395333      -0.767015       1.837578                    0.992836      25.778475      73.307872       0.635413       0.429013      -1.052502      -0.003492      -0.030452       0.128019       0.131637       0.000680      -0.003167       0.005622      -0.134198       0.022608      -0.071001       0.007108       0.063893              9.019633       6.456896       0.128396       0.069839      14.174374       0.050451       6.427629           0.000059
          257              N       5.847420       0.960638      11.825360      -0.187566      23.611747 0.36361733E+03  0.82169230E+04                                 7.354899                            6.444015      -0.784474       1.819824                    0.994537      26.303801      75.381227       0.632910       0.428252      -1.051405      -0.120324      -0.006453       0.074101       0.141458       0.052839      -0.002801       0.048486      -0.018452      -0.079233      -0.071368      -0.008349       0.079717              7.945709       6.842537       0.741397       0.025398       7.077470       1.433201       9.917119          -0.000018
          258              N       6.036392      12.795254      22.132297      -0.225033      29.586209 0.47263353E+03  0.11254502E+05                                 8.316271                            7.259972      -0.318001       1.945890                    0.997803      27.393732      77.185932       0.615074       0.418193      -1.071725      -0.034754      -0.122773       0.053359       0.138305       0.054748       0.132484      -0.032113       0.001535      -0.187943      -0.172600       0.039591       0.133008              8.938824       9.102359       0.752399       3.965378       8.212272      -1.261006       9.501841          -0.242710
          259              N       4.122431      11.368597       4.404991      -0.183180      25.187240 0.35746555E+03  0.80318411E+04                                 7.715385                            6.395397      -0.767086       1.837579                    0.992833      25.779316      73.318348       0.635321       0.429074      -1.052429      -0.003494       0.030475      -0.127964       0.131589      -0.000682       0.003186       0.005606      -0.134204       0.022385      -0.070968       0.007040       0.063929              9.020399       6.456195      -0.128322      -0.070029      14.175728       0.053641       6.429275           0.000083
          260              N       2.281920      15.662059       1.426719      -0.187527      23.609253 0.36356825E+03  0.82155233E+04                                 7.354457                            6.443662      -0.784387       1.819901                    0.994533      26.301358      75.372494       0.632916       0.428263      -1.051400      -0.120359       0.006368      -0.074132       0.141500      -0.052833       0.002767       0.048513      -0.018236      -0.079587      -0.071405      -0.008338       0.079743              7.945336       6.841668      -0.741483      -0.025351       7.078168       1.434076       9.916173           0.000027
          261              O       6.248182      15.074858      15.670848      -0.594980      34.380416 0.59007824E+03  0.14496753E+05                                 8.338879                            7.547322       0.403201       2.175761                    0.995700      28.108003      74.315311       0.688712       0.361999      -1.138381       0.008005       0.043655      -0.041258       0.060598       0.031978      -0.022465       0.068855       0.084388      -0.017352      -0.103649       0.047780       0.055869              8.696560       7.015772       0.396345       1.333158       7.341341       1.484963      11.732568          -0.000046
          262              O       6.231068      13.052298      14.770237      -0.687375      39.446748 0.66536251E+03  0.16841109E+05                                 9.155311                            7.975496       0.478269       2.166011                    0.997630      29.830245      80.001828       0.675003       0.358499      -1.141375      -0.021230       0.038509      -0.027997       0.052129      -0.022214      -0.034410      -0.023572      -0.004532      -0.338321      -0.123754       0.044836       0.078918              9.820410       8.773943      -3.549909       0.459379      12.532669      -1.890004       8.154618          -0.000024
          263              O       0.484195      17.917626       7.914937      -0.872515      48.755124 0.83569127E+03  0.22290990E+05                                10.448024                            8.875527       0.235181       2.081954                    0.997243      31.437361      85.274853       0.649604       0.353487      -1.150622       0.047710      -0.038405      -0.016182       0.063349      -0.009721      -0.008171      -0.002735       0.038554       0.046743      -0.029848       0.007560       0.022288             11.229307      10.537727       4.384339       2.483536      12.796576       3.962489      10.353619           0.000024
          264              O       0.583316      15.730845       6.758825      -0.859504      47.255318 0.83711972E+03  0.22381583E+05                                10.299735                            8.933137       0.131809       2.047140                    0.997174      31.655648      86.508992       0.640842       0.357480      -1.145194       0.084453       0.044192       0.023709       0.098221       0.007410       0.005029      -0.015796      -0.010514       0.026103      -0.019524      -0.001563       0.021087             11.064356      10.177215      -4.227892      -1.839082      13.710209       2.881813       9.305642           0.000044
          265              O       5.890206      17.433805       6.167518      -0.915445      51.894736 0.96920760E+03  0.26875972E+05                                10.938559                            9.610763       0.108077       2.010231                    0.997705      33.410399      92.941023       0.618057       0.357380      -1.145441       0.025026       0.085411       0.015600       0.090359      -0.014049      -0.025415      -0.004087      -0.003829      -0.024396      -0.032794       0.006067       0.026727             12.034748      11.666056      -2.095092       4.781997       8.391482      -2.864714      16.046708           0.000183
          266              O       6.666772      11.021686      17.007983      -0.868660      54.079771 0.93974623E+03  0.25943989E+05                                11.484107                            9.602242      -0.200353       1.927960                    0.995980      32.995659      92.575091       0.602995       0.367931      -1.133400       0.022494       0.022373      -0.061525       0.069223       0.014332      -0.003527      -0.010373       0.023223       0.148678      -0.043894      -0.007333       0.051227             13.262902       9.034269       0.629368      -1.637588      17.850731      -6.965319      12.903706           0.000034
          267              O       5.256973       9.807254      18.715911      -0.861616      55.051477 0.92979050E+03  0.25585873E+05                                11.550468                            9.523461      -0.178226       1.941353                    0.996466      32.523193      90.927073       0.608492       0.365793      -1.135718       0.028167       0.042123       0.107216       0.118588      -0.003358      -0.004129      -0.011794      -0.013930       0.014199      -0.013642      -0.002831       0.016473             13.174329      20.830107      -0.150851      -4.743861       9.296690       0.068318       9.396190          -0.000156
          268              O       0.606848       9.721786      18.909922      -0.859497      52.091026 0.90830127E+03  0.24820031E+05                                11.131224                            9.396014      -0.178389       1.950673                    0.996455      32.104828      89.105161       0.614957       0.364493      -1.138050      -0.024777       0.060900       0.095699       0.116108       0.010277       0.004806       0.000034      -0.027530       0.010483      -0.019816       0.004178       0.015639             12.533682      16.773533      -1.176132       5.079089       8.734654      -1.706453      12.092859           0.000028
          269              O       5.499427       0.944866      20.818751      -0.698386      46.990495 0.74718432E+03  0.19557723E+05                                10.472242                            8.589652       0.116606       2.035094                    0.996660      31.133522      86.188050       0.631918       0.370301      -1.127005      -0.005729       0.060085      -0.054736       0.081481       0.057118      -0.059041       0.065815       0.076073      -0.079178      -0.128896       0.040190       0.088706             11.683433      16.055267       3.032296      -4.168705      10.831154      -1.582191       8.163879          -0.000010
          270              O       0.550513       0.818988      20.638788      -0.669019      45.260796 0.68302624E+03  0.17432541E+05                                10.117838                            8.133608       0.326397       2.117500                    0.997651      29.921132      81.045567       0.660728       0.363212      -1.135649       0.011847       0.042185      -0.061312       0.075359      -0.057686       0.050303       0.070882       0.052957      -0.073773      -0.125753       0.049584       0.076169             11.428807      16.126228      -3.234717       3.643431      10.986967      -1.780107       7.173225          -0.000018
          271              O       3.231769      12.951281       8.033410      -0.497076      24.765569 0.37112112E+03  0.81658635E+04                                 6.732553                            5.935936       0.421885       2.247075                    0.997166      24.527197      62.522944       0.781854       0.356036      -1.136625      -0.028602       0.016033       0.024388       0.040865       0.032549      -0.073015      -0.016065       0.038335      -0.024981      -0.068597      -0.025191       0.093788              7.127613       8.348974       1.202964      -1.980163       5.086201      -1.082001       7.947664           0.000064
          272              O       1.011889      13.197092       7.853977      -0.544371      34.082343 0.55052267E+03  0.13297618E+05                                 8.336088                            7.327261       0.355985       2.183635                    0.995390      27.077040      71.076672       0.693375       0.365712      -1.135033      -0.008246       0.031505       0.048834       0.058697      -0.011027       0.035866       0.062394      -0.059154      -0.145045      -0.093582       0.009902       0.083680              8.898009       9.272974      -1.819381       3.318603       7.564359      -1.798856       9.856693           0.000064
          273              O       4.001917      13.452974      16.652562      -0.841808      49.184199 0.89218054E+03  0.24197158E+05                                10.582440                            9.242183       0.006627       2.018657                    0.994716      31.382808      85.919882       0.629023       0.359027      -1.145824      -0.005309       0.090993       0.004734       0.091271       0.011792      -0.026106      -0.004514      -0.031314       0.055293      -0.038874       0.005032       0.033842             11.541779      17.252255       3.538272       0.499877       9.131877      -0.652023       8.241206          -0.000221
          274              O       1.516764      13.524016      16.970347      -0.864162      47.329261 0.90084198E+03  0.24496403E+05                                10.283038                            9.262926       0.156180       2.047627                    0.996920      32.111683      88.092742       0.630628       0.357173      -1.147062       0.027750       0.103639       0.035388       0.112975      -0.013345       0.021606       0.001756      -0.031548       0.009348      -0.034137       0.011583       0.022554             11.010529      15.205907      -3.249390      -1.626799      10.132682       0.915551       7.692996           0.005639
          275              O       2.740443      11.303999      17.162768      -0.949652      58.490667 0.10798870E+04  0.30937414E+05                                12.065565                           10.281866      -0.248143       1.875612                    0.998228      35.416612     101.978834       0.582376       0.367110      -1.131457      -0.013531       0.071960       0.047108       0.087066       0.013248       0.005443      -0.000045       0.048309       0.105847      -0.045214       0.008861       0.036353             13.578544       9.084470      -0.662565       1.643702      17.241315      -7.426330      14.409846           0.000534
          276              O       2.682682      -6.988767      24.085389      -0.594187      34.353519 0.58953547E+03  0.14480053E+05                                 8.334665                            7.544103       0.402937       2.175891                    0.995702      28.095440      74.272897       0.688826       0.362023      -1.138365       0.008135      -0.043444       0.040654       0.060053      -0.032058       0.022467       0.069029       0.084717      -0.017469      -0.103925       0.047855       0.056070              8.691212       7.012460      -0.396192      -1.331074       7.339160       1.485075      11.722017           0.000034
          277              O       2.665568      -4.966207      24.986000      -0.686672      39.415271 0.66472293E+03  0.16820770E+05                                 9.150578                            7.971829       0.478351       2.166269                    0.997630      29.816191      79.952639       0.675141       0.358514      -1.141370      -0.021082      -0.038195       0.027433       0.051535       0.022189       0.034450      -0.023635      -0.004794      -0.338815      -0.123938       0.044959       0.078979              9.814783       8.769530       3.547673      -0.457523      12.526970      -1.885981       8.147848          -0.000013
          278              O       4.049695      -1.294929       5.337142      -0.872464      48.730290 0.83519563E+03  0.22273986E+05                                10.443539                            8.872293       0.238043       2.082774                    0.997272      31.434420      85.253639       0.649803       0.353439      -1.150686       0.048442       0.036688       0.018825       0.063616       0.009454       0.008439      -0.003126       0.036990       0.048840      -0.029477       0.007023       0.022455             11.223558      10.525025      -4.379244      -2.481829      12.792608       3.961408      10.353040           0.000606
          279              O       4.148816       0.891852       6.493254      -0.858969      47.203113 0.83608760E+03  0.22346842E+05                                10.291938                            8.927708       0.131461       2.047208                    0.997185      31.641682      86.453805       0.641036       0.357486      -1.145202       0.084544      -0.044584      -0.021833       0.098041      -0.007474      -0.004152      -0.015956      -0.010963       0.025419      -0.019110      -0.002180       0.021290             11.054450      10.164205       4.221832       1.834254      13.702996       2.875576       9.296149          -0.000015
          280              O       2.324706      -0.811108       7.084561      -0.913891      51.764836 0.96633456E+03  0.26775317E+05                                10.919420                            9.596053       0.111220       2.011758                    0.997703      33.368171      92.774679       0.618600       0.357346      -1.145515       0.026924      -0.086864      -0.012607       0.091811       0.013345       0.025234      -0.004811      -0.003397      -0.025837      -0.032732       0.006725       0.026007             12.011263      11.649003       2.092648      -4.775008       8.380921      -2.859277      16.003867           0.001934
          281              O       3.101272      -2.935595      22.748254      -0.868927      54.088549 0.94000929E+03  0.25953045E+05                                11.484928                            9.603474      -0.199863       1.928050                    0.995981      32.999873      92.589855       0.602968       0.367922      -1.133408       0.022522      -0.022212       0.061360       0.069034      -0.014317       0.003525      -0.010355       0.023167       0.148724      -0.043870      -0.007367       0.051237             13.262849       9.035033      -0.629607       1.638036      17.851728      -6.963035      12.901787          -0.000076
          282              O       1.691473      -1.721163      21.040326      -0.861532      55.047648 0.92971747E+03  0.25583437E+05                                11.550046                            9.523200      -0.178418       1.941326                    0.996464      32.521732      90.923112       0.608488       0.365802      -1.135708       0.028157      -0.042021      -0.107351       0.118671       0.003356       0.004164      -0.011845      -0.013910       0.014356      -0.013691      -0.002842       0.016534             13.174099      20.829899       0.151882       4.744263       9.296108       0.069622       9.396289           0.000154
          283              O       4.172348      -1.635695      20.846315      -0.859393      52.083760 0.90816044E+03  0.24815232E+05                                11.130170                            9.395316      -0.178476       1.950686                    0.996453      32.102565      89.097310       0.614977       0.364495      -1.138047      -0.024770      -0.060826      -0.095801       0.116151      -0.010284      -0.004809       0.000023      -0.027546       0.010486      -0.019830       0.004183       0.015646             12.532415      16.772413       1.174956      -5.078733       8.733144      -1.704590      12.091687          -0.000031
          284              O       1.933927       7.141225      18.937486      -0.698332      46.960386 0.74659947E+03  0.19537947E+05                                10.466256                            8.585046       0.117338       2.035354                    0.996666      31.126998      86.150895       0.632246       0.370194      -1.127124      -0.005683      -0.060037       0.054655       0.081387      -0.057114       0.058937       0.065782       0.076099      -0.078503      -0.128785       0.040205       0.088580             11.676433      16.043891      -3.031574       4.165524      10.825797      -1.582213       8.159612           0.000164
          285              O       4.116013       7.267103      19.117449      -0.669002      45.248152 0.68279869E+03  0.17425027E+05                                10.115343                            8.131771       0.326759       2.117616                    0.997656      29.918707      81.031163       0.660871       0.363169      -1.135700       0.011809      -0.042164       0.061231       0.075277       0.057674      -0.050270       0.070841       0.052977      -0.073340      -0.125676       0.049585       0.076092             11.425819      16.119858       3.234648      -3.642028      10.985854      -1.780656       7.171746           0.000163
          286              O       6.797269       3.671416       5.218669      -0.497596      24.771898 0.37120272E+03  0.81680037E+04                                 6.732967                            5.935943       0.424732       2.247785                    0.997192      24.533850      62.538617       0.781991       0.355959      -1.136701      -0.028964      -0.014890      -0.023922       0.040409      -0.032361       0.073090      -0.016073       0.038591      -0.024752      -0.068550      -0.025279       0.093829              7.128187       8.348677      -1.202671       1.981196       5.086149      -1.083795       7.949735           0.000150
          287              O       4.577389       3.425605       5.398102      -0.545365      34.114241 0.55114808E+03  0.13316448E+05                                 8.340632                            7.330863       0.357264       2.183531                    0.995465      27.095199      71.133310       0.693287       0.365656      -1.135081      -0.008068      -0.030407      -0.048553       0.057854       0.010930      -0.035775       0.062284      -0.058749      -0.144625      -0.093345       0.009936       0.083409              8.903191       9.275929       1.820408      -3.320242       7.569336      -1.802400       9.864308           0.000015
          288              O       0.436417      -5.366883      23.103675      -0.841934      49.188735 0.89229212E+03  0.24200897E+05                                10.582932                            9.242659       0.007029       2.018740                    0.994719      31.384827      85.926167       0.629019       0.359020      -1.145832      -0.005467      -0.090950      -0.005243       0.091265      -0.011782       0.026142      -0.004369      -0.031334       0.055128      -0.038911       0.005156       0.033755             11.542241      17.252843      -3.538462      -0.500993       9.133065      -0.651148       8.240814           0.000200
          289              O       5.082264      -5.437925      22.785890      -0.864116      47.322847 0.90070323E+03  0.24491586E+05                                10.281953                            9.262106       0.156543       2.047767                    0.996920      32.109699      88.084242       0.630669       0.357165      -1.147073       0.027880      -0.103649      -0.035846       0.113161       0.013361      -0.021640       0.001838      -0.031399       0.009704      -0.034161       0.011668       0.022493             11.009246      15.202816       3.249017       1.627039      10.132864       0.916192       7.692059          -0.005567
          290              O       6.305943      -3.217908      22.593469      -0.949486      58.492269 0.10799432E+04  0.30939856E+05                                12.066526                           10.282870      -0.248761       1.875490                    0.998223      35.414782     101.979566       0.582277       0.367163      -1.131401      -0.013545      -0.071858      -0.047290       0.087083      -0.013290      -0.005452      -0.000057       0.048211       0.105787      -0.045183       0.008847       0.036336             13.578956       9.085175       0.662457      -1.643894      17.242101      -7.425416      14.409591          -0.000571
          291              O       0.882818      -2.720464      10.833310      -0.591960      34.276023 0.58783111E+03  0.14427521E+05                                 8.322736                            7.533770       0.401472       2.176302                    0.995643      28.053372      74.130535       0.689229       0.362079      -1.138338      -0.008386      -0.043876       0.039939       0.059921       0.032208      -0.022375       0.069250       0.085282      -0.017799      -0.104305       0.047851       0.056454              8.678415       7.004044       0.395582       1.328471       7.329200       1.485915      11.702002           0.000023
          292              O       0.899932      -0.697904      11.733921      -0.687486      39.462441 0.66579025E+03  0.16854750E+05                                 9.157745                            7.978255       0.477964       2.165713                    0.997653      29.838232      80.031576       0.674857       0.358517      -1.141354       0.020969      -0.038645       0.027050       0.051623      -0.022383      -0.034285      -0.023858      -0.004738      -0.338871      -0.123966       0.044804       0.079161              9.822239       8.777202      -3.550756       0.458364      12.534266      -1.887417       8.155249          -0.000003
          293              O       6.646805      -5.563232      18.589221      -0.872794      48.786580 0.83621726E+03  0.22308807E+05                                10.452836                            8.878538       0.235161       2.081632                    0.997276      31.449953      85.319732       0.649462       0.353505      -1.150594      -0.048430       0.037433       0.017314       0.063612      -0.009491      -0.008148      -0.002940       0.037386       0.047974      -0.029471       0.007325       0.022146             11.234880      10.535454       4.384648       2.486677      12.804801       3.968961      10.364386           0.000551
          294              O       6.547684      -3.376451      19.745333      -0.859140      47.218648 0.83634680E+03  0.22355618E+05                                10.294504                            8.929219       0.130870       2.046991                    0.997182      31.645262      86.468634       0.640965       0.357496      -1.145188      -0.084521      -0.044044      -0.022572       0.097944       0.007335       0.004477      -0.015862      -0.010727       0.025935      -0.019167      -0.002024       0.021191             11.057833      10.166711      -4.223427      -1.835102      13.707347       2.878646       9.299439          -0.000041
          295              O       1.240794      -5.079411      20.336640      -0.915001      51.836300 0.96788207E+03  0.26829226E+05                                10.929089                            9.603323       0.111048       2.011254                    0.997725      33.395423      92.872933       0.618399       0.357316      -1.145527      -0.026415      -0.085871      -0.013415       0.090838      -0.013696      -0.025207      -0.004450      -0.003608      -0.025828      -0.032717       0.006415       0.026301             12.022977      11.659664      -2.094426       4.781873       8.386180      -2.860333      16.023088           0.001708
          296              O       0.464228       1.332708       9.496175      -0.868468      54.100544 0.94019651E+03  0.25960157E+05                                11.488165                            9.605467      -0.201999       1.927405                    0.995980      33.000257      92.601970       0.602792       0.368002      -1.133318      -0.022524      -0.022812       0.061304       0.069180       0.014271      -0.003522      -0.010459       0.023130       0.149063      -0.043895      -0.007476       0.051371             13.267209       9.037636       0.630084      -1.638491      17.857338      -6.967147      12.906651          -0.000013
          297              O       1.874027       2.547140       7.788247      -0.861625      55.065192 0.93003002E+03  0.25594380E+05                                11.552728                            9.524900      -0.178782       1.941128                    0.996468      32.526832      90.943757       0.608420       0.365810      -1.135693      -0.028094      -0.042454      -0.107037       0.118527      -0.003309      -0.004123      -0.011769      -0.013848       0.014016      -0.013566      -0.002846       0.016413             13.177080      20.836076      -0.150666      -4.744631       9.297906       0.067960       9.397258           0.000201
          298              O       6.524152       2.632608       7.594236      -0.859411      52.082499 0.90811354E+03  0.24813596E+05                                11.129971                            9.394964      -0.178381       1.950724                    0.996450      32.102217      89.095302       0.615000       0.364486      -1.138055       0.024686      -0.061300      -0.095530       0.116159       0.010261       0.004819       0.000054      -0.027701       0.010223      -0.019838       0.004097       0.015741             12.532106      16.772101      -1.176055       5.078150       8.733441      -1.706536      12.090775           0.000003
          299              O       1.631573      11.409528       5.685407      -0.698021      46.951047 0.74648231E+03  0.19534154E+05                                10.465041                            8.584613       0.116981       2.035279                    0.996678      31.122948      86.138650       0.632234       0.370214      -1.127106       0.005675      -0.059516       0.054518       0.080911       0.057149      -0.059002       0.065790       0.076068      -0.077996      -0.128820       0.040259       0.088561             11.674457      16.042146       3.028875      -4.164489      10.823194      -1.579885       8.158032           0.000155
          300              O       6.580487      11.535406       5.865370      -0.668447      45.215135 0.68223782E+03  0.17406999E+05                                10.110404                            8.128426       0.326955       2.117868                    0.997658      29.906545      80.987481       0.661012       0.363169      -1.135709      -0.011806      -0.041491       0.061238       0.074906      -0.057766       0.050219       0.071018       0.052841      -0.072799      -0.125804       0.049784       0.076020             11.419702      16.112833      -3.232013       3.639843      10.978455      -1.777569       7.167818           0.000152
          301              O       3.899231      -0.596887      18.470748      -0.497498      24.765776 0.37109425E+03  0.81649717E+04                                 6.731692                            5.934974       0.424879       2.247917                    0.997187      24.530738      62.526992       0.782080       0.355946      -1.136718       0.028857      -0.014848      -0.024079       0.040410       0.032341      -0.073068      -0.016062       0.038610      -0.024380      -0.068484      -0.025320       0.093803              7.126784       8.346985       1.202102      -1.980579       5.084721      -1.082695       7.948646           0.000102
          302              O       6.119111      -0.842698      18.650181      -0.545527      34.106008 0.55101018E+03  0.13312090E+05                                 8.338657                            7.329523       0.358119       2.183870                    0.995456      27.093093      71.121673       0.693420       0.365614      -1.135131       0.008181      -0.030356      -0.048803       0.058053      -0.010969       0.035751       0.062320      -0.058862      -0.144741      -0.093386       0.009902       0.083484              8.900722       9.273877      -1.819227       3.319169       7.566475      -1.800126       9.861814          -0.000071
          303              O       3.129083      -1.098580       9.851596      -0.840360      49.076928 0.88992880E+03  0.24120003E+05                                10.566573                            9.230267       0.006718       2.019390                    0.994670      31.344243      85.775926       0.629476       0.359008      -1.145879       0.006206      -0.092736      -0.005807       0.093125       0.011659      -0.026098      -0.004017      -0.031843       0.054516      -0.039032       0.005671       0.033361             11.523001      17.219956       3.529036       0.499976       9.122059      -0.648159       8.226990           0.000038
          304              O       5.614236      -1.169622       9.533811      -0.862741      47.281586 0.89990388E+03  0.24464535E+05                                10.276424                            9.258541       0.155993       2.047754                    0.996949      32.094011      88.033006       0.630732       0.357207      -1.147034      -0.028582      -0.105772      -0.036283       0.115417      -0.013573       0.021756       0.002270      -0.030722       0.010350      -0.034270       0.011965       0.022305             11.002250      15.187214      -3.244820      -1.623695      10.133346       0.916588       7.686190           0.000021
          305              O       4.390557       1.050395       9.341390      -0.950247      58.566790 0.10815518E+04  0.30997357E+05                                12.075419                           10.289339      -0.248464       1.875076                    0.998243      35.443478     102.079744       0.582197       0.367078      -1.131470       0.013656      -0.072711      -0.047348       0.087836       0.013404       0.005535      -0.000146       0.048369       0.107306      -0.045564       0.008721       0.036843             13.589952       9.091530      -0.664832       1.646353      17.257684      -7.433560      14.420643          -0.000028
          306              O       4.448318      19.343161       2.418769      -0.594400      34.372113 0.58994831E+03  0.14492950E+05                                 8.338096                            7.547104       0.402234       2.175490                    0.995719      28.103603      74.305235       0.688629       0.362058      -1.138320      -0.008069       0.043136      -0.040463       0.059692      -0.032089       0.022529       0.069026       0.084898      -0.017619      -0.104002       0.047824       0.056178              8.694924       7.015210      -0.396420      -1.331734       7.341781       1.484843      11.727781          -0.000002
          307              O       4.465432      17.320601       1.518158      -0.686554      39.419448 0.66481147E+03  0.16823734E+05                                 9.151611                            7.972698       0.477451       2.165970                    0.997633      29.816940      79.958897       0.675054       0.358545      -1.141335       0.021124       0.038161      -0.027053       0.051326       0.022194       0.034465      -0.023697      -0.004724      -0.339013      -0.124021       0.045008       0.079013              9.815857       8.770827       3.548029      -0.457526      12.527587      -1.886326       8.149156           0.000017
          308              O       3.081305      13.649323      21.167016      -0.872935      48.787556 0.83625665E+03  0.22309967E+05                                10.452565                            8.878435       0.236076       2.081884                    0.997278      31.451332      85.321757       0.649505       0.353480      -1.150622      -0.048373      -0.037526      -0.017671       0.063721       0.009508       0.008252      -0.002943       0.037471       0.047960      -0.029520       0.007259       0.022261             11.234391      10.535567      -4.384719      -2.486028      12.804999       3.968162      10.362607          -0.000554
          309              O       2.982184      11.462542      20.010904      -0.859149      47.224905 0.83648466E+03  0.22360324E+05                                10.295640                            8.930147       0.130442       2.046845                    0.997182      31.646713      86.475827       0.640908       0.357512      -1.145170      -0.084503       0.044038       0.022338       0.097872      -0.007349      -0.004447      -0.015827      -0.010755       0.025635      -0.019123      -0.002001       0.021124             11.059036      10.168152       4.224233       1.835097      13.709137       2.877897       9.299820           0.000039
          310              O       4.806294      13.165502      19.419597      -0.914845      51.831067 0.96772682E+03  0.26823909E+05                                10.928635                            9.602711       0.110525       2.011153                    0.997722      33.392306      92.863218       0.618402       0.357327      -1.145515      -0.026278       0.085758       0.013214       0.090662       0.013662       0.025137      -0.004459      -0.003582      -0.025701      -0.032629       0.006406       0.026223             12.022793      11.658959       2.094628      -4.781730       8.386049      -2.861097      16.023371          -0.001701
          311              O       4.029728      15.289989       3.755904      -0.868947      54.076668 0.93987112E+03  0.25948064E+05                                11.482855                            9.602562      -0.199113       1.928301                    0.995981      32.997911      92.579791       0.603021       0.367906      -1.133429      -0.022512       0.022433      -0.060672       0.068491      -0.014347       0.003526      -0.010296       0.023050       0.149197      -0.043923      -0.007453       0.051375             13.259493       9.034036      -0.629897       1.638386      17.844267      -6.960185      12.900177           0.000085
          312              O       5.439527      14.075557       5.463832      -0.860878      55.032948 0.92948277E+03  0.25575796E+05                                11.549095                            9.522907      -0.180623       1.940778                    0.996458      32.514964      90.907096       0.608400       0.365872      -1.135634      -0.028204       0.042882       0.108085       0.119653       0.003096       0.004157      -0.011630      -0.013929       0.013489      -0.013376      -0.002882       0.016258             13.172730      20.825836       0.152495       4.744259       9.294902       0.071490       9.397453           0.000068
          313              O       2.958652      13.990089       5.657843      -0.858614      52.017061 0.90683316E+03  0.24769235E+05                                11.120204                            9.388081      -0.177553       1.951371                    0.996432      32.079204      89.007115       0.615267       0.364466      -1.138100       0.024901       0.061796       0.096413       0.117194      -0.010019      -0.004777       0.000432      -0.027645       0.010743      -0.019702       0.004110       0.015592             12.520269      16.755294       1.172316      -5.071976       8.724668      -1.700749      12.080846           0.000053
          314              O       5.197073       5.213169       7.566672      -0.698127      46.933199 0.74608116E+03  0.19520580E+05                                10.461381                            8.581383       0.117977       2.035629                    0.996674      31.119077      86.114618       0.632470       0.370135      -1.127193       0.005614       0.059736      -0.054515       0.081067      -0.057136       0.058879       0.065725       0.076097      -0.077752      -0.128686       0.040208       0.088478             11.670600      16.035210      -3.030083       4.163109      10.820642      -1.581579       8.155949           0.000095
          315              O       3.014987       5.087291       7.386709      -0.668792      45.228069 0.68244412E+03  0.17413487E+05                                10.111908                            8.129309       0.327138       2.117804                    0.997660      29.912593      81.005320       0.661022       0.363138      -1.135739      -0.011738       0.041870      -0.061101       0.074995       0.057695      -0.050256       0.070815       0.052936      -0.072727      -0.125627       0.049627       0.076000             11.421548      16.112907       3.233466      -3.640256      10.982341      -1.780170       7.169395           0.000085
          316              O       0.333731       8.682978      21.285489      -0.497573      24.770057 0.37116968E+03  0.81670813E+04                                 6.732574                            5.935642       0.424776       2.247832                    0.997189      24.532807      62.534865       0.782019       0.355954      -1.136707       0.028918       0.014786       0.023974       0.040368      -0.032352       0.073063      -0.016089       0.038575      -0.024562      -0.068501      -0.025304       0.093805              7.127801       8.348202      -1.202573       1.980978       5.085887      -1.083506       7.949314          -0.000085
          317              O       2.553611       8.928789      21.106056      -0.545558      34.116741 0.55120820E+03  0.13318241E+05                                 8.340928                            7.331206       0.357289       2.183541                    0.995456      27.096594      71.137488       0.693280       0.365651      -1.135088       0.008123       0.030271       0.048687       0.057903       0.010949      -0.035736       0.062239      -0.058814      -0.144776      -0.093324       0.009919       0.083405              8.903533       9.276370       1.820293      -3.320381       7.569644      -1.801977       9.864585           0.000114
          318              O       6.694583      17.721277       3.400483      -0.842292      49.229211 0.89321304E+03  0.24232645E+05                                10.589276                            9.247892       0.006455       2.018302                    0.994738      31.399157      85.983463       0.628780       0.359056      -1.145779       0.005350       0.090619       0.005675       0.090954      -0.011853       0.026295      -0.004336      -0.031300       0.054667      -0.038996       0.005209       0.033787             11.549450      17.263847      -3.540873      -0.502017       9.137392      -0.652133       8.247110          -0.000158
          319              O       2.048736      17.792319       3.718268      -0.863999      47.299217 0.90014758E+03  0.24472365E+05                                10.278096                            9.258897       0.157681       2.048269                    0.996908      32.101423      88.050195       0.630823       0.357138      -1.147111      -0.027836       0.103186       0.036510       0.112939       0.013298      -0.021589       0.001758      -0.031452       0.010423      -0.034123       0.011665       0.022458             11.005039      15.197810       3.247566       1.626250      10.127244       0.915266       7.690061           0.005739
          320              O       0.825057      15.572302       3.910689      -0.949201      58.493401 0.10799947E+04  0.30941942E+05                                12.066973                           10.283311      -0.250492       1.874950                    0.998223      35.414785     101.983211       0.582243       0.367177      -1.131381       0.013466       0.072029       0.047897       0.087542      -0.013189      -0.005411      -0.000178       0.048264       0.105478      -0.045109       0.008894       0.036215             13.579247       9.085471       0.662204      -1.644642      17.239653      -7.425610      14.412616           0.000579

******************************************************
Auxiliary information for the entire system
The total spin magnetic moment of the unit cell is   0.311560
The total net atomic charge of the unit cell is   -0.000002
Accuracy of reproducing the electrostatic potential in the unit cell:
  The inner radius (bohr) =    5.0000
  The outer radius (bohr) =   12.0000
  Valid grid points have density less than (e/(bohr^3)) =    0.0001
  The number of valid grid points were=        27969
  The rms potential error without charges in kcal/mol is=      2.43888
  The rms potential error with partial charges in kcal/mol is=      1.10614
  The RRMSE value at monopole order=      0.45354
  The rms potential error with partial charges and cloud penetration in kcal/mol is=      1.10715
  The RRMSE value at monopole order with cloud penetration is=      0.45396
  The rms potential error with partial charges and atomic dipoles in kcal/mol is=      0.35954
  The RRMSE value at dipole order=      0.14742
  The rms potential error with partial charges, atomic dipoles and cloud penetration in kcal/mol is=      0.35848
  The RRMSE value at dipole order with cloud penetration=      0.14699

******************************************************
The electron densities and ab initio electrostatic potential were computed in VASP using the PBE functional and
projector augmented wave method. See the main text of the journal article for a description of computational details.
The atomic charges, dipoles, and quadrupoles were computed with the DDEC6 method as described in
(a) T. A. Manz and N. Gabaldon Limas, RSC Adv. 6 (2016) 47771-47801 DOI: 10.1039/c6ra04656h
(b) N. Gabaldon Limas and T. A. Manz, RSC Adv. 8 (2018) 2678-2707 DOI: 10.1039/c7ra11829e.
For each atom in the material, the electron cloud parameters were fit to the spherically averaged atom-in-material
electron density using radial positions for which this density was between 10^-4 and 10^-2 electrons per cubic bohr.
The polarizabilities, dispersion coefficients, and quantum Drude oscillator (QDO) parameters were fit using the MCLF method.
The magnetic structure of the system was optimized in VASP from the default ferromagnetic initial guess using spin polarization.
The atomic spin moments (ASMs) were computed on this optimized magnetic structure using the DDEC6 partition as inputs
to the method of T. A. Manz and D. S. Sholl, J. Chem. Theory Comput. 7 (2011) 4146-4164 DOI: 10.1021/ct200539n.
The RMSE and RRMSE were computed using a uniform grid with Ewald summation.
