# Supplementary material for: A collection of forcefield precursors for metal–organic frameworks
Source: RSC Adv. 2019 Nov 13;9(63):36492–507. doi: 10.1039/c9ra07327b (PMC9075174; doi:10.1039/c9ra07327b)
Supplement: RA-009-C9RA07327B-s4623 [file RA-009-C9RA07327B-s4623.xyz]

  320
jmolscript: load "" {1 1 1} spacegroup "x,y,z" unitcell [{      7.090000     0.000000     0.000000 }, {      0.000000    20.910000     0.000000 }, {      0.000000    -8.417929    26.519008 }]
Sm     6.187939    13.467043    17.542059     2.191649
Sm     0.614348    13.878318     5.482805     2.092806
Sm     2.642939    -5.183936    22.236453     2.191652
Sm     4.159348     2.822718     7.776699     2.092798
Sm     0.902061    -0.974972     8.976949     2.191650
Sm     6.475652    -1.386247    21.036203     2.092816
Sm     4.447061    17.676007     4.282555     2.191652
Sm     2.930651     9.669353    18.742309     2.092800
P      6.801933    16.895251     7.232264     1.480447
P      6.477708     9.972261    18.019931     1.355379
P      2.676688    12.779788    16.609120     1.426250
P      3.256933    -0.194216     6.027240     1.480448
P      2.932708    -1.689154    21.758581     1.355377
P      6.221688    -4.496682    23.169392     1.426251
P      0.288067    -4.403180    19.286744     1.480446
P      0.612292     2.519810     8.499077     1.355378
P      4.413312    -0.287717     9.909888     1.426250
P      3.833067    12.686287    20.491768     1.480449
P      4.157292    14.181225     4.760427     1.355378
P      0.868312    16.988753     3.349616     1.426251
H      4.609209    17.927109     8.573595     0.282224
H      5.757080     7.202454    18.197343     0.309651
H      0.120530     7.163459    18.247729     0.313195
H      1.137945    11.071635    15.526879     0.292738
H      0.523951    11.973955    14.574847     0.311838
H      6.263306    15.935862     9.286957     0.143359
H      5.331680    15.345967     8.167854     0.133783
H      3.062880    17.283646    10.146172     0.121529
H      3.155050    15.879055     9.459330     0.101719
H      3.910135    14.092409    10.740198     0.093810
H      4.848851    13.204821    12.673434     0.088647
H      5.801038    -4.023698    13.874745     0.108264
H      4.953783    -3.149444    11.917642     0.116694
H      5.830107     8.540775    16.306538     0.140793
H      0.302743     8.540098    16.433829     0.133180
H      0.207737     6.040970    16.211070     0.106522
H      5.726593     6.058159    16.189854     0.105543
H      4.492224     4.644586    17.863204     0.106980
H      4.510658     2.836733    19.289926     0.108752
H      1.369079     2.533967    18.873578     0.113356
H      1.359862     4.351840    17.454811     0.105021
H      7.029026    12.798913    10.124957     0.127878
H      6.761733    11.782255    12.188136     0.118085
H      2.083751     9.831268    13.874745     0.097798
H      0.526787     9.892284    13.689112     0.107753
H      3.216733    11.947803    14.479378     0.146055
H      2.265964    13.194335    14.333524     0.163228
H      3.403200    10.414684    12.010459     0.101158
H      3.685382    11.411708     9.936672     0.118662
H      3.221696    13.349484     7.343113     0.428039
H      1.064209    -1.226073     4.685909     0.282248
H      2.212080     1.080652    21.581169     0.309653
H      3.665530     1.119647    21.530783     0.313197
H      4.682945    -2.788528    24.251633     0.292739
H      4.068951    -3.690849    25.203665     0.311838
H      2.718306     0.765173     3.972547     0.143341
H      1.786680     1.355069     5.091650     0.133766
H      6.607880    -0.582611     3.113332     0.121529
H      6.700050     0.821981     3.800174     0.101702
H      0.365135     2.608627     2.519306     0.093809
H      1.303851     3.496215     0.586070     0.088647
H      2.256038    12.306805    25.903767     0.108264
H      1.408783    19.850480     1.341862     0.116694
H      2.285107    -0.257669    23.471974     0.140790
H      3.847743    -0.256992    23.344683     0.133179
H      3.752737     2.242136    23.567442     0.106522
H      2.181593     2.224947    23.588658     0.105540
H      0.947224     3.638520    21.915308     0.106986
H      0.965658     5.446373    20.488586     0.108760
H      4.914079     5.749140    20.904934     0.113361
H      4.904862     3.931266    22.323701     0.105023
H      3.484026     3.902123     3.134547     0.127878
H      3.216733     4.918781     1.071368     0.118085
H      5.628751    -1.548161    25.903767     0.097798
H      4.071787    -1.609178    26.089400     0.107752
H      6.761733    -3.664696    25.299134     0.146055
H      5.810964    -4.911229    25.444988     0.163227
H      6.948200     6.286352     1.249045     0.101158
H      0.140382     5.289327     3.322832     0.118661
H      6.766696     3.351551     5.916391     0.428038
H      2.480791    -5.435038    17.945413     0.282225
H      1.332920     5.289617     8.321665     0.309652
H      6.969470     5.328612     8.271279     0.313196
H      5.952055     1.420436    10.992129     0.292737
H      6.566049     0.518116    11.944161     0.311838
H      0.826694    -3.443791    17.232051     0.143358
H      1.758320    -2.853896    18.351154     0.133783
H      4.027120    -4.791575    16.372836     0.121528
H      3.934950    -3.386984    17.059678     0.101720
H      3.179865    -1.600338    15.778810     0.093810
H      2.241149    -0.712750    13.845574     0.088647
H      1.288962    16.515769    12.644263     0.108263
H      2.136217    15.641515    14.601366     0.116693
H      1.259893     3.951296    10.212470     0.140792
H      6.787257     3.951973    10.085179     0.133179
H      6.882263     6.451101    10.307938     0.106522
H      1.363407     6.433912    10.329154     0.105540
H      2.597776     7.847485     8.655804     0.106981
H      2.579342     9.655338     7.229082     0.108757
H      5.720921     9.958104     7.645430     0.113358
H      5.730138     8.140231     9.064197     0.105020
H      0.060974    -0.306842    16.394051     0.127878
H      0.328267     0.709816    14.330872     0.118085
H      5.006249     2.660803    12.644263     0.097796
H      6.563213     2.599787    12.829896     0.107753
H      3.873267     0.544268    12.039630     0.146055
H      4.824036    -0.702264    12.185484     0.163229
H      3.686800     2.077387    14.508549     0.101158
H      3.404618     1.080363    16.582336     0.118665
H      3.868304    -0.857413    19.175895     0.428039
H      6.025791    13.718144    21.833099     0.282247
H      4.877920    11.411419     4.937839     0.309653
H      3.424470    11.372424     4.988225     0.313196
H      2.407055    15.280599     2.267375     0.292739
H      3.021049    16.182920     1.315343     0.311838
H      4.371694    11.726898    22.546461     0.143341
H      5.303320    11.137002    21.427358     0.133766
H      0.482120    13.074682    23.405676     0.121529
H      0.389950    11.670090    22.718834     0.101702
H      6.724865     9.883444    23.999702     0.093809
H      5.786149     8.995856    25.932938     0.088647
H      4.833962     0.185266     0.615241     0.108264
H      5.681217    -7.358409    25.177146     0.116694
H      4.804893    12.749740     3.047034     0.140789
H      3.242257    12.749063     3.174325     0.133178
H      3.337263    10.249935     2.951566     0.106521
H      4.908407    10.267124     2.930350     0.105538
H      6.142776     8.853551     4.603700     0.106983
H      6.124342     7.045698     6.030422     0.108759
H      2.175921     6.742931     5.614074     0.113361
H      2.185138     8.560805     4.195307     0.105022
H      3.605974     8.589948    23.384461     0.127879
H      3.873267     7.573290    25.447640     0.118085
H      1.461249    14.040232     0.615241     0.097796
H      3.018213    14.101249     0.429608     0.107752
H      0.328267    16.156767     1.219874     0.146055
H      1.279036    17.403300     1.074020     0.163227
H      0.141800     6.205719    25.269963     0.101158
H      6.949618     7.202744    23.196176     0.118662
H      0.323304     9.140520    20.602617     0.428039
C      5.732974    16.162439     8.507298    -0.408299
C      3.674747    16.577919     9.886021    -0.123423
C      4.324900    16.013593    11.123663     0.144353
C      4.302921    14.660735    11.360743    -0.189102
C      4.865158    14.124316    12.530231    -0.137534
C      5.437321    14.949945    13.466617    -0.029682
C      5.439448    16.315504    13.235637    -0.094997
C      4.913370    16.844809    12.068801    -0.125057
C      5.989632    14.388683    14.760480     0.584209
C      6.565340     8.509800    16.937690    -0.394375
C      6.503657     6.022268    16.770621    -0.111747
C      6.479551     4.739247    17.584754     0.074486
C      5.299775     4.247245    18.093919    -0.166676
C      5.313955     3.159856    18.950483    -0.094729
C      6.490186     2.547714    19.311142    -0.032965
C      0.571454     2.980950    18.703856    -0.088351
C      0.567200     4.068746    17.852596    -0.167314
C      6.509329     1.435778    20.310908     0.564187
C      1.971729    12.881253     8.501994     0.626955
C      1.839855    12.214433     9.838552    -0.036491
C      0.642354    12.323066    10.504179    -0.062652
C      0.484956    11.718758    11.742617    -0.156044
C      1.527895    11.027569    12.312775     0.105551
C      1.339301    10.421741    13.681156    -0.112002
C      2.426907    12.381919    14.837650    -0.378276
C      2.706962    10.904326    11.633889    -0.169422
C      2.878540    11.497771    10.390147    -0.094929
C      2.187974     0.538596     4.752206    -0.408271
C      0.129747     0.123116     3.373483    -0.123397
C      0.779900     0.687443     2.135841     0.144337
C      0.757921     2.040300     1.898761    -0.189102
C      1.320158     2.576720     0.729273    -0.137532
C      1.892321    -6.666839    26.311895    -0.029681
C      1.894448     0.385532     0.023867    -0.095001
C      1.368370    -0.143773     1.190703    -0.125057
C      2.444632    -6.105576    25.018032     0.584209
C      3.020340    -0.226693    22.840822    -0.394377
C      2.958657     2.260839    23.007891    -0.111768
C      2.934551     3.543859    22.193758     0.074349
C      1.754775     4.035861    21.684593    -0.166708
C      1.768955     5.123251    20.828029    -0.094788
C      2.945186     5.735392    20.467370    -0.033117
C      4.116454     5.302157    21.074656    -0.088439
C      4.112200     4.214360    21.925916    -0.167325
C      2.964329     6.847328    19.467604     0.564063
C      5.516729     3.819783     4.757510     0.626943
C      5.384855     4.486602     3.420952    -0.036506
C      4.187354     4.377969     2.755325    -0.062661
C      4.029956     4.982277     1.516887    -0.156044
C      5.072895     5.673467     0.946729     0.105550
C      4.884301    -2.138635    26.097356    -0.112000
C      5.971907    -4.098812    24.940862    -0.378277
C      6.251962     5.796710     1.625615    -0.169417
C      6.423540     5.203264     2.869357    -0.094941
C      1.357026    -3.670368    18.011710    -0.408296
C      3.415253    -4.085848    16.632987    -0.123420
C      2.765100    -3.521522    15.395345     0.144353
C      2.787079    -2.168664    15.158265    -0.189098
C      2.224842    -1.632245    13.988777    -0.137530
C      1.652679    -2.457874    13.052391    -0.029683
C      1.650552    -3.823433    13.283371    -0.095000
C      2.176630    -4.352738    14.450207    -0.125060
C      1.100368    -1.896612    11.758528     0.584211
C      0.524660     3.982271     9.581318    -0.394378
C      0.586343     6.469803     9.748387    -0.111763
C      0.610449     7.752824     8.934254     0.074386
C      1.790225     8.244826     8.425089    -0.166710
C      1.776045     9.332215     7.568525    -0.094770
C      0.599814     9.944357     7.207866    -0.033067
C      6.518546     9.511121     7.815152    -0.088410
C      6.522800     8.423325     8.666412    -0.167332
C      0.580671    11.056293     6.208100     0.564104
C      5.118271    -0.389182    18.017014     0.626971
C      5.250145     0.277638    16.680456    -0.036474
C      6.447646     0.169005    16.014829    -0.062646
C      6.605044     0.773313    14.776391    -0.156038
C      5.562105     1.464502    14.206233     0.105562
C      5.750699     2.070330    12.837852    -0.112001
C      4.663093     0.110152    11.681358    -0.378275
C      4.383038     1.587745    14.885119    -0.169421
C      4.211460     0.994300    16.128861    -0.094910
C      4.902026    11.953475    21.766802    -0.408273
C      6.960253    12.368955    23.145525    -0.123398
C      6.310100    11.804628    24.383167     0.144339
C      6.332079    10.451771    24.620247    -0.189103
C      5.769842     9.915351    25.789735    -0.137533
C      5.197679    19.158910     0.207113    -0.029682
C      5.195552    20.524468    -0.023867    -0.095001
C      5.721630    12.635844    25.328305    -0.125056
C      4.645368    18.597647     1.500976     0.584209
C      4.069660    12.718764     3.678186    -0.394379
C      4.131343    10.231232     3.511117    -0.111771
C      4.155449     8.948212     4.325250     0.074331
C      5.335225     8.456210     4.834415    -0.166718
C      5.321045     7.368820     5.690979    -0.094797
C      4.144814     6.756679     6.051638    -0.033136
C      2.973546     7.189914     5.444352    -0.088450
C      2.977800     8.277711     4.593092    -0.167332
C      4.125671     5.644743     7.051404     0.564049
C      1.573271     8.672288    21.761498     0.626944
C      1.705145     8.005469    23.098056    -0.036505
C      2.902646     8.114102    23.763683    -0.062660
C      3.060044     7.509794    25.002121    -0.156044
C      2.017105     6.818604    25.572279     0.105550
C      2.205699    14.630706     0.421652    -0.112001
C      1.118093    16.590883     1.578146    -0.378277
C      0.838038     6.695361    24.893393    -0.169417
C      0.666460     7.288807    23.649651    -0.094939
N      4.658839    17.129706     8.892089    -0.228561
N      6.503657     7.217863    17.694278    -0.184327
N      1.254930    11.474304    14.732635    -0.185944
N      1.113839    -0.428671     4.367415    -0.228966
N      2.958657     1.065243    22.084234    -0.184344
N      4.799930    -3.191197    25.045877    -0.185944
N      2.431161    -4.637635    17.626919    -0.228586
N      0.586343     5.274208     8.824730    -0.184342
N      5.835070     1.017767    11.786373    -0.185943
N      5.976161    12.920742    22.151593    -0.228950
N      4.131343    11.426828     4.434774    -0.184348
N      2.290070    15.683268     1.473131    -0.185944
O      6.203041    15.154152    15.708534    -0.588298
O      6.166173    13.131338    14.834998    -0.694908
O      0.511189    17.976884     7.910885    -0.879771
O      0.618957    15.766170     6.792048    -0.866880
O      5.879737    17.454302     6.183172    -0.919224
O      6.573848    11.156231    17.092296    -0.872075
O      5.187753     9.905240    18.792960    -0.864855
O      0.575708     9.848642    18.965334    -0.862504
O      5.431649     0.996553    20.778969    -0.695828
O      0.516861     0.886333    20.605800    -0.671996
O      3.214606    13.017330     8.093071    -0.507053
O      1.000399    13.239085     7.875350    -0.536886
O      3.974654    13.546649    16.708301    -0.841256
O      1.471884    13.611887    17.017247    -0.864471
O      2.700581    11.392266    17.214284    -0.952925
O      2.658041    -6.871045    24.069978    -0.588304
O      2.621173    -4.848232    24.943514    -0.694902
O      4.056189    -1.275848     5.348619    -0.879769
O      4.163957     0.934865     6.467456    -0.866881
O      2.334737    -0.753266     7.076332    -0.919221
O      3.028848    -2.873125    22.686216    -0.872080
O      1.642753    -1.622134    20.985552    -0.864852
O      4.120708    -1.565535    20.813178    -0.862504
O      1.886649     7.286554    18.999543    -0.695855
O      4.061861     7.396774    19.172712    -0.672018
O      6.759606     3.683705     5.166433    -0.507052
O      4.545399     3.461951     5.384154    -0.536897
O      0.429654    -5.263542    23.070211    -0.841256
O      5.016884    -5.328781    22.761265    -0.864476
O      6.245581    -3.109160    22.564228    -0.952924
O      0.886959    -2.662081    10.810474    -0.588301
O      0.923827    -0.639267    11.684010    -0.694906
O      6.578811    -5.484813    18.608123    -0.879770
O      6.471043    -3.274099    19.726960    -0.866879
O      1.210263    -4.962231    20.335836    -0.919224
O      0.516152     1.335840     9.426712    -0.872075
O      1.902247     2.586831     7.726048    -0.864854
O      6.514292     2.643429     7.553674    -0.862504
O      1.658351    11.495518     5.740039    -0.695850
O      6.573139    11.605738     5.913208    -0.672013
O      3.875394    -0.525259    18.425937    -0.507053
O      6.089601    -0.747014    18.643658    -0.536873
O      3.115346    -1.054578     9.810707    -0.841258
O      5.618116    -1.119816     9.501761    -0.864471
O      4.389419     1.099805     9.304724    -0.952925
O      4.431959    19.363116     2.449030    -0.588304
O      4.468827    17.340303     1.575494    -0.694903
O      3.033811    13.767919    21.170389    -0.879769
O      2.926043    11.557206    20.051552    -0.866882
O      4.755263    13.245337    19.442676    -0.919221
O      4.061152    15.365196     3.832792    -0.872078
O      5.447247    14.114205     5.533456    -0.864853
O      2.969292    14.057606     5.705830    -0.862504
O      5.203351     5.205517     7.519465    -0.695862
O      3.028139     5.095297     7.346296    -0.672023
O      0.330394     8.808366    21.352575    -0.507051
O      2.544601     9.030120    21.134854    -0.536896
O      6.660346    17.755613     3.448797    -0.841256
O      2.073116    17.820852     3.757743    -0.864476
O      0.844419    15.601231     3.954780    -0.952925

The following XYZ coordinates are in angstroms. Other properties are in atomic units.
The sperically averaged electron density of each atom fit to a function of the form exp(a - br)
eigen_1, eigen_2 and eigen_3 are the three eigenvalues of traceless quadrupole moment tensor
  atom number  atomic symbol              X              Y              Z     net charge C6 coefficient C8 coefficient C10 coefficient fluctuating dipole atomic polarizability isotropic forcefield polarizability              a              b squared Pearson coefficient          <r^3>          <r^4>         wp_QDO          m_QDO          q_QDO       dipole_x       dipole_y       dipole_z         dipole            Qxy            Qxz            Qyz     Q(x^2-y^2)  Q(3z^2 - R^2)        eigen_1        eigen_2        eigen_3 static polarizability      alpha(xx)      alpha(xy)      alpha(xz)      alpha(yy)      alpha(yz)      alpha(zz) atomic spin moment
            1             Sm       6.187939      13.467043      17.542059       2.191649     121.404974 0.28275600E+04  0.94047019E+05                                15.677236                           13.950047       2.398880       2.480043                    0.999692      76.413151     175.901111       0.713513       0.258090      -1.353865      -0.028363       0.059460       0.044713       0.079619      -0.052543       0.036172       0.005443       0.023412      -0.085868      -0.063463      -0.011042       0.074505             17.332506      19.845886       0.834557      -1.868876      15.179848      -0.736800      16.971783          -0.000032
            2             Sm       0.614348      13.878318       5.482805       2.092806     146.267363 0.32874772E+04  0.11424839E+06                                18.201893                           15.340018       2.345635       2.437517                    0.999569      80.422214     193.105617       0.656596       0.268423      -1.332360      -0.021100       0.147809       0.085685       0.172147       0.031831      -0.026358      -0.031072       0.095844       0.151951      -0.086696       0.007896       0.078800             20.959962      21.985262      -0.919084       0.745418      25.609583      -4.797388      15.285039          -0.000235
            3             Sm       2.642939      -5.183936      22.236453       2.191652     121.403978 0.28275330E+04  0.94045889E+05                                15.677139                           13.949971       2.398883       2.480045                    0.999692      76.413020     175.900541       0.713516       0.258089      -1.353865      -0.028362      -0.059456      -0.044715       0.079617       0.052541      -0.036173       0.005442       0.023410      -0.085864      -0.063462      -0.011041       0.074503             17.332384      19.845775      -0.834553       1.868874      15.179784      -0.736785      16.971593          -0.000031
            4             Sm       4.159348       2.822718       7.776699       2.092798     146.269617 0.32875334E+04  0.11425086E+06                                18.202109                           15.340171       2.345614       2.437510                    0.999569      80.422498     193.106919       0.656592       0.268424      -1.332359      -0.021100      -0.147812      -0.085683       0.172149      -0.031831       0.026357      -0.031071       0.095847       0.151938      -0.086695       0.007898       0.078797             20.960245      21.985508       0.919114      -0.745441      25.609988      -4.797504      15.285238          -0.000234
            5             Sm       0.902061      -0.974972       8.976949       2.191650     121.404745 0.28275531E+04  0.94046727E+05                                15.677214                           13.950027       2.398880       2.480044                    0.999692      76.413115     175.900954       0.713514       0.258090      -1.353865       0.028363      -0.059460      -0.044712       0.079619      -0.052542       0.036172       0.005444       0.023411      -0.085869      -0.063463      -0.011041       0.074504             17.332484      19.845843       0.834555      -1.868864      15.179889      -0.736804      16.971721          -0.000032
            6             Sm       6.475652      -1.386247      21.036203       2.092816     146.262067 0.32873438E+04  0.11424251E+06                                18.201385                           15.339650       2.345690       2.437536                    0.999569      80.421616     193.102711       0.656608       0.268421      -1.332363       0.021101      -0.147804      -0.085683       0.172142       0.031832      -0.026358      -0.031065       0.095839       0.151981      -0.086697       0.007896       0.078801             20.959283      21.984655      -0.919041       0.745386      25.608572      -4.797110      15.284622          -0.000227
            7             Sm       4.447061      17.676007       4.282555       2.191652     121.404066 0.28275355E+04  0.94045995E+05                                15.677147                           13.949979       2.398882       2.480045                    0.999692      76.413040     175.900619       0.713516       0.258089      -1.353865       0.028363       0.059457       0.044715       0.079618       0.052541      -0.036173       0.005442       0.023411      -0.085863      -0.063462      -0.011041       0.074503             17.332398      19.845784      -0.834557       1.868873      15.179841      -0.736797      16.971571          -0.000032
            8             Sm       2.930651       9.669353      18.742309       2.092800     146.268014 0.32874936E+04  0.11424911E+06                                18.201954                           15.340060       2.345630       2.437515                    0.999569      80.422348     193.106120       0.656595       0.268423      -1.332360       0.021101       0.147812       0.085681       0.172148      -0.031832       0.026357      -0.031069       0.095846       0.151948      -0.086696       0.007898       0.078798             20.960025      21.985320       0.919100      -0.745432      25.609602      -4.797439      15.285154          -0.000228
            9              P       6.801933      16.895251       7.232264       1.480447      60.795835 0.10300736E+04  0.29789525E+05                                12.678214                           10.349657       0.095085       1.849731                    0.999278      45.953550     142.486766       0.543120       0.389955      -1.091104       0.098067       0.063442      -0.074515       0.138544      -0.035153      -0.013623      -0.018645       0.057822      -0.019495      -0.053298       0.004155       0.049143             14.008443      13.921085      -0.368278       0.230641      13.265455       1.260391      14.838788           0.000156
           10              P       6.477708       9.972261      18.019931       1.355379      67.753061 0.11094108E+04  0.32638415E+05                                13.401187                           10.565371       0.456301       1.931600                    0.999891      48.513508     151.018775       0.551774       0.377319      -1.101685      -0.002481       0.094206       0.089756       0.130143       0.014444      -0.002122       0.016847      -0.071511       0.241771      -0.079038      -0.004768       0.083805             15.570087      16.695214      -0.451697      -0.472546      16.772050      -2.474543      13.242998          -0.000011
           11              P       2.676688      12.779788      16.609120       1.426250      58.569905 0.10227516E+04  0.29602598E+05                                12.633531                           10.533000       0.124588       1.853733                    0.998957      47.241346     147.801866       0.520213       0.406785      -1.076812       0.023369       0.037203       0.128124       0.135447       0.006550      -0.002144      -0.016203      -0.095090       0.171016      -0.076505       0.013392       0.063113             13.933777      15.437828       0.629254       0.873873      13.659316      -1.141980      12.704186           0.000220
           12              P       3.256933      -0.194216       6.027240       1.480448      60.795785 0.10300695E+04  0.29789379E+05                                12.678226                           10.349648       0.095071       1.849729                    0.999278      45.953433     142.486345       0.543119       0.389956      -1.091104       0.098066      -0.063446       0.074516       0.138546       0.035159       0.013627      -0.018639       0.057825      -0.019503      -0.053299       0.004148       0.049151             14.008482      13.921212       0.368303      -0.230525      13.265411       1.260423      14.838824           0.000155
           13              P       2.932708      -1.689154      21.758581       1.355377      67.753087 0.11094129E+04  0.32638487E+05                                13.401177                           10.565371       0.456307       1.931601                    0.999891      48.513529     151.018785       0.551775       0.377318      -1.101686      -0.002481      -0.094205      -0.089755       0.130141      -0.014444       0.002123       0.016845      -0.071514       0.241772      -0.079039      -0.004766       0.083805             15.570066      16.695117       0.451707       0.472533      16.772131      -2.474497      13.242950          -0.000012
           14              P       6.221688      -4.496682      23.169392       1.426251      58.569711 0.10227496E+04  0.29602517E+05                                12.633494                           10.532986       0.124600       1.853737                    0.998957      47.241214     147.801247       0.520214       0.406785      -1.076812       0.023370      -0.037203      -0.128124       0.135448      -0.006550       0.002144      -0.016200      -0.095088       0.171016      -0.076504       0.013393       0.063110             13.933718      15.437756      -0.629243      -0.873878      13.659295      -1.141929      12.704104           0.000219
           15              P       0.288067      -4.403180      19.286744       1.480446      60.795865 0.10300741E+04  0.29789548E+05                                12.678223                           10.349663       0.095077       1.849729                    0.999278      45.953574     142.486895       0.543120       0.389956      -1.091104      -0.098066      -0.063442       0.074514       0.138543      -0.035153      -0.013621      -0.018645       0.057821      -0.019497      -0.053297       0.004154       0.049143             14.008452      13.921111      -0.368276       0.230632      13.265409       1.260387      14.838835           0.000162
           16              P       0.612292       2.519810       8.499077       1.355378      67.753092 0.11094106E+04  0.32638406E+05                                13.401189                           10.565368       0.456309       1.931602                    0.999891      48.513517     151.018783       0.551774       0.377319      -1.101686       0.002481      -0.094206      -0.089756       0.130143       0.014443      -0.002122       0.016847      -0.071510       0.241772      -0.079037      -0.004769       0.083806             15.570107      16.695212      -0.451697      -0.472544      16.772141      -2.474529      13.242969          -0.000013
           17              P       4.413312      -0.287717       9.909888       1.426250      58.569900 0.10227509E+04  0.29602575E+05                                12.633532                           10.532997       0.124586       1.853733                    0.998957      47.241344     147.801879       0.520213       0.406785      -1.076812      -0.023370      -0.037202      -0.128123       0.135446       0.006550      -0.002145      -0.016204      -0.095088       0.171012      -0.076503       0.013391       0.063112             13.933785      15.437827       0.629257       0.873869      13.659365      -1.141996      12.704162           0.000220
           18              P       3.833067      12.686287      20.491768       1.480449      60.795784 0.10300695E+04  0.29789383E+05                                12.678231                           10.349652       0.095069       1.849728                    0.999278      45.953468     142.486528       0.543119       0.389957      -1.091103      -0.098066       0.063446      -0.074517       0.138547       0.035160       0.013627      -0.018639       0.057824      -0.019503      -0.053299       0.004148       0.049151             14.008485      13.921218       0.368298      -0.230532      13.265373       1.260408      14.838863           0.000148
           19              P       4.157292      14.181225       4.760427       1.355378      67.753068 0.11094109E+04  0.32638420E+05                                13.401187                           10.565371       0.456306       1.931601                    0.999891      48.513529     151.018862       0.551774       0.377319      -1.101685       0.002480       0.094206       0.089756       0.130142      -0.014444       0.002123       0.016845      -0.071513       0.241771      -0.079038      -0.004767       0.083805             15.570101      16.695177       0.451706       0.472535      16.772174      -2.474505      13.242951          -0.000013
           20              P       0.868312      16.988753       3.349616       1.426251      58.569722 0.10227488E+04  0.29602486E+05                                12.633492                           10.532978       0.124605       1.853739                    0.998957      47.241216     147.801230       0.520214       0.406785      -1.076813      -0.023370       0.037202       0.128124       0.135447      -0.006550       0.002144      -0.016201      -0.095088       0.171013      -0.076504       0.013393       0.063110             13.933727      15.437738      -0.629241      -0.873876      13.659346      -1.141959      12.704098           0.000218
           21              H       4.609209      17.927109       8.573595       0.282224       0.558714 0.36464980E+01  0.30225169E+02                                 1.241638                            1.215790      -1.068839       2.458292                    0.999942       2.845579       7.999748       0.486117       1.520101      -0.660855      -0.000786       0.040595      -0.015604       0.043498      -0.010436      -0.016042      -0.016524      -0.013126      -0.029013      -0.031134       0.010516       0.020618              1.247026       1.072675      -0.029414      -0.031972       1.495632      -0.174257       1.172771           0.002560
           22              H       5.757080       7.202454      18.197343       0.309651       0.503341 0.31291842E+01  0.25215928E+02                                 1.217857                            1.169907      -1.099593       2.474272                    0.999660       2.755476       7.892727       0.463404       1.640222      -0.641928      -0.019140       0.002554       0.014246       0.023996       0.001734       0.003978       0.002156      -0.008536       0.015780      -0.008200       0.000634       0.007566              1.246412       1.490960       0.010336      -0.286488       1.092802      -0.001453       1.155475          -0.000014
           23              H       0.120530       7.163459      18.247729       0.313195       0.505865 0.31337734E+01  0.25245222E+02                                 1.218198                            1.167677      -1.099903       2.474628                    0.999750       2.741363       7.833923       0.465999       1.631582      -0.643208       0.017513       0.001705       0.015127       0.023204      -0.001175      -0.004053       0.000628      -0.007972       0.019204      -0.008406       0.000764       0.007642              1.247632       1.461525      -0.023026       0.306957       1.086971      -0.011286       1.194398          -0.000018
           24              H       1.137945      11.071635      15.526879       0.292738       0.571467 0.36587080E+01  0.30666569E+02                                 1.321696                            1.261538      -1.210607       2.403567                    0.998217       2.959720       8.654024       0.447986       1.631188      -0.642639      -0.003104      -0.011659       0.021959       0.025055       0.003771      -0.002682      -0.002022      -0.009404      -0.008228      -0.005966      -0.002170       0.008136              1.370858       1.131674       0.069563      -0.088142       1.229495      -0.262733       1.751405          -0.000007
           25              H       0.523951      11.973955      14.574847       0.311838       0.505816 0.31929030E+01  0.25884302E+02                                 1.222750                            1.182078      -1.196296       2.422904                    0.998582       2.816063       8.116010       0.460381       1.641111      -0.641224      -0.016143       0.012350      -0.006620       0.021376       0.009833       0.001257      -0.000458       0.000490      -0.000671      -0.009875      -0.000106       0.009981              1.243808       1.408174      -0.297392       0.062695       1.234673      -0.049121       1.088576          -0.000001
           26              H       6.263306      15.935862       9.286957       0.143359       0.976951 0.77329108E+01  0.75909629E+02                                 1.681952                            1.669766      -1.069632       2.378506                    0.997020       3.564767      10.257162       0.461480       1.352072      -0.693394       0.017128       0.001159       0.022591       0.028374      -0.006972       0.009339       0.007275       0.007922      -0.010952      -0.016316       0.004314       0.012003              1.680167       1.700691      -0.076035       0.268933       1.423659      -0.092045       1.916152           0.006588
           27              H       5.331680      15.345967       8.167854       0.133783       0.940840 0.72869545E+01  0.70801223E+02                                 1.663926                            1.638497      -1.054640       2.379815                    0.995840       3.670914      10.666973       0.456283       1.381582      -0.686509      -0.014641      -0.018988      -0.009437       0.025767      -0.002490       0.007009       0.009082       0.005561      -0.017511      -0.014907       0.005350       0.009557              1.664516       1.540458       0.231878       0.083227       1.856020       0.286627       1.597070           0.006383
           28              H       3.062880      17.283646      10.146172       0.121529       0.949294 0.70414399E+01  0.68183268E+02                                 1.702665                            1.629094      -1.239478       2.286789                    0.993852       3.844923      11.343352       0.447536       1.413390      -0.679097      -0.020435       0.027642       0.008304       0.035365      -0.001051      -0.002565       0.001885      -0.002936       0.000343      -0.003416      -0.000449       0.003865              1.727518       1.826764      -0.458336      -0.174582       1.860184       0.148175       1.495607          -0.000020
           29              H       3.155050      15.879055       9.459330       0.101719       0.966897 0.73349945E+01  0.70469771E+02                                 1.617364                            1.582316      -0.674596       2.544231                    0.999463       3.486685       9.658843       0.498064       1.280024      -0.708828      -0.016900      -0.017185      -0.017202       0.029612       0.005353       0.003514       0.003275       0.006153       0.010886      -0.008104      -0.000618       0.008721              1.621774       1.600209       0.271102       0.208673       1.716938       0.225074       1.548175           0.007522
           30              H       3.910135      14.092409      10.740198       0.093810       1.040114 0.76476920E+01  0.74848687E+02                                 1.723897                            1.636268      -1.326240       2.227392                    0.994273       3.879035      11.136613       0.476697       1.312834      -0.698674      -0.010739      -0.018039      -0.020862       0.029596      -0.000338       0.007966      -0.000348      -0.015602       0.007200      -0.013097       0.006081       0.007016              1.746451       1.572707       0.306189       0.337144       1.826220       0.359122       1.840426           0.000062
           31              H       4.848851      13.204821      12.673434       0.088647       1.085810 0.82918506E+01  0.82780630E+02                                 1.775049                            1.705991      -1.225778       2.273144                    0.994971       3.918691      11.349324       0.466118       1.316234      -0.698475      -0.000240      -0.030050       0.006264       0.030697       0.001638       0.003592       0.003313      -0.023253       0.007942      -0.013772       0.001911       0.011861              1.771259       1.555397       0.008419       0.024315       2.217736      -0.119595       1.540643           0.000054
           32              H       5.801038      -4.023698      13.874745       0.108264       1.034039 0.79654204E+01  0.78534944E+02                                 1.718004                            1.675222      -1.048554       2.378488                    0.996963       3.622753      10.343943       0.470202       1.321196      -0.699527       0.013547       0.024567       0.028632       0.040085       0.004206       0.008155       0.006324      -0.026361       0.008041      -0.017862       0.000929       0.016932              1.704954       1.635871       0.188266       0.231423       1.665619       0.253964       1.813372           0.000050
           33              H       4.953783      -3.149444      11.917642       0.116694       0.854650 0.61207428E+01  0.56795147E+02                                 1.545241                            1.492685      -0.905197       2.458157                    0.997970       3.449398       9.718064       0.483543       1.365097      -0.690242       0.003787       0.034355      -0.009800       0.035925       0.003026       0.009744      -0.002219      -0.019660       0.000501      -0.016379       0.006073       0.010305              1.547763       1.286443       0.028567       0.015573       2.012682      -0.176882       1.344165           0.000030
           34              H       5.830107       8.540775      16.306538       0.140793       1.226875 0.10226698E+02  0.10734639E+03                                 1.959752                            1.925394      -1.004062       2.411099                    0.996806       3.635308      10.715276       0.429258       1.359362      -0.694459      -0.019010       0.010644      -0.015241       0.026589      -0.001068       0.003628      -0.020837      -0.005999      -0.013338      -0.021236      -0.000961       0.022197              1.963833       2.087540      -0.106499       0.378063       1.849957      -0.170201       1.954003          -0.000069
           35              H       0.302743       8.540098      16.433829       0.133180       1.164633 0.94693066E+01  0.97932733E+02                                 1.909294                            1.861572      -1.170582       2.325661                    0.994361       3.771759      11.195163       0.431543       1.372375      -0.689763       0.018888       0.007841      -0.011982       0.023702       0.001454      -0.004914      -0.018597      -0.007749      -0.012709      -0.018956      -0.001972       0.020927              1.931232       2.120128       0.185772      -0.373163       1.833362      -0.206838       1.840207          -0.000050
           36              H       0.207737       6.040970      16.211070       0.106522       1.417001 0.11981985E+02  0.12991942E+03                                 2.113920                            2.050580      -0.833255       2.473553                    0.998475       3.686410      10.788721       0.429244       1.316001      -0.705133       0.025781      -0.009170      -0.011842       0.029815      -0.000848       0.001136       0.011022      -0.005259      -0.014447      -0.012131      -0.000054       0.012185              2.107911       2.283423      -0.013347      -0.474499       1.946489      -0.018006       2.093822          -0.000077
           37              H       5.726593       6.058159      16.189854       0.105543       1.439811 0.12210267E+02  0.13308464E+03                                 2.144953                            2.077378      -0.745012       2.513154                    0.999290       3.688538      10.840016       0.424000       1.325370      -0.703546      -0.024645      -0.009917      -0.011636       0.029002       0.002665      -0.004002       0.014280      -0.003012      -0.019208      -0.017382       0.002907       0.014475              2.139099       2.307072       0.021541       0.515841       1.948493      -0.006122       2.161731          -0.000130
           38              H       4.492224       4.644586      17.863204       0.106980       1.109276 0.83805295E+01  0.83583767E+02                                 1.798014                            1.717063      -0.966776       2.414690                    0.997586       3.613837      10.337543       0.465504       1.319265      -0.700620      -0.032696       0.013970      -0.003414       0.035719      -0.000968      -0.001902      -0.012801       0.013098      -0.038832      -0.020971       0.007811       0.013160              1.820266       2.249624      -0.343165       0.096372       1.737873      -0.062210       1.473301          -0.000079
           39              H       4.510658       2.836733      19.289926       0.108752       0.956072 0.70251066E+01  0.67473434E+02                                 1.661874                            1.596563      -1.017688       2.395524                    0.997184       3.621835      10.382122       0.468679       1.360663      -0.690787      -0.034723      -0.013734       0.012961       0.039526       0.001599      -0.001925      -0.009654       0.023018      -0.033919      -0.018621       0.001081       0.017540              1.683821       2.019662       0.197766      -0.272240       1.555045      -0.080613       1.476754          -0.000043
           40              H       1.369079       2.533967      18.873578       0.113356       0.948921 0.68188693E+01  0.64547976E+02                                 1.612604                            1.541595      -0.849942       2.474432                    0.999223       3.430657       9.539755       0.495081       1.306951      -0.702735       0.033689      -0.021454       0.005512       0.040319      -0.004447      -0.002752      -0.007495       0.017195      -0.036870      -0.016991       0.001134       0.015857              1.641147       1.997036      -0.311348       0.107321       1.568622      -0.056538       1.357784          -0.000070
           41              H       1.359862       4.351840      17.454811       0.105021       1.142701 0.86672898E+01  0.86676192E+02                                 1.800111                            1.720754      -0.903510       2.442463                    0.998725       3.518450       9.891443       0.478084       1.281107      -0.709833       0.032088       0.008635      -0.008208       0.034228      -0.003714      -0.001866      -0.010189       0.011755      -0.034517      -0.017901       0.005130       0.012770              1.811240       2.230064       0.179852      -0.276022       1.629489      -0.091384       1.574166          -0.000049
           42              H       7.029026      12.798913      10.124957       0.127878       0.911503 0.65396472E+01  0.61304108E+02                                 1.577788                            1.516674      -0.888482       2.471786                    0.999191       3.330020       9.236000       0.495347       1.319050      -0.700626      -0.031726       0.025085      -0.014475       0.042957      -0.005980       0.003835      -0.008277       0.013911      -0.013322      -0.012995      -0.000951       0.013946              1.582676       1.788705      -0.321727       0.177388       1.475975      -0.150892       1.483349          -0.000019
           43              H       6.761733      11.782255      12.188136       0.118085       1.043685 0.75777370E+01  0.73660780E+02                                 1.714856                            1.621485      -1.080611       2.365528                    0.997086       3.559607      10.035823       0.484275       1.301120      -0.703408      -0.030008       0.008157       0.015502       0.034747      -0.002104      -0.001191      -0.011968       0.022362       0.006900      -0.019242       0.009012       0.010231              1.743191       2.150962      -0.176995      -0.375293       1.386628       0.049941       1.691984          -0.000010
           44              H       2.083751       9.831268      13.874745       0.097798       1.433592 0.12168187E+02  0.13224506E+03                                 2.111023                            2.050300      -0.849755       2.457159                    0.998453       3.736331      10.892819       0.435023       1.295509      -0.708992       0.026652      -0.008472       0.000026       0.027966      -0.000488       0.001950       0.008648       0.016859       0.013123      -0.014641       0.005459       0.009182              2.106927       2.181653      -0.450487       0.120015       2.199588      -0.178296       1.939540          -0.000049
           45              H       0.526787       9.892284      13.689112       0.107753       1.162965 0.90086122E+01  0.90202247E+02                                 1.782540                            1.719785      -0.619418       2.572384                    0.999942       3.367169       9.215519       0.496850       1.231180      -0.722974      -0.030597      -0.010406      -0.005415       0.032769       0.003518      -0.003193       0.008081       0.010811      -0.007841      -0.012638       0.004759       0.007879              1.790950       1.987246       0.444779      -0.045226       1.801783      -0.052656       1.583820          -0.000037
           46              H       3.216733      11.947803      14.479378       0.146055       1.025494 0.82734100E+01  0.82729146E+02                                 1.749869                            1.738474      -1.115570       2.363554                    0.995070       3.617537      10.559802       0.447145       1.369882      -0.690041       0.028128      -0.005793      -0.004966       0.029144       0.001207      -0.002878       0.001920       0.004843      -0.052694      -0.018019       0.006333       0.011686              1.742285       2.045260      -0.142577      -0.206332       1.561338       0.106562       1.620256          -0.000003
           47              H       2.265964      13.194335      14.333524       0.163228       0.838368 0.63807473E+01  0.59934288E+02                                 1.547826                            1.541307      -0.988228       2.440802                    0.996961       3.351724       9.556534       0.467051       1.396169      -0.685138      -0.002699       0.032054      -0.011214       0.034066       0.001213       0.005425      -0.007910      -0.002155      -0.044399      -0.018472       0.007508       0.010964              1.543246       1.349962      -0.034965       0.015179       1.840413      -0.257115       1.439363          -0.000013
           48              H       3.403200      10.414684      12.010459       0.101158       1.267216 0.98790868E+01  0.10159837E+03                                 1.899556                            1.816245      -0.939266       2.417579                    0.998793       3.552053       9.971307       0.475634       1.252171      -0.717285       0.028362      -0.010462       0.010197       0.031904      -0.005720      -0.003937      -0.007876       0.027668       0.014533      -0.020281       0.006864       0.013417              1.896548       2.125947      -0.363874       0.205516       1.771852      -0.164719       1.791846          -0.000028
           49              H       3.685382      11.411708       9.936672       0.118662       0.959659 0.68375749E+01  0.64595819E+02                                 1.610557                            1.533012      -0.825759       2.489104                    0.999608       3.357641       9.245992       0.503018       1.288903      -0.707077       0.035488      -0.000577      -0.015745       0.038828      -0.006726      -0.005421      -0.002085       0.023970      -0.004087      -0.014028      -0.001727       0.015755              1.638119       1.947126      -0.075360      -0.337500       1.369982       0.073766       1.597248          -0.000069
           50              H       3.221696      13.349484       7.343113       0.428039       0.336162 0.18347177E+01  0.13000216E+02                                 0.939020                            0.902331      -1.258771       2.459678                    0.999977       2.222730       6.065341       0.519435       1.664154      -0.636518       0.008229       0.009697      -0.010992       0.016810       0.000938      -0.004765      -0.000012       0.007087      -0.020000      -0.008184      -0.000294       0.008478              0.956446       0.835981       0.051059      -0.086307       0.862148      -0.128492       1.171209           0.000007
           51              H       1.064209      -1.226073       4.685909       0.282248       0.558645 0.36459822E+01  0.30219995E+02                                 1.241571                            1.215734      -1.068858       2.458297                    0.999942       2.845436       7.999375       0.486107       1.520177      -0.660843      -0.000786      -0.040594       0.015603       0.043497       0.010438       0.016046      -0.016525      -0.013124      -0.029016      -0.031139       0.010521       0.020618              1.246956       1.072640       0.029409       0.031973       1.495511      -0.174221       1.172719           0.002552
           52              H       2.212080       1.080652      21.581169       0.309653       0.503337 0.31291621E+01  0.25215723E+02                                 1.217855                            1.169906      -1.099604       2.474269                    0.999660       2.755471       7.892727       0.463402       1.640231      -0.641927      -0.019140      -0.002554      -0.014245       0.023996      -0.001734      -0.003978       0.002156      -0.008536       0.015778      -0.008200       0.000634       0.007566              1.246410       1.490956      -0.010335       0.286486       1.092802      -0.001453       1.155473          -0.000014
           53              H       3.665530       1.119647      21.530783       0.313197       0.505868 0.31338007E+01  0.25245514E+02                                 1.218205                            1.167684      -1.099915       2.474622                    0.999750       2.741379       7.833997       0.465997       1.631588      -0.643207       0.017513      -0.001706      -0.015126       0.023203       0.001175       0.004053       0.000628      -0.007971       0.019203      -0.008405       0.000763       0.007642              1.247639       1.461534       0.023025      -0.306959       1.086979      -0.011286       1.194405          -0.000018
           54              H       4.682945      -2.788528      24.251633       0.292739       0.571464 0.36586856E+01  0.30666332E+02                                 1.321692                            1.261534      -1.210605       2.403569                    0.998217       2.959709       8.653983       0.447987       1.631188      -0.642639      -0.003104       0.011659      -0.021959       0.025056      -0.003770       0.002681      -0.002022      -0.009405      -0.008228      -0.005966      -0.002170       0.008136              1.370853       1.131670      -0.069563       0.088141       1.229491      -0.262731       1.751397          -0.000007
           55              H       4.068951      -3.690849      25.203665       0.311838       0.505817 0.31929082E+01  0.25884359E+02                                 1.222751                            1.182080      -1.196296       2.422904                    0.998582       2.816066       8.116024       0.460380       1.641112      -0.641223      -0.016143      -0.012350       0.006620       0.021376      -0.009833      -0.001257      -0.000458       0.000491      -0.000671      -0.009875      -0.000106       0.009981              1.243809       1.408176       0.297393      -0.062694       1.234675      -0.049121       1.088577          -0.000001
           56              H       2.718306       0.765173       3.972547       0.143341       0.976983 0.77332288E+01  0.75913422E+02                                 1.681979                            1.669792      -1.069610       2.378507                    0.997020       3.564835      10.257355       0.461480       1.352058      -0.693397       0.017127      -0.001160      -0.022593       0.028375       0.006971      -0.009339       0.007276       0.007921      -0.010952      -0.016317       0.004315       0.012002              1.680194       1.700722       0.076038      -0.268944       1.423677      -0.092048       1.916184           0.006579
           57              H       1.786680       1.355069       5.091650       0.133766       0.940863 0.72871685E+01  0.70803693E+02                                 1.663942                            1.638512      -1.054602       2.379826                    0.995840       3.670955      10.667058       0.456286       1.381566      -0.686512      -0.014644       0.018988       0.009436       0.025769       0.002490      -0.007009       0.009082       0.005563      -0.017511      -0.014908       0.005350       0.009558              1.664532       1.540470      -0.231883      -0.083230       1.856042       0.286636       1.597086           0.006374
           58              H       6.607880      -0.582611       3.113332       0.121529       0.949285 0.70413300E+01  0.68181921E+02                                 1.702655                            1.629082      -1.239458       2.286800                    0.993852       3.844889      11.343219       0.447537       1.413391      -0.679097      -0.020435      -0.027644      -0.008303       0.035366       0.001050       0.002566       0.001885      -0.002936       0.000345      -0.003417      -0.000448       0.003865              1.727510       1.826757       0.458337       0.174586       1.860176       0.148179       1.495599          -0.000020
           59              H       6.700050       0.821981       3.800174       0.101702       0.966929 0.73352862E+01  0.70473163E+02                                 1.617388                            1.582339      -0.674574       2.544232                    0.999463       3.486746       9.659002       0.498065       1.280009      -0.708831      -0.016898       0.017185       0.017206       0.029613      -0.005351      -0.003514       0.003275       0.006153       0.010891      -0.008104      -0.000618       0.008721              1.621799       1.600237      -0.271113      -0.208679       1.716966       0.225079       1.548195           0.007511
           60              H       0.365135       2.608627       2.519306       0.093809       1.040116 0.76477137E+01  0.74848952E+02                                 1.723899                            1.636270      -1.326244       2.227390                    0.994273       3.879042      11.136637       0.476697       1.312834      -0.698674      -0.010739       0.018039       0.020862       0.029596       0.000338      -0.007966      -0.000348      -0.015602       0.007200      -0.013097       0.006081       0.007015              1.746453       1.572709      -0.306190      -0.337145       1.826224       0.359123       1.840426           0.000062
           61              H       1.303851       3.496215       0.586070       0.088647       1.085807 0.82918222E+01  0.82780293E+02                                 1.775047                            1.705989      -1.225779       2.273144                    0.994971       3.918688      11.349319       0.466117       1.316236      -0.698474      -0.000240       0.030050      -0.006264       0.030697      -0.001638      -0.003592       0.003313      -0.023253       0.007941      -0.013772       0.001911       0.011861              1.771257       1.555396      -0.008419      -0.024315       2.217735      -0.119594       1.540641           0.000054
           62              H       2.256038      12.306805      25.903767       0.108264       1.034043 0.79654548E+01  0.78535387E+02                                 1.718009                            1.675226      -1.048560       2.378484                    0.996963       3.622765      10.343992       0.470201       1.321197      -0.699527       0.013547      -0.024567      -0.028632       0.040085      -0.004206      -0.008155       0.006324      -0.026361       0.008040      -0.017861       0.000930       0.016932              1.704959       1.635875      -0.188267      -0.231424       1.665625       0.253965       1.813377           0.000050
           63              H       1.408783      19.850480       1.341862       0.116694       0.854649 0.61207330E+01  0.56795023E+02                                 1.545239                            1.492683      -0.905195       2.458158                    0.997970       3.449394       9.718044       0.483544       1.365096      -0.690242       0.003787      -0.034355       0.009801       0.035925      -0.003026      -0.009744      -0.002219      -0.019660       0.000501      -0.016379       0.006073       0.010305              1.547761       1.286441      -0.028567      -0.015573       2.012679      -0.176881       1.344163           0.000029
           64              H       2.285107      -0.257669      23.471974       0.140790       1.226902 0.10227018E+02  0.10735078E+03                                 1.959794                            1.925435      -1.004084       2.411086                    0.996806       3.635374      10.715586       0.429249       1.359378      -0.694455      -0.019011      -0.010645       0.015239       0.026589       0.001068      -0.003627      -0.020840      -0.005996      -0.013348      -0.021241      -0.000958       0.022199              1.963877       2.087585       0.106504      -0.378074       1.850002      -0.170208       1.954043          -0.000069
           65              H       3.847743      -0.256992      23.344683       0.133179       1.164632 0.94693029E+01  0.97932762E+02                                 1.909299                            1.861577      -1.170575       2.325664                    0.994361       3.771767      11.195219       0.431540       1.372383      -0.689762       0.018889      -0.007841       0.011980       0.023702      -0.001454       0.004914      -0.018599      -0.007746      -0.012717      -0.018959      -0.001969       0.020928              1.931237       2.120134      -0.185775       0.373163       1.833369      -0.206840       1.840209          -0.000050
           66              H       3.752737       2.242136      23.567442       0.106522       1.417074 0.11982835E+02  0.12993157E+03                                 2.114034                            2.050686      -0.833318       2.473523                    0.998474       3.686542      10.789396       0.429221       1.316042      -0.705124       0.025781       0.009169       0.011840       0.029814       0.000848      -0.001140       0.011024      -0.005262      -0.014454      -0.012133      -0.000054       0.012187              2.108026       2.283553       0.013345       0.474534       1.946595      -0.018012       2.093929          -0.000077
           67              H       2.181593       2.224947      23.588658       0.105540       1.439929 0.12211600E+02  0.13310350E+03                                 2.145116                            2.077527      -0.745082       2.513118                    0.999289       3.688725      10.840928       0.423972       1.325416      -0.703536      -0.024644       0.009918       0.011633       0.029001      -0.002667       0.004007       0.014283      -0.003015      -0.019216      -0.017388       0.002909       0.014479              2.139262       2.307252      -0.021541      -0.515898       1.948642      -0.006126       2.161893          -0.000129
           68              H       0.947224       3.638520      21.915308       0.106986       1.109297 0.83807648E+01  0.83587088E+02                                 1.798069                            1.717112      -0.966862       2.414654                    0.997585       3.613926      10.338014       0.465485       1.319304      -0.700612      -0.032697      -0.013975       0.003412       0.035721       0.000969       0.001906      -0.012803       0.013102      -0.038839      -0.020974       0.007811       0.013163              1.820323       2.249701       0.343180      -0.096375       1.737928      -0.062213       1.473341          -0.000079
           69              H       0.965658       5.446373      20.488586       0.108760       0.956055 0.70249704E+01  0.67471963E+02                                 1.661871                            1.596561      -1.017738       2.395506                    0.997184       3.621837      10.382198       0.468673       1.360685      -0.690782      -0.034724       0.013734      -0.012965       0.039528      -0.001599       0.001925      -0.009655       0.023018      -0.033926      -0.018624       0.001082       0.017542              1.683817       2.019655      -0.197762       0.272236       1.555043      -0.080611       1.476753          -0.000044
           70              H       4.914079       5.749140      20.904934       0.113361       0.948913 0.68188350E+01  0.64547810E+02                                 1.612618                            1.541610      -0.849991       2.474413                    0.999223       3.430701       9.540005       0.495068       1.306983      -0.702728       0.033691       0.021454      -0.005516       0.040320       0.004446       0.002752      -0.007498       0.017197      -0.036879      -0.016996       0.001136       0.015859              1.641161       1.997048       0.311344      -0.107318       1.568637      -0.056538       1.357799          -0.000070
           71              H       4.904862       3.931266      22.323701       0.105023       1.142760 0.86678953E+01  0.86684281E+02                                 1.800215                            1.720847      -0.903626       2.442412                    0.998724       3.518599       9.892171       0.478054       1.281156      -0.709822       0.032088      -0.008640       0.008207       0.034229       0.003713       0.001862      -0.010190       0.011757      -0.034521      -0.017902       0.005130       0.012771              1.811346       2.230209      -0.179868       0.276046       1.629581      -0.091393       1.574249          -0.000050
           72              H       3.484026       3.902123       3.134547       0.127878       0.911501 0.65396347E+01  0.61304002E+02                                 1.577790                            1.516676      -0.888484       2.471786                    0.999191       3.330026       9.236037       0.495345       1.319056      -0.700625      -0.031726      -0.025085       0.014475       0.042958       0.005980      -0.003835      -0.008277       0.013912      -0.013321      -0.012995      -0.000951       0.013946              1.582678       1.788708       0.321727      -0.177388       1.475976      -0.150892       1.483350          -0.000018
           73              H       3.216733       4.918781       1.071368       0.118085       1.043687 0.75777632E+01  0.73661159E+02                                 1.714864                            1.621492      -1.080619       2.365524                    0.997086       3.559623      10.035904       0.484271       1.301127      -0.703406      -0.030008      -0.008157      -0.015502       0.034747       0.002104       0.001192      -0.011969       0.022363       0.006900      -0.019243       0.009012       0.010231              1.743200       2.150974       0.176996       0.375295       1.386633       0.049941       1.691991          -0.000010
           74              H       5.628751      -1.548161      25.903767       0.097798       1.433602 0.12168326E+02  0.13224722E+03                                 2.111052                            2.050327      -0.849755       2.457160                    0.998453       3.736357      10.892994       0.435014       1.295528      -0.708988       0.026652       0.008471      -0.000027       0.027966       0.000487      -0.001950       0.008647       0.016862       0.013130      -0.014642       0.005459       0.009183              2.106956       2.181685       0.450497      -0.120017       2.199618      -0.178300       1.939565          -0.000048
           75              H       4.071787      -1.609178      26.089400       0.107752       1.162996 0.90089275E+01  0.90206399E+02                                 1.782588                            1.719828      -0.619423       2.572381                    0.999942       3.367228       9.215800       0.496837       1.231199      -0.722970      -0.030597       0.010405       0.005414       0.032768      -0.003517       0.003193       0.008081       0.010813      -0.007835      -0.012637       0.004759       0.007878              1.790999       1.987303      -0.444799       0.045228       1.801833      -0.052658       1.583860          -0.000037
           76              H       6.761733      -3.664696      25.299134       0.146055       1.025490 0.82733763E+01  0.82728729E+02                                 1.749866                            1.738471      -1.115569       2.363555                    0.995070       3.617533      10.559787       0.447146       1.369883      -0.690040       0.028128       0.005793       0.004965       0.029145      -0.001207       0.002878       0.001920       0.004843      -0.052694      -0.018019       0.006333       0.011686              1.742281       2.045255       0.142577       0.206331       1.561336       0.106562       1.620252          -0.000003
           77              H       5.810964      -4.911229      25.444988       0.163227       0.838373 0.63808032E+01  0.59934935E+02                                 1.547831                            1.541313      -0.988229       2.440801                    0.996961       3.351738       9.556579       0.467051       1.396167      -0.685138      -0.002699      -0.032054       0.011214       0.034066      -0.001213      -0.005425      -0.007910      -0.002155      -0.044399      -0.018472       0.007508       0.010964              1.543251       1.349966       0.034965      -0.015179       1.840420      -0.257115       1.439367          -0.000014
           78              H       6.948200       6.286352       1.249045       0.101158       1.267259 0.98795329E+01  0.10160444E+03                                 1.899624                            1.816307      -0.939286       2.417570                    0.998792       3.552128       9.971695       0.475616       1.252199      -0.717278       0.028362       0.010462      -0.010197       0.031903       0.005718       0.003937      -0.007876       0.027670       0.014535      -0.020282       0.006864       0.013417              1.896617       2.126029       0.363895      -0.205527       1.771913      -0.164729       1.791908          -0.000029
           79              H       0.140382       5.289327       3.322832       0.118661       0.959677 0.68377540E+01  0.64598072E+02                                 1.610589                            1.533041      -0.825802       2.489082                    0.999608       3.357709       9.246284       0.503007       1.288919      -0.707073       0.035488       0.000577       0.015744       0.038828       0.006726       0.005420      -0.002086       0.023971      -0.004085      -0.014029      -0.001726       0.015755              1.638151       1.947167       0.075363       0.337509       1.370007       0.073768       1.597279          -0.000068
           80              H       6.766696       3.351551       5.916391       0.428038       0.336163 0.18347221E+01  0.13000251E+02                                 0.939020                            0.902331      -1.258770       2.459678                    0.999977       2.222731       6.065339       0.519436       1.664151      -0.636519       0.008229      -0.009697       0.010992       0.016810      -0.000938       0.004765      -0.000012       0.007087      -0.020000      -0.008185      -0.000294       0.008478              0.956446       0.835981      -0.051059       0.086307       0.862148      -0.128492       1.171209           0.000007
           81              H       2.480791      -5.435038      17.945413       0.282225       0.558696 0.36463641E+01  0.30223891E+02                                 1.241633                            1.215786      -1.068843       2.458290                    0.999942       2.845549       7.999736       0.486105       1.520147      -0.660848       0.000786      -0.040595       0.015604       0.043498      -0.010437      -0.016042      -0.016524      -0.013126      -0.029013      -0.031135       0.010517       0.020618              1.247021       1.072673      -0.029413      -0.031972       1.495621      -0.174253       1.172768           0.002560
           82              H       1.332920       5.289617       8.321665       0.309652       0.503338 0.31291653E+01  0.25215758E+02                                 1.217857                            1.169907      -1.099599       2.474270                    0.999660       2.755478       7.892752       0.463401       1.640232      -0.641927       0.019139      -0.002554      -0.014246       0.023995       0.001734       0.003978       0.002156      -0.008537       0.015780      -0.008200       0.000635       0.007566              1.246412       1.490959       0.010335      -0.286487       1.092803      -0.001453       1.155475          -0.000014
           83              H       6.969470       5.328612       8.271279       0.313196       0.505865 0.31337809E+01  0.25245316E+02                                 1.218202                            1.167681      -1.099911       2.474624                    0.999750       2.741376       7.833984       0.465997       1.631589      -0.643207      -0.017512      -0.001705      -0.015126       0.023203      -0.001175      -0.004053       0.000628      -0.007972       0.019204      -0.008405       0.000763       0.007642              1.247636       1.461530      -0.023026       0.306958       1.086976      -0.011286       1.194402          -0.000019
           84              H       5.952055       1.420436      10.992129       0.292737       0.571467 0.36587107E+01  0.30666599E+02                                 1.321697                            1.261539      -1.210604       2.403567                    0.998217       2.959723       8.654035       0.447986       1.631189      -0.642638       0.003105       0.011659      -0.021959       0.025056       0.003771      -0.002682      -0.002022      -0.009404      -0.008228      -0.005966      -0.002170       0.008136              1.370859       1.131675       0.069563      -0.088142       1.229496      -0.262734       1.751405          -0.000006
           85              H       6.566049       0.518116      11.944161       0.311838       0.505816 0.31929017E+01  0.25884290E+02                                 1.222750                            1.182078      -1.196296       2.422904                    0.998582       2.816062       8.116007       0.460381       1.641111      -0.641224       0.016143      -0.012350       0.006620       0.021376       0.009833       0.001257      -0.000458       0.000491      -0.000672      -0.009875      -0.000106       0.009981              1.243808       1.408174      -0.297393       0.062695       1.234673      -0.049121       1.088576          -0.000001
           86              H       0.826694      -3.443791      17.232051       0.143358       0.976953 0.77329267E+01  0.75909812E+02                                 1.681953                            1.669767      -1.069629       2.378506                    0.997020       3.564768      10.257161       0.461480       1.352070      -0.693395      -0.017128      -0.001158      -0.022591       0.028374      -0.006972       0.009339       0.007275       0.007922      -0.010952      -0.016316       0.004314       0.012002              1.680169       1.700692      -0.076035       0.268934       1.423659      -0.092045       1.916154           0.006589
           87              H       1.758320      -2.853896      18.351154       0.133783       0.940838 0.72869305E+01  0.70800924E+02                                 1.663923                            1.638494      -1.054637       2.379817                    0.995840       3.670904      10.666935       0.456284       1.381582      -0.686509       0.014641       0.018989       0.009437       0.025768      -0.002490       0.007009       0.009082       0.005561      -0.017511      -0.014907       0.005350       0.009557              1.664513       1.540455       0.231877       0.083227       1.856016       0.286626       1.597068           0.006384
           88              H       4.027120      -4.791575      16.372836       0.121528       0.949294 0.70414338E+01  0.68183189E+02                                 1.702665                            1.629093      -1.239475       2.286790                    0.993852       3.844920      11.343339       0.447536       1.413390      -0.679097       0.020435      -0.027642      -0.008304       0.035365      -0.001051      -0.002566       0.001885      -0.002936       0.000343      -0.003416      -0.000449       0.003865              1.727518       1.826764      -0.458336      -0.174583       1.860183       0.148176       1.495607          -0.000019
           89              H       3.934950      -3.386984      17.059678       0.101720       0.966896 0.73349796E+01  0.70469594E+02                                 1.617362                            1.582315      -0.674599       2.544230                    0.999463       3.486680       9.658827       0.498064       1.280024      -0.708828       0.016900       0.017185       0.017203       0.029612       0.005352       0.003513       0.003275       0.006153       0.010886      -0.008104      -0.000618       0.008721              1.621773       1.600208       0.271102       0.208673       1.716936       0.225074       1.548174           0.007521
           90              H       3.179865      -1.600338      15.778810       0.093810       1.040115 0.76476938E+01  0.74848702E+02                                 1.723897                            1.636268      -1.326241       2.227392                    0.994273       3.879031      11.136598       0.476697       1.312834      -0.698674       0.010739       0.018038       0.020862       0.029596      -0.000338       0.007966      -0.000348      -0.015601       0.007200      -0.013097       0.006081       0.007016              1.746451       1.572707       0.306189       0.337144       1.826218       0.359121       1.840426           0.000062
           91              H       2.241149      -0.712750      13.845574       0.088647       1.085813 0.82918740E+01  0.82780906E+02                                 1.775051                            1.705992      -1.225779       2.273144                    0.994971       3.918690      11.349317       0.466118       1.316233      -0.698475       0.000240       0.030050      -0.006264       0.030697       0.001638       0.003592       0.003313      -0.023253       0.007942      -0.013772       0.001911       0.011861              1.771261       1.555398       0.008418       0.024315       2.217739      -0.119596       1.540645           0.000054
           92              H       1.288962      16.515769      12.644263       0.108263       1.034043 0.79654547E+01  0.78535363E+02                                 1.718007                            1.675225      -1.048557       2.378485                    0.996963       3.622762      10.343972       0.470202       1.321195      -0.699527      -0.013547      -0.024567      -0.028632       0.040085       0.004206       0.008155       0.006324      -0.026361       0.008041      -0.017862       0.000930       0.016932              1.704957       1.635874       0.188267       0.231423       1.665622       0.253964       1.813375           0.000050
           93              H       2.136217      15.641515      14.601366       0.116693       0.854652 0.61207598E+01  0.56795342E+02                                 1.545243                            1.492687      -0.905200       2.458156                    0.997970       3.449404       9.718083       0.483543       1.365097      -0.690242      -0.003787      -0.034355       0.009801       0.035925       0.003026       0.009744      -0.002219      -0.019660       0.000501      -0.016379       0.006073       0.010306              1.547765       1.286444       0.028567       0.015573       2.012684      -0.176883       1.344167           0.000030
           94              H       1.259893       3.951296      10.212470       0.140792       1.226912 0.10227121E+02  0.10735215E+03                                 1.959805                            1.925445      -1.004102       2.411079                    0.996805       3.635386      10.715640       0.429248       1.359378      -0.694455       0.019009      -0.010645       0.015241       0.026588      -0.001069       0.003627      -0.020839      -0.006001      -0.013338      -0.021237      -0.000962       0.022200              1.963888       2.087599      -0.106505       0.378078       1.850011      -0.170209       1.954054          -0.000070
           95              H       6.787257       3.951973      10.085179       0.133179       1.164649 0.94694859E+01  0.97935204E+02                                 1.909323                            1.861598      -1.170607       2.325649                    0.994360       3.771811      11.195410       0.431536       1.372388      -0.689760      -0.018887      -0.007841       0.011982       0.023701       0.001456      -0.004913      -0.018598      -0.007751      -0.012708      -0.018956      -0.001973       0.020929              1.931261       2.120163       0.185777      -0.373170       1.833391      -0.206844       1.840231          -0.000051
           96              H       6.882263       6.451101      10.307938       0.106522       1.417061 0.11982675E+02  0.12992918E+03                                 2.114006                            2.050660      -0.833313       2.473525                    0.998474       3.686515      10.789232       0.429228       1.316027      -0.705127      -0.025780       0.009170       0.011841       0.029814      -0.000849       0.001140       0.011024      -0.005263      -0.014444      -0.012131      -0.000056       0.012188              2.107997       2.283521      -0.013347      -0.474526       1.946568      -0.018009       2.093903          -0.000080
           97              H       1.363407       6.433912      10.329154       0.105540       1.439906 0.12211336E+02  0.13309963E+03                                 2.145075                            2.077490      -0.745075       2.513122                    0.999289       3.688685      10.840700       0.423981       1.325397      -0.703540       0.024643       0.009918       0.011635       0.029001       0.002668      -0.004006       0.014282      -0.003017      -0.019204      -0.017385       0.002906       0.014479              2.139221       2.307207       0.021542       0.515883       1.948604      -0.006124       2.161852          -0.000134
           98              H       2.597776       7.847485       8.655804       0.106981       1.109307 0.83808599E+01  0.83588194E+02                                 1.798072                            1.717115      -0.966851       2.414655                    0.997585       3.613945      10.338046       0.465488       1.319294      -0.700614       0.032696      -0.013973       0.003413       0.035720      -0.000968      -0.001905      -0.012802       0.013100      -0.038836      -0.020973       0.007811       0.013162              1.820326       2.249706      -0.343181       0.096375       1.737930      -0.062213       1.473343          -0.000081
           99              H       2.579342       9.655338       7.229082       0.108757       0.956063 0.70250473E+01  0.67472832E+02                                 1.661875                            1.596565      -1.017720       2.395511                    0.997184       3.621849      10.382215       0.468675       1.360677      -0.690784       0.034723       0.013735      -0.012963       0.039527       0.001598      -0.001926      -0.009655       0.023018      -0.033924      -0.018623       0.001082       0.017541              1.683821       2.019662       0.197764      -0.272238       1.555046      -0.080612       1.476756          -0.000045
          100              H       5.720921       9.958104       7.645430       0.113358       0.948922 0.68189059E+01  0.64548579E+02                                 1.612621                            1.541612      -0.849980       2.474415                    0.999223       3.430705       9.539989       0.495071       1.306973      -0.702730      -0.033689       0.021455      -0.005514       0.040320      -0.004446      -0.002751      -0.007497       0.017196      -0.036876      -0.016994       0.001136       0.015858              1.641164       1.997055      -0.311347       0.107320       1.568639      -0.056538       1.357799          -0.000071
          101              H       5.730138       8.140231       9.064197       0.105020       1.142752 0.86678082E+01  0.86683044E+02                                 1.800193                            1.720828      -0.903594       2.442424                    0.998724       3.518579       9.892039       0.478062       1.281141      -0.709825      -0.032087      -0.008638       0.008208       0.034228      -0.003714      -0.001863      -0.010189       0.011756      -0.034519      -0.017901       0.005130       0.012771              1.811324       2.230179       0.179864      -0.276041       1.629562      -0.091390       1.574232          -0.000051
          102              H       0.060974      -0.306842      16.394051       0.127878       0.911503 0.65396386E+01  0.61303963E+02                                 1.577784                            1.516669      -0.888475       2.471789                    0.999191       3.330007       9.235937       0.495350       1.319044      -0.700627       0.031726      -0.025084       0.014475       0.042957      -0.005979       0.003835      -0.008277       0.013910      -0.013324      -0.012995      -0.000951       0.013946              1.582672       1.788699      -0.321726       0.177388       1.475971      -0.150892       1.483345          -0.000017
          103              H       0.328267       0.709816      14.330872       0.118085       1.043680 0.75776782E+01  0.73659985E+02                                 1.714843                            1.621473      -1.080594       2.365536                    0.997087       3.559580      10.035696       0.484280       1.301111      -0.703410       0.030008      -0.008157      -0.015501       0.034746      -0.002103      -0.001191      -0.011968       0.022362       0.006901      -0.019242       0.009011       0.010230              1.743177       2.150943      -0.176992      -0.375289       1.386618       0.049940       1.691971          -0.000009
          104              H       5.006249       2.660803      12.644263       0.097796       1.433637 0.12168684E+02  0.13225199E+03                                 2.111078                            2.050351      -0.849775       2.457148                    0.998453       3.736397      10.893120       0.435014       1.295519      -0.708989      -0.026652       0.008470      -0.000025       0.027965      -0.000487       0.001949       0.008649       0.016862       0.013127      -0.014643       0.005460       0.009183              2.106983       2.181710      -0.450506       0.120021       2.199649      -0.178304       1.939590          -0.000049
          105              H       6.563213       2.599787      12.829896       0.107753       1.162973 0.90086889E+01  0.90203263E+02                                 1.782553                            1.719796      -0.619417       2.572385                    0.999942       3.367182       9.215586       0.496846       1.231186      -0.722973       0.030597       0.010406       0.005415       0.032769       0.003518      -0.003193       0.008081       0.010813      -0.007839      -0.012638       0.004759       0.007879              1.790963       1.987262       0.444784      -0.045226       1.801796      -0.052657       1.583830          -0.000037
          106              H       3.873267       0.544268      12.039630       0.146055       1.025494 0.82734140E+01  0.82729201E+02                                 1.749870                            1.738475      -1.115571       2.363554                    0.995070       3.617536      10.559802       0.447145       1.369883      -0.690040      -0.028128       0.005793       0.004966       0.029144       0.001207      -0.002877       0.001920       0.004843      -0.052694      -0.018019       0.006333       0.011686              1.742285       2.045261      -0.142577      -0.206332       1.561339       0.106561       1.620256          -0.000003
          107              H       4.824036      -0.702264      12.185484       0.163229       0.838368 0.63807505E+01  0.59934320E+02                                 1.547826                            1.541307      -0.988228       2.440803                    0.996961       3.351723       9.556529       0.467051       1.396168      -0.685138       0.002699      -0.032054       0.011214       0.034066       0.001213       0.005425      -0.007910      -0.002155      -0.044399      -0.018472       0.007508       0.010964              1.543246       1.349962      -0.034965       0.015179       1.840414      -0.257115       1.439363          -0.000013
          108              H       3.686800       2.077387      14.508549       0.101158       1.267167 0.98785655E+01  0.10159134E+03                                 1.899481                            1.816177      -0.939241       2.417590                    0.998793       3.551967       9.970877       0.475652       1.252142      -0.717291      -0.028362       0.010463      -0.010196       0.031904      -0.005721      -0.003938      -0.007875       0.027667       0.014531      -0.020281       0.006863       0.013417              1.896473       2.125857      -0.363852       0.205503       1.771785      -0.164709       1.791776          -0.000028
          109              H       3.404618       1.080363      16.582336       0.118665       0.959624 0.68372226E+01  0.64591401E+02                                 1.610495                            1.532955      -0.825678       2.489145                    0.999608       3.357511       9.245436       0.503038       1.288874      -0.707083      -0.035487       0.000579       0.015746       0.038828      -0.006727      -0.005421      -0.002084       0.023968      -0.004090      -0.014027      -0.001729       0.015755              1.638054       1.947044      -0.075355      -0.337482       1.369932       0.073762       1.597185          -0.000067
          110              H       3.868304      -0.857413      19.175895       0.428039       0.336162 0.18347173E+01  0.13000212E+02                                 0.939020                            0.902331      -1.258772       2.459679                    0.999977       2.222729       6.065337       0.519435       1.664154      -0.636518      -0.008229      -0.009696       0.010992       0.016810       0.000938      -0.004765      -0.000012       0.007087      -0.020000      -0.008184      -0.000294       0.008478              0.956446       0.835981       0.051059      -0.086307       0.862147      -0.128492       1.171210           0.000007
          111              H       6.025791      13.718144      21.833099       0.282247       0.558664 0.36461312E+01  0.30221447E+02                                 1.241580                            1.215743      -1.068861       2.458294                    0.999942       2.845479       7.999445       0.486117       1.520136      -0.660850       0.000786       0.040594      -0.015604       0.043497       0.010438       0.016046      -0.016525      -0.013124      -0.029016      -0.031139       0.010521       0.020618              1.246966       1.072646       0.029410       0.031973       1.495525      -0.174225       1.172727           0.002551
          112              H       4.877920      11.411419       4.937839       0.309653       0.503337 0.31291616E+01  0.25215730E+02                                 1.217857                            1.169907      -1.099603       2.474269                    0.999660       2.755479       7.892764       0.463400       1.640236      -0.641926       0.019139       0.002554       0.014246       0.023995      -0.001734      -0.003978       0.002156      -0.008537       0.015779      -0.008200       0.000635       0.007566              1.246413       1.490959      -0.010335       0.286487       1.092804      -0.001453       1.155476          -0.000014
          113              H       3.424470      11.372424       4.988225       0.313196       0.505867 0.31337961E+01  0.25245482E+02                                 1.218206                            1.167685      -1.099916       2.474621                    0.999750       2.741386       7.834031       0.465995       1.631594      -0.643206      -0.017512       0.001705       0.015126       0.023203       0.001175       0.004053       0.000628      -0.007971       0.019203      -0.008405       0.000763       0.007642              1.247641       1.461536       0.023026      -0.306960       1.086980      -0.011286       1.194408          -0.000018
          114              H       2.407055      15.280599       2.267375       0.292739       0.571464 0.36586912E+01  0.30666401E+02                                 1.321694                            1.261536      -1.210606       2.403568                    0.998217       2.959717       8.654020       0.447986       1.631192      -0.642638       0.003104      -0.011659       0.021959       0.025056      -0.003771       0.002682      -0.002022      -0.009404      -0.008228      -0.005966      -0.002170       0.008136              1.370855       1.131673      -0.069563       0.088142       1.229493      -0.262732       1.751400          -0.000007
          115              H       3.021049      16.182920       1.315343       0.311838       0.505817 0.31929053E+01  0.25884333E+02                                 1.222752                            1.182080      -1.196297       2.422903                    0.998582       2.816066       8.116027       0.460380       1.641114      -0.641223       0.016143       0.012350      -0.006620       0.021376      -0.009833      -0.001257      -0.000458       0.000491      -0.000671      -0.009875      -0.000106       0.009981              1.243809       1.408176       0.297394      -0.062694       1.234675      -0.049121       1.088577          -0.000001
          116              H       4.371694      11.726898      22.546461       0.143341       0.976986 0.77332567E+01  0.75913768E+02                                 1.681982                            1.669795      -1.069614       2.378505                    0.997020       3.564843      10.257384       0.461480       1.352058      -0.693397      -0.017126       0.001160       0.022593       0.028375       0.006971      -0.009339       0.007276       0.007921      -0.010952      -0.016317       0.004315       0.012001              1.680197       1.700725       0.076038      -0.268944       1.423680      -0.092048       1.916188           0.006579
          117              H       5.303320      11.137002      21.427358       0.133766       0.940866 0.72871972E+01  0.70804048E+02                                 1.663945                            1.638515      -1.054606       2.379823                    0.995840       3.670964      10.667093       0.456286       1.381566      -0.686512       0.014644      -0.018988      -0.009436       0.025769       0.002490      -0.007009       0.009082       0.005563      -0.017511      -0.014907       0.005350       0.009558              1.664535       1.540473      -0.231883      -0.083230       1.856044       0.286636       1.597089           0.006375
          118              H       0.482120      13.074682      23.405676       0.121529       0.949287 0.70413467E+01  0.68182137E+02                                 1.702658                            1.629084      -1.239463       2.286798                    0.993852       3.844897      11.343255       0.447537       1.413392      -0.679097       0.020435       0.027644       0.008303       0.035366       0.001051       0.002566       0.001885      -0.002936       0.000345      -0.003416      -0.000448       0.003865              1.727513       1.826760       0.458338       0.174586       1.860178       0.148178       1.495602          -0.000020
          119              H       0.389950      11.670090      22.718834       0.101702       0.966931 0.73353054E+01  0.70473409E+02                                 1.617391                            1.582342      -0.674578       2.544230                    0.999463       3.486753       9.659033       0.498064       1.280011      -0.708830       0.016898      -0.017184      -0.017206       0.029612      -0.005351      -0.003514       0.003275       0.006153       0.010891      -0.008103      -0.000618       0.008721              1.621802       1.600240      -0.271113      -0.208680       1.716968       0.225079       1.548199           0.007512
          120              H       6.724865       9.883444      23.999702       0.093809       1.040116 0.76477124E+01  0.74848934E+02                                 1.723898                            1.636270      -1.326242       2.227391                    0.994273       3.879041      11.136633       0.476697       1.312834      -0.698674       0.010739      -0.018039      -0.020862       0.029596       0.000338      -0.007966      -0.000348      -0.015602       0.007200      -0.013097       0.006081       0.007015              1.746452       1.572709      -0.306190      -0.337144       1.826222       0.359122       1.840425           0.000062
          121              H       5.786149       8.995856      25.932938       0.088647       1.085808 0.82918324E+01  0.82780421E+02                                 1.775048                            1.705990      -1.225778       2.273144                    0.994971       3.918690      11.349327       0.466117       1.316237      -0.698474       0.000240      -0.030050       0.006264       0.030697      -0.001638      -0.003592       0.003313      -0.023253       0.007942      -0.013772       0.001911       0.011861              1.771258       1.555397      -0.008419      -0.024315       2.217737      -0.119595       1.540642           0.000054
          122              H       4.833962       0.185266       0.615241       0.108264       1.034043 0.79654610E+01  0.78535460E+02                                 1.718010                            1.675227      -1.048560       2.378484                    0.996963       3.622766      10.343994       0.470201       1.321197      -0.699527      -0.013547       0.024567       0.028632       0.040085      -0.004206      -0.008155       0.006324      -0.026361       0.008040      -0.017861       0.000930       0.016932              1.704960       1.635876      -0.188267      -0.231424       1.665626       0.253965       1.813377           0.000050
          123              H       5.681217      -7.358409      25.177146       0.116694       0.854648 0.61207278E+01  0.56794970E+02                                 1.545239                            1.492683      -0.905198       2.458157                    0.997970       3.449394       9.718048       0.483544       1.365097      -0.690242      -0.003787       0.034355      -0.009801       0.035925      -0.003026      -0.009744      -0.002219      -0.019660       0.000500      -0.016379       0.006073       0.010306              1.547761       1.286441      -0.028567      -0.015573       2.012679      -0.176881       1.344164           0.000029
          124              H       4.804893      12.749740       3.047034       0.140789       1.226946 0.10227516E+02  0.10735755E+03                                 1.959857                            1.925495      -1.004131       2.411063                    0.996805       3.635464      10.716004       0.429238       1.359395      -0.694452       0.019009       0.010646      -0.015239       0.026587       0.001070      -0.003625      -0.020841      -0.006001      -0.013346      -0.021240      -0.000961       0.022201              1.963940       2.087655       0.106511      -0.378093       1.850061      -0.170217       1.954104          -0.000071
          125              H       3.242257      12.749063       3.174325       0.133178       1.164659 0.94696040E+01  0.97936845E+02                                 1.909342                            1.861617      -1.170618       2.325643                    0.994360       3.771844      11.195574       0.431531       1.372398      -0.689758      -0.018887       0.007841      -0.011981       0.023701      -0.001456       0.004913      -0.018599      -0.007751      -0.012712      -0.018958      -0.001972       0.020930              1.931282       2.120187      -0.185782       0.373176       1.833411      -0.206848       1.840248          -0.000052
          126              H       3.337263      10.249935       2.951566       0.106521       1.417116 0.11983315E+02  0.12993831E+03                                 2.114092                            2.050739      -0.833350       2.473508                    0.998474       3.686612      10.789732       0.429211       1.316058      -0.705121      -0.025780      -0.009170      -0.011840       0.029814       0.000850      -0.001142       0.011025      -0.005265      -0.014451      -0.012134      -0.000055       0.012189              2.108084       2.283619       0.013346       0.474553       1.946648      -0.018013       2.093984          -0.000079
          127              H       4.908407      10.267124       2.930350       0.105538       1.439982 0.12212201E+02  0.13311198E+03                                 2.145187                            2.077593      -0.745110       2.513104                    0.999289       3.688807      10.841322       0.423960       1.325434      -0.703532       0.024643      -0.009919      -0.011633       0.029000      -0.002669       0.004010       0.014284      -0.003019      -0.019213      -0.017389       0.002908       0.014481              2.139334       2.307332      -0.021542      -0.515923       1.948706      -0.006126       2.161963          -0.000134
          128              H       6.142776       8.853551       4.603700       0.106983       1.109314 0.83809427E+01  0.83589396E+02                                 1.798094                            1.717135      -0.966886       2.414641                    0.997585       3.613979      10.338235       0.465479       1.319311      -0.700610       0.032696       0.013975      -0.003412       0.035721       0.000969       0.001906      -0.012803       0.013101      -0.038839      -0.020975       0.007811       0.013163              1.820349       2.249738       0.343187      -0.096376       1.737952      -0.062214       1.473359          -0.000082
          129              H       6.124342       7.045698       6.030422       0.108759       0.956055 0.70249772E+01  0.67472057E+02                                 1.661872                            1.596562      -1.017739       2.395505                    0.997184       3.621846      10.382232       0.468672       1.360687      -0.690782       0.034724      -0.013734       0.012965       0.039528      -0.001598       0.001926      -0.009655       0.023019      -0.033927      -0.018624       0.001083       0.017542              1.683818       2.019657      -0.197762       0.272236       1.555044      -0.080611       1.476754          -0.000045
          130              H       2.175921       6.742931       5.614074       0.113361       0.948914 0.68188519E+01  0.64548043E+02                                 1.612622                            1.541614      -0.849998       2.474410                    0.999223       3.430713       9.540059       0.495066       1.306987      -0.702727      -0.033690      -0.021454       0.005516       0.040321       0.004446       0.002751      -0.007498       0.017197      -0.036881      -0.016996       0.001137       0.015859              1.641166       1.997054       0.311345      -0.107319       1.568641      -0.056538       1.357802          -0.000073
          131              H       2.185138       8.560805       4.195307       0.105022       1.142772 0.86680267E+01  0.86686023E+02                                 1.800236                            1.720866      -0.903640       2.442405                    0.998724       3.518635       9.892334       0.478049       1.281165      -0.709820      -0.032088       0.008640      -0.008207       0.034229       0.003713       0.001862      -0.010190       0.011756      -0.034521      -0.017902       0.005130       0.012772              1.811368       2.230239      -0.179870       0.276050       1.629599      -0.091394       1.574265          -0.000052
          132              H       3.605974       8.589948      23.384461       0.127879       0.911499 0.65396143E+01  0.61303751E+02                                 1.577787                            1.516672      -0.888481       2.471787                    0.999191       3.330019       9.236008       0.495346       1.319054      -0.700625       0.031726       0.025085      -0.014475       0.042958       0.005980      -0.003835      -0.008277       0.013912      -0.013321      -0.012995      -0.000951       0.013946              1.582675       1.788703       0.321726      -0.177387       1.475973      -0.150892       1.483348          -0.000018
          133              H       3.873267       7.573290      25.447640       0.118085       1.043686 0.75777471E+01  0.73660957E+02                                 1.714862                            1.621490      -1.080617       2.365525                    0.997086       3.559618      10.035884       0.484272       1.301127      -0.703406       0.030008       0.008157       0.015502       0.034747       0.002104       0.001192      -0.011969       0.022362       0.006900      -0.019243       0.009012       0.010231              1.743197       2.150970       0.176995       0.375294       1.386632       0.049940       1.691989          -0.000009
          134              H       1.461249      14.040232       0.615241       0.097796       1.433659 0.12168964E+02  0.13225614E+03                                 2.111124                            2.050394      -0.849788       2.457143                    0.998453       3.736444      10.893398       0.435002       1.295544      -0.708984      -0.026651      -0.008470       0.000026       0.027965       0.000485      -0.001949       0.008649       0.016865       0.013133      -0.014645       0.005460       0.009185              2.107029       2.181758       0.450520      -0.120024       2.199697      -0.178311       1.939632          -0.000050
          135              H       3.018213      14.101249       0.429608       0.107752       1.163000 0.90089798E+01  0.90207128E+02                                 1.782599                            1.719838      -0.619423       2.572381                    0.999942       3.367239       9.215865       0.496832       1.231206      -0.722968       0.030597      -0.010405      -0.005415       0.032768      -0.003517       0.003193       0.008081       0.010813      -0.007834      -0.012638       0.004759       0.007878              1.791010       1.987319      -0.444803       0.045229       1.801843      -0.052660       1.583869          -0.000037
          136              H       0.328267      16.156767       1.219874       0.146055       1.025490 0.82733759E+01  0.82728749E+02                                 1.749867                            1.738473      -1.115571       2.363554                    0.995070       3.617536      10.559808       0.447145       1.369886      -0.690040      -0.028128      -0.005793      -0.004965       0.029145      -0.001207       0.002878       0.001920       0.004843      -0.052694      -0.018019       0.006333       0.011686              1.742283       2.045257       0.142576       0.206331       1.561338       0.106562       1.620254          -0.000003
          137              H       1.279036      17.403300       1.074020       0.163227       0.838373 0.63808001E+01  0.59934904E+02                                 1.547831                            1.541313      -0.988231       2.440800                    0.996961       3.351738       9.556582       0.467050       1.396168      -0.685138       0.002699       0.032054      -0.011214       0.034066      -0.001213      -0.005425      -0.007910      -0.002155      -0.044399      -0.018472       0.007508       0.010964              1.543252       1.349966       0.034965      -0.015179       1.840421      -0.257116       1.439367          -0.000014
          138              H       0.141800       6.205719      25.269963       0.101158       1.267253 0.98794747E+01  0.10160367E+03                                 1.899617                            1.816300      -0.939281       2.417572                    0.998792       3.552119       9.971655       0.475617       1.252197      -0.717279      -0.028362      -0.010462       0.010197       0.031903       0.005718       0.003937      -0.007876       0.027670       0.014535      -0.020281       0.006864       0.013417              1.896610       2.126021       0.363893      -0.205526       1.771907      -0.164728       1.791903          -0.000028
          139              H       6.949618       7.202744      23.196176       0.118662       0.959668 0.68376655E+01  0.64596979E+02                                 1.610575                            1.533028      -0.825784       2.489092                    0.999608       3.357679       9.246160       0.503012       1.288914      -0.707074      -0.035488      -0.000577      -0.015745       0.038828       0.006726       0.005421      -0.002085       0.023970      -0.004086      -0.014029      -0.001726       0.015755              1.638136       1.947148       0.075361       0.337504       1.369996       0.073766       1.597265          -0.000067
          140              H       0.323304       9.140520      20.602617       0.428039       0.336162 0.18347132E+01  0.13000174E+02                                 0.939018                            0.902329      -1.258771       2.459679                    0.999977       2.222726       6.065325       0.519436       1.664153      -0.636518      -0.008229       0.009697      -0.010992       0.016810      -0.000938       0.004765      -0.000012       0.007087      -0.020000      -0.008185      -0.000294       0.008478              0.956445       0.835980      -0.051058       0.086307       0.862147      -0.128492       1.171207           0.000007
          141              C       5.732974      16.162439       8.507298      -0.408299      30.893417 0.55957832E+03  0.14029421E+05                                 8.500668                            7.784672      -0.295508       1.867611                    0.997675      33.093829      98.634536       0.601556       0.406117      -1.069601      -0.115962       0.041332       0.083817       0.148932      -0.052455       0.024447       0.050613       0.005632      -0.164377      -0.096582       0.014024       0.082559              8.951835       9.406901      -0.461752      -2.467360       7.474878       0.245707       9.973727           0.004811
          142              C       3.674747      16.577919       9.886021      -0.123423      26.173973 0.40167064E+03  0.93095913E+04                                 7.780833                            6.716675      -0.241031       1.933246                    0.996720      28.481304      82.779263       0.627445       0.421182      -1.055329       0.081390       0.018136      -0.035716       0.090713       0.008965      -0.023427      -0.011669       0.022708      -0.014846      -0.022890      -0.011352       0.034242              8.456300       8.039228      -0.376049      -0.407206       6.859077      -1.600110      10.470594           0.002765
          143              C       4.324900      16.013593      11.123663       0.144353      28.214685 0.39832086E+03  0.91471217E+04                                 8.219829                            6.794745      -0.082026       2.001800                    0.999376      25.678516      72.577404       0.613635       0.434655      -1.054554      -0.001666       0.014463      -0.024088       0.028146      -0.005672       0.005398      -0.020988       0.028222       0.057570      -0.032552       0.002770       0.029782              8.921202       5.602452      -0.091416       2.689040       9.281698      -2.041234      11.879457           0.009448
          144              C       4.302921      14.660735      11.360743      -0.189102      32.339094 0.47175522E+03  0.11342947E+05                                 8.772863                            7.239998       0.182343       2.015694                    0.999676      30.677630      89.787453       0.611372       0.416669      -1.061868       0.014067      -0.009907       0.032027       0.036356       0.006147       0.010512       0.018929       0.013224       0.051335      -0.023976      -0.006418       0.030394              9.316277       6.199101       0.223284       2.928516      10.582641      -1.783532      11.167089          -0.000464
          145              C       4.865158      14.124316      12.530231      -0.137534      32.199601 0.47426218E+03  0.11455688E+05                                 8.854595                            7.346766       0.002783       1.956527                    0.999693      30.852536      91.477347       0.594153       0.426781      -1.052080      -0.007646       0.034004      -0.010891       0.036515      -0.001945      -0.012976      -0.007892      -0.040574      -0.014984      -0.026561       0.001636       0.024925              9.396239       6.725069       0.004681       3.448784       9.263908      -0.925513      12.199741           0.000916
          146              C       5.437321      14.949945      13.466617      -0.029682      33.474636 0.44721696E+03  0.10542562E+05                                 9.028294                            7.068321       0.049089       2.023241                    0.999404      27.491989      78.023077       0.620201       0.418934      -1.067244      -0.023769       0.020850      -0.030614       0.044011       0.000370      -0.009534       0.003370      -0.000726       0.005760      -0.010031      -0.000445       0.010476             10.172924       6.604033      -0.526016       3.818282      10.342184      -2.496845      13.572555          -0.000001
          147              C       5.439448      16.315504      13.235637      -0.094997      29.715059 0.44627496E+03  0.10626014E+05                                 8.471829                            7.185154      -0.138919       1.931050                    0.999311      29.740787      87.793749       0.592976       0.433811      -1.046901      -0.012045      -0.012605      -0.015859       0.023569       0.013545      -0.004503       0.016301      -0.002795       0.019957      -0.024114       0.003781       0.020333              8.958359       6.307029      -0.300692       2.593476       9.703849      -2.396071      10.864200           0.000354
          148              C       4.913370      16.844809      12.068801      -0.125057      29.383341 0.44467344E+03  0.10540299E+05                                 8.352250                            7.130911       0.116643       2.026350                    0.998448      29.088359      84.671564       0.602579       0.428825      -1.053724       0.019160      -0.005978       0.011676       0.023220      -0.003066      -0.015559      -0.015645      -0.013987      -0.033337      -0.027870       0.006506       0.021365              8.836786       6.137138       0.067400       2.813070       8.818219      -1.422102      11.555002           0.000967
          149              C       5.989632      14.388683      14.760480       0.584209      21.613426 0.25951027E+03  0.54401903E+04                                 7.182662                            5.731889      -0.050267       2.027843                    0.999467      23.077163      65.651900       0.615424       0.474758      -1.015218       0.015072      -0.022277       0.039426       0.047727       0.032671      -0.046598       0.012605       0.125036      -0.230410      -0.094350      -0.023915       0.118265              8.003537       5.401722      -1.286638       2.132797       8.112159      -1.429954      10.496729          -0.000053
          150              C       6.565340       8.509800      16.937690      -0.394375      32.254489 0.53408058E+03  0.13325723E+05                                 8.971890                            7.719344      -0.436762       1.827840                    0.997616      33.293748     101.226489       0.586728       0.418394      -1.054435      -0.003073      -0.141437       0.027697       0.144156       0.007204      -0.002230      -0.161896      -0.086328      -0.044242      -0.147331      -0.035941       0.183272             10.157532       7.141561       0.173201      -0.168806      15.431304      -1.125161       7.899731          -0.000158
          151              C       6.503657       6.022268      16.770621      -0.111747      25.549017 0.36684937E+03  0.83662809E+04                                 7.743962                            6.426854      -0.138415       1.969475                    0.997655      28.438761      83.754396       0.636094       0.422221      -1.047829       0.001331       0.052732       0.091517       0.105631      -0.000066      -0.004612       0.080511      -0.051460      -0.059085      -0.077405      -0.015727       0.093132              8.758007       5.934623       0.146600       0.051723      13.288269      -0.240968       7.051127          -0.000330
          152              C       6.479551       4.739247      17.584754       0.074486      31.146107 0.40867485E+03  0.94213339E+04                                 8.700480                            6.798579       0.109826       2.053090                    0.999609      26.218773      73.634618       0.626444       0.424121      -1.063741       0.003686       0.018425       0.001234       0.018831      -0.003117      -0.001315      -0.052548      -0.064613      -0.021408      -0.042972      -0.028210       0.071182              9.820465       9.599671      -0.245059      -0.495026      13.679217      -3.605773       6.182507          -0.003316
          153              C       5.299775       4.247245      18.093919      -0.166676      30.968952 0.45453305E+03  0.10860375E+05                                 8.620374                            7.174803       0.045388       1.981284                    0.999208      30.397183      89.564271       0.603588       0.424703      -1.053632       0.004953      -0.021298       0.028913       0.036251      -0.021381       0.007490      -0.000861       0.022986      -0.098124      -0.033717      -0.007551       0.041268              9.116720      10.122109       0.317246      -0.924527      10.827915      -2.826559       6.400136          -0.000632
          154              C       5.313955       3.159856      18.950483      -0.094729      30.704103 0.45365725E+03  0.10862747E+05                                 8.711765                            7.281467      -0.166990       1.919163                    0.999413      30.041291      89.375013       0.583651       0.438269      -1.042637       0.021596       0.010589      -0.016147       0.028970       0.019026      -0.011918       0.004511       0.022285      -0.039612      -0.024792      -0.005445       0.030237              9.279953      10.115517      -1.294149      -0.175487      11.107659      -2.857216       6.616683          -0.001020
          155              C       6.490186       2.547714      19.311142      -0.032965      33.962319 0.45534932E+03  0.10811668E+05                                 9.194250                            7.191019      -0.085257       1.986071                    0.998519      27.691648      79.565787       0.605746       0.425861      -1.060033       0.004176       0.026835      -0.038845       0.047397      -0.003103      -0.006041       0.009002       0.007535      -0.054033      -0.021747       0.005402       0.016345             10.218209      10.701000      -0.239905      -0.335458      12.286026      -4.336542       7.667601          -0.002550
          156              C       0.571454       2.980950      18.703856      -0.088351      30.179451 0.44315401E+03  0.10524746E+05                                 8.566317                            7.170631      -0.065775       1.955535                    0.999541      29.509690      86.772143       0.592731       0.435102      -1.046965      -0.025397       0.008306      -0.005902       0.027365      -0.017218       0.006713       0.009363       0.005349      -0.068383      -0.028638      -0.000204       0.028843              9.072908      10.168637       0.490478      -0.750941      10.375806      -2.847957       6.674282          -0.001577
          157              C       0.567200       4.068746      17.852596      -0.167314      30.482226 0.44675065E+03  0.10611137E+05                                 8.469148                            7.070683       0.163193       2.016003                    0.999669      30.222330      88.313421       0.614498       0.419652      -1.058512      -0.000349      -0.018522       0.031918       0.036905       0.019655      -0.016557      -0.001211       0.039560      -0.083822      -0.032710      -0.012564       0.045273              8.934439       9.839147      -1.214454      -0.112736      10.633385      -2.671988       6.330785          -0.000171
          158              C       6.509329       1.435778      20.310908       0.564187      24.241599 0.27022750E+03  0.57391066E+04                                 7.721121                            5.834942      -0.262571       1.940238                    0.999182      24.086492      69.628420       0.610403       0.472471      -1.013496       0.001100      -0.040094       0.025683       0.047627       0.000477      -0.000469       0.094576       0.023928       0.049189      -0.098214       0.003770       0.094443              8.735217       9.975656       0.012906      -0.045713       9.800234      -3.140755       6.429762          -0.002146
          159              C       1.971729      12.881253       8.501994       0.626955      20.896100 0.24498956E+03  0.50490229E+04                                 7.084512                            5.631433      -0.098866       2.045043                    0.999197      21.581588      60.352937       0.612244       0.485424      -1.012267       0.028965       0.050939      -0.054717       0.080173      -0.003898      -0.015058       0.054697      -0.061526      -0.136706      -0.072156      -0.006730       0.078887              7.823865       8.120350       0.202665       0.021167       5.272745      -2.371250      10.078500          -0.000351
          160              C       1.839855      12.214433       9.838552      -0.036491      33.012060 0.44357882E+03  0.10413889E+05                                 8.887835                            7.006539      -0.004987       2.010280                    0.999141      27.181200      76.463907       0.628632       0.415019      -1.071968      -0.004544      -0.014253       0.055903       0.057870       0.001018       0.008401       0.003121       0.008831      -0.024336      -0.012157      -0.000196       0.012353              9.782277       9.191025      -0.947599      -1.175332       6.676322      -3.088498      13.479485          -0.000406
          161              C       0.642354      12.323066      10.504179      -0.062652      28.926821 0.40830888E+03  0.94740367E+04                                 8.258057                            6.826948       0.063362       2.010296                    0.999694      28.276054      81.432282       0.616686       0.428051      -1.054206       0.018892       0.004625       0.027309       0.033527      -0.004652       0.021470       0.012826      -0.019977      -0.039540      -0.033662       0.011606       0.022056              8.770344       8.977273      -1.027336      -1.966982       5.781081      -1.965748      11.552679          -0.000168
          162              C       0.484956      11.718758      11.742617      -0.156044      30.715534 0.44017955E+03  0.10414659E+05                                 8.578243                            7.075164       0.038881       1.991625                    0.998843      29.603317      86.290088       0.607039       0.426456      -1.054440       0.014114       0.045900      -0.017290       0.051039       0.002147      -0.013163       0.007945       0.026727       0.015349      -0.020079      -0.001658       0.021737              9.072549       9.202078      -1.606283      -0.685161       6.049948      -2.295053      11.965619          -0.000163
          163              C       1.527895      11.027569      12.312775       0.105551      30.033380 0.39494736E+03  0.90329539E+04                                 8.505948                            6.702141      -0.049852       2.005658                    0.999437      25.874965      72.526312       0.627908       0.426500      -1.061604       0.002600       0.017644       0.032171       0.036784      -0.000538      -0.016598      -0.033262      -0.021935       0.132866      -0.039690      -0.022488       0.062178              9.514937       8.589432      -1.119133      -1.634278       5.732012      -2.326487      14.223367          -0.000506
          164              C       1.339301      10.421741      13.681156      -0.112002      24.798452 0.35799686E+03  0.80827550E+04                                 7.519596                            6.319121       0.048846       2.032717                    0.998600      27.814010      80.460926       0.648576       0.418278      -1.054439      -0.001227       0.109743       0.040649       0.117036      -0.009816      -0.006117       0.061329       0.003083       0.025775      -0.060563      -0.004386       0.064949              8.254224       5.755384       0.310281      -0.499704       7.345353       0.167988      11.661934          -0.000064
          165              C       2.426907      12.381919      14.837650      -0.378276      28.516482 0.52732728E+03  0.13041654E+05                                 8.150219                            7.638724      -0.414452       1.853992                    0.996335      31.854348      94.663342       0.596844       0.414947      -1.062595      -0.095010      -0.070147      -0.068998       0.136778       0.084918       0.004376      -0.012832       0.045895      -0.468343      -0.157292      -0.008787       0.166080              8.434807       8.339508       1.505651       0.612786       7.409528       0.436819       9.555384          -0.000016
          166              C       2.706962      10.904326      11.633889      -0.169422      30.922777 0.43714193E+03  0.10332172E+05                                 8.545367                            6.986078       0.210275       2.031018                    0.999791      30.157905      88.063857       0.618958       0.418674      -1.058561       0.014178       0.046445      -0.028897       0.056508      -0.012725       0.018019      -0.009965       0.039660      -0.023876      -0.022629      -0.014035       0.036664              9.081937       9.055232      -0.945443      -2.212957       6.009958      -1.779030      12.180620           0.000020
          167              C       2.878540      11.497771      10.390147      -0.094929      30.512068 0.44124073E+03  0.10463488E+05                                 8.631535                            7.167381      -0.026822       1.971368                    0.999455      29.376285      86.193811       0.591600       0.436593      -1.046519      -0.012802       0.017358       0.036934       0.042770       0.010428      -0.003895       0.020117       0.042775      -0.046585      -0.036262       0.004690       0.031572              9.089258       8.989848      -1.093098      -0.637144       6.594660      -2.171407      11.683265          -0.000478
          168              C       2.187974       0.538596       4.752206      -0.408271      30.892490 0.55955388E+03  0.14028676E+05                                 8.500494                            7.784487      -0.295515       1.867610                    0.997675      33.093523      98.633631       0.601564       0.406115      -1.069601      -0.115975      -0.041338      -0.083824       0.148948       0.052449      -0.024443       0.050608       0.005628      -0.164374      -0.096574       0.014021       0.082553              8.951662       9.406763       0.461777       2.467284       7.474738       0.245750       9.973484           0.004792
          169              C       0.129747       0.123116       3.373483      -0.123397      26.173247 0.40165428E+03  0.93091273E+04                                 7.780687                            6.716525      -0.241040       1.933246                    0.996720      28.480973      82.778211       0.627453       0.421180      -1.055329       0.081398      -0.018140       0.035729       0.090726      -0.008958       0.023429      -0.011668       0.022701      -0.014848      -0.022893      -0.011344       0.034238              8.456151       8.039124       0.376014       0.407268       6.858951      -1.600038      10.470379           0.002752
          170              C       0.779900       0.687443       2.135841       0.144337      28.214822 0.39832307E+03  0.91471837E+04                                 8.219852                            6.794760      -0.082043       2.001795                    0.999376      25.678584      72.577599       0.613635       0.434654      -1.054555      -0.001661      -0.014461       0.024085       0.028142       0.005670      -0.005393      -0.020987       0.028223       0.057571      -0.032551       0.002773       0.029779              8.921232       5.602433       0.091389      -2.689014       9.281713      -2.041263      11.879550           0.009434
          171              C       0.757921       2.040300       1.898761      -0.189102      32.339072 0.47175525E+03  0.11342948E+05                                 8.772858                            7.239998       0.182348       2.015695                    0.999676      30.677637      89.787480       0.611372       0.416669      -1.061868       0.014068       0.009907      -0.032027       0.036356      -0.006149      -0.010511       0.018929       0.013220       0.051335      -0.023975      -0.006419       0.030394              9.316265       6.199090      -0.223304      -2.928500      10.582647      -1.783533      11.167058          -0.000467
          172              C       1.320158       2.576720       0.729273      -0.137532      32.199571 0.47426212E+03  0.11455686E+05                                 8.854589                            7.346765       0.002785       1.956528                    0.999693      30.852514      91.477265       0.594153       0.426781      -1.052080      -0.007646      -0.034004       0.010890       0.036514       0.001945       0.012976      -0.007893      -0.040573      -0.014984      -0.026561       0.001636       0.024925              9.396225       6.725058      -0.004688      -3.448769       9.263913      -0.925503      12.199704           0.000916
          173              C       1.892321      -6.666839      26.311895      -0.029681      33.474604 0.44721683E+03  0.10542559E+05                                 9.028289                            7.068321       0.049086       2.023240                    0.999404      27.491988      78.023085       0.620201       0.418934      -1.067244      -0.023769      -0.020850       0.030614       0.044011      -0.000370       0.009534       0.003370      -0.000726       0.005758      -0.010031      -0.000445       0.010476             10.172907       6.604022       0.526010      -3.818267      10.342184      -2.496829      13.572516          -0.000003
          174              C       1.894448       0.385532       0.023867      -0.095001      29.715125 0.44627615E+03  0.10626050E+05                                 8.471840                            7.185162      -0.138919       1.931049                    0.999311      29.740851      87.793992       0.592976       0.433811      -1.046901      -0.012045       0.012605       0.015859       0.023569      -0.013545       0.004502       0.016301      -0.002794       0.019957      -0.024114       0.003781       0.020333              8.958368       6.307029       0.300686      -2.593475       9.703857      -2.396060      10.864217           0.000354
          175              C       1.368370      -0.143773       1.190703      -0.125057      29.383306 0.44467268E+03  0.10540276E+05                                 8.352245                            7.130906       0.116641       2.026350                    0.998448      29.088334      84.671477       0.602579       0.428825      -1.053724       0.019160       0.005979      -0.011674       0.023220       0.003066       0.015559      -0.015644      -0.013988      -0.033333      -0.027870       0.006505       0.021364              8.836780       6.137114      -0.067405      -2.813057       8.818203      -1.422088      11.555023           0.000966
          176              C       2.444632      -6.105576      25.018032       0.584209      21.613424 0.25951032E+03  0.54401917E+04                                 7.182660                            5.731889      -0.050269       2.027842                    0.999467      23.077179      65.651957       0.615424       0.474758      -1.015218       0.015072       0.022277      -0.039427       0.047727      -0.032671       0.046598       0.012605       0.125036      -0.230408      -0.094349      -0.023916       0.118265              8.003528       5.401719       1.286639      -2.132788       8.112167      -1.429942      10.496697          -0.000053
          177              C       3.020340      -0.226693      22.840822      -0.394377      32.254594 0.53408119E+03  0.13325751E+05                                 8.971921                            7.719352      -0.436772       1.827836                    0.997616      33.293858     101.227103       0.586727       0.418394      -1.054434      -0.003073       0.141437      -0.027702       0.144157      -0.007203       0.002231      -0.161900      -0.086317      -0.044278      -0.147342      -0.035929       0.183272             10.157604       7.141566      -0.173202       0.168793      15.431521      -1.125166       7.899724          -0.000160
          178              C       2.958657       2.260839      23.007891      -0.111768      25.549523 0.36685589E+03  0.83664915E+04                                 7.744079                            6.426905      -0.138405       1.969471                    0.997655      28.439431      83.757484       0.636090       0.422221      -1.047826       0.001330      -0.052740      -0.091522       0.105638       0.000064       0.004617       0.080505      -0.051440      -0.059122      -0.077410      -0.015710       0.093120              8.758181       5.934730      -0.146596      -0.051737      13.288587      -0.241048       7.051227          -0.000332
          179              C       2.934551       3.543859      22.193758       0.074349      31.147995 0.40870106E+03  0.94220897E+04                                 8.700792                            6.798757       0.109849       2.053086                    0.999609      26.219857      73.638270       0.626441       0.424116      -1.063744       0.003682      -0.018420      -0.001255       0.018826       0.003123       0.001322      -0.052577      -0.064587      -0.021495      -0.043019      -0.028182       0.071201              9.820886       9.599941       0.245089       0.495027      13.679964      -3.606041       6.182752          -0.003301
          180              C       1.754775       4.035861      21.684593      -0.166708      30.969939 0.45454866E+03  0.10860863E+05                                 8.620589                            7.174937       0.045329       1.981257                    0.999207      30.397960      89.567610       0.603580       0.424705      -1.053629       0.004974       0.021277      -0.028911       0.036239       0.021396      -0.007489      -0.000876       0.022992      -0.098140      -0.033720      -0.007566       0.041286              9.116982      10.122348      -0.317206       0.924513      10.828310      -2.826700       6.400287          -0.000638
          181              C       1.768955       5.123251      20.828029      -0.094788      30.705335 0.45367802E+03  0.10863398E+05                                 8.712035                            7.281649      -0.167110       1.919115                    0.999413      30.042399      89.379709       0.583640       0.438271      -1.042633       0.021617      -0.010586       0.016127       0.028973      -0.019034       0.011932       0.004503       0.022298      -0.039641      -0.024802      -0.005456       0.030257              9.280269      10.115822       1.294244       0.175453      11.108100      -2.857363       6.616885          -0.001014
          182              C       2.945186       5.735392      20.467370      -0.033117      33.967286 0.45542322E+03  0.10813960E+05                                 9.195352                            7.191749      -0.085478       1.985969                    0.998519      27.694681      79.578851       0.605691       0.425878      -1.060013       0.004180      -0.026864       0.038859       0.047425       0.003112       0.006050       0.008974       0.007571      -0.054108      -0.021756       0.005387       0.016369             10.219526      10.702171       0.239903       0.335495      12.287867      -4.337285       7.668540          -0.002542
          183              C       4.116454       5.302157      21.074656      -0.088439      30.181565 0.44319105E+03  0.10525884E+05                                 8.566782                            7.170970      -0.065960       1.955462                    0.999540      29.511349      86.779147       0.592710       0.435107      -1.046958      -0.025415      -0.008304       0.005876       0.027376       0.017228      -0.006720       0.009343       0.005365      -0.068444      -0.028646      -0.000217       0.028863              9.073433      10.169166      -0.490585       0.751023      10.376484      -2.848193       6.674648          -0.001567
          184              C       4.112200       4.214360      21.925916      -0.167325      30.482980 0.44676091E+03  0.10611470E+05                                 8.469334                            7.070781       0.163122       2.015974                    0.999669      30.222967      88.316443       0.614490       0.419654      -1.058508      -0.000364       0.018501      -0.031921       0.036897      -0.019668       0.016561      -0.001223       0.039574      -0.083830      -0.032711      -0.012579       0.045291              8.934672       9.839370       1.214434       0.112782      10.633718      -2.672130       6.330929          -0.000169
          185              C       2.964329       6.847328      19.467604       0.564063      24.242884 0.27024227E+03  0.57394869E+04                                 7.721248                            5.834989      -0.262414       1.940274                    0.999182      24.087482      69.631227       0.610419       0.472452      -1.013508       0.001101       0.040110      -0.025694       0.047647      -0.000472       0.000475       0.094558       0.023970       0.049165      -0.098209       0.003795       0.094414              8.735398       9.975739      -0.012914       0.045715       9.800538      -3.140908       6.429916          -0.002139
          186              C       5.516729       3.819783       4.757510       0.626943      20.896229 0.24499131E+03  0.50490677E+04                                 7.084530                            5.631445      -0.098857       2.045044                    0.999197      21.581706      60.353308       0.612245       0.485423      -1.012268       0.028965      -0.050942       0.054718       0.080175       0.003900       0.015059       0.054694      -0.061521      -0.136707      -0.072155      -0.006728       0.078883              7.823885       8.120370      -0.202670      -0.021174       5.272765      -2.371261      10.078520          -0.000348
          187              C       5.384855       4.486602       3.420952      -0.036506      33.012281 0.44358201E+03  0.10413985E+05                                 8.887869                            7.006559      -0.004982       2.010280                    0.999141      27.181353      76.464458       0.628632       0.415018      -1.071969      -0.004544       0.014254      -0.055906       0.057874      -0.001017      -0.008400       0.003118       0.008836      -0.024334      -0.012154      -0.000198       0.012352              9.782312       9.191071       0.947611       1.175322       6.676349      -3.088514      13.479515          -0.000401
          188              C       4.187354       4.377969       2.755325      -0.062661      28.927050 0.40831310E+03  0.94741636E+04                                 8.258111                            6.826991       0.063349       2.010290                    0.999694      28.276230      81.433041       0.616683       0.428052      -1.054205       0.018894      -0.004626      -0.027309       0.033529       0.004655      -0.021471       0.012825      -0.019976      -0.039539      -0.033663       0.011609       0.022054              8.770396       8.977341       1.027344       1.966998       5.781115      -1.965756      11.552733          -0.000170
          189              C       4.029956       4.982277       1.516887      -0.156044      30.715634 0.44018150E+03  0.10414720E+05                                 8.578270                            7.075186       0.038870       1.991621                    0.998843      29.603396      86.290498       0.607037       0.426457      -1.054439       0.014116      -0.045900       0.017288       0.051038      -0.002146       0.013166       0.007943       0.026725       0.015351      -0.020077      -0.001662       0.021739              9.072574       9.202117       1.606293       0.685167       6.049969      -2.295059      11.965635          -0.000161
          190              C       5.072895       5.673467       0.946729       0.105550      30.033434 0.39494805E+03  0.90329769E+04                                 8.505971                            6.702154      -0.049848       2.005659                    0.999437      25.874992      72.526505       0.627907       0.426501      -1.061603       0.002600      -0.017644      -0.032171       0.036784       0.000539       0.016598      -0.033262      -0.021932       0.132864      -0.039690      -0.022487       0.062177              9.514958       8.589472       1.119138       1.634299       5.732029      -2.326497      14.223375          -0.000511
          191              C       4.884301      -2.138635      26.097356      -0.112000      24.798414 0.35799602E+03  0.80827379E+04                                 7.519594                            6.319114       0.048843       2.032716                    0.998600      27.814049      80.461259       0.648575       0.418278      -1.054438      -0.001226      -0.109744      -0.040651       0.117037       0.009817       0.006116       0.061327       0.003089       0.025787      -0.060562      -0.004385       0.064947              8.254216       5.755400      -0.310292       0.499707       7.345365       0.167986      11.661883          -0.000067
          192              C       5.971907      -4.098812      24.940862      -0.378277      28.516542 0.52732899E+03  0.13041707E+05                                 8.150230                            7.638736      -0.414451       1.853991                    0.996335      31.854396      94.663523       0.596844       0.414947      -1.062595      -0.095010       0.070148       0.068998       0.136779      -0.084918      -0.004376      -0.012833       0.045894      -0.468344      -0.157293      -0.008786       0.166079              8.434813       8.339513      -1.505661      -0.612791       7.409552       0.436841       9.555373          -0.000014
          193              C       6.251962       5.796710       1.625615      -0.169417      30.922791 0.43714171E+03  0.10332176E+05                                 8.545386                            6.986082       0.210264       2.031015                    0.999791      30.157976      88.064408       0.618957       0.418674      -1.058559       0.014177      -0.046446       0.028895       0.056508       0.012722      -0.018021      -0.009966       0.039660      -0.023875      -0.022630      -0.014034       0.036664              9.081956       9.055271       0.945461       2.212941       6.009977      -1.779049      12.180619           0.000027
          194              C       6.423540       5.203264       2.869357      -0.094941      30.512542 0.44124923E+03  0.10463751E+05                                 8.631648                            7.167466      -0.026870       1.971349                    0.999455      29.376662      86.195484       0.591594       0.436595      -1.046517      -0.012803      -0.017362      -0.036935       0.042773      -0.010428       0.003895       0.020114       0.042784      -0.046582      -0.036261       0.004685       0.031576              9.089377       8.989972       1.093116       0.637143       6.594747      -2.171450      11.683413          -0.000480
          195              C       1.357026      -3.670368      18.011710      -0.408296      30.893262 0.55957458E+03  0.14029306E+05                                 8.500640                            7.784643      -0.295511       1.867611                    0.997675      33.093728      98.634201       0.601558       0.406117      -1.069601       0.115962      -0.041331      -0.083817       0.148932      -0.052455       0.024446       0.050612       0.005633      -0.164376      -0.096582       0.014023       0.082559              8.951808       9.406873      -0.461752      -2.467351       7.474841       0.245705       9.973710           0.004802
          196              C       3.415253      -4.085848      16.632987      -0.123420      26.173880 0.40166870E+03  0.93095360E+04                                 7.780815                            6.716656      -0.241035       1.933245                    0.996720      28.481238      82.779050       0.627446       0.421182      -1.055329      -0.081390      -0.018136       0.035717       0.090714       0.008964      -0.023428      -0.011669       0.022707      -0.014847      -0.022891      -0.011351       0.034242              8.456286       8.039215      -0.376047      -0.407212       6.859056      -1.600108      10.470587           0.002767
          197              C       2.765100      -3.521522      15.395345       0.144353      28.214686 0.39832077E+03  0.91471189E+04                                 8.219830                            6.794744      -0.082027       2.001800                    0.999376      25.678509      72.577373       0.613635       0.434655      -1.054554       0.001665      -0.014463       0.024089       0.028146      -0.005673       0.005398      -0.020988       0.028223       0.057570      -0.032552       0.002770       0.029782              8.921209       5.602450      -0.091416       2.689040       9.281693      -2.041246      11.879483           0.009445
          198              C       2.787079      -2.168664      15.158265      -0.189098      32.338998 0.47175331E+03  0.11342890E+05                                 8.772850                            7.239985       0.182340       2.015694                    0.999675      30.677557      89.787194       0.611372       0.416669      -1.061868      -0.014068       0.009907      -0.032026       0.036355       0.006146       0.010511       0.018929       0.013225       0.051336      -0.023977      -0.006417       0.030394              9.316264       6.199089       0.223281       2.928511      10.582620      -1.783544      11.167083          -0.000466
          199              C       2.224842      -1.632245      13.988777      -0.137530      32.199536 0.47426083E+03  0.11455648E+05                                 8.854584                            7.346756       0.002782       1.956528                    0.999693      30.852488      91.477167       0.594153       0.426781      -1.052080       0.007645      -0.034004       0.010891       0.036515      -0.001946      -0.012976      -0.007892      -0.040573      -0.014983      -0.026561       0.001637       0.024924              9.396228       6.725055       0.004677       3.448775       9.263906      -0.925531      12.199724           0.000918
          200              C       1.652679      -2.457874      13.052391      -0.029683      33.474669 0.44721742E+03  0.10542576E+05                                 9.028300                            7.068325       0.049091       2.023241                    0.999404      27.492007      78.023145       0.620201       0.418934      -1.067244       0.023769      -0.020851       0.030615       0.044011       0.000369      -0.009534       0.003370      -0.000726       0.005761      -0.010031      -0.000446       0.010476             10.172934       6.604035      -0.526021       3.818283      10.342203      -2.496864      13.572563          -0.000002
          201              C       1.650552      -3.823433      13.283371      -0.095000      29.715141 0.44627629E+03  0.10626054E+05                                 8.471844                            7.185163      -0.138919       1.931049                    0.999311      29.740850      87.793984       0.592976       0.433811      -1.046901       0.012045       0.012606       0.015860       0.023569       0.013545      -0.004502       0.016301      -0.002795       0.019959      -0.024114       0.003780       0.020334              8.958379       6.307038      -0.300695       2.593483       9.703870      -2.396084      10.864229           0.000354
          202              C       2.176630      -4.352738      14.450207      -0.125060      29.383417 0.44467475E+03  0.10540338E+05                                 8.352265                            7.130921       0.116640       2.026348                    0.998448      29.088415      84.671774       0.602579       0.428825      -1.053724      -0.019161       0.005979      -0.011675       0.023221      -0.003066      -0.015559      -0.015645      -0.013987      -0.033338      -0.027871       0.006506       0.021365              8.836804       6.137146       0.067397       2.813077       8.818228      -1.422111      11.555039           0.000967
          203              C       1.100368      -1.896612      11.758528       0.584211      21.613416 0.25951006E+03  0.54401850E+04                                 7.182661                            5.731887      -0.050267       2.027843                    0.999467      23.077154      65.651873       0.615424       0.474758      -1.015218      -0.015072       0.022277      -0.039426       0.047727       0.032671      -0.046599       0.012605       0.125036      -0.230410      -0.094350      -0.023915       0.118265              8.003538       5.401721      -1.286641       2.132796       8.112173      -1.429964      10.496720          -0.000053
          204              C       0.524660       3.982271       9.581318      -0.394378      32.254553 0.53408083E+03  0.13325743E+05                                 8.971914                            7.719348      -0.436778       1.827834                    0.997616      33.293900     101.227330       0.586727       0.418394      -1.054433       0.003073       0.141437      -0.027698       0.144156       0.007203      -0.002231      -0.161899      -0.086334      -0.044247      -0.147334      -0.035943       0.183277             10.157586       7.141592       0.173202      -0.168798      15.431434      -1.125175       7.899732          -0.000167
          205              C       0.586343       6.469803       9.748387      -0.111763      25.549402 0.36685475E+03  0.83664537E+04                                 7.744051                            6.426898      -0.138417       1.969468                    0.997655      28.439308      83.756882       0.636090       0.422221      -1.047827      -0.001330      -0.052737      -0.091518       0.105634      -0.000065      -0.004615       0.080508      -0.051452      -0.059093      -0.077406      -0.015721       0.093126              8.758130       5.934710       0.146599       0.051733      13.288477      -0.241011       7.051203          -0.000341
          206              C       0.610449       7.752824       8.934254       0.074386      31.147506 0.40869462E+03  0.94219041E+04                                 8.700704                            6.798710       0.109856       2.053090                    0.999609      26.219606      73.637417       0.626442       0.424117      -1.063743      -0.003683      -0.018417      -0.001247       0.018823      -0.003121      -0.001320      -0.052571      -0.064599      -0.021478      -0.043008      -0.028190       0.071199              9.820759       9.599903      -0.245080      -0.495032      13.679701      -3.605943       6.182673          -0.003438
          207              C       1.790225       8.244826       8.425089      -0.166710      30.969983 0.45455056E+03  0.10860918E+05                                 8.620589                            7.174951       0.045332       1.981257                    0.999207      30.398028      89.567811       0.603580       0.424705      -1.053629      -0.004970       0.021287      -0.028908       0.036242      -0.021393       0.007489      -0.000873       0.022992      -0.098148      -0.033723      -0.007562       0.041285              9.116970      10.122386       0.317213      -0.924534      10.828245      -2.826658       6.400277          -0.000659
          208              C       1.776045       9.332215       7.568525      -0.094770      30.705062 0.45367388E+03  0.10863264E+05                                 8.711958                            7.281602      -0.167052       1.919134                    0.999413      30.042165      89.378604       0.583644       0.438270      -1.042635      -0.021611      -0.010581       0.016138       0.028973       0.019032      -0.011930       0.004502       0.022296      -0.039636      -0.024798      -0.005456       0.030254              9.280179      10.115753      -1.294228      -0.175468      11.107964      -2.857306       6.616820          -0.001060
          209              C       0.599814       9.944357       7.207866      -0.033067      33.965801 0.45540113E+03  0.10813273E+05                                 9.195010                            7.191522      -0.085403       1.986001                    0.998519      27.693766      79.574851       0.605709       0.425872      -1.060020      -0.004179      -0.026853       0.038859       0.047419      -0.003110      -0.006047       0.008980       0.007563      -0.054087      -0.021752       0.005390       0.016362             10.219119      10.701833      -0.239903      -0.335486      12.287289      -4.337043       7.668237          -0.002641
          210              C       6.518546       9.511121       7.815152      -0.088410      30.180929 0.44318018E+03  0.10525548E+05                                 8.566627                            7.170859      -0.065877       1.955491                    0.999541      29.510891      86.777112       0.592718       0.435104      -1.046961       0.025412      -0.008300       0.005889       0.027374      -0.017226       0.006719       0.009346       0.005360      -0.068431      -0.028644      -0.000215       0.028859              9.073258      10.169012       0.490555      -0.750994      10.376242      -2.848101       6.674519          -0.001632
          211              C       6.522800       8.423325       8.666412      -0.167332      30.482994 0.44676265E+03  0.10611516E+05                                 8.469323                            7.070792       0.163144       2.015981                    0.999669      30.222989      88.316369       0.614490       0.419653      -1.058508       0.000362       0.018510      -0.031916       0.036897       0.019666      -0.016561      -0.001220       0.039571      -0.083836      -0.032714      -0.012575       0.045288              8.934646       9.839384      -1.214447      -0.112766      10.633647      -2.672082       6.330909          -0.000181
          212              C       0.580671      11.056293       6.208100       0.564104      24.242572 0.27023881E+03  0.57394025E+04                                 7.721234                            5.834992      -0.262465       1.940260                    0.999182      24.087303      69.630933       0.610412       0.472459      -1.013503      -0.001100       0.040109      -0.025688       0.047642       0.000474      -0.000474       0.094563       0.023960       0.049167      -0.098211       0.003790       0.094421              8.735375       9.975769       0.012913      -0.045714       9.800475      -3.140862       6.429879          -0.002230
          213              C       5.118271      -0.389182      18.017014       0.626971      20.895957 0.24498744E+03  0.50489697E+04                                 7.084499                            5.631423      -0.098893       2.045037                    0.999197      21.581448      60.352535       0.612242       0.485427      -1.012265      -0.028965      -0.050936       0.054715       0.080169      -0.003895      -0.015057       0.054700      -0.061532      -0.136707      -0.072158      -0.006733       0.078891              7.823852       8.120336       0.202663       0.021159       5.272735      -2.371250      10.078485          -0.000336
          214              C       5.250145       0.277638      16.680456      -0.036474      33.011861 0.44357575E+03  0.10413796E+05                                 8.887806                            7.006519      -0.004998       2.010278                    0.999141      27.181042      76.463322       0.628632       0.415019      -1.071968       0.004545       0.014253      -0.055897       0.057865       0.001020       0.008402       0.003123       0.008826      -0.024339      -0.012159      -0.000193       0.012352              9.782246       9.190967      -0.947581      -1.175341       6.676310      -3.088504      13.479460          -0.000391
          215              C       6.447646       0.169005      16.014829      -0.062646      28.926613 0.40830490E+03  0.94739165E+04                                 8.258010                            6.826908       0.063376       2.010302                    0.999694      28.275884      81.431540       0.616689       0.428050      -1.054207      -0.018887      -0.004621      -0.027309       0.033524      -0.004647       0.021469       0.012827      -0.019977      -0.039545      -0.033661       0.011603       0.022059              8.770296       8.977199      -1.027322      -1.966960       5.781061      -1.965762      11.552628          -0.000170
          216              C       6.605044       0.773313      14.776391      -0.156038      30.715279 0.44017467E+03  0.10414508E+05                                 8.578183                            7.075115       0.038908       1.991635                    0.998843      29.603117      86.289180       0.607043       0.426455      -1.054442      -0.014110      -0.045899       0.017294       0.051038       0.002149      -0.013159       0.007948       0.026727       0.015348      -0.020081      -0.001653       0.021734              9.072488       9.201986      -1.606268      -0.685138       6.049928      -2.295068      11.965551          -0.000154
          217              C       5.562105       1.464502      14.206233       0.105562      30.033255 0.39494552E+03  0.90329005E+04                                 8.505928                            6.702129      -0.049855       2.005657                    0.999437      25.874878      72.526001       0.627909       0.426501      -1.061604      -0.002601      -0.017642      -0.032172       0.036783      -0.000537      -0.016597      -0.033260      -0.021939       0.132866      -0.039689      -0.022487       0.062176              9.514914       8.589372      -1.119123      -1.634242       5.732022      -2.326523      14.223348          -0.000504
          218              C       5.750699       2.070330      12.837852      -0.112001      24.798425 0.35799643E+03  0.80827489E+04                                 7.519600                            6.319121       0.048834       2.032713                    0.998600      27.814067      80.461299       0.648574       0.418279      -1.054438       0.001227      -0.109744      -0.040648       0.117036      -0.009814      -0.006118       0.061332       0.003088       0.025780      -0.060566      -0.004385       0.064951              8.254225       5.755396       0.310272      -0.499691       7.345380       0.167965      11.661900          -0.000065
          219              C       4.663093       0.110152      11.681358      -0.378275      28.516454 0.52732667E+03  0.13041635E+05                                 8.150215                            7.638720      -0.414454       1.853992                    0.996335      31.854330      94.663283       0.596844       0.414947      -1.062595       0.095011       0.070147       0.068999       0.136779       0.084919       0.004376      -0.012832       0.045896      -0.468341      -0.157292      -0.008788       0.166080              8.434800       8.339504       1.505654       0.612782       7.409541       0.436808       9.555354          -0.000014
          220              C       4.383038       1.587745      14.885119      -0.169421      30.922579 0.43713918E+03  0.10332076E+05                                 8.545304                            6.986044       0.210304       2.031028                    0.999791      30.157689      88.062668       0.618962       0.418672      -1.058563      -0.014179      -0.046442       0.028901       0.056508      -0.012729       0.018015      -0.009962       0.039660      -0.023873      -0.022626      -0.014036       0.036662              9.081866       9.055139      -0.945414      -2.212945       6.009927      -1.779025      12.180531           0.000029
          221              C       4.211460       0.994300      16.128861      -0.094910      30.511300 0.44122688E+03  0.10463057E+05                                 8.631353                            7.167245      -0.026742       1.971400                    0.999455      29.375648      86.190982       0.591610       0.436590      -1.046523       0.012799      -0.017350      -0.036932       0.042764       0.010425      -0.003895       0.020123       0.042759      -0.046593      -0.036265       0.004699       0.031565              9.089062       8.989636      -1.093068      -0.637122       6.594545      -2.171373      11.683005          -0.000473
          222              C       4.902026      11.953475      21.766802      -0.408273      30.892673 0.55955785E+03  0.14028801E+05                                 8.500531                            7.784519      -0.295517       1.867608                    0.997675      33.093663      98.634148       0.601562       0.406116      -1.069600       0.115975       0.041338       0.083823       0.148947       0.052449      -0.024443       0.050607       0.005628      -0.164373      -0.096573       0.014021       0.082552              8.951702       9.406803       0.461775       2.467307       7.474755       0.245741       9.973548           0.004795
          223              C       6.960253      12.368955      23.145525      -0.123398      26.173375 0.40165654E+03  0.93091937E+04                                 7.780716                            6.716549      -0.241046       1.933243                    0.996720      28.481071      82.778583       0.627451       0.421181      -1.055328      -0.081398       0.018140      -0.035729       0.090726      -0.008957       0.023428      -0.011668       0.022701      -0.014850      -0.022893      -0.011343       0.034236              8.456186       8.039153       0.376017       0.407267       6.858970      -1.600054      10.470434           0.002747
          224              C       6.310100      11.804628      24.383167       0.144339      28.214818 0.39832282E+03  0.91471773E+04                                 8.219853                            6.794760      -0.082045       2.001794                    0.999376      25.678580      72.577607       0.613635       0.434655      -1.054555       0.001660       0.014461      -0.024085       0.028142       0.005670      -0.005393      -0.020987       0.028223       0.057570      -0.032551       0.002773       0.029778              8.921237       5.602437       0.091394      -2.689019       9.281711      -2.041271      11.879564           0.009435
          225              C       6.332079      10.451771      24.620247      -0.189103      32.339088 0.47175535E+03  0.11342952E+05                                 8.772863                            7.240000       0.182344       2.015694                    0.999676      30.677641      89.787511       0.611372       0.416669      -1.061868      -0.014068      -0.009906       0.032026       0.036356      -0.006148      -0.010510       0.018929       0.013221       0.051336      -0.023975      -0.006418       0.030394              9.316273       6.199093      -0.223298      -2.928504      10.582649      -1.783549      11.167076          -0.000465
          226              C       5.769842       9.915351      25.789735      -0.137533      32.199602 0.47426254E+03  0.11455699E+05                                 8.854593                            7.346768       0.002785       1.956528                    0.999693      30.852535      91.477340       0.594153       0.426781      -1.052080       0.007646       0.034004      -0.010890       0.036515       0.001945       0.012976      -0.007893      -0.040574      -0.014984      -0.026561       0.001636       0.024925              9.396232       6.725061      -0.004683      -3.448772       9.263920      -0.925519      12.199716           0.000915
          227              C       5.197679      19.158910       0.207113      -0.029682      33.474658 0.44721760E+03  0.10542582E+05                                 9.028299                            7.068327       0.049085       2.023239                    0.999404      27.492017      78.023197       0.620201       0.418934      -1.067243       0.023770       0.020850      -0.030614       0.044011      -0.000370       0.009533       0.003370      -0.000726       0.005759      -0.010031      -0.000445       0.010475             10.172922       6.604030       0.526015      -3.818272      10.342202      -2.496846      13.572534          -0.000001
          228              C       5.195552      20.524468      -0.023867      -0.095001      29.715133 0.44627620E+03  0.10626052E+05                                 8.471841                            7.185161      -0.138916       1.931050                    0.999311      29.740856      87.794002       0.592976       0.433811      -1.046902       0.012045      -0.012606      -0.015859       0.023569      -0.013545       0.004502       0.016301      -0.002795       0.019956      -0.024114       0.003780       0.020333              8.958370       6.307030       0.300687      -2.593476       9.703861      -2.396064      10.864220           0.000353
          229              C       5.721630      12.635844      25.328305      -0.125056      29.383307 0.44467268E+03  0.10540277E+05                                 8.352246                            7.130907       0.116639       2.026349                    0.998448      29.088333      84.671484       0.602579       0.428825      -1.053724      -0.019161      -0.005979       0.011674       0.023220       0.003066       0.015560      -0.015644      -0.013988      -0.033332      -0.027870       0.006506       0.021364              8.836782       6.137117      -0.067403      -2.813060       8.818200      -1.422091      11.555030           0.000965
          230              C       4.645368      18.597647       1.500976       0.584209      21.613430 0.25951032E+03  0.54401918E+04                                 7.182662                            5.731889      -0.050270       2.027842                    0.999467      23.077180      65.651961       0.615424       0.474758      -1.015218      -0.015072      -0.022276       0.039427       0.047727      -0.032671       0.046598       0.012605       0.125036      -0.230409      -0.094349      -0.023916       0.118265              8.003532       5.401721       1.286642      -2.132790       8.112178      -1.429950      10.496698          -0.000055
          231              C       4.069660      12.718764       3.678186      -0.394379      32.254597 0.53408109E+03  0.13325763E+05                                 8.971930                            7.719352      -0.436787       1.827831                    0.997616      33.294028     101.228044       0.586726       0.418394      -1.054432       0.003073      -0.141437       0.027701       0.144157      -0.007203       0.002232      -0.161901      -0.086330      -0.044268      -0.147339      -0.035938       0.183277             10.157620       7.141607      -0.173202       0.168786      15.431516      -1.125186       7.899737          -0.000163
          232              C       4.131343      10.231232       3.511117      -0.111771      25.549614 0.36685749E+03  0.83665510E+04                                 7.744116                            6.426929      -0.138421       1.969464                    0.997655      28.439677      83.758778       0.636086       0.422222      -1.047824      -0.001330       0.052739       0.091521       0.105638       0.000064       0.004618       0.080506      -0.051444      -0.059118      -0.077410      -0.015713       0.093122              8.758222       5.934779      -0.146596      -0.051741      13.288624      -0.241059       7.051262          -0.000344
          233              C       4.155449       8.948212       4.325250       0.074331      31.148266 0.40870490E+03  0.94222014E+04                                 8.700835                            6.798781       0.109867       2.053090                    0.999609      26.220030      73.638869       0.626441       0.424115      -1.063744      -0.003681       0.018416       0.001256       0.018822       0.003124       0.001323      -0.052582      -0.064587      -0.021513      -0.043028      -0.028178       0.071206              9.820941       9.600004       0.245093       0.495031      13.680032      -3.606076       6.182787          -0.003421
          234              C       5.335225       8.456210       4.834415      -0.166718      30.970254 0.45455446E+03  0.10861043E+05                                 8.620654                            7.174987       0.045311       1.981249                    0.999207      30.398241      89.568790       0.603577       0.424705      -1.053628      -0.004978      -0.021277       0.028908       0.036238       0.021398      -0.007488      -0.000878       0.022994      -0.098152      -0.033723      -0.007567       0.041291              9.117054      10.122452      -0.317196       0.924525      10.828386      -2.826715       6.400325          -0.000657
          235              C       5.321045       7.368820       5.690979      -0.094797      30.705578 0.45368262E+03  0.10863538E+05                                 8.712072                            7.281679      -0.167105       1.919114                    0.999413      30.042629      89.380577       0.583640       0.438270      -1.042633      -0.021620       0.010581      -0.016129       0.028975      -0.019035       0.011936       0.004499       0.022304      -0.039649      -0.024802      -0.005461       0.030263              9.280315      10.115884       1.294272       0.175451      11.108155      -2.857368       6.616904          -0.001056
          236              C       4.144814       6.756679       6.051638      -0.033136      33.968000 0.45543408E+03  0.10814294E+05                                 9.195498                            7.191848      -0.085504       1.985956                    0.998519      27.695117      79.580664       0.605685       0.425879      -1.060011      -0.004181       0.026866      -0.038864       0.047431       0.003114       0.006051       0.008968       0.007578      -0.054118      -0.021755       0.005383       0.016372             10.219702      10.702353       0.239906       0.335499      12.288104      -4.337366       7.668647          -0.002629
          237              C       2.973546       7.189914       5.444352      -0.088450      30.181835 0.44319616E+03  0.10526039E+05                                 8.566826                            7.171005      -0.065956       1.955460                    0.999540      29.511592      86.780065       0.592709       0.435106      -1.046958       0.025420       0.008300      -0.005878       0.027379       0.017231      -0.006721       0.009339       0.005368      -0.068457      -0.028647      -0.000221       0.028868              9.073483      10.169237      -0.490601       0.751028      10.376538      -2.848201       6.674674          -0.001624
          238              C       2.977800       8.277711       4.593092      -0.167332      30.483204 0.44676505E+03  0.10611598E+05                                 8.469382                            7.070817       0.163119       2.015971                    0.999669      30.223169      88.317309       0.614488       0.419654      -1.058507       0.000367      -0.018501       0.031918       0.036895      -0.019670       0.016563      -0.001224       0.039576      -0.083838      -0.032714      -0.012581       0.045295              8.934726       9.839450       1.214438       0.112781      10.633771      -2.672142       6.330956          -0.000176
          239              C       4.125671       5.644743       7.051404       0.564049      24.243086 0.27024474E+03  0.57395538E+04                                 7.721278                            5.835005      -0.262390       1.940278                    0.999182      24.087689      69.631963       0.610420       0.472451      -1.013509      -0.001101      -0.040115       0.025694       0.047651      -0.000472       0.000477       0.094555       0.023978       0.049156      -0.098209       0.003801       0.094408              8.735439       9.975785      -0.012915       0.045713       9.800598      -3.140922       6.429934          -0.002220
          240              C       1.573271       8.672288      21.761498       0.626944      20.896221 0.24499099E+03  0.50490593E+04                                 7.084530                            5.631442      -0.098856       2.045044                    0.999197      21.581682      60.353220       0.612245       0.485423      -1.012268      -0.028965       0.050942      -0.054717       0.080175       0.003900       0.015059       0.054695      -0.061522      -0.136707      -0.072155      -0.006729       0.078884              7.823891       8.120367      -0.202670      -0.021173       5.272768      -2.371273      10.078537          -0.000336
          241              C       1.705145       8.005469      23.098056      -0.036505      33.012287 0.44358179E+03  0.10413977E+05                                 8.887871                            7.006557      -0.004984       2.010279                    0.999141      27.181338      76.464392       0.628632       0.415018      -1.071969       0.004544      -0.014253       0.055907       0.057874      -0.001017      -0.008400       0.003118       0.008835      -0.024334      -0.012155      -0.000197       0.012352              9.782324       9.191063       0.947606       1.175322       6.676359      -3.088537      13.479550          -0.000395
          242              C       2.902646       8.114102      23.763683      -0.062660      28.927044 0.40831270E+03  0.94741516E+04                                 8.258111                            6.826989       0.063350       2.010291                    0.999694      28.276208      81.432953       0.616683       0.428052      -1.054205      -0.018894       0.004627       0.027310       0.033529       0.004655      -0.021470       0.012825      -0.019975      -0.039542      -0.033663       0.011609       0.022054              8.770403       8.977332       1.027339       1.966996       5.781121      -1.965775      11.552756          -0.000164
          243              C       3.060044       7.509794      25.002121      -0.156044      30.715628 0.44018099E+03  0.10414704E+05                                 8.578268                            7.075179       0.038874       1.991622                    0.998843      29.603375      86.290389       0.607038       0.426457      -1.054440      -0.014115       0.045899      -0.017288       0.051038      -0.002146       0.013165       0.007943       0.026725       0.015349      -0.020077      -0.001662       0.021739              9.072579       9.202106       1.606293       0.685158       6.049978      -2.295081      11.965652          -0.000160
          244              C       2.017105       6.818604      25.572279       0.105550      30.033443 0.39494786E+03  0.90329714E+04                                 8.505975                            6.702153      -0.049845       2.005660                    0.999437      25.874983      72.526473       0.627907       0.426501      -1.061603      -0.002599       0.017644       0.032171       0.036783       0.000539       0.016598      -0.033262      -0.021933       0.132864      -0.039690      -0.022487       0.062177              9.514972       8.589460       1.119135       1.634283       5.732045      -2.326537      14.223411          -0.000495
          245              C       2.205699      14.630706       0.421652      -0.112001      24.798405 0.35799578E+03  0.80827379E+04                                 7.519600                            6.319114       0.048832       2.032712                    0.998600      27.814133      80.461755       0.648574       0.418279      -1.054437       0.001227       0.109744       0.040650       0.117037       0.009815       0.006118       0.061330       0.003092       0.025791      -0.060565      -0.004385       0.064950              8.254225       5.755417      -0.310279       0.499701       7.345381       0.167959      11.661876          -0.000066
          246              C       1.118093      16.590883       1.578146      -0.378277      28.516547 0.52732917E+03  0.13041713E+05                                 8.150232                            7.638739      -0.414453       1.853991                    0.996335      31.854405      94.663582       0.596843       0.414947      -1.062595       0.095010      -0.070148      -0.068998       0.136779      -0.084918      -0.004376      -0.012833       0.045895      -0.468343      -0.157293      -0.008787       0.166079              8.434816       8.339513      -1.505663      -0.612788       7.409563       0.436828       9.555372          -0.000012
          247              C       0.838038       6.695361      24.893393      -0.169417      30.922725 0.43714045E+03  0.10332137E+05                                 8.545369                            6.986068       0.210273       2.031019                    0.999791      30.157915      88.064114       0.618958       0.418674      -1.058560      -0.014177       0.046445      -0.028896       0.056507       0.012722      -0.018020      -0.009965       0.039659      -0.023876      -0.022629      -0.014034       0.036663              9.081942       9.055244       0.945452       2.212935       6.009971      -1.779067      12.180611           0.000020
          248              C       0.666460       7.288807      23.649651      -0.094939      30.512439 0.44124707E+03  0.10463684E+05                                 8.631624                            7.167445      -0.026858       1.971354                    0.999455      29.376554      86.195000       0.591596       0.436594      -1.046517       0.012803       0.017360       0.036934       0.042772      -0.010427       0.003895       0.020115       0.042781      -0.046584      -0.036261       0.004687       0.031575              9.089357       8.989936       1.093110       0.637135       6.594738      -2.171464      11.683399          -0.000464
          249              N       4.658839      17.129706       8.892089      -0.228561      29.668660 0.47682787E+03  0.11378565E+05                                 8.336411                            7.298766      -0.326281       1.942524                    0.997908      27.462566      77.441772       0.612649       0.418956      -1.071324       0.034497      -0.120849       0.052935       0.136370      -0.054542      -0.132741      -0.036404       0.004587      -0.197576      -0.175532       0.042270       0.133262              8.955988       9.146192      -0.758821      -3.899288       8.269989      -1.329841       9.451785           0.236439
          250              N       6.503657       7.217863      17.694278      -0.184327      25.253807 0.36125314E+03  0.81367929E+04                                 7.733558                            6.434158      -0.761682       1.839253                    0.992758      25.820231      73.478206       0.632792       0.429737      -1.052225       0.004396       0.032365      -0.125287       0.129474       0.002347      -0.005297       0.007292      -0.133196       0.028163      -0.071698       0.008780       0.062917              9.023968       6.474338       0.157059       0.040927      14.124228       0.127322       6.473337          -0.000422
          251              N       1.254930      11.474304      14.732635      -0.185944      23.481397 0.36179952E+03  0.81688196E+04                                 7.334206                            6.432824      -0.785215       1.819457                    0.994528      26.308719      75.459810       0.632482       0.428910      -1.050588       0.117788       0.007606      -0.071793       0.138152       0.050485      -0.003465       0.047560      -0.015762      -0.073493      -0.069669      -0.006331       0.075999              7.911133       6.830261       0.760257       0.075647       7.076024       1.462601       9.827113          -0.000049
          252              N       1.113839      -0.428671       4.367415      -0.228966      29.676092 0.47698273E+03  0.11383265E+05                                 8.338019                            7.300138      -0.326484       1.942390                    0.997908      27.467125      77.459836       0.612564       0.418978      -1.071302       0.034498       0.120866      -0.052942       0.136388       0.054575       0.132812      -0.036444       0.004557      -0.197706      -0.175644       0.042322       0.133321              8.957771       9.148192       0.758963       3.900335       8.271240      -1.329982       9.453881           0.236155
          253              N       2.958657       1.065243      22.084234      -0.184344      25.254036 0.36125583E+03  0.81368733E+04                                 7.733618                            6.434188      -0.761692       1.839248                    0.992758      25.820391      73.478888       0.632790       0.429738      -1.052224       0.004396      -0.032369       0.125285       0.129474      -0.002348       0.005298       0.007294      -0.133189       0.028151      -0.071693       0.008776       0.062916              9.024083       6.474340      -0.157060      -0.040936      14.124537       0.127344       6.473371          -0.000419
          254              N       4.799930      -3.191197      25.045877      -0.185944      23.481389 0.36179931E+03  0.81688134E+04                                 7.334203                            6.432822      -0.785215       1.819458                    0.994528      26.308706      75.459759       0.632482       0.428910      -1.050588       0.117788      -0.007605       0.071792       0.138152      -0.050484       0.003465       0.047559      -0.015761      -0.073496      -0.069668      -0.006331       0.075999              7.911126       6.830250      -0.760260      -0.075648       7.076046       1.462619       9.827083          -0.000047
          255              N       2.431161      -4.637635      17.626919      -0.228586      29.668598 0.47682767E+03  0.11378605E+05                                 8.336577                            7.298908      -0.326285       1.942517                    0.997908      27.462478      77.442689       0.612623       0.418973      -1.071309      -0.034496       0.120850      -0.052935       0.136370      -0.054544      -0.132745      -0.036407       0.004584      -0.197586      -0.175540       0.042274       0.133266              8.956174       9.146398      -0.758831      -3.899401       8.270105      -1.329860       9.452019           0.236421
          256              N       0.586343       5.274208       8.824730      -0.184342      25.254094 0.36125723E+03  0.81369149E+04                                 7.733637                            6.434208      -0.761693       1.839247                    0.992758      25.820446      73.479148       0.632788       0.429739      -1.052223      -0.004396      -0.032368       0.125286       0.129474       0.002348      -0.005298       0.007293      -0.133194       0.028161      -0.071697       0.008780       0.062917              9.024094       6.474384       0.157062       0.040933      14.124503       0.127334       6.473394          -0.000439
          257              N       5.835070       1.017767      11.786373      -0.185943      23.481384 0.36179940E+03  0.81688168E+04                                 7.334206                            6.432825      -0.785215       1.819458                    0.994528      26.308720      75.459839       0.632481       0.428911      -1.050587      -0.117788      -0.007606       0.071793       0.138153       0.050485      -0.003466       0.047559      -0.015761      -0.073492      -0.069669      -0.006331       0.075999              7.911129       6.830259       0.760257       0.075645       7.076045       1.462597       9.827082          -0.000049
          258              N       5.976161      12.920742      22.151593      -0.228950      29.676510 0.47699008E+03  0.11383438E+05                                 8.337908                            7.300041      -0.326464       1.942398                    0.997908      27.467445      77.459708       0.612589       0.418960      -1.071318      -0.034498      -0.120865       0.052942       0.136386       0.054574       0.132812      -0.036444       0.004556      -0.197704      -0.175643       0.042322       0.133320              8.957649       9.148056       0.758949       3.900268       8.271146      -1.329977       9.453747           0.236164
          259              N       4.131343      11.426828       4.434774      -0.184348      25.254151 0.36125765E+03  0.81369299E+04                                 7.733658                            6.434216      -0.761697       1.839245                    0.992758      25.820500      73.479423       0.632786       0.429740      -1.052223      -0.004396       0.032369      -0.125285       0.129473      -0.002349       0.005299       0.007293      -0.133192       0.028155      -0.071695       0.008778       0.062917              9.024137       6.474381      -0.157061      -0.040938      14.124618       0.127339       6.473414          -0.000437
          260              N       2.290070      15.683268       1.473131      -0.185944      23.481395 0.36179952E+03  0.81688209E+04                                 7.334209                            6.432827      -0.785215       1.819457                    0.994528      26.308728      75.459885       0.632481       0.428911      -1.050587      -0.117788       0.007605      -0.071792       0.138152      -0.050485       0.003465       0.047559      -0.015760      -0.073494      -0.069668      -0.006331       0.075999              7.911132       6.830252      -0.760257      -0.075641       7.076061       1.462616       9.827083          -0.000046
          261              O       6.203041      15.154152      15.708534      -0.588298      34.394894 0.58620535E+03  0.14386660E+05                                 8.358958                            7.538338       0.370764       2.166942                    0.995380      28.030353      74.218774       0.686536       0.363524      -1.136495       0.009178       0.041238      -0.042790       0.060131       0.030180      -0.021120       0.069481       0.098873      -0.031154      -0.107190       0.043993       0.063196              8.741267       7.041987       0.429209       1.396771       7.350736       1.502851      11.831076          -0.000020
          262              O       6.166173      13.131338      14.834998      -0.694908      39.995238 0.68227325E+03  0.17368339E+05                                 9.230726                            8.066364       0.435059       2.152341                    0.997889      30.026577      80.615254       0.672787       0.357626      -1.142696      -0.020678       0.040650      -0.027006       0.053003      -0.026259      -0.034501      -0.027955      -0.015032      -0.356950      -0.131059       0.044240       0.086819              9.901578       8.811800      -3.473692       0.455630      12.569597      -2.013014       8.323336           0.000003
          263              O       0.511189      17.976884       7.910885      -0.879771      49.378467 0.84458292E+03  0.22592156E+05                                10.542358                            8.927964       0.222985       2.076082                    0.997211      31.588474      85.859802       0.646989       0.353911      -1.150059       0.048440      -0.041272      -0.019036       0.066424      -0.012424      -0.009118      -0.006484       0.042956       0.050191      -0.034654       0.010250       0.024404             11.355958      10.604275       4.461542       2.464193      13.068856       4.007329      10.394745           0.000500
          264              O       0.618957      15.766170       6.792048      -0.866880      47.704572 0.84693421E+03  0.22700470E+05                                10.353890                            8.975409       0.153641       2.052097                    0.997242      31.762093      86.788154       0.640665       0.356689      -1.146312       0.085747       0.047270       0.024369       0.100900       0.006489       0.005426      -0.018007      -0.005144       0.020639      -0.020389      -0.001037       0.021426             11.136925      10.236213      -4.276254      -1.787769      13.878357       2.851507       9.296206           0.000055
          265              O       5.879737      17.454302       6.183172      -0.919224      52.107112 0.97059743E+03  0.26929060E+05                                10.971785                            9.623151       0.092516       2.005427                    0.997537      33.440030      93.103962       0.617017       0.357789      -1.144905       0.028845       0.082756       0.012658       0.088549      -0.009459      -0.030803      -0.000001      -0.007638      -0.034962      -0.037137       0.007598       0.029539             12.102993      11.739518      -2.024955       4.869876       8.327891      -2.765545      16.241570           0.001947
          266              O       6.573848      11.156231      17.092296      -0.872075      54.427625 0.94738640E+03  0.26210656E+05                                11.532975                            9.645820      -0.211740       1.923769                    0.996108      33.057963      92.880420       0.601136       0.368284      -1.133010       0.020588       0.017426      -0.060669       0.066395       0.012385      -0.001471      -0.008983       0.029428       0.152782      -0.045353      -0.006568       0.051921             13.307098       9.069069       0.419065      -1.483473      18.092120      -6.916068      12.760104           0.000016
          267              O       5.187753       9.905240      18.792960      -0.864855      55.650794 0.93882477E+03  0.25897526E+05                                11.635657                            9.572705      -0.178668       1.939456                    0.996603      32.637084      91.362763       0.606619       0.366030      -1.135512       0.034813       0.042062       0.112192       0.124773      -0.003210      -0.005669      -0.013714      -0.022967       0.017988      -0.018040      -0.003034       0.021073             13.309062      21.063481       0.046699      -4.822415       9.391807      -0.003297       9.471899           0.000187
          268              O       0.575708       9.848642      18.965334      -0.862504      52.533143 0.91204421E+03  0.24947528E+05                                11.191984                            9.414667      -0.175057       1.950759                    0.996552      32.159722      89.297787       0.614425       0.364439      -1.138110      -0.027947       0.064131       0.098858       0.121106       0.010487       0.004000       0.000034      -0.035252       0.008200      -0.022465       0.003247       0.019217             12.644403      17.113269      -1.215046       5.143566       8.771341      -1.679722      12.048599          -0.000015
          269              O       5.431649       0.996553      20.778969      -0.695828      46.969599 0.74378745E+03  0.19457923E+05                                10.486297                            8.587378       0.098654       2.030464                    0.996745      31.092286      86.212971       0.629731       0.371795      -1.125219      -0.010838       0.058659      -0.054356       0.080703       0.056815      -0.056539       0.067185       0.075875      -0.062601      -0.127888       0.043021       0.084867             11.717584      15.966761       3.202871      -4.099292      11.059764      -1.605348       8.126225          -0.000709
          270              O       0.516861       0.886333      20.605800      -0.671996      45.523097 0.68817902E+03  0.17594478E+05                                10.154506                            8.161151       0.332816       2.117986                    0.997746      29.993709      81.273149       0.660083       0.362938      -1.136032       0.015472       0.040747      -0.064709       0.078018      -0.062033       0.048349       0.072924       0.059472      -0.070115      -0.129330       0.048764       0.080565             11.479471      16.155540      -3.279876       3.615396      11.132270      -1.737450       7.150604          -0.000611
          271              O       3.214606      13.017330       8.093071      -0.507053      24.902239 0.37697069E+03  0.83219315E+04                                 6.744744                            5.972577       0.452293       2.253965                    0.997249      24.651964      62.817848       0.781884       0.354852      -1.138274      -0.030067       0.013873       0.021607       0.039539       0.032401      -0.073224      -0.018720       0.051051      -0.032891      -0.066701      -0.031202       0.097903              7.127752       8.400844       1.220528      -1.908556       5.094253      -1.043058       7.888159           0.000086
          272              O       1.000399      13.239085       7.875350      -0.536886      33.930080 0.54036321E+03  0.13006071E+05                                 8.338647                            7.282810       0.303828       2.169106                    0.995158      26.961928      70.906962       0.691357       0.368081      -1.131940      -0.007976       0.026509       0.047627       0.055088      -0.008479       0.031388       0.065213      -0.069896      -0.143415      -0.091475       0.001359       0.090115              8.936034       9.199525      -1.730392       3.446668       7.496564      -1.769739      10.112013          -0.000380
          273              O       3.974654      13.546649      16.708301      -0.841256      49.697914 0.90222663E+03  0.24536518E+05                                10.660979                            9.297890      -0.010436       2.012799                    0.994648      31.456814      86.220653       0.626793       0.359322      -1.145668      -0.010218       0.087532       0.002686       0.088168       0.013317      -0.028075      -0.004927      -0.035240       0.058802      -0.042562       0.006121       0.036441             11.661423      17.494872       3.532488       0.503368       9.131544      -0.678169       8.357852          -0.000160
          274              O       1.471884      13.611887      17.017247      -0.864471      47.613639 0.90533160E+03  0.24646383E+05                                10.320510                            9.284104       0.163437       2.048960                    0.997018      32.152137      88.221851       0.630169       0.357029      -1.147305       0.029548       0.100953       0.033303       0.110335      -0.015329       0.024198       0.001521      -0.038675       0.011056      -0.039384       0.013088       0.026297             11.075013      15.402675      -3.265021      -1.595226      10.127604       0.867485       7.694758           0.005435
          275              O       2.700581      11.392266      17.214284      -0.952925      58.735272 0.10924113E+04  0.31393312E+05                                12.108703                           10.351765      -0.248727       1.873882                    0.998154      35.584746     102.693825       0.579404       0.367853      -1.130643      -0.013403       0.075835       0.042966       0.088186       0.015165       0.004637       0.002359       0.056680       0.108786      -0.050289       0.012911       0.037378             13.611727       9.150452      -0.630969       1.644198      17.114403      -7.413535      14.570326           0.000445
          276              O       2.658041      -6.871045      24.069978      -0.588304      34.395059 0.58620912E+03  0.14386777E+05                                 8.358989                            7.538366       0.370755       2.166937                    0.995381      28.030418      74.219037       0.686534       0.363524      -1.136494       0.009178      -0.041236       0.042790       0.060130      -0.030180       0.021119       0.069481       0.098876      -0.031154      -0.107190       0.043993       0.063197              8.741295       7.042023      -0.429213      -1.396776       7.350767       1.502868      11.831095          -0.000020
          277              O       2.621173      -4.848232      24.943514      -0.694902      39.995098 0.68227013E+03  0.17368239E+05                                 9.230700                            8.066341       0.435070       2.152345                    0.997889      30.026533      80.615068       0.672788       0.357625      -1.142697      -0.020679      -0.040648       0.027005       0.053001       0.026258       0.034501      -0.027955      -0.015033      -0.356953      -0.131060       0.044240       0.086819              9.901546       8.811771       3.473685      -0.455622      12.569584      -2.012987       8.323284           0.000003
          278              O       4.056189      -1.275848       5.348619      -0.879769      49.378196 0.84457724E+03  0.22591959E+05                                10.542308                            8.927925       0.223001       2.076088                    0.997211      31.588381      85.859381       0.646992       0.353910      -1.150060       0.048438       0.041270       0.019037       0.066422       0.012423       0.009120      -0.006483       0.042960       0.050185      -0.034655       0.010249       0.024406             11.355908      10.604302      -4.461541      -2.464162      13.068771       4.007277      10.394652           0.000496
          279              O       4.163957       0.934865       6.467456      -0.866881      47.704752 0.84693715E+03  0.22700567E+05                                10.353914                            8.975421       0.153647       2.052098                    0.997242      31.762131      86.788268       0.640665       0.356689      -1.146313       0.085749      -0.047272      -0.024366       0.100902      -0.006489      -0.005426      -0.018007      -0.005144       0.020636      -0.020389      -0.001037       0.021425             11.136964      10.236273       4.276284       1.787790      13.878389       2.851528       9.296229           0.000055
          280              O       2.334737      -0.753266       7.076332      -0.919221      52.106815 0.97058922E+03  0.26928773E+05                                10.971749                            9.623113       0.092506       2.005427                    0.997536      33.439873      93.103400       0.617018       0.357789      -1.144905       0.028843      -0.082759      -0.012659       0.088551       0.009461       0.030804      -0.000000      -0.007636      -0.034953      -0.037137       0.007596       0.029541             12.102963      11.739447       2.024931      -4.869806       8.327849      -2.765535      16.241594           0.001944
          281              O       3.028848      -2.873125      22.686216      -0.872080      54.427892 0.94739237E+03  0.26210863E+05                                11.533010                            9.645850      -0.211741       1.923767                    0.996108      33.058056      92.880761       0.601135       0.368284      -1.133010       0.020588      -0.017424       0.060667       0.066392      -0.012384       0.001472      -0.008982       0.029428       0.152781      -0.045353      -0.006568       0.051921             13.307136       9.069084      -0.419058       1.483469      18.092238      -6.916070      12.760086           0.000016
          282              O       1.642753      -1.622134      20.985552      -0.864852      55.650308 0.93881753E+03  0.25897272E+05                                11.635581                            9.572665      -0.178656       1.939461                    0.996603      32.636988      91.362342       0.606621       0.366029      -1.135512       0.034813      -0.042057      -0.112196       0.124775       0.003209       0.005670      -0.013714      -0.022969       0.017995      -0.018041      -0.003033       0.021075             13.308945      21.063260      -0.046637       4.822355       9.391749      -0.003269       9.471827           0.000188
          283              O       4.120708      -1.565535      20.813178      -0.862504      52.533074 0.91204469E+03  0.24947545E+05                                11.191974                            9.414673      -0.175056       1.950759                    0.996552      32.159744      89.297868       0.614425       0.364440      -1.138110      -0.027947      -0.064126      -0.098860       0.121105      -0.010486      -0.004000       0.000032      -0.035251       0.008200      -0.022464       0.003248       0.019216             12.644367      17.113187       1.215005      -5.143548       8.771332      -1.679695      12.048582          -0.000013
          284              O       1.886649       7.286554      18.999543      -0.695855      46.971120 0.74381120E+03  0.19458736E+05                                10.486610                            8.587583       0.098512       2.030416                    0.996745      31.092653      86.214924       0.629715       0.371801      -1.125212      -0.010831      -0.058671       0.054355       0.080710      -0.056809       0.056536       0.067176       0.075887      -0.062629      -0.127878       0.043007       0.084871             11.717975      15.967219      -3.203090       4.099470      11.060201      -1.605507       8.126504          -0.000706
          285              O       4.061861       7.396774      19.172712      -0.672018      45.524468 0.68819826E+03  0.17595124E+05                                10.154795                            8.161332       0.332677       2.117941                    0.997745      29.993951      81.274624       0.660066       0.362944      -1.136025       0.015466      -0.040759       0.064708       0.078023       0.062030      -0.048342       0.072914       0.059485      -0.070125      -0.129318       0.048751       0.080567             11.479843      16.155991       3.280088      -3.615561      11.132702      -1.737608       7.150837          -0.000609
          286              O       6.759606       3.683705       5.166433      -0.507052      24.902276 0.37697137E+03  0.83219513E+04                                 6.744755                            5.972587       0.452279       2.253960                    0.997249      24.651962      62.817885       0.781882       0.354852      -1.138273      -0.030067      -0.013874      -0.021608       0.039541      -0.032400       0.073224      -0.018721       0.051050      -0.032893      -0.066700      -0.031202       0.097902              7.127764       8.400865      -1.220539       1.908553       5.094268      -1.043064       7.888157           0.000087
          287              O       4.545399       3.461951       5.384154      -0.536897      33.930477 0.54037101E+03  0.13006312E+05                                 8.338731                            7.282878       0.303784       2.169090                    0.995158      26.962062      70.907573       0.691351       0.368083      -1.131939      -0.007975      -0.026511      -0.047629       0.055091       0.008479      -0.031386       0.065212      -0.069889      -0.143414      -0.091473       0.001361       0.090112              8.936129       9.199618       1.730412      -3.446715       7.496653      -1.769764      10.112116          -0.000383
          288              O       0.429654      -5.263542      23.070211      -0.841256      49.697491 0.90221832E+03  0.24536229E+05                                10.660908                            9.297840      -0.010426       2.012805                    0.994647      31.456676      86.220081       0.626796       0.359322      -1.145669      -0.010219      -0.087530      -0.002688       0.088165      -0.013316       0.028076      -0.004925      -0.035243       0.058799      -0.042563       0.006123       0.036439             11.661334      17.494736      -3.532436      -0.503372       9.131492      -0.678136       8.357776          -0.000160
          289              O       5.016884      -5.328781      22.761265      -0.864476      47.613446 0.90532893E+03  0.24646290E+05                                10.320480                            9.284091       0.163428       2.048959                    0.997018      32.152080      88.221640       0.630169       0.357029      -1.147305       0.029548      -0.100952      -0.033307       0.110334       0.015329      -0.024198       0.001523      -0.038673       0.011060      -0.039385       0.013090       0.026295             11.074968      15.402575       3.264992       1.595202      10.127615       0.867493       7.694714           0.005428
          290              O       6.245581      -3.109160      22.564228      -0.952924      58.734636 0.10924004E+04  0.31392907E+05                                12.108591                           10.351699      -0.248711       1.873887                    0.998154      35.584631     102.693198       0.579407       0.367852      -1.130644      -0.013403      -0.075832      -0.042966       0.088183      -0.015166      -0.004638       0.002361       0.056672       0.108778      -0.050284       0.012908       0.037376             13.611563       9.150372       0.630959      -1.644177      17.114210      -7.413387      14.570108           0.000443
          291              O       0.886959      -2.662081      10.810474      -0.588301      34.394981 0.58620743E+03  0.14386724E+05                                 8.358972                            7.538351       0.370764       2.166941                    0.995381      28.030397      74.218930       0.686535       0.363524      -1.136495      -0.009178      -0.041237       0.042791       0.060131       0.030180      -0.021119       0.069481       0.098874      -0.031153      -0.107189       0.043993       0.063196              8.741280       7.041997       0.429209       1.396772       7.350759       1.502848      11.831083          -0.000021
          292              O       0.923827      -0.639267      11.684010      -0.694906      39.995179 0.68227154E+03  0.17368285E+05                                 9.230718                            8.066353       0.435061       2.152342                    0.997889      30.026547      80.615141       0.672788       0.357625      -1.142696       0.020678      -0.040649       0.027008       0.053004      -0.026258      -0.034501      -0.027955      -0.015032      -0.356950      -0.131059       0.044240       0.086819              9.901577       8.811790      -3.473695       0.455635      12.569621      -2.013029       8.323319           0.000002
          293              O       6.578811      -5.484813      18.608123      -0.879770      49.378480 0.84458349E+03  0.22592174E+05                                10.542355                            8.927964       0.222993       2.076083                    0.997211      31.588490      85.859839       0.646989       0.353911      -1.150059      -0.048440       0.041273       0.019036       0.066425      -0.012424      -0.009118      -0.006484       0.042955       0.050190      -0.034654       0.010250       0.024404             11.355948      10.604283       4.461533       2.464197      13.068804       4.007321      10.394759           0.000497
          294              O       6.471043      -3.274099      19.726960      -0.866879      47.704620 0.84693599E+03  0.22700530E+05                                10.353899                            8.975421       0.153639       2.052096                    0.997242      31.762113      86.788240       0.640664       0.356690      -1.146312      -0.085746      -0.047269      -0.024370       0.100899       0.006489       0.005426      -0.018007      -0.005146       0.020639      -0.020388      -0.001038       0.021426             11.136924      10.236230      -4.276249      -1.787778      13.878310       2.851510       9.296233           0.000055
          295              O       1.210263      -4.962231      20.335836      -0.919224      52.107162 0.97059807E+03  0.26929083E+05                                10.971794                            9.623155       0.092514       2.005426                    0.997537      33.440037      93.103997       0.617017       0.357789      -1.144905      -0.028845      -0.082755      -0.012658       0.088547      -0.009459      -0.030803      -0.000001      -0.007637      -0.034961      -0.037137       0.007598       0.029539             12.103010      11.739527      -2.024949       4.869883       8.327876      -2.765547      16.241625           0.001946
          296              O       0.516152       1.335840       9.426712      -0.872075      54.427618 0.94738543E+03  0.26210621E+05                                11.532973                            9.645814      -0.211737       1.923770                    0.996108      33.057947      92.880348       0.601137       0.368284      -1.133010      -0.020588      -0.017426       0.060669       0.066395       0.012385      -0.001471      -0.008983       0.029428       0.152783      -0.045354      -0.006568       0.051922             13.307115       9.069066       0.419065      -1.483469      18.092205      -6.916077      12.760073           0.000016
          297              O       1.902247       2.586831       7.726048      -0.864854      55.650779 0.93882414E+03  0.25897505E+05                                11.635655                            9.572703      -0.178669       1.939456                    0.996603      32.637071      91.362728       0.606619       0.366030      -1.135512      -0.034813      -0.042062      -0.112192       0.124773      -0.003210      -0.005670      -0.013714      -0.022967       0.017989      -0.018040      -0.003033       0.021074             13.309067      21.063487       0.046693      -4.822409       9.391832      -0.003289       9.471882           0.000188
          298              O       6.514292       2.643429       7.553674      -0.862504      52.533160 0.91204462E+03  0.24947543E+05                                11.191988                            9.414671      -0.175059       1.950759                    0.996552      32.159726      89.297819       0.614425       0.364440      -1.138110       0.027947      -0.064131      -0.098858       0.121106       0.010486       0.004000       0.000034      -0.035252       0.008202      -0.022464       0.003248       0.019217             12.644408      17.113280      -1.215042       5.143562       8.771364      -1.679712      12.048581          -0.000013
          299              O       1.658351      11.495518       5.740039      -0.695850      46.971467 0.74381895E+03  0.19458988E+05                                10.486653                            8.587622       0.098555       2.030428                    0.996745      31.092775      86.215361       0.629714       0.371800      -1.125213       0.010832      -0.058667       0.054361       0.080711       0.056810      -0.056540       0.067179       0.075882      -0.062634      -0.127882       0.043010       0.084872             11.718030      15.967350       3.203056      -4.099486      11.060235      -1.605474       8.126505          -0.000737
          300              O       6.573139      11.605738       5.913208      -0.672013      45.524573 0.68820138E+03  0.17595219E+05                                10.154790                            8.161334       0.332727       2.117955                    0.997745      29.994036      81.274818       0.660068       0.362943      -1.136027      -0.015466      -0.040755       0.064713       0.078025      -0.062029       0.048346       0.072917       0.059481      -0.070130      -0.129322       0.048755       0.080567             11.479839      16.156037      -3.280035       3.615545      11.132672      -1.737566       7.150806          -0.000632
          301              O       3.875394      -0.525259      18.425937      -0.507053      24.902115 0.37696825E+03  0.83218623E+04                                 6.744714                            5.972549       0.452312       2.253971                    0.997249      24.651937      62.817676       0.781888       0.354851      -1.138275       0.030066      -0.013872      -0.021606       0.039538       0.032401      -0.073226      -0.018719       0.051050      -0.032890      -0.066702      -0.031201       0.097903              7.127717       8.400792       1.220517      -1.908548       5.094229      -1.043055       7.888130           0.000087
          302              O       6.089601      -0.747014      18.643658      -0.536873      33.929641 0.54035441E+03  0.13005799E+05                                 8.338558                            7.282735       0.303875       2.169124                    0.995158      26.961775      70.906280       0.691363       0.368079      -1.131942       0.007976      -0.026508      -0.047624       0.055085      -0.008481       0.031389       0.065213      -0.069905      -0.143419      -0.091477       0.001357       0.090119              8.935931       9.199432      -1.730373       3.446622       7.496463      -1.769719      10.111897          -0.000374
          303              O       3.115346      -1.054578       9.810707      -0.841258      49.697984 0.90222811E+03  0.24536570E+05                                10.660992                            9.297899      -0.010437       2.012798                    0.994648      31.456837      86.220749       0.626793       0.359323      -1.145668       0.010218      -0.087531      -0.002684       0.088167       0.013318      -0.028075      -0.004927      -0.035240       0.058803      -0.042562       0.006120       0.036442             11.661440      17.494890       3.532507       0.503361       9.131578      -0.678177       8.357851          -0.000160
          304              O       5.618116      -1.119816       9.501761      -0.864471      47.613673 0.90533213E+03  0.24646401E+05                                10.320516                            9.284107       0.163440       2.048961                    0.997018      32.152146      88.221884       0.630169       0.357029      -1.147305      -0.029547      -0.100953      -0.033302       0.110334      -0.015329       0.024198       0.001520      -0.038676       0.011054      -0.039384       0.013087       0.026297             11.075024      15.402684      -3.265035      -1.595222      10.127636       0.867482       7.694752           0.005436
          305              O       4.389419       1.099805       9.304724      -0.952925      58.735477 0.10924145E+04  0.31393432E+05                                12.108739                           10.351786      -0.248729       1.873881                    0.998154      35.584771     102.693988       0.579402       0.367853      -1.130642       0.013402      -0.075836      -0.042966       0.088186       0.015165       0.004638       0.002358       0.056682       0.108786      -0.050290       0.012912       0.037378             13.611786       9.150479      -0.630974       1.644201      17.114531      -7.413583      14.570347           0.000442
          306              O       4.431959      19.363116       2.449030      -0.588304      34.395022 0.58620829E+03  0.14386751E+05                                 8.358980                            7.538359       0.370759       2.166939                    0.995381      28.030406      74.218980       0.686535       0.363524      -1.136494      -0.009178       0.041236      -0.042790       0.060131      -0.030181       0.021119       0.069481       0.098875      -0.031154      -0.107190       0.043993       0.063197              8.741285       7.042015      -0.429213      -1.396773       7.350769       1.502864      11.831072          -0.000020
          307              O       4.468827      17.340303       1.575494      -0.694903      39.995157 0.68227106E+03  0.17368269E+05                                 9.230711                            8.066348       0.435069       2.152344                    0.997889      30.026549      80.615133       0.672788       0.357625      -1.142696       0.020679       0.040648      -0.027006       0.053002       0.026258       0.034500      -0.027955      -0.015033      -0.356952      -0.131059       0.044240       0.086819              9.901565       8.811783       3.473696      -0.455627      12.569618      -2.013006       8.323295           0.000003
          308              O       3.033811      13.767919      21.170389      -0.879769      49.378233 0.84457830E+03  0.22591996E+05                                10.542315                            8.927932       0.223000       2.076088                    0.997211      31.588394      85.859446       0.646991       0.353910      -1.150059      -0.048438      -0.041269      -0.019037       0.066421       0.012424       0.009120      -0.006483       0.042959       0.050185      -0.034654       0.010249       0.024406             11.355909      10.604310      -4.461536      -2.464171      13.068739       4.007277      10.394678           0.000498
          309              O       2.926043      11.557206      20.051552      -0.866882      47.704789 0.84693835E+03  0.22700607E+05                                10.353918                            8.975428       0.153647       2.052098                    0.997242      31.762148      86.788338       0.640664       0.356689      -1.146313      -0.085749       0.047273       0.024366       0.100902      -0.006489      -0.005426      -0.018007      -0.005144       0.020637      -0.020388      -0.001037       0.021425             11.136958      10.236282       4.276278       1.787795      13.878344       2.851521       9.296249           0.000056
          310              O       4.755263      13.245337      19.442676      -0.919221      52.106904 0.97059078E+03  0.26928828E+05                                10.971763                            9.623121       0.092507       2.005427                    0.997536      33.439895      93.103493       0.617018       0.357789      -1.144905      -0.028843       0.082760       0.012660       0.088552       0.009461       0.030804      -0.000000      -0.007636      -0.034953      -0.037137       0.007596       0.029541             12.102988      11.739467       2.024933      -4.869828       8.327843      -2.765545      16.241653           0.001946
          311              O       4.061152      15.365196       3.832792      -0.872078      54.427855 0.94739079E+03  0.26210808E+05                                11.533007                            9.645842      -0.211738       1.923769                    0.996108      33.058020      92.880638       0.601136       0.368284      -1.133010      -0.020588       0.017424      -0.060668       0.066393      -0.012384       0.001472      -0.008982       0.029428       0.152782      -0.045353      -0.006568       0.051921             13.307152       9.069087      -0.419061       1.483469      18.092290      -6.916089      12.760080           0.000014
          312              O       5.447247      14.114205       5.533456      -0.864853      55.650551 0.93882069E+03  0.25897384E+05                                11.635621                            9.572684      -0.178664       1.939458                    0.996603      32.637022      91.362525       0.606620       0.366030      -1.135512      -0.034813       0.042059       0.112195       0.124774       0.003210       0.005670      -0.013714      -0.022968       0.017994      -0.018041      -0.003033       0.021074             13.309015      21.063396      -0.046659       4.822385       9.391801      -0.003279       9.471850           0.000187
          313              O       2.969292      14.057606       5.705830      -0.862504      52.533180 0.91204569E+03  0.24947583E+05                                11.191995                            9.414680      -0.175065       1.950757                    0.996552      32.159756      89.297957       0.614424       0.364440      -1.138110       0.027947       0.064128       0.098860       0.121106      -0.010486      -0.004000       0.000033      -0.035251       0.008201      -0.022464       0.003248       0.019216             12.644410      17.113272       1.215028      -5.143570       8.771365      -1.679706      12.048593          -0.000012
          314              O       5.203351       5.205517       7.519465      -0.695862      46.971949 0.74382619E+03  0.19459239E+05                                10.486762                            8.587694       0.098490       2.030407                    0.996744      31.092872      86.215975       0.629707       0.371803      -1.125210       0.010829       0.058672      -0.054359       0.080713      -0.056807       0.056538       0.067175       0.075886      -0.062641      -0.127877       0.043005       0.084872             11.718166      15.967493      -3.203140       4.099543      11.060403      -1.605534       8.126602          -0.000729
          315              O       3.028139       5.095297       7.346296      -0.672023      45.525044 0.68820768E+03  0.17595433E+05                                10.154900                            8.161402       0.332662       2.117935                    0.997745      29.994093      81.275292       0.660061       0.362945      -1.136024      -0.015464       0.040760      -0.064711       0.078026       0.062028      -0.048342       0.072912       0.059486      -0.070132      -0.129316       0.048749       0.080568             11.479980      16.156195       3.280124      -3.615607      11.132852      -1.737629       7.150894          -0.000631
          316              O       0.330394       8.808366      21.352575      -0.507051      24.902214 0.37697004E+03  0.83219137E+04                                 6.744742                            5.972574       0.452286       2.253963                    0.997249      24.651931      62.817753       0.781884       0.354852      -1.138274       0.030066       0.013874       0.021608       0.039540      -0.032400       0.073224      -0.018720       0.051050      -0.032894      -0.066701      -0.031201       0.097902              7.127751       8.400845      -1.220537       1.908552       5.094258      -1.043069       7.888152           0.000088
          317              O       2.544601       9.030120      21.134854      -0.536896      33.930431 0.54036979E+03  0.13006275E+05                                 8.338725                            7.282870       0.303786       2.169091                    0.995158      26.962035      70.907478       0.691351       0.368083      -1.131939       0.007976       0.026512       0.047629       0.055092       0.008479      -0.031386       0.065212      -0.069890      -0.143415      -0.091473       0.001361       0.090112              8.936126       9.199610       1.730414      -3.446715       7.496642      -1.769777      10.112127          -0.000371
          318              O       6.660346      17.755613       3.448797      -0.841256      49.697453 0.90221729E+03  0.24536193E+05                                10.660901                            9.297834      -0.010425       2.012805                    0.994647      31.456661      86.220015       0.626796       0.359322      -1.145669       0.010218       0.087531       0.002687       0.088166      -0.013316       0.028076      -0.004925      -0.035243       0.058799      -0.042563       0.006124       0.036439             11.661330      17.494713      -3.532445      -0.503360       9.131512      -0.678144       8.357764          -0.000160
          319              O       2.073116      17.820852       3.757743      -0.864476      47.613403 0.90532768E+03  0.24646246E+05                                10.320471                            9.284083       0.163429       2.048959                    0.997018      32.152065      88.221566       0.630170       0.357029      -1.147305      -0.029548       0.100952       0.033306       0.110334       0.015330      -0.024198       0.001523      -0.038674       0.011060      -0.039385       0.013090       0.026295             11.074963      15.402551       3.265001       1.595190      10.127639       0.867485       7.694698           0.005428
          320              O       0.844419      15.601231       3.954780      -0.952925      58.735270 0.10924115E+04  0.31393319E+05                                12.108703                           10.351769      -0.248724       1.873883                    0.998154      35.584735     102.693801       0.579403       0.367853      -1.130643       0.013403       0.075834       0.042966       0.088184      -0.015166      -0.004638       0.002359       0.056678       0.108783      -0.050288       0.012911       0.037377             13.611729       9.150452       0.630973      -1.644197      17.114468      -7.413528      14.570267           0.000443

******************************************************
Auxiliary information for the entire system
The total spin magnetic moment of the unit cell is   1.078238
The total net atomic charge of the unit cell is   -0.000001
Accuracy of reproducing the electrostatic potential in the unit cell:
  The inner radius (bohr) =    5.0000
  The outer radius (bohr) =   12.0000
  Valid grid points have density less than (e/(bohr^3)) =    0.0001
  The number of valid grid points were=        27920
  The rms potential error without charges in kcal/mol is=      2.32605
  The rms potential error with partial charges in kcal/mol is=      1.06781
  The RRMSE value at monopole order=      0.45906
  The rms potential error with partial charges and cloud penetration in kcal/mol is=      1.06835
  The RRMSE value at monopole order with cloud penetration is=      0.45930
  The rms potential error with partial charges and atomic dipoles in kcal/mol is=      0.37299
  The RRMSE value at dipole order=      0.16035
  The rms potential error with partial charges, atomic dipoles and cloud penetration in kcal/mol is=      0.37076
  The RRMSE value at dipole order with cloud penetration=      0.15939

******************************************************
The electron densities and ab initio electrostatic potential were computed in VASP using the PBE functional and
projector augmented wave method. See the main text of the journal article for a description of computational details.
The atomic charges, dipoles, and quadrupoles were computed with the DDEC6 method as described in
(a) T. A. Manz and N. Gabaldon Limas, RSC Adv. 6 (2016) 47771-47801 DOI: 10.1039/c6ra04656h
(b) N. Gabaldon Limas and T. A. Manz, RSC Adv. 8 (2018) 2678-2707 DOI: 10.1039/c7ra11829e.
For each atom in the material, the electron cloud parameters were fit to the spherically averaged atom-in-material
electron density using radial positions for which this density was between 10^-4 and 10^-2 electrons per cubic bohr.
The polarizabilities, dispersion coefficients, and quantum Drude oscillator (QDO) parameters were fit using the MCLF method.
The magnetic structure of the system was optimized in VASP from the default ferromagnetic initial guess using spin polarization.
The atomic spin moments (ASMs) were computed on this optimized magnetic structure using the DDEC6 partition as inputs
to the method of T. A. Manz and D. S. Sholl, J. Chem. Theory Comput. 7 (2011) 4146-4164 DOI: 10.1021/ct200539n.
The RMSE and RRMSE were computed using a uniform grid with Ewald summation.
