# Supplementary material for: A collection of forcefield precursors for metal–organic frameworks
Source: RSC Adv. 2019 Nov 13;9(63):36492–507. doi: 10.1039/c9ra07327b (PMC9075174; doi:10.1039/c9ra07327b)
Supplement: RA-009-C9RA07327B-s4624 [file RA-009-C9RA07327B-s4624.xyz]

  320
jmolscript: load "" {1 1 1} spacegroup "x,y,z" unitcell [{      7.077000     0.000000     0.000000 }, {      0.000000    20.943000     0.000000 }, {      0.000000    -8.273868    26.549644 }]
Eu     6.177018    13.596519    17.581971     1.448323
Eu     0.613717    13.943158     5.526308     1.392560
Eu     2.638518    -5.064321    22.242495     1.448324
Eu     4.152217     2.862908     7.748514     1.392556
Eu     0.899982    -0.927387     8.967673     1.448323
Eu     6.463283    -1.274026    21.023336     1.392556
Eu     4.438482    17.733370     4.307414     1.448356
Eu     2.924783     9.806224    18.801130     1.392558
P      6.790169    16.969475     7.251239     1.303432
P      6.464981    10.113678    18.082697     1.295573
P      2.672275    12.894828    16.652202     1.315578
P      3.251669    -0.163409     6.023583     1.303448
P      2.926481    -1.581480    21.741769     1.295568
P      6.210775    -4.362630    23.172264     1.315578
P      0.286831    -4.300343    19.298405     1.303406
P      0.612019     2.555454     8.466947     1.295564
P      4.404725    -0.225696     9.897442     1.315577
P      3.825331    12.832541    20.526061     1.303420
P      4.150519    14.250612     4.807875     1.295567
P      0.866225    17.031762     3.377380     1.315581
H      4.604296    18.010899     8.588810     0.280201
H      5.732370     7.342011    18.247570     0.310403
H      0.108278     7.285671    18.300670     0.312343
H      0.518036    12.079485    14.631509     0.306734
H      1.140105    11.178855    15.579331     0.297106
H      6.253237    16.029560     9.308305     0.167807
H      5.319073    15.436721     8.193220     0.171515
H      3.059387    17.392946    10.168514     0.136622
H      3.131572    15.985424     9.483533     0.134429
H      3.886688    14.183882    10.768536     0.098264
H      4.805991    13.302175    12.704005     0.093674
H      5.803140    -3.974072    13.901394     0.110657
H      4.957439    -3.088668    11.947340     0.117358
H      5.831448     8.679215    16.362546     0.135020
H      0.314219     8.669312    16.508569     0.131419
H      0.177633     6.182396    16.256347     0.113094
H      5.684246     6.202899    16.251037     0.112927
H      4.464172     4.755707    17.857291     0.109367
H      4.459925     2.954449    19.322831     0.114169
H      1.363030     2.665876    18.898037     0.117281
H      1.348168     4.469332    17.459046     0.109730
H      7.008353    12.901060    10.160549     0.126410
H      6.726689    11.879164    12.236731     0.116475
H      2.080638     9.941388    13.925288     0.109286
H      0.523698     9.999745    13.744751     0.113422
H      3.217204    12.067773    14.527965     0.148384
H      2.261102    13.311219    14.381942     0.152524
H      3.397668    10.510139    12.080088     0.108902
H      3.670840    11.458192     9.972046     0.118421
H      3.200927    13.415492     7.380801     0.430524
H      1.065796    -1.204833     4.686012     0.280205
H      2.193870     1.190187    21.576896     0.310403
H      3.646778     1.246527    21.523796     0.312343
H      4.056536    -3.547287    25.192957     0.306734
H      4.678605    -2.646657    24.245135     0.297106
H      2.714737     0.776506     3.966517     0.167804
H      1.780573     1.369345     5.081602     0.171513
H      6.597887    -0.586880     3.106308     0.136623
H      6.670073     0.820642     3.791289     0.134428
H      0.348188     2.622184     2.506286     0.098264
H      1.267491     3.503891     0.570817     0.093674
H      2.264640    12.506270    25.923072     0.110657
H      1.418939    19.894734     1.327482     0.117359
H      2.292948    -0.147017    23.461920     0.135020
H      3.852719    -0.137114    23.315897     0.131419
H      3.716133     2.349802    23.568119     0.113094
H      2.145746     2.329299    23.573429     0.112927
H      0.925672     3.776491    21.967175     0.109367
H      0.921425     5.577749    20.501635     0.114169
H      4.901530     5.866322    20.926429     0.117281
H      4.886669     4.062866    22.365420     0.109730
H      3.469853     3.905006     3.114273     0.126410
H      3.188188     4.926902     1.038091     0.116475
H      5.619138    -1.409190    25.899178     0.109286
H      4.062198    -1.467547    26.079715     0.113422
H      6.755704    -3.535575    25.296501     0.148384
H      5.799601    -4.779021    25.442524     0.152524
H      6.936168     6.295927     1.194734     0.108902
H      0.132340     5.347874     3.302776     0.118421
H      6.739427     3.390574     5.894021     0.430524
H      2.472704    -5.341767    17.960834     0.280202
H      1.344630     5.327121     8.302074     0.310403
H      6.968722     5.383461     8.248974     0.312343
H      6.558964     0.589647    11.918135     0.306733
H      5.936895     1.490277    10.970313     0.297106
H      0.823763    -3.360428    17.241339     0.167805
H      1.757927    -2.767589    18.356424     0.171515
H      4.017613    -4.723814    16.381130     0.136622
H      3.945428    -3.316292    17.066111     0.134429
H      3.190312    -1.514750    15.781108     0.098264
H      2.271009    -0.633043    13.845639     0.093674
H      1.273860    16.643204    12.648250     0.110657
H      2.119561    15.757800    14.602304     0.117358
H      1.245552     3.989917    10.187098     0.135020
H      6.762781     3.999820    10.041075     0.131419
H      6.899367     6.486736    10.293297     0.113094
H      1.392754     6.466233    10.298607     0.112927
H      2.612828     7.913425     8.692353     0.109367
H      2.617075     9.714683     7.226813     0.114169
H      5.713970    10.003256     7.651607     0.117281
H      5.728832     8.199800     9.090598     0.109730
H      0.068647    -0.231928    16.389095     0.126410
H      0.350311     0.789968    14.312913     0.116474
H      4.996362     2.727744    12.624356     0.109286
H      6.553302     2.669387    12.804893     0.113422
H      3.859796     0.601359    12.021679     0.148384
H      4.815899    -0.642087    12.167702     0.152525
H      3.679332     2.158993    14.469556     0.108902
H      3.406160     1.210940    16.577598     0.118421
H      3.876073    -0.746360    19.168843     0.430524
H      6.011204    13.873965    21.863632     0.280204
H      4.883130    11.478945     4.972748     0.310403
H      3.430222    11.422605     5.025848     0.312344
H      3.020464    16.216419     1.356687     0.306735
H      2.398395    15.315789     2.304509     0.297107
H      4.362263    11.892626    22.583127     0.167804
H      5.296427    11.299787    21.468042     0.171514
H      0.479113    13.256012    23.443336     0.136623
H      0.406928    11.848490    22.758355     0.134428
H      6.728812    10.046948    24.043358     0.098264
H      5.809509     9.165241    25.978827     0.093673
H      4.812360     0.162862     0.626572     0.110656
H      5.658061    -7.225602    25.222162     0.117359
H      4.784052    12.816149     3.087724     0.135020
H      3.224281    12.806246     3.233747     0.131419
H      3.360867    10.319330     2.981525     0.113094
H      4.931254    10.339833     2.976215     0.112927
H      6.151328     8.892641     4.582469     0.109367
H      6.155575     7.091383     6.048009     0.114169
H      2.175470     6.802810     5.623215     0.117281
H      2.190332     8.606266     4.184224     0.109730
H      3.607147     8.764126    23.435371     0.126410
H      3.888812     7.742230    25.511553     0.116474
H      1.457862    14.078322     0.650466     0.109286
H      3.014802    14.136679     0.469929     0.113422
H      0.321296    16.204707     1.253143     0.148383
H      1.277399    17.448153     1.107120     0.152525
H      0.140832     6.373205    25.354910     0.108902
H      6.944660     7.321258    23.246868     0.118421
H      0.337573     9.278558    20.655623     0.430524
C      5.721755    16.253963     8.527746    -0.421954
C      3.661640    16.678113     9.908593    -0.142371
C      4.309185    16.108666    11.144479     0.126333
C      4.280170    14.754693    11.389797    -0.177292
C      4.832176    14.220177    12.560637    -0.125203
C      5.411782    15.037649    13.492529    -0.018505
C      5.432305    16.403081    13.264202    -0.099262
C      4.909315    16.935942    12.098673    -0.126934
C      5.965911    14.475105    14.780187     0.557934
C      6.557548     8.642756    17.003719    -0.376042
C      6.466963     6.161141    16.821854    -0.112197
C      6.448562     4.879168    17.615689     0.089826
C      5.270950     4.365882    18.106857    -0.158224
C      5.262457     3.272266    18.975031    -0.100518
C      6.467670     2.660368    19.312211    -0.014448
C      0.562621     3.104568    18.720154    -0.088042
C      0.558375     4.193219    17.867910    -0.161709
C      6.485363     1.547981    20.307823     0.553248
C      1.970237    12.947554     8.546330     0.596346
C      1.838605    12.289267     9.879123    -0.037025
C      0.627730    12.417508    10.542864    -0.072184
C      0.463544    11.815018    11.790697    -0.152229
C      1.516601    11.124026    12.361514     0.107487
C      1.335430    10.531645    13.731476    -0.119695
C      2.425288    12.498334    14.886916    -0.380366
C      2.700583    10.989063    11.692463    -0.172465
C      2.869724    11.564275    10.431355    -0.089706
C      2.183255     0.552103     4.747076    -0.421947
C      0.123140     0.127953     3.366229    -0.142366
C      0.770685     0.697400     2.130343     0.126328
C      0.741670     2.051373     1.885025    -0.177292
C      1.293676     2.585889     0.714185    -0.125203
C      1.873282    -6.505451    26.331937    -0.018506
C      1.893805     0.402985     0.010620    -0.099264
C      1.370815    -0.129876     1.176149    -0.126936
C      2.427411    -5.942907    25.044279     0.557941
C      3.019048    -0.110558    22.820747    -0.376042
C      2.928463     2.371057    23.002612    -0.112198
C      2.910062     3.653030    22.208777     0.089825
C      1.732450     4.166316    21.717609    -0.158224
C      1.723957     5.259932    20.849435    -0.100519
C      2.929170     5.871830    20.512255    -0.014447
C      4.101122     5.427630    21.104312    -0.088042
C      4.096875     4.338979    21.956556    -0.161709
C      2.946863     6.984217    19.516643     0.553248
C      5.508737     3.858512     4.728492     0.596345
C      5.377105     4.516799     3.395699    -0.037024
C      4.166230     4.388558     2.731958    -0.072184
C      4.002044     4.991048     1.484125    -0.152230
C      5.055101     5.682040     0.913308     0.107487
C      4.873930    -1.999447    26.092990    -0.119695
C      5.963788    -3.966136    24.937550    -0.380367
C      6.239083     5.817003     1.582359    -0.172464
C      6.408223     5.241791     2.843467    -0.089706
C      1.355246    -3.584831    18.021898    -0.421952
C      3.415360    -4.008981    16.641051    -0.142370
C      2.767815    -3.439534    15.405165     0.126331
C      2.796830    -2.085561    15.159847    -0.177291
C      2.244824    -1.551045    13.989007    -0.125204
C      1.665218    -2.368517    13.057115    -0.018504
C      1.644695    -3.733949    13.285442    -0.099262
C      2.167685    -4.266810    14.450971    -0.126935
C      1.111089    -1.805973    11.769457     0.557932
C      0.519452     4.026376     9.545925    -0.376042
C      0.610037     6.507991     9.727790    -0.112197
C      0.628438     7.789964     8.933955     0.089826
C      1.806050     8.303250     8.442787    -0.158224
C      1.814543     9.396866     7.574613    -0.100519
C      0.609330    10.008764     7.237433    -0.014448
C      6.514379     9.564564     7.829490    -0.088042
C      6.518625     8.475913     8.681734    -0.161708
C      0.591637    11.121151     6.241821     0.553248
C      5.106763    -0.278422    18.003314     0.596345
C      5.238395     0.379865    16.670521    -0.037024
C      6.449270     0.251624    16.006780    -0.072183
C      6.613457     0.854114    14.758947    -0.152230
C      5.560399     1.545106    14.188130     0.107488
C      5.741570     2.137487    12.818168    -0.119695
C      4.651712     0.170798    11.662728    -0.380366
C      4.376417     1.680069    14.857181    -0.172465
C      4.207276     1.104857    16.118289    -0.089705
C      4.893746    12.117029    21.802568    -0.421950
C      6.953860    12.541179    23.183415    -0.142368
C      6.306315    11.971732    24.419301     0.126330
C      6.335330    10.617759    24.664619    -0.177290
C      5.783324    10.083243    25.835459    -0.125203
C      5.203718    19.174583     0.217707    -0.018508
C      5.183195    20.540015    -0.010620    -0.099264
C      5.706185    12.799008    25.373495    -0.126933
C      4.649589    18.612039     1.505365     0.557923
C      4.057952    12.779690     3.728897    -0.376040
C      4.148537    10.298075     3.547032    -0.112197
C      4.166938     9.016102     4.340867     0.089824
C      5.344550     8.502816     4.832035    -0.158224
C      5.353043     7.409200     5.700209    -0.100519
C      4.147830     6.797302     6.037389    -0.014447
C      2.975878     7.241502     5.445332    -0.088042
C      2.980125     8.330153     4.593088    -0.161708
C      4.130137     5.684915     7.033001     0.553248
C      1.568263     8.810620    21.821152     0.596345
C      1.699895     8.152333    23.153945    -0.037024
C      2.910770     8.280574    23.817686    -0.072184
C      3.074956     7.678084    25.065519    -0.152231
C      2.021899     6.987092    25.636336     0.107487
C      2.203070    14.668579     0.456654    -0.119695
C      1.113212    16.635268     1.612094    -0.380365
C      0.837917     6.852129    24.967285    -0.172465
C      0.668776     7.427341    23.706177    -0.089706
N      4.652420    17.215064     8.911388    -0.011878
N      6.479701     7.349443    17.746579    -0.190941
N      1.251921    11.583564    14.784700    -0.181933
N      1.113920    -0.408998     4.363434    -0.011928
N      2.941201     1.182755    22.077887    -0.190941
N      4.790421    -3.051366    25.039766    -0.181933
N      2.424580    -4.545932    17.638256    -0.011881
N      0.597299     5.319689     8.803065    -0.190941
N      5.825079     1.085568    11.764944    -0.181933
N      5.963080    13.078130    22.186210    -0.011917
N      4.135799    11.486377     4.471757    -0.190941
N      2.286579    15.720498     1.509878    -0.181932
O      6.188129    15.245282    15.742877    -0.546277
O      6.140713    13.219854    14.863287    -0.618262
O      0.515206    18.059158     7.923210    -0.676884
O      0.619945    15.828983     6.815559    -0.674378
O      5.863295    17.528453     6.198811    -0.683837
O      6.561087    11.299652    17.150008    -0.809749
O      5.178949    10.047500    18.858212    -0.798666
O      0.579606     9.995336    19.026271    -0.812839
O      5.409659     1.098323    20.778282    -0.643518
O      0.506713     1.001181    20.604117    -0.622765
O      3.201635    13.087263     8.131625    -0.512988
O      0.987242    13.311246     7.910201    -0.490834
O      3.964535    13.666580    16.749639    -0.747792
O      1.467062    13.729994    17.061598    -0.726340
O      2.695629    11.507344    17.263110    -0.794875
O      2.649629    -6.713084    24.081589    -0.546325
O      2.602213    -4.687656    24.961179    -0.618292
O      4.053706    -1.253092     5.351612    -0.676982
O      4.158445     0.977083     6.459263    -0.674388
O      2.324795    -0.722387     7.076011    -0.683807
O      3.022587    -2.767454    22.674458    -0.809740
O      1.640449    -1.515302    20.966254    -0.798651
O      4.118106    -1.463138    20.798195    -0.812827
O      1.871159     7.433875    19.046184    -0.643517
O      4.045213     7.531017    19.220349    -0.622767
O      6.740135     3.718803     5.143197    -0.512988
O      4.525741     3.494820     5.364621    -0.490834
O      0.426035    -5.134382    23.074827    -0.747794
O      5.005562    -5.197796    22.762868    -0.726338
O      6.234129    -2.975146    22.561356    -0.794872
O      0.888871    -2.576150    10.806767    -0.546263
O      0.936287    -0.550722    11.686357    -0.618256
O      6.561794    -5.390026    18.626434    -0.676854
O      6.457055    -3.159851    19.734085    -0.674342
O      1.213706    -4.859321    20.350833    -0.683762
O      0.515913     1.369480     9.399636    -0.809731
O      1.898051     2.621632     7.691432    -0.798639
O      6.497394     2.673796     7.523373    -0.812814
O      1.667341    11.570809     5.771362    -0.643518
O      6.570287    11.667951     5.945527    -0.622766
O      3.875365    -0.418131    18.418019    -0.512989
O      6.089759    -0.642114    18.639443    -0.490834
O      3.112465    -0.997448     9.800005    -0.747789
O      5.609938    -1.060862     9.488046    -0.726335
O      4.381371     1.161788     9.286534    -0.794870
O      4.427371    19.382216     2.468055    -0.546225
O      4.474787    17.356788     1.588465    -0.618252
O      3.023294    13.922224    21.198032    -0.676894
O      2.918555    11.692049    20.090381    -0.674382
O      4.752206    13.391519    19.473633    -0.683797
O      4.054413    15.436586     3.875186    -0.809749
O      5.436551    14.184434     5.583390    -0.798672
O      2.958894    14.132270     5.751449    -0.812846
O      5.205841     5.235257     7.503460    -0.643517
O      3.031787     5.138115     7.329295    -0.622767
O      0.336865     8.950329    21.406447    -0.512988
O      2.551259     9.174312    21.185023    -0.490833
O      6.650965    17.803514     3.474817    -0.747794
O      2.071438    17.866928     3.786776    -0.726349
O      0.842871    15.644278     3.988288    -0.794876

The following XYZ coordinates are in angstroms. Other properties are in atomic units.
The sperically averaged electron density of each atom fit to a function of the form exp(a - br)
eigen_1, eigen_2 and eigen_3 are the three eigenvalues of traceless quadrupole moment tensor
  atom number  atomic symbol              X              Y              Z     net charge C6 coefficient C8 coefficient C10 coefficient fluctuating dipole atomic polarizability isotropic forcefield polarizability              a              b squared Pearson coefficient          <r^3>          <r^4>         wp_QDO          m_QDO          q_QDO       dipole_x       dipole_y       dipole_z         dipole            Qxy            Qxz            Qyz     Q(x^2-y^2)  Q(3z^2 - R^2)        eigen_1        eigen_2        eigen_3 static polarizability      alpha(xx)      alpha(xy)      alpha(xz)      alpha(yy)      alpha(yz)      alpha(zz) atomic spin moment
            1             Eu       6.177018      13.596519      17.581971       1.448323     217.150195 0.59525456E+04  0.24223033E+06                                24.831507                           21.867095       0.264855       1.804726                    0.999131      90.829689     243.353799       0.499654       0.301239      -1.282391      -0.021284       0.029999       0.024500       0.044195      -0.045095       0.056577      -0.005019       0.021385      -0.036971      -0.067155      -0.012309       0.079464             27.794624      32.692928       1.358887      -3.098700      23.714367      -1.625389      26.976579           0.016198
            2             Eu       0.613717      13.943158       5.526308       1.392560     225.517286 0.56817193E+04  0.22949115E+06                                25.666326                           21.490245       0.286893       1.795156                    0.999415      93.000428     251.656269       0.497492       0.304814      -1.273279      -0.017502       0.123782       0.060155       0.138734       0.022077      -0.028861       0.023366       0.037384       0.246599      -0.077185      -0.014466       0.091651             29.673750      31.467972      -1.555792       1.179730      36.368796      -7.029448      21.184483           0.009376
            3             Eu       2.638518      -5.064321      22.242495       1.448324     217.149418 0.59525208E+04  0.24222906E+06                                24.831440                           21.867043       0.264860       1.804728                    0.999131      90.829597     243.353391       0.499655       0.301238      -1.282391      -0.021283      -0.030000      -0.024500       0.044195       0.045094      -0.056577      -0.005019       0.021380      -0.036974      -0.067155      -0.012308       0.079463             27.794541      32.692773      -1.358899       3.098640      23.714363      -1.625359      26.976487           0.016196
            4             Eu       4.152217       2.862908       7.748514       1.392556     225.518405 0.56817465E+04  0.22949253E+06                                25.666415                           21.490299       0.286901       1.795157                    0.999415      93.000576     251.656832       0.497491       0.304814      -1.273279      -0.017501      -0.123779      -0.060151       0.138729      -0.022079       0.028860       0.023367       0.037379       0.246605      -0.077187      -0.014465       0.091652             29.673870      31.467845       1.555782      -1.179811      36.369083      -7.029446      21.184682           0.009376
            5             Eu       0.899982      -0.927387       8.967673       1.448323     217.150540 0.59525510E+04  0.24223058E+06                                24.831525                           21.867099       0.264857       1.804726                    0.999131      90.829687     243.353728       0.499654       0.301238      -1.282391       0.021283      -0.030002      -0.024501       0.044197      -0.045094       0.056578      -0.005018       0.021384      -0.036966      -0.067155      -0.012308       0.079463             27.794671      32.693072       1.358934      -3.098738      23.714303      -1.625262      26.976638           0.016198
            6             Eu       6.463283      -1.274026      21.023336       1.392556     225.518349 0.56817556E+04  0.22949300E+06                                25.666412                           21.490320       0.286899       1.795156                    0.999415      93.000604     251.656996       0.497490       0.304814      -1.273278       0.017502      -0.123780      -0.060153       0.138730       0.022077      -0.028862       0.023366       0.037379       0.246604      -0.077185      -0.014468       0.091653             29.673828      31.467957      -1.555774       1.179794      36.368814      -7.029520      21.184712           0.009378
            7             Eu       4.438482      17.733370       4.307414       1.448356     217.142200 0.59522472E+04  0.24221499E+06                                24.830801                           21.866450       0.264824       1.804730                    0.999132      90.828647     243.348872       0.499665       0.301236      -1.282395       0.021278       0.030022       0.024594       0.044260       0.045097      -0.056642      -0.004888       0.021544      -0.036961      -0.067258      -0.012230       0.079488             27.793617      32.691106      -1.359567       3.100810      23.715279      -1.623774      26.974465           0.016198
            8             Eu       2.924783       9.806224      18.801130       1.392558     225.517500 0.56817238E+04  0.22949137E+06                                25.666339                           21.490250       0.286903       1.795158                    0.999415      93.000448     251.656316       0.497492       0.304813      -1.273279       0.017502       0.123781       0.060153       0.138731      -0.022079       0.028861       0.023367       0.037380       0.246600      -0.077186      -0.014465       0.091651             29.673749      31.467893       1.555774      -1.179785      36.368722      -7.029460      21.184634           0.009374
            9              P       6.790169      16.969475       7.251239       1.303432      66.894057 0.11842904E+04  0.35116459E+05                                12.988174                           10.702829       0.466057       1.943529                    0.999747      47.278220     143.724528       0.569486       0.362719      -1.122064       0.062139       0.034782      -0.065361       0.096660      -0.002353      -0.005576      -0.002091       0.006105       0.046073      -0.012106      -0.004778       0.016883             14.320144      14.103797      -0.350882       0.287533      13.641855       1.351910      15.214781          -0.021052
           10              P       6.464981      10.113678      18.082697       1.295573      69.976649 0.11631008E+04  0.34389801E+05                                13.418520                           10.625676       0.732658       2.010286                    0.999864      48.272541     147.333633       0.569071       0.364022      -1.119202       0.002796       0.088141       0.063294       0.108549       0.008475       0.006171       0.028480      -0.044429       0.027759      -0.028444      -0.015306       0.043750             15.583364      16.871312      -0.506986      -0.413959      16.742739      -2.576434      13.136040          -0.001580
           11              P       2.672275      12.894828      16.652202       1.315578      63.204028 0.11299458E+04  0.33292366E+05                                12.900796                           10.772040       0.412697       1.927409                    0.999673      48.012361     148.069778       0.539821       0.385097      -1.099470       0.017760       0.015612       0.109477       0.112002       0.003321      -0.003273      -0.013635       0.016841       0.121413      -0.031607      -0.011723       0.043331             14.281125      16.056643       0.724696       0.886761      13.749692      -1.206504      13.037039          -0.008978
           12              P       3.251669      -0.163409       6.023583       1.303448      66.892167 0.11842405E+04  0.35114654E+05                                12.987987                           10.702622       0.477881       1.946998                    0.999753      47.277679     143.722861       0.569490       0.362720      -1.122062       0.062154      -0.034787       0.065347       0.096662       0.002348       0.005577      -0.002086       0.006125       0.046068      -0.012107      -0.004775       0.016882             14.319940      14.103355       0.350587      -0.287388      13.642106       1.352112      15.214358          -0.021057
           13              P       2.926481      -1.581480      21.741769       1.295568      69.976970 0.11631081E+04  0.34390073E+05                                13.418559                           10.625709       0.732652       2.010283                    0.999864      48.272679     147.334163       0.569070       0.364022      -1.119202       0.002796      -0.088141      -0.063293       0.108548      -0.008474      -0.006171       0.028479      -0.044429       0.027760      -0.028444      -0.015305       0.043749             15.583409      16.871350       0.506989       0.413961      16.742804      -2.576444      13.136073          -0.001588
           14              P       6.210775      -4.362630      23.172264       1.315578      63.204106 0.11299473E+04  0.33292423E+05                                12.900808                           10.772049       0.412695       1.927408                    0.999673      48.012399     148.069939       0.539820       0.385097      -1.099469       0.017760      -0.015612      -0.109477       0.112002      -0.003321       0.003273      -0.013634       0.016842       0.121413      -0.031607      -0.011723       0.043330             14.281139      16.056660      -0.724701      -0.886761      13.749715      -1.206503      13.037042          -0.008977
           15              P       0.286831      -4.300343      19.298405       1.303406      66.894801 0.11843252E+04  0.35117736E+05                                12.988265                           10.702980       0.466052       1.943526                    0.999747      47.278662     143.726213       0.569483       0.362718      -1.122065      -0.062142      -0.034776       0.065353       0.096654      -0.002349      -0.005579      -0.002085       0.006110       0.046064      -0.012102      -0.004779       0.016881             14.320179      14.103627      -0.350794       0.287278      13.642063       1.352036      15.214848          -0.021056
           16              P       0.612019       2.555454       8.466947       1.295564      69.977215 0.11631144E+04  0.34390304E+05                                13.418589                           10.625738       0.732648       2.010281                    0.999864      48.272789     147.334583       0.569070       0.364022      -1.119202      -0.002796      -0.088140      -0.063292       0.108547       0.008474       0.006171       0.028479      -0.044428       0.027759      -0.028444      -0.015305       0.043749             15.583442      16.871381      -0.506990      -0.413975      16.742858      -2.576423      13.136087          -0.001595
           17              P       4.404725      -0.225696       9.897442       1.315577      63.204053 0.11299477E+04  0.33292433E+05                                12.900796                           10.772048       0.412699       1.927409                    0.999673      48.012386     148.069843       0.539821       0.385096      -1.099470      -0.017760      -0.015612      -0.109476       0.112001       0.003321      -0.003274      -0.013635       0.016840       0.121413      -0.031606      -0.011724       0.043331             14.281123      16.056634       0.724726       0.886756      13.749683      -1.206472      13.037053          -0.008973
           18              P       3.825331      12.832541      20.526061       1.303420      66.893960 0.11843017E+04  0.35116866E+05                                12.988163                           10.702874       0.466074       1.943535                    0.999747      47.278283     143.724751       0.569486       0.362719      -1.122065      -0.062143       0.034778      -0.065355       0.096657       0.002348       0.005580      -0.002086       0.006111       0.046062      -0.012102      -0.004780       0.016882             14.320080      14.103538       0.350804      -0.287286      13.641969       1.352043      15.214732          -0.021055
           19              P       4.150519      14.250612       4.807875       1.295567      69.975560 0.11630822E+04  0.34389056E+05                                13.418278                           10.625503       0.732862       2.010345                    0.999864      48.272238     147.331480       0.569084       0.364015      -1.119209      -0.002795       0.088135       0.063293       0.108543      -0.008472      -0.006170       0.028474      -0.044439       0.027752      -0.028447      -0.015299       0.043746             15.583071      16.870941       0.506985       0.413908      16.742604      -2.576277      13.135669          -0.001585
           20              P       0.866225      17.031762       3.377380       1.315581      63.203301 0.11299422E+04  0.33292316E+05                                12.900844                           10.772132       0.412581       1.927376                    0.999673      48.012766     148.072355       0.539809       0.385104      -1.099461      -0.017765       0.015614       0.109471       0.111997      -0.003324       0.003273      -0.013638       0.016843       0.121390      -0.031606      -0.011718       0.043325             14.281132      16.056431      -0.724549      -0.886731      13.749727      -1.206467      13.037238          -0.008979
           21              H       4.604296      18.010899       8.588810       0.280201       0.564976 0.36573510E+01  0.30235816E+02                                 1.234427                            1.204061      -1.080151       2.453238                    0.999946       2.792669       7.755076       0.498413       1.486489      -0.666798      -0.004661       0.037388      -0.019288       0.042327      -0.007957      -0.007316      -0.015617      -0.008545      -0.019080      -0.021858       0.003788       0.018070              1.241210       1.057436      -0.030584      -0.029094       1.503472      -0.185712       1.162724           0.003920
           22              H       5.732370       7.342011      18.247570       0.310403       0.517506 0.32361384E+01  0.26284096E+02                                 1.235939                            1.185439      -1.170182       2.436031                    0.998926       2.795535       8.025378       0.463103       1.628406      -0.643426      -0.018093       0.005250       0.011762       0.022209      -0.000339       0.005587       0.002386      -0.007048       0.011488      -0.008246       0.001049       0.007197              1.265367       1.522405       0.006758      -0.292669       1.106369       0.001190       1.167327          -0.000017
           23              H       0.108278       7.285671      18.300670       0.312343       0.523008 0.32661570E+01  0.26562535E+02                                 1.239194                            1.186544      -1.108109       2.464703                    0.999647       2.786567       7.978645       0.465921       1.616447      -0.645260       0.015739       0.004193       0.013753       0.021317       0.000615      -0.005480       0.001082      -0.008719       0.015477      -0.009138       0.001753       0.007384              1.269395       1.492112      -0.026906       0.314671       1.105390      -0.015240       1.210683          -0.000005
           24              H       0.518036      12.079485      14.631509       0.306734       0.520924 0.33141137E+01  0.27133140E+02                                 1.248469                            1.205245      -1.222053       2.406991                    0.998073       2.872979       8.335777       0.455155       1.643669      -0.640625      -0.015692       0.010898      -0.004586       0.019648       0.009438       0.000892       0.001556       0.000117       0.001744      -0.009751       0.000267       0.009484              1.271068       1.448632      -0.308240       0.065162       1.256475      -0.050189       1.108097           0.000034
           25              H       1.140105      11.178855      15.579331       0.297106       0.570730 0.36392693E+01  0.30353559E+02                                 1.302108                            1.243369      -1.164730       2.423502                    0.998896       2.899757       8.358927       0.460992       1.593004      -0.648787      -0.001805      -0.011844       0.019838       0.023175       0.000884      -0.001967      -0.001787      -0.014797      -0.011717      -0.006793      -0.002881       0.009675              1.350010       1.115115       0.064683      -0.078954       1.214520      -0.260177       1.720394           0.000009
           26              H       6.253237      16.029560       9.308305       0.167807       0.925792 0.72325108E+01  0.70014903E+02                                 1.644281                            1.633009      -1.101426       2.381959                    0.996783       3.448087       9.942687       0.457599       1.382672      -0.687605       0.022303      -0.003882       0.020167       0.030318      -0.009987       0.011197       0.004573       0.007156      -0.009215      -0.017232       0.002045       0.015188              1.643038       1.662467      -0.074412       0.259277       1.395211      -0.089492       1.871437           0.017306
           27              H       5.319073      15.436721       8.193220       0.171515       0.843563 0.63500309E+01  0.59815894E+02                                 1.574468                            1.552706      -1.100869       2.387797                    0.995943       3.437715       9.946548       0.456700       1.423751      -0.679036      -0.009821      -0.024577      -0.012815       0.029406      -0.003539       0.005218       0.007318       0.000013      -0.028134      -0.014497       0.005968       0.008529              1.574812       1.462324       0.212942       0.076212       1.751709       0.260086       1.510402           0.017870
           28              H       3.059387      17.392946      10.168514       0.136622       0.912226 0.67116023E+01  0.64262947E+02                                 1.664036                            1.595738      -1.240313       2.293380                    0.994680       3.753908      11.039878       0.449618       1.422749      -0.677467      -0.021363       0.024562       0.009913       0.034029      -0.002787      -0.001118       0.001104      -0.003070       0.004396      -0.003946       0.000385       0.003562              1.686990       1.773423      -0.439752      -0.162955       1.824132       0.140127       1.463415           0.000825
           29              H       3.131572      15.985424       9.483533       0.134429       0.883158 0.65349715E+01  0.61034251E+02                                 1.531378                            1.501632      -0.650966       2.578834                    0.999938       3.268648       8.945661       0.506829       1.293942      -0.706481      -0.022416      -0.022243      -0.012634       0.034012       0.008779       0.001592       0.002518       0.003891       0.005385      -0.009972       0.000795       0.009177              1.535000       1.521501       0.248293       0.193689       1.615575       0.204935       1.467924           0.020456
           30              H       3.886688      14.183882      10.768536       0.098264       1.023410 0.74860885E+01  0.72867028E+02                                 1.706818                            1.619956      -1.305757       2.240701                    0.994535       3.823925      10.943538       0.478682       1.314568      -0.698538      -0.011587      -0.020523      -0.021088       0.031625      -0.001580       0.008076      -0.000561      -0.012998       0.007989      -0.012287       0.004606       0.007681              1.729789       1.558695       0.302202       0.333790       1.803168       0.357397       1.827505           0.000292
           31              H       4.805991      13.302175      12.704005       0.093674       1.068678 0.81218437E+01  0.80679025E+02                                 1.758096                            1.689966      -1.235557       2.272807                    0.994895       3.880543      11.217356       0.467592       1.318659      -0.698028      -0.001581      -0.031389       0.004714       0.031780       0.001870       0.001632       0.003551      -0.023910       0.004302      -0.012950       0.000354       0.012596              1.754355       1.541268       0.021421       0.020876       2.193767      -0.119586       1.528029           0.000249
           32              H       5.803140      -3.974072      13.901394       0.110657       1.040349 0.80235409E+01  0.79271003E+02                                 1.725588                            1.681770      -1.088443       2.359867                    0.996807       3.636739      10.402759       0.468986       1.321899      -0.699265       0.013994       0.025163       0.026321       0.039011       0.004897       0.007757       0.007265      -0.026621       0.002108      -0.017144      -0.001124       0.018268              1.713603       1.653145       0.193497       0.238091       1.667181       0.249822       1.820483           0.000397
           33              H       4.957439      -3.088668      11.947340       0.117358       0.869358 0.62673631E+01  0.58542192E+02                                 1.566394                            1.512988      -0.940372       2.440911                    0.997647       3.490683       9.889804       0.478745       1.369674      -0.689177       0.004395       0.036014      -0.006516       0.036861       0.003601       0.010459      -0.000944      -0.019593       0.000468      -0.016932       0.006415       0.010517              1.568816       1.306012       0.033187       0.013962       2.038250      -0.183171       1.362185          -0.000244
           34              H       5.831448       8.679215      16.362546       0.135020       1.145280 0.91959719E+01  0.92814400E+02                                 1.776931                            1.748716      -0.860410       2.473506                    0.998781       3.409019       9.453865       0.486649       1.247016      -0.718641      -0.024138       0.010870      -0.013921       0.029909       0.001491       0.006836      -0.016363       0.007029      -0.015273      -0.020924       0.005978       0.014947              1.780657       1.877443      -0.093448       0.329618       1.679748      -0.156510       1.784780          -0.000032
           35              H       0.314219       8.669312      16.508569       0.131419       1.090900 0.86154697E+01  0.86299688E+02                                 1.771111                            1.730517      -0.941566       2.433015                    0.997385       3.539904      10.062708       0.469107       1.303478      -0.704550       0.025834       0.008546      -0.007917       0.028339       0.001064      -0.004886      -0.015251       0.007410      -0.023052      -0.019899       0.005634       0.014265              1.789887       1.967249       0.164714      -0.328641       1.697421      -0.184563       1.704991          -0.000053
           36              H       0.177633       6.182396      16.256347       0.113094       1.162099 0.91111999E+01  0.90550993E+02                                 1.705562                            1.669779      -0.721023       2.531440                    0.999568       3.278179       8.642939       0.537050       1.147556      -0.743415       0.028788      -0.006726      -0.016286       0.033752       0.000332      -0.007370       0.009780       0.007254       0.001675      -0.013258       0.001005       0.012253              1.698581       1.811940      -0.006963      -0.344905       1.581858      -0.014625       1.701947           0.000004
           37              H       5.684246       6.202899      16.251037       0.112927       1.147174 0.89507062E+01  0.88496064E+02                                 1.688223                            1.653241      -0.667387       2.554751                    0.999857       3.238817       8.496495       0.540995       1.145108      -0.744362      -0.029470      -0.006473      -0.016091       0.034195      -0.001025       0.007368       0.010119       0.010467       0.002434      -0.014515       0.002004       0.012511              1.680729       1.803898       0.012018       0.352618       1.545208      -0.010149       1.693081           0.000005
           38              H       4.464172       4.755707      17.857291       0.109367       1.084244 0.81390172E+01  0.80224116E+02                                 1.742151                            1.669482      -0.913005       2.441658                    0.998366       3.502352       9.815315       0.483894       1.284170      -0.708521      -0.033744       0.012376      -0.006419       0.036510      -0.000186       0.000936      -0.012753       0.014301      -0.030639      -0.019532       0.007166       0.012366              1.759662       2.166137      -0.307867       0.109323       1.674399      -0.063783       1.438450           0.000003
           39              H       4.459925       2.954449      19.322831       0.114169       0.956293 0.70154762E+01  0.67399322E+02                                 1.665350                            1.597966      -1.041437       2.384687                    0.997159       3.623285      10.408610       0.467088       1.364926      -0.689822      -0.035732      -0.013160       0.011658       0.039823       0.001415      -0.001963      -0.007046       0.025929      -0.033344      -0.016561      -0.002234       0.018794              1.687902       2.026128       0.194203      -0.279492       1.555434      -0.079547       1.482144           0.000002
           40              H       1.363030       2.665876      18.898037       0.117281       0.945969 0.67910782E+01  0.64236107E+02                                 1.611391                            1.539873      -0.901666       2.453588                    0.998933       3.419901       9.514363       0.494542       1.309370      -0.702226       0.034208      -0.019584       0.003946       0.039615      -0.004160      -0.003160      -0.004659       0.019997      -0.034586      -0.014527      -0.002243       0.016770              1.639886       2.002845      -0.304184       0.112158       1.560952      -0.058838       1.355863          -0.000001
           41              H       1.348168       4.469332      17.459046       0.109730       1.093605 0.81430326E+01  0.79670259E+02                                 1.706615                            1.635205      -0.814243       2.487645                    0.999473       3.360435       9.154318       0.508401       1.231372      -0.721419       0.032347       0.007149      -0.011212       0.034974      -0.004006      -0.005283      -0.011147       0.012405      -0.025573      -0.018379       0.006390       0.011989              1.715386       2.092766       0.160229      -0.266454       1.545795      -0.083613       1.507598           0.000003
           42              H       7.008353      12.901060      10.160549       0.126410       0.925336 0.66672628E+01  0.62704202E+02                                 1.581227                            1.521466      -0.901783       2.460084                    0.999198       3.349711       9.257963       0.500206       1.301992      -0.704018      -0.031881       0.023156      -0.015528       0.042352      -0.006555       0.003551      -0.006929       0.014360      -0.021364      -0.012594      -0.002319       0.014913              1.585272       1.783322      -0.320719       0.173470       1.482384      -0.151925       1.490110          -0.000006
           43              H       6.726689      11.879164      12.236731       0.116475       1.056217 0.76788763E+01  0.74768367E+02                                 1.716053                            1.622371      -1.090001       2.358820                    0.997074       3.562757       9.999074       0.489387       1.285387      -0.706715      -0.031097       0.006385       0.014695       0.034982      -0.001914      -0.000801      -0.012819       0.022047       0.002532      -0.019655       0.008853       0.010802              1.744889       2.154485      -0.175823      -0.375853       1.387470       0.051391       1.692711           0.000060
           44              H       2.080638       9.941388      13.925288       0.109286       1.160804 0.91197728E+01  0.90713433E+02                                 1.708596                            1.673645      -0.717319       2.528633                    0.999683       3.293560       8.704708       0.534619       1.151792      -0.742272       0.027844      -0.013718       0.002815       0.031168      -0.007334       0.003489       0.005903       0.002708       0.000401      -0.011489       0.003832       0.007657              1.703346       1.771183      -0.326632       0.084951       1.765394      -0.127478       1.573462          -0.000015
           45              H       0.523698       9.999745      13.744751       0.113422       1.116506 0.85063309E+01  0.83407806E+02                                 1.686807                            1.632985      -0.625425       2.573798                    0.999949       3.245012       8.601249       0.531359       1.175583      -0.736217      -0.030112      -0.012710      -0.004650       0.033014       0.005227      -0.001339       0.008589       0.007712      -0.017924      -0.013285       0.003157       0.010128              1.693611       1.859656       0.407316      -0.046710       1.714725      -0.053295       1.506452          -0.000012
           46              H       3.217204      12.067773      14.527965       0.148384       1.026476 0.82625497E+01  0.82536621E+02                                 1.747233                            1.734028      -1.114833       2.364972                    0.995057       3.597298      10.471830       0.449308       1.364675      -0.691173       0.027316      -0.006704      -0.005267       0.028615       0.000430      -0.002491       0.002280       0.003095      -0.053284      -0.018189       0.007525       0.010664              1.741004       2.048571      -0.143618      -0.208354       1.557681       0.102064       1.616760          -0.000122
           47              H       2.261102      13.311219      14.381942       0.152524       0.878421 0.67831705E+01  0.64686841E+02                                 1.592520                            1.585101      -1.005962       2.422269                    0.996314       3.461423       9.939800       0.462392       1.389033      -0.686112      -0.003525       0.030677      -0.010229       0.032529       0.001794       0.004945      -0.008746      -0.003125      -0.046609      -0.019384       0.007276       0.012108              1.588299       1.389223      -0.038277       0.016400       1.892863      -0.270644       1.482811          -0.000074
           48              H       3.397668      10.510139      12.080088       0.108902       1.137399 0.85170144E+01  0.83564488E+02                                 1.695265                            1.628817      -0.871624       2.455793                    0.999263       3.303310       8.767306       0.534420       1.168123      -0.737163       0.028988      -0.012122       0.010931       0.033267      -0.008889      -0.002396      -0.008913       0.020237       0.009573      -0.018889       0.006874       0.012015              1.692252       1.885155      -0.298272       0.181669       1.580509      -0.139119       1.611092          -0.000002
           49              H       3.670840      11.458192       9.972046       0.118421       0.944335 0.66824373E+01  0.62614031E+02                                 1.579965                            1.504910      -0.799252       2.503330                    0.999745       3.289037       8.947422       0.514342       1.270917      -0.711321       0.036461      -0.003606      -0.017631       0.040660      -0.007549      -0.005215      -0.001193       0.021482      -0.003532      -0.013194      -0.001856       0.015050              1.606864       1.898715      -0.090397      -0.328662       1.350375       0.083962       1.571502          -0.000017
           50              H       3.200927      13.415492       7.380801       0.430524       0.343415 0.18850526E+01  0.13452681E+02                                 0.952136                            0.914054      -1.308180       2.432955                    0.999864       2.256783       6.188007       0.516380       1.662078      -0.636474       0.005395       0.006489      -0.009153       0.012449       0.000101      -0.002665       0.001093       0.009316      -0.020343      -0.007440      -0.001074       0.008514              0.970435       0.846498       0.051267      -0.087457       0.872669      -0.131742       1.192140           0.000244
           51              H       1.065796      -1.204833       4.686012       0.280205       0.564969 0.36572956E+01  0.30235247E+02                                 1.234418                            1.204053      -1.080149       2.453241                    0.999946       2.792645       7.754998       0.498414       1.486492      -0.666798      -0.004662      -0.037387       0.019289       0.042327       0.007958       0.007317      -0.015618      -0.008543      -0.019079      -0.021859       0.003789       0.018070              1.241201       1.057431       0.030584       0.029094       1.503457      -0.185709       1.162716           0.003919
           52              H       2.193870       1.190187      21.576896       0.310403       0.517507 0.32361414E+01  0.26284128E+02                                 1.235940                            1.185440      -1.170183       2.436030                    0.998926       2.795537       8.025386       0.463103       1.628406      -0.643426      -0.018092      -0.005250      -0.011762       0.022209       0.000339      -0.005587       0.002386      -0.007048       0.011488      -0.008246       0.001049       0.007197              1.265368       1.522406      -0.006758       0.292670       1.106370       0.001190       1.167328          -0.000017
           53              H       3.646778       1.246527      21.523796       0.312343       0.523009 0.32661614E+01  0.26562579E+02                                 1.239195                            1.186544      -1.108110       2.464702                    0.999647       2.786569       7.978651       0.465921       1.616447      -0.645260       0.015739      -0.004193      -0.013753       0.021317      -0.000615       0.005480       0.001082      -0.008719       0.015477      -0.009138       0.001753       0.007384              1.269395       1.492112       0.026906      -0.314671       1.105390      -0.015240       1.210684          -0.000005
           54              H       4.056536      -3.547287      25.192957       0.306734       0.520922 0.33140958E+01  0.27132955E+02                                 1.248465                            1.205241      -1.222051       2.406993                    0.998073       2.872972       8.335749       0.455155       1.643669      -0.640625      -0.015692      -0.010898       0.004586       0.019648      -0.009438      -0.000892       0.001556       0.000117       0.001744      -0.009751       0.000267       0.009484              1.271064       1.448627       0.308238      -0.065162       1.256471      -0.050189       1.108094           0.000033
           55              H       4.678605      -2.646657      24.245135       0.297106       0.570730 0.36392707E+01  0.30353570E+02                                 1.302107                            1.243369      -1.164731       2.423502                    0.998896       2.899757       8.358925       0.460993       1.593003      -0.648787      -0.001805       0.011844      -0.019838       0.023175      -0.000884       0.001967      -0.001787      -0.014797      -0.011717      -0.006794      -0.002881       0.009675              1.350009       1.115115      -0.064684       0.078954       1.214520      -0.260177       1.720393           0.000009
           56              H       2.714737       0.776506       3.966517       0.167804       0.925789 0.72324783E+01  0.70014466E+02                                 1.644275                            1.633003      -1.101399       2.381971                    0.996784       3.448074       9.942621       0.457602       1.382668      -0.687606       0.022303       0.003882      -0.020167       0.030318       0.009987      -0.011197       0.004573       0.007156      -0.009216      -0.017232       0.002045       0.015187              1.643032       1.662461       0.074412      -0.259275       1.395206      -0.089493       1.871428           0.017304
           57              H       1.780573       1.369345       5.081602       0.171513       0.843565 0.63500319E+01  0.59815873E+02                                 1.574467                            1.552704      -1.100860       2.387800                    0.995943       3.437709       9.946510       0.456702       1.423746      -0.679037      -0.009822       0.024577       0.012815       0.029406       0.003539      -0.005218       0.007318       0.000013      -0.028135      -0.014497       0.005969       0.008529              1.574812       1.462324      -0.212945      -0.076213       1.751712       0.260086       1.510399           0.017869
           58              H       6.597887      -0.586880       3.106308       0.136623       0.912223 0.67115743E+01  0.64262602E+02                                 1.664032                            1.595734      -1.240300       2.293387                    0.994680       3.753894      11.039824       0.449618       1.422748      -0.677468      -0.021364      -0.024562      -0.009913       0.034029       0.002787       0.001117       0.001104      -0.003069       0.004398      -0.003946       0.000385       0.003561              1.686985       1.773419       0.439748       0.162956       1.824124       0.140126       1.463413           0.000825
           59              H       6.670073       0.820642       3.791289       0.134428       0.883153 0.65349054E+01  0.61033416E+02                                 1.531365                            1.501620      -0.650950       2.578841                    0.999938       3.268624       8.945549       0.506834       1.293933      -0.706483      -0.022416       0.022243       0.012635       0.034013      -0.008779      -0.001593       0.002518       0.003891       0.005386      -0.009972       0.000795       0.009177              1.534988       1.521489      -0.248291      -0.193686       1.615562       0.204932       1.467913           0.020455
           60              H       0.348188       2.622184       2.506286       0.098264       1.023418 0.74861501E+01  0.72867720E+02                                 1.706820                            1.619958      -1.305756       2.240700                    0.994535       3.823936      10.943549       0.478685       1.314559      -0.698540      -0.011587       0.020523       0.021088       0.031625       0.001580      -0.008076      -0.000561      -0.012998       0.007989      -0.012287       0.004606       0.007681              1.729791       1.558697      -0.302203      -0.333790       1.803170       0.357398       1.827508           0.000292
           61              H       1.267491       3.503891       0.570817       0.093674       1.068676 0.81218266E+01  0.80678814E+02                                 1.758094                            1.689964      -1.235556       2.272808                    0.994895       3.880540      11.217345       0.467593       1.318659      -0.698028      -0.001581       0.031389      -0.004714       0.031780      -0.001870      -0.001632       0.003551      -0.023910       0.004302      -0.012950       0.000354       0.012596              1.754353       1.541267      -0.021421      -0.020876       2.193764      -0.119586       1.528028           0.000249
           62              H       2.264640      12.506270      25.923072       0.110657       1.040346 0.80235072E+01  0.79270585E+02                                 1.725584                            1.681766      -1.088440       2.359869                    0.996807       3.636733      10.402736       0.468986       1.321899      -0.699265       0.013995      -0.025163      -0.026322       0.039011      -0.004897      -0.007757       0.007265      -0.026620       0.002108      -0.017144      -0.001124       0.018268              1.713599       1.653142      -0.193496      -0.238091       1.667177       0.249821       1.820480           0.000397
           63              H       1.418939      19.894734       1.327482       0.117359       0.869355 0.62673336E+01  0.58541860E+02                                 1.566392                            1.512985      -0.940376       2.440910                    0.997647       3.490678       9.889792       0.478745       1.369676      -0.689177       0.004396      -0.036014       0.006517       0.036862      -0.003602      -0.010459      -0.000945      -0.019593       0.000469      -0.016932       0.006415       0.010518              1.568813       1.306010      -0.033186      -0.013962       2.038245      -0.183171       1.362184          -0.000243
           64              H       2.292948      -0.147017      23.461920       0.135020       1.145282 0.91959932E+01  0.92814664E+02                                 1.776933                            1.748717      -0.860412       2.473505                    0.998781       3.409023       9.453877       0.486650       1.247015      -0.718641      -0.024138      -0.010870       0.013921       0.029909      -0.001491      -0.006836      -0.016363       0.007029      -0.015273      -0.020924       0.005978       0.014947              1.780659       1.877445       0.093448      -0.329619       1.679749      -0.156510       1.784782          -0.000032
           65              H       3.852719      -0.137114      23.315897       0.131419       1.090899 0.86154626E+01  0.86299601E+02                                 1.771111                            1.730516      -0.941565       2.433015                    0.997385       3.539903      10.062705       0.469107       1.303479      -0.704550       0.025834      -0.008546       0.007917       0.028339      -0.001064       0.004886      -0.015251       0.007410      -0.023052      -0.019899       0.005634       0.014265              1.789886       1.967248      -0.164714       0.328641       1.697421      -0.184563       1.704991          -0.000053
           66              H       3.716133       2.349802      23.568119       0.113094       1.162102 0.91112279E+01  0.90551339E+02                                 1.705564                            1.669781      -0.721025       2.531439                    0.999568       3.278184       8.642955       0.537050       1.147555      -0.743415       0.028788       0.006726       0.016286       0.033752      -0.000332       0.007370       0.009780       0.007254       0.001675      -0.013258       0.001005       0.012253              1.698584       1.811942       0.006963       0.344906       1.581860      -0.014625       1.701949           0.000004
           67              H       2.145746       2.329299      23.573429       0.112927       1.147174 0.89507056E+01  0.88496047E+02                                 1.688222                            1.653240      -0.667387       2.554751                    0.999857       3.238818       8.496494       0.540995       1.145107      -0.744363      -0.029470       0.006473       0.016091       0.034195       0.001025      -0.007368       0.010119       0.010466       0.002434      -0.014515       0.002004       0.012511              1.680728       1.803897      -0.012018      -0.352618       1.545207      -0.010149       1.693080           0.000005
           68              H       0.925672       3.776491      21.967175       0.109367       1.084243 0.81390114E+01  0.80224048E+02                                 1.742150                            1.669482      -0.913005       2.441658                    0.998366       3.502351       9.815313       0.483894       1.284171      -0.708521      -0.033744      -0.012376       0.006419       0.036510       0.000186      -0.000936      -0.012753       0.014300      -0.030639      -0.019532       0.007166       0.012366              1.759662       2.166137       0.307867      -0.109323       1.674398      -0.063783       1.438450           0.000003
           69              H       0.921425       5.577749      20.501635       0.114169       0.956293 0.70154722E+01  0.67399272E+02                                 1.665349                            1.597965      -1.041438       2.384687                    0.997159       3.623284      10.408605       0.467088       1.364926      -0.689822      -0.035732       0.013160      -0.011659       0.039823      -0.001415       0.001963      -0.007046       0.025929      -0.033345      -0.016561      -0.002234       0.018794              1.687902       2.026127      -0.194202       0.279492       1.555433      -0.079547       1.482144           0.000002
           70              H       4.901530       5.866322      20.926429       0.117281       0.945968 0.67910744E+01  0.64236066E+02                                 1.611391                            1.539873      -0.901666       2.453588                    0.998933       3.419902       9.514367       0.494542       1.309370      -0.702226       0.034208       0.019584      -0.003946       0.039615       0.004160       0.003160      -0.004659       0.019997      -0.034586      -0.014527      -0.002243       0.016770              1.639886       2.002844       0.304184      -0.112158       1.560952      -0.058838       1.355862          -0.000001
           71              H       4.886669       4.062866      22.365420       0.109730       1.093606 0.81430480E+01  0.79670457E+02                                 1.706617                            1.635207      -0.814245       2.487645                    0.999473       3.360437       9.154330       0.508401       1.231373      -0.721418       0.032347      -0.007149       0.011212       0.034974       0.004006       0.005283      -0.011147       0.012405      -0.025574      -0.018379       0.006390       0.011989              1.715389       2.092770      -0.160229       0.266454       1.545797      -0.083613       1.507600           0.000003
           72              H       3.469853       3.905006       3.114273       0.126410       0.925336 0.66672634E+01  0.62704214E+02                                 1.581227                            1.521467      -0.901782       2.460084                    0.999198       3.349712       9.257968       0.500205       1.301993      -0.704018      -0.031881      -0.023156       0.015528       0.042352       0.006555      -0.003551      -0.006929       0.014361      -0.021365      -0.012594      -0.002319       0.014913              1.585273       1.783323       0.320719      -0.173470       1.482385      -0.151925       1.490110          -0.000006
           73              H       3.188188       4.926902       1.038091       0.116475       1.056218 0.76788862E+01  0.74768485E+02                                 1.716053                            1.622372      -1.090002       2.358819                    0.997074       3.562758       9.999077       0.489387       1.285386      -0.706715      -0.031097      -0.006385      -0.014695       0.034982       0.001914       0.000801      -0.012819       0.022047       0.002532      -0.019655       0.008853       0.010802              1.744890       2.154487       0.175823       0.375853       1.387471       0.051392       1.692711           0.000060
           74              H       5.619138      -1.409190      25.899178       0.109286       1.160803 0.91197618E+01  0.90713303E+02                                 1.708595                            1.673645      -0.717318       2.528634                    0.999683       3.293557       8.704701       0.534619       1.151793      -0.742272       0.027845       0.013718      -0.002815       0.031168       0.007334      -0.003489       0.005903       0.002708       0.000401      -0.011489       0.003832       0.007657              1.703346       1.771183       0.326632      -0.084951       1.765393      -0.127478       1.573462          -0.000016
           75              H       4.062198      -1.467547      26.079715       0.113422       1.116506 0.85063299E+01  0.83407789E+02                                 1.686807                            1.632984      -0.625425       2.573798                    0.999949       3.245012       8.601247       0.531360       1.175582      -0.736218      -0.030112       0.012710       0.004650       0.033014      -0.005227       0.001339       0.008589       0.007712      -0.017924      -0.013285       0.003157       0.010128              1.693611       1.859655      -0.407316       0.046710       1.714725      -0.053295       1.506452          -0.000012
           76              H       6.755704      -3.535575      25.296501       0.148384       1.026473 0.82625159E+01  0.82536203E+02                                 1.747230                            1.734025      -1.114829       2.364974                    0.995057       3.597292      10.471809       0.449308       1.364676      -0.691173       0.027316       0.006704       0.005267       0.028615      -0.000430       0.002491       0.002280       0.003095      -0.053285      -0.018189       0.007525       0.010664              1.741001       2.048567       0.143617       0.208353       1.557678       0.102064       1.616758          -0.000122
           77              H       5.799601      -4.779021      25.442524       0.152524       0.878421 0.67831747E+01  0.64686891E+02                                 1.592520                            1.585102      -1.005961       2.422269                    0.996314       3.461424       9.939804       0.462392       1.389033      -0.686112      -0.003525      -0.030677       0.010229       0.032529      -0.001794      -0.004945      -0.008746      -0.003125      -0.046609      -0.019384       0.007276       0.012108              1.588299       1.389223       0.038277      -0.016400       1.892863      -0.270644       1.482811          -0.000074
           78              H       6.936168       6.295927       1.194734       0.108902       1.137398 0.85170074E+01  0.83564393E+02                                 1.695264                            1.628816      -0.871623       2.455793                    0.999263       3.303309       8.767299       0.534421       1.168122      -0.737163       0.028988       0.012123      -0.010931       0.033267       0.008889       0.002396      -0.008913       0.020237       0.009573      -0.018889       0.006874       0.012015              1.692251       1.885153       0.298272      -0.181669       1.580508      -0.139119       1.611091          -0.000002
           79              H       0.132340       5.347874       3.302776       0.118421       0.944333 0.66824271E+01  0.62613910E+02                                 1.579964                            1.504908      -0.799249       2.503332                    0.999745       3.289033       8.947408       0.514342       1.270917      -0.711322       0.036461       0.003606       0.017631       0.040661       0.007549       0.005215      -0.001193       0.021482      -0.003532      -0.013194      -0.001856       0.015050              1.606863       1.898714       0.090397       0.328662       1.350374       0.083962       1.571500          -0.000017
           80              H       6.739427       3.390574       5.894021       0.430524       0.343416 0.18850562E+01  0.13452711E+02                                 0.952136                            0.914054      -1.308186       2.432952                    0.999864       2.256784       6.188008       0.516380       1.662076      -0.636475       0.005395      -0.006489       0.009153       0.012449      -0.000101       0.002665       0.001093       0.009315      -0.020343      -0.007440      -0.001074       0.008513              0.970436       0.846498      -0.051267       0.087457       0.872669      -0.131742       1.192141           0.000244
           81              H       2.472704      -5.341767      17.960834       0.280202       0.564979 0.36573713E+01  0.30236039E+02                                 1.234434                            1.204067      -1.080157       2.453237                    0.999946       2.792668       7.755091       0.498410       1.486494      -0.666797       0.004662      -0.037387       0.019289       0.042328      -0.007957      -0.007316      -0.015617      -0.008545      -0.019079      -0.021858       0.003788       0.018070              1.241217       1.057441      -0.030585      -0.029095       1.503482      -0.185714       1.162728           0.003920
           82              H       1.344630       5.327121       8.302074       0.310403       0.517507 0.32361452E+01  0.26284168E+02                                 1.235941                            1.185440      -1.170184       2.436030                    0.998926       2.795539       8.025394       0.463103       1.628406      -0.643426       0.018093      -0.005250      -0.011762       0.022209      -0.000339       0.005587       0.002386      -0.007047       0.011488      -0.008246       0.001049       0.007197              1.265369       1.522407       0.006758      -0.292670       1.106371       0.001190       1.167329          -0.000017
           83              H       6.968722       5.383461       8.248974       0.312343       0.523008 0.32661585E+01  0.26562551E+02                                 1.239195                            1.186544      -1.108111       2.464702                    0.999647       2.786568       7.978649       0.465921       1.616448      -0.645260      -0.015739      -0.004193      -0.013753       0.021317       0.000615      -0.005480       0.001082      -0.008719       0.015477      -0.009138       0.001753       0.007384              1.269395       1.492112      -0.026906       0.314671       1.105390      -0.015240       1.210683          -0.000005
           84              H       6.558964       0.589647      11.918135       0.306733       0.520926 0.33141246E+01  0.27133252E+02                                 1.248471                            1.205247      -1.222055       2.406990                    0.998073       2.872984       8.335796       0.455154       1.643669      -0.640625       0.015692      -0.010898       0.004586       0.019648       0.009438       0.000892       0.001556       0.000117       0.001744      -0.009751       0.000267       0.009484              1.271070       1.448635      -0.308241       0.065162       1.256477      -0.050190       1.108099           0.000034
           85              H       5.936895       1.490277      10.970313       0.297106       0.570731 0.36392767E+01  0.30353636E+02                                 1.302109                            1.243370      -1.164732       2.423501                    0.998896       2.899760       8.358938       0.460992       1.593004      -0.648787       0.001805       0.011844      -0.019838       0.023175       0.000884      -0.001967      -0.001787      -0.014797      -0.011717      -0.006794      -0.002881       0.009675              1.350011       1.115116       0.064684      -0.078954       1.214522      -0.260177       1.720396           0.000009
           86              H       0.823763      -3.360428      17.241339       0.167805       0.925794 0.72325356E+01  0.70015194E+02                                 1.644283                            1.633011      -1.101423       2.381959                    0.996783       3.448092       9.942701       0.457599       1.382671      -0.687606      -0.022303       0.003882      -0.020167       0.030318      -0.009987       0.011197       0.004573       0.007156      -0.009214      -0.017232       0.002045       0.015188              1.643040       1.662470      -0.074411       0.259276       1.395212      -0.089491       1.871437           0.017305
           87              H       1.757927      -2.767589      18.356424       0.171515       0.843559 0.63499843E+01  0.59815334E+02                                 1.574462                            1.552700      -1.100863       2.387800                    0.995943       3.437701       9.946491       0.456702       1.423750      -0.679037       0.009821       0.024577       0.012815       0.029406      -0.003539       0.005218       0.007318       0.000013      -0.028134      -0.014497       0.005968       0.008529              1.574807       1.462319       0.212941       0.076212       1.751704       0.260085       1.510397           0.017869
           88              H       4.017613      -4.723814      16.381130       0.136622       0.912225 0.67115850E+01  0.64262741E+02                                 1.664035                            1.595736      -1.240309       2.293382                    0.994680       3.753903      11.039860       0.449618       1.422749      -0.677467       0.021363      -0.024562      -0.009913       0.034029      -0.002787      -0.001118       0.001104      -0.003070       0.004397      -0.003947       0.000385       0.003562              1.686989       1.773422      -0.439752      -0.162955       1.824131       0.140127       1.463414           0.000824
           89              H       3.945428      -3.316292      17.066111       0.134429       0.883157 0.65349555E+01  0.61034053E+02                                 1.531375                            1.501630      -0.650965       2.578835                    0.999938       3.268642       8.945636       0.506830       1.293940      -0.706481       0.022415       0.022243       0.012635       0.034012       0.008779       0.001592       0.002518       0.003890       0.005386      -0.009972       0.000795       0.009177              1.534998       1.521499       0.248293       0.193688       1.615573       0.204935       1.467922           0.020456
           90              H       3.190312      -1.514750      15.781108       0.098264       1.023417 0.74861455E+01  0.72867666E+02                                 1.706820                            1.619957      -1.305756       2.240701                    0.994535       3.823935      10.943546       0.478685       1.314559      -0.698540       0.011587       0.020523       0.021088       0.031625      -0.001580       0.008076      -0.000561      -0.012998       0.007989      -0.012287       0.004606       0.007681              1.729791       1.558697       0.302203       0.333791       1.803170       0.357398       1.827507           0.000292
           91              H       2.271009      -0.633043      13.845639       0.093674       1.068678 0.81218430E+01  0.80679017E+02                                 1.758096                            1.689966      -1.235557       2.272808                    0.994895       3.880543      11.217357       0.467592       1.318659      -0.698028       0.001581       0.031389      -0.004714       0.031780       0.001870       0.001632       0.003551      -0.023910       0.004302      -0.012950       0.000354       0.012596              1.754355       1.541268       0.021421       0.020876       2.193767      -0.119586       1.528029           0.000250
           92              H       1.273860      16.643204      12.648250       0.110657       1.040349 0.80235374E+01  0.79270961E+02                                 1.725587                            1.681770      -1.088442       2.359868                    0.996807       3.636738      10.402757       0.468986       1.321899      -0.699265      -0.013994      -0.025163      -0.026321       0.039010       0.004897       0.007757       0.007265      -0.026620       0.002108      -0.017144      -0.001124       0.018268              1.713603       1.653145       0.193497       0.238092       1.667181       0.249822       1.820483           0.000397
           93              H       2.119561      15.757800      14.602304       0.117358       0.869357 0.62673461E+01  0.58541993E+02                                 1.566392                            1.512986      -0.940370       2.440912                    0.997647       3.490678       9.889786       0.478746       1.369674      -0.689177      -0.004396      -0.036014       0.006516       0.036861       0.003601       0.010459      -0.000944      -0.019593       0.000468      -0.016932       0.006415       0.010517              1.568814       1.306011       0.033187       0.013962       2.038247      -0.183170       1.362184          -0.000244
           94              H       1.245552       3.989917      10.187098       0.135020       1.145280 0.91959714E+01  0.92814386E+02                                 1.776930                            1.748715      -0.860411       2.473506                    0.998781       3.409019       9.453862       0.486650       1.247015      -0.718641       0.024138      -0.010870       0.013921       0.029909       0.001491       0.006836      -0.016363       0.007029      -0.015273      -0.020924       0.005978       0.014947              1.780656       1.877442      -0.093448       0.329618       1.679747      -0.156510       1.784779          -0.000031
           95              H       6.762781       3.999820      10.041075       0.131419       1.090899 0.86154580E+01  0.86299536E+02                                 1.771110                            1.730515      -0.941564       2.433016                    0.997385       3.539902      10.062698       0.469107       1.303478      -0.704550      -0.025834      -0.008546       0.007917       0.028339       0.001064      -0.004886      -0.015251       0.007410      -0.023052      -0.019899       0.005634       0.014265              1.789885       1.967247       0.164714      -0.328640       1.697420      -0.184563       1.704990          -0.000053
           96              H       6.899367       6.486736      10.293297       0.113094       1.162097 0.91111781E+01  0.90550712E+02                                 1.705559                            1.669777      -0.721022       2.531441                    0.999568       3.278176       8.642925       0.537051       1.147555      -0.743415      -0.028788       0.006726       0.016286       0.033752       0.000332      -0.007370       0.009780       0.007254       0.001675      -0.013258       0.001005       0.012253              1.698579       1.811936      -0.006963      -0.344905       1.581856      -0.014625       1.701944           0.000004
           97              H       1.392754       6.466233      10.298607       0.112927       1.147169 0.89506559E+01  0.88495424E+02                                 1.688217                            1.653235      -0.667385       2.554752                    0.999857       3.238810       8.496464       0.540996       1.145106      -0.744363       0.029470       0.006473       0.016091       0.034195      -0.001025       0.007369       0.010119       0.010467       0.002434      -0.014515       0.002004       0.012511              1.680723       1.803891       0.012018       0.352616       1.545203      -0.010149       1.693075           0.000005
           98              H       2.612828       7.913425       8.692353       0.109367       1.084242 0.81390063E+01  0.80223981E+02                                 1.742150                            1.669481      -0.913004       2.441658                    0.998366       3.502349       9.815305       0.483894       1.284171      -0.708521       0.033744      -0.012376       0.006419       0.036510      -0.000186       0.000936      -0.012753       0.014300      -0.030639      -0.019532       0.007166       0.012366              1.759661       2.166136      -0.307867       0.109322       1.674398      -0.063783       1.438449           0.000003
           99              H       2.617075       9.714683       7.226813       0.114169       0.956293 0.70154726E+01  0.67399279E+02                                 1.665349                            1.597966      -1.041438       2.384687                    0.997159       3.623284      10.408606       0.467088       1.364926      -0.689822       0.035732       0.013160      -0.011658       0.039823       0.001415      -0.001963      -0.007046       0.025929      -0.033344      -0.016561      -0.002234       0.018794              1.687902       2.026127       0.194202      -0.279492       1.555434      -0.079547       1.482144           0.000002
          100              H       5.713970      10.003256       7.651607       0.117281       0.945969 0.67910764E+01  0.64236088E+02                                 1.611391                            1.539873      -0.901667       2.453588                    0.998933       3.419901       9.514364       0.494542       1.309370      -0.702226      -0.034208       0.019585      -0.003946       0.039615      -0.004160      -0.003160      -0.004659       0.019997      -0.034586      -0.014527      -0.002243       0.016770              1.639886       2.002844      -0.304184       0.112158       1.560952      -0.058838       1.355862          -0.000001
          101              H       5.728832       8.199800       9.090598       0.109730       1.093605 0.81430299E+01  0.79670226E+02                                 1.706614                            1.635204      -0.814244       2.487645                    0.999473       3.360434       9.154315       0.508401       1.231372      -0.721419      -0.032347      -0.007149       0.011212       0.034974      -0.004006      -0.005283      -0.011147       0.012405      -0.025574      -0.018379       0.006390       0.011989              1.715386       2.092766       0.160229      -0.266454       1.545795      -0.083613       1.507598           0.000003
          102              H       0.068647      -0.231928      16.389095       0.126410       0.925336 0.66672621E+01  0.62704193E+02                                 1.581226                            1.521466      -0.901783       2.460084                    0.999198       3.349711       9.257962       0.500206       1.301992      -0.704018       0.031881      -0.023156       0.015528       0.042352      -0.006555       0.003552      -0.006928       0.014360      -0.021364      -0.012593      -0.002319       0.014913              1.585272       1.783322      -0.320718       0.173469       1.482384      -0.151925       1.490110          -0.000006
          103              H       0.350311       0.789968      14.312913       0.116474       1.056219 0.76788922E+01  0.74768562E+02                                 1.716054                            1.622372      -1.090003       2.358818                    0.997074       3.562762       9.999091       0.489386       1.285387      -0.706715       0.031097      -0.006385      -0.014695       0.034982      -0.001914      -0.000801      -0.012819       0.022047       0.002532      -0.019655       0.008853       0.010802              1.744891       2.154488      -0.175823      -0.375854       1.387471       0.051392       1.692713           0.000060
          104              H       4.996362       2.727744      12.624356       0.109286       1.160802 0.91197502E+01  0.90713153E+02                                 1.708594                            1.673644      -0.717317       2.528634                    0.999683       3.293556       8.704695       0.534619       1.151793      -0.742272      -0.027845       0.013718      -0.002815       0.031168      -0.007334       0.003489       0.005903       0.002708       0.000401      -0.011489       0.003832       0.007657              1.703344       1.771181      -0.326632       0.084950       1.765391      -0.127477       1.573460          -0.000015
          105              H       6.553302       2.669387      12.804893       0.113422       1.116507 0.85063475E+01  0.83408009E+02                                 1.686809                            1.632986      -0.625425       2.573797                    0.999949       3.245015       8.601259       0.531359       1.175583      -0.736217       0.030112       0.012710       0.004650       0.033014       0.005226      -0.001339       0.008589       0.007712      -0.017924      -0.013285       0.003157       0.010128              1.693613       1.859657       0.407317      -0.046710       1.714727      -0.053295       1.506454          -0.000012
          106              H       3.859796       0.601359      12.021679       0.148384       1.026475 0.82625416E+01  0.82536525E+02                                 1.747233                            1.734027      -1.114833       2.364972                    0.995057       3.597296      10.471825       0.449308       1.364676      -0.691173      -0.027316       0.006704       0.005267       0.028615       0.000430      -0.002491       0.002280       0.003095      -0.053284      -0.018189       0.007525       0.010663              1.741004       2.048571      -0.143618      -0.208354       1.557681       0.102064       1.616760          -0.000122
          107              H       4.815899      -0.642087      12.167702       0.152525       0.878419 0.67831560E+01  0.64686667E+02                                 1.592517                            1.585100      -1.005961       2.422270                    0.996314       3.461419       9.939785       0.462392       1.389033      -0.686112       0.003525      -0.030677       0.010229       0.032529       0.001794       0.004945      -0.008746      -0.003125      -0.046608      -0.019384       0.007276       0.012108              1.588297       1.389221      -0.038277       0.016400       1.892860      -0.270643       1.482809          -0.000074
          108              H       3.679332       2.158993      14.469556       0.108902       1.137397 0.85169982E+01  0.83564275E+02                                 1.695262                            1.628815      -0.871622       2.455794                    0.999263       3.303308       8.767293       0.534421       1.168122      -0.737163      -0.028988       0.012123      -0.010931       0.033267      -0.008889      -0.002396      -0.008913       0.020236       0.009573      -0.018889       0.006874       0.012015              1.692249       1.885151      -0.298271       0.181668       1.580507      -0.139118       1.611089          -0.000002
          109              H       3.406160       1.210940      16.577598       0.118421       0.944335 0.66824372E+01  0.62614031E+02                                 1.579965                            1.504910      -0.799251       2.503331                    0.999745       3.289037       8.947422       0.514342       1.270917      -0.711321      -0.036461       0.003606       0.017631       0.040660      -0.007549      -0.005215      -0.001193       0.021482      -0.003532      -0.013194      -0.001856       0.015050              1.606864       1.898716      -0.090397      -0.328663       1.350375       0.083962       1.571502          -0.000016
          110              H       3.876073      -0.746360      19.168843       0.430524       0.343414 0.18850476E+01  0.13452634E+02                                 0.952134                            0.914053      -1.308182       2.432954                    0.999864       2.256779       6.187992       0.516380       1.662078      -0.636474      -0.005395      -0.006489       0.009153       0.012449       0.000101      -0.002665       0.001093       0.009316      -0.020344      -0.007440      -0.001074       0.008514              0.970434       0.846497       0.051267      -0.087457       0.872667      -0.131742       1.192139           0.000244
          111              H       6.011204      13.873965      21.863632       0.280204       0.564974 0.36573406E+01  0.30235728E+02                                 1.234428                            1.204063      -1.080158       2.453237                    0.999946       2.792660       7.755067       0.498410       1.486497      -0.666797       0.004662       0.037387      -0.019289       0.042327       0.007957       0.007317      -0.015617      -0.008545      -0.019080      -0.021859       0.003789       0.018070              1.241211       1.057439       0.030585       0.029095       1.503471      -0.185710       1.162725           0.003919
          112              H       4.883130      11.478945       4.972748       0.310403       0.517506 0.32361370E+01  0.26284083E+02                                 1.235939                            1.185439      -1.170181       2.436031                    0.998926       2.795534       8.025375       0.463103       1.628406      -0.643426       0.018092       0.005250       0.011762       0.022209       0.000339      -0.005587       0.002386      -0.007048       0.011488      -0.008246       0.001049       0.007197              1.265367       1.522404      -0.006758       0.292669       1.106369       0.001190       1.167327          -0.000017
          113              H       3.430222      11.422605       5.025848       0.312344       0.523007 0.32661516E+01  0.26562479E+02                                 1.239193                            1.186542      -1.108109       2.464703                    0.999647       2.786564       7.978633       0.465921       1.616446      -0.645260      -0.015738       0.004193       0.013753       0.021317      -0.000615       0.005480       0.001082      -0.008719       0.015477      -0.009138       0.001753       0.007384              1.269393       1.492110       0.026905      -0.314670       1.105389      -0.015240       1.210681          -0.000005
          114              H       3.020464      16.216419       1.356687       0.306735       0.520922 0.33140939E+01  0.27132938E+02                                 1.248465                            1.205241      -1.222056       2.406991                    0.998073       2.872970       8.335745       0.455155       1.643670      -0.640625       0.015693       0.010898      -0.004586       0.019649      -0.009438      -0.000892       0.001556       0.000117       0.001742      -0.009751       0.000266       0.009485              1.271064       1.448626       0.308238      -0.065163       1.256471      -0.050191       1.108094           0.000034
          115              H       2.398395      15.315789       2.304509       0.297107       0.570729 0.36392564E+01  0.30353419E+02                                 1.302105                            1.243366      -1.164728       2.423503                    0.998896       2.899751       8.358901       0.460993       1.593002      -0.648787       0.001804      -0.011844       0.019838       0.023175      -0.000884       0.001967      -0.001787      -0.014798      -0.011718      -0.006793      -0.002882       0.009675              1.350008       1.115112      -0.064683       0.078953       1.214517      -0.260176       1.720394           0.000009
          116              H       4.362263      11.892626      22.583127       0.167804       0.925794 0.72325365E+01  0.70015174E+02                                 1.644281                            1.633009      -1.101412       2.381963                    0.996783       3.448090       9.942679       0.457601       1.382667      -0.687606      -0.022303      -0.003882       0.020167       0.030318       0.009987      -0.011197       0.004573       0.007156      -0.009214      -0.017232       0.002045       0.015187              1.643037       1.662468       0.074411      -0.259276       1.395210      -0.089491       1.871434           0.017303
          117              H       5.296427      11.299787      21.468042       0.171514       0.843560 0.63499886E+01  0.59815372E+02                                 1.574462                            1.552699      -1.100857       2.387803                    0.995943       3.437700       9.946481       0.456702       1.423748      -0.679037       0.009822      -0.024577      -0.012815       0.029406       0.003539      -0.005218       0.007318       0.000013      -0.028134      -0.014497       0.005968       0.008529              1.574806       1.462318      -0.212941      -0.076212       1.751704       0.260086       1.510396           0.017869
          118              H       0.479113      13.256012      23.443336       0.136623       0.912220 0.67115374E+01  0.64262167E+02                                 1.664029                            1.595731      -1.240302       2.293386                    0.994680       3.753890      11.039809       0.449619       1.422749      -0.677467       0.021364       0.024562       0.009913       0.034029       0.002787       0.001118       0.001104      -0.003070       0.004397      -0.003947       0.000385       0.003562              1.686983       1.773416       0.439750       0.162955       1.824124       0.140127       1.463409           0.000824
          119              H       0.406928      11.848490      22.758355       0.134428       0.883157 0.65349513E+01  0.61033984E+02                                 1.531373                            1.501627      -0.650961       2.578836                    0.999938       3.268639       8.945616       0.506831       1.293938      -0.706482       0.022415      -0.022243      -0.012635       0.034012      -0.008779      -0.001592       0.002518       0.003890       0.005387      -0.009972       0.000795       0.009177              1.534996       1.521497      -0.248293      -0.193688       1.615570       0.204934       1.467919           0.020455
          120              H       6.728812      10.046948      24.043358       0.098264       1.023411 0.74860942E+01  0.72867095E+02                                 1.706819                            1.619957      -1.305757       2.240700                    0.994535       3.823926      10.943541       0.478682       1.314567      -0.698538       0.011587      -0.020523      -0.021088       0.031625       0.001580      -0.008076      -0.000561      -0.012998       0.007989      -0.012287       0.004606       0.007681              1.729790       1.558696      -0.302203      -0.333789       1.803169       0.357397       1.827505           0.000291
          121              H       5.809509       9.165241      25.978827       0.093673       1.068679 0.81218507E+01  0.80679099E+02                                 1.758097                            1.689966      -1.235554       2.272809                    0.994895       3.880542      11.217348       0.467593       1.318658      -0.698028       0.001581      -0.031389       0.004714       0.031780      -0.001870      -0.001632       0.003551      -0.023910       0.004303      -0.012950       0.000354       0.012596              1.754355       1.541268      -0.021421      -0.020875       2.193769      -0.119586       1.528029           0.000250
          122              H       4.812360       0.162862       0.626572       0.110656       1.040355 0.80236061E+01  0.79271820E+02                                 1.725595                            1.681777      -1.088455       2.359861                    0.996807       3.636754      10.402819       0.468984       1.321900      -0.699265      -0.013995       0.025163       0.026321       0.039011      -0.004897      -0.007757       0.007265      -0.026621       0.002108      -0.017144      -0.001124       0.018268              1.713610       1.653152      -0.193499      -0.238093       1.667188       0.249825       1.820491           0.000397
          123              H       5.658061      -7.225602      25.222162       0.117359       0.869355 0.62673344E+01  0.58541848E+02                                 1.566390                            1.512984      -0.940368       2.440913                    0.997647       3.490673       9.889764       0.478747       1.369673      -0.689178      -0.004396       0.036014      -0.006516       0.036861      -0.003601      -0.010459      -0.000944      -0.019592       0.000468      -0.016932       0.006415       0.010517              1.568811       1.306008      -0.033187      -0.013961       2.038243      -0.183169       1.362181          -0.000244
          124              H       4.784052      12.816149       3.087724       0.135020       1.145275 0.91959117E+01  0.92813617E+02                                 1.776924                            1.748709      -0.860401       2.473510                    0.998781       3.409007       9.453815       0.486651       1.247015      -0.718641       0.024138       0.010870      -0.013921       0.029910      -0.001491      -0.006836      -0.016363       0.007029      -0.015272      -0.020924       0.005977       0.014947              1.780651       1.877436       0.093447      -0.329617       1.679742      -0.156508       1.784774          -0.000031
          125              H       3.224281      12.806246       3.233747       0.131419       1.090898 0.86154450E+01  0.86299371E+02                                 1.771109                            1.730514      -0.941562       2.433017                    0.997385       3.539897      10.062681       0.469108       1.303478      -0.704550      -0.025834       0.008546      -0.007917       0.028339      -0.001064       0.004886      -0.015251       0.007410      -0.023052      -0.019899       0.005634       0.014265              1.789884       1.967245      -0.164713       0.328640       1.697419      -0.184562       1.704989          -0.000053
          126              H       3.360867      10.319330       2.981525       0.113094       1.162099 0.91111962E+01  0.90550932E+02                                 1.705560                            1.669778      -0.721024       2.531439                    0.999568       3.278179       8.642933       0.537051       1.147554      -0.743415      -0.028788      -0.006726      -0.016286       0.033752      -0.000332       0.007370       0.009780       0.007254       0.001675      -0.013258       0.001005       0.012253              1.698580       1.811937       0.006963       0.344905       1.581857      -0.014625       1.701945           0.000004
          127              H       4.931254      10.339833       2.976215       0.112927       1.147170 0.89506639E+01  0.88495522E+02                                 1.688218                            1.653236      -0.667386       2.554752                    0.999857       3.238811       8.496467       0.540996       1.145106      -0.744363       0.029470      -0.006473      -0.016091       0.034195       0.001025      -0.007368       0.010119       0.010467       0.002434      -0.014515       0.002004       0.012511              1.680724       1.803892      -0.012018      -0.352617       1.545203      -0.010149       1.693076           0.000005
          128              H       6.151328       8.892641       4.582469       0.109367       1.084241 0.81389955E+01  0.80223840E+02                                 1.742148                            1.669479      -0.913003       2.441659                    0.998366       3.502347       9.815294       0.483895       1.284170      -0.708521       0.033744       0.012376      -0.006419       0.036511       0.000186      -0.000936      -0.012753       0.014301      -0.030639      -0.019533       0.007166       0.012366              1.759659       2.166133       0.307866      -0.109322       1.674396      -0.063783       1.438448           0.000003
          129              H       6.155575       7.091383       6.048009       0.114169       0.956291 0.70154613E+01  0.67399142E+02                                 1.665348                            1.597964      -1.041437       2.384688                    0.997159       3.623281      10.408595       0.467088       1.364926      -0.689822       0.035732      -0.013160       0.011659       0.039823      -0.001415       0.001963      -0.007046       0.025929      -0.033344      -0.016561      -0.002234       0.018794              1.687900       2.026126      -0.194202       0.279491       1.555433      -0.079547       1.482143           0.000002
          130              H       2.175470       6.802810       5.623215       0.117281       0.945967 0.67910645E+01  0.64235947E+02                                 1.611390                            1.539871      -0.901666       2.453588                    0.998933       3.419899       9.514356       0.494542       1.309370      -0.702226      -0.034209      -0.019584       0.003946       0.039615       0.004160       0.003160      -0.004659       0.019997      -0.034585      -0.014527      -0.002243       0.016770              1.639885       2.002842       0.304183      -0.112158       1.560951      -0.058838       1.355862          -0.000001
          131              H       2.190332       8.606266       4.184224       0.109730       1.093603 0.81430165E+01  0.79670069E+02                                 1.706614                            1.635204      -0.814242       2.487646                    0.999473       3.360431       9.154308       0.508401       1.231373      -0.721419      -0.032348       0.007149      -0.011212       0.034974       0.004006       0.005283      -0.011147       0.012405      -0.025574      -0.018379       0.006390       0.011989              1.715385       2.092765      -0.160229       0.266454       1.545794      -0.083613       1.507597           0.000003
          132              H       3.607147       8.764126      23.435371       0.126410       0.925336 0.66672653E+01  0.62704239E+02                                 1.581228                            1.521467      -0.901784       2.460083                    0.999198       3.349713       9.257973       0.500205       1.301993      -0.704018       0.031881       0.023156      -0.015528       0.042352       0.006555      -0.003552      -0.006929       0.014361      -0.021364      -0.012594      -0.002319       0.014913              1.585273       1.783323       0.320719      -0.173470       1.482385      -0.151925       1.490111          -0.000005
          133              H       3.888812       7.742230      25.511553       0.116474       1.056220 0.76789000E+01  0.74768650E+02                                 1.716055                            1.622373      -1.090001       2.358819                    0.997074       3.562760       9.999083       0.489386       1.285386      -0.706715       0.031097       0.006385       0.014695       0.034982       0.001914       0.000801      -0.012819       0.022047       0.002532      -0.019655       0.008853       0.010802              1.744891       2.154489       0.175823       0.375853       1.387472       0.051391       1.692712           0.000060
          134              H       1.457862      14.078322       0.650466       0.109286       1.160802 0.91197516E+01  0.90713156E+02                                 1.708593                            1.673643      -0.717319       2.528633                    0.999683       3.293556       8.704690       0.534620       1.151791      -0.742272      -0.027844      -0.013718       0.002815       0.031168       0.007334      -0.003489       0.005903       0.002708       0.000401      -0.011489       0.003832       0.007657              1.703344       1.771180       0.326632      -0.084951       1.765391      -0.127477       1.573460          -0.000016
          135              H       3.014802      14.136679       0.469929       0.113422       1.116505 0.85063195E+01  0.83407645E+02                                 1.686805                            1.632982      -0.625422       2.573799                    0.999949       3.245010       8.601234       0.531361       1.175580      -0.736218       0.030112      -0.012710      -0.004650       0.033014      -0.005226       0.001339       0.008589       0.007712      -0.017924      -0.013285       0.003157       0.010128              1.693608       1.859652      -0.407314       0.046710       1.714722      -0.053295       1.506451          -0.000012
          136              H       0.321296      16.204707       1.253143       0.148383       1.026478 0.82625647E+01  0.82536806E+02                                 1.747235                            1.734029      -1.114833       2.364971                    0.995057       3.597300      10.471837       0.449308       1.364675      -0.691173      -0.027316      -0.006704      -0.005267       0.028615      -0.000430       0.002491       0.002280       0.003095      -0.053285      -0.018189       0.007525       0.010664              1.741007       2.048573       0.143618       0.208357       1.557683       0.102065       1.616765          -0.000121
          137              H       1.277399      17.448153       1.107120       0.152525       0.878420 0.67831517E+01  0.64686611E+02                                 1.592517                            1.585099      -1.005961       2.422270                    0.996314       3.461418       9.939779       0.462393       1.389032      -0.686112       0.003525       0.030677      -0.010228       0.032529      -0.001794      -0.004945      -0.008746      -0.003125      -0.046609      -0.019384       0.007276       0.012108              1.588297       1.389220       0.038277      -0.016400       1.892859      -0.270645       1.482811          -0.000074
          138              H       0.140832       6.373205      25.354910       0.108902       1.137397 0.85169995E+01  0.83564290E+02                                 1.695262                            1.628815      -0.871622       2.455794                    0.999263       3.303308       8.767293       0.534421       1.168122      -0.737163      -0.028988      -0.012123       0.010931       0.033267       0.008889       0.002396      -0.008913       0.020237       0.009573      -0.018889       0.006874       0.012015              1.692249       1.885151       0.298271      -0.181668       1.580507      -0.139118       1.611090          -0.000002
          139              H       6.944660       7.321258      23.246868       0.118421       0.944334 0.66824325E+01  0.62613980E+02                                 1.579965                            1.504910      -0.799252       2.503331                    0.999745       3.289036       8.947421       0.514342       1.270918      -0.711321      -0.036461      -0.003606      -0.017631       0.040661       0.007549       0.005215      -0.001193       0.021482      -0.003532      -0.013194      -0.001856       0.015050              1.606864       1.898716       0.090397       0.328663       1.350375       0.083962       1.571502          -0.000017
          140              H       0.337573       9.278558      20.655623       0.430524       0.343414 0.18850464E+01  0.13452622E+02                                 0.952134                            0.914052      -1.308180       2.432955                    0.999864       2.256778       6.187986       0.516381       1.662076      -0.636475      -0.005395       0.006489      -0.009153       0.012449      -0.000101       0.002665       0.001093       0.009315      -0.020344      -0.007440      -0.001074       0.008514              0.970433       0.846496      -0.051267       0.087457       0.872667      -0.131742       1.192138           0.000244
          141              C       5.721755      16.253963       8.527746      -0.421954      30.630177 0.55549895E+03  0.13883060E+05                                 8.466537                            7.781224      -0.326720       1.869237                    0.997111      32.521271      96.351468       0.599598       0.408737      -1.069316      -0.092174       0.034229       0.061898       0.116186      -0.072455       0.022661       0.054725       0.011328      -0.181498      -0.108918       0.003098       0.105820              8.908837       9.362567      -0.493870      -2.440804       7.418981       0.261867       9.944962           0.013626
          142              C       3.661640      16.678113       9.908593      -0.142371      26.128627 0.40242050E+03  0.93134304E+04                                 7.772531                            6.735845      -0.189996       1.960508                    0.995484      28.067995      81.009347       0.625952       0.422800      -1.056343       0.075967       0.012857      -0.024834       0.080951       0.025378      -0.029966      -0.022218       0.038560       0.025973      -0.037873      -0.018317       0.056190              8.444234       8.022056      -0.433734      -0.354324       6.843921      -1.609726      10.466724           0.009623
          143              C       4.309185      16.108666      11.144479       0.126333      28.608633 0.40642147E+03  0.93681822E+04                                 8.251164                            6.833274       0.002272       2.024986                    0.999477      25.849798      72.891615       0.616758       0.430836      -1.058244      -0.013461       0.016012      -0.025278       0.032811      -0.010361       0.023128      -0.027122       0.015633       0.071586      -0.032764      -0.016189       0.048953              8.954273       5.662782      -0.105879       2.709116       9.289785      -2.093963      11.910253           0.026037
          144              C       4.280170      14.754693      11.389797      -0.177292      31.854732 0.46296661E+03  0.11074211E+05                                 8.683519                            7.171286       0.230666       2.036257                    0.999690      30.293776      88.299213       0.614706       0.416558      -1.062438       0.012554      -0.012767       0.035394       0.039665       0.000893       0.009398       0.023156       0.018136       0.030109      -0.028672       0.001433       0.027240              9.224705       6.142681       0.245855       2.890909      10.430938      -1.742754      11.100495          -0.000186
          145              C       4.832176      14.220177      12.560637      -0.125203      31.712423 0.46400016E+03  0.11156478E+05                                 8.810076                            7.302965      -0.058015       1.944156                    0.999541      30.530004      90.572924       0.590997       0.431034      -1.048554      -0.009966       0.030665      -0.012331       0.034521      -0.003429      -0.017864      -0.004113      -0.024181      -0.015526      -0.026023       0.010524       0.015498              9.360881       6.715485       0.077072       3.438664       9.181727      -0.899059      12.185432           0.005154
          146              C       5.411782      15.037649      13.492529      -0.018505      33.286077 0.44214061E+03  0.10398423E+05                                 9.006193                            7.036240       0.030814       2.017526                    0.999472      27.397824      77.792337       0.620222       0.419906      -1.066088      -0.022228       0.020037      -0.032505       0.044183       0.002265      -0.018243       0.003174       0.014029      -0.009246      -0.017659      -0.004226       0.021885             10.164992       6.619843      -0.472474       3.824303      10.318620      -2.491061      13.556513           0.004402
          147              C       5.432305      16.403081      13.264202      -0.099262      29.880249 0.44891016E+03  0.10713367E+05                                 8.526039                            7.224520      -0.169217       1.920922                    0.999200      29.903420      88.614636       0.588640       0.436003      -1.044718      -0.011989      -0.008075      -0.019081       0.023938       0.012226      -0.007971       0.014953      -0.000249      -0.007059      -0.023715       0.007500       0.016215              9.023972       6.375966      -0.252869       2.602031       9.786995      -2.441733      10.908956           0.001692
          148              C       4.909315      16.935942      12.098673      -0.126934      29.734747 0.45268277E+03  0.10780786E+05                                 8.422960                            7.197651       0.053069       2.003256                    0.998183      29.322220      85.622050       0.599281       0.429160      -1.053260       0.014521      -0.010150       0.018248       0.025434      -0.001643      -0.012792      -0.009106      -0.018343      -0.054871      -0.026626       0.006063       0.020563              8.915971       6.229591       0.070153       2.837930       8.883957      -1.492478      11.634365           0.005579
          149              C       5.965911      14.475105      14.780187       0.557934      22.319209 0.26950639E+03  0.56937303E+04                                 7.309431                            5.820054      -0.014134       2.037024                    0.999463      23.266059      66.079978       0.615123       0.471320      -1.018788       0.009461      -0.026182       0.050332       0.057518       0.027768      -0.041241      -0.006692       0.125605      -0.152856      -0.062290      -0.043003       0.105293              8.179993       5.500734      -1.339914       2.230980       8.219290      -1.577411      10.819956          -0.001848
          150              C       6.557548       8.642756      17.003719      -0.376042      31.773578 0.52194107E+03  0.12883982E+05                                 8.805695                            7.589352      -0.328896       1.863485                    0.998171      32.431360      96.497617       0.599595       0.413827      -1.062601      -0.004350      -0.138885       0.037679       0.143971       0.012932       0.005301      -0.146806      -0.018184      -0.106153      -0.155279       0.009190       0.146090              9.968343       7.003249       0.233906      -0.172533      15.175806      -1.207179       7.725974          -0.000288
          151              C       6.466963       6.161141      16.821854      -0.112197      25.688902 0.36677060E+03  0.82926006E+04                                 7.705893                            6.410250      -0.132008       1.973129                    0.997895      27.642818      78.820105       0.644797       0.420133      -1.058166       0.000373       0.053091       0.089839       0.104355      -0.001884      -0.001212       0.071856      -0.034951      -0.025925      -0.066874      -0.013207       0.080080              8.762808       5.737458       0.196668       0.033683      13.674371      -0.187586       6.876596          -0.000032
          152              C       6.448562       4.879168      17.615689       0.089826      30.976548 0.40481610E+03  0.92982430E+04                                 8.628934                            6.749302       0.065081       2.040196                    0.999578      26.006781      72.598390       0.631934       0.421979      -1.066465       0.003531       0.027390       0.003720       0.027866      -0.001976       0.002066      -0.044243      -0.062574       0.001768      -0.031959      -0.030697       0.062656              9.758828       9.505680      -0.197060      -0.485842      13.821662      -3.383240       5.949143          -0.000009
          153              C       5.270950       4.365882      18.106857      -0.158224      30.667051 0.45157338E+03  0.10756260E+05                                 8.541339                            7.142526       0.069316       1.991306                    0.999245      30.105459      88.143904       0.606969       0.423649      -1.055834       0.000776      -0.025620       0.031789       0.040835      -0.019244       0.011864       0.001505       0.022237      -0.078805      -0.030139      -0.006684       0.036823              9.018143       9.996191       0.513608      -0.859523      10.759689      -2.762979       6.298548          -0.000001
          154              C       5.262457       3.272266      18.975031      -0.100518      31.060469 0.46555886E+03  0.11201999E+05                                 8.749743                            7.358695      -0.131952       1.930344                    0.999466      30.052523      89.153447       0.583616       0.436173      -1.045578       0.010605       0.014495      -0.016590       0.024450       0.011609      -0.001728       0.011472       0.018188      -0.037844      -0.021960       0.000504       0.021455              9.302887      10.257654      -1.215708      -0.312510      11.066853      -2.724921       6.584153          -0.000018
          155              C       6.467670       2.660368      19.312211      -0.014448      33.912490 0.45803643E+03  0.10886051E+05                                 9.181714                            7.217736      -0.133602       1.968690                    0.998771      27.620750      79.271473       0.604230       0.426514      -1.060156       0.003016       0.025003      -0.036659       0.044476      -0.001567      -0.000315       0.023102      -0.010212      -0.033715      -0.025848       0.000436       0.025412             10.188161      10.773022      -0.132777      -0.410706      12.286696      -4.191626       7.504764           0.000184
          156              C       0.562621       3.104568      18.720154      -0.088042      30.151305 0.44155704E+03  0.10475057E+05                                 8.550372                            7.155897      -0.067662       1.955271                    0.999601      29.447594      86.478922       0.593696       0.434883      -1.047327      -0.019262       0.011095      -0.009338       0.024111      -0.010338       0.000301       0.019629       0.003364      -0.051132      -0.028838       0.004973       0.023865              9.059290      10.194972       0.557142      -0.730736      10.380189      -2.806059       6.602708          -0.000015
          157              C       0.558375       4.193219      17.867910      -0.161709      30.207776 0.44315610E+03  0.10481424E+05                                 8.383443                            7.026481       0.190705       2.027700                    0.999705      29.858269      86.441854       0.619858       0.417783      -1.062029       0.003628      -0.022821       0.029216       0.037249       0.014965      -0.016238      -0.000206       0.038037      -0.066382      -0.027698      -0.011472       0.039170              8.837055       9.673415      -1.251851      -0.181736      10.581806      -2.571355       6.255944           0.000008
          158              C       6.485363       1.547981      20.307823       0.553248      24.340323 0.27257141E+03  0.57800265E+04                                 7.675707                            5.819066      -0.226062       1.953623                    0.998956      23.806823      67.943194       0.620010       0.465862      -1.020832      -0.003253      -0.052219       0.018032       0.055341       0.003639       0.002386       0.075998      -0.038407       0.068701      -0.061088      -0.030759       0.091846              8.675993       9.859596       0.062378      -0.068718       9.829950      -3.123574       6.338434          -0.000069
          159              C       1.970237      12.947554       8.546330       0.596346      21.598979 0.25418480E+03  0.52799959E+04                                 7.197994                            5.703225      -0.050142       2.053974                    0.999253      21.916951      61.266758       0.614468       0.479869      -1.016532       0.039974       0.036237      -0.057971       0.079194      -0.001115      -0.015014       0.050440      -0.069393      -0.091372      -0.059098      -0.015738       0.074836              7.961501       8.216164       0.220962      -0.045841       5.316819      -2.418553      10.351519           0.000140
          160              C       1.838605      12.289267       9.879123      -0.037025      33.423812 0.44951781E+03  0.10587072E+05                                 8.946765                            7.047368      -0.041302       1.994666                    0.999154      27.350408      77.029708       0.627681       0.414322      -1.072560      -0.007980      -0.018470       0.049222       0.053175       0.006339       0.005013       0.007465       0.009801      -0.016920      -0.011535      -0.002547       0.014082              9.850551       9.237596      -0.995565      -1.216262       6.708173      -3.049513      13.605885           0.000149
          161              C       0.627730      12.417508      10.542864      -0.072184      29.555197 0.42123897E+03  0.98434081E+04                                 8.357583                            6.921887       0.052031       2.000463                    0.999652      28.609618      82.489532       0.614522       0.426532      -1.055907       0.016269      -0.002519       0.021323       0.026939      -0.004235       0.019278       0.015613      -0.009201      -0.052755      -0.034022       0.012728       0.021294              8.876760       9.092402      -1.068544      -2.045313       5.833734      -1.915782      11.704145           0.000038
          162              C       0.463544      11.815018      11.790697      -0.152229      30.828286 0.44408022E+03  0.10521815E+05                                 8.578643                            7.096958       0.072972       2.000837                    0.998929      29.621532      86.181078       0.607803       0.425319      -1.055980       0.008621       0.037462      -0.018230       0.042545       0.001839      -0.010231       0.006200       0.033732       0.019721      -0.022013       0.001009       0.021004              9.065621       9.251290      -1.586024      -0.736291       6.004030      -2.216698      11.941542           0.000010
          163              C       1.516601      11.124026      12.361514       0.107487      29.974155 0.39558818E+03  0.90402034E+04                                 8.448235                            6.682869      -0.067506       1.998045                    0.999446      25.863563      72.175456       0.633078       0.423364      -1.064868       0.001957       0.014351       0.033505       0.036501      -0.000604      -0.016187      -0.032092      -0.023481       0.131463      -0.039540      -0.021434       0.060974              9.427222       8.583181      -1.135403      -1.629906       5.643011      -2.164952      14.055473           0.000005
          164              C       1.335430      10.531645      13.731476      -0.119695      24.963539 0.36067972E+03  0.81148117E+04                                 7.504001                            6.326907       0.084354       2.045617                    0.998590      27.419265      77.802079       0.654119       0.416191      -1.061448      -0.000933       0.104185       0.041838       0.112275      -0.012487      -0.001628       0.055642      -0.015359       0.015487      -0.051957      -0.010200       0.062157              8.239812       5.658657       0.364703      -0.540435       7.262827       0.223520      11.797953          -0.000156
          165              C       2.425288      12.498334      14.886916      -0.380366      28.816109 0.53485070E+03  0.13283681E+05                                 8.225393                            7.707246      -0.427867       1.843824                    0.996853      32.185561      96.062903       0.592138       0.416483      -1.060892      -0.092334      -0.073617      -0.057351       0.131279       0.082637       0.002908      -0.014890       0.047636      -0.449240      -0.151217      -0.009800       0.161016              8.514379       8.488085       1.522832       0.600894       7.451540       0.401761       9.603512          -0.000977
          166              C       2.700583      10.989063      11.692463      -0.172465      30.809106 0.43570082E+03  0.10254546E+05                                 8.467201                            6.946834       0.239085       2.040850                    0.999824      29.845242      86.001948       0.626558       0.415352      -1.064298       0.013108       0.040200      -0.031674       0.052831      -0.017047       0.018325      -0.011459       0.029187      -0.019660      -0.020862      -0.015578       0.036440              8.999450       8.963979      -0.925730      -2.206194       5.884426      -1.638569      12.149944          -0.000038
          167              C       2.869724      11.564275      10.431355      -0.089706      30.315322 0.43785308E+03  0.10347763E+05                                 8.554648                            7.116676       0.049835       1.997070                    0.999548      29.138208      84.935725       0.597490       0.433768      -1.049779      -0.012058       0.007811       0.030166       0.033413       0.006652      -0.004999       0.020128       0.037842      -0.036867      -0.033817       0.007531       0.026286              9.007965       8.862414      -1.173031      -0.637560       6.521358      -2.017001      11.640121          -0.000053
          168              C       2.183255       0.552103       4.747076      -0.421947      30.629930 0.55549116E+03  0.13882817E+05                                 8.466496                            7.781172      -0.326708       1.869244                    0.997111      32.521042      96.350623       0.599600       0.408737      -1.069316      -0.092175      -0.034233      -0.061898       0.116187       0.072451      -0.022664       0.054725       0.011333      -0.181507      -0.108919       0.003102       0.105817              8.908803       9.362595       0.493794       2.440812       7.418999       0.261823       9.944815           0.013622
          169              C       0.123140       0.127953       3.366229      -0.142366      26.128416 0.40241554E+03  0.93132800E+04                                 7.772465                            6.735782      -0.189975       1.960516                    0.995484      28.067806      81.008453       0.625959       0.422798      -1.056345       0.075966      -0.012858       0.024837       0.080951      -0.025377       0.029963      -0.022220       0.038562       0.025978      -0.037875      -0.018313       0.056188              8.444169       8.021998       0.433706       0.354335       6.843862      -1.609735      10.466648           0.009619
          170              C       0.770685       0.697400       2.130343       0.126328      28.608755 0.40642353E+03  0.93682406E+04                                 8.251183                            6.833290       0.002272       2.024985                    0.999477      25.849867      72.891826       0.616758       0.430836      -1.058244      -0.013461      -0.016011       0.025277       0.032810       0.010360      -0.023128      -0.027122       0.015631       0.071586      -0.032764      -0.016189       0.048953              8.954298       5.662783       0.105875      -2.709107       9.289807      -2.093992      11.910305           0.026036
          171              C       0.741670       2.051373       1.885025      -0.177292      31.854874 0.46296900E+03  0.11074272E+05                                 8.683501                            7.171271       0.230664       2.036256                    0.999690      30.293884      88.299290       0.614711       0.416554      -1.062442       0.012554       0.012768      -0.035394       0.039665      -0.000893      -0.009397       0.023156       0.018135       0.030110      -0.028672       0.001433       0.027240              9.224688       6.142668      -0.245863      -2.890897      10.430920      -1.742751      11.100477          -0.000185
          172              C       1.293676       2.585889       0.714185      -0.125203      31.712423 0.46400007E+03  0.11156475E+05                                 8.810076                            7.302966      -0.058015       1.944156                    0.999541      30.529998      90.572895       0.590997       0.431034      -1.048554      -0.009966      -0.030665       0.012331       0.034521       0.003430       0.017864      -0.004113      -0.024182      -0.015526      -0.026023       0.010525       0.015498              9.360883       6.715483      -0.077073      -3.438662       9.181726      -0.899062      12.185441           0.005153
          173              C       1.873282      -6.505451      26.331937      -0.018506      33.286075 0.44214058E+03  0.10398421E+05                                 9.006187                            7.036236       0.030822       2.017528                    0.999472      27.397817      77.792267       0.620222       0.419906      -1.066089      -0.022228      -0.020037       0.032506       0.044184      -0.002266       0.018243       0.003173       0.014029      -0.009247      -0.017660      -0.004226       0.021886             10.164986       6.619837       0.472474      -3.824301      10.318606      -2.491058      13.556515           0.004403
          174              C       1.893805       0.402985       0.010620      -0.099264      29.880280 0.44891085E+03  0.10713387E+05                                 8.526045                            7.224526      -0.169217       1.920921                    0.999200      29.903441      88.614707       0.588640       0.436003      -1.044718      -0.011989       0.008075       0.019081       0.023938      -0.012226       0.007971       0.014954      -0.000249      -0.007060      -0.023715       0.007499       0.016216              9.023979       6.375967       0.252873      -2.602034       9.786992      -2.441741      10.908978           0.001689
          175              C       1.370815      -0.129876       1.176149      -0.126936      29.734794 0.45268371E+03  0.10780815E+05                                 8.422970                            7.197660       0.053065       2.003255                    0.998183      29.322255      85.622196       0.599281       0.429160      -1.053260       0.014520       0.010150      -0.018247       0.025433       0.001643       0.012792      -0.009106      -0.018345      -0.054869      -0.026626       0.006062       0.020564              8.915983       6.229589      -0.070147      -2.837928       8.883959      -1.492496      11.634400           0.005580
          176              C       2.427411      -5.942907      25.044279       0.557941      22.318949 0.26950271E+03  0.56936338E+04                                 7.309373                            5.820013      -0.014125       2.037029                    0.999463      23.265936      66.079542       0.615125       0.471320      -1.018788       0.009461       0.026182      -0.050333       0.057519      -0.027769       0.041242      -0.006692       0.125608      -0.152857      -0.062291      -0.043004       0.105295              8.179924       5.500693       1.339899      -2.230956       8.219223      -1.577385      10.819857          -0.001844
          177              C       3.019048      -0.110558      22.820747      -0.376042      31.773593 0.52194135E+03  0.12883991E+05                                 8.805700                            7.589356      -0.328899       1.863484                    0.998171      32.431376      96.497697       0.599595       0.413828      -1.062601      -0.004350       0.138885      -0.037679       0.143971      -0.012932      -0.005301      -0.146806      -0.018184      -0.106153      -0.155279       0.009190       0.146089              9.968350       7.003252      -0.233905       0.172532      15.175821      -1.207181       7.725978          -0.000287
          178              C       2.928463       2.371057      23.002612      -0.112198      25.688923 0.36677090E+03  0.82926096E+04                                 7.705900                            6.410254      -0.132009       1.973128                    0.997895      27.642835      78.820182       0.644797       0.420133      -1.058166       0.000373      -0.053091      -0.089840       0.104355       0.001884       0.001211       0.071855      -0.034951      -0.025925      -0.066873      -0.013207       0.080080              8.762817       5.737462      -0.196666      -0.033682      13.674387      -0.187586       6.876602          -0.000031
          179              C       2.910062       3.653030      22.208777       0.089825      30.976573 0.40481636E+03  0.92982509E+04                                 8.628939                            6.749305       0.065078       2.040195                    0.999578      26.006792      72.598439       0.631934       0.421979      -1.066465       0.003531      -0.027390      -0.003721       0.027866       0.001976      -0.002066      -0.044243      -0.062575       0.001767      -0.031960      -0.030696       0.062656              9.758836       9.505687       0.197063       0.485841      13.821675      -3.383243       5.949147          -0.000009
          180              C       1.732450       4.166316      21.717609      -0.158224      30.667046 0.45157323E+03  0.10756255E+05                                 8.541339                            7.142524       0.069316       1.991307                    0.999245      30.105453      88.143883       0.606969       0.423649      -1.055834       0.000776       0.025620      -0.031789       0.040835       0.019244      -0.011864       0.001505       0.022238      -0.078806      -0.030140      -0.006684       0.036824              9.018143       9.996192      -0.513606       0.859523      10.759688      -2.762979       6.298548          -0.000002
          181              C       1.723957       5.259932      20.849435      -0.100519      31.060470 0.46555885E+03  0.11201999E+05                                 8.749744                            7.358695      -0.131952       1.930344                    0.999466      30.052522      89.153442       0.583616       0.436173      -1.045578       0.010605      -0.014496       0.016590       0.024450      -0.011609       0.001728       0.011472       0.018189      -0.037844      -0.021960       0.000504       0.021455              9.302888      10.257655       1.215711       0.312509      11.066856      -2.724922       6.584153          -0.000016
          182              C       2.929170       5.871830      20.512255      -0.014447      33.912500 0.45803673E+03  0.10886060E+05                                 9.181716                            7.217739      -0.133602       1.968690                    0.998771      27.620752      79.271483       0.604230       0.426514      -1.060156       0.003016      -0.025003       0.036658       0.044476       0.001567       0.000315       0.023102      -0.010212      -0.033714      -0.025848       0.000436       0.025412             10.188164      10.773025       0.132782       0.410703      12.286701      -4.191627       7.504765           0.000188
          183              C       4.101122       5.427630      21.104312      -0.088042      30.151315 0.44155739E+03  0.10475068E+05                                 8.550375                            7.155901      -0.067664       1.955270                    0.999601      29.447611      86.478994       0.593695       0.434883      -1.047327      -0.019262      -0.011095       0.009338       0.024111       0.010338      -0.000301       0.019629       0.003364      -0.051132      -0.028838       0.004973       0.023865              9.059293      10.194973      -0.557135       0.730732      10.380195      -2.806059       6.602710          -0.000015
          184              C       4.096875       4.338979      21.956556      -0.161709      30.207810 0.44315668E+03  0.10481442E+05                                 8.383450                            7.026486       0.190703       2.027699                    0.999705      29.858281      86.441914       0.619858       0.417783      -1.062029       0.003628       0.022821      -0.029216       0.037250      -0.014965       0.016238      -0.000206       0.038037      -0.066384      -0.027699      -0.011472       0.039171              8.837064       9.673427       1.251859       0.181732      10.581818      -2.571358       6.255948           0.000008
          185              C       2.946863       6.984217      19.516643       0.553248      24.340319 0.27257137E+03  0.57800253E+04                                 7.675705                            5.819065      -0.226060       1.953624                    0.998956      23.806820      67.943178       0.620011       0.465862      -1.020832      -0.003254       0.052219      -0.018032       0.055341      -0.003639      -0.002386       0.075998      -0.038407       0.068702      -0.061088      -0.030759       0.091846              8.675992       9.859595      -0.062376       0.068718       9.829949      -3.123573       6.338432          -0.000072
          186              C       5.508737       3.858512       4.728492       0.596345      21.599003 0.25418508E+03  0.52800028E+04                                 7.197998                            5.703227      -0.050142       2.053973                    0.999253      21.916957      61.266773       0.614468       0.479869      -1.016532       0.039974      -0.036236       0.057971       0.079194       0.001115       0.015014       0.050440      -0.069393      -0.091373      -0.059098      -0.015738       0.074837              7.961509       8.216168      -0.220963       0.045842       5.316827      -2.418557      10.351532           0.000144
          187              C       5.377105       4.516799       3.395699      -0.037024      33.423811 0.44951756E+03  0.10587065E+05                                 8.946765                            7.047366      -0.041303       1.994666                    0.999154      27.350409      77.029718       0.627681       0.414322      -1.072560      -0.007980       0.018471      -0.049221       0.053175      -0.006339      -0.005013       0.007465       0.009801      -0.016919      -0.011535      -0.002547       0.014082              9.850556       9.237594       0.995562       1.216263       6.708180      -3.049519      13.605895           0.000146
          188              C       4.166230       4.388558       2.731958      -0.072184      29.555220 0.42123931E+03  0.98434187E+04                                 8.357588                            6.921891       0.052031       2.000463                    0.999652      28.609632      82.489595       0.614522       0.426532      -1.055907       0.016269       0.002520      -0.021323       0.026939       0.004235      -0.019278       0.015613      -0.009201      -0.052755      -0.034022       0.012728       0.021294              8.876769       9.092406       1.068542       2.045317       5.833742      -1.915786      11.704158           0.000039
          189              C       4.002044       4.991048       1.484125      -0.152230      30.828328 0.44408098E+03  0.10521837E+05                                 8.578650                            7.096963       0.072972       2.000837                    0.998929      29.621550      86.181143       0.607802       0.425318      -1.055980       0.008622      -0.037461       0.018230       0.042545      -0.001838       0.010232       0.006200       0.033733       0.019722      -0.022013       0.001009       0.021004              9.065630       9.251297       1.586023       0.736294       6.004037      -2.216701      11.941557           0.000009
          190              C       5.055101       5.682040       0.913308       0.107487      29.974156 0.39558822E+03  0.90402046E+04                                 8.448236                            6.682869      -0.067507       1.998044                    0.999446      25.863565      72.175466       0.633078       0.423364      -1.064868       0.001957      -0.014350      -0.033505       0.036501       0.000604       0.016187      -0.032092      -0.023481       0.131463      -0.039541      -0.021433       0.060974              9.427224       8.583179       1.135402       1.629907       5.643013      -2.164954      14.055479           0.000005
          191              C       4.873930      -1.999447      26.092990      -0.119695      24.963536 0.36067965E+03  0.81148096E+04                                 7.504001                            6.326907       0.084354       2.045617                    0.998590      27.419260      77.802060       0.654119       0.416191      -1.061448      -0.000933      -0.104185      -0.041838       0.112275       0.012487       0.001628       0.055642      -0.015359       0.015488      -0.051957      -0.010200       0.062157              8.239813       5.658657      -0.364703       0.540434       7.262828       0.223520      11.797955          -0.000156
          192              C       5.963788      -3.966136      24.937550      -0.380367      28.816129 0.53485131E+03  0.13283700E+05                                 8.225396                            7.707250      -0.427866       1.843824                    0.996853      32.185573      96.062942       0.592138       0.416483      -1.060892      -0.092334       0.073617       0.057351       0.131279      -0.082637      -0.002908      -0.014890       0.047637      -0.449241      -0.151217      -0.009799       0.161016              8.514383       8.488090      -1.522832      -0.600898       7.451542       0.401763       9.603516          -0.000979
          193              C       6.239083       5.817003       1.582359      -0.172464      30.809087 0.43570047E+03  0.10254535E+05                                 8.467197                            6.946831       0.239086       2.040850                    0.999824      29.845228      86.001894       0.626558       0.415352      -1.064298       0.013108      -0.040199       0.031675       0.052831       0.017048      -0.018325      -0.011458       0.029187      -0.019660      -0.020862      -0.015578       0.036440              8.999448       8.963974       0.925730       2.206188       5.884427      -1.638570      12.149942          -0.000039
          194              C       6.408223       5.241791       2.843467      -0.089706      30.315324 0.43785296E+03  0.10347759E+05                                 8.554648                            7.116675       0.049835       1.997070                    0.999548      29.138198      84.935683       0.597490       0.433768      -1.049779      -0.012058      -0.007810      -0.030166       0.033413      -0.006652       0.004999       0.020128       0.037842      -0.036867      -0.033818       0.007532       0.026286              9.007967       8.862411       1.173031       0.637555       6.521363      -2.017006      11.640127          -0.000051
          195              C       1.355246      -3.584831      18.021898      -0.421952      30.630195 0.55549851E+03  0.13883052E+05                                 8.466557                            7.781234      -0.326719       1.869237                    0.997111      32.521270      96.351582       0.599596       0.408738      -1.069315       0.092175      -0.034231      -0.061895       0.116185      -0.072454       0.022663       0.054724       0.011332      -0.181495      -0.108918       0.003099       0.105819              8.908862       9.362621      -0.493874      -2.440839       7.419008       0.261899       9.944956           0.013626
          196              C       3.415360      -4.008981      16.641051      -0.142370      26.128583 0.40241960E+03  0.93134032E+04                                 7.772520                            6.735835      -0.189990       1.960510                    0.995484      28.067950      81.009153       0.625953       0.422800      -1.056343      -0.075967      -0.012857       0.024835       0.080951       0.025378      -0.029966      -0.022219       0.038559       0.025979      -0.037874      -0.018316       0.056190              8.444219       8.022050      -0.433734      -0.354329       6.843917      -1.609712      10.466689           0.009624
          197              C       2.767815      -3.439534      15.405165       0.126331      28.608689 0.40642261E+03  0.93682143E+04                                 8.251172                            6.833283       0.002270       2.024985                    0.999477      25.849838      72.891736       0.616758       0.430836      -1.058244       0.013461      -0.016012       0.025278       0.032811      -0.010361       0.023129      -0.027122       0.015632       0.071585      -0.032764      -0.016189       0.048953              8.954278       5.662785      -0.105875       2.709112       9.289797      -2.093956      11.910251           0.026037
          198              C       2.796830      -2.085561      15.159847      -0.177291      31.854855 0.46296866E+03  0.11074262E+05                                 8.683497                            7.171268       0.230667       2.036257                    0.999690      30.293869      88.299226       0.614712       0.416554      -1.062442      -0.012554       0.012767      -0.035394       0.039665       0.000893       0.009398       0.023156       0.018136       0.030109      -0.028673       0.001433       0.027240              9.224680       6.142666       0.245863       2.890898      10.430913      -1.742732      11.100462          -0.000187
          199              C       2.244824      -1.551045      13.989007      -0.125204      31.712442 0.46400046E+03  0.11156487E+05                                 8.810080                            7.302969      -0.058015       1.944156                    0.999541      30.530016      90.572967       0.590997       0.431034      -1.048554       0.009966      -0.030665       0.012331       0.034521      -0.003429      -0.017864      -0.004113      -0.024181      -0.015527      -0.026022       0.010524       0.015498              9.360885       6.715488       0.077079       3.438664       9.181728      -0.899047      12.185440           0.005157
          200              C       1.665218      -2.368517      13.057115      -0.018504      33.286065 0.44214043E+03  0.10398419E+05                                 9.006191                            7.036240       0.030814       2.017526                    0.999472      27.397820      77.792333       0.620221       0.419906      -1.066088       0.022228      -0.020036       0.032505       0.044183       0.002265      -0.018243       0.003173       0.014029      -0.009246      -0.017659      -0.004226       0.021886             10.164989       6.619842      -0.472468       3.824301      10.318614      -2.491050      13.556510           0.004399
          201              C       1.644695      -3.733949      13.285442      -0.099262      29.880238 0.44891010E+03  0.10713365E+05                                 8.526036                            7.224519      -0.169215       1.920922                    0.999200      29.903416      88.614613       0.588640       0.436003      -1.044718       0.011989       0.008074       0.019081       0.023938       0.012226      -0.007971       0.014953      -0.000249      -0.007058      -0.023715       0.007500       0.016215              9.023967       6.375963      -0.252866       2.602028       9.786990      -2.441727      10.908947           0.001691
          202              C       2.167685      -4.266810      14.450971      -0.126935      29.734740 0.45268272E+03  0.10780784E+05                                 8.422958                            7.197651       0.053070       2.003257                    0.998183      29.322216      85.622028       0.599281       0.429160      -1.053260      -0.014521       0.010150      -0.018248       0.025433      -0.001643      -0.012792      -0.009106      -0.018343      -0.054871      -0.026626       0.006063       0.020563              8.915968       6.229589       0.070154       2.837925       8.883959      -1.492473      11.634355           0.005579
          203              C       1.111089      -1.805973      11.769457       0.557932      22.319289 0.26950755E+03  0.56937607E+04                                 7.309446                            5.820066      -0.014135       2.037023                    0.999463      23.266101      66.080117       0.615123       0.471320      -1.018788      -0.009461       0.026182      -0.050331       0.057517       0.027768      -0.041241      -0.006692       0.125605      -0.152855      -0.062290      -0.043003       0.105293              8.180010       5.500744      -1.339911       2.230987       8.219299      -1.577407      10.819989          -0.001841
          204              C       0.519452       4.026376       9.545925      -0.376042      31.773620 0.52194170E+03  0.12884002E+05                                 8.805706                            7.589359      -0.328901       1.863483                    0.998171      32.431387      96.497740       0.599595       0.413828      -1.062601       0.004350       0.138885      -0.037679       0.143971       0.012932       0.005301      -0.146806      -0.018184      -0.106153      -0.155279       0.009190       0.146089              9.968362       7.003255       0.233907      -0.172536      15.175850      -1.207177       7.725982          -0.000289
          205              C       0.610037       6.507991       9.727790      -0.112197      25.688902 0.36677049E+03  0.82925964E+04                                 7.705892                            6.410248      -0.132006       1.973130                    0.997895      27.642802      78.820017       0.644798       0.420133      -1.058167      -0.000373      -0.053091      -0.089839       0.104355      -0.001884      -0.001211       0.071856      -0.034951      -0.025924      -0.066873      -0.013207       0.080080              8.762812       5.737454       0.196666       0.033680      13.674388      -0.187582       6.876592          -0.000032
          206              C       0.628438       7.789964       8.933955       0.089826      30.976544 0.40481597E+03  0.92982392E+04                                 8.628933                            6.749301       0.065082       2.040196                    0.999578      26.006775      72.598366       0.631934       0.421979      -1.066465      -0.003531      -0.027390      -0.003720       0.027866      -0.001976       0.002066      -0.044242      -0.062575       0.001767      -0.031960      -0.030696       0.062656              9.758832       9.505678      -0.197062      -0.485842      13.821680      -3.383237       5.949138          -0.000007
          207              C       1.806050       8.303250       8.442787      -0.158224      30.667033 0.45157298E+03  0.10756247E+05                                 8.541336                            7.142522       0.069317       1.991307                    0.999245      30.105442      88.143836       0.606969       0.423649      -1.055834      -0.000776       0.025620      -0.031789       0.040835      -0.019245       0.011864       0.001505       0.022237      -0.078805      -0.030140      -0.006684       0.036823              9.018142       9.996186       0.513605      -0.859522      10.759698      -2.762978       6.298541          -0.000002
          208              C       1.814543       9.396866       7.574613      -0.100519      31.060486 0.46555912E+03  0.11202007E+05                                 8.749747                            7.358697      -0.131953       1.930343                    0.999466      30.052531      89.153478       0.583615       0.436173      -1.045578      -0.010605      -0.014495       0.016590       0.024450       0.011609      -0.001728       0.011472       0.018188      -0.037843      -0.021960       0.000504       0.021456              9.302894      10.257658      -1.215714      -0.312511      11.066876      -2.724922       6.584148          -0.000017
          209              C       0.609330      10.008764       7.237433      -0.014448      33.912496 0.45803643E+03  0.10886051E+05                                 9.181715                            7.217737      -0.133602       1.968690                    0.998771      27.620752      79.271482       0.604230       0.426514      -1.060156      -0.003016      -0.025003       0.036659       0.044476      -0.001567      -0.000315       0.023101      -0.010211      -0.033714      -0.025848       0.000436       0.025411             10.188166      10.773023      -0.132780      -0.410707      12.286720      -4.191627       7.504756           0.000186
          210              C       6.514379       9.564564       7.829490      -0.088042      30.151322 0.44155730E+03  0.10475065E+05                                 8.550376                            7.155900      -0.067664       1.955270                    0.999601      29.447603      86.478961       0.593695       0.434883      -1.047327       0.019262      -0.011095       0.009339       0.024111      -0.010338       0.000301       0.019629       0.003365      -0.051132      -0.028838       0.004973       0.023865              9.059296      10.194976       0.557142      -0.730737      10.380208      -2.806060       6.602704          -0.000014
          211              C       6.518625       8.475913       8.681734      -0.161708      30.207767 0.44315586E+03  0.10481417E+05                                 8.383441                            7.026479       0.190707       2.027701                    0.999705      29.858260      86.441819       0.619858       0.417783      -1.062029      -0.003628       0.022821      -0.029216       0.037249       0.014965      -0.016238      -0.000206       0.038037      -0.066383      -0.027699      -0.011472       0.039171              8.837056       9.673412      -1.251853      -0.181737      10.581818      -2.571355       6.255938           0.000006
          212              C       0.591637      11.121151       6.241821       0.553248      24.340341 0.27257161E+03  0.57800317E+04                                 7.675709                            5.819067      -0.226062       1.953623                    0.998956      23.806833      67.943222       0.620011       0.465862      -1.020833       0.003253       0.052219      -0.018032       0.055340       0.003639       0.002386       0.075998      -0.038406       0.068700      -0.061088      -0.030758       0.091846              8.675999       9.859598       0.062377      -0.068720       9.829971      -3.123575       6.338428          -0.000069
          213              C       5.106763      -0.278422      18.003314       0.596345      21.598987 0.25418495E+03  0.52799998E+04                                 7.197997                            5.703227      -0.050143       2.053973                    0.999253      21.916950      61.266759       0.614468       0.479869      -1.016532      -0.039974      -0.036236       0.057971       0.079194      -0.001115      -0.015014       0.050440      -0.069393      -0.091372      -0.059099      -0.015738       0.074837              7.961504       8.216168       0.220965      -0.045842       5.316813      -2.418544      10.351533           0.000143
          214              C       5.238395       0.379865      16.670521      -0.037024      33.423798 0.44951760E+03  0.10587066E+05                                 8.946763                            7.047367      -0.041301       1.994667                    0.999154      27.350400      77.029683       0.627681       0.414322      -1.072560       0.007980       0.018470      -0.049222       0.053175       0.006339       0.005013       0.007465       0.009801      -0.016920      -0.011535      -0.002547       0.014082              9.850551       9.237596      -0.995562      -1.216266       6.708163      -3.049501      13.605894           0.000146
          215              C       6.449270       0.251624      16.006780      -0.072183      29.555191 0.42123882E+03  0.98434040E+04                                 8.357583                            6.921887       0.052031       2.000463                    0.999652      28.609611      82.489512       0.614522       0.426532      -1.055907      -0.016269       0.002519      -0.021323       0.026939      -0.004235       0.019278       0.015614      -0.009202      -0.052755      -0.034022       0.012728       0.021294              8.876762       9.092402      -1.068541      -2.045323       5.833729      -1.915773      11.704155           0.000040
          216              C       6.613457       0.854114      14.758947      -0.152230      30.828305 0.44408074E+03  0.10521830E+05                                 8.578646                            7.096962       0.072971       2.000837                    0.998929      29.621558      86.181174       0.607802       0.425318      -1.055980      -0.008622      -0.037461       0.018230       0.042545       0.001838      -0.010232       0.006200       0.033733       0.019722      -0.022013       0.001009       0.021004              9.065624       9.251294      -1.586020      -0.736302       6.004026      -2.216688      11.941553           0.000012
          217              C       5.560399       1.545106      14.188130       0.107488      29.974158 0.39558835E+03  0.90402082E+04                                 8.448236                            6.682870      -0.067506       1.998045                    0.999446      25.863562      72.175454       0.633078       0.423364      -1.064868      -0.001957      -0.014350      -0.033505       0.036501      -0.000604      -0.016187      -0.032092      -0.023481       0.131463      -0.039541      -0.021433       0.060974              9.427224       8.583183      -1.135401      -1.629913       5.643007      -2.164943      14.055482           0.000002
          218              C       5.741570       2.137487      12.818168      -0.119695      24.963547 0.36067982E+03  0.81148144E+04                                 7.504003                            6.326908       0.084353       2.045616                    0.998590      27.419269      77.802095       0.654119       0.416191      -1.061448       0.000933      -0.104185      -0.041838       0.112275      -0.012487      -0.001628       0.055642      -0.015359       0.015487      -0.051957      -0.010200       0.062157              8.239817       5.658659       0.364705      -0.540436       7.262830       0.223529      11.797962          -0.000155
          219              C       4.651712       0.170798      11.662728      -0.380366      28.816110 0.53485061E+03  0.13283678E+05                                 8.225394                            7.707246      -0.427870       1.843824                    0.996853      32.185552      96.062873       0.592138       0.416483      -1.060892       0.092334       0.073617       0.057351       0.131279       0.082637       0.002908      -0.014890       0.047636      -0.449239      -0.151216      -0.009800       0.161016              8.514384       8.488089       1.522836       0.600897       7.451540       0.401773       9.603521          -0.000978
          220              C       4.376417       1.680069      14.857181      -0.172465      30.809091 0.43570054E+03  0.10254537E+05                                 8.467198                            6.946832       0.239087       2.040850                    0.999824      29.845228      86.001889       0.626558       0.415352      -1.064298      -0.013108      -0.040199       0.031674       0.052831      -0.017048       0.018325      -0.011459       0.029186      -0.019661      -0.020862      -0.015578       0.036440              8.999449       8.963976      -0.925727      -2.206197       5.884421      -1.638561      12.149949          -0.000038
          221              C       4.207276       1.104857      16.118289      -0.089705      30.315310 0.43785287E+03  0.10347756E+05                                 8.554645                            7.116674       0.049835       1.997070                    0.999548      29.138199      84.935686       0.597490       0.433768      -1.049779       0.012058      -0.007810      -0.030167       0.033413       0.006652      -0.004999       0.020128       0.037842      -0.036867      -0.033817       0.007532       0.026286              9.007962       8.862412      -1.173027      -0.637563       6.521350      -2.016992      11.640125          -0.000053
          222              C       4.893746      12.117029      21.802568      -0.421950      30.630083 0.55549538E+03  0.13882952E+05                                 8.466529                            7.781205      -0.326711       1.869241                    0.997111      32.521197      96.351254       0.599598       0.408738      -1.069316       0.092176       0.034231       0.061896       0.116186       0.072455      -0.022663       0.054724       0.011332      -0.181494      -0.108918       0.003099       0.105819              8.908834       9.362603       0.493879       2.440834       7.418985       0.261906       9.944915           0.013627
          223              C       6.953860      12.541179      23.183415      -0.142368      26.128498 0.40241785E+03  0.93133518E+04                                 7.772499                            6.735816      -0.189985       1.960513                    0.995484      28.067897      81.008931       0.625955       0.422800      -1.056344      -0.075967       0.012858      -0.024836       0.080952      -0.025377       0.029965      -0.022219       0.038560       0.025979      -0.037873      -0.018316       0.056189              8.444195       8.022037       0.433727       0.354345       6.843894      -1.609703      10.466653           0.009621
          224              C       6.306315      11.971732      24.419301       0.126330      28.608633 0.40642200E+03  0.93681962E+04                                 8.251160                            6.833277       0.002271       2.024985                    0.999477      25.849807      72.891618       0.616759       0.430836      -1.058244       0.013461       0.016011      -0.025277       0.032810       0.010360      -0.023128      -0.027122       0.015633       0.071584      -0.032764      -0.016188       0.048952              8.954259       5.662772       0.105868      -2.709096       9.289782      -2.093948      11.910222           0.026036
          225              C       6.335330      10.617759      24.664619      -0.177290      31.854655 0.46296576E+03  0.11074186E+05                                 8.683507                            7.171282       0.230663       2.036256                    0.999690      30.293745      88.299115       0.614706       0.416558      -1.062438      -0.012554      -0.012767       0.035394       0.039665      -0.000893      -0.009397       0.023156       0.018137       0.030109      -0.028673       0.001433       0.027239              9.224684       6.142669      -0.245867      -2.890891      10.430927      -1.742734      11.100454          -0.000182
          226              C       5.783324      10.083243      25.835459      -0.125203      31.712367 0.46399986E+03  0.11156469E+05                                 8.810066                            7.302963      -0.058015       1.944156                    0.999541      30.529998      90.572901       0.590997       0.431034      -1.048554       0.009966       0.030665      -0.012331       0.034521       0.003429       0.017864      -0.004113      -0.024182      -0.015526      -0.026023       0.010524       0.015498              9.360860       6.715475      -0.077086      -3.438640       9.181729      -0.899038      12.185374           0.005154
          227              C       5.203718      19.174583       0.217707      -0.018508      33.286052 0.44214273E+03  0.10398486E+05                                 9.006179                            7.036250       0.030811       2.017523                    0.999472      27.397919      77.792655       0.620222       0.419905      -1.066089       0.022228       0.020036      -0.032506       0.044184      -0.002265       0.018244       0.003171       0.014028      -0.009247      -0.017659      -0.004227       0.021886             10.164944       6.619838       0.472451      -3.824270      10.318609      -2.490993      13.556384           0.004401
          228              C       5.183195      20.540015      -0.010620      -0.099264      29.880246 0.44891140E+03  0.10713406E+05                                 8.526040                            7.224531      -0.169222       1.920919                    0.999200      29.903485      88.614907       0.588639       0.436004      -1.044718       0.011988      -0.008074      -0.019082       0.023938      -0.012227       0.007972       0.014954      -0.000249      -0.007063      -0.023717       0.007500       0.016216              9.023956       6.375967       0.252856      -2.602021       9.786984      -2.441694      10.908918           0.001691
          229              C       5.706185      12.799008      25.373495      -0.126933      29.734625 0.45268119E+03  0.10780738E+05                                 8.422935                            7.197638       0.053074       2.003259                    0.998183      29.322156      85.621788       0.599282       0.429160      -1.053260      -0.014521      -0.010150       0.018248       0.025434       0.001642       0.012792      -0.009106      -0.018341      -0.054871      -0.026626       0.006064       0.020562              8.915933       6.229570      -0.070159      -2.837908       8.883927      -1.492454      11.634303           0.005579
          230              C       4.649589      18.612039       1.505365       0.557923      22.319484 0.26951077E+03  0.56938515E+04                                 7.309528                            5.820137      -0.014056       2.037049                    0.999463      23.266206      66.080767       0.615112       0.471326      -1.018783      -0.009459      -0.026189       0.050332       0.057521      -0.027767       0.041238      -0.006695       0.125616      -0.152833      -0.062281      -0.043012       0.105293              8.180069       5.500828       1.339925      -2.230984       8.219455      -1.577326      10.819925          -0.001853
          231              C       4.057952      12.779690       3.728897      -0.376040      31.773571 0.52193966E+03  0.12883936E+05                                 8.805698                            7.589344      -0.328895       1.863486                    0.998171      32.431282      96.497293       0.599595       0.413828      -1.062601       0.004350      -0.138886       0.037680       0.143972      -0.012932      -0.005301      -0.146805      -0.018181      -0.106147      -0.155278       0.009190       0.146087              9.968364       7.003242      -0.233908       0.172525      15.175884      -1.207144       7.725966          -0.000288
          232              C       4.148537      10.298075       3.547032      -0.112197      25.688915 0.36677055E+03  0.82925983E+04                                 7.705896                            6.410249      -0.132007       1.973129                    0.997895      27.642808      78.820049       0.644797       0.420133      -1.058167      -0.000373       0.053091       0.089839       0.104355       0.001884       0.001211       0.071856      -0.034951      -0.025925      -0.066873      -0.013207       0.080080              8.762820       5.737458      -0.196669      -0.033684      13.674405      -0.187577       6.876597          -0.000032
          233              C       4.166938       9.016102       4.340867       0.089824      30.976573 0.40481638E+03  0.92982507E+04                                 8.628938                            6.749304       0.065080       2.040195                    0.999578      26.006791      72.598421       0.631934       0.421979      -1.066466      -0.003531       0.027390       0.003720       0.027866       0.001976      -0.002066      -0.044243      -0.062575       0.001767      -0.031959      -0.030697       0.062656              9.758839       9.505683       0.197060       0.485840      13.821694      -3.383238       5.949140          -0.000009
          234              C       5.344550       8.502816       4.832035      -0.158224      30.667050 0.45157329E+03  0.10756256E+05                                 8.541339                            7.142525       0.069316       1.991307                    0.999245      30.105452      88.143869       0.606969       0.423649      -1.055834      -0.000776      -0.025620       0.031789       0.040835       0.019244      -0.011864       0.001505       0.022237      -0.078805      -0.030140      -0.006684       0.036824              9.018146       9.996188      -0.513608       0.859520      10.759706      -2.762978       6.298543          -0.000002
          235              C       5.353043       7.409200       5.700209      -0.100519      31.060474 0.46555888E+03  0.11202000E+05                                 8.749743                            7.358694      -0.131950       1.930345                    0.999466      30.052520      89.153423       0.583616       0.436172      -1.045578      -0.010605       0.014495      -0.016589       0.024450      -0.011609       0.001728       0.011472       0.018189      -0.037843      -0.021959       0.000504       0.021456              9.302891      10.257650       1.215711       0.312507      11.066874      -2.724921       6.584147          -0.000017
          236              C       4.147830       6.797302       6.037389      -0.014447      33.912505 0.45803674E+03  0.10886060E+05                                 9.181717                            7.217739      -0.133602       1.968689                    0.998771      27.620751      79.271479       0.604230       0.426514      -1.060156      -0.003016       0.025003      -0.036658       0.044476       0.001567       0.000315       0.023102      -0.010212      -0.033714      -0.025848       0.000436       0.025412             10.188170      10.773022       0.132782       0.410701      12.286727      -4.191628       7.504759           0.000188
          237              C       2.975878       7.241502       5.445332      -0.088042      30.151291 0.44155692E+03  0.10475053E+05                                 8.550371                            7.155897      -0.067664       1.955270                    0.999601      29.447589      86.478909       0.593696       0.434883      -1.047327       0.019262       0.011095      -0.009338       0.024111       0.010338      -0.000301       0.019629       0.003365      -0.051131      -0.028838       0.004973       0.023865              9.059291      10.194966      -0.557138       0.730729      10.380206      -2.806057       6.602701          -0.000016
          238              C       2.980125       8.330153       4.593088      -0.161708      30.207770 0.44315594E+03  0.10481420E+05                                 8.383442                            7.026479       0.190706       2.027701                    0.999705      29.858261      86.441824       0.619858       0.417783      -1.062029      -0.003628      -0.022821       0.029216       0.037250      -0.014964       0.016238      -0.000206       0.038038      -0.066384      -0.027699      -0.011472       0.039171              8.837058       9.673411       1.251856       0.181732      10.581823      -2.571355       6.255939           0.000008
          239              C       4.130137       5.684915       7.033001       0.553248      24.340315 0.27257127E+03  0.57800227E+04                                 7.675705                            5.819064      -0.226061       1.953624                    0.998956      23.806816      67.943166       0.620011       0.465862      -1.020832       0.003253      -0.052219       0.018032       0.055341      -0.003639      -0.002386       0.075998      -0.038407       0.068703      -0.061087      -0.030759       0.091846              8.675995       9.859591      -0.062376       0.068716       9.829967      -3.123573       6.338427          -0.000072
          240              C       1.568263       8.810620      21.821152       0.596345      21.599005 0.25418521E+03  0.52800062E+04                                 7.197999                            5.703228      -0.050142       2.053973                    0.999253      21.916960      61.266783       0.614468       0.479869      -1.016532      -0.039975       0.036236      -0.057971       0.079194       0.001115       0.015014       0.050439      -0.069393      -0.091372      -0.059098      -0.015738       0.074836              7.961508       8.216170      -0.220964       0.045843       5.316817      -2.418547      10.351536           0.000144
          241              C       1.699895       8.152333      23.153945      -0.037024      33.423810 0.44951778E+03  0.10587072E+05                                 8.946766                            7.047369      -0.041305       1.994665                    0.999154      27.350409      77.029725       0.627681       0.414322      -1.072560       0.007980      -0.018471       0.049221       0.053175      -0.006339      -0.005013       0.007465       0.009801      -0.016920      -0.011535      -0.002547       0.014082              9.850556       9.237599       0.995563       1.216267       6.708167      -3.049506      13.605902           0.000145
          242              C       2.910770       8.280574      23.817686      -0.072184      29.555224 0.42123939E+03  0.98434214E+04                                 8.357590                            6.921893       0.052028       2.000462                    0.999652      28.609636      82.489624       0.614521       0.426532      -1.055906      -0.016269      -0.002520       0.021323       0.026939       0.004235      -0.019278       0.015613      -0.009201      -0.052755      -0.034022       0.012728       0.021294              8.876771       9.092410       1.068546       2.045318       5.833738      -1.915780      11.704166           0.000039
          243              C       3.074956       7.678084      25.065519      -0.152231      30.828372 0.44408170E+03  0.10521859E+05                                 8.578658                            7.096969       0.072969       2.000836                    0.998929      29.621581      86.181261       0.607802       0.425318      -1.055980      -0.008622       0.037461      -0.018231       0.042544      -0.001839       0.010232       0.006199       0.033733       0.019722      -0.022013       0.001009       0.021004              9.065640       9.251305       1.586027       0.736289       6.004038      -2.216703      11.941575           0.000010
          244              C       2.021899       6.987092      25.636336       0.107487      29.974193 0.39558839E+03  0.90402097E+04                                 8.448243                            6.682871      -0.067508       1.998044                    0.999446      25.863573      72.175495       0.633078       0.423364      -1.064868      -0.001957       0.014350       0.033504       0.036501       0.000604       0.016187      -0.032092      -0.023481       0.131463      -0.039541      -0.021433       0.060974              9.427240       8.583186       1.135404       1.629909       5.643014      -2.164954      14.055521           0.000004
          245              C       2.203070      14.668579       0.456654      -0.119695      24.963561 0.36067970E+03  0.81148102E+04                                 7.504005                            6.326906       0.084360       2.045618                    0.998590      27.419258      77.802027       0.654119       0.416191      -1.061449       0.000933       0.104184       0.041838       0.112275       0.012487       0.001628       0.055642      -0.015358       0.015488      -0.051958      -0.010200       0.062157              8.239826       5.658656      -0.364700       0.540435       7.262824       0.223523      11.797997          -0.000155
          246              C       1.113212      16.635268       1.612094      -0.380365      28.816113 0.53484984E+03  0.13283655E+05                                 8.225393                            7.707239      -0.427872       1.843823                    0.996853      32.185538      96.062826       0.592139       0.416483      -1.060892       0.092335      -0.073617      -0.057350       0.131279      -0.082636      -0.002909      -0.014890       0.047636      -0.449243      -0.151218      -0.009798       0.161016              8.514386       8.488022      -1.522804      -0.600852       7.451529       0.401767       9.603607          -0.000979
          247              C       0.837917       6.852129      24.967285      -0.172465      30.809106 0.43570064E+03  0.10254541E+05                                 8.467201                            6.946833       0.239088       2.040851                    0.999824      29.845233      86.001911       0.626558       0.415352      -1.064298      -0.013108       0.040199      -0.031675       0.052831       0.017048      -0.018324      -0.011458       0.029186      -0.019661      -0.020862      -0.015578       0.036440              8.999456       8.963980       0.925730       2.206200       5.884425      -1.638565      12.149964          -0.000040
          248              C       0.668776       7.427341      23.706177      -0.089706      30.315321 0.43785300E+03  0.10347761E+05                                 8.554649                            7.116676       0.049834       1.997070                    0.999548      29.138204      84.935716       0.597490       0.433768      -1.049779       0.012058       0.007810       0.030166       0.033412      -0.006652       0.004999       0.020128       0.037842      -0.036867      -0.033817       0.007531       0.026286              9.007969       8.862416       1.173029       0.637565       6.521355      -2.016996      11.640135          -0.000051
          249              N       4.652420      17.215064       8.911388      -0.011878      24.522641 0.37274115E+03  0.83469851E+04                                 7.359701                            6.466963      -0.129885       2.049654                    0.997898      24.097115      65.399128       0.650069       0.420750      -1.072313       0.024034      -0.111325       0.037395       0.119872      -0.023520      -0.039200       0.008920       0.063328      -0.029942      -0.036604      -0.029046       0.065650              7.886473       8.012449      -0.719703      -3.295505       7.424217      -1.170499       8.222754           0.580699
          250              N       6.479701       7.349443      17.746579      -0.190941      25.370347 0.36223665E+03  0.81578618E+04                                 7.719760                            6.414823      -0.779784       1.829605                    0.993024      25.920190      73.562268       0.638431       0.425999      -1.055384       0.005857       0.036850      -0.135538       0.140580       0.004473      -0.002585       0.014263      -0.133498      -0.003062      -0.066535      -0.003695       0.070229              9.010012       6.525309       0.228424       0.036422      14.124817       0.072407       6.379911          -0.000092
          251              N       1.251921      11.583564      14.784700      -0.181933      23.416625 0.36074495E+03  0.81341247E+04                                 7.308980                            6.417405      -0.788734       1.818966                    0.994496      26.221804      75.011259       0.634520       0.428105      -1.051720       0.118135       0.007394      -0.075696       0.140500       0.045210      -0.002819       0.056234      -0.024945      -0.083896      -0.073887      -0.006206       0.080093              7.875524       6.868214       0.770883       0.113824       7.015842       1.402832       9.742516          -0.000192
          252              N       1.113920      -0.408998       4.363434      -0.011928      24.523465 0.37275679E+03  0.83474302E+04                                 7.359891                            6.467121      -0.129918       2.049636                    0.997898      24.097624      65.401065       0.650057       0.420753      -1.072310       0.024032       0.111328      -0.037392       0.119873       0.023523       0.039205       0.008916       0.063334      -0.029951      -0.036612      -0.029045       0.065657              7.886690       8.012709       0.719695       3.295624       7.424385      -1.170559       8.222977           0.580666
          253              N       2.941201       1.182755      22.077887      -0.190941      25.370344 0.36223656E+03  0.81578597E+04                                 7.719760                            6.414823      -0.779784       1.829605                    0.993024      25.920192      73.562284       0.638431       0.425999      -1.055384       0.005857      -0.036850       0.135538       0.140580      -0.004473       0.002585       0.014263      -0.133498      -0.003062      -0.066535      -0.003695       0.070230              9.010014       6.525310      -0.228421      -0.036422      14.124820       0.072407       6.379912          -0.000092
          254              N       4.790421      -3.051366      25.039766      -0.181933      23.416615 0.36074475E+03  0.81341187E+04                                 7.308978                            6.417403      -0.788733       1.818967                    0.994496      26.221789      75.011196       0.634521       0.428105      -1.051720       0.118135      -0.007394       0.075696       0.140501      -0.045210       0.002819       0.056234      -0.024945      -0.083897      -0.073887      -0.006206       0.080093              7.875522       6.868212      -0.770883      -0.113824       7.015841       1.402833       9.742513          -0.000192
          255              N       2.424580      -4.545932      17.638256      -0.011881      24.522610 0.37273979E+03  0.83469482E+04                                 7.359698                            6.466952      -0.129896       2.049651                    0.997898      24.097096      65.399082       0.650069       0.420751      -1.072313      -0.024031       0.111326      -0.037391       0.119871      -0.023520      -0.039199       0.008921       0.063330      -0.029935      -0.036603      -0.029046       0.065649              7.886474       8.012465      -0.719716      -3.295505       7.424236      -1.170485       8.222720           0.580700
          256              N       0.597299       5.319689       8.803065      -0.190941      25.370366 0.36223681E+03  0.81578666E+04                                 7.719765                            6.414825      -0.779785       1.829605                    0.993024      25.920201      73.562315       0.638431       0.425999      -1.055384      -0.005858      -0.036850       0.135538       0.140580       0.004473      -0.002585       0.014263      -0.133498      -0.003063      -0.066534      -0.003695       0.070229              9.010025       6.525313       0.228422       0.036420      14.124848       0.072409       6.379913          -0.000092
          257              N       5.825079       1.085568      11.764944      -0.181933      23.416632 0.36074498E+03  0.81341259E+04                                 7.308983                            6.417405      -0.788735       1.818966                    0.994496      26.221813      75.011299       0.634520       0.428105      -1.051720      -0.118135      -0.007394       0.075696       0.140501       0.045210      -0.002819       0.056234      -0.024945      -0.083896      -0.073886      -0.006206       0.080093              7.875530       6.868216       0.770885       0.113825       7.015847       1.402840       9.742525          -0.000192
          258              N       5.963080      13.078130      22.186210      -0.011917      24.523314 0.37275361E+03  0.83473412E+04                                 7.359856                            6.467087      -0.129930       2.049633                    0.997898      24.097551      65.400797       0.650059       0.420753      -1.072311      -0.024031      -0.111328       0.037391       0.119873       0.023523       0.039205       0.008917       0.063329      -0.029946      -0.036610      -0.029045       0.065655              7.886649       8.012667       0.719731       3.295610       7.424358      -1.170496       8.222922           0.580673
          259              N       4.135799      11.486377       4.471757      -0.190941      25.370362 0.36223661E+03  0.81578603E+04                                 7.719764                            6.414823      -0.779783       1.829606                    0.993024      25.920182      73.562236       0.638431       0.425999      -1.055384      -0.005858       0.036850      -0.135538       0.140580      -0.004473       0.002585       0.014264      -0.133499      -0.003062      -0.066535      -0.003695       0.070230              9.010027       6.525312      -0.228427      -0.036424      14.124860       0.072421       6.379910          -0.000092
          260              N       2.286579      15.720498       1.509878      -0.181932      23.416635 0.36074478E+03  0.81341186E+04                                 7.308981                            6.417402      -0.788735       1.818966                    0.994496      26.221779      75.011142       0.634521       0.428104      -1.051721      -0.118135       0.007395      -0.075696       0.140501      -0.045210       0.002818       0.056234      -0.024946      -0.083900      -0.073887      -0.006207       0.080093              7.875531       6.868184      -0.770880      -0.113828       7.015829       1.402833       9.742580          -0.000192
          261              O       6.188129      15.245282      15.742877      -0.546277      33.219298 0.56350010E+03  0.13683653E+05                                 8.145686                            7.367325       0.473696       2.208612                    0.996419      27.451766      72.132573       0.698299       0.361208      -1.139133      -0.000263      -0.009305      -0.019209       0.021345       0.018360      -0.016503       0.056389       0.074875       0.025276      -0.083414       0.036659       0.046756              8.533509       6.860637       0.418746       1.367769       7.129813       1.364099      11.610076           0.056359
          262              O       6.140713      13.219854      14.863287      -0.618262      36.797870 0.61588652E+03  0.15283202E+05                                 8.755010                            7.682023       0.466001       2.183242                    0.996847      28.636418      75.923945       0.686927       0.359320      -1.141273      -0.021219       0.040061       0.025761       0.052142      -0.027849      -0.029624      -0.030854      -0.010116      -0.281643      -0.108247       0.032841       0.075406              9.375832       8.373860      -3.265449       0.437065      11.838905      -1.890597       7.914732           0.031616
          263              O       0.515206      18.059158       7.923210      -0.676884      41.538663 0.68722634E+03  0.17464171E+05                                 9.434023                            8.088474       0.320322       2.143620                    0.997011      28.706244      76.118615       0.675139       0.356997      -1.147252       0.041989      -0.001397       0.007171       0.042620      -0.041300       0.033002      -0.009516       0.029017      -0.088771      -0.046771      -0.022570       0.069341             10.100945       9.390820       3.843581       2.097905      11.644617       3.437328       9.267397           0.244838
          264              O       0.619945      15.828983       6.815559      -0.674378      40.493585 0.69604490E+03  0.17766411E+05                                 9.334137                            8.183294       0.209454       2.105704                    0.996782      28.942522      77.221618       0.665110       0.360787      -1.142832       0.058364      -0.006777      -0.006390       0.059102      -0.007858       0.035327       0.015104       0.035280       0.023062      -0.039725      -0.006780       0.046505              9.989668       9.170546      -3.695804      -1.542836      12.427714       2.459991       8.370743           0.214422
          265              O       5.863295      17.528453       6.198811      -0.683837      41.273269 0.72470848E+03  0.18658751E+05                                 9.414882                            8.321328       0.325912       2.134737                    0.997160      29.201729      77.884100       0.663947       0.358305      -1.146454       0.002486       0.037497      -0.026359       0.045902      -0.016494       0.005427       0.039874      -0.083786      -0.038255      -0.047018      -0.022430       0.069448             10.362698      10.007173      -1.654228       4.101659       7.208418      -2.307946      13.872504           0.238335
          266              O       6.561087      11.299652      17.150008      -0.809749      48.443103 0.82423087E+03  0.21963524E+05                                10.552751                            8.891369       0.026333       2.020005                    0.995525      31.315414      85.587322       0.639048       0.359683      -1.142819       0.010085       0.049855      -0.023711       0.056120       0.007530      -0.007010      -0.023672       0.015221       0.060984      -0.029662      -0.004512       0.034174             12.125281       8.283123       0.257928      -1.254213      16.435417      -6.202907      11.657304           0.018158
          267              O       5.178949      10.047500      18.858212      -0.798666      48.926557 0.80535470E+03  0.21311019E+05                                10.535420                            8.749735       0.193400       2.076027                    0.995546      30.705301      83.300131       0.649315       0.356479      -1.146752      -0.011885       0.028035       0.072570       0.078699      -0.001231      -0.011869      -0.015234      -0.007725      -0.000310      -0.019874       0.000284       0.019590             11.978073      18.814230       0.098008      -4.229374       8.495579      -0.009794       8.624410           0.026997
          268              O       0.579606       9.995336      19.026271      -0.812839      48.813629 0.83489975E+03  0.22304769E+05                                10.581083                            8.945450       0.075039       2.035781                    0.995995      31.064385      84.827097       0.637883       0.359419      -1.143782       0.015555       0.045864       0.059412       0.076650       0.010638       0.011474      -0.013226      -0.013806       0.014993      -0.024606       0.006644       0.017962             11.923442      16.104549      -1.164511       4.760440       8.275362      -1.581292      11.390416           0.024776
          269              O       5.409659       1.098323      20.778282      -0.643518      41.946781 0.64858934E+03  0.16335357E+05                                 9.598219                            7.912806       0.321977       2.123931                    0.997254      29.384554      78.977983       0.671776       0.362012      -1.136976       0.019721      -0.002798      -0.035343       0.040570       0.058623      -0.052644       0.044521       0.055792      -0.013437      -0.106233       0.030330       0.075903             10.683960      14.441260       2.898067      -3.664848      10.154350      -1.461388       7.456271           0.001239
          270              O       0.506713       1.001181      20.604117      -0.622765      41.159083 0.61375035E+03  0.15208056E+05                                 9.401157                            7.630913       0.465999       2.178545                    0.998096      28.649800      75.759065       0.694755       0.355789      -1.144764      -0.021077      -0.012799      -0.041071       0.047905      -0.059848       0.051242       0.056834       0.037380      -0.024043      -0.113712       0.045139       0.068573             10.564155      14.787787      -2.910844       3.273496      10.256097      -1.550454       6.648580           0.000493
          271              O       3.201635      13.087263       8.131625      -0.512988      25.248275 0.38281839E+03  0.84935228E+04                                 6.826859                            6.034065       0.410514       2.232757                    0.997646      24.924457      63.915072       0.774021       0.356663      -1.135499      -0.040687       0.003151       0.016824       0.044140       0.029559      -0.072606      -0.014882       0.047952      -0.035043      -0.067275      -0.026773       0.094049              7.222098       8.493318       1.228334      -1.961701       5.131487      -1.061605       8.041490           0.000877
          272              O       0.987242      13.311246       7.910201      -0.490834      32.209077 0.50764704E+03  0.12009778E+05                                 8.010173                            7.018326       0.374235       2.206054                    0.995419      26.159498      67.844830       0.711535       0.363862      -1.137055       0.000597       0.018913      -0.001180       0.018959      -0.017062       0.049307       0.055058      -0.061346      -0.111626      -0.096026       0.019427       0.076598              8.568168       8.834846      -1.642326       3.293302       7.141326      -1.678933       9.728332           0.001151
          273              O       3.964535      13.666580      16.749639      -0.747792      46.001349 0.81402516E+03  0.21579185E+05                                10.134558                            8.830127       0.114877       2.064114                    0.994119      30.090120      81.469880       0.643253       0.359193      -1.145589       0.036222       0.041512       0.006043       0.055424       0.001952      -0.011502      -0.004404      -0.029058      -0.044657      -0.023265       0.000370       0.022895             11.123477      16.764142       3.316190       0.545503       8.641988      -0.613148       7.964300           0.100937
          274              O       1.467062      13.729994      17.061598      -0.726340      42.707746 0.78508352E+03  0.20618617E+05                                 9.625626                            8.660912       0.323892       2.124855                    0.996271      30.002095      80.778542       0.650908       0.358297      -1.146629      -0.014431       0.038305       0.023171       0.047036       0.008689      -0.002427      -0.002337      -0.046506      -0.091212      -0.030694      -0.009437       0.040131             10.358698      14.528760      -2.914855      -1.560341       9.286801       0.793953       7.260534           0.180431
          275              O       2.695629      11.507344      17.263110      -0.794875      46.802120 0.82273463E+03  0.21923831E+05                                10.294689                            8.880956       0.120701       2.040741                    0.996728      31.273209      85.601495       0.639379       0.359493      -1.142441      -0.002016       0.016172       0.055142       0.057500       0.000905      -0.004231      -0.008347       0.042194      -0.031608      -0.022005      -0.004921       0.026926             11.520592       7.808916      -0.461972       1.280703      14.390981      -6.144110      12.361878           0.098595
          276              O       2.649629      -6.713084      24.081589      -0.546325      33.220228 0.56352037E+03  0.13684274E+05                                 8.145849                            7.367467       0.473648       2.208590                    0.996419      27.452187      72.134113       0.698290       0.361209      -1.139132      -0.000261       0.009305       0.019205       0.021342      -0.018367       0.016506       0.056396       0.074889       0.025287      -0.083429       0.036667       0.046762              8.533684       6.860770      -0.418752      -1.367804       7.129948       1.364115      11.610334           0.056324
          277              O       2.602213      -4.687656      24.961179      -0.618292      36.798509 0.61590039E+03  0.15283636E+05                                 8.755116                            7.682115       0.465974       2.183230                    0.996847      28.636693      75.924953       0.686922       0.359321      -1.141272      -0.021218      -0.040059      -0.025764       0.052141       0.027849       0.029629      -0.030859      -0.010113      -0.281661      -0.108255       0.032846       0.075409              9.375947       8.373961       3.265492      -0.437068      11.839042      -1.890615       7.914837           0.031592
          278              O       4.053706      -1.253092       5.351612      -0.676982      41.549168 0.68742411E+03  0.17470602E+05                                 9.435911                            8.089868       0.319895       2.143441                    0.997007      28.709384      76.132116       0.675046       0.357017      -1.147226       0.041996       0.001445      -0.007181       0.042630       0.041312      -0.033000      -0.009527       0.029126      -0.088631      -0.046735      -0.022623       0.069357             10.103066       9.392602      -3.844697      -2.098309      11.647722       3.438155       9.268873           0.244810
          279              O       4.158445       0.977083       6.459263      -0.674388      40.493709 0.69604175E+03  0.17766312E+05                                 9.334183                            8.183286       0.209470       2.105713                    0.996782      28.942419      77.221329       0.665109       0.360787      -1.142832       0.058370       0.006772       0.006389       0.059107       0.007856      -0.035328       0.015105       0.035278       0.023060      -0.039725      -0.006781       0.046506              9.989742       9.170364       3.695764       1.542834      12.428030       2.460159       8.370832           0.214414
          280              O       2.324795      -0.722387       7.076011      -0.683807      41.270754 0.72467747E+03  0.18657714E+05                                 9.414461                            8.321117       0.326125       2.134807                    0.997165      29.201285      77.881885       0.663961       0.358302      -1.146459       0.002466      -0.037486       0.026366       0.045896       0.016497      -0.005432       0.039893      -0.083757      -0.038248      -0.047025      -0.022426       0.069451             10.362118      10.006326       1.653984      -4.101052       7.208175      -2.307715      13.871853           0.238387
          281              O       3.022587      -2.767454      22.674458      -0.809740      48.442917 0.82422668E+03  0.21963384E+05                                10.552724                            8.891346       0.026339       2.020008                    0.995525      31.315336      85.587040       0.639049       0.359683      -1.142819       0.010085      -0.049855       0.023711       0.056119      -0.007530       0.007010      -0.023673       0.015224       0.060979      -0.029664      -0.004510       0.034173             12.125252       8.283100      -0.257930       1.254209      16.435388      -6.202890      11.657267           0.018167
          282              O       1.640449      -1.515302      20.966254      -0.798651      48.926175 0.80534750E+03  0.21310780E+05                                10.535365                            8.749695       0.193408       2.076031                    0.995546      30.705175      83.299680       0.649316       0.356479      -1.146752      -0.011885      -0.028035      -0.072570       0.078699       0.001232       0.011867      -0.015236      -0.007724      -0.000307      -0.019874       0.000284       0.019590             11.978004      18.814103      -0.098009       4.229345       8.495537      -0.009794       8.624371           0.027012
          283              O       4.118106      -1.463138      20.798195      -0.812827      48.813350 0.83489453E+03  0.22304595E+05                                10.581044                            8.945423       0.075042       2.035783                    0.995995      31.064302      84.826813       0.637884       0.359419      -1.143782       0.015555      -0.045863      -0.059411       0.076649      -0.010639      -0.011472      -0.013228      -0.013803       0.014995      -0.024606       0.006643       0.017964             11.923391      16.104459       1.164511      -4.760411       8.275335      -1.581289      11.390380           0.024793
          284              O       1.871159       7.433875      19.046184      -0.643517      41.946730 0.64858836E+03  0.16335326E+05                                 9.598211                            7.912800       0.321976       2.123931                    0.997254      29.384534      78.977909       0.671777       0.362012      -1.136976       0.019721       0.002797       0.035343       0.040569      -0.058624       0.052643       0.044521       0.055792      -0.013437      -0.106234       0.030330       0.075903             10.683951      14.441249      -2.898062       3.664843      10.154341      -1.461385       7.456263           0.001239
          285              O       4.045213       7.531017      19.220349      -0.622767      41.159119 0.61375099E+03  0.15208076E+05                                 9.401163                            7.630917       0.465999       2.178545                    0.998096      28.649813      75.759112       0.694755       0.355789      -1.144764      -0.021077       0.012799       0.041070       0.047905       0.059848      -0.051242       0.056835       0.037381      -0.024043      -0.113713       0.045139       0.068574             10.564162      14.787795       2.910850      -3.273499      10.256109      -1.550457       6.648583           0.000494
          286              O       6.740135       3.718803       5.143197      -0.512988      25.248330 0.38281922E+03  0.84935465E+04                                 6.826873                            6.034074       0.410506       2.232754                    0.997646      24.924477      63.915162       0.774020       0.356664      -1.135499      -0.040686      -0.003151      -0.016823       0.044140      -0.029559       0.072605      -0.014882       0.047951      -0.035045      -0.067275      -0.026773       0.094048              7.222116       8.493336      -1.228339       1.961704       5.131500      -1.061605       8.041513           0.000877
          287              O       4.525741       3.494820       5.364621      -0.490834      32.209095 0.50764708E+03  0.12009778E+05                                 8.010176                            7.018326       0.374234       2.206053                    0.995419      26.159492      67.844805       0.711536       0.363862      -1.137055       0.000597      -0.018912       0.001181       0.018959       0.017062      -0.049307       0.055058      -0.061346      -0.111626      -0.096026       0.019427       0.076599              8.568177       8.834842       1.642325      -3.293305       7.141349      -1.678933       9.728341           0.001150
          288              O       0.426035      -5.134382      23.074827      -0.747794      46.001361 0.81402510E+03  0.21579183E+05                                10.134559                            8.830125       0.114879       2.064115                    0.994119      30.090120      81.469867       0.643253       0.359192      -1.145589       0.036222      -0.041512      -0.006043       0.055424      -0.001953       0.011502      -0.004404      -0.029057      -0.044658      -0.023265       0.000370       0.022895             11.123479      16.764156      -3.316199      -0.545497       8.641992      -0.613143       7.964290           0.100938
          289              O       5.005562      -5.197796      22.762868      -0.726338      42.707625 0.78508087E+03  0.20618529E+05                                 9.625607                            8.660896       0.323895       2.124857                    0.996271      30.002050      80.778368       0.650909       0.358296      -1.146629      -0.014431      -0.038305      -0.023171       0.047036      -0.008688       0.002426      -0.002336      -0.046507      -0.091212      -0.030694      -0.009437       0.040131             10.358675      14.528721       2.914853       1.560333       9.286788       0.793954       7.260516           0.180431
          290              O       6.234129      -2.975146      22.561356      -0.794872      46.802175 0.82273549E+03  0.21923861E+05                                10.294699                            8.880963       0.120698       2.040740                    0.996728      31.273219      85.601554       0.639379       0.359494      -1.142441      -0.002016      -0.016172      -0.055142       0.057500      -0.000905       0.004231      -0.008347       0.042194      -0.031610      -0.022005      -0.004922       0.026926             11.520605       7.808921       0.461968      -1.280698      14.391011      -6.144121      12.361884           0.098596
          291              O       0.888871      -2.576150      10.806767      -0.546263      33.219012 0.56349363E+03  0.13683455E+05                                 8.145635                            7.367280       0.473711       2.208618                    0.996419      27.451632      72.132082       0.698301       0.361207      -1.139133       0.000264       0.009305       0.019209       0.021346       0.018358      -0.016502       0.056387       0.074870       0.025275      -0.083410       0.036656       0.046754              8.533457       6.860597       0.418749       1.367767       7.129761       1.364104      11.610014           0.056361
          292              O       0.936287      -0.550722      11.686357      -0.618256      36.797762 0.61588444E+03  0.15283137E+05                                 8.754991                            7.682009       0.466005       2.183244                    0.996847      28.636379      75.923805       0.686928       0.359320      -1.141273       0.021219      -0.040061      -0.025759       0.052141      -0.027849      -0.029623      -0.030853      -0.010116      -0.281639      -0.108245       0.032840       0.075405              9.375808       8.373839      -3.265434       0.437058      11.838869      -1.890581       7.914716           0.031620
          293              O       6.561794      -5.390026      18.626434      -0.676854      41.537763 0.68721110E+03  0.17463691E+05                                 9.433898                            8.088393       0.320321       2.143624                    0.997011      28.705969      76.117731       0.675141       0.356998      -1.147251      -0.041989       0.001401      -0.007170       0.042620      -0.041304       0.033008      -0.009518       0.029019      -0.088784      -0.046778      -0.022572       0.069350             10.100781       9.390571       3.843475       2.097786      11.644544       3.437256       9.267228           0.244870
          294              O       6.457055      -3.159851      19.734085      -0.674342      40.492612 0.69602526E+03  0.17765791E+05                                 9.334009                            8.183196       0.209476       2.105717                    0.996782      28.942164      77.220505       0.665111       0.360788      -1.142831      -0.058363       0.006773       0.006388       0.059101      -0.007859       0.035336       0.015107       0.035291       0.023069      -0.039733      -0.006784       0.046517              9.989512       9.170295      -3.695658      -1.542823      12.427534       2.460023       8.370708           0.214454
          295              O       1.213706      -4.859321      20.350833      -0.683762      41.269504 0.72465254E+03  0.18656910E+05                                 9.414256                            8.320968       0.326138       2.134815                    0.997166      29.200930      77.880573       0.663968       0.358302      -1.146459      -0.002467      -0.037483       0.026363       0.045892      -0.016501       0.005432       0.039899      -0.083776      -0.038247      -0.047034      -0.022430       0.069464             10.361861      10.005984      -1.653990       4.100825       7.208099      -2.307757      13.871501           0.238424
          296              O       0.515913       1.369480       9.399636      -0.809731      48.442681 0.82422289E+03  0.21963258E+05                                10.552689                            8.891326       0.026339       2.020009                    0.995525      31.315275      85.586830       0.639049       0.359683      -1.142819      -0.010085      -0.049854       0.023710       0.056119       0.007530      -0.007009      -0.023672       0.015227       0.060973      -0.029664      -0.004507       0.034171             12.125202       8.283079       0.257936      -1.254216      16.435307      -6.202834      11.657220           0.018172
          297              O       1.898051       2.621632       7.691432      -0.798639      48.925912 0.80534240E+03  0.21310610E+05                                10.535327                            8.749667       0.193414       2.076034                    0.995546      30.705085      83.299360       0.649317       0.356479      -1.146752       0.011885      -0.028034      -0.072567       0.078697      -0.001233      -0.011865      -0.015238      -0.007722      -0.000305      -0.019874       0.000284       0.019591             11.977961      18.814009       0.097985      -4.229333       8.495530      -0.009780       8.624344           0.027017
          298              O       6.497394       2.673796       7.523373      -0.812814      48.812952 0.83488688E+03  0.22304335E+05                                10.580979                            8.945377       0.075057       2.035789                    0.995995      31.064171      84.826293       0.637887       0.359419      -1.143782      -0.015555      -0.045863      -0.059409       0.076648       0.010641       0.011470      -0.013229      -0.013801       0.014996      -0.024607       0.006642       0.017965             11.923309      16.104325      -1.164481       4.760362       8.275299      -1.581265      11.390304           0.024796
          299              O       1.667341      11.570809       5.771362      -0.643518      41.946762 0.64858883E+03  0.16335341E+05                                 9.598216                            7.912803       0.321975       2.123930                    0.997254      29.384546      78.977952       0.671777       0.362012      -1.136976      -0.019721       0.002798       0.035344       0.040570       0.058623      -0.052644       0.044521       0.055792      -0.013439      -0.106234       0.030330       0.075904             10.683960      14.441252       2.898071      -3.664841      10.154369      -1.461386       7.456258           0.001238
          300              O       6.570287      11.667951       5.945527      -0.622766      41.159121 0.61375091E+03  0.15208073E+05                                 9.401162                            7.630915       0.466000       2.178545                    0.998096      28.649818      75.759119       0.694755       0.355789      -1.144765       0.021077       0.012799       0.041071       0.047905      -0.059848       0.051242       0.056834       0.037381      -0.024044      -0.113713       0.045139       0.068574             10.564163      14.787791      -2.910855       3.273487      10.256125      -1.550453       6.648573           0.000491
          301              O       3.875365      -0.418131      18.418019      -0.512989      25.248283 0.38281837E+03  0.84935222E+04                                 6.826862                            6.034066       0.410512       2.232756                    0.997646      24.924452      63.915059       0.774021       0.356663      -1.135499       0.040686      -0.003151      -0.016824       0.044140       0.029559      -0.072606      -0.014882       0.047952      -0.035045      -0.067276      -0.026774       0.094049              7.222104       8.493322       1.228335      -1.961702       5.131484      -1.061597       8.041505           0.000877
          302              O       6.089759      -0.642114      18.639443      -0.490834      32.209107 0.50764763E+03  0.12009795E+05                                 8.010179                            7.018330       0.374235       2.206053                    0.995419      26.159503      67.844852       0.711535       0.363862      -1.137055      -0.000597      -0.018913       0.001181       0.018959      -0.017062       0.049307       0.055058      -0.061345      -0.111625      -0.096026       0.019428       0.076598              8.568175       8.834848      -1.642316       3.293308       7.141320      -1.678919       9.728357           0.001150
          303              O       3.112465      -0.997448       9.800005      -0.747789      46.001269 0.81402389E+03  0.21579144E+05                                10.134547                            8.830121       0.114876       2.064114                    0.994119      30.090095      81.469804       0.643253       0.359193      -1.145588      -0.036222      -0.041512      -0.006042       0.055424       0.001952      -0.011501      -0.004404      -0.029058      -0.044659      -0.023265       0.000370       0.022895             11.123469      16.764129       3.316203       0.545505       8.641976      -0.613133       7.964303           0.100939
          304              O       5.609938      -1.060862       9.488046      -0.726335      42.707559 0.78508028E+03  0.20618507E+05                                 9.625590                            8.660889       0.323903       2.124860                    0.996271      30.002017      80.778226       0.650910       0.358296      -1.146630       0.014432      -0.038306      -0.023171       0.047037       0.008689      -0.002427      -0.002336      -0.046508      -0.091211      -0.030694      -0.009438       0.040132             10.358653      14.528683      -2.914820      -1.560340       9.286751       0.793962       7.260525           0.180431
          305              O       4.381371       1.161788       9.286534      -0.794870      46.801976 0.82273246E+03  0.21923758E+05                                10.294665                            8.880944       0.120703       2.040742                    0.996728      31.273173      85.601360       0.639380       0.359493      -1.142441       0.002017      -0.016172      -0.055141       0.057499       0.000905      -0.004231      -0.008347       0.042194      -0.031609      -0.022005      -0.004922       0.026927             11.520557       7.808893      -0.461949       1.280682      14.390938      -6.144068      12.361841           0.098595
          306              O       4.427371      19.382216       2.468055      -0.546225      33.218146 0.56347291E+03  0.13682819E+05                                 8.145522                            7.367173       0.473787       2.208644                    0.996420      27.451029      72.130023       0.698302       0.361210      -1.139132       0.000262      -0.009344      -0.019188       0.021343      -0.018351       0.016495       0.056370       0.074824       0.025280      -0.083377       0.036635       0.046742              8.533321       6.860586      -0.418749      -1.367771       7.129553       1.364335      11.609824           0.056432
          307              O       4.474787      17.356788       1.588465      -0.618252      36.797356 0.61587149E+03  0.15282721E+05                                 8.754908                            7.681913       0.466319       2.183346                    0.996849      28.636115      75.922629       0.686935       0.359319      -1.141275       0.021220       0.040060       0.025762       0.052142       0.027843       0.029621      -0.030852      -0.010128      -0.281658      -0.108248       0.032844       0.075404              9.375723       8.373825       3.265435      -0.437084      11.838899      -1.890648       7.914445           0.031668
          308              O       3.023294      13.922224      21.198032      -0.676894      41.538682 0.68722819E+03  0.17464236E+05                                 9.434041                            8.088495       0.320300       2.143613                    0.997011      28.706289      76.118855       0.675137       0.356998      -1.147251      -0.041991      -0.001399       0.007170       0.042622       0.041298      -0.033004      -0.009516       0.029019      -0.088763      -0.046770      -0.022569       0.069339             10.100946       9.390714      -3.843552      -2.097839      11.644738       3.437348       9.267386           0.244838
          309              O       2.918555      11.692049      20.090381      -0.674382      40.493585 0.69604469E+03  0.17766415E+05                                 9.334164                            8.183313       0.209452       2.105705                    0.996782      28.942514      77.221764       0.665106       0.360788      -1.142830      -0.058365      -0.006774      -0.006391       0.059104       0.007860      -0.035327       0.015103       0.035285       0.023059      -0.039726      -0.006780       0.046506              9.989690       9.170452       3.695748       1.542857      12.427778       2.460086       8.370839           0.214420
          310              O       4.752206      13.391519      19.473633      -0.683797      41.270385 0.72467071E+03  0.18657500E+05                                 9.414398                            8.321078       0.326111       2.134802                    0.997166      29.201251      77.881749       0.663963       0.358302      -1.146458      -0.002467       0.037484      -0.026365       0.045894       0.016499      -0.005431       0.039893      -0.083762      -0.038245      -0.047027      -0.022427       0.069453             10.362031      10.006151       1.654020      -4.100916       7.208192      -2.307795      13.871750           0.238397
          311              O       4.054413      15.436586       3.875186      -0.809749      48.444795 0.82427493E+03  0.21965079E+05                                10.553186                            8.891760       0.025616       2.019798                    0.995512      31.315854      85.590373       0.639015       0.359695      -1.142805      -0.010084       0.049861      -0.023717       0.056128      -0.007524       0.007021      -0.023659       0.015183       0.060991      -0.029636      -0.004536       0.034172             12.125747       8.283470      -0.257896       1.254294      16.436108      -6.202811      11.657664           0.018149
          312              O       5.436551      14.184434       5.583390      -0.798672      48.926279 0.80535065E+03  0.21310871E+05                                10.535354                            8.749692       0.193447       2.076041                    0.995547      30.705285      83.299830       0.649319       0.356477      -1.146754       0.011886       0.028032       0.072571       0.078699       0.001231       0.011870      -0.015231      -0.007726      -0.000315      -0.019872       0.000286       0.019587             11.977992      18.814102      -0.098066       4.229292       8.495578      -0.009811       8.624297           0.026984
          313              O       2.958894      14.132270       5.751449      -0.812846      48.814284 0.83491490E+03  0.22305279E+05                                10.581187                            8.945541       0.075032       2.035776                    0.995995      31.064576      84.827868       0.637879       0.359420      -1.143781      -0.015556       0.045859       0.059413       0.076648      -0.010638      -0.011475      -0.013223      -0.013802       0.014991      -0.024605       0.006646       0.017959             11.923560      16.104739       1.164566      -4.760492       8.275478      -1.581329      11.390463           0.024772
          314              O       5.205841       5.235257       7.503460      -0.643517      41.946718 0.64858803E+03  0.16335315E+05                                 9.598210                            7.912798       0.321974       2.123931                    0.997254      29.384526      78.977884       0.671777       0.362012      -1.136976      -0.019721      -0.002797      -0.035342       0.040569      -0.058623       0.052643       0.044521       0.055792      -0.013437      -0.106233       0.030330       0.075903             10.683952      14.441240      -2.898063       3.664836      10.154358      -1.461382       7.456258           0.001236
          315              O       3.031787       5.138115       7.329295      -0.622767      41.159169 0.61375172E+03  0.15208099E+05                                 9.401171                            7.630922       0.465997       2.178544                    0.998096      28.649830      75.759174       0.694754       0.355789      -1.144764       0.021078      -0.012799      -0.041070       0.047904       0.059848      -0.051242       0.056835       0.037380      -0.024041      -0.113712       0.045139       0.068573             10.564176      14.787803       2.910850      -3.273502      10.256138      -1.550456       6.648587           0.000495
          316              O       0.336865       8.950329      21.406447      -0.512988      25.248283 0.38281838E+03  0.84935224E+04                                 6.826861                            6.034065       0.410514       2.232757                    0.997646      24.924456      63.915063       0.774021       0.356663      -1.135499       0.040687       0.003151       0.016823       0.044140      -0.029559       0.072606      -0.014883       0.047951      -0.035046      -0.067276      -0.026773       0.094049              7.222102       8.493321      -1.228334       1.961704       5.131484      -1.061598       8.041501           0.000879
          317              O       2.551259       9.174312      21.185023      -0.490833      32.209056 0.50764654E+03  0.12009762E+05                                 8.010169                            7.018322       0.374237       2.206054                    0.995419      26.159479      67.844759       0.711536       0.363862      -1.137055      -0.000597       0.018913      -0.001181       0.018959       0.017062      -0.049307       0.055058      -0.061345      -0.111627      -0.096026       0.019427       0.076599              8.568165       8.834838       1.642317      -3.293303       7.141317      -1.678921       9.728341           0.001148
          318              O       6.650965      17.803514       3.474817      -0.747794      45.998247 0.81398137E+03  0.21577658E+05                                10.133982                            8.829792       0.115047       2.064178                    0.994116      30.089475      81.466503       0.643278       0.359185      -1.145599      -0.036226       0.041512       0.006028       0.055425      -0.001940       0.011522      -0.004404      -0.029058      -0.044669      -0.023286       0.000392       0.022894             11.122714      16.762487      -3.315844      -0.545592       8.641570      -0.613137       7.964084           0.100945
          319              O       2.071438      17.866928       3.786776      -0.726349      42.711764 0.78518408E+03  0.20622006E+05                                 9.626423                            8.661628       0.323395       2.124691                    0.996267      30.003231      80.784190       0.650860       0.358310      -1.146613       0.014431       0.038301       0.023155       0.047025      -0.008711       0.002413      -0.002343      -0.046512      -0.091233      -0.030698      -0.009447       0.040146             10.359548      14.529771       2.915101       1.560791       9.287594       0.794035       7.261279           0.180439
          320              O       0.842871      15.644278       3.988288      -0.794876      46.802108 0.82273705E+03  0.21923910E+05                                10.294676                            8.880961       0.120686       2.040735                    0.996728      31.273263      85.601658       0.639380       0.359493      -1.142442       0.002016       0.016170       0.055140       0.057497      -0.000904       0.004232      -0.008347       0.042192      -0.031605      -0.022004      -0.004921       0.026925             11.520564       7.808940       0.462070      -1.280767      14.390950      -6.144049      12.361803           0.098601

******************************************************
Auxiliary information for the entire system
The total spin magnetic moment of the unit cell is   7.750841
The total net atomic charge of the unit cell is   -0.000000
Accuracy of reproducing the electrostatic potential in the unit cell:
  The inner radius (bohr) =    5.0000
  The outer radius (bohr) =   12.0000
  Valid grid points have density less than (e/(bohr^3)) =    0.0001
  The number of valid grid points were=        29728
  The rms potential error without charges in kcal/mol is=      2.53072
  The rms potential error with partial charges in kcal/mol is=      0.77403
  The RRMSE value at monopole order=      0.30586
  The rms potential error with partial charges and cloud penetration in kcal/mol is=      0.77386
  The RRMSE value at monopole order with cloud penetration is=      0.30579
  The rms potential error with partial charges and atomic dipoles in kcal/mol is=      0.19206
  The RRMSE value at dipole order=      0.07589
  The rms potential error with partial charges, atomic dipoles and cloud penetration in kcal/mol is=      0.19041
  The RRMSE value at dipole order with cloud penetration=      0.07524

******************************************************
The electron densities and ab initio electrostatic potential were computed in VASP using the PBE functional and
projector augmented wave method. See the main text of the journal article for a description of computational details.
The atomic charges, dipoles, and quadrupoles were computed with the DDEC6 method as described in
(a) T. A. Manz and N. Gabaldon Limas, RSC Adv. 6 (2016) 47771-47801 DOI: 10.1039/c6ra04656h
(b) N. Gabaldon Limas and T. A. Manz, RSC Adv. 8 (2018) 2678-2707 DOI: 10.1039/c7ra11829e.
For each atom in the material, the electron cloud parameters were fit to the spherically averaged atom-in-material
electron density using radial positions for which this density was between 10^-4 and 10^-2 electrons per cubic bohr.
The polarizabilities, dispersion coefficients, and quantum Drude oscillator (QDO) parameters were fit using the MCLF method.
The magnetic structure of the system was optimized in VASP from the default ferromagnetic initial guess using spin polarization.
The atomic spin moments (ASMs) were computed on this optimized magnetic structure using the DDEC6 partition as inputs
to the method of T. A. Manz and D. S. Sholl, J. Chem. Theory Comput. 7 (2011) 4146-4164 DOI: 10.1021/ct200539n.
The RMSE and RRMSE were computed using a uniform grid with Ewald summation.
