# Supplementary material for: A collection of forcefield precursors for metal–organic frameworks
Source: RSC Adv. 2019 Nov 13;9(63):36492–507. doi: 10.1039/c9ra07327b (PMC9075174; doi:10.1039/c9ra07327b)
Supplement: RA-009-C9RA07327B-s4625 [file RA-009-C9RA07327B-s4625.xyz]

  113
jmolscript: load "" {1 1 1} spacegroup "x,y,z" unitcell [{      9.781000     0.000000     0.000000 }, {     -4.538564    11.005929     0.000000 }, {     -2.399297    -2.853109    14.756407 }]
Zn     6.375038     5.435332     4.350927     0.739887
Zn     3.980025     5.662840     9.890039     0.735678
Zn     1.380971     6.455796     1.039736     0.665073
Zn    -3.531899     2.717488    10.405480     0.739887
Zn    -1.136886     2.489980     4.866368     0.735678
Zn     1.462168     1.697024    13.716671     0.665073
Zn     1.421570     4.076410     7.378204     0.920511
H      1.042387    -2.364128    12.153377     0.125081
H      4.631577    -2.253220    13.907914     0.116691
H      0.494803     6.598917    13.218789     0.105164
H     -1.035437     5.495119    11.886286     0.098396
H      6.216412    -1.772135     9.814486     0.126497
H      2.546910    -0.459146     8.858271     0.110810
H     -2.668798     8.380687     8.517398     0.106700
H     -1.156288     6.634172     8.698902     0.104181
H     -1.536920     6.550729     2.157387     0.112787
H      1.086010     3.854211     3.005880     0.102542
H     -3.613837     5.999924     7.584793     0.117755
H      3.769588     4.063937     5.273940     0.100919
H      3.413162     6.486634     3.473658     0.112297
H      5.931131     4.478134     1.344309     0.110384
H      6.339316    -0.488981     2.603030     0.125080
H     -1.788438    10.406040     0.848493     0.116691
H      2.348336     1.553903     1.537618     0.105163
H      3.878576     2.657701     2.870121     0.098395
H     -3.373273     9.924955     4.941921     0.126497
H      0.296229     8.611966     5.898136     0.110811
H      5.511937    -0.227867     6.239009     0.106700
H      3.999427     1.518648     6.057505     0.104181
H      4.380059     1.602091    12.599020     0.112787
H      1.757129     4.298609    11.750527     0.102542
H      6.456976     2.152896     7.171614     0.117755
H     -0.926449     4.088883     9.482467     0.100918
H     -0.570023     1.666186    11.282749     0.112298
H     -3.087992     3.674686    13.412098     0.110384
C     -2.428016     6.952793    11.895140    -0.025660
C     -2.683436     8.237887    12.352588    -0.116620
C      2.790199    -2.082562    13.099262    -0.021837
C     -0.547196     8.299948    13.409147    -0.080419
C     -0.299921     7.018768    12.982687    -0.089394
C     -1.223777     6.349756    12.202073    -0.109992
C     -3.418256     6.241672    11.036317     0.584197
C      2.526115    -0.684720    13.525723     0.584068
C      0.420837     7.766612     9.268499    -0.044620
C      0.811236     9.065479     9.523785    -0.119984
C      4.468326    -0.881357     9.357038    -0.018776
C      3.152399    -1.155208     8.968944    -0.088112
C     -1.785599     8.556827     8.750549    -0.084394
C     -0.885670     7.505723     8.875979    -0.091719
C      1.410470     6.651917     9.398356     0.610155
C      4.923259     0.524552     9.531163     0.575967
C     -1.118561     5.808040     2.526297     0.163509
C      0.299919     4.350986     2.986697     0.140159
C      5.432883     5.528049     7.264579     0.172483
C      4.132853     4.486946     6.017663     0.161545
C      3.805281     6.022905     2.769778     0.146690
C      5.167926     4.932725     1.617302     0.158424
C      5.271155     1.200027     2.861267    -0.025660
C      5.526575    -0.085067     2.403819    -0.116620
C      0.052940    10.235382     1.657145    -0.021837
C      3.390335    -0.147128     1.347260    -0.080420
C      3.143060     1.134052     1.773720    -0.089394
C      4.066916     1.803064     2.554334    -0.109992
C      6.261395     1.911148     3.720090     0.584197
C      0.317024     8.837540     1.230684     0.584068
C      2.422302     0.386208     5.487908    -0.044620
C      2.031903    -0.912659     5.232622    -0.119984
C     -1.625187     9.034177     5.399369    -0.018776
C     -0.309260     9.308028     5.787463    -0.088112
C      4.628738    -0.404007     6.005858    -0.084394
C      3.728809     0.647097     5.880428    -0.091719
C      1.432669     1.500903     5.358051     0.610155
C     -2.080120     7.628268     5.225244     0.575967
C      3.961700     2.344780    12.230110     0.163509
C      2.543220     3.801834    11.769710     0.140159
C     -2.589744     2.624771     7.491828     0.172483
C     -1.289714     3.665874     8.738744     0.161546
C     -0.962142     2.129915    11.986629     0.146689
C     -2.324787     3.220095    13.139105     0.158424
N     -0.766383     4.043241     3.684675    -0.181784
N     -1.695150     5.004012     3.371839    -0.168463
N      0.141619     5.450912     2.244450    -0.296270
N      4.388376     5.219530     7.995021    -0.177760
N      3.527073     4.547541     7.167187    -0.211829
N      5.322721     5.086280     6.008809    -0.277868
N      5.031189     5.499227     2.819949    -0.279047
N      4.098844     5.091481     0.858823    -0.180984
N      3.204786     5.806718     1.599595    -0.188573
N      3.609522     4.109579    11.071732    -0.181784
N      4.538289     3.148808    11.384568    -0.168463
N      2.701520     2.701908    12.511957    -0.296270
N     -1.545237     2.933290     6.761386    -0.177760
N     -0.683934     3.605279     7.589220    -0.211829
N     -2.479582     3.066540     8.747598    -0.277868
N     -2.188050     2.653593    11.936458    -0.279047
N     -1.255705     3.061339    13.897584    -0.180984
N     -0.361647     2.346102    13.156812    -0.188573
O     -3.174370     5.117958    10.598052    -0.608030
O     -4.518346     6.852904    10.778080    -0.535822
O      1.404014    -0.175355    13.196655    -0.558527
O      3.378142    -0.030712    14.127784    -0.579185
O      1.121602     5.490011     9.072239    -0.624065
O      2.543097     6.973911     9.867609    -0.504780
O      5.953508     0.710159    10.267508    -0.584305
O      4.340124     1.461717     8.970420    -0.599470
O      6.017509     3.034862     4.158355    -0.608030
O      7.361485     1.299916     3.978327    -0.535822
O      1.439125     8.328175     1.559752    -0.558527
O     -0.535003     8.183532     0.628623    -0.579185
O      1.721537     2.662809     5.684168    -0.624066
O      0.300042     1.178909     4.888798    -0.504780
O     -3.110369     7.442661     4.488899    -0.584305
O     -1.496985     6.691103     5.785987    -0.599470

The following XYZ coordinates are in angstroms. Other properties are in atomic units.
The sperically averaged electron density of each atom fit to a function of the form exp(a - br)
eigen_1, eigen_2 and eigen_3 are the three eigenvalues of traceless quadrupole moment tensor
  atom number  atomic symbol              X              Y              Z     net charge C6 coefficient C8 coefficient C10 coefficient fluctuating dipole atomic polarizability isotropic forcefield polarizability              a              b squared Pearson coefficient          <r^3>          <r^4>         wp_QDO          m_QDO          q_QDO       dipole_x       dipole_y       dipole_z         dipole            Qxy            Qxz            Qyz     Q(x^2-y^2)  Q(3z^2 - R^2)        eigen_1        eigen_2        eigen_3 static polarizability      alpha(xx)      alpha(xy)      alpha(xz)      alpha(yy)      alpha(yz)      alpha(zz) atomic spin moment
            1             Zn       6.375038       5.435332       4.350927       0.739887     113.522426 0.22034425E+04  0.72966668E+05                                19.012682                           15.333654       0.334355       1.939743                    0.996777      49.478002     137.329873       0.462235       0.400148      -1.144974       0.011055      -0.010785       0.021698       0.026633       0.008431       0.042097      -0.016556      -0.112785      -0.151487      -0.085993       0.002209       0.083785             22.781724      24.464998       5.915100      -2.787984      20.731310       1.669901      23.148862          -0.000003
            2             Zn       3.980025       5.662840       9.890039       0.735678     103.044925 0.21266696E+04  0.69899987E+05                                17.908516                           15.079107       0.233372       1.911502                    0.997368      49.496956     137.493994       0.464779       0.400943      -1.142814       0.002713       0.087717       0.034992       0.094478      -0.012830       0.004452       0.022889       0.009924      -0.133608      -0.052951       0.015625       0.037326             20.554914      23.667170      -1.284272       2.939942      16.096464      -2.139956      21.901108          -0.000007
            3             Zn       1.380971       6.455796       1.039736       0.665073     106.084153 0.21925704E+04  0.72473928E+05                                18.013286                           15.132165       0.472000       1.970186                    0.996968      50.567004     139.952863       0.473149       0.391634      -1.151830      -0.008976       0.075514       0.009983       0.076698      -0.008178      -0.003417       0.012681       0.007745      -0.064352      -0.026303       0.004175       0.022127             20.688314      19.389622      -3.524448      -2.110480      20.229952      -0.995331      22.445367          -0.000006
            4             Zn      -3.531899       2.717488      10.405480       0.739887     113.522428 0.22034426E+04  0.72966672E+05                                19.012683                           15.333654       0.334355       1.939743                    0.996777      49.478003     137.329877       0.462235       0.400148      -1.144974      -0.011055       0.010785      -0.021698       0.026633       0.008431       0.042097      -0.016556      -0.112785      -0.151487      -0.085993       0.002209       0.083785             22.781724      24.464998       5.915100      -2.787983      20.731310       1.669902      23.148862          -0.000003
            5             Zn      -1.136886       2.489980       4.866368       0.735678     103.044930 0.21266697E+04  0.69899991E+05                                17.908517                           15.079108       0.233372       1.911502                    0.997368      49.496957     137.494000       0.464779       0.400943      -1.142814      -0.002713      -0.087717      -0.034992       0.094478      -0.012830       0.004452       0.022889       0.009924      -0.133608      -0.052951       0.015624       0.037326             20.554915      23.667173      -1.284272       2.939942      16.096465      -2.139957      21.901109          -0.000007
            6             Zn       1.462168       1.697024      13.716671       0.665073     106.084160 0.21925705E+04  0.72473935E+05                                18.013287                           15.132166       0.472000       1.970186                    0.996968      50.567005     139.952870       0.473149       0.391634      -1.151830       0.008976      -0.075514      -0.009983       0.076698      -0.008178      -0.003417       0.012681       0.007745      -0.064352      -0.026303       0.004175       0.022127             20.688315      19.389623      -3.524448      -2.110480      20.229954      -0.995331      22.445370          -0.000006
            7             Zn       1.421570       4.076410       7.378204       0.920511      95.673721 0.18786465E+04  0.59838400E+05                                17.452627                           14.517015       0.555053       2.023007                    0.999051      45.993979     125.603683       0.457120       0.420669      -1.129638       0.000000      -0.000000       0.000000       0.000000      -0.122349       0.024404      -0.190018      -0.399022       0.466711      -0.313835      -0.032181       0.346017             20.126925      28.278149       1.079909      -3.022950      16.832880       5.266569      15.269745          -0.000010
            8              H       1.042387      -2.364128      12.153377       0.125081       1.129668 0.88182510E+01  0.88293389E+02                                 1.752476                            1.708246      -1.292705       2.271476                    0.995557       3.536866       9.849093       0.492959       1.240936      -0.717729      -0.035667       0.017224      -0.007035       0.040228      -0.008727       0.002605      -0.004019       0.016601      -0.017611      -0.010768      -0.004954       0.015722              1.735341       1.941371      -0.232949       0.164455       1.743469       0.062448       1.521184          -0.000002
            9              H       4.631577      -2.253220      13.907914       0.116691       1.102294 0.82131529E+01  0.79839766E+02                                 1.658400                            1.597508      -0.915177       2.445189                    0.998828       3.254187       8.591784       0.540741       1.165218      -0.737759       0.029449       0.015987       0.020958       0.039523       0.000175       0.012459       0.003033       0.019146      -0.016136      -0.012962      -0.005840       0.018802              1.658658       1.686739       0.231218       0.279839       1.652173       0.259145       1.637063          -0.000005
           10              H       0.494803       6.598917      13.218789       0.105164       1.066622 0.76564309E+01  0.73036719E+02                                 1.615628                            1.535581      -0.709978       2.532128                    0.999902       3.193502       8.316436       0.555956       1.154916      -0.740376       0.031139      -0.013548       0.012554       0.036204      -0.003757       0.013139       0.008040       0.002628      -0.030774      -0.020678       0.006973       0.013706              1.638082       1.942702      -0.387505       0.155535       1.573888      -0.069336       1.397657          -0.000005
           11              H      -1.035437       5.495119      11.886286       0.098396       0.979316 0.71027322E+01  0.68601403E+02                                 1.703034                            1.614171      -1.119281       2.338050                    0.995282       3.769318      10.936205       0.460992       1.375640      -0.686943       0.008487      -0.032036      -0.012479       0.035413      -0.009690       0.002458       0.007128      -0.006347      -0.023045      -0.013612      -0.001326       0.014937              1.748147       1.462184      -0.141252      -0.026849       2.231891       0.276949       1.550366           0.000001
           12              H       6.216412      -1.772135       9.814486       0.126497       1.111115 0.84870630E+01  0.83902405E+02                                 1.711841                            1.658585      -1.274137       2.281194                    0.995811       3.456167       9.465091       0.509729       1.215485      -0.723741       0.036849       0.007909       0.016302       0.041063       0.005799       0.005761      -0.000400       0.021893      -0.012345      -0.010896      -0.005062       0.015958              1.702473       2.038404       0.070745       0.230610       1.661133       0.049205       1.407883          -0.000003
           13              H       2.546910      -0.459146       8.858271       0.110810       1.111892 0.84694489E+01  0.83572550E+02                                 1.712508                            1.657394      -1.004795       2.400414                    0.997850       3.404800       9.274988       0.510352       1.216263      -0.724597      -0.026874       0.025707      -0.005814       0.037641      -0.007387       0.004888       0.002419       0.014707      -0.039489      -0.015068      -0.002368       0.017436              1.714823       1.708692      -0.361801       0.063428       1.997995      -0.078051       1.437782          -0.000003
           14              H      -2.668798       8.380687       8.517398       0.106700       1.079038 0.79911377E+01  0.77832830E+02                                 1.695358                            1.622409      -0.722237       2.532081                    0.999716       3.336409       9.074466       0.509106       1.235217      -0.720710      -0.036446      -0.004380      -0.008449       0.037668      -0.003099       0.007921       0.003709       0.005185      -0.053384      -0.020511       0.006410       0.014101              1.715679       2.148695       0.268131       0.209174       1.524335       0.042855       1.474007          -0.000001
           15              H      -1.156288       6.634172       8.698902       0.104181       0.945722 0.68087300E+01  0.65385166E+02                                 1.693019                            1.603276      -1.240042       2.288322                    0.993511       3.823760      11.238072       0.450517       1.415733      -0.678744      -0.012784      -0.034208      -0.009148       0.037647       0.005828       0.006447       0.003252      -0.004274      -0.038797      -0.015146       0.000936       0.014210              1.741359       1.538783       0.264000       0.077258       2.256062       0.128343       1.429231           0.000001
           16              H      -1.536920       6.550729       2.157387       0.112787       1.111745 0.80759177E+01  0.79802616E+02                                 1.798856                            1.683114      -1.087899       2.369075                    0.997306       3.568735      10.160919       0.471210       1.315426      -0.701139      -0.024501       0.043686      -0.018765       0.053487      -0.010903       0.004542      -0.006101       0.005697      -0.023052      -0.010942      -0.006333       0.017275              1.831118       1.631718      -0.267195       0.093606       2.195837      -0.413911       1.665799          -0.000002
           17              H       1.086010       3.854211       3.005880       0.102542       1.061810 0.72121038E+01  0.69362707E+02                                 1.753701                            1.594567      -0.981807       2.417690                    0.997591       3.525568       9.941914       0.481712       1.322071      -0.699417       0.043871      -0.030947      -0.001077       0.053699      -0.013124      -0.005725      -0.008125       0.008524      -0.032502      -0.019622       0.000405       0.019217              1.834419       2.358607      -0.601793      -0.012365       1.749262      -0.083619       1.395387          -0.000002
           18              H      -3.613837       5.999924       7.584793       0.117755       0.937752 0.62835447E+01  0.58545503E+02                                 1.634972                            1.504374      -0.891335       2.474788                    0.998976       3.379679       9.464831       0.486720       1.350636      -0.693787       0.044480       0.028800       0.017348       0.055757       0.011139       0.005702       0.007969       0.013363       0.002723      -0.014773      -0.002696       0.017469              1.709270       2.008346       0.530326       0.295522       1.620348       0.196972       1.499116           0.000002
           19              H       3.769588       4.063937       5.273940       0.100919       1.110928 0.77244010E+01  0.76247648E+02                                 1.855829                            1.686465      -1.314691       2.253901                    0.994225       3.851643      11.326648       0.449390       1.380769      -0.685761      -0.015972      -0.029391      -0.040825       0.052779       0.007303       0.005669       0.010556       0.006279       0.030770      -0.014808      -0.003605       0.018413              1.942724       1.704009       0.270805       0.329489       1.799569       0.451505       2.324593          -0.000000
           20              H       3.413162       6.486634       3.473658       0.112297       1.142045 0.81112539E+01  0.79037704E+02                                 1.746639                            1.626326      -0.780508       2.520783                    0.999697       3.224942       8.679528       0.514045       1.222809      -0.724910      -0.018190       0.033671       0.040172       0.055484      -0.010963      -0.000557       0.015813       0.012996       0.025941      -0.023183       0.003481       0.019702              1.780351       1.651649      -0.263417      -0.302271       1.659049       0.372454       2.030356          -0.000005
           21              H       5.931131       4.478134       1.344309       0.110384       1.089042 0.78986757E+01  0.77773907E+02                                 1.785197                            1.673387      -1.111478       2.359269                    0.996565       3.599397      10.296679       0.467904       1.329444      -0.697894       0.045852      -0.030936      -0.014046       0.057067      -0.015946      -0.005123       0.001955       0.018947      -0.013606      -0.016343      -0.005583       0.021926              1.818942       2.141658      -0.358763      -0.205186       1.674917       0.178331       1.640252          -0.000002
           22              H       6.339316      -0.488981       2.603030       0.125080       1.129669 0.88182604E+01  0.88293506E+02                                 1.752477                            1.708247      -1.292706       2.271475                    0.995557       3.536868       9.849100       0.492959       1.240936      -0.717729       0.035667      -0.017224       0.007035       0.040228      -0.008727       0.002605      -0.004019       0.016601      -0.017610      -0.010768      -0.004954       0.015722              1.735342       1.941372      -0.232949       0.164455       1.743470       0.062448       1.521185          -0.000002
           23              H      -1.788438      10.406040       0.848493       0.116691       1.102294 0.82131578E+01  0.79839854E+02                                 1.658403                            1.597511      -0.915178       2.445189                    0.998828       3.254185       8.591791       0.540739       1.165222      -0.737758      -0.029449      -0.015987      -0.020958       0.039523       0.000175       0.012460       0.003033       0.019146      -0.016135      -0.012962      -0.005840       0.018802              1.658662       1.686742       0.231219       0.279840       1.652176       0.259146       1.637067          -0.000005
           24              H       2.348336       1.553903       1.537618       0.105163       1.066623 0.76564368E+01  0.73036793E+02                                 1.615629                            1.535582      -0.709978       2.532128                    0.999902       3.193503       8.316441       0.555956       1.154917      -0.740376      -0.031139       0.013548      -0.012554       0.036204      -0.003757       0.013139       0.008040       0.002628      -0.030774      -0.020678       0.006973       0.013706              1.638084       1.942704      -0.387506       0.155535       1.573889      -0.069336       1.397658          -0.000004
           25              H       3.878576       2.657701       2.870121       0.098395       0.979317 0.71027337E+01  0.68601424E+02                                 1.703035                            1.614172      -1.119282       2.338050                    0.995282       3.769319      10.936210       0.460992       1.375641      -0.686943      -0.008487       0.032036       0.012479       0.035413      -0.009690       0.002458       0.007128      -0.006347      -0.023045      -0.013612      -0.001326       0.014937              1.748148       1.462185      -0.141252      -0.026849       2.231892       0.276949       1.550366           0.000001
           26              H      -3.373273       9.924955       4.941921       0.126497       1.111114 0.84870576E+01  0.83902340E+02                                 1.711841                            1.658585      -1.274136       2.281194                    0.995811       3.456166       9.465088       0.509729       1.215485      -0.723741      -0.036849      -0.007909      -0.016302       0.041063       0.005799       0.005761      -0.000400       0.021893      -0.012345      -0.010896      -0.005062       0.015958              1.702473       2.038403       0.070745       0.230609       1.661133       0.049205       1.407882          -0.000004
           27              H       0.296229       8.611966       5.898136       0.110811       1.111891 0.84694368E+01  0.83572399E+02                                 1.712506                            1.657392      -1.004794       2.400415                    0.997850       3.404798       9.274980       0.510353       1.216263      -0.724597       0.026874      -0.025707       0.005814       0.037641      -0.007387       0.004888       0.002419       0.014707      -0.039489      -0.015068      -0.002368       0.017436              1.714822       1.708690      -0.361801       0.063428       1.997993      -0.078051       1.437781          -0.000003
           28              H       5.511937      -0.227867       6.239009       0.106700       1.079038 0.79911365E+01  0.77832813E+02                                 1.695358                            1.622409      -0.722238       2.532081                    0.999716       3.336409       9.074465       0.509107       1.235217      -0.720710       0.036446       0.004380       0.008449       0.037668      -0.003099       0.007921       0.003709       0.005185      -0.053384      -0.020511       0.006410       0.014101              1.715678       2.148694       0.268131       0.209174       1.524334       0.042855       1.474006          -0.000001
           29              H       3.999427       1.518648       6.057505       0.104181       0.945722 0.68087300E+01  0.65385166E+02                                 1.693019                            1.603276      -1.240043       2.288322                    0.993511       3.823760      11.238072       0.450517       1.415733      -0.678744       0.012784       0.034208       0.009148       0.037647       0.005828       0.006447       0.003252      -0.004274      -0.038797      -0.015146       0.000936       0.014210              1.741359       1.538783       0.264000       0.077258       2.256062       0.128343       1.429231           0.000001
           30              H       4.380059       1.602091      12.599020       0.112787       1.111745 0.80759186E+01  0.79802623E+02                                 1.798856                            1.683114      -1.087899       2.369075                    0.997306       3.568735      10.160917       0.471210       1.315426      -0.701140       0.024501      -0.043686       0.018765       0.053487      -0.010903       0.004542      -0.006101       0.005697      -0.023052      -0.010942      -0.006333       0.017275              1.831118       1.631718      -0.267195       0.093606       2.195837      -0.413911       1.665798          -0.000002
           31              H       1.757129       4.298609      11.750527       0.102542       1.061810 0.72121074E+01  0.69362752E+02                                 1.753702                            1.594568      -0.981807       2.417689                    0.997591       3.525569       9.941918       0.481712       1.322071      -0.699417      -0.043871       0.030947       0.001077       0.053699      -0.013124      -0.005725      -0.008125       0.008524      -0.032502      -0.019622       0.000405       0.019217              1.834419       2.358607      -0.601794      -0.012365       1.749263      -0.083619       1.395388          -0.000002
           32              H       6.456976       2.152896       7.171614       0.117755       0.937752 0.62835404E+01  0.58545458E+02                                 1.634972                            1.504374      -0.891335       2.474788                    0.998976       3.379678       9.464830       0.486719       1.350637      -0.693787      -0.044480      -0.028800      -0.017348       0.055757       0.011139       0.005702       0.007969       0.013363       0.002723      -0.014773      -0.002696       0.017469              1.709270       2.008346       0.530326       0.295522       1.620348       0.196972       1.499116           0.000001
           33              H      -0.926449       4.088883       9.482467       0.100918       1.110928 0.77244035E+01  0.76247680E+02                                 1.855830                            1.686466      -1.314692       2.253901                    0.994225       3.851644      11.326652       0.449390       1.380770      -0.685761       0.015972       0.029391       0.040825       0.052779       0.007303       0.005669       0.010556       0.006279       0.030770      -0.014808      -0.003605       0.018413              1.942725       1.704010       0.270805       0.329489       1.799570       0.451506       2.324594          -0.000000
           34              H      -0.570023       1.666186      11.282749       0.112298       1.142043 0.81112424E+01  0.79037559E+02                                 1.746637                            1.626324      -0.780508       2.520783                    0.999697       3.224940       8.679519       0.514046       1.222808      -0.724911       0.018190      -0.033671      -0.040172       0.055483      -0.010963      -0.000557       0.015813       0.012996       0.025941      -0.023183       0.003481       0.019702              1.780349       1.651647      -0.263416      -0.302270       1.659047       0.372453       2.030354          -0.000005
           35              H      -3.087992       3.674686      13.412098       0.110384       1.089042 0.78986708E+01  0.77773850E+02                                 1.785197                            1.673387      -1.111478       2.359270                    0.996565       3.599396      10.296677       0.467904       1.329444      -0.697894      -0.045852       0.030936       0.014046       0.057067      -0.015946      -0.005123       0.001955       0.018947      -0.013606      -0.016343      -0.005583       0.021926              1.818942       2.141658      -0.358763      -0.205186       1.674917       0.178331       1.640252          -0.000002
           36              C      -2.428016       6.952793      11.895140      -0.025660      36.004521 0.44728253E+03  0.10551493E+05                                 9.527236                            7.079432      -0.064005       1.988809                    0.999077      27.480049      78.185766       0.617914       0.420190      -1.065738       0.027003       0.026954       0.030401       0.048784      -0.002842      -0.004761      -0.000366       0.000332      -0.024111      -0.009795       0.002177       0.007618             11.409077      10.826187       1.815734       3.961739      13.687655       4.952499       9.713388          -0.000000
           37              C      -2.683436       8.237887      12.352588      -0.116620      33.178371 0.44991378E+03  0.10759001E+05                                 9.235643                            7.282583      -0.239809       1.897680                    0.999128      30.254021      90.172783       0.579416       0.442052      -1.039608       0.017397      -0.013107       0.004789       0.022303      -0.011050      -0.023058      -0.036861       0.042368       0.035552      -0.055937       0.013138       0.042799             10.519956       7.979622       1.026124       2.089103      14.710992       5.226725       8.869254           0.000002
           38              C       2.790199      -2.082562      13.099262      -0.021837      35.542667 0.44629418E+03  0.10516909E+05                                 9.465110                            7.079907      -0.020439       2.005947                    0.999228      27.294017      77.483734       0.617126       0.421177      -1.065664       0.007216      -0.041750      -0.012677       0.044225       0.002104       0.004619      -0.002857       0.015968      -0.001174      -0.009506      -0.000725       0.010231             11.270529       8.206873      -1.395288       1.270211      17.528935       4.628395       8.075780           0.000001
           39              C      -0.547196       8.299948      13.409147      -0.080419      28.080259 0.40953693E+03  0.95140956E+04                                 8.110498                            6.847286       0.049510       1.999645                    0.999679      28.675849      82.759615       0.614125       0.429314      -1.052939      -0.010880      -0.014621      -0.013150       0.022474       0.020327       0.007078      -0.012213       0.038509       0.056620      -0.040734       0.017936       0.022798              8.591660       7.679782      -1.700872       0.936437      11.547779       2.325656       6.547418          -0.000002
           40              C      -0.299921       7.018768      12.982687      -0.089394      28.291170 0.40100873E+03  0.92453466E+04                                 8.061271                            6.699963       0.297161       2.080112                    0.999713      28.348494      80.881089       0.632870       0.419780      -1.061358      -0.025778       0.015121       0.001340       0.029916      -0.005558       0.013207      -0.001927       0.034601      -0.017188      -0.015311      -0.011243       0.026554              8.630086       8.134367      -1.063730       1.503016      10.739193       2.413558       7.016698          -0.000002
           41              C      -1.223777       6.349756      12.202073      -0.109992      30.138974 0.46375938E+03  0.11154956E+05                                 8.613136                            7.359002      -0.072421       1.948915                    0.999299      30.138275      89.577706       0.581506       0.437901      -1.043884      -0.002196       0.024108       0.008921       0.025799      -0.008203      -0.022111       0.004583      -0.039979       0.018824      -0.035480       0.009853       0.025627              9.127552       9.358469      -0.248690       2.401688      10.257303       2.239321       7.766884           0.000004
           42              C      -3.418256       6.241672      11.036317       0.584197      23.310775 0.25349493E+03  0.52767038E+04                                 7.567115                            5.664385       0.018225       2.059497                    0.999714      22.636343      63.920507       0.619933       0.474644      -1.016495      -0.044743      -0.023848      -0.031779       0.059838       0.006673      -0.060274      -0.056958      -0.004444       0.130954      -0.073927      -0.028281       0.102208              8.890455       9.827273       1.567366       3.310382       9.569536       3.024721       7.274555           0.000002
           43              C       2.526115      -0.684720      13.525723       0.584068      22.562959 0.25942623E+03  0.54321195E+04                                 7.476078                            5.759483      -0.107743       2.018717                    0.999463      22.730038      64.399305       0.610051       0.479495      -1.013795      -0.023955       0.051340       0.012667       0.058053       0.016282      -0.036405      -0.043849       0.033925       0.175989      -0.062419      -0.027610       0.090030              8.693224       6.482817      -1.426366       0.623586      13.754118       2.728451       5.842736           0.000004
           44              C       0.420837       7.766612       9.268499      -0.044620      36.825241 0.45216529E+03  0.10681483E+05                                 9.605724                            7.079733       0.006761       2.007288                    0.999339      27.634586      78.339602       0.623741       0.415688      -1.070031      -0.031209       0.044656       0.003948       0.054623       0.003905       0.006944       0.007131       0.001685      -0.008289      -0.009522      -0.002502       0.012024             11.508457      12.631606      -3.584873       1.610516      16.445882       0.219401       5.447882          -0.000001
           45              C       0.811236       9.065479       9.523785      -0.119984      33.108784 0.44483583E+03  0.10585421E+05                                 9.135957                            7.190383      -0.164620       1.917686                    0.999473      30.111978      88.923897       0.590557       0.435849      -1.045456      -0.024263      -0.007392       0.004120       0.025697       0.018835      -0.005533      -0.006262       0.063074       0.116355      -0.056346       0.015282       0.041064             10.345691       8.585215      -1.513606       1.138689      17.235397       0.432587       5.216461          -0.000003
           46              C       4.468326      -0.881357       9.357038      -0.018776      36.058705 0.45047444E+03  0.10625680E+05                                 9.509210                            7.085003      -0.033435       1.997808                    0.999255      27.303838      77.204224       0.621410       0.417870      -1.069225      -0.010277      -0.041099      -0.002289       0.042426      -0.003876       0.012469      -0.003525       0.011649       0.032118      -0.012354      -0.007547       0.019901             11.397253       9.448428       1.846033       1.594862      19.103949       1.157710       5.639382          -0.000001
           47              C       3.152399      -1.155208       8.968944      -0.088112      28.572307 0.42787497E+03  0.10070579E+05                                 8.254828                            7.029906      -0.100746       1.947384                    0.999397      29.294271      85.680031       0.600835       0.433125      -1.048423       0.010472      -0.017106      -0.004428       0.020540      -0.024004      -0.007312      -0.007479       0.027864       0.047905      -0.037656       0.016100       0.021556              8.799178       8.693045       1.524310       1.309837      12.337694       0.648704       5.366795          -0.000001
           48              C      -1.785599       8.556827       8.750549      -0.084394      28.413313 0.41711221E+03  0.97537462E+04                                 8.208942                            6.921468      -0.000474       1.987739                    0.998711      28.879741      84.160362       0.608153       0.430700      -1.050024       0.021953       0.005753       0.003542       0.022969      -0.004050       0.004253       0.002810       0.036679      -0.029852      -0.015761      -0.008450       0.024211              8.807023       8.891189       0.722533       1.159497      12.143133       0.243757       5.386746           0.000002
           49              C      -0.885670       7.505723       8.875979      -0.091719      30.570657 0.46954923E+03  0.11351042E+05                                 8.775628                            7.466532      -0.259580       1.893960                    0.998452      30.223414      90.621982       0.569067       0.445234      -1.037569       0.001156       0.027231      -0.001249       0.027284       0.021193      -0.004231       0.002192      -0.030721       0.038856      -0.033143       0.013445       0.019698              9.377459      10.840159      -0.607339       1.631566      11.545698       0.086906       5.746522           0.000003
           50              C       1.410470       6.651917       9.398356       0.610155      23.542738 0.24940935E+03  0.51646083E+04                                 7.601550                            5.610257      -0.006875       2.051776                    0.999589      22.345450      62.696061       0.625025       0.473243      -1.018429       0.036069      -0.056702       0.015259       0.068912       0.040979      -0.043464      -0.027919       0.012296       0.226441      -0.079598      -0.022706       0.102303              8.971322      10.758849      -3.078007       1.530115      11.322578       0.590759       4.832539           0.000002
           51              C       4.923259       0.524552       9.531163       0.575967      23.065824 0.26104300E+03  0.54688186E+04                                 7.523864                            5.740634      -0.103458       2.015688                    0.999491      22.837333      64.502188       0.617569       0.473412      -1.018087       0.027962       0.048413       0.013390       0.057489      -0.016355      -0.068113       0.011305       0.087000       0.121629      -0.066764      -0.036020       0.102784              8.841552       6.788674       2.464829       1.994218      13.832589       0.865446       5.903394           0.000003
           52              C      -1.118561       5.808040       2.526297       0.163509      23.131207 0.29197648E+03  0.62643201E+04                                 7.238034                            5.824425       0.219703       2.105178                    0.999584      25.058047      70.651606       0.655225       0.435702      -1.043787       0.045434      -0.021720       0.015985       0.052835      -0.000451       0.032532       0.039480      -0.042994       0.032934      -0.052981      -0.006136       0.059117              7.966467       8.680328      -0.653773      -1.859242       8.319351      -2.826324       6.899722          -0.000002
           53              C       0.299919       4.350986       2.986697       0.140159      24.605035 0.29798668E+03  0.63995384E+04                                 7.413477                            5.785859       0.356244       2.132467                    0.999862      25.356754      70.574161       0.676993       0.421279      -1.056947      -0.036151       0.030388      -0.018809       0.050834      -0.015682       0.022379       0.038902      -0.015164      -0.017428      -0.052845       0.010661       0.042184              8.307162      10.523563      -1.865958      -1.612334       7.880233      -2.497045       6.517692          -0.000005
           54              C       5.432883       5.528049       7.264579       0.172483      23.725540 0.29528758E+03  0.63488342E+04                                 7.399359                            5.879704       0.238666       2.114170                    0.999473      24.935010      70.219957       0.648874       0.439033      -1.042525      -0.022448      -0.019090      -0.035334       0.046009      -0.011366       0.025514      -0.010937      -0.037014      -0.103871      -0.048632       0.005142       0.043489              8.329625       9.541696       2.988086      -0.126645       5.954812       1.353454       9.492367          -0.000003
           55              C       4.132853       4.486946       6.017663       0.161545      24.979156 0.30459095E+03  0.66247401E+04                                 7.695607                            5.987359       0.011629       2.027461                    0.999456      25.785906      73.939403       0.638071       0.441352      -1.037240       0.048233       0.000405       0.036052       0.060219      -0.027357       0.027689      -0.005354      -0.084252      -0.062690      -0.057560      -0.005294       0.062853              8.723663       8.942640       2.454004      -0.387757       6.340257       2.134909      10.888093          -0.000001
           56              C       3.805281       6.022905       2.769778       0.146690      23.239364 0.28889848E+03  0.61471029E+04                                 7.096956                            5.692953       0.593320       2.222374                    0.999768      24.819073      68.415802       0.684258       0.420689      -1.058934       0.043835       0.002817      -0.033065       0.054980       0.006349      -0.014949       0.005138      -0.054597      -0.026075      -0.033397       0.000713       0.032684              7.777581       8.764031      -2.038057       0.713933       5.425298       1.528190       9.143413          -0.000004
           57              C       5.167926       4.932725       1.617302       0.158424      23.800894 0.30579701E+03  0.66363874E+04                                 7.365081                            5.962289       0.051366       2.040555                    0.999535      25.549000      72.422778       0.647416       0.435937      -1.043763      -0.030116       0.017435       0.030053       0.045980       0.003516      -0.023207      -0.018165      -0.050346      -0.097728      -0.048917       0.001746       0.047170              8.094742       9.166483      -2.040099       0.975300       5.717492       1.426852       9.400250          -0.000002
           58              C       5.271155       1.200027       2.861267      -0.025660      36.004525 0.44728260E+03  0.10551495E+05                                 9.527237                            7.079432      -0.064005       1.988809                    0.999077      27.480051      78.185773       0.617914       0.420190      -1.065738      -0.027003      -0.026954      -0.030401       0.048784      -0.002842      -0.004761      -0.000366       0.000331      -0.024111      -0.009795       0.002177       0.007618             11.409077      10.826188       1.815734       3.961740      13.687655       4.952499       9.713389          -0.000000
           59              C       5.526575      -0.085067       2.403819      -0.116620      33.178366 0.44991369E+03  0.10758998E+05                                 9.235642                            7.282582      -0.239810       1.897680                    0.999128      30.254019      90.172775       0.579416       0.442052      -1.039608      -0.017398       0.013107      -0.004789       0.022303      -0.011050      -0.023058      -0.036861       0.042368       0.035552      -0.055937       0.013138       0.042799             10.519954       7.979622       1.026123       2.089103      14.710989       5.226723       8.869252           0.000002
           60              C       0.052940      10.235382       1.657145      -0.021837      35.542648 0.44629395E+03  0.10516902E+05                                 9.465106                            7.079905      -0.020439       2.005947                    0.999228      27.294007      77.483700       0.617126       0.421177      -1.065664      -0.007216       0.041750       0.012677       0.044225       0.002104       0.004619      -0.002857       0.015968      -0.001174      -0.009506      -0.000725       0.010231             11.270525       8.206872      -1.395288       1.270211      17.528925       4.628392       8.075777           0.000001
           61              C       3.390335      -0.147128       1.347260      -0.080420      28.080176 0.40953543E+03  0.95140574E+04                                 8.110508                            6.847294       0.049511       1.999645                    0.999679      28.675777      82.759546       0.614121       0.429317      -1.052937       0.010880       0.014621       0.013150       0.022474       0.020328       0.007078      -0.012213       0.038509       0.056620      -0.040734       0.017936       0.022798              8.591671       7.679791      -1.700874       0.936439      11.547795       2.325660       6.547426          -0.000002
           62              C       3.143060       1.134052       1.773720      -0.089394      28.291160 0.40100857E+03  0.92453420E+04                                 8.061269                            6.699961       0.297161       2.080112                    0.999713      28.348487      80.881068       0.632870       0.419780      -1.061358       0.025778      -0.015121      -0.001340       0.029916      -0.005558       0.013207      -0.001927       0.034601      -0.017188      -0.015311      -0.011243       0.026554              8.630084       8.134366      -1.063729       1.503016      10.739192       2.413558       7.016696          -0.000002
           63              C       4.066916       1.803064       2.554334      -0.109992      30.138971 0.46375932E+03  0.11154954E+05                                 8.613136                            7.359001      -0.072421       1.948915                    0.999299      30.138273      89.577698       0.581506       0.437901      -1.043884       0.002196      -0.024108      -0.008921       0.025799      -0.008203      -0.022111       0.004583      -0.039979       0.018824      -0.035480       0.009853       0.025627              9.127552       9.358468      -0.248689       2.401688      10.257303       2.239322       7.766884           0.000004
           64              C       6.261395       1.911148       3.720090       0.584197      23.310774 0.25349493E+03  0.52767036E+04                                 7.567115                            5.664385       0.018225       2.059497                    0.999714      22.636343      63.920507       0.619933       0.474644      -1.016495       0.044743       0.023848       0.031779       0.059838       0.006673      -0.060274      -0.056958      -0.004444       0.130954      -0.073927      -0.028281       0.102208              8.890454       9.827273       1.567366       3.310382       9.569535       3.024721       7.274555           0.000002
           65              C       0.317024       8.837540       1.230684       0.584068      22.562955 0.25942621E+03  0.54321189E+04                                 7.476077                            5.759482      -0.107743       2.018717                    0.999463      22.730036      64.399297       0.610051       0.479495      -1.013795       0.023955      -0.051340      -0.012667       0.058053       0.016282      -0.036405      -0.043849       0.033925       0.175989      -0.062420      -0.027610       0.090030              8.693223       6.482817      -1.426366       0.623586      13.754117       2.728450       5.842735           0.000004
           66              C       2.422302       0.386208       5.487908      -0.044620      36.825239 0.45216527E+03  0.10681482E+05                                 9.605724                            7.079733       0.006761       2.007288                    0.999339      27.634585      78.339599       0.623741       0.415688      -1.070031       0.031209      -0.044656      -0.003948       0.054624       0.003905       0.006944       0.007131       0.001685      -0.008289      -0.009522      -0.002502       0.012024             11.508456      12.631606      -3.584873       1.610516      16.445881       0.219401       5.447882          -0.000001
           67              C       2.031903      -0.912659       5.232622      -0.119984      33.108780 0.44483578E+03  0.10585419E+05                                 9.135957                            7.190383      -0.164620       1.917687                    0.999473      30.111975      88.923886       0.590557       0.435849      -1.045456       0.024263       0.007392      -0.004120       0.025697       0.018835      -0.005533      -0.006262       0.063074       0.116355      -0.056346       0.015282       0.041064             10.345690       8.585214      -1.513606       1.138689      17.235396       0.432587       5.216461          -0.000003
           68              C      -1.625187       9.034177       5.399369      -0.018776      36.058704 0.45047443E+03  0.10625680E+05                                 9.509209                            7.085003      -0.033435       1.997808                    0.999255      27.303838      77.204223       0.621410       0.417870      -1.069225       0.010277       0.041099       0.002289       0.042426      -0.003876       0.012469      -0.003525       0.011649       0.032118      -0.012354      -0.007547       0.019901             11.397253       9.448427       1.846034       1.594862      19.103949       1.157710       5.639382          -0.000001
           69              C      -0.309260       9.308028       5.787463      -0.088112      28.572315 0.42787515E+03  0.10070584E+05                                 8.254830                            7.029909      -0.100746       1.947384                    0.999397      29.294275      85.680051       0.600835       0.433125      -1.048423      -0.010472       0.017106       0.004427       0.020540      -0.024004      -0.007312      -0.007479       0.027864       0.047905      -0.037656       0.016100       0.021556              8.799180       8.693048       1.524312       1.309838      12.337697       0.648705       5.366797          -0.000001
           70              C       4.628738      -0.404007       6.005858      -0.084394      28.413307 0.41711209E+03  0.97537427E+04                                 8.208941                            6.921467      -0.000474       1.987739                    0.998711      28.879736      84.160344       0.608153       0.430700      -1.050024      -0.021953      -0.005753      -0.003542       0.022969      -0.004050       0.004253       0.002810       0.036679      -0.029852      -0.015761      -0.008450       0.024211              8.807021       8.891188       0.722533       1.159497      12.143130       0.243757       5.386745           0.000002
           71              C       3.728809       0.647097       5.880428      -0.091719      30.570651 0.46954911E+03  0.11351038E+05                                 8.775627                            7.466531      -0.259579       1.893961                    0.998452      30.223409      90.621960       0.569067       0.445234      -1.037569      -0.001156      -0.027231       0.001249       0.027284       0.021193      -0.004231       0.002192      -0.030721       0.038856      -0.033143       0.013445       0.019698              9.377458      10.840156      -0.607339       1.631566      11.545696       0.086906       5.746521           0.000003
           72              C       1.432669       1.500903       5.358051       0.610155      23.542739 0.24940937E+03  0.51646087E+04                                 7.601550                            5.610257      -0.006875       2.051776                    0.999589      22.345451      62.696062       0.625025       0.473243      -1.018429      -0.036069       0.056702      -0.015259       0.068912       0.040979      -0.043464      -0.027919       0.012296       0.226441      -0.079598      -0.022706       0.102303              8.971321      10.758849      -3.078007       1.530116      11.322576       0.590759       4.832538           0.000001
           73              C      -2.080120       7.628268       5.225244       0.575967      23.065825 0.26104301E+03  0.54688190E+04                                 7.523865                            5.740634      -0.103458       2.015688                    0.999491      22.837334      64.502193       0.617569       0.473412      -1.018087      -0.027962      -0.048413      -0.013390       0.057489      -0.016355      -0.068113       0.011305       0.087000       0.121629      -0.066764      -0.036020       0.102784              8.841553       6.788674       2.464830       1.994218      13.832590       0.865446       5.903395           0.000003
           74              C       3.961700       2.344780      12.230110       0.163509      23.131205 0.29197643E+03  0.62643189E+04                                 7.238034                            5.824425       0.219703       2.105178                    0.999584      25.058045      70.651598       0.655225       0.435702      -1.043787      -0.045434       0.021720      -0.015985       0.052835      -0.000451       0.032532       0.039480      -0.042994       0.032934      -0.052981      -0.006136       0.059117              7.966466       8.680327      -0.653773      -1.859241       8.319350      -2.826324       6.899721          -0.000002
           75              C       2.543220       3.801834      11.769710       0.140159      24.605033 0.29798664E+03  0.63995374E+04                                 7.413477                            5.785859       0.356244       2.132467                    0.999862      25.356753      70.574157       0.676993       0.421279      -1.056947       0.036151      -0.030388       0.018809       0.050834      -0.015682       0.022379       0.038902      -0.015164      -0.017428      -0.052845       0.010661       0.042184              8.307162      10.523562      -1.865958      -1.612333       7.880232      -2.497045       6.517691          -0.000005
           76              C      -2.589744       2.624771       7.491828       0.172483      23.725535 0.29528752E+03  0.63488325E+04                                 7.399358                            5.879704       0.238666       2.114171                    0.999473      24.935006      70.219943       0.648874       0.439033      -1.042525       0.022448       0.019090       0.035334       0.046009      -0.011366       0.025514      -0.010937      -0.037014      -0.103871      -0.048632       0.005142       0.043490              8.329624       9.541694       2.988085      -0.126644       5.954811       1.353454       9.492366          -0.000003
           77              C      -1.289714       3.665874       8.738744       0.161546      24.979155 0.30459094E+03  0.66247400E+04                                 7.695607                            5.987359       0.011629       2.027461                    0.999456      25.785906      73.939401       0.638072       0.441352      -1.037240      -0.048233      -0.000405      -0.036052       0.060219      -0.027357       0.027689      -0.005354      -0.084252      -0.062690      -0.057560      -0.005294       0.062853              8.723662       8.942639       2.454004      -0.387756       6.340256       2.134909      10.888092          -0.000001
           78              C      -0.962142       2.129915      11.986629       0.146689      23.239371 0.28889862E+03  0.61471063E+04                                 7.096958                            5.692955       0.593320       2.222373                    0.999768      24.819078      68.415815       0.684257       0.420689      -1.058934      -0.043835      -0.002817       0.033065       0.054980       0.006349      -0.014949       0.005138      -0.054597      -0.026075      -0.033397       0.000713       0.032684              7.777582       8.764033      -2.038057       0.713935       5.425299       1.528189       9.143414          -0.000004
           79              C      -2.324787       3.220095      13.139105       0.158424      23.800891 0.30579698E+03  0.66363867E+04                                 7.365080                            5.962288       0.051366       2.040555                    0.999535      25.548998      72.422769       0.647416       0.435937      -1.043763       0.030116      -0.017435      -0.030053       0.045980       0.003516      -0.023207      -0.018165      -0.050346      -0.097728      -0.048917       0.001746       0.047170              8.094741       9.166482      -2.040099       0.975300       5.717491       1.426851       9.400249          -0.000002
           80              N      -0.766383       4.043241       3.684675      -0.181784      33.829689 0.47481587E+03  0.11197053E+05                                 8.661554                            6.985100       0.164186       2.081414                    0.999179      27.114785      73.375766       0.674025       0.385346      -1.105830      -0.033916       0.125295      -0.094285       0.160434      -0.043637       0.000232       0.016425       0.038456      -0.131848      -0.051935      -0.018412       0.070346              9.769674      10.328784       0.096545      -2.450666      10.029367      -4.234743       8.950872          -0.000003
           81              N      -1.695150       5.004012       3.371839      -0.168463      33.977728 0.47897450E+03  0.11333325E+05                                 8.761997                            7.060996       0.146103       2.080673                    0.999266      26.998870      73.472128       0.663148       0.390347      -1.100953       0.151901      -0.044045      -0.018963       0.159291      -0.035928       0.027809      -0.014849      -0.092540      -0.044923      -0.061896      -0.010528       0.072425              9.973851      12.762307      -0.177789      -3.367494       8.820990      -2.368825       8.338255          -0.000003
           82              N       0.141619       5.450912       2.244450      -0.296270      36.850027 0.51158636E+03  0.12275047E+05                                 9.137282                            7.211145       0.130806       2.058760                    0.999266      28.054943      76.251416       0.669701       0.381172      -1.110308      -0.076316      -0.038680       0.070488       0.110855      -0.036933       0.012665      -0.010335      -0.028713      -0.101836      -0.037941      -0.021303       0.059244             10.530185      11.717918       0.879005      -4.214414       9.651811      -4.329896      10.220826          -0.000004
           83              N       4.388376       5.219530       7.995021      -0.177760      33.854581 0.47344519E+03  0.11161163E+05                                 8.687523                            6.978080       0.090544       2.059653                    0.998633      27.089831      73.393133       0.673648       0.385686      -1.105141      -0.020694      -0.057539      -0.149380       0.161411       0.040310       0.028152       0.017872       0.018650      -0.123389      -0.051253      -0.020443       0.071696              9.884693       9.808449       1.591656      -2.008129       5.890054       1.511833      13.955576          -0.000004
           84              N       3.527073       4.547541       7.167187      -0.211829      34.964829 0.49260783E+03  0.11701322E+05                                 8.811856                            7.071544       0.523079       2.183483                    0.999665      27.649133      74.621724       0.677351       0.380679      -1.111349       0.168118       0.062618       0.015006       0.180027      -0.007469       0.046656       0.046334      -0.054426       0.118988      -0.076285      -0.005849       0.082134             10.041445      12.737102       2.346707      -1.692317       6.437847       1.432674      10.949385          -0.000006
           85              N       5.322721       5.086280       6.008809      -0.277868      37.774071 0.52220709E+03  0.12648338E+05                                 9.447341                            7.397626      -0.071664       2.003594                    0.998360      28.154214      77.962567       0.643491       0.392983      -1.097173      -0.066111      -0.011044       0.079388       0.103900       0.032025       0.038005       0.025577      -0.030335      -0.004785      -0.047971      -0.016390       0.064361             11.045609      11.199512       2.855696      -3.251310       7.169573       0.616610      14.767744          -0.000002
           86              N       5.031189       5.499227       2.819949      -0.279047      37.319623 0.51601338E+03  0.12438017E+05                                 9.329348                            7.338901      -0.005673       2.026859                    0.998121      27.945914      76.732806       0.649207       0.391410      -1.100310      -0.068722       0.008436      -0.085279       0.109847      -0.026611      -0.038186       0.022173      -0.032161      -0.032725      -0.049125      -0.010018       0.059143             10.818668      12.454071      -1.474378       4.190975       6.609673       1.371470      13.392260          -0.000002
           87              N       4.098844       5.091481       0.858823      -0.180984      33.961737 0.46592329E+03  0.10916395E+05                                 8.626719                            6.871763       0.277320       2.117055                    0.999572      26.898202      72.140156       0.687841       0.380061      -1.111601      -0.023025       0.064525       0.131625       0.148388      -0.044321      -0.019360       0.014824       0.039379      -0.101427      -0.039852      -0.031190       0.071042              9.868837       9.450758      -1.951197       1.514945       6.272796       1.829678      13.882957          -0.000003
           88              N       3.204786       5.806718       1.599595      -0.188573      34.741377 0.46864649E+03  0.10987264E+05                                 8.784217                            6.906156       0.414651       2.166229                    0.999444      26.818170      71.757677       0.684547       0.381644      -1.111350       0.145514      -0.043652      -0.004490       0.151987      -0.023926      -0.031597       0.049433      -0.027067       0.063489      -0.040685      -0.037034       0.077719             10.115443      13.473188      -3.426326       2.207118       6.615955       0.615940      10.257185          -0.000003
           89              N       3.609522       4.109579      11.071732      -0.181784      33.829689 0.47481587E+03  0.11197053E+05                                 8.661554                            6.985100       0.164186       2.081414                    0.999179      27.114785      73.375765       0.674025       0.385346      -1.105830       0.033916      -0.125295       0.094285       0.160434      -0.043637       0.000232       0.016425       0.038456      -0.131848      -0.051935      -0.018411       0.070346              9.769674      10.328784       0.096545      -2.450666      10.029367      -4.234743       8.950872          -0.000003
           90              N       4.538289       3.148808      11.384568      -0.168463      33.977730 0.47897454E+03  0.11333326E+05                                 8.761997                            7.060996       0.146103       2.080673                    0.999266      26.998871      73.472131       0.663148       0.390347      -1.100953      -0.151902       0.044045       0.018963       0.159291      -0.035928       0.027809      -0.014849      -0.092540      -0.044923      -0.061896      -0.010528       0.072425              9.973851      12.762308      -0.177789      -3.367494       8.820991      -2.368825       8.338255          -0.000003
           91              N       2.701520       2.701908      12.511957      -0.296270      36.850031 0.51158644E+03  0.12275050E+05                                 9.137282                            7.211145       0.130806       2.058760                    0.999266      28.054945      76.251422       0.669701       0.381172      -1.110308       0.076316       0.038680      -0.070488       0.110855      -0.036933       0.012665      -0.010335      -0.028713      -0.101836      -0.037941      -0.021303       0.059244             10.530186      11.717919       0.879005      -4.214415       9.651812      -4.329896      10.220827          -0.000004
           92              N      -1.545237       2.933290       6.761386      -0.177760      33.854579 0.47344516E+03  0.11161162E+05                                 8.687522                            6.978080       0.090544       2.059653                    0.998633      27.089830      73.393127       0.673648       0.385686      -1.105141       0.020694       0.057539       0.149380       0.161411       0.040310       0.028152       0.017872       0.018651      -0.123389      -0.051253      -0.020443       0.071696              9.884692       9.808447       1.591655      -2.008128       5.890053       1.511833      13.955576          -0.000004
           93              N      -0.683934       3.605279       7.589220      -0.211829      34.964829 0.49260789E+03  0.11701324E+05                                 8.811856                            7.071544       0.523080       2.183483                    0.999665      27.649134      74.621724       0.677351       0.380679      -1.111349      -0.168118      -0.062618      -0.015006       0.180027      -0.007469       0.046656       0.046334      -0.054426       0.118988      -0.076285      -0.005849       0.082134             10.041444      12.737099       2.346706      -1.692315       6.437847       1.432674      10.949385          -0.000006
           94              N      -2.479582       3.066540       8.747598      -0.277868      37.774067 0.52220705E+03  0.12648336E+05                                 9.447339                            7.397625      -0.071663       2.003594                    0.998360      28.154213      77.962558       0.643491       0.392982      -1.097173       0.066111       0.011044      -0.079389       0.103900       0.032025       0.038004       0.025577      -0.030335      -0.004785      -0.047971      -0.016390       0.064361             11.045608      11.199510       2.855695      -3.251309       7.169572       0.616610      14.767741          -0.000002
           95              N      -2.188050       2.653593      11.936458      -0.279047      37.319622 0.51601337E+03  0.12438016E+05                                 9.329348                            7.338901      -0.005674       2.026859                    0.998121      27.945914      76.732805       0.649208       0.391410      -1.100310       0.068722      -0.008436       0.085279       0.109847      -0.026611      -0.038186       0.022173      -0.032161      -0.032725      -0.049125      -0.010018       0.059143             10.818668      12.454070      -1.474378       4.190975       6.609673       1.371469      13.392260          -0.000002
           96              N      -1.255705       3.061339      13.897584      -0.180984      33.961735 0.46592326E+03  0.10916394E+05                                 8.626718                            6.871763       0.277320       2.117055                    0.999572      26.898201      72.140151       0.687841       0.380061      -1.111601       0.023025      -0.064525      -0.131625       0.148388      -0.044321      -0.019360       0.014824       0.039379      -0.101427      -0.039852      -0.031190       0.071042              9.868836       9.450757      -1.951197       1.514945       6.272796       1.829677      13.882956          -0.000003
           97              N      -0.361647       2.346102      13.156812      -0.188573      34.741371 0.46864639E+03  0.10987261E+05                                 8.784216                            6.906156       0.414651       2.166229                    0.999444      26.818167      71.757668       0.684547       0.381644      -1.111350      -0.145514       0.043652       0.004490       0.151987      -0.023926      -0.031597       0.049433      -0.027067       0.063489      -0.040685      -0.037033       0.077719             10.115442      13.473188      -3.426326       2.207118       6.615955       0.615939      10.257184          -0.000003
           98              O      -3.174370       5.117958      10.598052      -0.608030      44.304940 0.69554201E+03  0.17850034E+05                                10.041699                            8.292225       0.044990       2.045188                    0.994556      29.226217      79.633329       0.643784       0.370723      -1.128758       0.001618       0.026392       0.016567       0.031203      -0.000300      -0.069041      -0.009546      -0.093460       0.058121      -0.097474       0.034697       0.062777             11.360392       8.120405       0.541644       0.528654      17.021385       3.937834       8.939386          -0.000000
           99              O      -4.518346       6.852904      10.778080      -0.535822      31.560481 0.47013299E+03  0.10906482E+05                                 7.809947                            6.597794       0.503589       2.221843                    0.998189      26.733100      68.566845       0.760386       0.347223      -1.150900       0.007122      -0.017606       0.002313       0.019132      -0.013951       0.030043      -0.019615       0.107010      -0.065144      -0.054543      -0.022399       0.076942              8.590806      12.862220       0.014368       3.311025       6.493799       0.553548       6.416400          -0.000005
          100              O       1.404014      -0.175355      13.196655      -0.558527      31.108052 0.49747745E+03  0.11727449E+05                                 7.749943                            6.815743       0.403573       2.174973                    0.998249      27.445511      71.404246       0.741979       0.350174      -1.146279       0.037546       0.003536       0.018178       0.041865      -0.046839      -0.001277      -0.008682      -0.027265      -0.106582      -0.040143      -0.026778       0.066920              8.318964       8.220920      -3.578865       0.460564      11.386748       0.249069       5.349224          -0.000005
          101              O       3.378142      -0.030712      14.127784      -0.579185      29.894870 0.49307561E+03  0.11595928E+05                                 7.572413                            6.842761       0.708678       2.277064                    0.996661      27.572865      71.610462       0.731364       0.356107      -1.141667      -0.020982      -0.015034      -0.008134       0.027064       0.066346      -0.009630      -0.001745      -0.006763       0.157406      -0.092897       0.036381       0.056516              7.976224       6.441855       1.685294       1.226510       9.885371       2.034178       7.601446          -0.000005
          102              O       1.121602       5.490011       9.072239      -0.624065      41.798304 0.65573625E+03  0.16558988E+05                                 9.553015                            7.969677       0.317587       2.133644                    0.995280      29.013700      78.058274       0.667756       0.363231      -1.136135      -0.016156       0.038162       0.027666       0.049828       0.047993      -0.036848       0.019398      -0.079886       0.118368      -0.095036       0.042375       0.052662             10.519452       8.481579       0.346722       0.469382      15.399029       3.395114       7.677749          -0.000004
          103              O       2.543097       6.973911       9.867609      -0.504780      33.128885 0.45920782E+03  0.10598294E+05                                 8.145671                            6.555526       0.400826       2.203243                    0.997350      26.212180      67.217156       0.756210       0.350943      -1.147003       0.003481      -0.004563       0.002271       0.006173       0.005121       0.019299      -0.014288       0.103594      -0.000201      -0.056377      -0.001845       0.058222              9.313324      15.139920      -2.522005       2.728981       7.095858      -0.226007       5.704193          -0.000006
          104              O       5.953508       0.710159      10.267508      -0.584305      32.766921 0.51596455E+03  0.12264738E+05                                 8.033987                            6.933652       0.437123       2.175584                    0.998721      27.905412      72.709479       0.737449       0.349410      -1.147839      -0.026217       0.007501      -0.022191       0.035157       0.030514       0.019099       0.039533       0.042612       0.015307      -0.054730      -0.005585       0.060314              8.826137       9.045801       3.366620       2.897274      10.111299       2.306248       7.321311          -0.000008
          105              O       4.340124       1.461717       8.970420      -0.599470      32.705036 0.56863087E+03  0.13844262E+05                                 8.012418                            7.368301       0.751697       2.271646                    0.997512      28.457216      74.954902       0.702637       0.358043      -1.141255       0.014058      -0.023392       0.010549       0.029259      -0.050827      -0.051137      -0.035340      -0.007664       0.120198      -0.098452       0.029318       0.069134              8.381057       6.366783      -0.856648       1.251584      11.331090      -1.524587       7.445298          -0.000006
          106              O       6.017509       3.034862       4.158355      -0.608030      44.304938 0.69554197E+03  0.17850033E+05                                10.041699                            8.292225       0.044990       2.045188                    0.994556      29.226216      79.633326       0.643784       0.370723      -1.128758      -0.001618      -0.026392      -0.016567       0.031203      -0.000301      -0.069041      -0.009546      -0.093460       0.058121      -0.097474       0.034697       0.062777             11.360392       8.120405       0.541644       0.528654      17.021384       3.937834       8.939385           0.000000
          107              O       7.361485       1.299916       3.978327      -0.535822      31.560487 0.47013308E+03  0.10906485E+05                                 7.809948                            6.597795       0.503589       2.221843                    0.998189      26.733100      68.566849       0.760386       0.347223      -1.150900      -0.007122       0.017606      -0.002313       0.019132      -0.013951       0.030043      -0.019615       0.107010      -0.065144      -0.054543      -0.022399       0.076942              8.590808      12.862222       0.014368       3.311026       6.493800       0.553548       6.416401          -0.000005
          108              O       1.439125       8.328175       1.559752      -0.558527      31.108050 0.49747743E+03  0.11727449E+05                                 7.749943                            6.815744       0.403573       2.174973                    0.998249      27.445509      71.404242       0.741979       0.350174      -1.146279      -0.037546      -0.003536      -0.018178       0.041865      -0.046839      -0.001277      -0.008682      -0.027265      -0.106581      -0.040143      -0.026778       0.066920              8.318964       8.220921      -3.578866       0.460564      11.386748       0.249069       5.349224          -0.000005
          109              O      -0.535003       8.183532       0.628623      -0.579185      29.894865 0.49307551E+03  0.11595926E+05                                 7.572412                            6.842760       0.708679       2.277064                    0.996661      27.572863      71.610453       0.731364       0.356107      -1.141667       0.020982       0.015034       0.008134       0.027064       0.066346      -0.009630      -0.001745      -0.006763       0.157406      -0.092897       0.036381       0.056516              7.976222       6.441854       1.685294       1.226509       9.885369       2.034177       7.601444          -0.000004
          110              O       1.721537       2.662809       5.684168      -0.624066      41.798306 0.65573633E+03  0.16558990E+05                                 9.553015                            7.969677       0.317587       2.133644                    0.995280      29.013701      78.058278       0.667756       0.363232      -1.136135       0.016157      -0.038162      -0.027666       0.049828       0.047993      -0.036848       0.019398      -0.079886       0.118368      -0.095036       0.042375       0.052662             10.519452       8.481580       0.346724       0.469384      15.399028       3.395114       7.677749          -0.000004
          111              O       0.300042       1.178909       4.888798      -0.504780      33.128889 0.45920786E+03  0.10598295E+05                                 8.145671                            6.555527       0.400826       2.203242                    0.997350      26.212181      67.217159       0.756210       0.350943      -1.147003      -0.003481       0.004563      -0.002271       0.006173       0.005121       0.019299      -0.014288       0.103594      -0.000201      -0.056377      -0.001845       0.058222              9.313324      15.139922      -2.522006       2.728981       7.095858      -0.226007       5.704193          -0.000006
          112              O      -3.110369       7.442661       4.488899      -0.584305      32.766920 0.51596452E+03  0.12264737E+05                                 8.033987                            6.933652       0.437124       2.175584                    0.998721      27.905409      72.709473       0.737449       0.349410      -1.147839       0.026217      -0.007501       0.022191       0.035157       0.030514       0.019099       0.039533       0.042612       0.015306      -0.054730      -0.005585       0.060314              8.826138       9.045802       3.366620       2.897274      10.111300       2.306248       7.321311          -0.000008
          113              O      -1.496985       6.691103       5.785987      -0.599470      32.705042 0.56863100E+03  0.13844266E+05                                 8.012419                            7.368302       0.751697       2.271646                    0.997512      28.457219      74.954913       0.702637       0.358043      -1.141255      -0.014058       0.023392      -0.010549       0.029259      -0.050827      -0.051137      -0.035340      -0.007664       0.120198      -0.098452       0.029318       0.069134              8.381058       6.366783      -0.856648       1.251584      11.331091      -1.524587       7.445299          -0.000006

******************************************************
Auxiliary information for the entire system
The total spin magnetic moment of the unit cell is   -0.000240
The total net atomic charge of the unit cell is   0.000007
Accuracy of reproducing the electrostatic potential in the unit cell:
  The inner radius (bohr) =    5.0000
  The outer radius (bohr) =   12.0000
  Valid grid points have density less than (e/(bohr^3)) =    0.0001
  The number of valid grid points were=        20542
  The rms potential error without charges in kcal/mol is=      6.48916
  The rms potential error with partial charges in kcal/mol is=      0.70299
  The RRMSE value at monopole order=      0.10833
  The rms potential error with partial charges and cloud penetration in kcal/mol is=      0.69698
  The RRMSE value at monopole order with cloud penetration is=      0.10741
  The rms potential error with partial charges and atomic dipoles in kcal/mol is=      0.43748
  The RRMSE value at dipole order=      0.06742
  The rms potential error with partial charges, atomic dipoles and cloud penetration in kcal/mol is=      0.42620
  The RRMSE value at dipole order with cloud penetration=      0.06568

******************************************************
The electron densities and ab initio electrostatic potential were computed in VASP using the PBE functional and
projector augmented wave method. See the main text of the journal article for a description of computational details.
The atomic charges, dipoles, and quadrupoles were computed with the DDEC6 method as described in
(a) T. A. Manz and N. Gabaldon Limas, RSC Adv. 6 (2016) 47771-47801 DOI: 10.1039/c6ra04656h
(b) N. Gabaldon Limas and T. A. Manz, RSC Adv. 8 (2018) 2678-2707 DOI: 10.1039/c7ra11829e.
For each atom in the material, the electron cloud parameters were fit to the spherically averaged atom-in-material
electron density using radial positions for which this density was between 10^-4 and 10^-2 electrons per cubic bohr.
The polarizabilities, dispersion coefficients, and quantum Drude oscillator (QDO) parameters were fit using the MCLF method.
The magnetic structure of the system was optimized in VASP from the default ferromagnetic initial guess using spin polarization.
The atomic spin moments (ASMs) were computed on this optimized magnetic structure using the DDEC6 partition as inputs
to the method of T. A. Manz and D. S. Sholl, J. Chem. Theory Comput. 7 (2011) 4146-4164 DOI: 10.1021/ct200539n.
The RMSE and RRMSE were computed using a uniform grid with Ewald summation.
