# Supplementary material for: A collection of forcefield precursors for metal–organic frameworks
Source: RSC Adv. 2019 Nov 13;9(63):36492–507. doi: 10.1039/c9ra07327b (PMC9075174; doi:10.1039/c9ra07327b)
Supplement: RA-009-C9RA07327B-s4626 [file RA-009-C9RA07327B-s4626.xyz]

  138
jmolscript: load "" {1 1 1} spacegroup "x,y,z" unitcell [{     12.837700     0.000000     0.000000 }, {      4.653998    11.964399     0.000000 }, {      2.064656     1.412234    18.880717 }]
Zn    15.245861    12.288765    14.621794     0.754042
Zn     5.860046     9.321180    10.577355     0.845635
Zn     3.608858     4.329002    13.699282     0.754042
Zn     9.777169    12.000510    17.743720     0.845635
Zn     4.310493     1.087868     4.258923     0.754042
Zn    13.696308     4.055453     8.303362     0.845635
Zn    15.947496     9.047631     5.181435     0.754042
Zn     9.779185     1.376123     1.136997     0.845635
Zn    13.511191     2.338409    14.160538     0.714341
Zn     6.045163    11.038224     4.720179     0.714341
H     11.099637     4.712019    11.762687     0.113376
H      9.930748     6.390504    10.705367     0.123402
H      7.700808     3.384731    13.420414     0.122498
H     13.563345     3.063922    17.321170     0.105301
H     15.041182    12.869862    17.847942     0.119993
H      6.644942    12.005545    12.162958     0.106119
H     16.191972     9.986532    12.506587     0.121212
H     12.173299     5.446408    16.558389     0.113376
H     11.032748     7.144277    17.615709     0.123402
H     14.642459     8.132852    14.900662     0.122498
H     12.816125     2.552820    10.999906     0.105301
H      3.141492     4.730421    10.473134     0.119993
H      6.990867    12.242159    16.158118     0.106119
H      5.411489     2.612633    15.814489     0.121212
H      8.456717     8.664614     7.118030     0.113376
H      9.625606     6.986129     8.175350     0.123402
H     11.855546     9.991902     5.460303     0.122498
H      5.993009    10.312711     1.559547     0.105301
H      4.515172     0.506771     1.032775     0.119993
H     12.911412     1.371088     6.717759     0.106119
H      3.364382     3.390101     6.374130     0.121212
H      7.383055     7.930225     2.322328     0.113376
H      8.523606     6.232356     1.265008     0.123402
H      4.913895     5.243781     3.980055     0.122498
H      6.740229    10.823813     7.880811     0.105301
H     16.414862     8.646212     8.407583     0.119993
H     12.565487     1.134474     2.722599     0.106119
H     14.144865    10.764000     3.066228     0.121212
C     10.273003     2.732322    13.316570     0.598437
C      9.514627     3.856523    12.680290    -0.038785
C     10.178910     4.777696    11.876160    -0.096299
C      9.478533     5.784387    11.247621    -0.116374
C      8.100044     5.903474    11.414526    -0.004763
C      7.432655     5.013896    12.253963    -0.049461
C      8.146903     3.988242    12.872118    -0.128166
C      7.389933     7.034170    10.716317     0.615955
C      5.946448     5.076690    12.461651     0.600478
C     12.846097     2.492887    17.169558     0.147431
C     11.123027     1.319743    17.458621     0.174405
C      5.795291    11.735228    12.426344     0.132807
C     16.846844    10.637836    12.610053     0.166943
C     14.318001     5.499119    15.004506     0.598437
C     13.545206     6.613457    15.640786    -0.038785
C     12.445877     6.328311    16.444916    -0.096299
C     11.761572     7.345996    17.073455    -0.116374
C     12.150324     8.673884    16.906549    -0.004763
C     13.221333     8.973378    16.067113    -0.049461
C     13.918282     7.935891    15.448958    -0.128167
C     11.353979     9.745595    17.604758     0.615955
C     13.701599    10.381248    15.859425     0.600478
C     13.608335     3.014261    11.151518     0.147431
C      2.488631     4.194822    10.862454     0.174405
C      7.550815    12.936015    15.894732     0.132807
C      4.567082     2.238424    15.711022     0.166943
C      9.283351    10.644311     5.564147     0.598437
C     10.041727     9.520110     6.200427    -0.038786
C      9.377444     8.598937     7.004557    -0.096299
C     10.077821     7.592246     7.633096    -0.116374
C     11.456310     7.473159     7.466191    -0.004763
C     12.123699     8.362737     6.626754    -0.049461
C     11.409451     9.388391     6.008599    -0.128167
C     12.166421     6.342463     8.164400     0.615955
C     13.609906     8.299943     6.419066     0.600478
C      6.710257    10.883746     1.711159     0.147431
C      3.779329     0.092491     1.422096     0.174405
C     13.761063     1.641405     6.454373     0.132807
C      2.709510     2.738797     6.270664     0.166943
C      5.238353     7.877514     3.876211     0.598437
C      6.011148     6.763176     3.239931    -0.038785
C      7.110477     7.048322     2.435801    -0.096299
C      7.794782     6.030637     1.807262    -0.116374
C      7.406030     4.702749     1.974168    -0.004763
C      6.335021     4.403255     2.813604    -0.049461
C      5.638072     5.440742     3.431759    -0.128167
C      8.202375     3.631038     1.275959     0.615955
C      5.854755     2.995385     3.021292     0.600478
C      5.948019    10.362372     7.729199     0.147431
C      4.230023     9.181811     8.018263     0.174405
C     12.005539     0.440618     2.985985     0.132807
C     14.989272    11.138209     3.169695     0.166943
N     12.579241     1.956480    15.996499    -0.174230
N     11.456462     1.185860    16.194935    -0.168979
N     11.970156     2.127315    18.125300    -0.336788
N     17.899565    12.386865    13.305241    -0.194979
N     16.733375    11.672780    13.421358    -0.161309
N      5.181889    10.633021    11.949039    -0.328470
N     14.204994     3.068502    12.324577    -0.174230
N      2.492529     3.835533    12.126140    -0.168979
N     14.266590     3.698086    10.195776    -0.336788
N      2.555395     1.891384    15.015834    -0.194979
N      3.643677     2.719369    14.899718    -0.161309
N      8.800418    13.108110    16.372036    -0.328470
N      6.977113    11.420153     2.884218    -0.174230
N      3.445894     0.226374     2.685782    -0.168979
N      7.586198    11.249318     0.755417    -0.336788
N      1.656789     0.989768     5.575476    -0.194979
N      2.822979     1.703853     5.459359    -0.161309
N     14.374465     2.743612     6.931678    -0.328470
N      5.351360    10.308131     6.556140    -0.174230
N      4.226125     9.541100     6.754577    -0.168979
N      5.289764     9.678547     8.684941    -0.336788
N     17.000959    11.485249     3.864883    -0.194979
N     15.912677    10.657264     3.980999    -0.161309
N     10.755936     0.268523     2.508681    -0.328470
O     11.506962     2.814161    13.383785    -0.572215
O      9.573947     1.745216    13.739875    -0.542857
O      7.015849     7.988850    11.449456    -0.567761
O      7.247211     6.992922     9.493036    -0.566159
O      5.221649     5.565455    11.596536    -0.589269
O      5.521521     4.562121    13.541628    -0.568339
O     13.794387     4.378770    14.937290    -0.572215
O     15.491383     5.792769    14.581200    -0.542857
O     10.599858    10.440327    16.871620    -0.567761
O     11.444161     9.863654    18.828040    -0.566159
O     13.508842    11.233932    16.724539    -0.589269
O     14.335211    10.590724    14.779448    -0.568339
O      8.049392    10.562472     5.496932    -0.572215
O      9.982407    11.631417     5.140842    -0.542857
O     12.540505     5.387783     7.431261    -0.567761
O     12.309143     6.383711     9.387681    -0.566159
O     14.334705     7.811178     7.284181    -0.589269
O     14.034833     8.814512     5.339089    -0.568339
O      5.761967     8.997863     3.943427    -0.572215
O      4.064971     7.583864     4.299517    -0.542857
O      8.956496     2.936306     2.009097    -0.567761
O      8.112193     3.512979     0.052677    -0.566159
O      6.047512     2.142701     2.156178    -0.589269
O      5.221143     2.785909     4.101269    -0.568338

The following XYZ coordinates are in angstroms. Other properties are in atomic units.
The sperically averaged electron density of each atom fit to a function of the form exp(a - br)
eigen_1, eigen_2 and eigen_3 are the three eigenvalues of traceless quadrupole moment tensor
  atom number  atomic symbol              X              Y              Z     net charge C6 coefficient C8 coefficient C10 coefficient fluctuating dipole atomic polarizability isotropic forcefield polarizability              a              b squared Pearson coefficient          <r^3>          <r^4>         wp_QDO          m_QDO          q_QDO       dipole_x       dipole_y       dipole_z         dipole            Qxy            Qxz            Qyz     Q(x^2-y^2)  Q(3z^2 - R^2)        eigen_1        eigen_2        eigen_3 static polarizability      alpha(xx)      alpha(xy)      alpha(xz)      alpha(yy)      alpha(yz)      alpha(zz) atomic spin moment
            1             Zn      15.245861      12.288765      14.621794       0.754042     104.218577 0.20686628E+04  0.67551907E+05                                18.118407                           14.918692       0.179823       1.898809                    0.997547      49.127233     136.200726       0.464895       0.403462      -1.140570      -0.096050      -0.008982      -0.024986       0.099652       0.022482       0.013902      -0.010510       0.040022      -0.093966      -0.040941      -0.005764       0.046705             21.665553      19.135290       5.253248      -2.614111      27.084228      -2.807378      18.777140           0.000003
            2             Zn       5.860046       9.321180      10.577355       0.845635      91.882893 0.16248346E+04  0.49798272E+05                                16.667713                           13.207714       0.624568       2.061386                    0.997966      45.338706     120.568656       0.496391       0.402603      -1.144659       0.008284      -0.069251       0.029926       0.075894       0.263427      -0.052842      -0.034523       0.148026      -0.444569      -0.199967      -0.155626       0.355593             20.431472      13.615768      -7.746999       0.378827      22.489282       2.306015      25.189367           0.000001
            3             Zn       3.608858       4.329002      13.699282       0.754042     104.218589 0.20686625E+04  0.67551894E+05                                18.118407                           14.918691       0.179823       1.898809                    0.997547      49.127231     136.200716       0.464895       0.403462      -1.140570       0.043191       0.086260       0.024986       0.099652       0.030094      -0.004755       0.016766       0.000881      -0.093966      -0.040941      -0.005764       0.046705             21.665555      29.589310       1.186771      -3.564083      16.630213      -1.418552      18.777141           0.000003
            4             Zn       9.777169      12.000510      17.743720       0.845635      91.882920 0.16248346E+04  0.49798270E+05                                16.667717                           13.207714       0.624568       2.061386                    0.997966      45.338705     120.568655       0.496391       0.402603      -1.144659       0.061537      -0.032825      -0.029926       0.075894       0.244198      -0.051331      -0.036731       0.246894      -0.444569      -0.199967      -0.155626       0.355593             20.431480      16.088214      -8.708751       2.286490      20.016846      -0.482951      25.189379           0.000001
            5             Zn       4.310493       1.087868       4.258923       0.754042     104.218564 0.20686627E+04  0.67551900E+05                                18.118405                           14.918691       0.179823       1.898809                    0.997547      49.127231     136.200714       0.464895       0.403462      -1.140570       0.096050       0.008982       0.024986       0.099652       0.022482       0.013902      -0.010510       0.040022      -0.093966      -0.040941      -0.005764       0.046705             21.665549      19.135288       5.253247      -2.614111      27.084222      -2.807376      18.777138           0.000003
            6             Zn      13.696308       4.055453       8.303362       0.845635      91.882906 0.16248348E+04  0.49798280E+05                                16.667715                           13.207715       0.624568       2.061386                    0.997966      45.338707     120.568663       0.496391       0.402603      -1.144659      -0.008284       0.069251      -0.029926       0.075894       0.263427      -0.052842      -0.034523       0.148025      -0.444569      -0.199967      -0.155626       0.355593             20.431475      13.615769      -7.747000       0.378828      22.489285       2.306015      25.189370           0.000001
            7             Zn      15.947496       9.047631       5.181435       0.754042     104.218585 0.20686624E+04  0.67551890E+05                                18.118407                           14.918691       0.179823       1.898809                    0.997547      49.127230     136.200712       0.464895       0.403462      -1.140570      -0.043191      -0.086260      -0.024986       0.099652       0.030094      -0.004755       0.016766       0.000881      -0.093966      -0.040941      -0.005764       0.046705             21.665554      29.589308       1.186771      -3.564084      16.630213      -1.418552      18.777141           0.000003
            8             Zn       9.779185       1.376123       1.136997       0.845635      91.882919 0.16248345E+04  0.49798268E+05                                16.667716                           13.207714       0.624568       2.061386                    0.997966      45.338705     120.568654       0.496391       0.402603      -1.144659      -0.061537       0.032825       0.029926       0.075894       0.244198      -0.051331      -0.036731       0.246894      -0.444569      -0.199967      -0.155626       0.355593             20.431480      16.088214      -8.708751       2.286491      20.016846      -0.482951      25.189379           0.000001
            9             Zn      13.511191       2.338409      14.160538       0.714341     121.458153 0.20772151E+04  0.68020192E+05                                20.981710                           15.820603       0.566154       1.988320                    0.996397      50.762019     141.737411       0.413956       0.451852      -1.106785      -0.079240       0.115847      -0.000000       0.140355      -0.033743       0.038104       0.026063      -0.026251      -0.164414      -0.083382       0.019773       0.063608             26.697555      26.631058       2.195159       1.239008      24.923279       0.847487      28.538329           0.000002
           10             Zn       6.045163      11.038224       4.720179       0.714341     121.458151 0.20772151E+04  0.68020191E+05                                20.981710                           15.820603       0.566154       1.988320                    0.996397      50.762020     141.737416       0.413956       0.451852      -1.106785       0.079240      -0.115847       0.000000       0.140355      -0.033743       0.038104       0.026063      -0.026251      -0.164414      -0.083382       0.019773       0.063608             26.697555      26.631056       2.195159       1.239008      24.923280       0.847488      28.538329           0.000002
           11              H      11.099637       4.712019      11.762687       0.113376       1.099556 0.78477522E+01  0.76813197E+02                                 1.766180                            1.641107      -1.091716       2.360836                    0.996537       3.565352      10.025639       0.486246       1.286945      -0.706650       0.038397       0.005959      -0.001444       0.038884       0.004947      -0.002461      -0.005248       0.016129      -0.035146      -0.014045      -0.001815       0.015860              1.840643       2.539554      -0.212292      -0.104095       1.496535      -0.104977       1.485842          -0.000000
           12              H       9.930748       6.390504      10.705367       0.123402       1.166320 0.83837186E+01  0.83269567E+02                                 1.835550                            1.696419      -1.069445       2.380957                    0.996962       3.493963       9.836695       0.479066       1.287244      -0.707934       0.020709       0.024854      -0.021160       0.038657      -0.001253      -0.000167      -0.009912       0.000235      -0.019198      -0.012687       0.003205       0.009482              1.907775       1.833836       0.262518      -0.379948       1.889988      -0.544536       1.999499           0.000001
           13              H       7.700808       3.384731      13.420414       0.122498       1.171927 0.87490016E+01  0.87397533E+02                                 1.792798                            1.696004      -1.340140       2.247926                    0.995098       3.556479       9.881172       0.497323       1.232896      -0.719144      -0.016273      -0.024500       0.023258       0.037496       0.008380      -0.001366      -0.009026      -0.001592       0.006260      -0.011814      -0.001358       0.013172              1.827286       1.950255       0.151586      -0.241760       1.828967      -0.397777       1.702637           0.000001
           14              H      13.563345       3.063922      17.321170       0.105301       1.310041 0.97541555E+01  0.99778067E+02                                 1.935457                            1.801076      -0.892761       2.459689                    0.998899       3.430210       9.535678       0.480126       1.247113      -0.719571       0.040123       0.039274       0.005804       0.056444       0.021032       0.001660       0.009724       0.016905       0.000777      -0.024897       0.000356       0.024542              1.976239       2.246525       0.528344       0.095391       2.028589       0.067278       1.653603           0.000001
           15              H      15.041182      12.869862      17.847942       0.119993       1.150779 0.78441650E+01  0.75839479E+02                                 1.751089                            1.592470      -0.927514       2.451279                    0.999058       3.255357       8.742792       0.522553       1.212347      -0.726072      -0.047735      -0.021839       0.024850       0.058079       0.008505      -0.014799      -0.002416       0.012413       0.021065      -0.015568      -0.006033       0.021601              1.823605       2.140577       0.515550      -0.361157       1.684357      -0.169477       1.645881           0.000000
           16              H       6.644942      12.005545      12.162958       0.106119       1.262924 0.92809228E+01  0.92760604E+02                                 1.815472                            1.702128      -0.817813       2.495415                    0.999362       3.235710       8.584174       0.523491       1.170643      -0.738954       0.054070       0.014807      -0.012513       0.057440       0.010817      -0.013079       0.009480       0.021103      -0.032825      -0.024949       0.001881       0.023068              1.831257       2.306342       0.269742      -0.277974       1.625828      -0.026328       1.561599           0.000001
           17              H      16.191972       9.986532      12.506587       0.121212       1.155234 0.78870745E+01  0.75783381E+02                                 1.720317                            1.573270      -0.802986       2.517427                    0.999577       3.073065       8.027023       0.541659       1.176852      -0.737036      -0.041174      -0.041160      -0.002907       0.058291       0.012041      -0.003914       0.012147       0.001040      -0.035988      -0.021382       0.002138       0.019245              1.779070       1.896015       0.581930       0.009889       2.013173       0.121174       1.428022           0.000001
           18              H      12.173299       5.446408      16.558389       0.113376       1.099556 0.78477486E+01  0.76813150E+02                                 1.766180                            1.641107      -1.091716       2.360836                    0.996537       3.565351      10.025634       0.486246       1.286944      -0.706650      -0.019473      -0.033625       0.001444       0.038884       0.009096      -0.005783      -0.000391      -0.005203      -0.035146      -0.014045      -0.001815       0.015860              1.840643       1.490161       0.195908      -0.135573       2.545926      -0.058957       1.485841          -0.000000
           19              H      11.032748       7.144277      17.615709       0.123402       1.166319 0.83837083E+01  0.83269437E+02                                 1.835549                            1.696418      -1.069445       2.380957                    0.996962       3.493962       9.836690       0.479066       1.287244      -0.707934      -0.030671      -0.010290       0.021160       0.038657      -0.000844      -0.009298       0.003437      -0.001866      -0.019198      -0.012687       0.003205       0.009482              1.907773       2.059998       0.174543      -0.645234       1.663824      -0.156693       1.999498           0.000001
           20              H      14.642459       8.132852      14.900662       0.122498       1.171928 0.87490059E+01  0.87397586E+02                                 1.792798                            1.696004      -1.340140       2.247926                    0.995098       3.556480       9.881175       0.497323       1.232896      -0.719144       0.028732       0.006284      -0.023258       0.037496       0.005640      -0.008907       0.001999       0.012499       0.006260      -0.011814      -0.001358       0.013172              1.827287       1.947338       0.152721      -0.458362       1.831884      -0.081110       1.702637           0.000001
           21              H      12.816125       2.552820      10.999906       0.105301       1.310041 0.97541485E+01  0.99777983E+02                                 1.935457                            1.801076      -0.892761       2.459689                    0.998899       3.430210       9.535679       0.480126       1.247113      -0.719571      -0.051148      -0.023156      -0.005804       0.056444       0.021215       0.009664      -0.001978       0.015962       0.000777      -0.024897       0.000356       0.024542              1.976239       2.414248       0.463102       0.097283       1.860865       0.064512       1.653603           0.000001
           22              H       3.141492       4.730421      10.473134       0.119993       1.150779 0.78441662E+01  0.75839497E+02                                 1.751090                            1.592470      -0.927514       2.451279                    0.999058       3.255357       8.742794       0.522553       1.212347      -0.726072       0.037658       0.036571      -0.024850       0.058079       0.010463      -0.007617      -0.012916       0.002344       0.021065      -0.015568      -0.006033       0.021601              1.823606       2.092690       0.534179      -0.288876       1.732247      -0.275149       1.645880           0.000000
           23              H       6.990867      12.242159      16.158118       0.106119       1.262923 0.92809185E+01  0.92760546E+02                                 1.815471                            1.702127      -0.817813       2.495415                    0.999362       3.235710       8.584172       0.523491       1.170643      -0.738954      -0.033402      -0.045023       0.012513       0.057440       0.015104       0.004094      -0.015626      -0.000937      -0.032825      -0.024949       0.001881       0.023068              1.831256       1.897536       0.428761      -0.125309       2.034632      -0.249520       1.561599           0.000001
           24              H       5.411489       2.612633      15.814489       0.121212       1.155234 0.78870747E+01  0.75783379E+02                                 1.720316                            1.573270      -0.802986       2.517427                    0.999577       3.073064       8.027019       0.541660       1.176851      -0.737036       0.053286       0.023452       0.002908       0.058291       0.009228       0.009902      -0.008052       0.015507      -0.035988      -0.021382       0.002138       0.019245              1.779070       2.391002       0.389386       0.116517       1.518185      -0.034712       1.428022           0.000001
           25              H       8.456717       8.664614       7.118030       0.113376       1.099556 0.78477484E+01  0.76813150E+02                                 1.766180                            1.641107      -1.091716       2.360836                    0.996537       3.565351      10.025635       0.486246       1.286945      -0.706650      -0.038398      -0.005959       0.001444       0.038884       0.004947      -0.002461      -0.005248       0.016129      -0.035146      -0.014045      -0.001815       0.015860              1.840643       2.539553      -0.212292      -0.104095       1.496534      -0.104977       1.485841          -0.000000
           26              H       9.625606       6.986129       8.175350       0.123402       1.166320 0.83837133E+01  0.83269500E+02                                 1.835550                            1.696419      -1.069445       2.380957                    0.996962       3.493962       9.836691       0.479066       1.287244      -0.707934      -0.020709      -0.024854       0.021160       0.038657      -0.001253      -0.000167      -0.009912       0.000235      -0.019198      -0.012687       0.003205       0.009482              1.907774       1.833836       0.262518      -0.379948       1.889987      -0.544536       1.999499           0.000001
           27              H      11.855546       9.991902       5.460303       0.122498       1.171928 0.87490032E+01  0.87397548E+02                                 1.792798                            1.696004      -1.340140       2.247926                    0.995098       3.556479       9.881170       0.497324       1.232896      -0.719144       0.016273       0.024500      -0.023258       0.037496       0.008380      -0.001366      -0.009026      -0.001592       0.006260      -0.011814      -0.001358       0.013172              1.827286       1.950254       0.151586      -0.241760       1.828967      -0.397777       1.702637           0.000001
           28              H       5.993009      10.312711       1.559547       0.105301       1.310041 0.97541559E+01  0.99778075E+02                                 1.935458                            1.801076      -0.892761       2.459689                    0.998899       3.430210       9.535679       0.480126       1.247113      -0.719571      -0.040123      -0.039274      -0.005804       0.056444       0.021032       0.001660       0.009724       0.016905       0.000777      -0.024897       0.000356       0.024542              1.976239       2.246526       0.528345       0.095391       2.028589       0.067278       1.653603           0.000001
           29              H       4.515172       0.506771       1.032775       0.119993       1.150778 0.78441614E+01  0.75839442E+02                                 1.751089                            1.592470      -0.927514       2.451279                    0.999058       3.255356       8.742792       0.522553       1.212348      -0.726072       0.047735       0.021839      -0.024850       0.058079       0.008505      -0.014799      -0.002416       0.012413       0.021065      -0.015568      -0.006033       0.021601              1.823605       2.140578       0.515550      -0.361157       1.684358      -0.169477       1.645881           0.000000
           30              H      12.911412       1.371088       6.717759       0.106119       1.262924 0.92809305E+01  0.92760701E+02                                 1.815473                            1.702129      -0.817813       2.495415                    0.999362       3.235711       8.584178       0.523491       1.170643      -0.738954      -0.054070      -0.014807       0.012513       0.057440       0.010817      -0.013079       0.009480       0.021103      -0.032825      -0.024949       0.001881       0.023068              1.831257       2.306343       0.269742      -0.277974       1.625829      -0.026328       1.561600           0.000001
           31              H       3.364382       3.390101       6.374130       0.121212       1.155233 0.78870680E+01  0.75783298E+02                                 1.720316                            1.573269      -0.802986       2.517427                    0.999577       3.073064       8.027018       0.541660       1.176851      -0.737036       0.041174       0.041160       0.002908       0.058291       0.012041      -0.003914       0.012147       0.001040      -0.035988      -0.021382       0.002138       0.019245              1.779069       1.896014       0.581929       0.009889       2.013171       0.121174       1.428022           0.000001
           32              H       7.383055       7.930225       2.322328       0.113376       1.099556 0.78477528E+01  0.76813201E+02                                 1.766180                            1.641107      -1.091716       2.360836                    0.996537       3.565352      10.025637       0.486246       1.286944      -0.706650       0.019473       0.033625      -0.001444       0.038884       0.009096      -0.005784      -0.000391      -0.005203      -0.035146      -0.014045      -0.001815       0.015860              1.840643       1.490161       0.195908      -0.135573       2.545926      -0.058957       1.485841          -0.000000
           33              H       8.523606       6.232356       1.265008       0.123402       1.166319 0.83837074E+01  0.83269422E+02                                 1.835548                            1.696418      -1.069445       2.380957                    0.996962       3.493962       9.836688       0.479067       1.287243      -0.707934       0.030671       0.010290      -0.021160       0.038657      -0.000844      -0.009298       0.003437      -0.001866      -0.019198      -0.012687       0.003205       0.009482              1.907773       2.059997       0.174543      -0.645233       1.663823      -0.156693       1.999497           0.000001
           34              H       4.913895       5.243781       3.980055       0.122498       1.171928 0.87490054E+01  0.87397588E+02                                 1.792799                            1.696005      -1.340140       2.247926                    0.995098       3.556480       9.881178       0.497323       1.232897      -0.719143      -0.028732      -0.006284       0.023258       0.037496       0.005640      -0.008907       0.001999       0.012499       0.006260      -0.011814      -0.001358       0.013172              1.827287       1.947339       0.152721      -0.458363       1.831885      -0.081110       1.702638           0.000001
           35              H       6.740229      10.823813       7.880811       0.105301       1.310041 0.97541516E+01  0.99778021E+02                                 1.935457                            1.801076      -0.892761       2.459689                    0.998899       3.430210       9.535679       0.480126       1.247113      -0.719571       0.051148       0.023156       0.005804       0.056444       0.021215       0.009664      -0.001978       0.015962       0.000777      -0.024897       0.000356       0.024542              1.976239       2.414249       0.463102       0.097283       1.860865       0.064512       1.653603           0.000001
           36              H      16.414862       8.646212       8.407583       0.119993       1.150779 0.78441623E+01  0.75839453E+02                                 1.751089                            1.592470      -0.927514       2.451279                    0.999058       3.255356       8.742792       0.522553       1.212348      -0.726072      -0.037658      -0.036571       0.024850       0.058079       0.010463      -0.007617      -0.012916       0.002344       0.021065      -0.015568      -0.006033       0.021601              1.823606       2.092690       0.534179      -0.288876       1.732247      -0.275149       1.645880           0.000000
           37              H      12.565487       1.134474       2.722599       0.106119       1.262924 0.92809243E+01  0.92760625E+02                                 1.815472                            1.702128      -0.817813       2.495415                    0.999362       3.235710       8.584175       0.523491       1.170643      -0.738954       0.033402       0.045023      -0.012513       0.057440       0.015104       0.004094      -0.015626      -0.000937      -0.032825      -0.024949       0.001881       0.023068              1.831257       1.897537       0.428762      -0.125310       2.034634      -0.249520       1.561600           0.000001
           38              H      14.144865      10.764000       3.066228       0.121212       1.155234 0.78870724E+01  0.75783346E+02                                 1.720315                            1.573269      -0.802986       2.517427                    0.999577       3.073064       8.027016       0.541660       1.176851      -0.737036      -0.053286      -0.023452      -0.002908       0.058291       0.009228       0.009902      -0.008052       0.015507      -0.035988      -0.021382       0.002138       0.019245              1.779069       2.391000       0.389385       0.116516       1.518184      -0.034712       1.428022           0.000001
           39              C      10.273003       2.732322      13.316570       0.598437      25.261771 0.25046726E+03  0.51748557E+04                                 7.901119                            5.572208       0.056605       2.072790                    0.999604      22.181220      61.497044       0.637711       0.464874      -1.026372       0.026209      -0.043722       0.036982       0.062977       0.012267      -0.025000       0.070592      -0.007931       0.215639      -0.080364      -0.029140       0.109504              9.888623      12.275456      -2.529688       2.052343      10.938028      -3.792473       6.452384           0.000001
           40              C       9.514627       3.856523      12.680290      -0.038785      40.828215 0.43638361E+03  0.10175841E+05                                10.206714                            6.869718       0.012804       2.004935                    0.999349      27.269474      75.786197       0.647684       0.405547      -1.081069      -0.026588       0.039162      -0.007266       0.047889       0.012869       0.008260       0.000550       0.003407      -0.014696      -0.013896      -0.003551       0.017447             13.422609      17.660005      -5.573547       2.118867      13.594174      -5.636907       9.013648          -0.000000
           41              C      10.178910       4.777696      11.876160      -0.096299      34.206133 0.42689043E+03  0.10024031E+05                                 9.258399                            6.955420      -0.035286       1.960998                    0.999680      29.371857      85.316940       0.613788       0.424973      -1.055264      -0.022812       0.024646       0.015116       0.036828       0.020966       0.003437       0.011711       0.034943      -0.021604      -0.027951      -0.004645       0.032596             10.851225      12.666989      -2.790187       0.667630      11.186907      -4.927674       8.699778          -0.000000
           42              C       9.478533       5.784387      11.247621      -0.116374      35.213177 0.42451669E+03  0.99679271E+04                                 9.468019                            6.960634       0.027988       1.988917                    0.999058      29.392560      85.754910       0.609483       0.427990      -1.051970      -0.003093      -0.015502       0.020716       0.026058       0.020306      -0.003919      -0.002729       0.003918       0.009431      -0.021988       0.001839       0.020149             11.225508      14.529910      -2.955703       0.016454      10.607284      -4.378421       8.539330           0.000002
           43              C       8.100044       5.903474      11.414526      -0.004763      40.362259 0.45007259E+03  0.10619887E+05                                10.277815                            7.116066      -0.180017       1.950731                    0.998754      27.384269      77.589476       0.615234       0.421919      -1.066042       0.016988      -0.026906       0.010358       0.033464       0.000837       0.011771       0.034294      -0.023724       0.075796      -0.031144      -0.019175       0.050319             12.891134      15.733121      -3.149690      -0.002621      13.520188      -5.765455       9.420093           0.000002
           44              C       7.432655       5.013896      12.253963      -0.049461      42.259745 0.45342652E+03  0.10704858E+05                                10.515415                            7.082303       0.024482       2.009782                    0.999300      27.729648      78.253600       0.625401       0.414833      -1.071970       0.040783      -0.005285      -0.000736       0.041130      -0.000830       0.005600       0.006135      -0.006525       0.062479      -0.015019      -0.007867       0.022887             13.649550      21.172660      -1.684730      -1.352377      11.036412      -4.395834       8.739577           0.000001
           45              C       8.146903       3.988242      12.872118      -0.128166      38.825686 0.45242619E+03  0.10803416E+05                                10.138793                            7.224256      -0.191920       1.901789                    0.999378      30.429348      89.792458       0.592957       0.432583      -1.048225       0.010636       0.021959      -0.011094       0.026803       0.028812       0.002682       0.016221      -0.036644       0.081784      -0.048189       0.008223       0.039966             12.627158      19.472931      -4.803919       1.174434      10.765983      -3.640689       7.642561           0.000001
           46              C       7.389933       7.034170      10.716317       0.615955      24.108263 0.26433993E+03  0.55660711E+04                                 7.823567                            5.858358      -0.367189       1.929812                    0.999087      22.833909      65.067091       0.597448       0.486878      -1.009016      -0.022358       0.043108       0.005469       0.048868       0.073856      -0.029491       0.006675       0.117669      -0.159621      -0.081623      -0.042597       0.124220              9.216735       6.780636      -3.778626       0.832222      11.106306      -1.785876       9.763263           0.000002
           47              C       5.946448       5.076690      12.461651       0.600478      24.654084 0.25511866E+03  0.53095335E+04                                 7.859641                            5.685646      -0.106034       2.018952                    0.999536      22.468746      63.073897       0.619360       0.475170      -1.018023      -0.047773       0.003097       0.029522       0.056244       0.008099       0.001394       0.056092      -0.159836      -0.044725      -0.072927      -0.039554       0.112481              9.634372      15.158602       0.265366      -1.743839       5.623329      -2.339194       8.121184           0.000002
           48              C      12.846097       2.492887      17.169558       0.147431      23.908475 0.29920606E+03  0.64451664E+04                                 7.301312                            5.826558       0.233423       2.094487                    0.999819      25.516179      71.591395       0.668278       0.425486      -1.052218      -0.063323       0.003278       0.001292       0.063421       0.000642       0.014319      -0.013278      -0.007341      -0.128875      -0.048495       0.020316       0.028179              8.102879       8.040447       2.760229      -0.883017       6.508559       0.739587       9.759631           0.000001
           49              C      11.123027       1.319743      17.458621       0.174405      23.622539 0.28383207E+03  0.60160546E+04                                 7.228945                            5.672185       0.286119       2.120553                    0.999782      24.684614      68.039861       0.679806       0.425080      -1.055591       0.029898       0.045691      -0.007710       0.055146      -0.024662      -0.007094      -0.028117      -0.013973      -0.113250      -0.052365       0.003596       0.048769              8.069525       8.177852       3.075005      -1.223283       6.391691       0.616467       9.639031           0.000001
           50              C       5.795291      11.735228      12.426344       0.132807      23.676827 0.29340511E+03  0.62659299E+04                                 7.149810                            5.706009       0.342075       2.124488                    0.999890      25.364289      70.000723       0.689223       0.416129      -1.062038      -0.032808      -0.040700       0.011274       0.053479       0.002117       0.007010      -0.031420       0.043554      -0.056743      -0.047766       0.015388       0.032378              7.961544       8.283461       0.969213      -1.780159       8.811271       2.772954       6.789899           0.000000
           51              C      16.846844      10.637836      12.610053       0.166943      23.083124 0.27377072E+03  0.57296217E+04                                 7.020509                            5.501339       0.484171       2.187403                    0.999857      24.257236      65.647784       0.705970       0.414554      -1.066132       0.048741       0.016043       0.004187       0.051484       0.008593       0.020549      -0.029213       0.010154      -0.047693      -0.045298       0.017564       0.027734              7.885997       7.971876       1.602011      -1.663145       9.050977       2.666758       6.635139           0.000001
           52              C      14.318001       5.499119      15.004506       0.598437      25.261777 0.25046728E+03  0.51748563E+04                                 7.901120                            5.572208       0.056605       2.072790                    0.999604      22.181221      61.497044       0.637711       0.464874      -1.026373       0.031246      -0.040276      -0.036982       0.062977       0.006363       0.056727      -0.048890       0.022425       0.215639      -0.080364      -0.029140       0.109504              9.888624       9.404415      -1.412894      -2.790459      13.809071       3.287604       6.452387           0.000001
           53              C      13.545206       6.613457      15.640786      -0.038785      40.828215 0.43638350E+03  0.10175838E+05                                10.206713                            6.869717       0.012804       2.004935                    0.999349      27.269474      75.786194       0.647685       0.405547      -1.081069      -0.026859       0.038976       0.007266       0.047889       0.010638       0.003507       0.007499       0.014881      -0.014697      -0.013896      -0.003551       0.017447             13.422609      10.362314      -2.734839      -4.485303      20.891865       4.018252       9.013646          -0.000000
           54              C      12.445877       6.328311      16.444916      -0.096299      34.206129 0.42689056E+03  0.10024034E+05                                 9.258398                            6.955421      -0.035285       1.960998                    0.999680      29.371852      85.316914       0.613788       0.424973      -1.055264      -0.014700       0.030195      -0.015116       0.036828       0.027261       0.012161      -0.001043       0.002577      -0.021604      -0.027952      -0.004645       0.032596             10.851222       9.496014      -1.556714      -4.350427      14.357878       2.408617       8.699775          -0.000000
           55              C      11.761572       7.345996      17.073455      -0.116374      35.213156 0.42451656E+03  0.99679230E+04                                 9.468015                            6.960633       0.027989       1.988917                    0.999058      29.392553      85.754876       0.609484       0.427990      -1.051970       0.015569      -0.002737      -0.020716       0.026058       0.016293      -0.003964      -0.002664       0.024555       0.009431      -0.021988       0.001839       0.020149             11.225502       9.125555      -0.853478      -4.074606      16.011624       1.602618       8.539327           0.000001
           56              C      12.150324       8.673884      16.906549      -0.004763      40.362257 0.45007249E+03  0.10619884E+05                                10.277814                            7.116065      -0.180017       1.950731                    0.998754      27.384270      77.589479       0.615234       0.421919      -1.066042       0.018917      -0.025586      -0.010358       0.033464      -0.007398       0.036228      -0.001462       0.018619       0.075796      -0.031144      -0.019175       0.050318             12.891134      11.682692      -1.574123      -5.374205      17.570617       2.087678       9.420092           0.000002
           57              C      13.221333       8.973378      16.067113      -0.049461      42.259751 0.45342636E+03  0.10704853E+05                                10.515415                            7.082301       0.024481       2.009782                    0.999300      27.729648      78.253599       0.625401       0.414833      -1.071970      -0.009859      -0.039924       0.000736       0.041130      -0.002816       0.007748       0.002995       0.003688       0.062479      -0.015019      -0.007867       0.022887             13.649552      11.230151       2.182782      -4.587075      20.978929       0.333224       8.739577           0.000001
           58              C      13.918282       7.935891      15.448958      -0.128167      38.825700 0.45242614E+03  0.10803414E+05                                10.138796                            7.224256      -0.191920       1.901789                    0.999378      30.429352      89.792473       0.592957       0.432583      -1.048225      -0.024321      -0.001952       0.011094       0.026803       0.008858       0.016090      -0.003381       0.065951       0.081784      -0.048189       0.008223       0.039966             12.627164       8.664145      -0.599442      -2.967263      21.574786       2.414387       7.642562           0.000001
           59              C      11.353979       9.745595      17.604758       0.615955      24.108261 0.26433983E+03  0.55660686E+04                                 7.823566                            5.858356      -0.367189       1.929812                    0.999087      22.833911      65.067098       0.597448       0.486878      -1.009016      -0.032070       0.036465      -0.005469       0.048868       0.094199      -0.004471      -0.029905       0.013074      -0.159621      -0.081623      -0.042597       0.124220              9.216734       7.984480      -4.246907      -1.362689       9.902464       1.423032       9.763259           0.000002
           60              C      13.701599      10.381248      15.859425       0.600478      24.654076 0.25511852E+03  0.53095297E+04                                 7.859639                            5.685644      -0.106034       2.018952                    0.999536      22.468746      63.073895       0.619360       0.475170      -1.018023       0.014432       0.045646      -0.029522       0.056244      -0.048032       0.052782      -0.019035       0.128769      -0.044725      -0.072927      -0.039554       0.112481              9.634370       7.055815       3.417246      -2.812250      13.726118      -0.777191       8.121178           0.000002
           61              C      13.608335       3.014261      11.151518       0.147431      23.908466 0.29920589E+03  0.64451621E+04                                 7.301310                            5.826556       0.233423       2.094487                    0.999819      25.516179      71.591395       0.668278       0.425486      -1.052218       0.019901       0.060203      -0.001292       0.063421      -0.002007      -0.007183       0.018158       0.006279      -0.128875      -0.048495       0.020316       0.028179              8.102877       8.575053       2.552273       0.369157       5.973950      -1.091070       9.759627           0.000001
           62              C       2.488631       4.194822      10.862454       0.174405      23.622531 0.28383186E+03  0.60160494E+04                                 7.228944                            5.672182       0.286119       2.120553                    0.999782      24.684616      68.039871       0.679807       0.425080      -1.055591      -0.053422      -0.011300       0.007710       0.055146      -0.022901      -0.028776       0.003582      -0.023030      -0.113250      -0.052365       0.003596       0.048769              8.069523       8.704311       2.870222       0.131066       5.865235      -1.363550       9.639025           0.000001
           63              C       7.550815      12.936015      15.894732       0.132807      23.676827 0.29340512E+03  0.62659300E+04                                 7.149811                            5.706009       0.342075       2.124488                    0.999890      25.364288      70.000721       0.689223       0.416130      -1.062038       0.049826       0.015821      -0.011274       0.053479       0.016276      -0.026741       0.017923      -0.029245      -0.056743      -0.047766       0.015388       0.032378              7.961544       9.396827       0.536124       1.938965       7.697904      -2.664333       6.789903           0.000000
           64              C       4.567082       2.238424      15.711022       0.166943      23.083131 0.27377073E+03  0.57296217E+04                                 7.020510                            5.501339       0.484171       2.187403                    0.999857      24.257233      65.647772       0.705970       0.414554      -1.066132      -0.032622      -0.039609      -0.004187       0.051484       0.009765      -0.019776       0.029741       0.004127      -0.047693      -0.045298       0.017564       0.027734              7.886000       9.991682       0.816326       1.882420       7.031175      -2.516780       6.635143           0.000001
           65              C       9.283351      10.644311       5.564147       0.598437      25.261769 0.25046724E+03  0.51748553E+04                                 7.901118                            5.572208       0.056605       2.072790                    0.999604      22.181218      61.497032       0.637711       0.464874      -1.026373      -0.026209       0.043722      -0.036982       0.062977       0.012267      -0.025000       0.070592      -0.007931       0.215639      -0.080364      -0.029140       0.109504              9.888621      12.275455      -2.529687       2.052343      10.938025      -3.792472       6.452383           0.000001
           66              C      10.041727       9.520110       6.200427      -0.038786      40.828206 0.43638355E+03  0.10175839E+05                                10.206711                            6.869717       0.012804       2.004935                    0.999349      27.269472      75.786181       0.647685       0.405546      -1.081069       0.026588      -0.039162       0.007266       0.047889       0.012869       0.008260       0.000550       0.003407      -0.014697      -0.013896      -0.003551       0.017447             13.422605      17.660000      -5.573545       2.118867      13.594169      -5.636904       9.013645          -0.000001
           67              C       9.377444       8.598937       7.004557      -0.096299      34.206123 0.42689030E+03  0.10024027E+05                                 9.258396                            6.955418      -0.035285       1.960998                    0.999680      29.371852      85.316913       0.613788       0.424973      -1.055264       0.022812      -0.024646      -0.015116       0.036828       0.020966       0.003437       0.011711       0.034943      -0.021604      -0.027951      -0.004645       0.032596             10.851221      12.666986      -2.790186       0.667630      11.186903      -4.927672       8.699775          -0.000000
           68              C      10.077821       7.592246       7.633096      -0.116374      35.213173 0.42451664E+03  0.99679255E+04                                 9.468018                            6.960634       0.027989       1.988917                    0.999058      29.392557      85.754896       0.609483       0.427990      -1.051970       0.003093       0.015502      -0.020716       0.026058       0.020306      -0.003919      -0.002729       0.003918       0.009431      -0.021988       0.001839       0.020149             11.225507      14.529909      -2.955703       0.016454      10.607283      -4.378420       8.539329           0.000002
           69              C      11.456310       7.473159       7.466191      -0.004763      40.362260 0.45007259E+03  0.10619887E+05                                10.277815                            7.116066      -0.180017       1.950731                    0.998754      27.384269      77.589478       0.615234       0.421919      -1.066042      -0.016988       0.026906      -0.010358       0.033464       0.000837       0.011771       0.034294      -0.023724       0.075796      -0.031144      -0.019175       0.050318             12.891135      15.733121      -3.149691      -0.002621      13.520188      -5.765455       9.420094           0.000002
           70              C      12.123699       8.362737       6.626754      -0.049461      42.259744 0.45342652E+03  0.10704858E+05                                10.515414                            7.082303       0.024481       2.009782                    0.999300      27.729648      78.253599       0.625401       0.414833      -1.071970      -0.040783       0.005285       0.000736       0.041130      -0.000830       0.005600       0.006135      -0.006525       0.062479      -0.015019      -0.007867       0.022887             13.649549      21.172658      -1.684730      -1.352377      11.036411      -4.395834       8.739577           0.000001
           71              C      11.409451       9.388391       6.008599      -0.128167      38.825676 0.45242607E+03  0.10803412E+05                                10.138792                            7.224255      -0.191919       1.901789                    0.999378      30.429344      89.792439       0.592957       0.432583      -1.048225      -0.010636      -0.021959       0.011094       0.026803       0.028812       0.002682       0.016221      -0.036645       0.081784      -0.048189       0.008223       0.039966             12.627156      19.472926      -4.803917       1.174434      10.765981      -3.640688       7.642560           0.000002
           72              C      12.166421       6.342463       8.164400       0.615955      24.108261 0.26433989E+03  0.55660704E+04                                 7.823567                            5.858358      -0.367189       1.929812                    0.999087      22.833909      65.067094       0.597448       0.486878      -1.009016       0.022358      -0.043108      -0.005469       0.048868       0.073856      -0.029491       0.006675       0.117669      -0.159621      -0.081623      -0.042597       0.124220              9.216735       6.780636      -3.778626       0.832222      11.106306      -1.785876       9.763263           0.000002
           73              C      13.609906       8.299943       6.419066       0.600478      24.654085 0.25511868E+03  0.53095340E+04                                 7.859641                            5.685646      -0.106034       2.018952                    0.999536      22.468747      63.073898       0.619360       0.475170      -1.018023       0.047773      -0.003097      -0.029522       0.056244       0.008100       0.001395       0.056092      -0.159836      -0.044725      -0.072927      -0.039554       0.112481              9.634372      15.158601       0.265366      -1.743839       5.623329      -2.339194       8.121184           0.000002
           74              C       6.710257      10.883746       1.711159       0.147431      23.908475 0.29920606E+03  0.64451665E+04                                 7.301313                            5.826558       0.233423       2.094487                    0.999819      25.516179      71.591397       0.668278       0.425486      -1.052218       0.063323      -0.003278      -0.001292       0.063421       0.000642       0.014319      -0.013278      -0.007341      -0.128875      -0.048495       0.020316       0.028179              8.102879       8.040447       2.760230      -0.883017       6.508560       0.739587       9.759631           0.000001
           75              C       3.779329       0.092491       1.422096       0.174405      23.622539 0.28383209E+03  0.60160550E+04                                 7.228946                            5.672185       0.286119       2.120553                    0.999782      24.684614      68.039863       0.679806       0.425080      -1.055591      -0.029898      -0.045692       0.007710       0.055146      -0.024662      -0.007094      -0.028117      -0.013973      -0.113250      -0.052365       0.003596       0.048769              8.069525       8.177853       3.075006      -1.223283       6.391691       0.616467       9.639031           0.000001
           76              C      13.761063       1.641405       6.454373       0.132807      23.676827 0.29340510E+03  0.62659296E+04                                 7.149811                            5.706009       0.342075       2.124488                    0.999890      25.364289      70.000726       0.689223       0.416130      -1.062038       0.032808       0.040700      -0.011274       0.053479       0.002117       0.007010      -0.031420       0.043554      -0.056743      -0.047766       0.015388       0.032378              7.961544       8.283461       0.969213      -1.780159       8.811271       2.772954       6.789899           0.000000
           77              C       2.709510       2.738797       6.270664       0.166943      23.083125 0.27377074E+03  0.57296220E+04                                 7.020509                            5.501339       0.484171       2.187403                    0.999857      24.257236      65.647782       0.705970       0.414554      -1.066132      -0.048741      -0.016043      -0.004187       0.051484       0.008593       0.020549      -0.029213       0.010154      -0.047693      -0.045298       0.017564       0.027734              7.885997       7.971876       1.602010      -1.663145       9.050976       2.666758       6.635140           0.000001
           78              C       5.238353       7.877514       3.876211       0.598437      25.261779 0.25046729E+03  0.51748566E+04                                 7.901120                            5.572208       0.056605       2.072790                    0.999604      22.181222      61.497049       0.637711       0.464874      -1.026372      -0.031246       0.040276       0.036982       0.062977       0.006363       0.056727      -0.048890       0.022425       0.215639      -0.080364      -0.029140       0.109504              9.888625       9.404416      -1.412894      -2.790459      13.809072       3.287604       6.452388           0.000001
           79              C       6.011148       6.763176       3.239931      -0.038785      40.828222 0.43638356E+03  0.10175840E+05                                10.206715                            6.869718       0.012803       2.004935                    0.999349      27.269476      75.786207       0.647684       0.405547      -1.081069       0.026859      -0.038976      -0.007266       0.047889       0.010638       0.003507       0.007499       0.014881      -0.014696      -0.013896      -0.003551       0.017447             13.422611      10.362316      -2.734840      -4.485304      20.891870       4.018253       9.013648           0.000000
           80              C       7.110477       7.048322       2.435801      -0.096299      34.206138 0.42689067E+03  0.10024038E+05                                 9.258400                            6.955422      -0.035286       1.960998                    0.999680      29.371857      85.316938       0.613788       0.424973      -1.055264       0.014700      -0.030195       0.015116       0.036828       0.027261       0.012161      -0.001043       0.002577      -0.021604      -0.027951      -0.004645       0.032596             10.851225       9.496016      -1.556715      -4.350428      14.357881       2.408617       8.699777          -0.000000
           81              C       7.794782       6.030637       1.807262      -0.116374      35.213161 0.42451662E+03  0.99679249E+04                                 9.468016                            6.960634       0.027989       1.988917                    0.999058      29.392555      85.754887       0.609483       0.427991      -1.051970      -0.015569       0.002737       0.020716       0.026058       0.016293      -0.003964      -0.002663       0.024555       0.009431      -0.021988       0.001839       0.020149             11.225504       9.125556      -0.853479      -4.074606      16.011627       1.602619       8.539328           0.000001
           82              C       7.406030       4.702749       1.974168      -0.004763      40.362258 0.45007249E+03  0.10619884E+05                                10.277814                            7.116065      -0.180017       1.950731                    0.998754      27.384270      77.589481       0.615234       0.421919      -1.066042      -0.018917       0.025586       0.010358       0.033464      -0.007398       0.036228      -0.001462       0.018620       0.075796      -0.031144      -0.019175       0.050318             12.891134      11.682692      -1.574124      -5.374205      17.570618       2.087679       9.420092           0.000002
           83              C       6.335021       4.403255       2.813604      -0.049461      42.259754 0.45342639E+03  0.10704854E+05                                10.515416                            7.082302       0.024481       2.009782                    0.999300      27.729649      78.253606       0.625401       0.414833      -1.071970       0.009859       0.039924      -0.000736       0.041130      -0.002816       0.007748       0.002995       0.003688       0.062479      -0.015019      -0.007867       0.022887             13.649553      11.230151       2.182781      -4.587075      20.978932       0.333225       8.739577           0.000001
           84              C       5.638072       5.440742       3.431759      -0.128167      38.825712 0.45242630E+03  0.10803419E+05                                10.138799                            7.224258      -0.191920       1.901788                    0.999378      30.429357      89.792502       0.592956       0.432583      -1.048225       0.024321       0.001952      -0.011094       0.026803       0.008858       0.016090      -0.003382       0.065951       0.081784      -0.048189       0.008223       0.039966             12.627169       8.664148      -0.599442      -2.967264      21.574794       2.414389       7.642564           0.000000
           85              C       8.202375       3.631038       1.275959       0.615955      24.108260 0.26433981E+03  0.55660682E+04                                 7.823566                            5.858356      -0.367189       1.929812                    0.999087      22.833910      65.067094       0.597448       0.486878      -1.009016       0.032070      -0.036465       0.005469       0.048868       0.094199      -0.004471      -0.029905       0.013074      -0.159621      -0.081623      -0.042597       0.124220              9.216734       7.984480      -4.246907      -1.362689       9.902464       1.423032       9.763259           0.000002
           86              C       5.854755       2.995385       3.021292       0.600478      24.654079 0.25511854E+03  0.53095305E+04                                 7.859640                            5.685644      -0.106034       2.018952                    0.999536      22.468747      63.073901       0.619360       0.475170      -1.018023      -0.014432      -0.045646       0.029522       0.056244      -0.048032       0.052782      -0.019035       0.128769      -0.044725      -0.072927      -0.039554       0.112481              9.634372       7.055816       3.417247      -2.812250      13.726120      -0.777191       8.121179           0.000002
           87              C       5.948019      10.362372       7.729199       0.147431      23.908464 0.29920587E+03  0.64451614E+04                                 7.301310                            5.826556       0.233423       2.094487                    0.999819      25.516178      71.591391       0.668278       0.425486      -1.052218      -0.019901      -0.060203       0.001292       0.063421      -0.002007      -0.007183       0.018158       0.006279      -0.128875      -0.048495       0.020316       0.028179              8.102877       8.575053       2.552273       0.369157       5.973950      -1.091070       9.759627           0.000001
           88              C       4.230023       9.181811       8.018263       0.174405      23.622529 0.28383183E+03  0.60160485E+04                                 7.228943                            5.672182       0.286119       2.120553                    0.999782      24.684614      68.039862       0.679807       0.425080      -1.055591       0.053422       0.011300      -0.007710       0.055146      -0.022901      -0.028776       0.003582      -0.023030      -0.113250      -0.052365       0.003596       0.048769              8.069523       8.704310       2.870221       0.131066       5.865234      -1.363549       9.639024           0.000001
           89              C      12.005539       0.440618       2.985985       0.132807      23.676827 0.29340512E+03  0.62659299E+04                                 7.149810                            5.706009       0.342075       2.124488                    0.999890      25.364289      70.000723       0.689223       0.416129      -1.062038      -0.049826      -0.015821       0.011274       0.053479       0.016276      -0.026741       0.017923      -0.029244      -0.056743      -0.047766       0.015388       0.032378              7.961544       9.396826       0.536125       1.938964       7.697904      -2.664333       6.789902           0.000000
           90              C      14.989272      11.138209       3.169695       0.166943      23.083133 0.27377076E+03  0.57296226E+04                                 7.020511                            5.501339       0.484171       2.187403                    0.999857      24.257235      65.647776       0.705970       0.414554      -1.066132       0.032622       0.039609       0.004187       0.051484       0.009765      -0.019776       0.029741       0.004127      -0.047693      -0.045298       0.017564       0.027734              7.886000       9.991682       0.816326       1.882420       7.031175      -2.516781       6.635144           0.000001
           91              N      12.579241       1.956480      15.996499      -0.174230      36.145195 0.49862145E+03  0.11909693E+05                                 9.158820                            7.229487       0.073300       2.053966                    0.998910      27.268652      74.399249       0.652381       0.393075      -1.099747      -0.123712      -0.015834       0.101061       0.160526       0.037383       0.025919       0.003042      -0.010444      -0.169374      -0.064875      -0.004166       0.069041             10.688873       9.626481       2.772462      -1.832333       7.667665       0.832680      14.772473           0.000001
           92              N      11.456462       1.185860      16.194935      -0.168979      33.001275 0.45164821E+03  0.10499632E+05                                 8.469884                            6.773470       0.253369       2.115181                    0.999449      26.612380      71.088801       0.691638       0.380937      -1.110993       0.087240       0.114364       0.069429       0.159720       0.021480      -0.039108      -0.033474       0.036474      -0.065372      -0.053632      -0.013716       0.067347              9.695466       8.362518       3.011089       0.174539       7.573928       2.185431      13.149950           0.000000
           93              N      11.970156       2.127315      18.125300      -0.336788      38.386811 0.52533404E+03  0.12633919E+05                                 9.260417                            7.194135       0.345667       2.110805                    0.999669      28.513259      76.496393       0.689367       0.369448      -1.123871      -0.019904      -0.010607      -0.131179       0.133103       0.059211      -0.023543      -0.002463       0.041736      -0.074405      -0.055312      -0.024002       0.079314             10.889005       8.049262       1.908907      -1.138675       7.288550       2.373054      17.329203          -0.000000
           94              N      17.899565      12.386865      13.305241      -0.194979      36.912487 0.51032708E+03  0.12253954E+05                                 9.262909                            7.288939       0.070303       2.038746                    0.999227      27.807534      75.943955       0.653382       0.390401      -1.102186      -0.082660      -0.132810      -0.060390       0.167685       0.006425      -0.026414      -0.036451       0.083527      -0.075309      -0.065286      -0.000339       0.065625             10.982982       9.494591       0.868183      -1.848322      13.810125       4.947808       9.644230           0.000001
           95              N      16.733375      11.672780      13.421358      -0.161309      33.519985 0.44896805E+03  0.10411396E+05                                 8.560270                            6.751354       0.206466       2.103754                    0.999361      26.414913      70.243936       0.693769       0.380713      -1.112267       0.132435      -0.000817      -0.076775       0.153082       0.055125       0.023775       0.001763      -0.005795      -0.128846      -0.056549      -0.022722       0.079271              9.962312      10.031379      -0.081249      -3.521987      10.494499       3.794377       9.361060           0.000000
           96              N       5.181889      10.633021      11.949039      -0.328470      38.635378 0.50698998E+03  0.12065391E+05                                 9.315407                            7.056539       0.457067       2.156520                    0.999608      27.974267      74.264473       0.698793       0.368312      -1.126555      -0.029326       0.066242       0.104737       0.127349       0.041911      -0.011106       0.003273       0.039144      -0.161595      -0.056367      -0.017278       0.073645             11.429491       9.012259      -1.153875      -3.304967      13.448613       6.649375      11.827601          -0.000001
           97              N      14.204994       3.068502      12.324577      -0.174230      36.145203 0.49862171E+03  0.11909701E+05                                 9.158822                            7.229489       0.073300       2.053966                    0.998910      27.268652      74.399250       0.652381       0.393075      -1.099747       0.059605       0.109556      -0.101061       0.160526       0.024028       0.012231       0.023053       0.058221      -0.169374      -0.064875      -0.004166       0.069042             10.688875       9.798532       2.705531       0.111765       7.495610      -2.009557      14.772482           0.000001
           98              N       2.492529       3.835533      12.126140      -0.168979      33.001293 0.45164863E+03  0.10499644E+05                                 8.469888                            6.773474       0.253369       2.115181                    0.999449      26.612381      71.088807       0.691638       0.380937      -1.110993      -0.138211      -0.039845      -0.069429       0.159720       0.028157      -0.045375      -0.024313       0.002143      -0.065372      -0.053632      -0.013716       0.067347              9.695470       9.712253       2.486057       2.100044       6.224198      -0.629613      13.149960           0.000000
           99              N      14.266590       3.698086      10.195776      -0.336788      38.386803 0.52533364E+03  0.12633908E+05                                 9.260415                            7.194132       0.345667       2.110805                    0.999669      28.513258      76.496390       0.689367       0.369448      -1.123871       0.017101       0.014704       0.131179       0.133103       0.057749      -0.010831      -0.021049       0.049256      -0.074405      -0.055312      -0.024002       0.079314             10.889004       8.678436       1.664171       1.798829       6.659382      -1.921508      17.329194          -0.000000
          100              N       2.555395       1.891384      15.015834      -0.194979      36.912487 0.51032701E+03  0.12253952E+05                                 9.262910                            7.288938       0.070303       2.038746                    0.999227      27.807534      75.943957       0.653382       0.390401      -1.102186       0.153742       0.028889       0.060390       0.167685       0.032957      -0.043547      -0.011402      -0.052888      -0.075310      -0.065286      -0.000339       0.065625             10.982982      13.829610      -0.818083       3.941166       9.475102      -3.516296       9.644235           0.000001
          101              N       3.643677       2.719369      14.899718      -0.161309      33.519986 0.44896782E+03  0.10411390E+05                                 8.560269                            6.751352       0.206467       2.103754                    0.999361      26.414912      70.243928       0.693769       0.380713      -1.112267      -0.047250      -0.123722       0.076775       0.153082       0.038678       0.010262       0.021518       0.078772      -0.128846      -0.056549      -0.022722       0.079271              9.962313      10.378727      -0.216368       2.259449      10.147153      -4.657963       9.361060           0.000000
          102              N       8.800418      13.108110      16.372036      -0.328470      38.635383 0.50698989E+03  0.12065388E+05                                 9.315408                            7.056538       0.457067       2.156520                    0.999608      27.974265      74.264468       0.698793       0.368312      -1.126555      -0.051104       0.051346      -0.104737       0.127349       0.044120      -0.000975      -0.011537       0.027786      -0.161595      -0.056367      -0.017278       0.073646             11.429495      12.085859      -2.349474       4.998909      10.375020      -5.490720      11.827605          -0.000001
          103              N       6.977113      11.420153       2.884218      -0.174230      36.145194 0.49862145E+03  0.11909693E+05                                 9.158820                            7.229487       0.073300       2.053966                    0.998910      27.268652      74.399249       0.652381       0.393075      -1.099747       0.123712       0.015834      -0.101061       0.160526       0.037383       0.025919       0.003042      -0.010444      -0.169374      -0.064875      -0.004166       0.069042             10.688873       9.626481       2.772462      -1.832333       7.667665       0.832680      14.772473           0.000001
          104              N       3.445894       0.226374       2.685782      -0.168979      33.001274 0.45164818E+03  0.10499631E+05                                 8.469884                            6.773470       0.253369       2.115181                    0.999449      26.612379      71.088799       0.691638       0.380937      -1.110993      -0.087240      -0.114364      -0.069429       0.159720       0.021480      -0.039108      -0.033474       0.036474      -0.065372      -0.053632      -0.013716       0.067347              9.695466       8.362519       3.011089       0.174539       7.573928       2.185431      13.149950           0.000000
          105              N       7.586198      11.249318       0.755417      -0.336788      38.386808 0.52533399E+03  0.12633918E+05                                 9.260416                            7.194134       0.345667       2.110805                    0.999669      28.513258      76.496388       0.689367       0.369448      -1.123871       0.019904       0.010607       0.131179       0.133103       0.059211      -0.023543      -0.002463       0.041736      -0.074405      -0.055312      -0.024002       0.079314             10.889004       8.049262       1.908907      -1.138675       7.288550       2.373054      17.329201          -0.000000
          106              N       1.656789       0.989768       5.575476      -0.194979      36.912488 0.51032708E+03  0.12253954E+05                                 9.262910                            7.288939       0.070303       2.038746                    0.999227      27.807534      75.943956       0.653382       0.390401      -1.102186       0.082660       0.132810       0.060390       0.167685       0.006425      -0.026414      -0.036451       0.083527      -0.075310      -0.065286      -0.000339       0.065625             10.982982       9.494591       0.868183      -1.848322      13.810125       4.947809       9.644230           0.000001
          107              N       2.822979       1.703853       5.459359      -0.161309      33.519982 0.44896801E+03  0.10411395E+05                                 8.560269                            6.751354       0.206466       2.103754                    0.999361      26.414912      70.243931       0.693769       0.380713      -1.112267      -0.132435       0.000817       0.076775       0.153082       0.055125       0.023775       0.001763      -0.005795      -0.128846      -0.056549      -0.022722       0.079271              9.962311      10.031378      -0.081249      -3.521987      10.494497       3.794376       9.361059           0.000000
          108              N      14.374465       2.743612       6.931678      -0.328470      38.635376 0.50698995E+03  0.12065390E+05                                 9.315407                            7.056539       0.457067       2.156520                    0.999608      27.974266      74.264470       0.698793       0.368312      -1.126555       0.029326      -0.066242      -0.104737       0.127349       0.041911      -0.011106       0.003273       0.039144      -0.161595      -0.056367      -0.017278       0.073645             11.429491       9.012258      -1.153875      -3.304967      13.448613       6.649376      11.827600          -0.000001
          109              N       5.351360      10.308131       6.556140      -0.174230      36.145202 0.49862171E+03  0.11909701E+05                                 9.158821                            7.229488       0.073301       2.053966                    0.998910      27.268652      74.399246       0.652381       0.393075      -1.099747      -0.059605      -0.109556       0.101061       0.160526       0.024028       0.012231       0.023053       0.058221      -0.169374      -0.064875      -0.004166       0.069042             10.688874       9.798531       2.705531       0.111765       7.495610      -2.009557      14.772481           0.000001
          110              N       4.226125       9.541100       6.754577      -0.168979      33.001288 0.45164856E+03  0.10499642E+05                                 8.469887                            6.773473       0.253369       2.115181                    0.999449      26.612379      71.088797       0.691638       0.380937      -1.110993       0.138211       0.039845       0.069429       0.159720       0.028157      -0.045375      -0.024313       0.002143      -0.065372      -0.053632      -0.013716       0.067347              9.695468       9.712251       2.486057       2.100043       6.224197      -0.629613      13.149957           0.000000
          111              N       5.289764       9.678547       8.684941      -0.336788      38.386799 0.52533360E+03  0.12633906E+05                                 9.260414                            7.194131       0.345667       2.110805                    0.999669      28.513257      76.496383       0.689367       0.369448      -1.123871      -0.017101      -0.014704      -0.131179       0.133103       0.057749      -0.010830      -0.021049       0.049256      -0.074405      -0.055312      -0.024002       0.079314             10.889002       8.678435       1.664171       1.798828       6.659381      -1.921508      17.329191          -0.000000
          112              N      17.000959      11.485249       3.864883      -0.194979      36.912485 0.51032698E+03  0.12253951E+05                                 9.262909                            7.288938       0.070303       2.038746                    0.999227      27.807533      75.943954       0.653382       0.390401      -1.102186      -0.153742      -0.028889      -0.060390       0.167685       0.032957      -0.043547      -0.011402      -0.052888      -0.075309      -0.065286      -0.000339       0.065625             10.982982      13.829609      -0.818083       3.941166       9.475103      -3.516297       9.644235           0.000001
          113              N      15.912677      10.657264       3.980999      -0.161309      33.519987 0.44896783E+03  0.10411390E+05                                 8.560270                            6.751352       0.206467       2.103754                    0.999361      26.414912      70.243931       0.693769       0.380713      -1.112267       0.047250       0.123722      -0.076775       0.153082       0.038678       0.010262       0.021518       0.078772      -0.128846      -0.056549      -0.022722       0.079271              9.962314      10.378727      -0.216368       2.259448      10.147155      -4.657964       9.361060           0.000000
          114              N      10.755936       0.268523       2.508681      -0.328470      38.635385 0.50698993E+03  0.12065389E+05                                 9.315408                            7.056539       0.457067       2.156520                    0.999608      27.974266      74.264472       0.698793       0.368312      -1.126555       0.051104      -0.051346       0.104737       0.127349       0.044120      -0.000975      -0.011537       0.027786      -0.161595      -0.056367      -0.017278       0.073645             11.429495      12.085860      -2.349474       4.998910      10.375021      -5.490720      11.827605          -0.000001
          115              O      11.506962       2.814161      13.383785      -0.572215      44.753793 0.61569681E+03  0.15331843E+05                                10.153655                            7.782989       0.028447       2.056294                    0.994757      28.257371      75.928148       0.666686       0.368941      -1.129726      -0.011839       0.012098       0.014487       0.022280      -0.002030       0.003185       0.058014       0.102838       0.073998      -0.092561       0.038902       0.053659             12.389636      21.341766      -2.100926       2.639372       8.118818      -1.408470       7.708325           0.000001
          116              O       9.573947       1.745216      13.739875      -0.542857      30.813698 0.45388459E+03  0.10449391E+05                                 7.694359                            6.482584       0.419027       2.187828                    0.998175      26.922890      69.049708       0.766264       0.347202      -1.149592       0.015209       0.013149       0.002808       0.020300       0.022915      -0.016119      -0.022449      -0.111705      -0.026757      -0.058848      -0.013828       0.072676              8.600896       7.221149       0.556481      -0.030191      12.009608      -3.782653       6.571932           0.000001
          117              O       7.015849       7.988850      11.449456      -0.567761      32.443065 0.47317272E+03  0.11030753E+05                                 8.005696                            6.629729       0.343341       2.143486                    0.998383      27.807908      72.266675       0.754254       0.348340      -1.146217       0.005193      -0.043498      -0.016582       0.046841      -0.038056      -0.008889       0.011911      -0.009833      -0.146799      -0.050901      -0.013869       0.064770              9.056082       7.294501      -4.385279      -0.552166      13.300532       1.239047       6.573211           0.000001
          118              O       7.247211       6.992922       9.493036      -0.566159      29.438639 0.45224354E+03  0.10415782E+05                                 7.436918                            6.494053       0.827646       2.297389                    0.998582      27.727704      71.432183       0.760494       0.349696      -1.146039       0.011535      -0.022021      -0.008356       0.026226       0.082293      -0.009312      -0.004858       0.141096       0.203149      -0.142253       0.060096       0.082157              8.012430       5.725050      -0.550436       0.202090       5.777148      -1.390076      12.535093           0.000001
          119              O       5.221649       5.565455      11.596536      -0.589269      31.691545 0.49841203E+03  0.11747375E+05                                 7.847007                            6.855889       0.709978       2.261672                    0.998207      27.952838      72.563757       0.734824       0.353647      -1.144196       0.024434       0.002542       0.008333       0.025941       0.004854       0.068149       0.015841      -0.097043       0.028647      -0.097060       0.031917       0.065143              8.487375      10.801670      -0.415493       2.091769       6.677713      -2.170895       7.982744           0.000002
          120              O       5.521521       4.562121      13.541628      -0.568339      36.168698 0.47586870E+03  0.11102290E+05                                 8.675321                            6.662220       0.485115       2.205797                    0.998086      27.350666      70.958289       0.750583       0.349770      -1.145774      -0.004928       0.033395      -0.034108       0.047988       0.016901      -0.061732      -0.006490       0.004987       0.011486      -0.060612      -0.007116       0.067728             10.530663      14.734904       2.869633      -5.182447       6.722281      -2.955991      10.134803           0.000001
          121              O      13.794387       4.378770      14.937290      -0.572215      44.753802 0.61569702E+03  0.15331850E+05                                10.153656                            7.782990       0.028447       2.056294                    0.994757      28.257370      75.928146       0.666686       0.368941      -1.129726      -0.006983       0.015420      -0.014487       0.022280       0.033249       0.055222      -0.018063      -0.078550       0.073998      -0.092561       0.038902       0.053659             12.389639       8.436988       2.918867      -0.355814      21.023601       2.970440       7.708328           0.000001
          122              O      15.491383       5.792769      14.581200      -0.542857      30.813690 0.45388444E+03  0.10449386E+05                                 7.694357                            6.482582       0.419027       2.187828                    0.998175      26.922890      69.049704       0.766264       0.347202      -1.149592      -0.017769      -0.009407      -0.002808       0.020300      -0.020850      -0.026765      -0.006885       0.113312      -0.026757      -0.058848      -0.013828       0.072676              8.600895      11.756312      -1.207641      -3.536279       7.474440       1.343171       6.571932           0.000001
          123              O      10.599858      10.440327      16.871620      -0.567761      32.443065 0.47317244E+03  0.11030745E+05                                 8.005696                            6.629727       0.343341       2.143485                    0.998383      27.807911      72.266688       0.754254       0.348340      -1.146217       0.038657      -0.020609       0.016582       0.046841      -0.031375       0.007878      -0.012603      -0.044183      -0.146800      -0.050901      -0.013869       0.064770              9.056083       9.547932      -5.261837       0.954586      11.047108      -0.963792       6.573209           0.000001
          124              O      11.444161       9.863654      18.828040      -0.566159      29.438662 0.45224404E+03  0.10415796E+05                                 7.436923                            6.494057       0.827645       2.297389                    0.998582      27.727707      71.432196       0.760494       0.349696      -1.146039       0.016341      -0.018733       0.008356       0.026225       0.108334      -0.007903      -0.006918       0.007207       0.203149      -0.142253       0.060096       0.082157              8.012435       5.398358      -0.423355      -1.222254       6.103844       0.692276      12.535103           0.000001
          125              O      13.508842      11.233932      16.724539      -0.589269      31.691533 0.49841168E+03  0.11747365E+05                                 7.847004                            6.855887       0.709978       2.261672                    0.998207      27.952836      72.563748       0.734824       0.353647      -1.144196      -0.011227      -0.021850      -0.008333       0.025941      -0.029209       0.039469       0.057770       0.078095       0.028647      -0.097060       0.031917       0.065143              8.487374       6.938939       1.087060      -1.264893      10.540445       2.736480       7.982738           0.000002
          126              O      14.335211      10.590724      14.779448      -0.568339      36.168705 0.47586891E+03  0.11102296E+05                                 8.675323                            6.662222       0.485115       2.205797                    0.998086      27.350667      70.958298       0.750582       0.349770      -1.145774      -0.029337       0.016699       0.034108       0.047988       0.014143      -0.028428      -0.055180       0.019165       0.011486      -0.060612      -0.007116       0.067728             10.530665       9.714435       4.822531      -4.633678      11.742754      -3.758281      10.134805           0.000001
          127              O       8.049392      10.562472       5.496932      -0.572215      44.753793 0.61569684E+03  0.15331844E+05                                10.153654                            7.782989       0.028447       2.056294                    0.994757      28.257372      75.928150       0.666686       0.368941      -1.129726       0.011839      -0.012098      -0.014487       0.022280      -0.002030       0.003185       0.058014       0.102838       0.073998      -0.092561       0.038902       0.053659             12.389636      21.341764      -2.100926       2.639372       8.118818      -1.408469       7.708325           0.000001
          128              O       9.982407      11.631417       5.140842      -0.542857      30.813668 0.45388408E+03  0.10449376E+05                                 7.694352                            6.482579       0.419028       2.187828                    0.998175      26.922884      69.049672       0.766265       0.347202      -1.149592      -0.015209      -0.013149      -0.002808       0.020300       0.022915      -0.016119      -0.022448      -0.111706      -0.026756      -0.058848      -0.013828       0.072676              8.600888       7.221143       0.556482      -0.030191      12.009595      -3.782648       6.571926           0.000001
          129              O      12.540505       5.387783       7.431261      -0.567761      32.443079 0.47317296E+03  0.11030760E+05                                 8.005699                            6.629731       0.343341       2.143485                    0.998383      27.807911      72.266692       0.754253       0.348340      -1.146217      -0.005193       0.043498       0.016582       0.046841      -0.038056      -0.008889       0.011911      -0.009833      -0.146799      -0.050901      -0.013869       0.064770              9.056085       7.294504      -4.385281      -0.552166      13.300537       1.239048       6.573214           0.000001
          130              O      12.309143       6.383711       9.387681      -0.566159      29.438649 0.45224373E+03  0.10415787E+05                                 7.436920                            6.494055       0.827646       2.297389                    0.998582      27.727706      71.432195       0.760494       0.349696      -1.146038      -0.011535       0.022021       0.008356       0.026226       0.082293      -0.009312      -0.004858       0.141096       0.203148      -0.142253       0.060096       0.082157              8.012433       5.725051      -0.550436       0.202090       5.777149      -1.390076      12.535097           0.000001
          131              O      14.334705       7.811178       7.284181      -0.589269      31.691545 0.49841204E+03  0.11747375E+05                                 7.847007                            6.855890       0.709978       2.261672                    0.998207      27.952837      72.563756       0.734824       0.353647      -1.144196      -0.024434      -0.002542      -0.008333       0.025941       0.004854       0.068149       0.015841      -0.097043       0.028647      -0.097060       0.031917       0.065143              8.487376      10.801670      -0.415493       2.091769       6.677713      -2.170895       7.982744           0.000002
          132              O      14.034833       8.814512       5.339089      -0.568339      36.168694 0.47586864E+03  0.11102288E+05                                 8.675320                            6.662220       0.485115       2.205797                    0.998086      27.350666      70.958286       0.750583       0.349770      -1.145774       0.004928      -0.033395       0.034108       0.047988       0.016901      -0.061732      -0.006490       0.004987       0.011486      -0.060612      -0.007116       0.067728             10.530661      14.734902       2.869633      -5.182446       6.722280      -2.955991      10.134802           0.000001
          133              O       5.761967       8.997863       3.943427      -0.572215      44.753807 0.61569708E+03  0.15331852E+05                                10.153657                            7.782991       0.028447       2.056294                    0.994757      28.257371      75.928151       0.666686       0.368941      -1.129726       0.006983      -0.015420       0.014487       0.022280       0.033249       0.055222      -0.018063      -0.078550       0.073998      -0.092561       0.038902       0.053659             12.389640       8.436988       2.918867      -0.355814      21.023605       2.970440       7.708328           0.000001
          134              O       4.064971       7.583864       4.299517      -0.542857      30.813695 0.45388451E+03  0.10449389E+05                                 7.694358                            6.482583       0.419027       2.187828                    0.998175      26.922891      69.049709       0.766264       0.347202      -1.149592       0.017769       0.009407       0.002808       0.020300      -0.020850      -0.026765      -0.006885       0.113312      -0.026757      -0.058848      -0.013828       0.072676              8.600896      11.756314      -1.207642      -3.536280       7.474441       1.343172       6.571933           0.000001
          135              O       8.956496       2.936306       2.009097      -0.567761      32.443060 0.47317236E+03  0.11030743E+05                                 8.005695                            6.629727       0.343341       2.143485                    0.998383      27.807909      72.266680       0.754254       0.348340      -1.146217      -0.038657       0.020609      -0.016582       0.046841      -0.031375       0.007878      -0.012603      -0.044183      -0.146800      -0.050901      -0.013869       0.064770              9.056082       9.547931      -5.261837       0.954586      11.047107      -0.963792       6.573208           0.000001
          136              O       8.112193       3.512979       0.052677      -0.566159      29.438662 0.45224404E+03  0.10415796E+05                                 7.436923                            6.494057       0.827646       2.297389                    0.998582      27.727707      71.432195       0.760494       0.349696      -1.146039      -0.016341       0.018733      -0.008356       0.026226       0.108334      -0.007903      -0.006918       0.007207       0.203149      -0.142253       0.060097       0.082157              8.012435       5.398358      -0.423355      -1.222254       6.103844       0.692277      12.535102           0.000001
          137              O       6.047512       2.142701       2.156178      -0.589269      31.691540 0.49841183E+03  0.11747369E+05                                 7.847006                            6.855888       0.709978       2.261672                    0.998207      27.952837      72.563756       0.734824       0.353647      -1.144196       0.011227       0.021850       0.008333       0.025941      -0.029209       0.039469       0.057770       0.078095       0.028646      -0.097060       0.031917       0.065143              8.487376       6.938940       1.087061      -1.264893      10.540448       2.736481       7.982739           0.000002
          138              O       5.221143       2.785909       4.101269      -0.568338      36.168679 0.47586854E+03  0.11102285E+05                                 8.675318                            6.662219       0.485115       2.205797                    0.998086      27.350662      70.958271       0.750583       0.349770      -1.145774       0.029337      -0.016699      -0.034108       0.047988       0.014143      -0.028428      -0.055180       0.019165       0.011486      -0.060612      -0.007116       0.067728             10.530657       9.714429       4.822527      -4.633675      11.742745      -3.758277      10.134798           0.000001

******************************************************
Auxiliary information for the entire system
The total spin magnetic moment of the unit cell is   0.000127
The total net atomic charge of the unit cell is   0.000003
Accuracy of reproducing the electrostatic potential in the unit cell:
  The inner radius (bohr) =    5.0000
  The outer radius (bohr) =   12.0000
  Valid grid points have density less than (e/(bohr^3)) =    0.0001
  The number of valid grid points were=       183818
  The rms potential error without charges in kcal/mol is=      9.72425
  The rms potential error with partial charges in kcal/mol is=      1.56586
  The RRMSE value at monopole order=      0.16103
  The rms potential error with partial charges and cloud penetration in kcal/mol is=      1.55690
  The RRMSE value at monopole order with cloud penetration is=      0.16011
  The rms potential error with partial charges and atomic dipoles in kcal/mol is=      0.40772
  The RRMSE value at dipole order=      0.04193
  The rms potential error with partial charges, atomic dipoles and cloud penetration in kcal/mol is=      0.40624
  The RRMSE value at dipole order with cloud penetration=      0.04178

******************************************************
The electron densities and ab initio electrostatic potential were computed in VASP using the PBE functional and
projector augmented wave method. See the main text of the journal article for a description of computational details.
The atomic charges, dipoles, and quadrupoles were computed with the DDEC6 method as described in
(a) T. A. Manz and N. Gabaldon Limas, RSC Adv. 6 (2016) 47771-47801 DOI: 10.1039/c6ra04656h
(b) N. Gabaldon Limas and T. A. Manz, RSC Adv. 8 (2018) 2678-2707 DOI: 10.1039/c7ra11829e.
For each atom in the material, the electron cloud parameters were fit to the spherically averaged atom-in-material
electron density using radial positions for which this density was between 10^-4 and 10^-2 electrons per cubic bohr.
The polarizabilities, dispersion coefficients, and quantum Drude oscillator (QDO) parameters were fit using the MCLF method.
The magnetic structure of the system was optimized in VASP from the default ferromagnetic initial guess using spin polarization.
The atomic spin moments (ASMs) were computed on this optimized magnetic structure using the DDEC6 partition as inputs
to the method of T. A. Manz and D. S. Sholl, J. Chem. Theory Comput. 7 (2011) 4146-4164 DOI: 10.1021/ct200539n.
The RMSE and RRMSE were computed using a uniform grid with Ewald summation.
