# Supplementary material for: A collection of forcefield precursors for metal–organic frameworks
Source: RSC Adv. 2019 Nov 13;9(63):36492–507. doi: 10.1039/c9ra07327b (PMC9075174; doi:10.1039/c9ra07327b)
Supplement: RA-009-C9RA07327B-s4627 [file RA-009-C9RA07327B-s4627.xyz]

  188
jmolscript: load "" {1 1 1} spacegroup "x,y,z" unitcell [{     15.733000     0.000000     0.000000 }, {     -7.866500    13.625178     0.000000 }, {      0.000000     0.000000    16.486000 }]
Zn     0.000000     9.083361    13.572924     0.965158
Zn     7.866500     4.541817     2.913076     0.965158
Ag    11.417674     3.653864     4.419567     0.489902
Ag     5.322002     1.910250     4.419567     0.489898
Ag     6.859824     8.061064     4.419567     0.489894
Ag    -3.551174     9.971314    12.066433     0.489901
Ag     2.544498    11.714928    12.066433     0.489898
Ag     1.006676     5.564114    12.066433     0.489895
H     -3.919090     7.720026    12.890403     0.122620
H     -2.606171     9.102981     0.395664     0.115244
H     10.305115     7.758176    14.420304     0.108648
H     -4.134632     9.188820     2.093722     0.113258
H      8.754628     7.969367    16.087039     0.115288
H     -0.902288     7.228157     9.855331     0.122812
H     11.606234     5.728025    11.731438     0.117665
H     -1.514301     6.127243     7.919874     0.115874
H     11.057939     4.557622     9.792684     0.115352
H      0.778783    13.159197    12.890403     0.122617
H      1.319999    11.330698     0.395664     0.115246
H      9.432720     0.821598    14.420304     0.108648
H      2.158568    12.611465     2.093722     0.113258
H     10.390860     2.058764    16.087039     0.115289
H     -1.155589    10.792503     9.855331     0.122813
H      7.023998     0.709872    11.731438     0.117665
H     -1.803002    11.872980     7.919874     0.115874
H      6.284547     1.769911     9.792684     0.115352
H      3.140307     6.371133    12.890403     0.122620
H      1.286173     6.816677     0.395664     0.115244
H      3.861665     5.045403    14.420304     0.108648
H      1.976065     5.450071     2.093722     0.113258
H      4.454012     3.597047    16.087039     0.115289
H      2.057876     9.229696     9.855331     0.122812
H      4.969268     7.187281    11.731438     0.117664
H      3.317303     9.250133     7.919874     0.115873
H      6.257014     7.297645     9.792684     0.115351
H     11.785590     5.905152     3.595597     0.122620
H     10.472671     4.522197    16.090336     0.115244
H     -2.438615     5.867002     2.065696     0.108648
H     12.001132     4.436358    14.392278     0.113258
H     -0.888128     5.655811     0.398961     0.115288
H      8.768788     6.397021     6.630669     0.122812
H     -3.739734     7.897153     4.754562     0.117664
H      9.380801     7.497935     8.566126     0.115874
H     -3.191439     9.067556     6.693316     0.115352
H      7.087717     0.465981     3.595597     0.122618
H      6.546501     2.294480    16.090336     0.115246
H     -1.566220    12.803580     2.065696     0.108648
H      5.707932     1.013713    14.392278     0.113258
H     -2.524360    11.566414     0.398961     0.115289
H      9.022089     2.832675     6.630669     0.122813
H      0.842502    12.915306     4.754562     0.117665
H      9.669502     1.752198     8.566126     0.115874
H      1.581953    11.855267     6.693316     0.115352
H      4.726193     7.254045     3.595597     0.122620
H      6.580327     6.808501    16.090336     0.115244
H      4.004835     8.579775     2.065696     0.108647
H      5.890435     8.175107    14.392278     0.113258
H      3.412488    10.028131     0.398961     0.115288
H      5.808624     4.395482     6.630669     0.122812
H      2.897232     6.437897     4.754562     0.117664
H      4.549197     4.375045     8.566126     0.115873
H      1.609486     6.327533     6.693316     0.115351
C     -2.050797     7.394384    12.224369     0.352000
C     -3.027029     7.804502    13.139342    -0.501809
C     -2.744622     8.342696    14.423601     0.362500
C     -3.827052     8.435348    15.452328     0.017415
C     -3.488006     8.861816     0.225858    -0.110709
C     10.569429     8.082456    15.251199    -0.130981
C     -4.402880     8.942204     1.238099    -0.134375
C      9.639609     8.202357    16.250250    -0.111962
C      9.998321     8.651988     0.975971     0.056499
C      9.046475     8.725564     2.024481     0.288697
C     -2.452775     6.602761    10.987919     0.019294
C     -1.671631     6.704950     9.842142    -0.117217
C     12.139583     5.801601    10.973082    -0.135123
C     -2.026410     6.041404     8.691419    -0.135427
C     11.806830     5.110804     9.807521    -0.140309
C     12.566734     5.238881     8.698014     0.044076
C     12.178915     4.542634     7.482995     0.293156
C     -0.437377    11.704028    12.224369     0.352015
C      0.405911    12.344411    13.139342    -0.501808
C      0.730798    11.830742    14.423601     0.362512
C      1.352251    12.721829    15.452328     0.017418
C      1.552060    12.214972     0.225858    -0.110706
C      9.581397     0.430556    15.251199    -0.130979
C      2.079116    12.967082     1.238099    -0.134374
C     10.150145     1.175853    16.250250    -0.111959
C     10.360181     0.640383     0.975971     0.056502
C     10.899822     1.427919     2.024481     0.288700
C     -0.921954    12.447963    10.987919     0.019298
C     -1.224027    11.720378     9.842142    -0.117214
C      6.821042     0.211190    10.973082    -0.135122
C     -1.621286    12.359399     8.691419    -0.135427
C      6.389171     0.844761     9.807521    -0.140308
C      6.120137     0.122627     8.698014     0.044078
C      5.711079     0.806611     7.482995     0.293156
C      2.488174     8.151944    12.224369     0.351999
C      2.621118     7.101443    13.139342    -0.501807
C      2.013824     7.076917    14.423601     0.362492
C      2.474801     6.093180    15.452328     0.017415
C      1.935946     6.173568     0.225858    -0.110709
C      3.448674     5.112167    15.251199    -0.130980
C      2.323764     5.341070     1.238099    -0.134374
C      3.809746     4.246968    16.250250    -0.111962
C      3.240998     4.332807     0.975971     0.056500
C      3.653203     3.471695     2.024481     0.288699
C      3.374729     8.199632    10.987919     0.019296
C      2.895659     8.825028     9.842142    -0.117216
C      4.638875     7.612387    10.973082    -0.135123
C      3.647696     8.849553     8.691419    -0.135427
C      5.403499     7.669613     9.807521    -0.140309
C      4.912629     8.263670     8.698014     0.044076
C      5.709506     8.275933     7.482995     0.293155
C      9.917297     6.230794     4.261631     0.352001
C     10.893529     5.820676     3.346658    -0.501809
C     10.611122     5.282482     2.062399     0.362500
C     11.693552     5.189830     1.033672     0.017415
C     11.354506     4.763362    16.260142    -0.110709
C     -2.702929     5.542722     1.234801    -0.130981
C     12.269380     4.682974    15.247901    -0.134375
C     -1.773109     5.422821     0.235750    -0.111962
C     -2.131821     4.973190    15.510029     0.056499
C     -1.179975     4.899614    14.461519     0.288697
C     10.319275     7.022417     5.498081     0.019294
C      9.538131     6.920228     6.643858    -0.117217
C     -4.273083     7.823577     5.512918    -0.135123
C      9.892910     7.583774     7.794581    -0.135427
C     -3.940330     8.514374     6.678479    -0.140309
C     -4.700234     8.386297     7.787986     0.044076
C     -4.312415     9.082544     9.003005     0.293156
C      8.303877     1.921150     4.261631     0.352014
C      7.460589     1.280767     3.346658    -0.501808
C      7.135702     1.794436     2.062399     0.362511
C      6.514249     0.903349     1.033672     0.017418
C      6.314440     1.410206    16.260142    -0.110706
C     -1.714897    13.194622     1.234801    -0.130979
C      5.787384     0.658096    15.247901    -0.134374
C     -2.283645    12.449325     0.235750    -0.111959
C     -2.493680    12.984795    15.510029     0.056502
C     -3.033322    12.197259    14.461519     0.288699
C      8.788454     1.177215     5.498081     0.019297
C      9.090527     1.904800     6.643858    -0.117214
C      1.045458    13.413988     5.512918    -0.135123
C      9.487786     1.265779     7.794581    -0.135428
C      1.477329    12.780417     6.678479    -0.140309
C      1.746363    13.502551     7.787986     0.044078
C      2.155421    12.818567     9.003005     0.293155
C      5.378326     5.473234     4.261631     0.352000
C      5.245382     6.523735     3.346658    -0.501808
C      5.852676     6.548261     2.062399     0.362494
C      5.391699     7.531998     1.033672     0.017415
C      5.930554     7.451610    16.260142    -0.110709
C      4.417826     8.513011     1.234801    -0.130980
C      5.542736     8.284108    15.247901    -0.134374
C      4.056754     9.378210     0.235750    -0.111962
C      4.625502     9.292371    15.510029     0.056500
C      4.213297    10.153483    14.461519     0.288699
C      4.491772     5.425546     5.498081     0.019297
C      4.970841     4.800150     6.643858    -0.117217
C      3.227625     6.012791     5.512918    -0.135123
C      4.218804     4.775625     7.794581    -0.135427
C      2.463001     5.955565     6.678479    -0.140309
C      2.953871     5.361508     7.787986     0.044076
C      2.156994     5.349245     9.003005     0.293155
N     11.863469     4.015340     6.533402    -0.402759
N      8.248812     8.807315     2.893293    -0.406815
N      5.412152     1.343443     6.533402    -0.402755
N     11.369452     2.077840     2.893293    -0.406811
N      6.323879     8.266395     6.533402    -0.402757
N      3.981236     2.740023     2.893293    -0.406813
N     -3.996969     9.609838     9.952598    -0.402759
N     -0.382312     4.817863    13.592707    -0.406815
N      2.454348    12.281735     9.952598    -0.402755
N     -3.502952    11.547338    13.592707    -0.406811
N      1.542621     5.358783     9.952598    -0.402757
N      3.885264    10.885155    13.592707    -0.406813
O     -0.800810     7.630100    12.311910    -0.500994
O     -1.623646     8.736464    14.782996    -0.463531
O     -0.858235    10.503650    12.311910    -0.501026
O      0.511323    10.663064    14.782996    -0.463592
O      1.659045     9.116607    12.311910    -0.500999
O      1.112323     7.850828    14.782996    -0.463511
O      8.667310     5.995078     4.174090    -0.500995
O      9.490146     4.888714     1.703004    -0.463531
O      8.724735     3.121528     4.174090    -0.501026
O      7.355177     2.962114     1.703004    -0.463591
O      6.207455     4.508571     4.174090    -0.500999
O      6.754177     5.774350     1.703004    -0.463511

The following XYZ coordinates are in angstroms. Other properties are in atomic units.
The sperically averaged electron density of each atom fit to a function of the form exp(a - br)
eigen_1, eigen_2 and eigen_3 are the three eigenvalues of traceless quadrupole moment tensor
  atom number  atomic symbol              X              Y              Z     net charge C6 coefficient C8 coefficient C10 coefficient fluctuating dipole atomic polarizability isotropic forcefield polarizability              a              b squared Pearson coefficient          <r^3>          <r^4>         wp_QDO          m_QDO          q_QDO       dipole_x       dipole_y       dipole_z         dipole            Qxy            Qxz            Qyz     Q(x^2-y^2)  Q(3z^2 - R^2)        eigen_1        eigen_2        eigen_3 static polarizability      alpha(xx)      alpha(xy)      alpha(xz)      alpha(yy)      alpha(yz)      alpha(zz) atomic spin moment
            1             Zn       0.000000       9.083361      13.572924       0.965158      84.945697 0.14786065E+04  0.44638689E+05                                17.265353                           13.704410       0.200751       1.954657                    0.995453      44.154305     119.819571       0.425940       0.476321      -1.088248       0.000002       0.000122       0.003071       0.003073       0.000012       0.000021       0.000106      -0.000133       0.148650      -0.024843      -0.024708       0.049550             22.554647      26.350679      -0.000052       0.000140      26.348767       0.000123      14.964495           0.000018
            2             Zn       7.866500       4.541817       2.913076       0.965158      84.945692 0.14786064E+04  0.44638685E+05                                17.265353                           13.704410       0.200751       1.954657                    0.995453      44.154306     119.819579       0.425939       0.476321      -1.088248      -0.000002      -0.000122      -0.003071       0.003073       0.000012       0.000021       0.000106      -0.000134       0.148650      -0.024843      -0.024707       0.049550             22.554648      26.350676      -0.000047       0.000141      26.348772       0.000125      14.964496           0.000018
            3             Ag      11.417674       3.653864       4.419567       0.489902     186.953734 0.45135452E+04  0.17299086E+06                                26.182366                           22.262338       1.045383       2.014217                    0.998066      83.027858     222.522592       0.388102       0.411770      -1.175056      -0.081467      -0.044077       0.003669       0.092699       0.027190       0.008780       0.054978      -0.029335       0.219958      -0.071633      -0.029279       0.100912             32.376843      21.649755       4.770955       8.454365      31.328640      11.291770      44.152135           0.000076
            4             Ag       5.322002       1.910250       4.419567       0.489898     186.952327 0.45135130E+04  0.17298926E+06                                26.182182                           22.262217       1.045367       2.014211                    0.998066      83.027873     222.522168       0.388104       0.411769      -1.175058       0.002560       0.092588       0.003669       0.092696      -0.026300       0.043223      -0.035091      -0.032420       0.219973      -0.071635      -0.029280       0.100915             32.376558      24.776879      -6.576483       5.551697      28.201077     -12.967452      44.151719           0.000064
            5             Ag       6.859824       8.061064       4.419567       0.489894     186.953671 0.45135558E+04  0.17299135E+06                                26.182334                           22.262346       1.045395       2.014218                    0.998066      83.028049     222.523093       0.388102       0.411770      -1.175057       0.078896      -0.048504       0.003672       0.092686      -0.000883      -0.051997      -0.019892       0.061777       0.219979      -0.071643      -0.029273       0.100916             32.376780      33.040594       1.805477     -14.006148      19.937694       1.675869      44.152051           0.000053
            6             Ag      -3.551174       9.971314      12.066433       0.489901     186.953766 0.45135458E+04  0.17299089E+06                                26.182369                           22.262340       1.045383       2.014217                    0.998066      83.027862     222.522607       0.388102       0.411770      -1.175056       0.081466       0.044077      -0.003669       0.092699       0.027190       0.008780       0.054978      -0.029335       0.219958      -0.071633      -0.029279       0.100912             32.376848      21.649757       4.770954       8.454368      31.328644      11.291773      44.152143           0.000075
            7             Ag       2.544498      11.714928      12.066433       0.489898     186.952294 0.45135117E+04  0.17298920E+06                                26.182178                           22.262213       1.045367       2.014212                    0.998066      83.027866     222.522134       0.388104       0.411769      -1.175058      -0.002560      -0.092588      -0.003668       0.092696      -0.026300       0.043223      -0.035091      -0.032420       0.219975      -0.071636      -0.029280       0.100916             32.376555      24.776869      -6.576480       5.551695      28.201078     -12.967453      44.151717           0.000064
            8             Ag       1.006676       5.564114      12.066433       0.489895     186.953687 0.45135567E+04  0.17299140E+06                                26.182336                           22.262348       1.045394       2.014218                    0.998066      83.028053     222.523115       0.388102       0.411770      -1.175057      -0.078896       0.048504      -0.003672       0.092686      -0.000883      -0.051997      -0.019892       0.061777       0.219978      -0.071643      -0.029273       0.100915             32.376781      33.040597       1.805480     -14.006146      19.937694       1.675868      44.152053           0.000054
            9              H      -3.919090       7.720026      12.890403       0.122620       1.319292 0.10832292E+02  0.11589056E+03                                 2.038839                            1.960381      -1.687461       2.065574                    0.990801       4.224393      12.764199       0.430315       1.330429      -0.694949      -0.031395      -0.004147      -0.007971       0.032655       0.004062       0.002194       0.010120       0.031946       0.005132      -0.021505       0.004903       0.016602              2.088592       2.386129       0.076001      -0.004814       1.745456       0.163846       2.134191          -0.000001
           10              H      -2.606171       9.102981       0.395664       0.115244       1.128278 0.82765691E+01  0.81046664E+02                                 1.718118                            1.627154      -0.979945       2.408045                    0.998611       3.362663       9.068941       0.521414       1.199606      -0.728478       0.036249       0.009361       0.008018       0.038288       0.007718       0.012119       0.005983       0.018918       0.008681      -0.013914      -0.006927       0.020842              1.781622       2.241424       0.320349      -0.058634       1.608574       0.038969       1.494868           0.000003
           11              H      10.305115       7.758176      14.420304       0.108648       1.115784 0.83075958E+01  0.81470768E+02                                 1.711297                            1.637199      -0.813340       2.488168                    0.999342       3.354018       9.068352       0.516203       1.209927      -0.726526      -0.010935      -0.015349      -0.032146       0.037263       0.008168       0.003137       0.010717       0.021799       0.025325      -0.020853       0.004302       0.016551              1.728142       1.615099       0.059613      -0.009246       1.418268       0.226557       2.151061           0.000002
           12              H      -4.134632       9.188820       2.093722       0.113258       1.067750 0.77532391E+01  0.74510165E+02                                 1.644868                            1.567943      -0.798396       2.499967                    0.999606       3.231117       8.564166       0.536001       1.189073      -0.731871       0.014953       0.008391       0.034263       0.038314       0.005524       0.002981       0.007131       0.024943       0.021639      -0.018840       0.005106       0.013733              1.662495       1.440225       0.110715       0.090738       1.432722       0.162283       2.114538           0.000001
           13              H       8.754628       7.969367      16.087039       0.115288       0.986999 0.67292584E+01  0.63319328E+02                                 1.638974                            1.515053      -0.938845       2.434698                    0.998450       3.405273       9.358500       0.508882       1.279145      -0.708420      -0.032730      -0.013824      -0.007240       0.036260       0.007117       0.000889       0.008843       0.013971       0.022919      -0.016415       0.003722       0.012693              1.730655       2.535219       0.231046       0.028844       1.302153       0.010328       1.354594           0.000001
           14              H      -0.902288       7.228157       9.855331       0.122812       1.050512 0.75942841E+01  0.73770326E+02                                 1.726359                            1.627060      -1.024661       2.399943                    0.997903       3.444721       9.669282       0.482347       1.307229      -0.703456       0.033618       0.023746       0.000644       0.041163       0.014323      -0.009345       0.002381       0.005279      -0.009514      -0.017528      -0.000305       0.017833              1.795009       2.167806       0.433345       0.071172       1.668366       0.126690       1.548856           0.000002
           15              H      11.606234       5.728025      11.731438       0.117665       1.089332 0.78210733E+01  0.75404931E+02                                 1.670573                            1.577333      -0.870088       2.466848                    0.999153       3.266085       8.700565       0.532551       1.192921      -0.730514      -0.021745      -0.002825       0.031032       0.037998       0.011331      -0.008598       0.004039       0.011893       0.012804      -0.017881       0.003663       0.014218              1.712468       1.551540       0.106921      -0.325078       1.412534       0.046554       2.173328           0.000003
           16              H      -1.514301       6.127243       7.919874       0.115874       1.073528 0.78448657E+01  0.75924907E+02                                 1.677976                            1.599030      -0.790708       2.505600                    0.999635       3.280398       8.843859       0.517784       1.222247      -0.723863       0.024547       0.004695      -0.029488       0.038654       0.012161      -0.007045       0.005517       0.009064       0.019737      -0.019137       0.007062       0.012076              1.698216       1.749119       0.059884      -0.339745       1.351180       0.023408       1.994350           0.000001
           17              H      11.057939       4.557622       9.792684       0.115352       1.073531 0.75591183E+01  0.71814373E+02                                 1.617413                            1.521362      -0.787020       2.505723                    0.999596       3.158734       8.185315       0.561488       1.148221      -0.742112      -0.030690      -0.022362       0.001406       0.037998       0.014662      -0.005499       0.005792       0.011015       0.015944      -0.020717       0.007461       0.013255              1.660222       1.843971       0.497785       0.083312       1.702872       0.097421       1.433823           0.000002
           18              H       0.778783      13.159197      12.890403       0.122617       1.319307 0.10832417E+02  0.11589190E+03                                 2.038828                            1.960371      -1.687467       2.065567                    0.990801       4.224392      12.764076       0.430324       1.330401      -0.694954       0.012106       0.029262      -0.007971       0.032656       0.011803       0.007668      -0.006960      -0.023010       0.005131      -0.021506       0.004903       0.016603              2.088579       1.839795       0.239414       0.144301       2.291763      -0.077755       2.134180          -0.000002
           19              H       1.319999      11.330698       0.395664       0.115246       1.128264 0.82764465E+01  0.81045191E+02                                 1.718106                            1.627144      -0.979940       2.408050                    0.998611       3.362649       9.068898       0.521415       1.199608      -0.728477      -0.010018      -0.036074       0.008018       0.038288       0.004333      -0.000878      -0.013487      -0.022827       0.008680      -0.013914      -0.006927       0.020841              1.781609       1.489346       0.113856       0.063065       2.360623       0.031295       1.494858           0.000002
           20              H       9.432720       0.821598      14.420304       0.108648       1.115754 0.83072826E+01  0.81466600E+02                                 1.711236                            1.637144      -0.813348       2.488164                    0.999342       3.353956       9.068004       0.516225       1.209891      -0.726534      -0.007825       0.017145      -0.032146       0.037263       0.005356       0.007712      -0.008076      -0.025047       0.025326      -0.020853       0.004301       0.016552              1.728080       1.415804       0.055420       0.200816       1.617460      -0.105268       2.150975           0.000002
           21              H       2.158568      12.611465       2.093722       0.113258       1.067776 0.77535081E+01  0.74513738E+02                                 1.644929                            1.567997      -0.798408       2.499961                    0.999606       3.231174       8.564502       0.535975       1.189113      -0.731862      -0.000210      -0.017145       0.034262       0.038313       0.008039       0.004683      -0.006147      -0.022040       0.021637      -0.018839       0.005106       0.013733              1.662557       1.338758      -0.052111       0.095178       1.534286      -0.159732       2.114627           0.000000
           22              H      10.390860       2.058764      16.087039       0.115289       0.986997 0.67292343E+01  0.63318973E+02                                 1.638964                            1.515044      -0.938842       2.434700                    0.998450       3.405258       9.358414       0.508887       1.279134      -0.708423       0.004393       0.035257      -0.007239       0.036260       0.002491       0.007214      -0.005191      -0.019312       0.022919      -0.016414       0.003722       0.012693              1.730645       1.410319       0.418406      -0.005479       2.427029      -0.030146       1.354586           0.000002
           23              H      -1.155589      10.792503       9.855331       0.122813       1.050505 0.75942169E+01  0.73769493E+02                                 1.726351                            1.627053      -1.024649       2.399950                    0.997904       3.444699       9.669201       0.482348       1.307228      -0.703457       0.003756      -0.040987       0.000646       0.041164      -0.004876       0.006735       0.006901      -0.027448      -0.009510      -0.017528      -0.000304       0.017832              1.795000       1.417932      -0.000408       0.074129       2.418222      -0.124978       1.548846           0.000003
           24              H       7.023998       0.709872      11.731438       0.117665       1.089334 0.78211012E+01  0.75405353E+02                                 1.670583                            1.577343      -0.870090       2.466847                    0.999153       3.266094       8.700630       0.532545       1.192931      -0.730512       0.008426       0.020244       0.031032       0.037998      -0.000515       0.007797       0.005426      -0.025572       0.012804      -0.017881       0.003663       0.014218              1.712479       1.354697       0.006730       0.202858       1.609394       0.258251       2.173345           0.000002
           25              H      -1.803002      11.872980       7.919874       0.115874       1.073520 0.78447865E+01  0.75923849E+02                                 1.677958                            1.599015      -0.790697       2.505606                    0.999635       3.280377       8.843747       0.517790       1.222236      -0.723865      -0.008208      -0.023605      -0.029488       0.038654      -0.002156       0.008301       0.003342      -0.025595       0.019738      -0.019137       0.007062       0.012076              1.698198       1.398791       0.142368       0.190141       1.701477       0.282520       1.994326           0.000001
           26              H       6.284547       1.769911       9.792684       0.115352       1.073541 0.75592250E+01  0.71815830E+02                                 1.617443                            1.521389      -0.787012       2.505726                    0.999596       3.158754       8.185463       0.561473       1.148244      -0.742106      -0.004020       0.037759       0.001406       0.037999      -0.002560       0.007766       0.001866      -0.030903       0.015942      -0.020717       0.007461       0.013255              1.660254       1.307074      -0.187801       0.042715       2.239839      -0.120865       1.433849           0.000001
           27              H       3.140307       6.371133      12.890403       0.122620       1.319288 0.10832259E+02  0.11589012E+03                                 2.038835                            1.960378      -1.687462       2.065574                    0.990801       4.224389      12.764183       0.430315       1.330429      -0.694949       0.019289      -0.025115      -0.007971       0.032656      -0.015864      -0.009861      -0.003160      -0.008937       0.005132      -0.021505       0.004903       0.016602              2.088588       1.971440      -0.315417      -0.139489       2.160134      -0.086094       2.134189          -0.000002
           28              H       1.286173       6.816677       0.395664       0.115244       1.128285 0.82766458E+01  0.81047670E+02                                 1.718131                            1.627167      -0.979969       2.408034                    0.998611       3.362679       9.069023       0.521409       1.199613      -0.728476      -0.026232       0.026712       0.008019       0.038288      -0.012050      -0.011242       0.007504       0.003910       0.008681      -0.013914      -0.006928       0.020842              1.781636       2.044234      -0.434212      -0.004430       1.805795      -0.070265       1.494880           0.000002
           29              H       3.861665       5.045403      14.420304       0.108648       1.115783 0.83075855E+01  0.81470645E+02                                 1.711296                            1.637198      -0.813346       2.488165                    0.999342       3.354018       9.068352       0.516203       1.209927      -0.726526       0.018760      -0.001796      -0.032146       0.037263      -0.013523      -0.010850      -0.002642       0.003247       0.025325      -0.020853       0.004302       0.016551              1.728142       1.519101      -0.115037      -0.191582       1.514264      -0.121285       2.151060           0.000000
           30              H       1.976065       5.450071       2.093722       0.113258       1.067768 0.77534208E+01  0.74512630E+02                                 1.644914                            1.567983      -0.798406       2.499962                    0.999606       3.231158       8.564422       0.535980       1.189107      -0.731863      -0.014743       0.008754       0.034263       0.038314      -0.013563      -0.007665      -0.000983      -0.002904       0.021638      -0.018840       0.005106       0.013733              1.662542       1.530520      -0.058609      -0.185918       1.342500      -0.002561       2.114607          -0.000000
           31              H       4.454012       3.597047      16.087039       0.115289       0.986997 0.67292370E+01  0.63319081E+02                                 1.638972                            1.515051      -0.938849       2.434697                    0.998450       3.405266       9.358479       0.508882       1.279146      -0.708420       0.028337      -0.021433      -0.007239       0.036260      -0.009608      -0.008102      -0.003652       0.005342       0.022919      -0.016415       0.003722       0.012693              1.730653       1.810510      -0.649455      -0.023367       2.026858       0.019816       1.354593           0.000001
           32              H       2.057876       9.229696       9.855331       0.122812       1.050521 0.75943726E+01  0.73771550E+02                                 1.726384                            1.627082      -1.024652       2.399947                    0.997904       3.444743       9.669432       0.482337       1.307249      -0.703452      -0.037373       0.017241       0.000645       0.041164      -0.009448       0.002610      -0.009283       0.022170      -0.009512      -0.017528      -0.000304       0.017833              1.795036       2.168549      -0.432947      -0.145305       1.667683      -0.001709       1.548876           0.000002
           33              H       4.969268       7.187281      11.731438       0.117664       1.089348 0.78212350E+01  0.75407081E+02                                 1.670609                            1.577365      -0.870093       2.466846                    0.999153       3.266120       8.700768       0.532536       1.192945      -0.730508       0.013319      -0.017419       0.031032       0.037998      -0.010815       0.000801      -0.009466       0.013679       0.012805      -0.017881       0.003663       0.014218              1.712506       1.539914      -0.113655       0.122225       1.424219      -0.304813       2.173385           0.000001
           34              H       3.317303       9.250133       7.919874       0.115873       1.073530 0.78448832E+01  0.75925103E+02                                 1.677976                            1.599031      -0.790715       2.505596                    0.999635       3.280401       8.843863       0.517784       1.222245      -0.723863      -0.016339       0.018911      -0.029488       0.038654      -0.010005      -0.001256      -0.008860       0.016531       0.019737      -0.019137       0.007062       0.012076              1.698217       1.502526      -0.202254       0.149601       1.597774      -0.305933       1.994351          -0.000000
           35              H       6.257014       7.297645       9.792684       0.115351       1.073554 0.75593427E+01  0.71817287E+02                                 1.617462                            1.521405      -0.787022       2.505721                    0.999596       3.158772       8.185551       0.561467       1.148252      -0.742104       0.034711      -0.015398       0.001406       0.037999      -0.012101      -0.002267      -0.007659       0.019887       0.015943      -0.020717       0.007461       0.013256              1.660274       2.169318      -0.310005      -0.126033       1.377640       0.023441       1.433866           0.000001
           36              H      11.785590       5.905152       3.595597       0.122620       1.319293 0.10832293E+02  0.11589058E+03                                 2.038839                            1.960381      -1.687462       2.065574                    0.990801       4.224393      12.764199       0.430315       1.330429      -0.694949       0.031395       0.004147       0.007971       0.032655       0.004062       0.002194       0.010120       0.031946       0.005132      -0.021505       0.004903       0.016602              2.088592       2.386130       0.076001      -0.004814       1.745456       0.163846       2.134191          -0.000002
           37              H      10.472671       4.522197      16.090336       0.115244       1.128278 0.82765692E+01  0.81046668E+02                                 1.718118                            1.627155      -0.979945       2.408045                    0.998611       3.362663       9.068942       0.521414       1.199606      -0.728478      -0.036249      -0.009361      -0.008018       0.038288       0.007718       0.012119       0.005983       0.018918       0.008681      -0.013914      -0.006927       0.020842              1.781622       2.241424       0.320349      -0.058634       1.608574       0.038969       1.494868           0.000003
           38              H      -2.438615       5.867002       2.065696       0.108648       1.115784 0.83075958E+01  0.81470768E+02                                 1.711297                            1.637199      -0.813340       2.488168                    0.999342       3.354018       9.068352       0.516203       1.209927      -0.726526       0.010935       0.015349       0.032146       0.037263       0.008168       0.003137       0.010717       0.021799       0.025325      -0.020853       0.004302       0.016551              1.728142       1.615099       0.059613      -0.009246       1.418268       0.226557       2.151061           0.000002
           39              H      12.001132       4.436358      14.392278       0.113258       1.067751 0.77532408E+01  0.74510189E+02                                 1.644869                            1.567943      -0.798397       2.499967                    0.999606       3.231117       8.564168       0.536000       1.189073      -0.731871      -0.014953      -0.008391      -0.034263       0.038314       0.005524       0.002981       0.007131       0.024943       0.021639      -0.018840       0.005106       0.013733              1.662496       1.440226       0.110715       0.090738       1.432722       0.162283       2.114539           0.000001
           40              H      -0.888128       5.655811       0.398961       0.115288       0.986999 0.67292624E+01  0.63319376E+02                                 1.638974                            1.515053      -0.938846       2.434697                    0.998450       3.405274       9.358503       0.508882       1.279145      -0.708420       0.032730       0.013824       0.007240       0.036260       0.007117       0.000889       0.008843       0.013970       0.022919      -0.016415       0.003722       0.012693              1.730656       2.535220       0.231046       0.028844       1.302154       0.010328       1.354594           0.000001
           41              H       8.768788       6.397021       6.630669       0.122812       1.050512 0.75942796E+01  0.73770274E+02                                 1.726359                            1.627060      -1.024661       2.399943                    0.997903       3.444720       9.669280       0.482347       1.307230      -0.703456      -0.033618      -0.023746      -0.000644       0.041163       0.014323      -0.009345       0.002381       0.005279      -0.009514      -0.017528      -0.000305       0.017833              1.795009       2.167805       0.433345       0.071172       1.668366       0.126690       1.548856           0.000002
           42              H      -3.739734       7.897153       4.754562       0.117664       1.089332 0.78210769E+01  0.75404970E+02                                 1.670573                            1.577333      -0.870088       2.466848                    0.999153       3.266086       8.700566       0.532551       1.192921      -0.730514       0.021745       0.002825      -0.031032       0.037998       0.011331      -0.008598       0.004039       0.011893       0.012804      -0.017881       0.003663       0.014218              1.712468       1.551540       0.106921      -0.325079       1.412535       0.046554       2.173328           0.000003
           43              H       9.380801       7.497935       8.566126       0.115874       1.073528 0.78448644E+01  0.75924889E+02                                 1.677975                            1.599030      -0.790708       2.505600                    0.999635       3.280398       8.843858       0.517784       1.222247      -0.723863      -0.024547      -0.004695       0.029488       0.038654       0.012161      -0.007045       0.005517       0.009064       0.019737      -0.019137       0.007062       0.012076              1.698216       1.749118       0.059884      -0.339745       1.351180       0.023408       1.994350           0.000001
           44              H      -3.191439       9.067556       6.693316       0.115352       1.073531 0.75591202E+01  0.71814391E+02                                 1.617413                            1.521362      -0.787020       2.505723                    0.999596       3.158735       8.185316       0.561488       1.148220      -0.742112       0.030690       0.022362      -0.001406       0.037998       0.014662      -0.005499       0.005792       0.011015       0.015944      -0.020717       0.007461       0.013255              1.660222       1.843971       0.497785       0.083312       1.702872       0.097421       1.433823           0.000002
           45              H       7.087717       0.465981       3.595597       0.122618       1.319306 0.10832409E+02  0.11589181E+03                                 2.038828                            1.960371      -1.687468       2.065567                    0.990801       4.224392      12.764084       0.430324       1.330402      -0.694954      -0.012106      -0.029263       0.007971       0.032656       0.011802       0.007668      -0.006960      -0.023010       0.005131      -0.021506       0.004903       0.016603              2.088580       1.839796       0.239414       0.144302       2.291763      -0.077755       2.134181          -0.000002
           46              H       6.546501       2.294480      16.090336       0.115246       1.128264 0.82764469E+01  0.81045203E+02                                 1.718107                            1.627145      -0.979941       2.408050                    0.998611       3.362649       9.068901       0.521414       1.199609      -0.728477       0.010018       0.036074      -0.008018       0.038288       0.004333      -0.000878      -0.013487      -0.022827       0.008680      -0.013914      -0.006927       0.020841              1.781610       1.489346       0.113856       0.063065       2.360624       0.031295       1.494859           0.000002
           47              H      -1.566220      12.803580       2.065696       0.108648       1.115754 0.83072817E+01  0.81466597E+02                                 1.711237                            1.637145      -0.813349       2.488163                    0.999342       3.353956       9.068007       0.516225       1.209892      -0.726534       0.007825      -0.017145       0.032146       0.037263       0.005356       0.007712      -0.008076      -0.025047       0.025326      -0.020853       0.004301       0.016552              1.728080       1.415805       0.055420       0.200816       1.617461      -0.105268       2.150976           0.000002
           48              H       5.707932       1.013713      14.392278       0.113258       1.067777 0.77535133E+01  0.74513800E+02                                 1.644929                            1.567997      -0.798410       2.499961                    0.999606       3.231175       8.564505       0.535975       1.189113      -0.731862       0.000210       0.017145      -0.034263       0.038314       0.008039       0.004684      -0.006147      -0.022040       0.021637      -0.018839       0.005106       0.013733              1.662558       1.338759      -0.052111       0.095178       1.534286      -0.159732       2.114628           0.000000
           49              H      -2.524360      11.566414       0.398961       0.115289       0.986997 0.67292355E+01  0.63318993E+02                                 1.638964                            1.515045      -0.938844       2.434699                    0.998450       3.405259       9.358420       0.508887       1.279135      -0.708422      -0.004393      -0.035257       0.007239       0.036260       0.002491       0.007214      -0.005191      -0.019312       0.022919      -0.016414       0.003722       0.012693              1.730646       1.410320       0.418406      -0.005479       2.427030      -0.030145       1.354587           0.000002
           50              H       9.022089       2.832675       6.630669       0.122813       1.050505 0.75942191E+01  0.73769529E+02                                 1.726352                            1.627054      -1.024651       2.399949                    0.997904       3.444700       9.669209       0.482348       1.307230      -0.703456      -0.003756       0.040987      -0.000646       0.041164      -0.004876       0.006735       0.006901      -0.027448      -0.009510      -0.017528      -0.000304       0.017832              1.795001       1.417933      -0.000408       0.074129       2.418224      -0.124978       1.548847           0.000003
           51              H       0.842502      12.915306       4.754562       0.117665       1.089335 0.78211111E+01  0.75405482E+02                                 1.670585                            1.577344      -0.870092       2.466847                    0.999153       3.266096       8.700641       0.532544       1.192932      -0.730511      -0.008426      -0.020244      -0.031032       0.037998      -0.000515       0.007797       0.005426      -0.025573       0.012804      -0.017881       0.003663       0.014218              1.712481       1.354698       0.006730       0.202859       1.609396       0.258251       2.173348           0.000002
           52              H       9.669502       1.752198       8.566126       0.115874       1.073520 0.78447851E+01  0.75923827E+02                                 1.677958                            1.599014      -0.790697       2.505606                    0.999635       3.280377       8.843745       0.517791       1.222235      -0.723865       0.008208       0.023605       0.029488       0.038654      -0.002156       0.008301       0.003342      -0.025595       0.019738      -0.019137       0.007062       0.012076              1.698198       1.398791       0.142368       0.190141       1.701476       0.282520       1.994325           0.000001
           53              H       1.581953      11.855267       6.693316       0.115352       1.073541 0.75592272E+01  0.71815867E+02                                 1.617444                            1.521390      -0.787014       2.505726                    0.999596       3.158754       8.185468       0.561472       1.148246      -0.742106       0.004020      -0.037759      -0.001406       0.037999      -0.002560       0.007766       0.001866      -0.030903       0.015942      -0.020717       0.007461       0.013256              1.660255       1.307075      -0.187801       0.042715       2.239841      -0.120865       1.433850           0.000001
           54              H       4.726193       7.254045       3.595597       0.122620       1.319289 0.10832266E+02  0.11589019E+03                                 2.038834                            1.960377      -1.687461       2.065574                    0.990801       4.224389      12.764174       0.430316       1.330427      -0.694949      -0.019289       0.025115       0.007971       0.032656      -0.015864      -0.009861      -0.003160      -0.008937       0.005132      -0.021505       0.004903       0.016602              2.088586       1.971439      -0.315417      -0.139489       2.160133      -0.086093       2.134188          -0.000002
           55              H       6.580327       6.808501      16.090336       0.115244       1.128285 0.82766428E+01  0.81047632E+02                                 1.718131                            1.627166      -0.979969       2.408034                    0.998611       3.362678       9.069019       0.521410       1.199612      -0.728476       0.026232      -0.026712      -0.008019       0.038288      -0.012050      -0.011242       0.007504       0.003910       0.008681      -0.013914      -0.006928       0.020842              1.781636       2.044233      -0.434212      -0.004430       1.805794      -0.070265       1.494879           0.000002
           56              H       4.004835       8.579775       2.065696       0.108647       1.115783 0.83075864E+01  0.81470651E+02                                 1.711296                            1.637198      -0.813345       2.488165                    0.999342       3.354018       9.068350       0.516203       1.209926      -0.726526      -0.018760       0.001796       0.032146       0.037263      -0.013523      -0.010849      -0.002642       0.003247       0.025325      -0.020853       0.004302       0.016551              1.728142       1.519101      -0.115037      -0.191582       1.514263      -0.121285       2.151060           0.000000
           57              H       5.890435       8.175107      14.392278       0.113258       1.067768 0.77534210E+01  0.74512635E+02                                 1.644914                            1.567984      -0.798405       2.499963                    0.999606       3.231158       8.564423       0.535980       1.189107      -0.731863       0.014743      -0.008755      -0.034263       0.038314      -0.013563      -0.007665      -0.000983      -0.002904       0.021638      -0.018840       0.005106       0.013733              1.662543       1.530520      -0.058609      -0.185918       1.342500      -0.002561       2.114607          -0.000000
           58              H       3.412488      10.028131       0.398961       0.115288       0.986996 0.67292310E+01  0.63319006E+02                                 1.638971                            1.515050      -0.938846       2.434698                    0.998450       3.405264       9.358470       0.508882       1.279146      -0.708420      -0.028337       0.021433       0.007239       0.036260      -0.009608      -0.008102      -0.003652       0.005342       0.022919      -0.016415       0.003722       0.012693              1.730652       1.810509      -0.649454      -0.023367       2.026856       0.019816       1.354592           0.000001
           59              H       5.808624       4.395482       6.630669       0.122812       1.050520 0.75943684E+01  0.73771494E+02                                 1.726383                            1.627081      -1.024651       2.399948                    0.997904       3.444742       9.669426       0.482338       1.307248      -0.703452       0.037373      -0.017241      -0.000645       0.041164      -0.009448       0.002610      -0.009283       0.022170      -0.009512      -0.017528      -0.000304       0.017833              1.795035       2.168548      -0.432947      -0.145305       1.667682      -0.001709       1.548875           0.000002
           60              H       2.897232       6.437897       4.754562       0.117664       1.089347 0.78212301E+01  0.75407013E+02                                 1.670608                            1.577364      -0.870091       2.466846                    0.999153       3.266119       8.700761       0.532537       1.192944      -0.730509      -0.013319       0.017419      -0.031032       0.037998      -0.010815       0.000801      -0.009466       0.013679       0.012805      -0.017881       0.003663       0.014218              1.712504       1.539913      -0.113655       0.122225       1.424218      -0.304813       2.173382           0.000001
           61              H       4.549197       4.375045       8.566126       0.115873       1.073531 0.78448896E+01  0.75925180E+02                                 1.677977                            1.599031      -0.790715       2.505596                    0.999635       3.280402       8.843866       0.517784       1.222245      -0.723863       0.016339      -0.018911       0.029488       0.038654      -0.010005      -0.001256      -0.008860       0.016531       0.019737      -0.019137       0.007062       0.012075              1.698218       1.502526      -0.202254       0.149601       1.597775      -0.305933       1.994352          -0.000000
           62              H       1.609486       6.327533       6.693316       0.115351       1.073553 0.75593390E+01  0.71817239E+02                                 1.617461                            1.521405      -0.787021       2.505722                    0.999596       3.158771       8.185546       0.561467       1.148251      -0.742105      -0.034711       0.015398      -0.001406       0.037999      -0.012101      -0.002267      -0.007659       0.019887       0.015943      -0.020717       0.007461       0.013256              1.660273       2.169316      -0.310004      -0.126032       1.377639       0.023441       1.433865           0.000001
           63              C      -2.050797       7.394384      12.224369       0.352000      32.426527 0.35113330E+03  0.79297859E+04                                 9.447625                            6.650704      -0.354986       1.906313                    0.999310      25.990204      76.455376       0.574146       0.472383      -1.017661       0.060882       0.018738       0.041113       0.075815       0.012099      -0.002137      -0.035029      -0.043363       0.030593      -0.032250      -0.017728       0.049978             12.396014      12.054566       0.865531      -0.496121       8.975190       5.923489      16.158286           0.000224
           64              C      -3.027029       7.804502      13.139342      -0.501809      48.888904 0.67727572E+03  0.17914920E+05                                11.580603                            8.612568      -0.329391       1.801213                    0.999112      37.505155     117.035936       0.563801       0.410706      -1.060370       0.019867      -0.015103       0.016592       0.029968       0.028301       0.026851      -0.005684       0.086773      -0.147777      -0.058955      -0.021998       0.080952             14.740711      12.026895      -1.315388      -4.551087       9.537326       5.658435      22.657913          -0.000036
           65              C      -2.744622       8.342696      14.423601       0.362500      31.543951 0.34019320E+03  0.76170809E+04                                 9.289642                            6.532000      -0.276361       1.933608                    0.998883      25.539361      74.644559       0.581628       0.470325      -1.019453       0.066521      -0.005873      -0.007394       0.067188      -0.020913       0.005687      -0.009382      -0.055264      -0.025770      -0.030642      -0.010609       0.041251             12.436678      13.879522       1.280831      -5.455496       6.795778       2.054079      16.634735           0.000224
           66              C      -3.827052       8.435348      15.452328       0.017415      39.351965 0.45251270E+03  0.10745214E+05                                10.340961                            7.220995      -0.294052       1.915909                    0.998562      27.657518      79.899432       0.596935       0.432110      -1.054443      -0.019308      -0.002765       0.033271       0.038567       0.004474       0.007201       0.007148       0.002580      -0.029273      -0.014155       0.000314       0.013842             14.160734      18.606904       1.520360      -8.826572       6.565854       0.792303      17.309445           0.000122
           67              C      -3.488006       8.861816       0.225858      -0.110709      32.623565 0.42447318E+03  0.99734072E+04                                 9.052102                            6.985699      -0.078481       1.951500                    0.999490      29.456501      86.160020       0.604661       0.431123      -1.049343      -0.020048      -0.012703      -0.004043       0.024076       0.006602       0.017543      -0.009566       0.008116      -0.063823      -0.031781       0.009470       0.022311             10.935702      12.791008       1.586098      -5.262829       6.325508       0.806824      13.690590           0.000053
           68              C      10.569429       8.082456      15.251199      -0.130981      34.963472 0.44131276E+03  0.10462141E+05                                 9.447250                            7.106228      -0.026399       1.961234                    0.999536      29.920663      87.682918       0.602100       0.429105      -1.051405       0.001419      -0.003153       0.028794       0.029001       0.015137       0.016921       0.020353      -0.006403       0.073310      -0.027693      -0.014659       0.042353             11.681228      16.467157       1.297365      -6.061611       5.709037       0.526966      12.867489           0.000084
           69              C      -4.402880       8.942204       1.238099      -0.134375      33.256850 0.42474529E+03  0.99319115E+04                                 9.001018                            6.875527       0.225401       2.042001                    0.999817      29.304901      84.133580       0.627606       0.417364      -1.063157       0.003168      -0.018016      -0.022060       0.028657       0.008725       0.028241       0.013317      -0.008188       0.067549      -0.030523      -0.012112       0.042634             10.886159      14.459183       1.955135      -4.888705       5.893822       0.161650      12.305472           0.000023
           70              C       9.639609       8.202357      16.250250      -0.111962      32.344114 0.40461906E+03  0.93795477E+04                                 8.958277                            6.788475       0.154064       2.033996                    0.999392      28.829611      83.346860       0.618644       0.427100      -1.053397       0.031960      -0.013303      -0.000526       0.034622       0.017661       0.012852      -0.004930       0.004666      -0.075874      -0.031572       0.000328       0.031244             10.804838      14.568204       0.884244      -4.562226       5.215939       0.821963      12.630370           0.000036
           71              C       9.998321       8.651988       0.975971       0.056499      34.683835 0.37662246E+03  0.85194342E+04                                 9.262969                            6.500786      -0.015466       2.018962                    0.999238      26.040440      72.792550       0.643494       0.420782      -1.064280       0.014619      -0.013786      -0.012217       0.023516       0.009221      -0.029776       0.005599       0.054075       0.042784      -0.038454      -0.008657       0.047111             11.900465      15.878051       1.355600      -6.484939       5.498703       0.475018      14.324640           0.000158
           72              C       9.046475       8.725564       2.024481       0.288697      40.289803 0.35025010E+03  0.78221080E+04                                10.539116                            6.607716       0.225656       2.107967                    0.998934      24.813250      70.134348       0.586685       0.467472      -1.031118       0.015814      -0.020016      -0.021317       0.033244       0.024169       0.115474       0.012548      -0.034805      -0.084663      -0.132190       0.022847       0.109343             14.347831      18.598310       0.496443     -12.318761       6.113334      -0.683598      18.331848           0.000048
           73              C      -2.452775       6.602761      10.987919       0.019294      39.703768 0.46853011E+03  0.11224352E+05                                10.378387                            7.351170      -0.316008       1.902928                    0.998723      28.019297      81.341557       0.591120       0.432521      -1.054040       0.001511      -0.028137      -0.031625       0.042357      -0.002278       0.002000      -0.000119       0.029687      -0.019579      -0.011754      -0.006687       0.018441             13.763686      10.510329       4.131212       2.237152      10.930859       7.035237      19.849871           0.000156
           74              C      -1.671631       6.704950       9.842142      -0.117217      35.007158 0.45579973E+03  0.10927544E+05                                 9.561312                            7.298217      -0.173794       1.915394                    0.999215      30.300612      90.219270       0.582998       0.438219      -1.042607      -0.011650      -0.013957       0.001471       0.018240       0.016541      -0.005693      -0.008625      -0.017695      -0.086163      -0.030407      -0.004391       0.034797             11.576417      10.154043       2.908941       1.229549       8.408498       4.705312      16.166709           0.000043
           75              C      12.139583       5.801601      10.973082      -0.135123      35.571684 0.44654900E+03  0.10598876E+05                                 9.502793                            7.124453       0.066991       1.989765                    0.999636      29.913137      87.210395       0.605411       0.426251      -1.055015       0.009511      -0.005780      -0.020723       0.023523      -0.002284      -0.028232       0.003434       0.016077       0.041755      -0.021475      -0.015303       0.036778             11.576423       9.387889       3.989052       2.033730       9.541869       4.930558      15.799511           0.000061
           76              C      -2.026410       6.041404       8.691419      -0.135427      34.406215 0.44010377E+03  0.10405852E+05                                 9.277748                            7.046728       0.140048       2.013316                    0.999692      29.778952      86.594226       0.612255       0.423108      -1.057187      -0.003903      -0.002596       0.025852       0.026274       0.002468      -0.034312      -0.008934       0.024457       0.025109      -0.028042      -0.015569       0.043611             11.202760      10.938991       4.009565       2.441491       8.788985       4.464023      13.880305           0.000044
           77              C      11.806830       5.110804       9.807521      -0.140309      33.860618 0.42389118E+03  0.99109988E+04                                 9.104821                            6.871116       0.129900       2.006058                    0.999799      29.584396      85.045313       0.627208       0.417668      -1.062529       0.023476       0.016220       0.019820       0.034742       0.032934       0.001705      -0.003528       0.028501      -0.085718      -0.030309      -0.019866       0.050175             10.919086       8.394357       3.246478       1.326951       8.683463       4.277032      15.679436           0.000048
           78              C      12.566734       5.238881       8.698014       0.044076      38.555306 0.40280211E+03  0.92520221E+04                                 9.918641                            6.700869      -0.064242       1.992031                    0.999248      26.626469      74.632782       0.637910       0.418025      -1.067642       0.010123       0.011818       0.015777       0.022160       0.032644       0.011964       0.037772       0.007755       0.120066      -0.057932      -0.007568       0.065500             13.267202      10.598497       4.632134       3.723949      10.268580       6.541541      18.934530           0.000148
           79              C      12.178915       4.542634       7.482995       0.293156      42.196079 0.32574697E+03  0.71387203E+04                                10.805211                            6.344215       0.168567       2.088680                    0.999633      24.419739      68.203061       0.603197       0.463347      -1.034193       0.005161       0.012659       0.028687       0.031778       0.020208      -0.071339      -0.073951       0.076464      -0.208341      -0.130306       0.007617       0.122690             15.425199       9.272011       4.468892       7.843130      12.307340      10.608340      24.696245           0.000046
           80              C      -0.437377      11.704028      12.224369       0.352015      32.426304 0.35113111E+03  0.79297352E+04                                 9.447657                            6.650743      -0.355068       1.906292                    0.999309      25.990177      76.455646       0.574135       0.472392      -1.017655      -0.014213      -0.062093       0.041112       0.075814      -0.024831      -0.029273       0.019371       0.000744       0.030604      -0.032252      -0.017738       0.049990             12.396023       8.995541       0.900648       5.378029      12.034177      -2.531980      16.158351           0.000216
           81              C       0.405911      12.344411      13.139342      -0.501808      48.889161 0.67727763E+03  0.17914975E+05                                11.580625                            8.612569      -0.329389       1.801214                    0.999112      37.505196     117.035906       0.563802       0.410705      -1.060371      -0.023015      -0.009658       0.016592       0.029971       0.023429      -0.018348      -0.020408      -0.092399      -0.147775      -0.058953      -0.021998       0.080951             14.740748      11.298891       1.735606       7.175957      10.265260       1.112017      22.658093          -0.000037
           82              C       0.730798      11.830742      14.423601       0.362512      31.543382 0.34018646E+03  0.76169000E+04                                 9.289537                            6.531934      -0.276284       1.933635                    0.998883      25.539316      74.644530       0.581630       0.470325      -1.019452      -0.038347      -0.054670      -0.007391       0.067186      -0.013474      -0.010970      -0.000238       0.063872      -0.025772      -0.030651      -0.010609       0.041260             12.436502       7.457370       2.426789       4.506556      13.217550       3.697372      16.634586           0.000216
           83              C       1.352251      12.721829      15.452328       0.017418      39.351825 0.45251070E+03  0.10745154E+05                                10.340948                            7.220982      -0.294052       1.915910                    0.998562      27.657427      79.899091       0.596935       0.432111      -1.054443       0.007260       0.018101       0.033270       0.038565      -0.001122       0.002587      -0.009810      -0.009034      -0.029281      -0.014157       0.000316       0.013840             14.160721       8.259415       4.453735       5.099420      16.913332       7.247894      17.309416           0.000118
           84              C       1.552060      12.214972       0.225858      -0.110706      32.623502 0.42447200E+03  0.99733665E+04                                 9.052077                            6.985674      -0.078471       1.951504                    0.999490      29.456423      86.159567       0.604665       0.431121      -1.049345      -0.000976       0.023712      -0.004043       0.024074       0.000213      -0.017055      -0.010408      -0.015488      -0.063825      -0.031781       0.009472       0.022308             10.935687       6.568263       2.006598       3.330153      12.548198       4.154362      13.690601           0.000051
           85              C       9.581397       0.430556      15.251199      -0.130979      34.963241 0.44130982E+03  0.10462044E+05                                 9.447196                            7.106200      -0.026391       1.961238                    0.999536      29.920491      87.682021       0.602103       0.429104      -1.051406      -0.003439       0.000349       0.028793       0.029000      -0.010342       0.009163      -0.024830      -0.023014       0.073309      -0.027693      -0.014658       0.042351             11.681146       7.274971       4.009686       3.487132      14.901095       4.985987      12.867374           0.000080
           86              C       2.079116      12.967082       1.238099      -0.134374      33.256833 0.42474442E+03  0.99318932E+04                                 9.001029                            6.875522       0.225399       2.042001                    0.999817      29.304910      84.133804       0.627606       0.417364      -1.063156      -0.017186       0.006263      -0.022060       0.028657      -0.007910      -0.002589      -0.031115      -0.011018       0.067541      -0.030523      -0.012109       0.042632             10.886180       6.341966       2.731342       2.584356      14.011045       4.152908      12.305530           0.000021
           87              C      10.150145       1.175853      16.250250      -0.111959      32.343898 0.40461641E+03  0.93794630E+04                                 8.958209                            6.788434       0.154075       2.034002                    0.999392      28.829505      83.346224       0.618650       0.427097      -1.053399      -0.027502      -0.021026      -0.000527       0.034623      -0.006814      -0.010697      -0.008663      -0.032920      -0.075872      -0.031572       0.000329       0.031243             10.804741       6.788169       3.607482       2.992908      12.995813       3.539952      12.630239           0.000036
           88              C      10.360181       0.640383       0.975971       0.056502      34.683745 0.37662141E+03  0.85194057E+04                                 9.262963                            6.500783      -0.015464       2.018964                    0.999238      26.040390      72.792425       0.643494       0.420782      -1.064280      -0.019248      -0.005767      -0.012215       0.023515       0.018802       0.019736       0.022989      -0.043006       0.042777      -0.038451      -0.008659       0.047110             11.900452       6.919547       3.816587       3.653830      14.457217       5.378585      14.324594           0.000152
           89              C      10.899822       1.427919       2.024481       0.288700      40.289913 0.35025107E+03  0.78221421E+04                                10.539170                            6.607749       0.225687       2.107979                    0.998934      24.813255      70.134620       0.586680       0.467476      -1.031115      -0.025245      -0.003686      -0.021319       0.033247      -0.027157      -0.046872      -0.106273      -0.024455      -0.084668      -0.132189       0.022852       0.109337             14.347901       8.804688       5.157968       5.567389      15.907103      11.010214      18.331912           0.000047
           90              C      -0.921954      12.447963      10.987919       0.019298      39.703426 0.46852780E+03  0.11224286E+05                                10.378344                            7.351163      -0.316004       1.902931                    0.998723      28.019222      81.341397       0.591119       0.432522      -1.054039      -0.025124       0.012756      -0.031623       0.042355       0.013995      -0.001105      -0.001675      -0.010902      -0.019585      -0.011755      -0.006689       0.018444             13.763582       7.247968      -2.247677       4.974092      14.193067      -5.454926      19.849712           0.000151
           91              C      -1.224027      11.720378       9.842142      -0.117214      35.006926 0.45579752E+03  0.10927478E+05                                 9.561276                            7.298206      -0.173788       1.915397                    0.999215      30.300488      90.218842       0.582997       0.438219      -1.042606      -0.006262       0.017065       0.001473       0.018237      -0.015933      -0.004623       0.009238      -0.019803      -0.086156      -0.030403      -0.004393       0.034796             11.576347       6.325645      -0.698610       3.460117      12.236823      -3.417397      16.166572           0.000041
           92              C       6.821042       0.211190      10.973082      -0.135122      35.571770 0.44655057E+03  0.10598928E+05                                 9.502826                            7.124477       0.066989       1.989764                    0.999636      29.913182      87.210746       0.605408       0.426252      -1.055013      -0.009761      -0.005346      -0.020724       0.023523       0.008107       0.017091       0.022733      -0.004085       0.041753      -0.021473      -0.015307       0.036779             11.576458       6.048774      -2.061214       3.253140      12.881027      -4.226550      15.799574           0.000058
           93              C      -1.621286      12.359399       8.691419      -0.135427      34.406097 0.44010315E+03  0.10405830E+05                                 9.277717                            7.046719       0.140059       2.013320                    0.999692      29.778901      86.593942       0.612256       0.423108      -1.057187      -0.000297       0.004678       0.025853       0.026274       0.009355       0.009419       0.034181      -0.016504       0.025108      -0.028041      -0.015568       0.043609             11.202699       5.854082      -1.073792       2.645189      13.873816      -4.346351      13.880200           0.000042
           94              C       6.389171       0.844761       9.807521      -0.140308      33.860706 0.42389230E+03  0.99110414E+04                                 9.104870                            6.871147       0.129898       2.006059                    0.999799      29.584427      85.045753       0.627203       0.417671      -1.062527       0.002310      -0.028440       0.019820       0.034742      -0.004124      -0.003905       0.000287      -0.071294      -0.085719      -0.030307      -0.019868       0.050175             10.919141       5.799678      -1.748439       3.040560      11.278232      -3.287702      15.679513           0.000046
           95              C       6.120137       0.122627       8.698014       0.044078      38.555200 0.40280136E+03  0.92520023E+04                                 9.918627                            6.700868      -0.064237       1.992033                    0.999248      26.626442      74.632737       0.637909       0.418025      -1.067642       0.005172      -0.014676       0.015776       0.022159      -0.012964       0.026729      -0.029248      -0.060415       0.120063      -0.057930      -0.007570       0.065500             13.267159       6.339499      -2.173195       3.803153      14.527504      -6.495741      18.934473           0.000143
           96              C       5.711079       0.806611       7.482995       0.293156      42.195946 0.32574624E+03  0.71386981E+04                                10.805180                            6.344202       0.168557       2.088677                    0.999633      24.419701      68.202855       0.603199       0.463347      -1.034194       0.008382      -0.010800       0.028688       0.031779       0.023007      -0.028374       0.098756      -0.073232      -0.208341      -0.130306       0.007618       0.122688             15.425134       7.678307      -3.548765       5.265507      13.900945     -12.096454      24.696149           0.000042
           97              C       2.488174       8.151944      12.224369       0.351999      32.426465 0.35113392E+03  0.79298034E+04                                 9.447619                            6.650716      -0.354993       1.906311                    0.999310      25.990241      76.455508       0.574144       0.472384      -1.017661      -0.046665       0.043354       0.041113       0.075812       0.012732       0.031407       0.015665       0.042635       0.030601      -0.032250      -0.017732       0.049983             12.395999      10.494609      -1.766088      -4.881845      10.535090      -3.391463      16.158299           0.000152
           98              C       2.621118       7.101443      13.139342      -0.501807      48.889162 0.67728011E+03  0.17915071E+05                                11.580657                            8.612607      -0.329427       1.801201                    0.999112      37.505283     117.036549       0.563798       0.410707      -1.060369       0.003148       0.024758       0.016591       0.029969      -0.051724      -0.008502       0.026095       0.005624      -0.147779      -0.058955      -0.021998       0.080953             14.740795       9.020651      -0.420288      -2.624880      12.543647      -6.770616      22.658086          -0.000032
           99              C       2.013824       7.076917      14.423601       0.362492      31.544188 0.34019602E+03  0.76171514E+04                                 9.289640                            6.531993      -0.276253       1.933641                    0.998883      25.539400      74.644435       0.581633       0.470320      -1.019457      -0.028173       0.060546      -0.007393       0.067188       0.034384       0.005281       0.009615      -0.008596      -0.025772      -0.030640      -0.010609       0.041249             12.436688       9.676033      -3.707790       0.948893      10.999284      -5.751628      16.634746           0.000150
          100              C       2.474801       6.093180      15.452328       0.017415      39.352033 0.45251298E+03  0.10745223E+05                                10.340973                            7.220998      -0.294045       1.915910                    0.998562      27.657535      79.899498       0.596935       0.432110      -1.054443       0.012049      -0.015340       0.033271       0.038567      -0.003353      -0.009791       0.002662       0.006459      -0.029270      -0.014155       0.000314       0.013841             14.160756      10.892827      -5.974116       3.727157      14.279930      -8.040186      17.309511           0.000080
          101              C       1.935946       6.173568       0.225858      -0.110709      32.623638 0.42447363E+03  0.99734243E+04                                 9.052128                            6.985709      -0.078489       1.951497                    0.999490      29.456536      86.160257       0.604660       0.431123      -1.049342       0.021025      -0.011012      -0.004042       0.024076      -0.006814      -0.000488       0.019976       0.007377      -0.063823      -0.031781       0.009471       0.022311             10.935743       9.315512      -3.592706       1.932705       9.801044      -4.961179      13.690674           0.000034
          102              C       3.448674       5.112167      15.251199      -0.130980      34.963386 0.44131161E+03  0.10462108E+05                                 9.447237                            7.106222      -0.026406       1.961232                    0.999536      29.920618      87.682771       0.602100       0.429105      -1.051405       0.002020       0.002806       0.028794       0.029000      -0.004796      -0.026086       0.004478       0.029419       0.073312      -0.027694      -0.014659       0.042353             11.681207       9.522114      -5.307073       2.574431      12.654033      -5.512970      12.867475           0.000054
          103              C       2.323764       5.341070       1.238099      -0.134374      33.256824 0.42474426E+03  0.99318881E+04                                 9.001026                            6.875523       0.225397       2.042000                    0.999817      29.304900      84.133762       0.627605       0.417364      -1.063156       0.014018       0.011751      -0.022060       0.028657      -0.000817      -0.025652       0.017799       0.019208       0.067548      -0.030523      -0.012111       0.042634             10.886173       9.728361      -4.686472       2.304347      10.624632      -4.314563      12.305526           0.000011
          104              C       3.809746       4.246968      16.250250      -0.111962      32.344046 0.40461811E+03  0.93795199E+04                                 8.958270                            6.788471       0.154077       2.034001                    0.999392      28.829554      83.346672       0.618644       0.427100      -1.053396      -0.004458       0.034329      -0.000526       0.034622      -0.010852      -0.002155       0.013594       0.028259      -0.075875      -0.031572       0.000327       0.031246             10.804827       8.319783      -4.491767       1.569265      11.464340      -4.361969      12.630358           0.000021
          105              C       3.240998       4.332807       0.975971       0.056500      34.683754 0.37662174E+03  0.85194126E+04                                 9.262951                            6.500777      -0.015457       2.018965                    0.999238      26.040407      72.792403       0.643495       0.420781      -1.064281       0.004629       0.019554      -0.012216       0.023517      -0.028027       0.010039      -0.028587      -0.011065       0.042784      -0.038455      -0.008656       0.047112             11.900437       9.267522      -5.172186       2.831070      12.109201      -5.853591      14.324587           0.000106
          106              C       3.653203       3.471695       2.024481       0.288699      40.289796 0.35025032E+03  0.78221157E+04                                10.539127                            6.607726       0.225680       2.107976                    0.998934      24.813234      70.134362       0.586683       0.467473      -1.031117       0.009430       0.023704      -0.021317       0.033245       0.002986      -0.068602       0.093730       0.059265      -0.084665      -0.132190       0.022848       0.109342             14.347841       9.664523      -5.654385       6.751395      15.047157     -10.326562      18.331844           0.000028
          107              C       3.374729       8.199632      10.987919       0.019296      39.703603 0.46852881E+03  0.11224315E+05                                10.378365                            7.351164      -0.316003       1.902930                    0.998724      28.019261      81.341477       0.591120       0.432521      -1.054040       0.023611       0.015379      -0.031624       0.042356      -0.011718      -0.000897       0.001793      -0.018788      -0.019578      -0.011756      -0.006687       0.018442             13.763641      14.403425      -1.883482      -7.211213       7.037712      -1.580239      19.849785           0.000105
          108              C       2.895659       8.825028       9.842142      -0.117216      35.007034 0.45579808E+03  0.10927500E+05                                 9.561309                            7.298216      -0.173793       1.915394                    0.999215      30.300552      90.219237       0.582996       0.438220      -1.042605       0.017911      -0.003110       0.001473       0.018239      -0.000609       0.010314      -0.000616       0.037500      -0.086160      -0.030405      -0.004392       0.034797             11.576404      11.364108      -2.210323      -4.689664       7.198449      -1.287858      16.166656           0.000027
          109              C       4.638875       7.612387      10.973082      -0.135123      35.571853 0.44655105E+03  0.10598947E+05                                 9.502849                            7.124483       0.066980       1.989761                    0.999636      29.913230      87.211017       0.605407       0.426252      -1.055013       0.000250       0.011128      -0.020723       0.023523      -0.005821       0.011142      -0.026168      -0.011998       0.041759      -0.021474      -0.015306       0.036781             11.576501      12.958075      -1.927849      -5.286896       5.971787      -0.704040      15.799641           0.000038
          110              C       3.647696       8.849553       8.691419      -0.135427      34.406133 0.44010279E+03  0.10405823E+05                                 9.277734                            7.046721       0.140042       2.013314                    0.999692      29.778918      86.594103       0.612255       0.423108      -1.057187       0.004200      -0.002083       0.025852       0.026273      -0.011824       0.024893      -0.025249      -0.007953       0.025111      -0.028042      -0.015569       0.043611             11.202733      12.798844      -2.935757      -5.086673       6.929094      -0.117630      13.880260           0.000026
          111              C       5.403499       7.669613       9.807521      -0.140309      33.860778 0.42389260E+03  0.99110562E+04                                 9.104905                            6.871164       0.129889       2.006055                    0.999799      29.584446      85.046009       0.627200       0.417673      -1.062525      -0.025784       0.012220       0.019819       0.034741      -0.028809       0.002201       0.003240       0.042795      -0.085719      -0.030308      -0.019868       0.050176             10.919199      11.422852      -1.498073      -4.367551       5.655145      -0.989357      15.679599           0.000029
          112              C       4.912629       8.263670       8.698014       0.044076      38.555206 0.40280116E+03  0.92519946E+04                                 9.918620                            6.700859      -0.064230       1.992035                    0.999248      26.626442      74.632676       0.637911       0.418024      -1.067643      -0.015297       0.002858       0.015778       0.022160      -0.019680      -0.038694      -0.008525       0.052664       0.120066      -0.057933      -0.007568       0.065500             13.267162      14.362548      -2.458915      -7.527056       6.504458      -0.045761      18.934480           0.000100
          113              C       5.709506       8.275933       7.482995       0.293155      42.195989 0.32574647E+03  0.71387044E+04                                10.805184                            6.344202       0.168581       2.088684                    0.999633      24.419725      68.202927       0.603199       0.463346      -1.034194      -0.013544      -0.001860       0.028686       0.031778      -0.043214       0.099713      -0.024806      -0.003231      -0.208341      -0.130306       0.007616       0.122690             15.425153      15.418615      -0.920098     -13.108609       6.160650       1.488163      24.696193           0.000027
          114              C       9.917297       6.230794       4.261631       0.352001      32.426523 0.35113326E+03  0.79297848E+04                                 9.447625                            6.650704      -0.354986       1.906313                    0.999310      25.990202      76.455371       0.574146       0.472383      -1.017661      -0.060882      -0.018738      -0.041113       0.075815       0.012099      -0.002137      -0.035029      -0.043363       0.030593      -0.032250      -0.017728       0.049978             12.396013      12.054565       0.865531      -0.496122       8.975190       5.923489      16.158285           0.000244
          115              C      10.893529       5.820676       3.346658      -0.501809      48.888902 0.67727570E+03  0.17914920E+05                                11.580602                            8.612568      -0.329391       1.801213                    0.999112      37.505154     117.035928       0.563801       0.410706      -1.060370      -0.019867       0.015103      -0.016592       0.029968       0.028301       0.026851      -0.005684       0.086773      -0.147776      -0.058955      -0.021998       0.080952             14.740710      12.026894      -1.315387      -4.551087       9.537325       5.658435      22.657911          -0.000039
          116              C      10.611122       5.282482       2.062399       0.362500      31.543951 0.34019320E+03  0.76170808E+04                                 9.289642                            6.532000      -0.276361       1.933608                    0.998883      25.539361      74.644558       0.581628       0.470325      -1.019453      -0.066521       0.005873       0.007394       0.067187      -0.020913       0.005687      -0.009382      -0.055264      -0.025770      -0.030642      -0.010609       0.041251             12.436678      13.879522       1.280832      -5.455496       6.795778       2.054079      16.634735           0.000244
          117              C      11.693552       5.189830       1.033672       0.017415      39.351966 0.45251270E+03  0.10745214E+05                                10.340961                            7.220995      -0.294052       1.915908                    0.998562      27.657518      79.899432       0.596935       0.432110      -1.054443       0.019308       0.002765      -0.033271       0.038567       0.004474       0.007201       0.007147       0.002580      -0.029273      -0.014155       0.000314       0.013842             14.160735      18.606905       1.520360      -8.826572       6.565854       0.792303      17.309445           0.000134
          118              C      11.354506       4.763362      16.260142      -0.110709      32.623566 0.42447318E+03  0.99734074E+04                                 9.052103                            6.985700      -0.078482       1.951500                    0.999490      29.456501      86.160024       0.604661       0.431123      -1.049343       0.020048       0.012703       0.004043       0.024076       0.006601       0.017543      -0.009566       0.008116      -0.063823      -0.031781       0.009470       0.022311             10.935703      12.791009       1.586099      -5.262830       6.325508       0.806824      13.690592           0.000058
          119              C      -2.702929       5.542722       1.234801      -0.130981      34.963471 0.44131273E+03  0.10462140E+05                                 9.447250                            7.106228      -0.026399       1.961234                    0.999536      29.920662      87.682914       0.602100       0.429105      -1.051405      -0.001419       0.003153      -0.028794       0.029001       0.015137       0.016921       0.020353      -0.006403       0.073310      -0.027693      -0.014659       0.042353             11.681228      16.467157       1.297365      -6.061611       5.709036       0.526966      12.867489           0.000090
          120              C      12.269380       4.682974      15.247901      -0.134375      33.256844 0.42474519E+03  0.99319087E+04                                 9.001017                            6.875526       0.225401       2.042001                    0.999817      29.304898      84.133569       0.627606       0.417364      -1.063157      -0.003168       0.018016       0.022060       0.028657       0.008725       0.028241       0.013317      -0.008188       0.067549      -0.030523      -0.012112       0.042634             10.886158      14.459181       1.955135      -4.888704       5.893821       0.161650      12.305471           0.000026
          121              C      -1.773109       5.422821       0.235750      -0.111962      32.344116 0.40461908E+03  0.93795481E+04                                 8.958278                            6.788476       0.154064       2.033996                    0.999392      28.829612      83.346867       0.618644       0.427100      -1.053397      -0.031960       0.013303       0.000526       0.034622       0.017661       0.012852      -0.004930       0.004665      -0.075874      -0.031572       0.000328       0.031244             10.804839      14.568206       0.884245      -4.562227       5.215939       0.821963      12.630372           0.000041
          122              C      -2.131821       4.973190      15.510029       0.056499      34.683838 0.37662249E+03  0.85194351E+04                                 9.262970                            6.500787      -0.015466       2.018962                    0.999238      26.040441      72.792556       0.643494       0.420782      -1.064280      -0.014619       0.013786       0.012217       0.023516       0.009221      -0.029777       0.005599       0.054075       0.042784      -0.038454      -0.008657       0.047111             11.900466      15.878053       1.355600      -6.484940       5.498704       0.475018      14.324641           0.000172
          123              C      -1.179975       4.899614      14.461519       0.288697      40.289805 0.35025012E+03  0.78221086E+04                                10.539117                            6.607716       0.225655       2.107967                    0.998934      24.813251      70.134354       0.586685       0.467472      -1.031118      -0.015814       0.020016       0.021317       0.033244       0.024169       0.115474       0.012548      -0.034805      -0.084663      -0.132190       0.022847       0.109343             14.347832      18.598312       0.496443     -12.318762       6.113335      -0.683598      18.331849           0.000054
          124              C      10.319275       7.022417       5.498081       0.019294      39.703767 0.46853009E+03  0.11224351E+05                                10.378388                            7.351170      -0.316008       1.902928                    0.998723      28.019296      81.341555       0.591120       0.432521      -1.054040      -0.001511       0.028137       0.031625       0.042357      -0.002278       0.002000      -0.000119       0.029687      -0.019579      -0.011754      -0.006687       0.018441             13.763686      10.510329       4.131212       2.237151      10.930860       7.035238      19.849870           0.000170
          125              C       9.538131       6.920228       6.643858      -0.117217      35.007156 0.45579971E+03  0.10927543E+05                                 9.561312                            7.298217      -0.173794       1.915394                    0.999215      30.300610      90.219264       0.582998       0.438219      -1.042607       0.011650       0.013957      -0.001471       0.018240       0.016541      -0.005693      -0.008625      -0.017695      -0.086163      -0.030407      -0.004391       0.034797             11.576417      10.154043       2.908941       1.229548       8.408499       4.705312      16.166709           0.000047
          126              C      -4.273083       7.823577       5.512918      -0.135123      35.571678 0.44654891E+03  0.10598873E+05                                 9.502791                            7.124452       0.066992       1.989765                    0.999636      29.913134      87.210383       0.605411       0.426251      -1.055015      -0.009511       0.005780       0.020723       0.023523      -0.002284      -0.028232       0.003434       0.016077       0.041755      -0.021475      -0.015303       0.036778             11.576421       9.387888       3.989052       2.033729       9.541868       4.930557      15.799509           0.000066
          127              C       9.892910       7.583774       7.794581      -0.135427      34.406214 0.44010376E+03  0.10405852E+05                                 9.277748                            7.046728       0.140048       2.013316                    0.999692      29.778951      86.594223       0.612255       0.423108      -1.057187       0.003903       0.002596      -0.025852       0.026274       0.002468      -0.034312      -0.008934       0.024457       0.025109      -0.028042      -0.015569       0.043611             11.202760      10.938991       4.009565       2.441491       8.788985       4.464023      13.880304           0.000048
          128              C      -3.940330       8.514374       6.678479      -0.140309      33.860617 0.42389117E+03  0.99109983E+04                                 9.104821                            6.871116       0.129900       2.006058                    0.999799      29.584395      85.045311       0.627208       0.417668      -1.062529      -0.023476      -0.016220      -0.019820       0.034742       0.032934       0.001705      -0.003528       0.028501      -0.085718      -0.030309      -0.019866       0.050175             10.919086       8.394357       3.246478       1.326950       8.683463       4.277032      15.679436           0.000053
          129              C      -4.700234       8.386297       7.787986       0.044076      38.555306 0.40280211E+03  0.92520223E+04                                 9.918641                            6.700869      -0.064243       1.992031                    0.999248      26.626469      74.632784       0.637910       0.418025      -1.067642      -0.010123      -0.011818      -0.015777       0.022160       0.032644       0.011964       0.037772       0.007755       0.120066      -0.057932      -0.007568       0.065500             13.267203      10.598497       4.632134       3.723949      10.268580       6.541541      18.934531           0.000161
          130              C      -4.312415       9.082544       9.003005       0.293156      42.196074 0.32574693E+03  0.71387193E+04                                10.805211                            6.344215       0.168567       2.088680                    0.999633      24.419737      68.203056       0.603197       0.463347      -1.034193      -0.005161      -0.012660      -0.028687       0.031778       0.020208      -0.071339      -0.073951       0.076464      -0.208341      -0.130306       0.007617       0.122689             15.425198       9.272011       4.468891       7.843130      12.307339      10.608339      24.696244           0.000050
          131              C       8.303877       1.921150       4.261631       0.352014      32.426384 0.35113202E+03  0.79297599E+04                                 9.447663                            6.650746      -0.355061       1.906294                    0.999309      25.990216      76.455742       0.574136       0.472391      -1.017656       0.014213       0.062094      -0.041113       0.075815      -0.024831      -0.029272       0.019370       0.000742       0.030605      -0.032251      -0.017737       0.049988             12.396033       8.995548       0.900647       5.378036      12.034185      -2.531984      16.158367           0.000222
          132              C       7.460589       1.280767       3.346658      -0.501808      48.889247 0.67727879E+03  0.17915015E+05                                11.580638                            8.612576      -0.329389       1.801213                    0.999112      37.505240     117.036090       0.563802       0.410705      -1.060371       0.023016       0.009658      -0.016592       0.029971       0.023429      -0.018348      -0.020408      -0.092401      -0.147778      -0.058955      -0.021998       0.080953             14.740769      11.298906       1.735608       7.175971      10.265270       1.112019      22.658129          -0.000038
          133              C       7.135702       1.794436       2.062399       0.362511      31.543469 0.34018748E+03  0.76169271E+04                                 9.289544                            6.531937      -0.276276       1.933636                    0.998883      25.539358      74.644630       0.581631       0.470324      -1.019453       0.038348       0.054672       0.007391       0.067188      -0.013473      -0.010969      -0.000238       0.063870      -0.025769      -0.030650      -0.010608       0.041258             12.436513       7.457376       2.426792       4.506562      13.217560       3.697378      16.634603           0.000222
          134              C       6.514249       0.903349       1.033672       0.017418      39.351907 0.45251165E+03  0.10745181E+05                                10.340956                            7.220985      -0.294047       1.915911                    0.998562      27.657463      79.899193       0.596936       0.432110      -1.054443      -0.007260      -0.018102      -0.033271       0.038566      -0.001121       0.002588      -0.009810      -0.009036      -0.029279      -0.014157       0.000315       0.013842             14.160736       8.259423       4.453741       5.099427      16.913349       7.247905      17.309436           0.000121
          135              C       6.314440       1.410206      16.260142      -0.110706      32.623530 0.42447236E+03  0.99733775E+04                                 9.052082                            6.985677      -0.078472       1.951504                    0.999490      29.456441      86.159636       0.604664       0.431121      -1.049345       0.000976      -0.023712       0.004044       0.024074       0.000213      -0.017055      -0.010408      -0.015489      -0.063826      -0.031781       0.009472       0.022309             10.935695       6.568267       2.006599       3.330156      12.548207       4.154366      13.690610           0.000052
          136              C      -1.714897      13.194622       1.234801      -0.130979      34.963283 0.44131039E+03  0.10462061E+05                                 9.447202                            7.106203      -0.026391       1.961237                    0.999536      29.920517      87.682112       0.602103       0.429104      -1.051406       0.003439      -0.000348      -0.028793       0.029000      -0.010342       0.009164      -0.024830      -0.023015       0.073311      -0.027694      -0.014658       0.042352             11.681155       7.274975       4.009690       3.487136      14.901107       4.985993      12.867384           0.000082
          137              C       5.787384       0.658096      15.247901      -0.134374      33.256859 0.42474472E+03  0.99319019E+04                                 9.001032                            6.875524       0.225399       2.042001                    0.999817      29.304928      84.133865       0.627606       0.417364      -1.063156       0.017186      -0.006264       0.022060       0.028657      -0.007910      -0.002589      -0.031115      -0.011019       0.067543      -0.030523      -0.012109       0.042632             10.886186       6.341967       2.731342       2.584358      14.011054       4.152910      12.305536           0.000022
          138              C      -2.283645      12.449325       0.235750      -0.111959      32.343934 0.40461688E+03  0.93794766E+04                                 8.958215                            6.788437       0.154076       2.034002                    0.999392      28.829529      83.346308       0.618650       0.427097      -1.053399       0.027502       0.021026       0.000526       0.034623      -0.006814      -0.010697      -0.008663      -0.032921      -0.075872      -0.031572       0.000328       0.031244             10.804748       6.788173       3.607486       2.992909      12.995825       3.539955      12.630248           0.000037
          139              C      -2.493680      12.984795      15.510029       0.056502      34.683773 0.37662176E+03  0.85194151E+04                                 9.262964                            6.500783      -0.015461       2.018964                    0.999238      26.040409      72.792473       0.643494       0.420782      -1.064280       0.019249       0.005767       0.012216       0.023516       0.018803       0.019737       0.022988      -0.043007       0.042779      -0.038452      -0.008658       0.047110             11.900455       6.919547       3.816587       3.653830      14.457223       5.378585      14.324596           0.000156
          140              C      -3.033322      12.197259      14.461519       0.288699      40.289953 0.35025150E+03  0.78221535E+04                                10.539174                            6.607751       0.225691       2.107980                    0.998934      24.813272      70.134664       0.586680       0.467475      -1.031115       0.025245       0.003685       0.021318       0.033247      -0.027157      -0.046872      -0.106274      -0.024457      -0.084666      -0.132189       0.022850       0.109339             14.347908       8.804693       5.157972       5.567394      15.907111      11.010219      18.331919           0.000049
          141              C       8.788454       1.177215       5.498081       0.019297      39.703504 0.46852872E+03  0.11224313E+05                                10.378352                            7.351167      -0.316001       1.902931                    0.998724      28.019258      81.341503       0.591119       0.432521      -1.054039       0.025124      -0.012756       0.031624       0.042356       0.013995      -0.001104      -0.001675      -0.010904      -0.019584      -0.011756      -0.006689       0.018445             13.763596       7.247974      -2.247680       4.974098      14.193080      -5.454934      19.849733           0.000155
          142              C       9.090527       1.904800       6.643858      -0.117214      35.006964 0.45579807E+03  0.10927494E+05                                 9.561282                            7.298210      -0.173789       1.915397                    0.999215      30.300513      90.218936       0.582997       0.438219      -1.042606       0.006262      -0.017065      -0.001473       0.018238      -0.015934      -0.004623       0.009238      -0.019804      -0.086156      -0.030403      -0.004393       0.034796             11.576355       6.325649      -0.698611       3.460121      12.236832      -3.417400      16.166584           0.000043
          143              C       1.045458      13.413988       5.512918      -0.135123      35.571830 0.44655137E+03  0.10598952E+05                                 9.502836                            7.124483       0.066987       1.989763                    0.999636      29.913218      87.210881       0.605408       0.426252      -1.055013       0.009761       0.005346       0.020724       0.023523       0.008107       0.017092       0.022733      -0.004086       0.041755      -0.021473      -0.015307       0.036780             11.576472       6.048780      -2.061218       3.253145      12.881042      -4.226558      15.799595           0.000059
          144              C       9.487786       1.265779       7.794581      -0.135428      34.406129 0.44010358E+03  0.10405843E+05                                 9.277722                            7.046722       0.140059       2.013320                    0.999692      29.778920      86.594006       0.612256       0.423107      -1.057187       0.000297      -0.004678      -0.025852       0.026274       0.009355       0.009419       0.034182      -0.016504       0.025110      -0.028041      -0.015569       0.043610             11.202706       5.854085      -1.073794       2.645192      13.873824      -4.346355      13.880209           0.000044
          145              C       1.477329      12.780417       6.678479      -0.140309      33.860755 0.42389296E+03  0.99110607E+04                                 9.104877                            6.871151       0.129898       2.006058                    0.999799      29.584457      85.045861       0.627203       0.417671      -1.062527      -0.002310       0.028440      -0.019820       0.034741      -0.004124      -0.003905       0.000286      -0.071296      -0.085720      -0.030307      -0.019869       0.050176             10.919152       5.799683      -1.748441       3.040564      11.278243      -3.287708      15.679529           0.000047
          146              C       1.746363      13.502551       7.787986       0.044078      38.555243 0.40280181E+03  0.92520147E+04                                 9.918631                            6.700869      -0.064234       1.992034                    0.999248      26.626463      74.632793       0.637910       0.418025      -1.067642      -0.005173       0.014676      -0.015777       0.022160      -0.012964       0.026730      -0.029247      -0.060417       0.120065      -0.057932      -0.007569       0.065500             13.267166       6.339502      -2.173196       3.803156      14.527510      -6.495747      18.934485           0.000147
          147              C       2.155421      12.818567       9.003005       0.293155      42.195990 0.32574655E+03  0.71387062E+04                                10.805184                            6.344203       0.168561       2.088678                    0.999633      24.419718      68.202897       0.603199       0.463346      -1.034194      -0.008382       0.010800      -0.028687       0.031778       0.023007      -0.028374       0.098756      -0.073234      -0.208341      -0.130306       0.007616       0.122689             15.425141       7.678310      -3.548767       5.265511      13.900952     -12.096461      24.696162           0.000044
          148              C       5.378326       5.473234       4.261631       0.352000      32.426394 0.35113298E+03  0.79297781E+04                                 9.447613                            6.650712      -0.355000       1.906310                    0.999310      25.990206      76.455423       0.574144       0.472385      -1.017660       0.046664      -0.043353      -0.041113       0.075811       0.012733       0.031408       0.015666       0.042636       0.030600      -0.032251      -0.017733       0.049984             12.395991      10.494599      -1.766087      -4.881840      10.535083      -3.391461      16.158291           0.000149
          149              C       5.245382       6.523735       3.346658      -0.501808      48.889114 0.67727942E+03  0.17915047E+05                                11.580651                            8.612604      -0.329428       1.801202                    0.999112      37.505255     117.036437       0.563798       0.410707      -1.060369      -0.003148      -0.024758      -0.016591       0.029969      -0.051723      -0.008502       0.026095       0.005624      -0.147777      -0.058954      -0.021997       0.080951             14.740786       9.020647      -0.420288      -2.624877      12.543640      -6.770611      22.658071          -0.000032
          150              C       5.852676       6.548261       2.062399       0.362494      31.544113 0.34019514E+03  0.76171278E+04                                 9.289634                            6.531990      -0.276260       1.933639                    0.998883      25.539363      74.644346       0.581633       0.470321      -1.019456       0.028172      -0.060546       0.007393       0.067187       0.034385       0.005281       0.009615      -0.008595      -0.025775      -0.030640      -0.010611       0.041251             12.436678       9.676027      -3.707787       0.948891      10.999275      -5.751621      16.634732           0.000147
          151              C       5.391699       7.531998       1.033672       0.017415      39.351964 0.45251220E+03  0.10745200E+05                                10.340965                            7.220995      -0.294048       1.915910                    0.998562      27.657505      79.899410       0.596935       0.432111      -1.054442      -0.012049       0.015340      -0.033270       0.038566      -0.003352      -0.009790       0.002663       0.006459      -0.029271      -0.014155       0.000314       0.013840             14.160743      10.892818      -5.974110       3.727151      14.279917      -8.040176      17.309494           0.000078
          152              C       5.930554       7.451610      16.260142      -0.110709      32.623617 0.42447336E+03  0.99734162E+04                                 9.052124                            6.985707      -0.078489       1.951497                    0.999490      29.456522      86.160203       0.604660       0.431123      -1.049342      -0.021025       0.011012       0.004042       0.024076      -0.006813      -0.000488       0.019976       0.007377      -0.063823      -0.031781       0.009471       0.022310             10.935738       9.315507      -3.592703       1.932703       9.801039      -4.961175      13.690666           0.000033
          153              C       4.417826       8.513011       1.234801      -0.130980      34.963351 0.44131118E+03  0.10462095E+05                                 9.447232                            7.106219      -0.026406       1.961232                    0.999536      29.920598      87.682701       0.602100       0.429105      -1.051405      -0.002020      -0.002805      -0.028794       0.029000      -0.004796      -0.026086       0.004478       0.029419       0.073310      -0.027693      -0.014658       0.042352             11.681199       9.522108      -5.307068       2.574427      12.654023      -5.512963      12.867467           0.000053
          154              C       5.542736       8.284108      15.247901      -0.134374      33.256799 0.42474393E+03  0.99318787E+04                                 9.001023                            6.875521       0.225397       2.042001                    0.999817      29.304885      84.133715       0.627605       0.417364      -1.063156      -0.014018      -0.011752       0.022060       0.028657      -0.000817      -0.025652       0.017799       0.019208       0.067547      -0.030523      -0.012110       0.042633             10.886168       9.728357      -4.686469       2.304345      10.624627      -4.314560      12.305521           0.000010
          155              C       4.056754       9.378210       0.235750      -0.111962      32.344008 0.40461760E+03  0.93795053E+04                                 8.958264                            6.788467       0.154077       2.034001                    0.999392      28.829530      83.346587       0.618644       0.427100      -1.053396       0.004458      -0.034329       0.000526       0.034622      -0.010851      -0.002155       0.013594       0.028259      -0.075875      -0.031572       0.000327       0.031245             10.804818       8.319777      -4.491762       1.569262      11.464330      -4.361963      12.630349           0.000020
          156              C       4.625502       9.292371      15.510029       0.056500      34.683718 0.37662134E+03  0.85194017E+04                                 9.262948                            6.500775      -0.015460       2.018964                    0.999238      26.040388      72.792351       0.643495       0.420782      -1.064281      -0.004629      -0.019553       0.012216       0.023516      -0.028026       0.010040      -0.028587      -0.011065       0.042782      -0.038454      -0.008657       0.047111             11.900431       9.267518      -5.172183       2.831067      12.109195      -5.853586      14.324579           0.000104
          157              C       4.213297      10.153483      14.461519       0.288699      40.289761 0.35025004E+03  0.78221081E+04                                10.539124                            6.607725       0.225677       2.107975                    0.998934      24.813219      70.134322       0.586683       0.467474      -1.031117      -0.009430      -0.023704       0.021318       0.033246       0.002987      -0.068601       0.093730       0.059265      -0.084666      -0.132190       0.022849       0.109341             14.347836       9.664519      -5.654382       6.751392      15.047151     -10.326557      18.331837           0.000027
          158              C       4.491772       5.425546       5.498081       0.019297      39.703547 0.46852804E+03  0.11224292E+05                                10.378360                            7.351161      -0.316006       1.902930                    0.998723      28.019229      81.341378       0.591119       0.432521      -1.054040      -0.023610      -0.015378       0.031623       0.042356      -0.011716      -0.000897       0.001793      -0.018789      -0.019579      -0.011755      -0.006687       0.018442             13.763633      14.403407      -1.883476      -7.211209       7.037708      -1.580241      19.849783           0.000103
          159              C       4.970841       4.800150       6.643858      -0.117217      35.007011 0.45579761E+03  0.10927486E+05                                 9.561306                            7.298213      -0.173793       1.915395                    0.999215      30.300535      90.219174       0.582996       0.438220      -1.042605      -0.017911       0.003110      -0.001472       0.018239      -0.000609       0.010314      -0.000616       0.037499      -0.086160      -0.030405      -0.004392       0.034797             11.576401      11.364101      -2.210320      -4.689665       7.198446      -1.287858      16.166656           0.000027
          160              C       3.227625       6.012791       5.512918      -0.135123      35.571813 0.44655066E+03  0.10598934E+05                                 9.502843                            7.124481       0.066982       1.989762                    0.999636      29.913200      87.210905       0.605407       0.426253      -1.055013      -0.000251      -0.011127       0.020723       0.023523      -0.005821       0.011142      -0.026168      -0.011998       0.041757      -0.021474      -0.015306       0.036780             11.576492      12.958064      -1.927846      -5.286891       5.971783      -0.704039      15.799629           0.000037
          161              C       4.218804       4.775625       7.794581      -0.135427      34.406115 0.44010246E+03  0.10405814E+05                                 9.277732                            7.046719       0.140041       2.013314                    0.999692      29.778904      86.594058       0.612255       0.423108      -1.057187      -0.004200       0.002082      -0.025852       0.026273      -0.011824       0.024893      -0.025248      -0.007953       0.025110      -0.028042      -0.015568       0.043610             11.202731      12.798841      -2.935756      -5.086672       6.929093      -0.117630      13.880259           0.000026
          162              C       2.463001       5.955565       6.678479      -0.140309      33.860738 0.42389212E+03  0.99110418E+04                                 9.104899                            6.871160       0.129889       2.006055                    0.999799      29.584424      85.045927       0.627200       0.417673      -1.062525       0.025784      -0.012220      -0.019819       0.034742      -0.028809       0.002201       0.003240       0.042793      -0.085718      -0.030308      -0.019868       0.050175             10.919189      11.422841      -1.498071      -4.367543       5.655142      -0.989358      15.679584           0.000028
          163              C       2.953871       5.361508       7.787986       0.044076      38.555164 0.40280069E+03  0.92519815E+04                                 9.918616                            6.700857      -0.064232       1.992035                    0.999248      26.626421      74.632618       0.637911       0.418025      -1.067642       0.015296      -0.002858      -0.015777       0.022160      -0.019679      -0.038694      -0.008525       0.052663       0.120065      -0.057931      -0.007569       0.065500             13.267155      14.362542      -2.458914      -7.527050       6.504456      -0.045761      18.934469           0.000098
          164              C       2.156994       5.349245       9.003005       0.293155      42.195955 0.32574622E+03  0.71386979E+04                                10.805182                            6.344202       0.168577       2.088683                    0.999633      24.419711      68.202894       0.603199       0.463346      -1.034194       0.013544       0.001860      -0.028687       0.031778      -0.043214       0.099712      -0.024805      -0.003232      -0.208341      -0.130306       0.007617       0.122689             15.425149      15.418611      -0.920098     -13.108605       6.160649       1.488163      24.696186           0.000026
          165              N      11.863469       4.015340       6.533402      -0.402759      53.459718 0.58718078E+03  0.14578539E+05                                11.589661                            7.816636       0.512775       2.135596                    0.999530      30.817974      85.124077       0.632215       0.390211      -1.104140      -0.026125      -0.015771      -0.017974       0.035416      -0.000723      -0.038078      -0.071919       0.072373      -0.176212      -0.114855       0.032405       0.082450             15.580573       9.939828       3.931386       7.336598      12.269472       8.897549      24.532418           0.000100
          166              N       8.248812       8.807315       2.893293      -0.406815      50.404026 0.64299389E+03  0.16335147E+05                                11.198665                            8.202438       0.436051       2.105265                    0.999375      31.571120      88.288040       0.614440       0.392383      -1.102316      -0.011376      -0.028318       0.014446       0.033764       0.018924       0.084571      -0.015653      -0.057412      -0.063274      -0.108256       0.043015       0.065241             14.193150      17.534631       0.968123     -10.041089       7.592449      -1.408020      17.452368           0.000133
          167              N       5.412152       1.343443       6.533402      -0.402755      53.459103 0.58717368E+03  0.14578311E+05                                11.589552                            7.816572       0.512785       2.135600                    0.999530      30.817847      85.123431       0.632220       0.390209      -1.104142      -0.000597       0.030511      -0.017975       0.035417       0.031700      -0.043245       0.068937      -0.034933      -0.176216      -0.114856       0.032406       0.082450             15.580402       8.282300      -2.974424       4.037155      13.926771     -10.802317      24.532137           0.000096
          168              N      11.369452       2.077840       2.893293      -0.406811      50.404410 0.64299904E+03  0.16335322E+05                                11.198760                            8.202500       0.436045       2.105265                    0.999375      31.571114      88.288341       0.614434       0.392386      -1.102314      -0.018840       0.024014       0.014445       0.033768      -0.034324      -0.055844      -0.065409      -0.004058      -0.063283      -0.108256       0.043022       0.065234             14.193275       9.239641       3.821079       3.801193      15.887673       9.399941      17.452512           0.000130
          169              N       6.323879       8.266395       6.533402      -0.402757      53.459512 0.58717831E+03  0.14578460E+05                                11.589626                            7.816615       0.512777       2.135597                    0.999530      30.817930      85.123862       0.632216       0.390210      -1.104141       0.026721      -0.014739      -0.017975       0.035417      -0.030978       0.081323       0.002982      -0.037438      -0.176210      -0.114855       0.032404       0.082451             15.580520      15.091679      -0.956923     -11.373759       7.117534       1.904898      24.532347           0.000066
          170              N       3.981236       2.740023       2.893293      -0.406813      50.403889 0.64299189E+03  0.16335084E+05                                11.198648                            8.202427       0.436038       2.105262                    0.999375      31.571066      88.287859       0.614440       0.392383      -1.102316       0.030217       0.004309       0.014445       0.033768       0.015400      -0.028729       0.081067       0.061483      -0.063276      -0.108257       0.043017       0.065240             14.193123      10.916393      -4.789148       6.239905      14.210652      -7.991806      17.452324           0.000089
          171              N      -3.996969       9.609838       9.952598      -0.402759      53.459716 0.58718075E+03  0.14578538E+05                                11.589662                            7.816636       0.512775       2.135596                    0.999530      30.817971      85.124072       0.632215       0.390211      -1.104140       0.026125       0.015771       0.017974       0.035416      -0.000723      -0.038078      -0.071919       0.072373      -0.176212      -0.114855       0.032405       0.082450             15.580573       9.939828       3.931386       7.336599      12.269473       8.897549      24.532420           0.000109
          172              N      -0.382312       4.817863      13.592707      -0.406815      50.404045 0.64299421E+03  0.16335157E+05                                11.198668                            8.202440       0.436050       2.105265                    0.999375      31.571126      88.288066       0.614440       0.392383      -1.102316       0.011376       0.028318      -0.014446       0.033764       0.018924       0.084571      -0.015653      -0.057412      -0.063274      -0.108256       0.043015       0.065241             14.193154      17.534637       0.968123     -10.041092       7.592451      -1.408021      17.452373           0.000144
          173              N       2.454348      12.281735       9.952598      -0.402755      53.459137 0.58717397E+03  0.14578320E+05                                11.589556                            7.816573       0.512784       2.135600                    0.999530      30.817858      85.123465       0.632220       0.390209      -1.104142       0.000596      -0.030511       0.017974       0.035417       0.031700      -0.043245       0.068937      -0.034934      -0.176214      -0.114856       0.032405       0.082451             15.580410       8.282303      -2.974426       4.037158      13.926778     -10.802324      24.532149           0.000098
          174              N      -3.502952      11.547338      13.592707      -0.406811      50.404426 0.64299923E+03  0.16335328E+05                                11.198761                            8.202500       0.436044       2.105265                    0.999375      31.571123      88.288367       0.614434       0.392386      -1.102314       0.018841      -0.024014      -0.014445       0.033769      -0.034324      -0.055844      -0.065410      -0.004060      -0.063281      -0.108256       0.043021       0.065235             14.193277       9.239642       3.821080       3.801194      15.887675       9.399943      17.452514           0.000133
          175              N       1.542621       5.358783       9.952598      -0.402757      53.459488 0.58717811E+03  0.14578454E+05                                11.589623                            7.816614       0.512778       2.135598                    0.999530      30.817923      85.123839       0.632216       0.390210      -1.104141      -0.026721       0.014739       0.017975       0.035417      -0.030977       0.081323       0.002982      -0.037438      -0.176211      -0.114855       0.032404       0.082450             15.580515      15.091673      -0.956922     -11.373754       7.117532       1.904897      24.532338           0.000065
          176              N       3.885264      10.885155      13.592707      -0.406813      50.403840 0.64299124E+03  0.16335063E+05                                11.198641                            8.202423       0.436040       2.105263                    0.999375      31.571050      88.287799       0.614440       0.392383      -1.102316      -0.030217      -0.004309      -0.014445       0.033768       0.015401      -0.028728       0.081067       0.061483      -0.063278      -0.108257       0.043018       0.065239             14.193113      10.916384      -4.789143       6.239899      14.210642      -7.991799      17.452312           0.000088
          177              O      -0.800810       7.630100      12.311910      -0.500994      42.160340 0.64951443E+03  0.16449268E+05                                 9.891117                            8.080872      -0.279394       1.964116                    0.993502      28.271058      77.492396       0.641489       0.377015      -1.119690      -0.065464       0.001012       0.004553       0.065630       0.014828       0.012096      -0.052679       0.045878      -0.121326      -0.080290       0.032445       0.047845             11.882034      17.806562       3.079354       2.172039       9.245255       2.158601       8.594285           0.000144
          178              O      -1.623646       8.736464      14.782996      -0.463531      36.695606 0.53192430E+03  0.12808682E+05                                 9.007677                            7.273647      -0.032738       2.062206                    0.994602      26.859128      71.671084       0.681971       0.372980      -1.123271      -0.048245      -0.030136      -0.030847       0.064709       0.014778       0.023889      -0.015815       0.000127      -0.190155      -0.072475       0.025608       0.046867             11.076879      17.641523       3.651990      -2.265831       7.804200      -0.099246       7.784913           0.000191
          179              O      -0.858235      10.503650      12.311910      -0.501026      42.160236 0.64951921E+03  0.16449301E+05                                 9.890787                            8.080666      -0.278733       1.964300                    0.993524      28.271347      77.491160       0.641530       0.376993      -1.119715       0.033599       0.056191       0.004537       0.065627       0.012474      -0.051698       0.015902      -0.048587      -0.121374      -0.080332       0.032483       0.047849             11.881560       8.718565       2.167482       0.783299      18.332301      -2.959920       8.593815           0.000138
          180              O       0.511323      10.663064      14.782996      -0.463592      36.700435 0.53200980E+03  0.12811308E+05                                 9.008612                            7.274351      -0.033192       2.062041                    0.994597      26.860862      71.678240       0.681918       0.372993      -1.123257      -0.001967       0.056881      -0.030806       0.064717      -0.007360      -0.025660      -0.012815      -0.025626      -0.190174      -0.072499       0.025630       0.046869             11.078108       7.101449       2.433840       1.047011      18.347168       2.012120       7.785707           0.000184
          181              O       1.659045       9.116607      12.311910      -0.500999      42.160129 0.64951837E+03  0.16449347E+05                                 9.890968                            8.080811      -0.278958       1.964236                    0.993513      28.271185      77.491987       0.641504       0.377007      -1.119700       0.031860      -0.057192       0.004555       0.065626      -0.027281       0.039594       0.036816       0.002722      -0.121322      -0.080304       0.032458       0.047846             11.881800      14.052081      -5.246492      -2.955232      12.999247       0.801550       8.594072           0.000096
          182              O       1.112323       7.850828      14.782996      -0.463511      36.695100 0.53191345E+03  0.12808370E+05                                 9.007643                            7.273611      -0.032938       2.062157                    0.994597      26.858780      71.670258       0.681966       0.372984      -1.123267       0.050209      -0.026703      -0.030856       0.064700      -0.007461       0.001774       0.028590       0.025574      -0.190195      -0.072486       0.025589       0.046897             11.076849      13.426432      -6.085693       1.219004      12.019191      -1.912598       7.784924           0.000129
          183              O       8.667310       5.995078       4.174090      -0.500995      42.160342 0.64951447E+03  0.16449269E+05                                 9.891117                            8.080872      -0.279394       1.964116                    0.993502      28.271059      77.492400       0.641489       0.377015      -1.119690       0.065463      -0.001012      -0.004553       0.065629       0.014828       0.012096      -0.052679       0.045878      -0.121326      -0.080290       0.032445       0.047845             11.882035      17.806561       3.079355       2.172039       9.245257       2.158602       8.594286           0.000158
          184              O       9.490146       4.888714       1.703004      -0.463531      36.695614 0.53192442E+03  0.12808686E+05                                 9.007678                            7.273648      -0.032738       2.062206                    0.994602      26.859131      71.671095       0.681970       0.372980      -1.123271       0.048245       0.030136       0.030847       0.064709       0.014778       0.023889      -0.015815       0.000127      -0.190155      -0.072475       0.025608       0.046867             11.076881      17.641525       3.651992      -2.265832       7.804202      -0.099247       7.784915           0.000208
          185              O       8.724735       3.121528       4.174090      -0.501026      42.160275 0.64951984E+03  0.16449321E+05                                 9.890794                            8.080670      -0.278736       1.964299                    0.993524      28.271363      77.491219       0.641530       0.376993      -1.119715      -0.033600      -0.056192      -0.004537       0.065628       0.012475      -0.051696       0.015902      -0.048588      -0.121373      -0.080331       0.032482       0.047849             11.881569       8.718570       2.167484       0.783300      18.332315      -2.959923       8.593821           0.000142
          186              O       7.355177       2.962114       1.703004      -0.463591      36.700473 0.53201038E+03  0.12811326E+05                                 9.008618                            7.274355      -0.033194       2.062040                    0.994597      26.860879      71.678300       0.681918       0.372993      -1.123257       0.001967      -0.056882       0.030806       0.064718      -0.007360      -0.025659      -0.012815      -0.025628      -0.190171      -0.072498       0.025629       0.046869             11.078117       7.101455       2.433843       1.047013      18.347182       2.012123       7.785713           0.000189
          187              O       6.207455       4.508571       4.174090      -0.500999      42.160093 0.64951777E+03  0.16449327E+05                                 9.890962                            8.080806      -0.278956       1.964237                    0.993513      28.271170      77.491929       0.641504       0.377007      -1.119700      -0.031859       0.057192      -0.004555       0.065625      -0.027281       0.039594       0.036817       0.002723      -0.121323      -0.080305       0.032459       0.047846             11.881791      14.052071      -5.246488      -2.955230      12.999237       0.801552       8.594066           0.000095
          188              O       6.754177       5.774350       1.703004      -0.463511      36.695061 0.53191283E+03  0.12808350E+05                                 9.007636                            7.273606      -0.032935       2.062158                    0.994597      26.858763      71.670194       0.681966       0.372984      -1.123267      -0.050208       0.026702       0.030856       0.064699      -0.007460       0.001774       0.028590       0.025574      -0.190198      -0.072487       0.025591       0.046897             11.076839      13.426420      -6.085687       1.219002      12.019180      -1.912594       7.784917           0.000127

******************************************************
Auxiliary information for the entire system
The total spin magnetic moment of the unit cell is   0.011416
The total net atomic charge of the unit cell is   -0.000001
Accuracy of reproducing the electrostatic potential in the unit cell:
  The inner radius (bohr) =    5.0000
  The outer radius (bohr) =   12.0000
  Valid grid points have density less than (e/(bohr^3)) =    0.0001
  The number of valid grid points were=       256804
  The rms potential error without charges in kcal/mol is=      7.14158
  The rms potential error with partial charges in kcal/mol is=      2.27927
  The RRMSE value at monopole order=      0.31916
  The rms potential error with partial charges and cloud penetration in kcal/mol is=      2.28271
  The RRMSE value at monopole order with cloud penetration is=      0.31964
  The rms potential error with partial charges and atomic dipoles in kcal/mol is=      0.62159
  The RRMSE value at dipole order=      0.08704
  The rms potential error with partial charges, atomic dipoles and cloud penetration in kcal/mol is=      0.62341
  The RRMSE value at dipole order with cloud penetration=      0.08729

******************************************************
The electron densities and ab initio electrostatic potential were computed in VASP using the PBE functional and
projector augmented wave method. See the main text of the journal article for a description of computational details.
The atomic charges, dipoles, and quadrupoles were computed with the DDEC6 method as described in
(a) T. A. Manz and N. Gabaldon Limas, RSC Adv. 6 (2016) 47771-47801 DOI: 10.1039/c6ra04656h
(b) N. Gabaldon Limas and T. A. Manz, RSC Adv. 8 (2018) 2678-2707 DOI: 10.1039/c7ra11829e.
For each atom in the material, the electron cloud parameters were fit to the spherically averaged atom-in-material
electron density using radial positions for which this density was between 10^-4 and 10^-2 electrons per cubic bohr.
The polarizabilities, dispersion coefficients, and quantum Drude oscillator (QDO) parameters were fit using the MCLF method.
The magnetic structure of the system was optimized in VASP from the default ferromagnetic initial guess using spin polarization.
The atomic spin moments (ASMs) were computed on this optimized magnetic structure using the DDEC6 partition as inputs
to the method of T. A. Manz and D. S. Sholl, J. Chem. Theory Comput. 7 (2011) 4146-4164 DOI: 10.1021/ct200539n.
The RMSE and RRMSE were computed using a uniform grid with Ewald summation.
