# Supplementary material for: A collection of forcefield precursors for metal–organic frameworks
Source: RSC Adv. 2019 Nov 13;9(63):36492–507. doi: 10.1039/c9ra07327b (PMC9075174; doi:10.1039/c9ra07327b)
Supplement: RA-009-C9RA07327B-s4628 [file RA-009-C9RA07327B-s4628.xyz]

  224
jmolscript: load "" {1 1 1} spacegroup "x,y,z" unitcell [{     15.458200     0.000000     0.000000 }, {     -7.729100    13.387194     0.000000 }, {      0.000000     0.000000    16.523500 }]
Zn     0.000000     8.924707     5.316271     0.958067
Zn     7.729100     4.462487    11.207229     0.958067
Ag     2.518218    11.679390     3.919539     0.521022
Ag     1.126439     5.366658     3.919539     0.521024
Ag    -3.644657     9.728340     3.919539     0.521024
Ag     5.210882     1.707804    12.603961     0.521022
Ag     6.602661     8.020536    12.603961     0.521024
Ag    11.373757     3.658854    12.603961     0.521024
H      0.602097    13.061885     4.643103     0.148813
H      1.194146    11.182323     8.631876     0.127268
H      9.273374     0.851426     6.120304     0.112514
H      2.196610    12.452768    10.304055     0.120175
H     10.256516     2.115177     7.772654     0.121185
H     -1.116855    10.542415     1.615998     0.122995
H      6.788469     0.710860     3.438540     0.116540
H     -1.731318    11.579923    16.153374     0.128698
H      6.082029     1.749706     1.485463     0.121450
H      3.281776     6.334820     4.643103     0.148815
H      1.358003     6.761872     8.631876     0.127269
H      3.829769     4.930504     6.120304     0.112514
H      1.957008     5.258490    10.304055     0.120176
H      4.432639     3.447202     7.772654     0.121185
H      1.959327     9.083211     1.615998     0.122996
H      4.950489     7.152778     3.438540     0.116540
H      3.165066     9.096598    16.153374     0.128698
H      6.203376     7.245149     1.485463     0.121450
H     -3.883873     7.377683     4.643103     0.148815
H     -2.552149     8.830193     8.631876     0.127269
H     10.084157     7.605265     6.120304     0.112514
H     -4.153618     9.063130    10.304055     0.120176
H      8.498145     7.824815     7.772654     0.121185
H     -0.842472     7.148762     1.615998     0.122997
H     11.448343     5.523556     3.438540     0.116540
H     -1.433748     6.097867    16.153374     0.128698
H     10.901896     4.392338     1.485463     0.121450
H      7.127003     0.325309    11.880396     0.148813
H      6.534954     2.204871     7.891624     0.127268
H     -1.544274    12.535768    10.403196     0.112514
H      5.532490     0.934426     6.219445     0.120175
H     -2.527416    11.272017     8.750846     0.121185
H      8.845955     2.844779    14.907502     0.122995
H      0.940631    12.676334    13.084960     0.116540
H      9.460418     1.807271     0.370126     0.128698
H      1.647071    11.637488    15.038037     0.121450
H      4.447324     7.052374    11.880396     0.148815
H      6.371097     6.625322     7.891624     0.127269
H      3.899331     8.456690    10.403196     0.112514
H      5.772092     8.128704     6.219445     0.120176
H      3.296461     9.939992     8.750846     0.121185
H      5.769773     4.303983    14.907502     0.122996
H      2.778611     6.234416    13.084960     0.116540
H      4.564034     4.290596     0.370126     0.128698
H      1.525724     6.142045    15.038037     0.121450
H     11.612973     6.009511    11.880396     0.148815
H     10.281249     4.557001     7.891624     0.127270
H     -2.355057     5.781929    10.403196     0.112514
H     11.882718     4.324064     6.219445     0.120176
H     -0.769045     5.562379     8.750846     0.121185
H      8.571572     6.238432    14.907502     0.122997
H     -3.719243     7.863638    13.084960     0.116540
H      9.162848     7.289327     0.370126     0.128698
H     -3.172796     8.994856    15.038037     0.121451
C     -0.496208    11.502277     3.950769     0.387230
C      0.295252    12.214476     4.876085    -0.493857
C      0.646926    11.680327     6.166570     0.378528
C      1.273756    12.570575     7.195984     0.017652
C      1.465437    12.053829     8.448466    -0.097211
C      9.402450     0.480600     6.963003    -0.105704
C      2.061351    12.815561     9.459704    -0.113013
C      9.987543     1.242332     7.947804    -0.097217
C     10.166858     0.696134     9.193675     0.058485
C     10.772820     1.488656    10.223089     0.328913
C     -0.934448    12.218492     2.721420     0.024381
C     -1.199556    11.470148     1.584604    -0.110465
C      6.623066     0.202147     2.678459    -0.094016
C     -1.587557    12.080604     0.399869    -0.121657
C      6.204921     0.827329     1.510248    -0.112815
C      5.976913     0.065597     0.396564     0.054220
C      5.564179     0.718892    15.692368     0.324730
C      2.480268     8.065784     3.950769     0.387221
C      2.701320     7.024261     4.876085    -0.493856
C      2.062897     6.986777     6.166570     0.378532
C      2.520460     5.998802     7.195984     0.017651
C      1.977104     6.091173     8.448466    -0.097210
C      3.444087     5.004133     6.963003    -0.105704
C      2.338826     5.194231     9.459704    -0.113014
C      3.811219     4.116562     7.947804    -0.097216
C      3.248541     4.234369     9.193675     0.058485
C      3.631904     3.313331    10.223089     0.328911
C      3.319648     8.087204     2.721420     0.024381
C      2.804117     8.690966     1.584604    -0.110464
C      4.592631     7.550377     2.678459    -0.094016
C      3.526788     8.721757     0.399869    -0.121656
C      5.343127     7.599910     1.510248    -0.112815
C      4.797452     8.178237     0.396564     0.054220
C      5.569589     8.209027    15.692368     0.324731
C     -1.984060     7.206327     3.950769     0.387230
C     -2.996572     7.535652     4.876085    -0.493854
C     -2.709822     8.107285     6.166570     0.378529
C     -3.794215     8.205011     7.195984     0.017652
C     -3.442541     8.629385     8.448466    -0.097209
C     10.340763     7.902461     6.963003    -0.105704
C     -4.400177     8.764596     9.459704    -0.113013
C      9.388538     8.028300     7.947804    -0.097216
C      9.771901     8.456690     9.193675     0.058484
C      8.782576     8.585208    10.223089     0.328911
C     -2.385200     6.468692     2.721420     0.024381
C     -1.604561     6.613274     1.584604    -0.110464
C     11.971603     5.634670     2.678459    -0.094016
C     -1.939231     5.972027     0.399869    -0.121656
C     11.639252     4.959955     1.510248    -0.112815
C     12.412935     5.143360     0.396564     0.054221
C     12.053531     4.459274    15.692368     0.324730
C      8.225308     1.884917    12.572731     0.387230
C      7.433848     1.172718    11.647415    -0.493857
C      7.082174     1.706867    10.356930     0.378528
C      6.455344     0.816619     9.327516     0.017652
C      6.263663     1.333365     8.075034    -0.097211
C     -1.673350    12.906594     9.560497    -0.105705
C      5.667749     0.571633     7.063796    -0.113013
C     -2.258443    12.144862     8.575697    -0.097217
C     -2.437758    12.691060     7.329825     0.058485
C     -3.043720    11.898538     6.300411     0.328912
C      8.663548     1.168702    13.802080     0.024381
C      8.928656     1.917046    14.938896    -0.110465
C      1.106034    13.185047    13.845041    -0.094017
C      9.316657     1.306590    16.123631    -0.121656
C      1.524179    12.559865    15.013252    -0.112815
C      1.752187    13.321597    16.126936     0.054220
C      2.164921    12.668302     0.831132     0.324729
C      5.248832     5.321410    12.572731     0.387221
C      5.027780     6.362933    11.647415    -0.493856
C      5.666203     6.400417    10.356930     0.378531
C      5.208640     7.388392     9.327516     0.017651
C      5.751996     7.296021     8.075034    -0.097209
C      4.285013     8.383061     9.560497    -0.105705
C      5.390274     8.192963     7.063796    -0.113013
C      3.917881     9.270632     8.575697    -0.097216
C      4.480559     9.152825     7.329825     0.058486
C      4.097196    10.073863     6.300411     0.328910
C      4.409452     5.299990    13.802080     0.024381
C      4.924983     4.696228    14.938896    -0.110464
C      3.136469     5.836817    13.845041    -0.094016
C      4.202312     4.665437    16.123631    -0.121655
C      2.385973     5.787284    15.013252    -0.112815
C      2.931648     5.208957    16.126936     0.054220
C      2.159511     5.178167     0.831132     0.324731
C      9.713160     6.180867    12.572731     0.387230
C     10.725672     5.851542    11.647415    -0.493855
C     10.438922     5.279909    10.356930     0.378529
C     11.523315     5.182183     9.327516     0.017652
C     11.171641     4.757809     8.075034    -0.097208
C     -2.611663     5.484733     9.560497    -0.105704
C     12.129277     4.622598     7.063796    -0.113013
C     -1.659438     5.358894     8.575697    -0.097217
C     -2.042801     4.930504     7.329825     0.058485
C     -1.053476     4.801986     6.300411     0.328911
C     10.114300     6.918502    13.802080     0.024381
C      9.333661     6.773920    14.938896    -0.110464
C     -4.242503     7.752524    13.845041    -0.094016
C      9.668331     7.415167    16.123631    -0.121655
C     -3.910152     8.427239    15.013252    -0.112815
C     -4.683835     8.243834    16.126936     0.054221
C     -4.324431     8.927920     0.831132     0.324729
N      5.268927     1.246348    14.740614    -0.382665
N     11.251251     2.089741    11.080659    -0.386900
N      6.174005     8.200995    14.740614    -0.382665
N      3.913243     2.598454    11.080659    -0.386899
N     11.744367     3.939851    14.740614    -0.382665
N      8.022806     8.698999    11.080659    -0.386900
N      2.460173    12.140846     1.782886    -0.382665
N     -3.522151    11.297453     5.442841    -0.386900
N      1.555095     5.186199     1.782886    -0.382665
N      3.815857    10.788740     5.442841    -0.386899
N     -4.015267     9.447343     1.782886    -0.382665
N     -0.293706     4.688195     5.442841    -0.386899
O     -0.887764    10.306265     4.062798    -0.494616
O      0.423555    10.503592     6.541323    -0.438338
O      1.640270     9.002888     4.062798    -0.494610
O      1.155500     7.768589     6.541323    -0.438348
O     -0.752505     7.465235     4.062798    -0.494634
O     -1.579055     8.502207     6.541323    -0.438340
O      8.616864     3.080929    12.460702    -0.494616
O      7.305545     2.883602     9.982177    -0.438337
O      6.088830     4.384306    12.460702    -0.494610
O      6.573600     5.618605     9.982177    -0.438347
O      8.481605     5.921959    12.460702    -0.494634
O      9.308155     4.884987     9.982177    -0.438339
P      9.372307     3.154023     4.165574     1.381784
P      5.774411     3.693527     4.165574     1.381786
P      8.040583     6.539644     4.165574     1.381785
P     -1.643207    10.233171    12.357926     1.381781
P      1.954689     9.693667    12.357926     1.381782
P     -0.311483     6.847550    12.357926     1.381782
F      9.394721     1.465898     4.173836    -0.383074
F      7.538964     3.022828     4.268020    -0.372659
F      9.221589     3.152684     2.500006    -0.381640
F      9.335207     3.140636     5.900542    -0.392390
F     10.983824     3.259782     4.155660    -0.337701
F      4.301244     4.518178     4.173836    -0.383073
F      6.577464     5.346845     4.268020    -0.372660
F      5.848610     3.824721     2.500006    -0.381641
F      5.781367     3.732350     5.900542    -0.392391
F      5.060242     2.245032     4.155660    -0.337698
F      9.491335     7.403118     4.173836    -0.383074
F      9.070872     5.017520     4.268020    -0.372660
F      8.117101     6.409788     2.500006    -0.381641
F      8.070726     6.514209     5.900542    -0.392391
F      7.143234     7.882380     4.155660    -0.337699
F     -1.665621    11.921296    12.349664    -0.383074
F      0.190136    10.364366    12.255480    -0.372660
F     -1.492489    10.234510    14.023494    -0.381640
F     -1.606107    10.246558    10.622958    -0.392391
F     -3.254724    10.127412    12.367840    -0.337700
F      3.427856     8.869016    12.349664    -0.383073
F      1.151636     8.040349    12.255480    -0.372661
F      1.880490     9.562473    14.023494    -0.381641
F      1.947733     9.654844    10.622958    -0.392391
F      2.668858    11.142162    12.367840    -0.337698
F     -1.762235     5.984076    12.349664    -0.383074
F     -1.341772     8.369674    12.255480    -0.372660
F     -0.388001     6.977406    14.023494    -0.381641
F     -0.341626     6.872985    10.622958    -0.392391
F      0.585866     5.504814    12.367840    -0.337699

The following XYZ coordinates are in angstroms. Other properties are in atomic units.
The sperically averaged electron density of each atom fit to a function of the form exp(a - br)
eigen_1, eigen_2 and eigen_3 are the three eigenvalues of traceless quadrupole moment tensor
  atom number  atomic symbol              X              Y              Z     net charge C6 coefficient C8 coefficient C10 coefficient fluctuating dipole atomic polarizability isotropic forcefield polarizability              a              b squared Pearson coefficient          <r^3>          <r^4>         wp_QDO          m_QDO          q_QDO       dipole_x       dipole_y       dipole_z         dipole            Qxy            Qxz            Qyz     Q(x^2-y^2)  Q(3z^2 - R^2)        eigen_1        eigen_2        eigen_3 static polarizability      alpha(xx)      alpha(xy)      alpha(xz)      alpha(yy)      alpha(yz)      alpha(zz) atomic spin moment
            1             Zn       0.000000       8.924707       5.316271       0.958067      80.001949 0.14076813E+04  0.42044042E+05                                16.709556                           13.454489       0.182710       1.948542                    0.995812      44.259405     120.073404       0.425250       0.482238      -1.083201      -0.000001       0.000003       0.004919       0.004919      -0.000003       0.000016       0.000007      -0.000118       0.197885      -0.033040      -0.032922       0.065962             21.079564      24.340871      -0.000027       0.000058      24.338738      -0.000022      14.559082           0.000002
            2             Zn       7.729100       4.462487      11.207229       0.958067      80.001961 0.14076817E+04  0.42044054E+05                                16.709557                           13.454490       0.182711       1.948542                    0.995812      44.259406     120.073405       0.425250       0.482238      -1.083201       0.000001      -0.000003      -0.004919       0.004919      -0.000003       0.000016       0.000007      -0.000118       0.197886      -0.033040      -0.032922       0.065962             21.079564      24.340872      -0.000027       0.000058      24.338739      -0.000022      14.559081           0.000002
            3             Ag       2.518218      11.679390       3.919539       0.521022     172.195047 0.42744842E+04  0.16136813E+06                                24.697622                           21.595654       1.123562       2.049594                    0.997658      81.245679     215.030417       0.396544       0.409148      -1.178732       0.015227      -0.025016      -0.006183       0.029931      -0.018924       0.049911      -0.024213      -0.110632       0.135332      -0.096344       0.015615       0.080729             29.022181      21.627037      -6.696244       4.385998      28.218302     -10.224409      37.221204           0.000008
            4             Ag       1.126439       5.366658       3.919539       0.521024     172.191523 0.42743899E+04  0.16136358E+06                                24.697210                           21.595348       1.123562       2.049595                    0.997658      81.245340     215.028431       0.396549       0.409145      -1.178735      -0.029278      -0.000684      -0.006185       0.029932      -0.038455      -0.045921      -0.031120       0.088083       0.135290      -0.096345       0.015628       0.080717             29.021645      32.368916       0.494048     -11.047405      17.475518       1.313822      37.220500           0.000007
            5             Ag      -3.644657       9.728340       3.919539       0.521024     172.191733 0.42743915E+04  0.16136366E+06                                24.697231                           21.595354       1.123575       2.049598                    0.997658      81.245358     215.028490       0.396549       0.409145      -1.178735       0.014046       0.025696      -0.006182       0.029930       0.057362      -0.003984       0.055330       0.022553       0.135314      -0.096339       0.015616       0.080723             29.021668      20.770956       6.201959       6.661458      29.073488       8.910328      37.220560           0.000007
            6             Ag       5.210882       1.707804      12.603961       0.521022     172.195040 0.42744840E+04  0.16136812E+06                                24.697622                           21.595654       1.123561       2.049593                    0.997658      81.245676     215.030409       0.396544       0.409148      -1.178732      -0.015227       0.025016       0.006183       0.029931      -0.018924       0.049911      -0.024213      -0.110631       0.135332      -0.096344       0.015616       0.080729             29.022180      21.627037      -6.696243       4.385997      28.218300     -10.224409      37.221204           0.000008
            7             Ag       6.602661       8.020536      12.603961       0.521024     172.191471 0.42743883E+04  0.16136350E+06                                24.697204                           21.595343       1.123562       2.049595                    0.997658      81.245332     215.028393       0.396549       0.409145      -1.178735       0.029278       0.000683       0.006185       0.029932      -0.038455      -0.045921      -0.031120       0.088083       0.135291      -0.096345       0.015628       0.080717             29.021638      32.368907       0.494049     -11.047402      17.475513       1.313822      37.220492           0.000007
            8             Ag      11.373757       3.658854      12.603961       0.521024     172.191707 0.42743906E+04  0.16136361E+06                                24.697228                           21.595351       1.123575       2.049598                    0.997658      81.245353     215.028467       0.396549       0.409145      -1.178735      -0.014046      -0.025696       0.006182       0.029930       0.057362      -0.003984       0.055330       0.022553       0.135314      -0.096339       0.015616       0.080723             29.021664      20.770952       6.201958       6.661457      29.073483       8.910326      37.220558           0.000008
            9              H       0.602097      13.061885       4.643103       0.148813       0.948301 0.69207237E+01  0.67647276E+02                                 1.775561                            1.674405      -1.706312       2.074516                    0.991277       4.179235      12.955668       0.412483       1.519150      -0.657866       0.007996       0.031861      -0.005631       0.033329       0.003565       0.006718      -0.000413      -0.009307       0.012971      -0.010845       0.003082       0.007763              1.851974       1.537891       0.247544       0.105526       2.279462      -0.127827       1.738570           0.000001
           10              H       1.194146      11.182323       8.631876       0.127268       0.999352 0.72698624E+01  0.70613281E+02                                 1.730318                            1.637490      -1.156772       2.337485                    0.996390       3.653374      10.623983       0.455914       1.383129      -0.686126      -0.014669      -0.037664       0.009976       0.041633       0.006474      -0.001937      -0.005929      -0.016641      -0.015100      -0.008033      -0.006967       0.015001              1.798774       1.486047       0.130076       0.034762       2.327338      -0.131081       1.582939          -0.000000
           11              H       9.273374       0.851426       6.120304       0.112514       1.020507 0.72282814E+01  0.70702961E+02                                 1.798145                            1.662927      -1.434999       2.191929                    0.992544       4.001002      12.002044       0.436476       1.434640      -0.674169      -0.008374       0.015942      -0.030273       0.035224       0.003491       0.007649       0.000397       0.000465       0.006218      -0.008071      -0.000990       0.009062              1.868985       1.377478       0.042078       0.187973       1.827255      -0.370334       2.402221          -0.000000
           12              H       2.196610      12.452768      10.304055       0.120175       1.003178 0.71505915E+01  0.68926261E+02                                 1.711922                            1.606475      -1.084530       2.367620                    0.997163       3.589847      10.281130       0.469489       1.353435      -0.692280       0.004098      -0.016659       0.034149       0.038216       0.005928       0.004093       0.000230      -0.002205       0.020847      -0.010054       0.001343       0.008711              1.756203       1.347895      -0.058652       0.114461       1.729167      -0.355950       2.191547          -0.000001
           13              H      10.256516       2.115177       7.772654       0.121185       1.008557 0.69509290E+01  0.66648791E+02                                 1.727698                            1.589072      -1.147143       2.338151                    0.996351       3.632076      10.435801       0.468901       1.362308      -0.689907       0.005352       0.036134      -0.010834       0.038101       0.003577       0.000359      -0.000872      -0.012835       0.000412      -0.007459       0.000101       0.007358              1.827070       1.454315       0.428642       0.011366       2.522970      -0.161039       1.503924          -0.000001
           14              H      -1.116855      10.542415       1.615998       0.122995       0.986469 0.70544963E+01  0.67301853E+02                                 1.656818                            1.569188      -0.908335       2.455665                    0.998889       3.387906       9.436574       0.490490       1.308927      -0.702951       0.003719      -0.041507      -0.000640       0.041678      -0.005091       0.006381       0.006366      -0.026944      -0.007029      -0.017160       0.000098       0.017062              1.708533       1.344624      -0.006764       0.058467       2.284559      -0.078795       1.496415          -0.000000
           15              H       6.788469       0.710860       3.438540       0.116540       0.959190 0.67709674E+01  0.65145625E+02                                 1.729969                            1.614094      -1.346737       2.243338                    0.993526       3.859744      11.476936       0.441198       1.442906      -0.673313       0.007463       0.019966       0.031860       0.038333       0.001074       0.005187       0.001805      -0.011982       0.035594      -0.013041      -0.000205       0.013246              1.804736       1.381252       0.007300       0.187519       1.884440       0.401814       2.148515          -0.000001
           16              H      -1.731318      11.579923      16.153374       0.128698       0.968253 0.67053626E+01  0.63413175E+02                                 1.658204                            1.545568      -0.993976       2.418940                    0.998227       3.417701       9.600449       0.484801       1.335935      -0.696627      -0.004628      -0.024958      -0.030320       0.039542      -0.002450       0.006961      -0.000116      -0.020132       0.006976      -0.014378       0.004994       0.009384              1.716027       1.317475       0.118710       0.143772       1.715668       0.429085       2.114938          -0.000001
           17              H       6.082029       1.749706       1.485463       0.121450       1.039041 0.73406438E+01  0.71172116E+02                                 1.747224                            1.623015      -1.078733       2.368954                    0.997098       3.610721      10.346564       0.469449       1.345681      -0.693778      -0.004247       0.038685       0.000121       0.038917      -0.001667       0.005860      -0.007568      -0.015267       0.007783      -0.011521      -0.001866       0.013386              1.813728       1.356184      -0.218993       0.038470       2.516453       0.051132       1.568547          -0.000001
           18              H       3.281776       6.334820       4.643103       0.148815       0.948288 0.69206124E+01  0.67645940E+02                                 1.775549                            1.674395      -1.706310       2.074519                    0.991277       4.179202      12.955557       0.412483       1.519157      -0.657865       0.023595      -0.022856      -0.005631       0.033329      -0.005812      -0.003716      -0.005611      -0.001522       0.012970      -0.010845       0.003082       0.007763              1.851961       1.879678      -0.444877      -0.163463       1.937648      -0.027474       1.738556           0.000001
           19              H       1.358003       6.761872       8.631876       0.127269       0.999331 0.72696811E+01  0.70611170E+02                                 1.730306                            1.637481      -1.156755       2.337495                    0.996391       3.653328      10.623867       0.455911       1.383147      -0.686123      -0.025284       0.031537       0.009975       0.041634      -0.010444      -0.004165       0.004640      -0.002894      -0.015100      -0.008034      -0.006966       0.015001              1.798763       2.004351      -0.429323      -0.130897       1.809007       0.035434       1.582930          -0.000000
           20              H       3.829769       4.930504       6.120304       0.112514       1.020505 0.72282589E+01  0.70702590E+02                                 1.798133                            1.662917      -1.435004       2.191927                    0.992544       4.000975      12.001897       0.436481       1.434627      -0.674171       0.017993      -0.000719      -0.030273       0.035224      -0.001544      -0.003480      -0.006822      -0.006280       0.006218      -0.008071      -0.000990       0.009062              1.868971       1.678359      -0.215796      -0.414699       1.526354       0.022375       2.402201          -0.000000
           21              H       1.957008       5.258490      10.304055       0.120176       1.003174 0.71505573E+01  0.68925856E+02                                 1.711918                            1.606472      -1.084534       2.367619                    0.997163       3.589840      10.281108       0.469490       1.353437      -0.692280      -0.016476       0.004780       0.034149       0.038216      -0.003919      -0.001847      -0.003660      -0.009165       0.020848      -0.010054       0.001343       0.008711              1.756199       1.684640      -0.135769      -0.365491       1.392417       0.078849       2.191541          -0.000001
           22              H       4.432639       3.447202       7.772654       0.121185       1.008552 0.69508830E+01  0.66648196E+02                                 1.727688                            1.589063      -1.147149       2.338148                    0.996351       3.632055      10.435706       0.468904       1.362303      -0.689908       0.028617      -0.022702      -0.010834       0.038101      -0.007346      -0.000935       0.000125       0.000222       0.000412      -0.007458       0.000101       0.007357              1.827060       1.884582      -0.677057      -0.145146       2.092682       0.070675       1.503916          -0.000001
           23              H       1.959327       9.083211       1.615998       0.122996       0.986461 0.70544296E+01  0.67301111E+02                                 1.656816                            1.569186      -0.908331       2.455668                    0.998889       3.387895       9.436560       0.490487       1.308935      -0.702949      -0.037806       0.017533      -0.000640       0.041678      -0.009122       0.002323      -0.008710       0.022291      -0.007030      -0.017160       0.000098       0.017062              1.708530       2.055428      -0.403620      -0.097472       1.573748      -0.011237       1.496414          -0.000000
           24              H       4.950489       7.152778       3.438540       0.116540       0.959191 0.67709803E+01  0.65145752E+02                                 1.729967                            1.614093      -1.346735       2.243339                    0.993526       3.859744      11.476920       0.441199       1.442901      -0.673314       0.013560      -0.016446       0.031861       0.038333      -0.005725      -0.001031      -0.005394       0.004131       0.035594      -0.013041      -0.000205       0.013246              1.804734       1.752321      -0.221536       0.254221       1.513369      -0.363301       2.148511          -0.000001
           25              H       3.165066       9.096598      16.153374       0.128698       0.968253 0.67053623E+01  0.63413170E+02                                 1.658204                            1.545568      -0.993977       2.418940                    0.998227       3.417698       9.600439       0.484801       1.335935      -0.696627      -0.019300       0.016487      -0.030320       0.039542      -0.007493      -0.003581      -0.005971       0.014310       0.006976      -0.014378       0.004994       0.009384              1.716027       1.513313      -0.231777       0.299712       1.519830      -0.339053       2.114939          -0.000001
           26              H       6.203376       7.245149       1.485463       0.121450       1.039043 0.73406549E+01  0.71172240E+02                                 1.747225                            1.623016      -1.078744       2.368949                    0.997098       3.610719      10.346555       0.469449       1.345680      -0.693778       0.035625      -0.015665       0.000121       0.038917      -0.005777      -0.009483      -0.001291       0.010522       0.007784      -0.011521      -0.001866       0.013386              1.813729       2.416042      -0.392915       0.025046       1.456598      -0.058882       1.568548          -0.000001
           27              H      -3.883873       7.377683       4.643103       0.148815       0.948288 0.69206108E+01  0.67645911E+02                                 1.775548                            1.674394      -1.706308       2.074520                    0.991277       4.179201      12.955547       0.412484       1.519155      -0.657865      -0.031591      -0.009006      -0.005631       0.033329       0.002248      -0.003001       0.006024       0.010828       0.012970      -0.010845       0.003082       0.007763              1.851960       2.308431       0.197335       0.057939       1.508895       0.155299       1.738556           0.000001
           28              H      -2.552149       8.830193       8.631876       0.127269       0.999339 0.72697464E+01  0.70611870E+02                                 1.730304                            1.637479      -1.156756       2.337495                    0.996391       3.653341      10.623864       0.455916       1.383131      -0.686126       0.039954       0.006129       0.009975       0.041634       0.003968       0.006101       0.001287       0.019536      -0.015099      -0.008034      -0.006966       0.015000              1.798760       2.229644       0.299248       0.096135       1.583710       0.095644       1.582927          -0.000000
           29              H      10.084157       7.605265       6.120304       0.112514       1.020508 0.72282810E+01  0.70702852E+02                                 1.798135                            1.662919      -1.434998       2.191929                    0.992544       4.000981      12.001915       0.436481       1.434625      -0.674172      -0.009619      -0.015223      -0.030273       0.035224      -0.001948      -0.004168       0.006425       0.005814       0.006217      -0.008071      -0.000991       0.009062              1.868974       1.751242       0.173718       0.226728       1.453475       0.347953       2.402205          -0.000000
           30              H      -4.153618       9.063130      10.304055       0.120176       1.003171 0.71505366E+01  0.68925657E+02                                 1.711920                            1.606474      -1.084525       2.367623                    0.997163       3.589848      10.281155       0.469487       1.353443      -0.692278       0.012378       0.011879       0.034149       0.038216      -0.002009      -0.002246       0.003429       0.011370       0.020847      -0.010054       0.001343       0.008711              1.756202       1.583054       0.194422       0.251032       1.494006       0.277101       2.191545          -0.000001
           31              H       8.498145       7.824815       7.772654       0.121185       1.008554 0.69509009E+01  0.66648388E+02                                 1.727688                            1.589063      -1.147148       2.338148                    0.996351       3.632057      10.435702       0.468905       1.362299      -0.689909      -0.033969      -0.013432      -0.010834       0.038101       0.003769       0.000576       0.000747       0.012613       0.000412      -0.007458       0.000101       0.007357              1.827059       2.627004       0.248418       0.133780       1.350258       0.090362       1.503915          -0.000001
           32              H      -0.842472       7.148762       1.615998       0.122997       0.986462 0.70544352E+01  0.67301158E+02                                 1.656814                            1.569184      -0.908323       2.455673                    0.998889       3.387895       9.436551       0.490488       1.308932      -0.702950       0.034087       0.023974      -0.000639       0.041678       0.014213      -0.008703       0.002344       0.004654      -0.007026      -0.017160       0.000099       0.017061              1.708529       2.043711       0.410384       0.039006       1.585462       0.090031       1.496413          -0.000000
           33              H      11.448343       5.523556       3.438540       0.116540       0.959184 0.67709162E+01  0.65145038E+02                                 1.729966                            1.614091      -1.346734       2.243340                    0.993526       3.859735      11.476918       0.441197       1.442912      -0.673312      -0.021023      -0.003520       0.031861       0.038334       0.004652      -0.004156       0.003590       0.007852       0.035595      -0.013042      -0.000205       0.013246              1.804732       1.764962       0.214238      -0.441738       1.500727      -0.038512       2.148508          -0.000001
           34              H      -1.433748       6.097867      16.153374       0.128698       0.968253 0.67053574E+01  0.63413096E+02                                 1.658202                            1.545566      -0.993976       2.418940                    0.998227       3.417695       9.600421       0.484802       1.335933      -0.696627       0.023928       0.008471      -0.030320       0.039542       0.009942      -0.003380       0.006087       0.005823       0.006977      -0.014378       0.004994       0.009384              1.716025       1.718923       0.113067      -0.443483       1.314216      -0.090033       2.114936          -0.000001
           35              H      10.901896       4.392338       1.485463       0.121450       1.039041 0.73406453E+01  0.71172202E+02                                 1.747231                            1.623021      -1.078735       2.368954                    0.997098       3.610731      10.346630       0.469445       1.345690      -0.693776      -0.031379      -0.023020       0.000121       0.038917       0.007445       0.003624       0.008858       0.004745       0.007784      -0.011521      -0.001866       0.013387              1.813736       2.036740       0.611912      -0.063517       1.835913       0.007750       1.568554          -0.000001
           36              H       7.127003       0.325309      11.880396       0.148813       0.948301 0.69207259E+01  0.67647301E+02                                 1.775561                            1.674405      -1.706312       2.074515                    0.991277       4.179236      12.955671       0.412483       1.519150      -0.657866      -0.007996      -0.031861       0.005631       0.033329       0.003565       0.006718      -0.000413      -0.009307       0.012971      -0.010845       0.003082       0.007763              1.851974       1.537891       0.247545       0.105526       2.279462      -0.127827       1.738570           0.000001
           37              H       6.534954       2.204871       7.891624       0.127268       0.999351 0.72698593E+01  0.70613245E+02                                 1.730317                            1.637490      -1.156772       2.337485                    0.996390       3.653373      10.623980       0.455914       1.383129      -0.686126       0.014669       0.037665      -0.009976       0.041633       0.006474      -0.001937      -0.005929      -0.016641      -0.015100      -0.008033      -0.006967       0.015001              1.798774       1.486046       0.130076       0.034762       2.327338      -0.131081       1.582938          -0.000000
           38              H      -1.544274      12.535768      10.403196       0.112514       1.020507 0.72282770E+01  0.70702908E+02                                 1.798145                            1.662927      -1.434998       2.191929                    0.992544       4.001001      12.002041       0.436476       1.434640      -0.674169       0.008374      -0.015942       0.030273       0.035224       0.003491       0.007648       0.000397       0.000465       0.006218      -0.008071      -0.000990       0.009062              1.868985       1.377478       0.042078       0.187973       1.827255      -0.370333       2.402221          -0.000000
           39              H       5.532490       0.934426       6.219445       0.120175       1.003177 0.71505865E+01  0.68926207E+02                                 1.711922                            1.606476      -1.084530       2.367620                    0.997163       3.589846      10.281130       0.469489       1.353436      -0.692280      -0.004098       0.016659      -0.034149       0.038216       0.005928       0.004093       0.000230      -0.002205       0.020847      -0.010054       0.001343       0.008711              1.756203       1.347895      -0.058652       0.114461       1.729167      -0.355950       2.191547          -0.000001
           40              H      -2.527416      11.272017       8.750846       0.121185       1.008557 0.69509236E+01  0.66648728E+02                                 1.727697                            1.589071      -1.147142       2.338151                    0.996351       3.632075      10.435798       0.468901       1.362309      -0.689907      -0.005352      -0.036134       0.010834       0.038101       0.003577       0.000359      -0.000872      -0.012835       0.000412      -0.007459       0.000101       0.007358              1.827069       1.454315       0.428642       0.011367       2.522969      -0.161038       1.503923          -0.000001
           41              H       8.845955       2.844779      14.907502       0.122995       0.986468 0.70544884E+01  0.67301765E+02                                 1.656818                            1.569188      -0.908334       2.455665                    0.998889       3.387904       9.436570       0.490489       1.308928      -0.702951      -0.003719       0.041507       0.000640       0.041678      -0.005091       0.006381       0.006366      -0.026944      -0.007029      -0.017160       0.000098       0.017062              1.708533       1.344624      -0.006764       0.058467       2.284559      -0.078795       1.496415          -0.000000
           42              H       0.940631      12.676334      13.084960       0.116540       0.959190 0.67709719E+01  0.65145677E+02                                 1.729969                            1.614094      -1.346737       2.243338                    0.993526       3.859745      11.476939       0.441198       1.442906      -0.673313      -0.007463      -0.019966      -0.031860       0.038333       0.001074       0.005187       0.001805      -0.011982       0.035594      -0.013041      -0.000205       0.013246              1.804736       1.381253       0.007300       0.187519       1.884440       0.401814       2.148516          -0.000001
           43              H       9.460418       1.807271       0.370126       0.128698       0.968253 0.67053620E+01  0.63413167E+02                                 1.658204                            1.545568      -0.993976       2.418940                    0.998227       3.417701       9.600448       0.484801       1.335935      -0.696627       0.004628       0.024958       0.030320       0.039542      -0.002450       0.006961      -0.000116      -0.020132       0.006976      -0.014378       0.004994       0.009384              1.716027       1.317475       0.118710       0.143772       1.715667       0.429085       2.114938          -0.000001
           44              H       1.647071      11.637488      15.038037       0.121450       1.039040 0.73406389E+01  0.71172059E+02                                 1.747224                            1.623015      -1.078732       2.368954                    0.997098       3.610720      10.346562       0.469449       1.345681      -0.693778       0.004247      -0.038685      -0.000121       0.038917      -0.001667       0.005860      -0.007568      -0.015267       0.007783      -0.011521      -0.001866       0.013386              1.813728       1.356184      -0.218993       0.038470       2.516452       0.051132       1.568547          -0.000001
           45              H       4.447324       7.052374      11.880396       0.148815       0.948289 0.69206172E+01  0.67645999E+02                                 1.775550                            1.674396      -1.706310       2.074519                    0.991277       4.179204      12.955565       0.412483       1.519157      -0.657865      -0.023595       0.022856       0.005631       0.033329      -0.005812      -0.003717      -0.005611      -0.001522       0.012970      -0.010845       0.003082       0.007763              1.851961       1.879678      -0.444877      -0.163462       1.937649      -0.027475       1.738557           0.000001
           46              H       6.371097       6.625322       7.891624       0.127269       0.999331 0.72696820E+01  0.70611175E+02                                 1.730306                            1.637480      -1.156755       2.337496                    0.996391       3.653328      10.623864       0.455911       1.383146      -0.686123       0.025284      -0.031537      -0.009975       0.041634      -0.010444      -0.004165       0.004640      -0.002894      -0.015100      -0.008034      -0.006966       0.015001              1.798762       2.004351      -0.429323      -0.130897       1.809006       0.035434       1.582929          -0.000000
           47              H       3.899331       8.456690      10.403196       0.112514       1.020506 0.72282646E+01  0.70702656E+02                                 1.798133                            1.662918      -1.435004       2.191926                    0.992544       4.000976      12.001899       0.436481       1.434626      -0.674172      -0.017993       0.000719       0.030273       0.035224      -0.001544      -0.003480      -0.006822      -0.006280       0.006218      -0.008071      -0.000990       0.009062              1.868972       1.678359      -0.215796      -0.414699       1.526355       0.022375       2.402201          -0.000000
           48              H       5.772092       8.128704       6.219445       0.120176       1.003174 0.71505573E+01  0.68925856E+02                                 1.711918                            1.606472      -1.084534       2.367619                    0.997163       3.589840      10.281108       0.469490       1.353437      -0.692280       0.016476      -0.004780      -0.034149       0.038216      -0.003919      -0.001847      -0.003660      -0.009165       0.020848      -0.010054       0.001343       0.008711              1.756199       1.684640      -0.135769      -0.365491       1.392417       0.078849       2.191541          -0.000001
           49              H       3.296461       9.939992       8.750846       0.121185       1.008552 0.69508791E+01  0.66648147E+02                                 1.727688                            1.589063      -1.147148       2.338149                    0.996351       3.632054      10.435701       0.468904       1.362303      -0.689908      -0.028617       0.022702       0.010834       0.038101      -0.007346      -0.000935       0.000125       0.000222       0.000412      -0.007458       0.000101       0.007357              1.827059       1.884581      -0.677057      -0.145145       2.092681       0.070675       1.503915          -0.000001
           50              H       5.769773       4.303983      14.907502       0.122996       0.986461 0.70544265E+01  0.67301070E+02                                 1.656815                            1.569185      -0.908330       2.455668                    0.998889       3.387894       9.436555       0.490487       1.308935      -0.702949       0.037806      -0.017533       0.000640       0.041678      -0.009122       0.002323      -0.008710       0.022291      -0.007030      -0.017160       0.000098       0.017062              1.708529       2.055427      -0.403620      -0.097472       1.573748      -0.011237       1.496413          -0.000000
           51              H       2.778611       6.234416      13.084960       0.116540       0.959192 0.67709880E+01  0.65145842E+02                                 1.729968                            1.614093      -1.346736       2.243339                    0.993526       3.859746      11.476926       0.441199       1.442901      -0.673314      -0.013560       0.016446      -0.031861       0.038333      -0.005726      -0.001031      -0.005394       0.004131       0.035594      -0.013041      -0.000205       0.013246              1.804734       1.752321      -0.221536       0.254221       1.513369      -0.363301       2.148512          -0.000001
           52              H       4.564034       4.290596       0.370126       0.128698       0.968252 0.67053542E+01  0.63413079E+02                                 1.658204                            1.545568      -0.993977       2.418940                    0.998227       3.417696       9.600435       0.484801       1.335936      -0.696627       0.019300      -0.016487       0.030320       0.039542      -0.007493      -0.003581      -0.005971       0.014310       0.006976      -0.014378       0.004994       0.009384              1.716027       1.513313      -0.231777       0.299712       1.519829      -0.339053       2.114939          -0.000001
           53              H       1.525724       6.142045      15.038037       0.121450       1.039042 0.73406525E+01  0.71172209E+02                                 1.747225                            1.623015      -1.078743       2.368949                    0.997098       3.610718      10.346551       0.469449       1.345680      -0.693778      -0.035625       0.015665      -0.000121       0.038917      -0.005777      -0.009483      -0.001291       0.010521       0.007784      -0.011521      -0.001866       0.013386              1.813729       2.416041      -0.392915       0.025046       1.456598      -0.058882       1.568548          -0.000001
           54              H      11.612973       6.009511      11.880396       0.148815       0.948289 0.69206175E+01  0.67645989E+02                                 1.775549                            1.674394      -1.706309       2.074520                    0.991277       4.179203      12.955552       0.412484       1.519154      -0.657865       0.031591       0.009006       0.005631       0.033329       0.002248      -0.003001       0.006024       0.010828       0.012970      -0.010845       0.003082       0.007763              1.851961       2.308431       0.197335       0.057938       1.508895       0.155299       1.738556           0.000001
           55              H      10.281249       4.557001       7.891624       0.127270       0.999339 0.72697424E+01  0.70611824E+02                                 1.730304                            1.637478      -1.156756       2.337495                    0.996391       3.653340      10.623862       0.455916       1.383131      -0.686126      -0.039954      -0.006129      -0.009975       0.041634       0.003968       0.006101       0.001287       0.019536      -0.015099      -0.008034      -0.006966       0.015000              1.798760       2.229643       0.299248       0.096135       1.583709       0.095644       1.582927          -0.000000
           56              H      -2.355057       5.781929      10.403196       0.112514       1.020508 0.72282802E+01  0.70702845E+02                                 1.798135                            1.662919      -1.434998       2.191929                    0.992544       4.000981      12.001916       0.436481       1.434625      -0.674172       0.009619       0.015223       0.030273       0.035224      -0.001948      -0.004168       0.006425       0.005814       0.006217      -0.008071      -0.000991       0.009062              1.868974       1.751242       0.173718       0.226728       1.453475       0.347953       2.402205          -0.000000
           57              H      11.882718       4.324064       6.219445       0.120176       1.003171 0.71505361E+01  0.68925649E+02                                 1.711920                            1.606474      -1.084526       2.367623                    0.997163       3.589848      10.281154       0.469487       1.353443      -0.692278      -0.012378      -0.011879      -0.034149       0.038216      -0.002009      -0.002246       0.003429       0.011370       0.020847      -0.010054       0.001343       0.008711              1.756201       1.583054       0.194422       0.251031       1.494006       0.277101       2.191544          -0.000001
           58              H      -0.769045       5.562379       8.750846       0.121185       1.008555 0.69509036E+01  0.66648419E+02                                 1.727688                            1.589063      -1.147148       2.338148                    0.996351       3.632058      10.435704       0.468905       1.362299      -0.689909       0.033969       0.013432       0.010834       0.038101       0.003769       0.000576       0.000747       0.012613       0.000412      -0.007458       0.000101       0.007357              1.827059       2.627005       0.248418       0.133779       1.350258       0.090362       1.503915          -0.000001
           59              H       8.571572       6.238432      14.907502       0.122997       0.986462 0.70544316E+01  0.67301114E+02                                 1.656814                            1.569184      -0.908322       2.455673                    0.998889       3.387894       9.436547       0.490489       1.308932      -0.702950      -0.034087      -0.023974       0.000639       0.041679       0.014213      -0.008703       0.002344       0.004654      -0.007026      -0.017160       0.000099       0.017061              1.708528       2.043710       0.410384       0.039005       1.585462       0.090031       1.496412          -0.000000
           60              H      -3.719243       7.863638      13.084960       0.116540       0.959184 0.67709155E+01  0.65145033E+02                                 1.729966                            1.614091      -1.346735       2.243340                    0.993526       3.859735      11.476920       0.441197       1.442913      -0.673312       0.021023       0.003520      -0.031861       0.038334       0.004652      -0.004156       0.003590       0.007852       0.035595      -0.013042      -0.000204       0.013246              1.804732       1.764962       0.214238      -0.441738       1.500727      -0.038512       2.148509          -0.000001
           61              H       9.162848       7.289327       0.370126       0.128698       0.968253 0.67053574E+01  0.63413099E+02                                 1.658202                            1.545567      -0.993977       2.418940                    0.998227       3.417695       9.600423       0.484802       1.335933      -0.696627      -0.023928      -0.008471       0.030320       0.039542       0.009942      -0.003380       0.006087       0.005823       0.006977      -0.014378       0.004994       0.009384              1.716025       1.718924       0.113067      -0.443484       1.314216      -0.090033       2.114937          -0.000001
           62              H      -3.172796       8.994856      15.038037       0.121451       1.039040 0.73406370E+01  0.71172105E+02                                 1.747230                            1.623020      -1.078734       2.368954                    0.997098       3.610729      10.346625       0.469445       1.345690      -0.693776       0.031379       0.023020      -0.000121       0.038917       0.007445       0.003624       0.008858       0.004746       0.007784      -0.011521      -0.001866       0.013387              1.813735       2.036739       0.611911      -0.063517       1.835912       0.007750       1.568553          -0.000001
           63              C      -0.496208      11.502277       3.950769       0.387230      30.554956 0.33075694E+03  0.73692397E+04                                 9.112183                            6.490740      -0.340373       1.915803                    0.998844      25.385840      74.517970       0.575548       0.477651      -1.013408      -0.014889      -0.051804       0.034349       0.063915      -0.034330      -0.040691       0.027510       0.013819       0.003399      -0.038523      -0.031006       0.069529             11.514934       7.645024       1.160907       4.161610      12.603821      -2.271940      14.295958           0.000021
           64              C       0.295252      12.214476       4.876085      -0.493857      48.525156 0.68786197E+03  0.18219707E+05                                11.588733                            8.786919      -0.353650       1.807139                    0.998542      36.608885     113.380702       0.549367       0.420924      -1.056532      -0.026389       0.012699       0.023481       0.037536       0.001829      -0.012084      -0.005036      -0.063817      -0.117826      -0.044065      -0.007858       0.051923             14.187126      10.067000       1.811437       5.986611      12.038230       0.632634      20.456150          -0.000029
           65              C       0.646926      11.680327       6.166570       0.378528      30.325335 0.34472959E+03  0.77356954E+04                                 9.035129                            6.599874      -0.288360       1.929848                    0.998894      25.395806      74.038891       0.576052       0.473832      -1.018688      -0.038202      -0.045344      -0.002569       0.059347      -0.019616      -0.018779      -0.005464       0.059497      -0.043682      -0.035006      -0.012368       0.047373             11.419247       6.739322       1.923397       3.620647      12.776637       2.265887      14.741784           0.000021
           66              C       1.273756      12.570575       7.195984       0.017652      36.990171 0.43755700E+03  0.10309027E+05                                 9.849429                            7.078783      -0.279929       1.923210                    0.998594      27.408250      79.016985       0.605354       0.429451      -1.055469      -0.001018       0.014528       0.020693       0.025304      -0.004287       0.001544      -0.010259       0.003890      -0.033409      -0.016409       0.003636       0.012773             12.598878       7.166290       3.526203       3.698327      15.667599       3.969479      14.962743          -0.000036
           67              C       1.465437      12.053829       8.448466      -0.097211      32.596625 0.44444034E+03  0.10589509E+05                                 9.149238                            7.227820      -0.215991       1.917761                    0.998452      29.555263      87.763932       0.583192       0.440791      -1.040953       0.000539       0.025506       0.013980       0.029092      -0.006277      -0.016956       0.003514       0.022466      -0.068132      -0.028421      -0.001489       0.029910             10.635313       6.342244       1.648384       2.849894      12.027606       1.792777      13.536089           0.000044
           68              C       9.402450       0.480600       6.963003      -0.105704      35.625818 0.45416322E+03  0.10915352E+05                                 9.775317                            7.369769      -0.397124       1.855505                    0.998303      30.219643      91.089950       0.568268       0.448463      -1.033103       0.000157       0.010261       0.030822       0.032485      -0.019651      -0.003216      -0.004333       0.042383      -0.020430      -0.026852      -0.005506       0.032358             11.690079       6.802489       3.490240       2.784353      15.466010       2.102616      12.801737           0.000042
           69              C       2.061351      12.815561       9.459704      -0.113013      32.563757 0.42356527E+03  0.99397480E+04                                 9.008642                            6.971107       0.052391       2.002533                    0.998857      29.094904      84.854243       0.606648       0.430244      -1.050618      -0.020592      -0.011843      -0.024896       0.034410      -0.012312      -0.010472      -0.012749       0.040577       0.016630      -0.032610       0.008504       0.024106             10.560848       6.091216       2.511739       2.114503      14.240621       1.740147      11.350707          -0.000043
           70              C       9.987543       1.242332       7.947804      -0.097217      32.666663 0.41670566E+03  0.97462819E+04                                 9.068907                            6.935468       0.037946       2.003237                    0.998859      28.865595      84.252636       0.604983       0.432866      -1.048233      -0.029664      -0.016111      -0.013143       0.036226      -0.020006      -0.018522      -0.005401       0.009095      -0.069490      -0.034678       0.000204       0.034474             10.571355       6.420740       3.080887       2.629258      12.457419       1.375094      12.835906          -0.000041
           71              C      10.166858       0.696134       9.193675       0.058485      34.085094 0.37130255E+03  0.83473424E+04                                 9.045584                            6.397624       0.084456       2.052836                    0.999398      25.682330      70.959123       0.659091       0.413372      -1.071827      -0.013493       0.001823      -0.003094       0.013962       0.010861       0.024127       0.025827      -0.016165       0.038515      -0.029322      -0.015526       0.044848             11.195918       6.556853       3.535078       3.089042      13.910562       3.200243      13.120340           0.000041
           72              C      10.772820       1.488656      10.223089       0.328913      35.286697 0.31795513E+03  0.69288489E+04                                 9.689035                            6.321567       0.221854       2.124752                    0.998921      23.724026      66.165197       0.596343       0.471319      -1.029356      -0.021186      -0.014009      -0.026779       0.036908      -0.037731      -0.053707      -0.099869      -0.018635      -0.088403      -0.136426       0.035640       0.100786             12.521273       8.331620       4.944404       5.149478      13.863091       8.918930      15.369110          -0.000053
           73              C      -0.934448      12.218492       2.721420       0.024381      38.665886 0.44153389E+03  0.10429701E+05                                10.168833                            7.136607      -0.240200       1.934655                    0.998867      27.460976      79.356541       0.599442       0.432564      -1.053219      -0.014642       0.010168      -0.019180       0.026185       0.011096      -0.003294       0.004945       0.009337      -0.023147      -0.013894      -0.002002       0.015896             13.073402       6.423410      -1.751230       4.019040      14.796583      -3.906408      18.000212          -0.000027
           74              C      -1.199556      11.470148       1.584604      -0.110465      34.398929 0.45095253E+03  0.10756590E+05                                 9.389477                            7.225869      -0.065997       1.954317                    0.999453      29.759376      87.691911       0.591400       0.434191      -1.047531      -0.007870       0.015185      -0.013181       0.021593      -0.015864      -0.006154       0.010330      -0.009576      -0.062998      -0.023891      -0.005994       0.029885             11.038560       5.768475      -0.297170       2.978518      11.502523      -1.773176      15.844683           0.000034
           75              C       6.623066       0.202147       2.678459      -0.094016      35.575860 0.44714372E+03  0.10683759E+05                                 9.738183                            7.283069      -0.256054       1.907297                    0.997808      29.663906      88.579567       0.576257       0.444849      -1.037242      -0.011670       0.004979      -0.021626       0.025074       0.013286      -0.004621       0.003575       0.053862      -0.002402      -0.030330      -0.000534       0.030865             11.688063       5.794309      -1.783732       2.778719      14.732972      -2.290471      14.536906           0.000030
           76              C      -1.587557      12.080604       0.399869      -0.121657      33.799522 0.43628388E+03  0.10294514E+05                                 9.194206                            7.049591       0.120450       2.019448                    0.999257      29.268127      85.060779       0.607686       0.427159      -1.054524       0.004628      -0.006376       0.025359       0.026555       0.002705      -0.003595       0.022563       0.001480      -0.006443      -0.024270       0.002567       0.021703             10.727903       5.368271      -0.738785       2.194092      12.956787      -2.119074      13.858652          -0.000035
           77              C       6.204921       0.827329       1.510248      -0.112815      34.696813 0.43557039E+03  0.10310498E+05                                 9.465128                            7.113103      -0.094896       1.952634                    0.998662      29.532773      86.982992       0.594010       0.435603      -1.045608       0.003842      -0.017592       0.028679       0.033863       0.006427      -0.009083      -0.007010       0.001819      -0.085232      -0.030962       0.007724       0.023238             11.168400       5.583733      -1.360265       2.702745      12.014142      -0.665698      15.907324          -0.000033
           78              C       5.976913       0.065597       0.396564       0.054220      36.756178 0.39069093E+03  0.88890009E+04                                 9.516122                            6.558275       0.054536       2.035198                    0.999288      26.102432      72.374606       0.652093       0.412836      -1.072983       0.000608      -0.007829       0.009128       0.012041      -0.013571       0.020824      -0.023641      -0.038822       0.112319      -0.044884      -0.010632       0.055516             12.027797       5.666408      -1.528692       3.181552      12.960125      -3.327888      17.456858           0.000039
           79              C       5.564179       0.718892      15.692368       0.324730      36.931510 0.30875309E+03  0.66772134E+04                                 9.949837                            6.210288       0.221414       2.121130                    0.999524      23.662261      65.681198       0.604615       0.468429      -1.031232       0.007021      -0.018926       0.033812       0.039379       0.019607      -0.034999       0.097331      -0.059539      -0.221800      -0.134986       0.018478       0.116508             13.198302       6.712346      -2.697934       4.518379      10.890084      -9.025542      21.992476          -0.000054
           80              C       2.480268       8.065784       3.950769       0.387221      30.554937 0.33075693E+03  0.73692435E+04                                 9.112195                            6.490747      -0.340325       1.915818                    0.998844      25.385956      74.518470       0.575547       0.477652      -1.013406      -0.037413       0.038794       0.034349       0.063911       0.023150       0.044171       0.021487       0.052550       0.003404      -0.038524      -0.031007       0.069531             11.514969      10.358861      -2.727639      -4.048486       9.890027      -2.468061      14.296018           0.000022
           81              C       2.701320       7.024261       4.876085      -0.493856      48.524846 0.68785930E+03  0.18219627E+05                                11.588716                            8.786925      -0.353638       1.807143                    0.998542      36.608812     113.380596       0.549365       0.420926      -1.056530       0.024194       0.016505       0.023480       0.037538      -0.028546       0.001679       0.012985       0.028741      -0.117827      -0.044066      -0.007856       0.051922             14.187094       9.976732      -1.759317      -2.445421      12.128532      -5.500846      20.456017          -0.000028
           82              C       2.062897       6.986777       6.166570       0.378532      30.325292 0.34472764E+03  0.77356467E+04                                 9.035174                            6.599893      -0.288348       1.929853                    0.998894      25.395760      74.038920       0.576045       0.473837      -1.018684      -0.020171       0.055759      -0.002566       0.059351       0.035574       0.004657       0.018999       0.004227      -0.043683      -0.035010      -0.012367       0.047377             11.419345       9.601752      -3.576052       0.152123       9.914468      -4.268617      14.741815           0.000019
           83              C       2.520460       5.998802       7.195984       0.017651      36.990131 0.43755527E+03  0.10308973E+05                                 9.849416                            7.078763      -0.279922       1.923213                    0.998594      27.408158      79.016601       0.605356       0.429450      -1.055470       0.013090      -0.006382       0.020693       0.025303       0.003824      -0.009657       0.003792       0.005478      -0.033412      -0.016409       0.003638       0.012771             12.598889      10.488510      -5.444299       1.588574      12.345408      -5.187632      14.962749          -0.000035
           84              C       1.977104       6.091173       8.448466      -0.097210      32.596278 0.44443383E+03  0.10589330E+05                                 9.149250                            7.227826      -0.215985       1.917764                    0.998452      29.555006      87.763478       0.583184       0.440798      -1.040947       0.021819      -0.013219       0.013979       0.029089       0.012863       0.011522       0.012925      -0.000364      -0.068135      -0.028421      -0.001486       0.029907             10.635341       9.178739      -3.286037       0.127686       9.191147      -3.364507      13.536136           0.000044
           85              C       3.444087       5.004133       6.963003      -0.105704      35.625698 0.45416077E+03  0.10915279E+05                                 9.775309                            7.369762      -0.397130       1.855503                    0.998303      30.219533      91.089575       0.568267       0.448465      -1.033102       0.008807      -0.005267       0.030822       0.032485       0.028178      -0.002144       0.004953       0.012844      -0.020429      -0.026852      -0.005505       0.032357             11.690083      10.277508      -5.496549       0.428782      11.991021      -3.462660      12.801720           0.000041
           86              C       2.338826       5.194231       9.459704      -0.113014      32.563755 0.42356495E+03  0.99397376E+04                                 9.008642                            6.971103       0.052387       2.002532                    0.998857      29.094864      84.854090       0.606648       0.430243      -1.050618       0.000039       0.023754      -0.024896       0.034410       0.023725      -0.005804       0.015443       0.001036       0.016632      -0.032609       0.008504       0.024106             10.560861      10.028058      -4.784678       0.449786      10.303811      -2.701307      11.350715          -0.000043
           87              C       3.811219       4.116562       7.947804      -0.097216      32.666435 0.41670162E+03  0.97461624E+04                                 9.068869                            6.935437       0.037956       2.003241                    0.998859      28.865422      84.251979       0.604984       0.432866      -1.048233       0.000879       0.033744      -0.013143       0.036224       0.013943       0.004585       0.018742       0.030104      -0.069492      -0.034679       0.000203       0.034476             10.571318       8.280095      -4.154389      -0.123743      10.598006      -2.964556      12.835854          -0.000040
           88              C       3.248541       4.234369       9.193675       0.058485      34.084975 0.37130065E+03  0.83472873E+04                                 9.045560                            6.397604       0.084471       2.052842                    0.999398      25.682256      70.958814       0.659092       0.413371      -1.071828       0.008325       0.010772      -0.003094       0.013962      -0.012430       0.010304      -0.033808      -0.010729       0.038514      -0.029321      -0.015525       0.044847             11.195901       9.010653      -4.951784       1.226995      11.456734      -4.275323      13.120317           0.000041
           89              C       3.631904       3.313331      10.223089       0.328911      35.286767 0.31795572E+03  0.69288667E+04                                 9.689051                            6.321575       0.221859       2.124754                    0.998921      23.724063      66.165373       0.596342       0.471319      -1.029356      -0.001539       0.025352      -0.026780       0.036909       0.010797      -0.059633       0.096448       0.074666      -0.088405      -0.136426       0.035642       0.100784             12.521306       8.198269      -4.867417       5.149299      13.996514      -8.919066      15.369135          -0.000055
           90              C       3.319648       8.087204       2.721420       0.024381      38.665900 0.44153268E+03  0.10429665E+05                                10.168837                            7.136596      -0.240194       1.934657                    0.998867      27.460935      79.356378       0.599443       0.432564      -1.053219       0.016127       0.007597      -0.019179       0.026184      -0.001504       0.005930       0.000380      -0.023888      -0.023145      -0.013894      -0.002001       0.015896             13.073429      14.219967      -2.750066      -5.392642       7.000084      -1.527375      18.000235          -0.000028
           91              C       2.804117       8.690966       1.584604      -0.110464      34.398835 0.45095082E+03  0.10756543E+05                                 9.389481                            7.225870      -0.065999       1.954317                    0.999453      29.759306      87.691787       0.591398       0.434193      -1.047530       0.017085      -0.000776      -0.013180       0.021592       0.003785       0.012023       0.000165       0.032265      -0.063001      -0.023891      -0.005993       0.029885             11.038569      10.326367      -2.334319      -3.024902       6.944630      -1.692887      15.844710           0.000034
           92              C       4.592631       7.550377       2.678459      -0.094016      35.575951 0.44714470E+03  0.10683784E+05                                 9.738186                            7.283066      -0.256057       1.907297                    0.997808      29.663939      88.579583       0.576259       0.444848      -1.037243       0.010147       0.007619      -0.021625       0.025073       0.016680       0.005407       0.002215      -0.049943      -0.002399      -0.030331      -0.000533       0.030864             11.688074      14.043120      -2.978697      -3.372996       6.484212      -1.261184      14.536890           0.000032
           93              C       3.526788       8.721757       0.399869      -0.121656      33.799413 0.43628213E+03  0.10294461E+05                                 9.194186                            7.049576       0.120450       2.019448                    0.999257      29.268052      85.060485       0.607687       0.427159      -1.054524      -0.007835      -0.000819       0.025359       0.026555      -0.000712       0.021338      -0.008168      -0.005426      -0.006443      -0.024271       0.002567       0.021703             10.727881      11.699438      -2.916521      -2.932216       6.625580      -0.840601      13.858626          -0.000036
           94              C       5.343127       7.599910       1.510248      -0.112815      34.696808 0.43557019E+03  0.10310494E+05                                 9.465138                            7.113111      -0.094913       1.952627                    0.998662      29.532741      86.982937       0.594008       0.435604      -1.045607      -0.017156       0.005469       0.028679       0.033863      -0.002427      -0.001529       0.011372      -0.012042      -0.085232      -0.030962       0.007723       0.023239             11.168413      11.584600      -2.104324      -1.927905       6.013316      -2.007786      15.907324          -0.000034
           95              C       4.797452       8.178237       0.396564       0.054220      36.756015 0.39068937E+03  0.88889533E+04                                 9.516084                            6.558256       0.054540       2.035199                    0.999288      26.102366      72.374290       0.652095       0.412835      -1.072983      -0.007085       0.003388       0.009128       0.012041      -0.010026      -0.030886      -0.006214       0.042916       0.112318      -0.044884      -0.010632       0.055516             12.027744      12.460539      -2.393919      -4.472791       6.165930      -1.091351      17.456763           0.000040
           96              C       5.569589       8.209027      15.692368       0.324731      36.931308 0.30875151E+03  0.66771668E+04                                 9.949785                            6.210261       0.221419       2.121132                    0.999524      23.662199      65.680843       0.604618       0.468427      -1.031233      -0.019901       0.003384       0.033812       0.039379      -0.035584       0.101790      -0.018356      -0.004191      -0.221800      -0.134986       0.018478       0.116508             13.198229      12.182069      -0.460044     -10.075483       5.420276       0.599739      21.992343          -0.000054
           97              C      -1.984060       7.206327       3.950769       0.387230      30.554816 0.33075425E+03  0.73691630E+04                                 9.112149                            6.490707      -0.340399       1.915796                    0.998845      25.385761      74.517596       0.575551       0.477650      -1.013408       0.052311       0.013007       0.034348       0.063917       0.011180      -0.003478      -0.048996      -0.066371       0.003403      -0.038523      -0.031007       0.069530             11.514915      12.369498       1.566857      -0.113077       7.879351       4.740047      14.295894           0.000020
           98              C      -2.996572       7.535652       4.876085      -0.493854      48.524859 0.68786032E+03  0.18219658E+05                                11.588714                            8.786930      -0.353641       1.807142                    0.998542      36.608811     113.380566       0.549365       0.420926      -1.056530       0.002198      -0.029202       0.023482       0.037537       0.026720       0.010405      -0.007946       0.035078      -0.117833      -0.044068      -0.007859       0.051927             14.187080      13.114237      -0.052117      -3.541137       8.991031       4.868181      20.455971          -0.000028
           99              C      -2.709822       8.107285       6.166570       0.378529      30.325249 0.34472738E+03  0.77356398E+04                                 9.035161                            6.599887      -0.288422       1.929829                    0.998894      25.395785      74.039005       0.576046       0.473837      -1.018684       0.058371      -0.010410      -0.002569       0.059347      -0.015955       0.014122      -0.013533      -0.063734      -0.043681      -0.035009      -0.012369       0.047378             11.419320      12.933251       1.652534      -3.772772       6.582932       2.002591      14.741776           0.000020
          100              C      -3.794215       8.205011       7.195984       0.017652      36.990202 0.43755608E+03  0.10308996E+05                                 9.849426                            7.078768      -0.279923       1.923212                    0.998594      27.408193      79.016691       0.605356       0.429450      -1.055470      -0.012071      -0.008144       0.020692       0.025302       0.000460       0.008112       0.006468      -0.009363      -0.033412      -0.016409       0.003637       0.012771             12.598904      16.596128       1.918053      -5.286915       6.237834       1.218104      14.962750          -0.000035
          101              C      -3.442541       8.629385       8.448466      -0.097209      32.596543 0.44443838E+03  0.10589449E+05                                 9.149225                            7.227806      -0.215982       1.917765                    0.998452      29.555159      87.763526       0.583192       0.440791      -1.040953      -0.022357      -0.012285       0.013979       0.029089      -0.006589       0.005432      -0.016442      -0.022099      -0.068134      -0.028421      -0.001486       0.029907             10.635309      12.033796       1.637624      -2.977583       6.336038       1.571699      13.536093           0.000044
          102              C      10.340763       7.902461       6.963003      -0.105704      35.625700 0.45416092E+03  0.10915278E+05                                 9.775283                            7.369743      -0.397119       1.855507                    0.998303      30.219552      91.089455       0.568270       0.448463      -1.033104      -0.008965      -0.004993       0.030821       0.032485      -0.008528       0.005361      -0.000620      -0.055229      -0.020431      -0.026852      -0.005506       0.032358             11.690048      16.322742       2.006278      -3.213123       5.945716       1.360004      12.801685           0.000041
          103              C      -4.400177       8.764596       9.459704      -0.113013      32.563797 0.42356566E+03  0.99397595E+04                                 9.008654                            6.971112       0.052395       2.002535                    0.998857      29.094892      84.854227       0.606647       0.430244      -1.050618       0.020552      -0.011911      -0.024896       0.034410      -0.011414       0.016276      -0.002695      -0.041610       0.016631      -0.032609       0.008503       0.024106             10.560872      14.378532       2.272935      -2.564284       5.953351       0.961147      11.350733          -0.000043
          104              C       9.388538       8.028300       7.947804      -0.097216      32.666494 0.41670275E+03  0.97461931E+04                                 9.068868                            6.935438       0.037960       2.003242                    0.998859      28.865480      84.252102       0.604985       0.432865      -1.048234       0.028784      -0.017633      -0.013144       0.036224       0.006064       0.013939      -0.013342      -0.039201      -0.069490      -0.034679       0.000203       0.034476             10.571315      13.616326       1.073504      -2.505506       5.261765       1.589452      12.835854          -0.000040
          105              C       9.771901       8.456690       9.193675       0.058484      34.085045 0.37130185E+03  0.83473215E+04                                 9.045572                            6.397614       0.084467       2.052840                    0.999398      25.682303      70.958987       0.659092       0.413371      -1.071828       0.005167      -0.012595      -0.003095       0.013961       0.001569      -0.034430       0.007981       0.026895       0.038515      -0.029321      -0.015526       0.044847             11.195910      15.133597       1.416709      -4.316030       5.333808       1.075064      13.120326           0.000041
          106              C       8.782576       8.585208      10.223089       0.328911      35.286756 0.31795596E+03  0.69288739E+04                                 9.689053                            6.321581       0.221874       2.124759                    0.998921      23.724068      66.165421       0.596341       0.471320      -1.029356       0.022725      -0.011342      -0.026779       0.036908       0.026933       0.113342       0.003421      -0.056035      -0.088404      -0.136426       0.035642       0.100784             12.521302      16.762249      -0.077000     -10.298782       5.432524       0.000109      15.369132          -0.000053
          107              C      -2.385200       6.468692       2.721420       0.024381      38.665988 0.44153299E+03  0.10429674E+05                                10.168856                            7.136602      -0.240194       1.934657                    0.998867      27.460937      79.356406       0.599442       0.432565      -1.053219      -0.001483      -0.017764      -0.019178       0.026183      -0.009590      -0.002634      -0.005324       0.014554      -0.023148      -0.013893      -0.002004       0.015896             13.073463      11.186746       4.501375       1.373630      10.033379       5.433849      18.000265          -0.000026
          108              C      -1.604561       6.613274       1.584604      -0.110464      34.398884 0.45095159E+03  0.10756560E+05                                 9.389461                            7.225856      -0.065993       1.954320                    0.999453      29.759328      87.691672       0.591402       0.434190      -1.047532      -0.009214      -0.014408      -0.013179       0.021591       0.012080      -0.005866      -0.010493      -0.022687      -0.062995      -0.023888      -0.005995       0.029883             11.038543       9.811626       2.631505       0.046392       7.459338       3.466059      15.844666           0.000033
          109              C      11.971603       5.634670       2.678459      -0.094016      35.575923 0.44714354E+03  0.10683759E+05                                 9.738221                            7.283085      -0.256057       1.907296                    0.997808      29.663889      88.579685       0.576254       0.444852      -1.037240       0.001524      -0.012596      -0.021626       0.025074      -0.029965      -0.000786      -0.005789      -0.003916      -0.002399      -0.030329      -0.000533       0.030863             11.688128      10.953625       4.762487       0.594288       9.573807       3.551698      14.536951           0.000031
          110              C      -1.939231       5.972027       0.399869      -0.121656      33.799459 0.43628274E+03  0.10294478E+05                                 9.194191                            7.049579       0.120449       2.019448                    0.999257      29.268081      85.060567       0.607687       0.427159      -1.054524       0.003208       0.007195       0.025359       0.026555      -0.001994      -0.017742      -0.014395       0.003945      -0.006442      -0.024271       0.002568       0.021703             10.727886      10.419834       3.655313       0.738130       7.905195       2.959664      13.858629          -0.000035
          111              C      11.639252       4.959955       1.510248      -0.112815      34.696978 0.43557256E+03  0.10310565E+05                                 9.465165                            7.113125      -0.094910       1.952629                    0.998662      29.532838      86.983322       0.594008       0.435604      -1.045607       0.013314       0.012123       0.028679       0.033863      -0.004000       0.010612      -0.004361       0.010224      -0.085229      -0.030961       0.007723       0.023237             11.168453       9.228559       3.464614      -0.774848       8.369404       2.673503      15.907397          -0.000033
          112              C      12.412935       5.143360       0.396564       0.054221      36.756139 0.39069051E+03  0.88889885E+04                                 9.516114                            6.558271       0.054538       2.035199                    0.999288      26.102415      72.374535       0.652093       0.412836      -1.072983       0.006476       0.004442       0.009128       0.012041       0.023596       0.010062       0.029855      -0.004092       0.112318      -0.044884      -0.010632       0.055516             12.027789       9.812806       3.922620       1.291265       8.813717       4.419235      17.456842           0.000039
          113              C      12.053531       4.459274      15.692368       0.324730      36.931401 0.30875223E+03  0.66771884E+04                                 9.949811                            6.210275       0.221425       2.121134                    0.999524      23.662227      65.681015       0.604616       0.468428      -1.031232       0.012880       0.015543       0.033812       0.039379       0.015978      -0.066793      -0.078975       0.063731      -0.221800      -0.134986       0.018476       0.116510             13.198267       7.509153       3.157971       5.557150      10.093230       8.425770      21.992417          -0.000054
          114              C       8.225308       1.884917      12.572731       0.387230      30.554959 0.33075694E+03  0.73692397E+04                                 9.112184                            6.490740      -0.340373       1.915803                    0.998844      25.385840      74.517971       0.575548       0.477651      -1.013408       0.014889       0.051804      -0.034349       0.063915      -0.034330      -0.040691       0.027510       0.013819       0.003399      -0.038523      -0.031006       0.069529             11.514935       7.645024       1.160908       4.161611      12.603821      -2.271940      14.295960           0.000023
          115              C       7.433848       1.172718      11.647415      -0.493857      48.525153 0.68786190E+03  0.18219705E+05                                11.588733                            8.786919      -0.353649       1.807139                    0.998542      36.608888     113.380713       0.549367       0.420924      -1.056532       0.026389      -0.012699      -0.023481       0.037536       0.001829      -0.012084      -0.005036      -0.063817      -0.117825      -0.044065      -0.007858       0.051923             14.187126      10.067001       1.811439       5.986613      12.038231       0.632640      20.456147          -0.000029
          116              C       7.082174       1.706867      10.356930       0.378528      30.325338 0.34472964E+03  0.77356967E+04                                 9.035129                            6.599874      -0.288359       1.929848                    0.998894      25.395806      74.038889       0.576052       0.473832      -1.018688       0.038202       0.045344       0.002569       0.059347      -0.019616      -0.018779      -0.005464       0.059497      -0.043682      -0.035006      -0.012368       0.047373             11.419248       6.739322       1.923397       3.620647      12.776638       2.265888      14.741783           0.000020
          117              C       6.455344       0.816619       9.327516       0.017652      36.990174 0.43755698E+03  0.10309026E+05                                 9.849429                            7.078783      -0.279929       1.923210                    0.998594      27.408249      79.016980       0.605354       0.429451      -1.055469       0.001018      -0.014528      -0.020693       0.025304      -0.004287       0.001544      -0.010259       0.003890      -0.033410      -0.016409       0.003636       0.012772             12.598879       7.166291       3.526204       3.698328      15.667602       3.969480      14.962743          -0.000035
          118              C       6.263663       1.333365       8.075034      -0.097211      32.596613 0.44444015E+03  0.10589503E+05                                 9.149236                            7.227819      -0.215991       1.917761                    0.998452      29.555255      87.763902       0.583192       0.440791      -1.040953      -0.000539      -0.025506      -0.013980       0.029091      -0.006277      -0.016956       0.003514       0.022466      -0.068131      -0.028421      -0.001489       0.029910             10.635311       6.342243       1.648384       2.849893      12.027603       1.792776      13.536086           0.000043
          119              C      -1.673350      12.906594       9.560497      -0.105705      35.625831 0.45416325E+03  0.10915353E+05                                 9.775318                            7.369769      -0.397123       1.855505                    0.998303      30.219653      91.089981       0.568268       0.448463      -1.033103      -0.000157      -0.010261      -0.030822       0.032485      -0.019651      -0.003216      -0.004333       0.042383      -0.020430      -0.026852      -0.005506       0.032357             11.690081       6.802491       3.490243       2.784354      15.466016       2.102620      12.801735           0.000040
          120              C       5.667749       0.571633       7.063796      -0.113013      32.563744 0.42356515E+03  0.99397443E+04                                 9.008640                            6.971106       0.052391       2.002533                    0.998857      29.094898      84.854224       0.606648       0.430244      -1.050618       0.020592       0.011843       0.024896       0.034410      -0.012312      -0.010472      -0.012749       0.040577       0.016630      -0.032610       0.008504       0.024107             10.560846       6.091215       2.511738       2.114503      14.240616       1.740148      11.350705          -0.000042
          121              C      -2.258443      12.144862       8.575697      -0.097217      32.666671 0.41670575E+03  0.97462849E+04                                 9.068909                            6.935468       0.037946       2.003237                    0.998859      28.865599      84.252652       0.604983       0.432866      -1.048233       0.029664       0.016111       0.013143       0.036226      -0.020006      -0.018522      -0.005401       0.009095      -0.069490      -0.034678       0.000204       0.034474             10.571358       6.420744       3.080892       2.629260      12.457427       1.375103      12.835904          -0.000039
          122              C      -2.437758      12.691060       7.329825       0.058485      34.085106 0.37130280E+03  0.83473492E+04                                 9.045587                            6.397626       0.084455       2.052836                    0.999398      25.682331      70.959128       0.659090       0.413372      -1.071827       0.013493      -0.001824       0.003094       0.013962       0.010861       0.024127       0.025827      -0.016165       0.038516      -0.029322      -0.015526       0.044848             11.195922       6.556855       3.535080       3.089044      13.910566       3.200248      13.120344           0.000040
          123              C      -3.043720      11.898538       6.300411       0.328912      35.286707 0.31795524E+03  0.69288519E+04                                 9.689037                            6.321568       0.221854       2.124752                    0.998921      23.724031      66.165214       0.596343       0.471319      -1.029356       0.021186       0.014009       0.026779       0.036908      -0.037731      -0.053707      -0.099869      -0.018635      -0.088402      -0.136426       0.035640       0.100786             12.521275       8.331621       4.944405       5.149478      13.863095       8.918932      15.369110          -0.000053
          124              C       8.663548       1.168702      13.802080       0.024381      38.665886 0.44153388E+03  0.10429701E+05                                10.168834                            7.136607      -0.240200       1.934655                    0.998867      27.460976      79.356543       0.599442       0.432564      -1.053219       0.014642      -0.010169       0.019180       0.026185       0.011096      -0.003294       0.004945       0.009337      -0.023147      -0.013894      -0.002002       0.015896             13.073402       6.423411      -1.751230       4.019040      14.796583      -3.906409      18.000213          -0.000029
          125              C       8.928656       1.917046      14.938896      -0.110465      34.398922 0.45095246E+03  0.10756588E+05                                 9.389475                            7.225868      -0.065996       1.954317                    0.999453      29.759371      87.691889       0.591401       0.434191      -1.047531       0.007870      -0.015185       0.013181       0.021593      -0.015864      -0.006154       0.010330      -0.009576      -0.062998      -0.023891      -0.005994       0.029885             11.038558       5.768474      -0.297169       2.978518      11.502521      -1.773175      15.844680           0.000036
          126              C       1.106034      13.185047      13.845041      -0.094017      35.575874 0.44714392E+03  0.10683764E+05                                 9.738185                            7.283070      -0.256054       1.907297                    0.997808      29.663915      88.579598       0.576257       0.444849      -1.037242       0.011671      -0.004979       0.021626       0.025074       0.013286      -0.004621       0.003575       0.053862      -0.002401      -0.030330      -0.000534       0.030864             11.688065       5.794310      -1.783732       2.778720      14.732975      -2.290472      14.536910           0.000033
          127              C       9.316657       1.306590      16.123631      -0.121656      33.799504 0.43628362E+03  0.10294506E+05                                 9.194203                            7.049589       0.120450       2.019448                    0.999257      29.268116      85.060742       0.607686       0.427159      -1.054524      -0.004628       0.006376      -0.025359       0.026555       0.002705      -0.003595       0.022563       0.001480      -0.006443      -0.024270       0.002567       0.021703             10.727900       5.368269      -0.738785       2.194091      12.956783      -2.119073      13.858648          -0.000037
          128              C       1.524179      12.559865      15.013252      -0.112815      34.696822 0.43557053E+03  0.10310503E+05                                 9.465130                            7.113104      -0.094896       1.952634                    0.998662      29.532778      86.983010       0.594010       0.435603      -1.045608      -0.003842       0.017592      -0.028679       0.033863       0.006427      -0.009083      -0.007010       0.001818      -0.085232      -0.030962       0.007724       0.023238             11.168402       5.583733      -1.360265       2.702746      12.014143      -0.665699      15.907328          -0.000035
          129              C       1.752187      13.321597      16.126936       0.054220      36.756176 0.39069091E+03  0.88890003E+04                                 9.516122                            6.558275       0.054536       2.035198                    0.999288      26.102431      72.374604       0.652093       0.412836      -1.072983      -0.000608       0.007829      -0.009128       0.012041      -0.013571       0.020824      -0.023641      -0.038822       0.112319      -0.044884      -0.010632       0.055516             12.027797       5.666408      -1.528692       3.181552      12.960124      -3.327888      17.456859           0.000040
          130              C       2.164921      12.668302       0.831132       0.324729      36.931520 0.30875318E+03  0.66772159E+04                                 9.949839                            6.210289       0.221413       2.121130                    0.999524      23.662265      65.681212       0.604615       0.468429      -1.031232      -0.007021       0.018927      -0.033812       0.039379       0.019607      -0.034998       0.097331      -0.059539      -0.221800      -0.134986       0.018477       0.116508             13.198305       6.712347      -2.697935       4.518380      10.890086      -9.025544      21.992481          -0.000054
          131              C       5.248832       5.321410      12.572731       0.387221      30.554940 0.33075694E+03  0.73692438E+04                                 9.112195                            6.490747      -0.340325       1.915818                    0.998844      25.385956      74.518469       0.575547       0.477652      -1.013406       0.037413      -0.038794      -0.034349       0.063911       0.023150       0.044171       0.021487       0.052550       0.003404      -0.038524      -0.031007       0.069531             11.514970      10.358862      -2.727639      -4.048486       9.890028      -2.468061      14.296019           0.000022
          132              C       5.027780       6.362933      11.647415      -0.493856      48.524856 0.68785944E+03  0.18219631E+05                                11.588717                            8.786925      -0.353638       1.807143                    0.998542      36.608823     113.380640       0.549365       0.420926      -1.056530      -0.024194      -0.016505      -0.023480       0.037538      -0.028546       0.001679       0.012985       0.028741      -0.117827      -0.044066      -0.007856       0.051922             14.187096       9.976733      -1.759319      -2.445418      12.128536      -5.500851      20.456018          -0.000029
          133              C       5.666203       6.400417      10.356930       0.378531      30.325295 0.34472769E+03  0.77356481E+04                                 9.035175                            6.599894      -0.288348       1.929853                    0.998894      25.395762      74.038927       0.576045       0.473837      -1.018684       0.020171      -0.055759       0.002566       0.059351       0.035574       0.004657       0.018999       0.004227      -0.043683      -0.035010      -0.012367       0.047377             11.419346       9.601753      -3.576053       0.152124       9.914470      -4.268617      14.741815           0.000020
          134              C       5.208640       7.388392       9.327516       0.017651      36.990137 0.43755528E+03  0.10308973E+05                                 9.849417                            7.078763      -0.279922       1.923212                    0.998594      27.408158      79.016601       0.605356       0.429450      -1.055470      -0.013090       0.006382      -0.020693       0.025303       0.003824      -0.009657       0.003792       0.005478      -0.033412      -0.016409       0.003638       0.012771             12.598891      10.488512      -5.444301       1.588575      12.345410      -5.187632      14.962750          -0.000034
          135              C       5.751996       7.296021       8.075034      -0.097209      32.596267 0.44443365E+03  0.10589325E+05                                 9.149248                            7.227824      -0.215985       1.917764                    0.998452      29.554998      87.763449       0.583184       0.440798      -1.040947      -0.021819       0.013218      -0.013979       0.029090       0.012864       0.011522       0.012925      -0.000364      -0.068134      -0.028421      -0.001486       0.029907             10.635338       9.178736      -3.286035       0.127685       9.191145      -3.364506      13.536134           0.000043
          136              C       4.285013       8.383061       9.560497      -0.105705      35.625707 0.45416072E+03  0.10915277E+05                                 9.775309                            7.369760      -0.397129       1.855503                    0.998303      30.219542      91.089599       0.568267       0.448465      -1.033102      -0.008807       0.005267      -0.030822       0.032485       0.028178      -0.002144       0.004953       0.012844      -0.020429      -0.026852      -0.005505       0.032357             11.690084      10.277509      -5.496551       0.428784      11.991026      -3.462662      12.801717           0.000040
          137              C       5.390274       8.192963       7.063796      -0.113013      32.563737 0.42356472E+03  0.99397308E+04                                 9.008638                            6.971100       0.052388       2.002532                    0.998857      29.094855      84.854054       0.606648       0.430243      -1.050618      -0.000039      -0.023754       0.024896       0.034410       0.023725      -0.005804       0.015443       0.001036       0.016631      -0.032609       0.008504       0.024106             10.560856      10.028052      -4.784675       0.449786      10.303805      -2.701306      11.350711          -0.000042
          138              C       3.917881       9.270632       8.575697      -0.097216      32.666439 0.41670165E+03  0.97461632E+04                                 9.068869                            6.935437       0.037956       2.003241                    0.998859      28.865424      84.251980       0.604984       0.432866      -1.048233      -0.000879      -0.033744       0.013143       0.036224       0.013943       0.004585       0.018742       0.030104      -0.069492      -0.034679       0.000203       0.034476             10.571319       8.280096      -4.154392      -0.123736      10.598012      -2.964562      12.835849          -0.000039
          139              C       4.480559       9.152825       7.329825       0.058486      34.084980 0.37130081E+03  0.83472916E+04                                 9.045561                            6.397606       0.084471       2.052842                    0.999398      25.682253      70.958802       0.659092       0.413371      -1.071828      -0.008325      -0.010772       0.003094       0.013961      -0.012430       0.010304      -0.033807      -0.010729       0.038514      -0.029321      -0.015525       0.044847             11.195902       9.010653      -4.951785       1.226998      11.456736      -4.275326      13.120318           0.000040
          140              C       4.097196      10.073863       6.300411       0.328910      35.286770 0.31795578E+03  0.69288681E+04                                 9.689051                            6.321575       0.221859       2.124754                    0.998921      23.724066      66.165381       0.596342       0.471319      -1.029356       0.001539      -0.025352       0.026780       0.036909       0.010797      -0.059633       0.096448       0.074666      -0.088404      -0.136426       0.035642       0.100784             12.521306       8.198270      -4.867418       5.149299      13.996515      -8.919066      15.369134          -0.000052
          141              C       4.409452       5.299990      13.802080       0.024381      38.665902 0.44153272E+03  0.10429666E+05                                10.168837                            7.136596      -0.240194       1.934657                    0.998867      27.460936      79.356378       0.599443       0.432564      -1.053219      -0.016127      -0.007597       0.019179       0.026184      -0.001504       0.005930       0.000380      -0.023887      -0.023145      -0.013894      -0.002001       0.015896             13.073428      14.219966      -2.750066      -5.392642       7.000084      -1.527375      18.000234          -0.000028
          142              C       4.924983       4.696228      14.938896      -0.110464      34.398827 0.45095070E+03  0.10756539E+05                                 9.389478                            7.225869      -0.065998       1.954317                    0.999453      29.759300      87.691758       0.591399       0.434193      -1.047530      -0.017085       0.000776       0.013180       0.021592       0.003785       0.012023       0.000165       0.032265      -0.063001      -0.023891      -0.005994       0.029885             11.038566      10.326364      -2.334318      -3.024900       6.944629      -1.692887      15.844706           0.000035
          143              C       3.136469       5.836817      13.845041      -0.094016      35.575960 0.44714481E+03  0.10683788E+05                                 9.738187                            7.283066      -0.256057       1.907297                    0.997808      29.663945      88.579605       0.576259       0.444848      -1.037243      -0.010147      -0.007619       0.021625       0.025073       0.016680       0.005407       0.002215      -0.049943      -0.002399      -0.030331      -0.000533       0.030864             11.688076      14.043121      -2.978697      -3.372996       6.484213      -1.261185      14.536893           0.000033
          144              C       4.202312       4.665437      16.123631      -0.121655      33.799395 0.43628187E+03  0.10294453E+05                                 9.194183                            7.049574       0.120450       2.019448                    0.999257      29.268040      85.060440       0.607687       0.427159      -1.054524       0.007835       0.000819      -0.025359       0.026555      -0.000712       0.021338      -0.008168      -0.005426      -0.006444      -0.024271       0.002568       0.021703             10.727877      11.699433      -2.916520      -2.932214       6.625578      -0.840601      13.858621          -0.000036
          145              C       2.385973       5.787284      15.013252      -0.112815      34.696810 0.43557021E+03  0.10310494E+05                                 9.465137                            7.113110      -0.094913       1.952627                    0.998662      29.532742      86.982935       0.594008       0.435604      -1.045607       0.017156      -0.005469      -0.028679       0.033863      -0.002426      -0.001529       0.011372      -0.012042      -0.085232      -0.030962       0.007723       0.023239             11.168413      11.584598      -2.104323      -1.927905       6.013316      -2.007786      15.907324          -0.000035
          146              C       2.931648       5.208957      16.126936       0.054220      36.756013 0.39068935E+03  0.88889527E+04                                 9.516084                            6.558256       0.054539       2.035199                    0.999288      26.102365      72.374285       0.652095       0.412835      -1.072984       0.007085      -0.003388      -0.009128       0.012041      -0.010026      -0.030886      -0.006214       0.042916       0.112318      -0.044884      -0.010631       0.055516             12.027744      12.460538      -2.393918      -4.472791       6.165930      -1.091351      17.456763           0.000040
          147              C       2.159511       5.178167       0.831132       0.324731      36.931314 0.30875157E+03  0.66771684E+04                                 9.949785                            6.210261       0.221419       2.121132                    0.999524      23.662202      65.680851       0.604618       0.468427      -1.031233       0.019901      -0.003384      -0.033812       0.039379      -0.035584       0.101790      -0.018356      -0.004191      -0.221800      -0.134986       0.018478       0.116508             13.198230      12.182069      -0.460044     -10.075483       5.420276       0.599739      21.992344          -0.000054
          148              C       9.713160       6.180867      12.572731       0.387230      30.554824 0.33075432E+03  0.73691649E+04                                 9.112150                            6.490707      -0.340399       1.915796                    0.998845      25.385764      74.517604       0.575551       0.477650      -1.013408      -0.052311      -0.013007      -0.034348       0.063917       0.011180      -0.003478      -0.048996      -0.066371       0.003404      -0.038523      -0.031007       0.069530             11.514916      12.369500       1.566857      -0.113078       7.879352       4.740048      14.295897           0.000020
          149              C      10.725672       5.851542      11.647415      -0.493855      48.524864 0.68786035E+03  0.18219659E+05                                11.588715                            8.786931      -0.353641       1.807142                    0.998542      36.608820     113.380603       0.549365       0.420926      -1.056530      -0.002199       0.029202      -0.023482       0.037537       0.026720       0.010405      -0.007946       0.035078      -0.117833      -0.044068      -0.007859       0.051927             14.187082      13.114242      -0.052118      -3.541143       8.991031       4.868180      20.455973          -0.000027
          150              C      10.438922       5.279909      10.356930       0.378529      30.325253 0.34472743E+03  0.77356414E+04                                 9.035162                            6.599888      -0.288422       1.929829                    0.998894      25.395787      74.039014       0.576046       0.473837      -1.018684      -0.058371       0.010410       0.002569       0.059347      -0.015955       0.014122      -0.013533      -0.063734      -0.043681      -0.035009      -0.012369       0.047378             11.419322      12.933254       1.652534      -3.772773       6.582933       2.002591      14.741778           0.000018
          151              C      11.523315       5.182183       9.327516       0.017652      36.990210 0.43755612E+03  0.10308997E+05                                 9.849428                            7.078768      -0.279923       1.923212                    0.998594      27.408194      79.016694       0.605356       0.429450      -1.055470       0.012071       0.008144      -0.020692       0.025302       0.000460       0.008112       0.006467      -0.009363      -0.033412      -0.016409       0.003637       0.012771             12.598907      16.596133       1.918054      -5.286917       6.237835       1.218104      14.962752          -0.000033
          152              C      11.171641       4.757809       8.075034      -0.097208      32.596532 0.44443821E+03  0.10589444E+05                                 9.149223                            7.227805      -0.215982       1.917765                    0.998452      29.555151      87.763497       0.583192       0.440791      -1.040953       0.022357       0.012285      -0.013979       0.029089      -0.006589       0.005432      -0.016442      -0.022099      -0.068134      -0.028421      -0.001486       0.029907             10.635307      12.033793       1.637624      -2.977582       6.336037       1.571698      13.536090           0.000042
          153              C      -2.611663       5.484733       9.560497      -0.105704      35.625709 0.45416087E+03  0.10915276E+05                                 9.775284                            7.369742      -0.397119       1.855507                    0.998303      30.219560      91.089482       0.568270       0.448462      -1.033104       0.008965       0.004993      -0.030821       0.032485      -0.008528       0.005361      -0.000620      -0.055229      -0.020431      -0.026852      -0.005506       0.032358             11.690050      16.322750       2.006278      -3.213127       5.945716       1.360003      12.801684           0.000040
          154              C      12.129277       4.622598       7.063796      -0.113013      32.563783 0.42356548E+03  0.99397543E+04                                 9.008651                            6.971111       0.052395       2.002535                    0.998857      29.094885      84.854200       0.606647       0.430244      -1.050618      -0.020552       0.011911       0.024896       0.034410      -0.011414       0.016276      -0.002695      -0.041610       0.016631      -0.032609       0.008503       0.024106             10.560869      14.378526       2.272933      -2.564284       5.953350       0.961146      11.350730          -0.000041
          155              C      -1.659438       5.358894       8.575697      -0.097217      32.666507 0.41670290E+03  0.97461976E+04                                 9.068870                            6.935439       0.037960       2.003242                    0.998859      28.865488      84.252129       0.604985       0.432865      -1.048234      -0.028784       0.017633       0.013144       0.036224       0.006064       0.013939      -0.013342      -0.039200      -0.069490      -0.034679       0.000203       0.034476             10.571319      13.616338       1.073503      -2.505515       5.261766       1.589450      12.835853          -0.000039
          156              C      -2.042801       4.930504       7.329825       0.058485      34.085052 0.37130203E+03  0.83473264E+04                                 9.045574                            6.397616       0.084467       2.052840                    0.999398      25.682301      70.958984       0.659091       0.413371      -1.071828      -0.005167       0.012595       0.003095       0.013961       0.001569      -0.034430       0.007981       0.026895       0.038515      -0.029321      -0.015526       0.044847             11.195913      15.133601       1.416709      -4.316035       5.333809       1.075063      13.120329           0.000039
          157              C      -1.053476       4.801986       6.300411       0.328911      35.286763 0.31795604E+03  0.69288763E+04                                 9.689055                            6.321582       0.221874       2.124759                    0.998921      23.724071      66.165437       0.596341       0.471320      -1.029355      -0.022725       0.011341       0.026779       0.036908       0.026933       0.113342       0.003421      -0.056035      -0.088404      -0.136426       0.035642       0.100784             12.521305      16.762254      -0.077000     -10.298785       5.432525       0.000109      15.369134          -0.000052
          158              C      10.114300       6.918502      13.802080       0.024381      38.665992 0.44153304E+03  0.10429676E+05                                10.168856                            7.136602      -0.240194       1.934657                    0.998867      27.460939      79.356412       0.599442       0.432565      -1.053219       0.001483       0.017764       0.019178       0.026183      -0.009589      -0.002634      -0.005324       0.014554      -0.023149      -0.013893      -0.002004       0.015896             13.073464      11.186746       4.501375       1.373630      10.033380       5.433849      18.000267          -0.000027
          159              C       9.333661       6.773920      14.938896      -0.110464      34.398873 0.45095143E+03  0.10756555E+05                                 9.389459                            7.225855      -0.065993       1.954320                    0.999453      29.759321      87.691645       0.591402       0.434190      -1.047532       0.009214       0.014407       0.013179       0.021591       0.012080      -0.005866      -0.010493      -0.022687      -0.062995      -0.023888      -0.005995       0.029883             11.038541       9.811624       2.631504       0.046391       7.459336       3.466059      15.844664           0.000034
          160              C      -4.242503       7.752524      13.845041      -0.094016      35.575934 0.44714372E+03  0.10683764E+05                                 9.738223                            7.283086      -0.256057       1.907296                    0.997808      29.663896      88.579711       0.576254       0.444851      -1.037240      -0.001524       0.012596       0.021626       0.025074      -0.029965      -0.000786      -0.005789      -0.003916      -0.002399      -0.030329      -0.000533       0.030863             11.688130      10.953627       4.762487       0.594288       9.573808       3.551698      14.536954           0.000031
          161              C       9.668331       7.415167      16.123631      -0.121655      33.799450 0.43628260E+03  0.10294474E+05                                 9.194189                            7.049578       0.120449       2.019448                    0.999257      29.268075      85.060547       0.607687       0.427159      -1.054524      -0.003208      -0.007195      -0.025359       0.026555      -0.001994      -0.017742      -0.014395       0.003945      -0.006442      -0.024270       0.002568       0.021703             10.727884      10.419832       3.655312       0.738128       7.905193       2.959663      13.858627          -0.000036
          162              C      -3.910152       8.427239      15.013252      -0.112815      34.696988 0.43557272E+03  0.10310570E+05                                 9.465166                            7.113126      -0.094910       1.952629                    0.998662      29.532843      86.983337       0.594008       0.435604      -1.045607      -0.013314      -0.012123      -0.028679       0.033863      -0.004000       0.010612      -0.004361       0.010224      -0.085229      -0.030961       0.007723       0.023238             11.168455       9.228559       3.464613      -0.774848       8.369405       2.673504      15.907401          -0.000033
          163              C      -4.683835       8.243834      16.126936       0.054221      36.756136 0.39069046E+03  0.88889872E+04                                 9.516114                            6.558271       0.054537       2.035198                    0.999288      26.102413      72.374531       0.652093       0.412836      -1.072983      -0.006476      -0.004441      -0.009128       0.012041       0.023596       0.010061       0.029855      -0.004092       0.112318      -0.044884      -0.010632       0.055516             12.027788       9.812806       3.922620       1.291265       8.813717       4.419235      17.456842           0.000040
          164              C      -4.324431       8.927920       0.831132       0.324729      36.931406 0.30875227E+03  0.66771895E+04                                 9.949812                            6.210275       0.221424       2.121134                    0.999524      23.662228      65.681020       0.604616       0.468428      -1.031232      -0.012881      -0.015543      -0.033812       0.039379       0.015978      -0.066793      -0.078975       0.063731      -0.221800      -0.134986       0.018476       0.116510             13.198268       7.509154       3.157971       5.557151      10.093231       8.425772      21.992420          -0.000053
          165              N       5.268927       1.246348      14.740614      -0.382665      47.191427 0.55085568E+03  0.13445939E+05                                10.632124                            7.550415       0.654963       2.193535                    0.999446      29.987453      81.847603       0.646573       0.388092      -1.106804      -0.005491       0.020914      -0.023202       0.031716       0.030311      -0.045431       0.074382      -0.021265      -0.173816      -0.119574       0.039230       0.080344             13.349887       7.239563      -2.376056       3.339641      11.443016      -7.944418      21.367081           0.000057
          166              N      11.251251       2.089741      11.080659      -0.386900      44.404285 0.56496346E+03  0.13879100E+05                                10.219660                            7.644175       0.629101       2.182278                    0.999515      30.277558      82.931280       0.642825       0.387858      -1.106864       0.000043       0.013951       0.023003       0.026903      -0.035834      -0.065693      -0.064808       0.003247      -0.112115      -0.120092       0.054287       0.065805             12.447876       8.619769       3.954001       3.741819      14.032316       7.730656      14.691544           0.000059
          167              N       6.174005       8.200995      14.740614      -0.382665      47.190808 0.55084785E+03  0.13445689E+05                                10.631999                            7.550336       0.654969       2.193537                    0.999447      29.987348      81.846931       0.646580       0.388090      -1.106807       0.020859      -0.005701      -0.023202       0.031717      -0.024364       0.087131       0.002151      -0.041868      -0.173817      -0.119574       0.039229       0.080345             13.349721      12.449726      -0.632108      -8.549777       6.232636       1.079980      21.366800           0.000057
          168              N       3.913243       2.598454      11.080659      -0.386899      44.405062 0.56497506E+03  0.13879468E+05                                10.219817                            7.644286       0.629049       2.182261                    0.999515      30.277706      82.932168       0.642816       0.387861      -1.106861       0.012062      -0.007014       0.023002       0.026903       0.019324      -0.023276       0.089298       0.060438      -0.112110      -0.120092       0.054284       0.065808             12.448084       9.255060      -4.320783       4.824124      13.397419      -7.105970      14.691772           0.000061
          169              N      11.744367       3.939851      14.740614      -0.382665      47.191014 0.55085046E+03  0.13445773E+05                                10.632043                            7.550364       0.654977       2.193540                    0.999447      29.987384      81.847172       0.646578       0.388091      -1.106806      -0.015366      -0.015213      -0.023202       0.031716      -0.005948      -0.041703      -0.076533       0.063137      -0.173818      -0.119574       0.039228       0.080346             13.349779       8.334363       3.008143       5.210203      10.348069       6.864354      21.366906           0.000057
          170              N       8.022806       8.698999      11.080659      -0.386900      44.404747 0.56497096E+03  0.13879341E+05                                10.219763                            7.644253       0.629086       2.182274                    0.999515      30.277644      82.931875       0.642818       0.387860      -1.106862      -0.012104      -0.006938       0.023004       0.026904       0.016509       0.088972      -0.024490      -0.063691      -0.112107      -0.120092       0.054285       0.065807             12.448007      16.103621       0.366707      -8.565954       6.548712      -0.624829      14.691688           0.000059
          171              N       2.460173      12.140846       1.782886      -0.382665      47.191428 0.55085570E+03  0.13445939E+05                                10.632124                            7.550415       0.654963       2.193535                    0.999446      29.987454      81.847606       0.646573       0.388092      -1.106804       0.005491      -0.020914       0.023202       0.031716       0.030311      -0.045431       0.074382      -0.021266      -0.173816      -0.119574       0.039230       0.080345             13.349887       7.239564      -2.376056       3.339641      11.443016      -7.944418      21.367081           0.000057
          172              N      -3.522151      11.297453       5.442841      -0.386900      44.404283 0.56496343E+03  0.13879099E+05                                10.219661                            7.644176       0.629101       2.182278                    0.999515      30.277555      82.931275       0.642825       0.387858      -1.106864      -0.000043      -0.013951      -0.023003       0.026903      -0.035834      -0.065693      -0.064808       0.003247      -0.112115      -0.120092       0.054287       0.065805             12.447877       8.619769       3.954001       3.741819      14.032317       7.730657      14.691544           0.000059
          173              N       1.555095       5.186199       1.782886      -0.382665      47.190808 0.55084784E+03  0.13445689E+05                                10.631999                            7.550336       0.654970       2.193537                    0.999447      29.987347      81.846930       0.646580       0.388090      -1.106807      -0.020859       0.005701       0.023203       0.031717      -0.024364       0.087131       0.002152      -0.041868      -0.173817      -0.119574       0.039229       0.080345             13.349721      12.449726      -0.632108      -8.549777       6.232636       1.079980      21.366800           0.000058
          174              N       3.815857      10.788740       5.442841      -0.386899      44.405068 0.56497517E+03  0.13879472E+05                                10.219819                            7.644287       0.629049       2.182261                    0.999515      30.277708      82.932178       0.642816       0.387861      -1.106861      -0.012062       0.007014      -0.023002       0.026903       0.019324      -0.023276       0.089298       0.060438      -0.112110      -0.120092       0.054284       0.065808             12.448085       9.255061      -4.320784       4.824124      13.397421      -7.105971      14.691773           0.000058
          175              N      -4.015267       9.447343       1.782886      -0.382665      47.190995 0.55085021E+03  0.13445765E+05                                10.632040                            7.550362       0.654978       2.193540                    0.999447      29.987379      81.847150       0.646578       0.388091      -1.106806       0.015366       0.015213       0.023202       0.031716      -0.005948      -0.041703      -0.076534       0.063137      -0.173818      -0.119574       0.039228       0.080346             13.349775       8.334360       3.008142       5.210201      10.348066       6.864351      21.366898           0.000057
          176              N      -0.293706       4.688195       5.442841      -0.386899      44.404752 0.56497105E+03  0.13879343E+05                                10.219764                            7.644254       0.629086       2.182273                    0.999515      30.277646      82.931884       0.642818       0.387860      -1.106862       0.012104       0.006938      -0.023004       0.026904       0.016509       0.088972      -0.024490      -0.063691      -0.112107      -0.120092       0.054285       0.065807             12.448008      16.103623       0.366707      -8.565955       6.548713      -0.624830      14.691689           0.000058
          177              O      -0.887764      10.306265       4.062798      -0.494616      42.703516 0.64369727E+03  0.16270132E+05                                 9.980295                            8.053673      -0.301753       1.958426                    0.993791      28.165894      77.203307       0.641297       0.377866      -1.118729       0.033168       0.052286       0.001389       0.061934      -0.000442      -0.060726       0.012329      -0.052881      -0.139173      -0.089954       0.035803       0.054151             11.925835       8.259573       2.236400       0.610394      19.054031      -3.145785       8.463901          -0.000008
          178              O       0.423555      10.503592       6.541323      -0.438338      35.743307 0.52284866E+03  0.12514143E+05                                 8.803653                            7.192101       0.001011       2.084728                    0.994206      26.301220      69.570837       0.689786       0.370994      -1.126745      -0.006632       0.042368      -0.006822       0.043423      -0.008243      -0.037911      -0.022864      -0.028365      -0.170837      -0.078215       0.030562       0.047653             10.568497       6.560045       2.050165       0.760931      17.511383       1.374430       7.634063          -0.000011
          179              O       1.640270       9.002888       4.062798      -0.494610      42.704553 0.64372030E+03  0.16270896E+05                                 9.980510                            8.053856      -0.301925       1.958358                    0.993786      28.166441      77.205798       0.641283       0.377869      -1.118724       0.028697      -0.054867       0.001397       0.061934      -0.022677       0.041032       0.046423       0.027217      -0.139136      -0.089942       0.035795       0.054147             11.926092      14.418945      -5.792205      -3.029732      12.895154       1.044202       8.464177          -0.000009
          180              O       1.155500       7.768589       6.541323      -0.438348      35.742744 0.52283584E+03  0.12513747E+05                                 8.803472                            7.191935       0.001195       2.084773                    0.994213      26.301238      69.570419       0.689805       0.370986      -1.126752       0.040003      -0.015428      -0.006813       0.043413      -0.008176      -0.000843       0.044258       0.028449      -0.170866      -0.078217       0.030551       0.047666             10.568304      12.997859      -5.767039       0.810024      11.073038      -1.346302       7.634016          -0.000010
          181              O      -0.752505       7.465235       4.062798      -0.494634      42.704870 0.64371917E+03  0.16270848E+05                                 9.980498                            8.053798      -0.301708       1.958419                    0.993791      28.166576      77.205933       0.641292       0.377865      -1.118728      -0.061868       0.002583       0.001393       0.061938       0.023121       0.019684      -0.058739       0.025657      -0.139102      -0.089927       0.035788       0.054139             11.926115      18.292479       3.556081       2.419402       9.021614       2.101739       8.464252          -0.000008
          182              O      -1.579055       8.502207       6.541323      -0.438340      35.743199 0.52284397E+03  0.12514000E+05                                 8.803589                            7.192024       0.001261       2.084792                    0.994210      26.301332      69.571005       0.689796       0.370989      -1.126748      -0.033366      -0.026914      -0.006821       0.043407       0.016411       0.038753      -0.021411      -0.000072      -0.170857      -0.078222       0.030558       0.047664             10.568449      16.549043       3.716805      -1.570973       7.522215      -0.028213       7.634091          -0.000011
          183              O       8.616864       3.080929      12.460702      -0.494616      42.703515 0.64369722E+03  0.16270131E+05                                 9.980295                            8.053673      -0.301753       1.958426                    0.993791      28.165893      77.203304       0.641297       0.377866      -1.118729      -0.033168      -0.052286      -0.001389       0.061934      -0.000442      -0.060726       0.012329      -0.052881      -0.139173      -0.089954       0.035803       0.054151             11.925835       8.259573       2.236401       0.610394      19.054031      -3.145785       8.463901          -0.000009
          184              O       7.305545       2.883602       9.982177      -0.438337      35.743280 0.52284818E+03  0.12514129E+05                                 8.803648                            7.192097       0.001013       2.084729                    0.994206      26.301210      69.570798       0.689786       0.370994      -1.126745       0.006632      -0.042368       0.006822       0.043423      -0.008243      -0.037911      -0.022864      -0.028365      -0.170836      -0.078215       0.030562       0.047653             10.568491       6.560042       2.050164       0.760930      17.511372       1.374429       7.634059          -0.000010
          185              O       6.088830       4.384306      12.460702      -0.494610      42.704545 0.64372014E+03  0.16270891E+05                                 9.980509                            8.053855      -0.301925       1.958358                    0.993786      28.166438      77.205784       0.641284       0.377869      -1.118724      -0.028697       0.054867      -0.001397       0.061934      -0.022677       0.041032       0.046423       0.027217      -0.139135      -0.089942       0.035795       0.054147             11.926090      14.418943      -5.792205      -3.029731      12.895152       1.044201       8.464175          -0.000008
          186              O       6.573600       5.618605       9.982177      -0.438347      35.742723 0.52283548E+03  0.12513736E+05                                 8.803468                            7.191932       0.001197       2.084773                    0.994213      26.301231      69.570390       0.689806       0.370986      -1.126752      -0.040003       0.015428       0.006812       0.043413      -0.008176      -0.000843       0.044259       0.028449      -0.170866      -0.078217       0.030551       0.047666             10.568299      12.997853      -5.767036       0.810023      11.073032      -1.346301       7.634012          -0.000010
          187              O       8.481605       5.921959      12.460702      -0.494634      42.704871 0.64371916E+03  0.16270848E+05                                 9.980498                            8.053798      -0.301709       1.958419                    0.993791      28.166576      77.205935       0.641292       0.377865      -1.118728       0.061868      -0.002584      -0.001393       0.061938       0.023121       0.019684      -0.058739       0.025657      -0.139102      -0.089927       0.035788       0.054140             11.926116      18.292481       3.556081       2.419402       9.021614       2.101739       8.464252          -0.000008
          188              O       9.308155       4.884987       9.982177      -0.438339      35.743180 0.52284364E+03  0.12513990E+05                                 8.803585                            7.192021       0.001263       2.084793                    0.994210      26.301326      69.570978       0.689796       0.370989      -1.126748       0.033366       0.026914       0.006821       0.043407       0.016411       0.038753      -0.021411      -0.000072      -0.170857      -0.078222       0.030558       0.047664             10.568444      16.549035       3.716804      -1.570971       7.522211      -0.028213       7.634087          -0.000010
          189              P       9.372307       3.154023       4.165574       1.381784      81.819490 0.15936732E+04  0.50561230E+05                                15.533591                           13.132505       0.476056       1.938658                    0.999898      47.630473     146.576667       0.475730       0.405814      -1.098242       0.018834      -0.036052      -0.006179       0.041142       0.015365      -0.004982      -0.007490       0.003232      -0.040843      -0.016243      -0.008027       0.024269             17.051184      15.849928       1.606812      -0.150176      19.954625      -0.988451      15.348998           0.000033
          190              P       5.774411       3.693527       4.165574       1.381786      81.819844 0.15936905E+04  0.50561859E+05                                15.533570                           13.132527       0.476056       1.938658                    0.999898      47.630344     146.575845       0.475733       0.405811      -1.098245      -0.040640       0.001714      -0.006179       0.041142      -0.006281      -0.003996       0.008059      -0.028224      -0.040851      -0.016245      -0.008023       0.024267             17.051131      17.536872      -2.580810      -0.780937      18.267467       0.624280      15.349054           0.000052
          191              P       8.040583       6.539644       4.165574       1.381785      81.819910 0.15936922E+04  0.50561933E+05                                15.533587                           13.132542       0.476050       1.938657                    0.999898      47.630379     146.576060       0.475732       0.405812      -1.098245       0.021805       0.034338      -0.006179       0.041143      -0.009081       0.008977      -0.000570       0.024993      -0.040848      -0.016244      -0.008024       0.024268             17.051151      20.319890       0.974014       0.931108      15.484501       0.364175      15.349061           0.000016
          192              P      -1.643207      10.233171      12.357926       1.381781      81.819551 0.15936748E+04  0.50561291E+05                                15.533592                           13.132507       0.476059       1.938659                    0.999898      47.630492     146.576704       0.475730       0.405814      -1.098242      -0.018835       0.036052       0.006179       0.041143       0.015365      -0.004981      -0.007490       0.003232      -0.040842      -0.016242      -0.008027       0.024269             17.051185      15.849930       1.606811      -0.150176      19.954626      -0.988451      15.348999           0.000043
          193              P       1.954689       9.693667      12.357926       1.381782      81.819922 0.15936926E+04  0.50561938E+05                                15.533573                           13.132530       0.476059       1.938659                    0.999898      47.630370     146.575904       0.475733       0.405811      -1.098245       0.040641      -0.001714       0.006179       0.041144      -0.006281      -0.003996       0.008059      -0.028224      -0.040850      -0.016244      -0.008023       0.024267             17.051134      17.536875      -2.580811      -0.780937      18.267469       0.624281      15.349057           0.000025
          194              P      -0.311483       6.847550      12.357926       1.381782      81.819976 0.15936939E+04  0.50562000E+05                                15.533590                           13.132545       0.476053       1.938657                    0.999898      47.630401     146.576112       0.475732       0.405811      -1.098245      -0.021805      -0.034339       0.006179       0.041144      -0.009081       0.008977      -0.000570       0.024993      -0.040847      -0.016243      -0.008024       0.024268             17.051153      20.319892       0.974015       0.931109      15.484503       0.364175      15.349063           0.000029
          195              F       9.394721       1.465898       4.173836      -0.383074      22.747157 0.34141925E+03  0.72094409E+04                                 6.286478                            5.636089       0.347842       2.291083                    0.995011      21.323919      49.833916       0.831369       0.348898      -1.165821      -0.013604      -0.045601       0.018508       0.051060       0.020077       0.000312      -0.015785      -0.074229      -0.044355      -0.035759      -0.017259       0.053019              6.875013       4.484203       0.656338       0.017344      10.566967      -0.636836       5.573867           0.000001
          196              F       7.538964       3.022828       4.268020      -0.372659      25.461114 0.39835833E+03  0.87128730E+04                                 6.658395                            6.036940       0.332157       2.281390                    0.996277      21.486288      50.541281       0.816258       0.343077      -1.174712       0.004758      -0.022358       0.016550       0.028221       0.000828       0.000048       0.000036      -0.011871      -0.001358      -0.005767      -0.000452       0.006219              7.041897      10.135103      -1.107572       0.009000       6.241611       0.119712       4.748978          -0.000005
          197              F       9.221589       3.152684       2.500006      -0.381640      18.684680 0.29003126E+03  0.58703648E+04                                 5.355220                            5.112938       1.126162       2.560795                    0.999009      20.868136      47.502409       0.895279       0.338008      -1.176948      -0.009573      -0.003720      -0.058322       0.059219       0.012274       0.001235      -0.001721       0.004064       0.121580      -0.032765      -0.007823       0.040588              5.499919       4.497159       0.596359      -0.307288       4.890500       0.198010       7.112097           0.000005
          198              F       9.335207       3.140636       5.900542      -0.392390      20.267810 0.31658867E+03  0.65377853E+04                                 5.669111                            5.357753       1.144940       2.573495                    0.998194      20.961449      47.907704       0.872307       0.340018      -1.177366      -0.008975      -0.010987       0.075331       0.076655       0.002468       0.002410      -0.004092      -0.015995       0.128566      -0.029922      -0.013298       0.043220              5.911410       4.529666       0.364367       0.631361       5.803397      -0.777563       7.401167           0.000007
          199              F      10.983824       3.259782       4.155660      -0.337701      15.654027 0.23270837E+03  0.44772157E+04                                 4.764007                            4.579617       0.891312       2.494445                    0.998615      20.240941      45.562166       0.941960       0.337969      -1.171887       0.061892       0.000719       0.002786       0.061959       0.014954       0.004978      -0.004711       0.056521      -0.053472      -0.026840      -0.014279       0.041119              4.861384       5.904391       1.098800      -0.131447       4.483673      -0.259997       4.196089          -0.000001
          200              F       4.301244       4.518178       4.173836      -0.383073      22.746205 0.34140231E+03  0.72089852E+04                                 6.286255                            5.635911       0.347881       2.291097                    0.995011      21.323736      49.832959       0.831391       0.348894      -1.165827      -0.032691       0.034579       0.018508       0.051059      -0.042176      -0.013826       0.007623       0.002339      -0.044364      -0.035754      -0.017262       0.053016              6.874746       8.477526      -2.961909      -0.560160       6.573026       0.303380       5.573688           0.000001
          201              F       6.577464       5.346845       4.268020      -0.372660      25.461169 0.39835992E+03  0.87129171E+04                                 6.658402                            6.036952       0.332157       2.281389                    0.996277      21.486326      50.541407       0.816257       0.343077      -1.174712      -0.021741       0.007058       0.016549       0.028220      -0.005554       0.000007      -0.000060       0.004502      -0.001358      -0.005767      -0.000453       0.006220              7.041901       8.174169       2.239702       0.099174       8.202549      -0.067650       4.748986          -0.000006
          202              F       5.848610       3.824721       2.500006      -0.381641      18.684618 0.29002994E+03  0.58703308E+04                                 5.355203                            5.112922       1.126153       2.560792                    0.999009      20.868137      47.502366       0.895282       0.338008      -1.176949       0.001566       0.010150      -0.058322       0.059219      -0.004378      -0.002108      -0.000209      -0.023290       0.121580      -0.032765      -0.007823       0.040588              5.499901       4.275692      -0.468500       0.325136       5.111940       0.167123       7.112070           0.000008
          203              F       5.781367       3.732350       5.900542      -0.392391      20.267763 0.31658757E+03  0.65377563E+04                                 5.669098                            5.357740       1.144934       2.573493                    0.998194      20.961448      47.907662       0.872309       0.340017      -1.177367      -0.005027       0.013265       0.075331       0.076655      -0.008161      -0.004748      -0.000041       0.003723       0.128566      -0.029922      -0.013297       0.043220              5.911397       5.169406      -0.733723      -0.989078       5.163640      -0.158005       7.401143           0.000010
          204              F       5.060242       2.245032       4.155660      -0.337698      15.652767 0.23268434E+03  0.44766272E+04                                 4.763674                            4.579314       0.891342       2.494455                    0.998615      20.240595      45.560393       0.942014       0.337960      -1.171899      -0.030326      -0.053960       0.002786       0.061960       0.016998      -0.006568      -0.001955      -0.054149      -0.053486      -0.026835      -0.014281       0.041116              4.861032       3.887022       0.065786      -0.159426       6.500252       0.243805       4.195822           0.000002
          205              F       9.491335       7.403118       4.173836      -0.383074      22.746265 0.34140341E+03  0.72090143E+04                                 6.286264                            5.635919       0.347884       2.291097                    0.995011      21.323762      49.833039       0.831391       0.348894      -1.165827       0.046293       0.011020       0.018507       0.051059       0.022102       0.013515       0.008162       0.071886      -0.044358      -0.035756      -0.017260       0.053017              6.874757       9.614256       2.305626       0.542816       5.436319       0.333423       5.573697          -0.000001
          206              F       9.070872       5.017520       4.268020      -0.372660      25.461137 0.39835902E+03  0.87128921E+04                                 6.658398                            6.036945       0.332162       2.281391                    0.996277      21.486304      50.541332       0.816258       0.343077      -1.174712       0.016983       0.015299       0.016550       0.028220       0.004726      -0.000055       0.000024       0.007369      -0.001358      -0.005767      -0.000452       0.006219              7.041900       6.255808      -1.132160      -0.108174      10.120913      -0.052061       4.748979          -0.000007
          207              F       8.117101       6.409788       2.500006      -0.381641      18.684594 0.29002948E+03  0.58703188E+04                                 5.355197                            5.112916       1.126157       2.560793                    0.999009      20.868131      47.502334       0.895282       0.338008      -1.176949       0.008008      -0.006431      -0.058322       0.059219      -0.007896       0.000873       0.001930       0.019228       0.121579      -0.032765      -0.007823       0.040588              5.499894       5.308605      -0.127858      -0.017834       4.079019      -0.365137       7.112059           0.000002
          208              F       8.070726       6.514209       5.900542      -0.392391      20.267760 0.31658755E+03  0.65377558E+04                                 5.669097                            5.357740       1.144932       2.573492                    0.998194      20.961451      47.907669       0.872309       0.340017      -1.177367       0.014002      -0.002279       0.075330       0.076654       0.005692       0.002338       0.004133       0.012274       0.128565      -0.029922      -0.013297       0.043219              5.911395       5.800501       0.369356       0.357702       4.532542       0.935570       7.401141           0.000004
          209              F       7.143234       7.882380       4.155660      -0.337699      15.652799 0.23268489E+03  0.44766403E+04                                 4.763679                            4.579318       0.891332       2.494451                    0.998615      20.240625      45.560475       0.942014       0.337959      -1.171899      -0.031569       0.053242       0.002786       0.061960      -0.031948       0.001590       0.006665      -0.002366      -0.053485      -0.026836      -0.014282       0.041118              4.861040       5.789986      -1.164460       0.290855       4.597309       0.016164       4.195825          -0.000001
          210              F      -1.665621      11.921296      12.349664      -0.383074      22.747137 0.34141889E+03  0.72094313E+04                                 6.286474                            5.636086       0.347840       2.291082                    0.995011      21.323909      49.833885       0.831369       0.348898      -1.165821       0.013604       0.045601      -0.018508       0.051060       0.020077       0.000312      -0.015785      -0.074229      -0.044356      -0.035759      -0.017259       0.053019              6.875008       4.484201       0.656338       0.017344      10.566959      -0.636835       5.573864           0.000001
          211              F       0.190136      10.364366      12.255480      -0.372660      25.461122 0.39835848E+03  0.87128773E+04                                 6.658396                            6.036941       0.332157       2.281390                    0.996277      21.486291      50.541293       0.816258       0.343077      -1.174712      -0.004758       0.022358      -0.016550       0.028221       0.000828       0.000048       0.000036      -0.011871      -0.001357      -0.005767      -0.000452       0.006220              7.041899      10.135105      -1.107572       0.009000       6.241613       0.119712       4.748979          -0.000006
          212              F      -1.492489      10.234510      14.023494      -0.381640      18.684666 0.29003099E+03  0.58703580E+04                                 5.355218                            5.112936       1.126161       2.560796                    0.999009      20.868126      47.502381       0.895279       0.338008      -1.176948       0.009573       0.003720       0.058322       0.059219       0.012274       0.001235      -0.001721       0.004064       0.121580      -0.032765      -0.007823       0.040588              5.499916       4.497158       0.596358      -0.307288       4.890498       0.198010       7.112094           0.000006
          213              F      -1.606107      10.246558      10.622958      -0.392391      20.267806 0.31658859E+03  0.65377832E+04                                 5.669111                            5.357753       1.144939       2.573495                    0.998194      20.961445      47.907693       0.872307       0.340018      -1.177366       0.008975       0.010987      -0.075331       0.076655       0.002468       0.002410      -0.004092      -0.015994       0.128566      -0.029922      -0.013298       0.043220              5.911409       4.529665       0.364367       0.631361       5.803397      -0.777563       7.401165           0.000008
          214              F      -3.254724      10.127412      12.367840      -0.337700      15.654014 0.23270813E+03  0.44772100E+04                                 4.764004                            4.579614       0.891312       2.494446                    0.998615      20.240933      45.562141       0.941961       0.337969      -1.171887      -0.061892      -0.000719      -0.002786       0.061959       0.014954       0.004978      -0.004711       0.056521      -0.053472      -0.026840      -0.014279       0.041119              4.861382       5.904388       1.098799      -0.131447       4.483670      -0.259996       4.196087           0.000001
          215              F       3.427856       8.869016      12.349664      -0.383073      22.746184 0.34140192E+03  0.72089750E+04                                 6.286251                            5.635908       0.347880       2.291097                    0.995011      21.323726      49.832928       0.831391       0.348894      -1.165827       0.032691      -0.034579      -0.018508       0.051058      -0.042176      -0.013826       0.007623       0.002339      -0.044364      -0.035754      -0.017262       0.053016              6.874742       8.477519      -2.961906      -0.560160       6.573021       0.303380       5.573685          -0.000000
          216              F       1.151636       8.040349      12.255480      -0.372661      25.461171 0.39835997E+03  0.87129184E+04                                 6.658403                            6.036953       0.332157       2.281389                    0.996277      21.486327      50.541411       0.816257       0.343077      -1.174712       0.021741      -0.007058      -0.016549       0.028220      -0.005554       0.000007      -0.000060       0.004502      -0.001358      -0.005767      -0.000452       0.006220              7.041902       8.174169       2.239702       0.099174       8.202549      -0.067650       4.748986          -0.000006
          217              F       1.880490       9.562473      14.023494      -0.381641      18.684605 0.29002969E+03  0.58703245E+04                                 5.355201                            5.112920       1.126151       2.560792                    0.999009      20.868127      47.502339       0.895282       0.338008      -1.176949      -0.001566      -0.010150       0.058322       0.059220      -0.004378      -0.002108      -0.000209      -0.023290       0.121580      -0.032765      -0.007823       0.040588              5.499899       4.275691      -0.468500       0.325136       5.111938       0.167123       7.112067           0.000004
          218              F       1.947733       9.654844      10.622958      -0.392391      20.267759 0.31658750E+03  0.65377546E+04                                 5.669098                            5.357740       1.144931       2.573492                    0.998194      20.961442      47.907650       0.872309       0.340017      -1.177366       0.005027      -0.013265      -0.075331       0.076655      -0.008161      -0.004748      -0.000041       0.003723       0.128566      -0.029922      -0.013297       0.043219              5.911397       5.169406      -0.733723      -0.989078       5.163641      -0.158005       7.401143           0.000005
          219              F       2.668858      11.142162      12.367840      -0.337698      15.652746 0.23268394E+03  0.44766174E+04                                 4.763669                            4.579309       0.891343       2.494456                    0.998615      20.240584      45.560355       0.942015       0.337960      -1.171899       0.030326       0.053960      -0.002786       0.061960       0.016998      -0.006568      -0.001955      -0.054149      -0.053487      -0.026835      -0.014281       0.041116              4.861027       3.887019       0.065786      -0.159426       6.500245       0.243804       4.195819           0.000000
          220              F      -1.762235       5.984076      12.349664      -0.383074      22.746251 0.34140318E+03  0.72090081E+04                                 6.286262                            5.635918       0.347883       2.291097                    0.995011      21.323755      49.833019       0.831391       0.348894      -1.165827      -0.046293      -0.011020      -0.018507       0.051059       0.022102       0.013515       0.008162       0.071886      -0.044359      -0.035756      -0.017261       0.053017              6.874754       9.614251       2.305625       0.542816       5.436317       0.333423       5.573695           0.000000
          221              F      -1.341772       8.369674      12.255480      -0.372660      25.461143 0.39835914E+03  0.87128955E+04                                 6.658400                            6.036946       0.332160       2.281390                    0.996277      21.486305      50.541340       0.816258       0.343077      -1.174712      -0.016984      -0.015300      -0.016550       0.028221       0.004727      -0.000055       0.000024       0.007370      -0.001357      -0.005767      -0.000452       0.006220              7.041902       6.255810      -1.132160      -0.108174      10.120915      -0.052061       4.748980          -0.000005
          222              F      -0.388001       6.977406      14.023494      -0.381641      18.684580 0.29002919E+03  0.58703115E+04                                 5.355194                            5.112914       1.126156       2.560793                    0.999009      20.868122      47.502307       0.895283       0.338008      -1.176949      -0.008008       0.006431       0.058322       0.059219      -0.007896       0.000873       0.001930       0.019228       0.121579      -0.032765      -0.007823       0.040588              5.499891       5.308602      -0.127858      -0.017834       4.079017      -0.365137       7.112055           0.000004
          223              F      -0.341626       6.872985      10.622958      -0.392391      20.267759 0.31658755E+03  0.65377558E+04                                 5.669098                            5.357740       1.144930       2.573491                    0.998194      20.961448      47.907664       0.872309       0.340017      -1.177367      -0.014002       0.002279      -0.075330       0.076654       0.005691       0.002338       0.004133       0.012274       0.128565      -0.029922      -0.013297       0.043219              5.911395       5.800501       0.369356       0.357702       4.532543       0.935570       7.401142           0.000006
          224              F       0.585866       5.504814      12.367840      -0.337699      15.652781 0.23268455E+03  0.44766322E+04                                 4.763676                            4.579314       0.891332       2.494452                    0.998615      20.240614      45.560440       0.942014       0.337959      -1.171899       0.031569      -0.053243      -0.002786       0.061961      -0.031948       0.001590       0.006665      -0.002366      -0.053485      -0.026836      -0.014282       0.041118              4.861036       5.789981      -1.164459       0.290854       4.597305       0.016164       4.195822          -0.000000

******************************************************
Auxiliary information for the entire system
The total spin magnetic moment of the unit cell is   0.000371
The total net atomic charge of the unit cell is   -0.000006
Accuracy of reproducing the electrostatic potential in the unit cell:
  The inner radius (bohr) =    5.0000
  The outer radius (bohr) =   12.0000
  Valid grid points have density less than (e/(bohr^3)) =    0.0001
  The number of valid grid points were=       189246
  The rms potential error without charges in kcal/mol is=      2.19614
  The rms potential error with partial charges in kcal/mol is=      0.42373
  The RRMSE value at monopole order=      0.19294
  The rms potential error with partial charges and cloud penetration in kcal/mol is=      0.41908
  The RRMSE value at monopole order with cloud penetration is=      0.19082
  The rms potential error with partial charges and atomic dipoles in kcal/mol is=      0.47248
  The RRMSE value at dipole order=      0.21514
  The rms potential error with partial charges, atomic dipoles and cloud penetration in kcal/mol is=      0.46682
  The RRMSE value at dipole order with cloud penetration=      0.21257

******************************************************
The electron densities and ab initio electrostatic potential were computed in VASP using the PBE functional and
projector augmented wave method. See the main text of the journal article for a description of computational details.
The atomic charges, dipoles, and quadrupoles were computed with the DDEC6 method as described in
(a) T. A. Manz and N. Gabaldon Limas, RSC Adv. 6 (2016) 47771-47801 DOI: 10.1039/c6ra04656h
(b) N. Gabaldon Limas and T. A. Manz, RSC Adv. 8 (2018) 2678-2707 DOI: 10.1039/c7ra11829e.
For each atom in the material, the electron cloud parameters were fit to the spherically averaged atom-in-material
electron density using radial positions for which this density was between 10^-4 and 10^-2 electrons per cubic bohr.
The polarizabilities, dispersion coefficients, and quantum Drude oscillator (QDO) parameters were fit using the MCLF method.
The magnetic structure of the system was optimized in VASP from the default ferromagnetic initial guess using spin polarization.
The atomic spin moments (ASMs) were computed on this optimized magnetic structure using the DDEC6 partition as inputs
to the method of T. A. Manz and D. S. Sholl, J. Chem. Theory Comput. 7 (2011) 4146-4164 DOI: 10.1021/ct200539n.
The RMSE and RRMSE were computed using a uniform grid with Ewald summation.
