# Supplementary material for: A collection of forcefield precursors for metal–organic frameworks
Source: RSC Adv. 2019 Nov 13;9(63):36492–507. doi: 10.1039/c9ra07327b (PMC9075174; doi:10.1039/c9ra07327b)
Supplement: RA-009-C9RA07327B-s4629 [file RA-009-C9RA07327B-s4629.xyz]

  188
jmolscript: load "" {1 1 1} spacegroup "x,y,z" unitcell [{     15.649000     0.000000     0.000000 }, {     -7.824500    13.552432     0.000000 }, {      0.000000     0.000000    16.472000 }]
Zn     0.000000     9.034864     5.329516     0.950675
Zn     7.824500     4.517568    11.142484     0.950675
Ag     4.262866     3.666068    12.648190     0.483645
Ag     8.867975     8.027648    12.648190     0.483644
Ag    10.342659     1.858716    12.648190     0.483645
Ag     3.561634     9.886364     3.823810     0.483645
Ag    -1.043475     5.524784     3.823810     0.483644
Ag    -2.518159    11.693716     3.823810     0.483645
H      3.905990     7.632730     4.684637     0.126162
H      0.866955     7.139421     1.635670     0.119847
H      1.539079     5.977978    16.167268     0.114905
H      4.653230     4.535999     1.614256     0.114015
H      4.132901     5.778757     3.424529     0.103945
H      2.611036     9.059801     8.657683     0.113218
H      4.144638     9.092327    10.375713     0.113337
H      6.918423     7.879384     7.860438     0.109675
H      5.333179     7.760123     6.152292     0.112531
H     -3.167358     6.353380     4.684637     0.126163
H     -2.075057     9.231917     1.635670     0.119847
H     -3.416959     9.230561    16.167268     0.114905
H      9.426175     7.254617     1.614256     0.114016
H     10.762600     7.083856     3.424529     0.103945
H     -1.284000     6.761308     8.657683     0.113218
H     -2.022633     5.416907    10.375713     0.113337
H     11.189035     3.621210     7.860438     0.109676
H     11.878373     5.053702     6.152292     0.112531
H     -0.738633    13.118754     4.684637     0.126159
H      1.208103    10.733526     1.635670     0.119844
H      1.877880    11.896325    16.167268     0.114906
H      9.394095     1.761816     1.614256     0.114016
H      8.577999     0.689819     3.424529     0.103946
H     -1.327035    11.283755     8.657683     0.113221
H     -2.122004    12.595630    10.375713     0.113337
H      5.366042     2.051838     7.860438     0.109676
H      6.261947     0.738608     6.152292     0.112531
H      3.918510     5.919702    11.787363     0.126162
H      6.957545     6.413011    14.836330     0.119847
H      6.285421     7.574454     0.304732     0.114905
H      3.171270     9.016433    14.857744     0.114015
H      3.691599     7.773675    13.047471     0.103945
H      5.213464     4.492631     7.814317     0.113218
H      3.679862     4.460105     6.096287     0.113336
H      0.906077     5.673048     8.611562     0.109675
H      2.491321     5.792309    10.319708     0.112531
H     10.991858     7.199052    11.787363     0.126163
H      9.899557     4.320515    14.836330     0.119847
H     11.241459     4.321871     0.304732     0.114905
H     -1.601675     6.297815    14.857744     0.114016
H     -2.938100     6.468576    13.047471     0.103945
H      9.108500     6.791124     7.814317     0.113218
H      9.847133     8.135525     6.096287     0.113337
H     -3.364535     9.931222     8.611562     0.109676
H     -4.053873     8.498730    10.319708     0.112531
H      8.563133     0.433678    11.787363     0.126159
H      6.616397     2.818906    14.836330     0.119844
H      5.946620     1.656107     0.304732     0.114906
H     -1.569595    11.790616    14.857744     0.114016
H     -0.753499    12.862613    13.047471     0.103946
H      9.151535     2.268677     7.814317     0.113221
H      9.946504     0.956802     6.096287     0.113337
H      2.458458    11.500594     8.611562     0.109676
H      1.562553    12.813824    10.319708     0.112531
C      2.691628     8.313062     6.198414     0.365648
C      3.010085     7.756057     4.903714    -0.513648
C      2.065668     7.399628     3.981282     0.360132
C      2.470195     6.601390     2.778826     0.014360
C      1.656447     6.647468     1.632375    -0.117878
C      2.053931     5.931899     0.469452    -0.145188
C      3.164228     5.196002     0.489218     0.061537
C      3.910685     5.095714     1.594490    -0.139072
C      3.569537     5.822125     2.684936    -0.125129
C      3.539804     4.567170    15.737349     0.273370
C      3.849654     8.375403     7.241091     0.019778
C      3.488945     8.802305     8.496258    -0.115460
C      4.410671     8.853804     9.517522    -0.133345
C      5.707190     8.551585     9.263853     0.056934
C      6.038949     8.126038     8.035042    -0.115143
C      5.082013     8.046079     7.000600    -0.128220
C      6.671951     8.710148    10.286764     0.300935
C     -1.970992     7.064883     6.198414     0.365635
C     -2.612601     7.067593     4.903714    -0.513648
C     -2.449069     8.063697     3.981282     0.360125
C     -3.342626     8.112486     2.778826     0.014361
C     -2.895847     8.794173     1.632375    -0.117877
C     -3.714290     8.807726     0.469452    -0.145189
C     10.742256     8.214129     0.489218     0.061538
C     10.282175     7.617822     1.594490    -0.139073
C     11.081839     7.550060     2.684936    -0.125129
C     10.009883     8.203287    15.737349     0.273370
C     -2.496015     6.030832     7.241091     0.019778
C     -1.945953     6.129765     8.496258    -0.115463
C     -2.362217     5.305777     9.517522    -0.133345
C     12.376794     4.334068     9.263853     0.056935
C     11.842381     4.259529     8.035042    -0.115145
C     12.251602     5.128240     7.000600    -0.128220
C     12.031734     3.419279    10.286764     0.300935
C     -0.720636    11.726919     6.198414     0.365686
C     -0.397485    12.281214     4.903714    -0.513647
C      0.383401    11.641539     3.981282     0.360121
C      0.872432    12.390989     2.778826     0.014392
C      1.239401    11.663223     1.632375    -0.117871
C      1.660359    12.365239     0.469452    -0.145195
C      9.567016     0.142301     0.489218     0.061539
C      9.280639     0.838896     1.594490    -0.139072
C      8.822124     0.180247     2.684936    -0.125142
C      9.923813     0.781975    15.737349     0.273370
C     -1.353638    12.698629     7.241091     0.019781
C     -1.542991    12.172794     8.496258    -0.115456
C     -2.048454    12.945283     9.517522    -0.133347
C      5.389516     0.666780     9.263853     0.056936
C      5.592170     1.166864     8.035042    -0.115142
C      6.139885     0.378113     7.000600    -0.128221
C      4.769815     1.423005    10.286764     0.300936
C      5.132872     5.239370    10.273586     0.365649
C      4.814415     5.796375    11.568286    -0.513648
C      5.758832     6.152804    12.490718     0.360132
C      5.354305     6.951042    13.693174     0.014360
C      6.168053     6.904964    14.839625    -0.117878
C      5.770569     7.620533    16.002548    -0.145188
C      4.660272     8.356430    15.982782     0.061537
C      3.913815     8.456718    14.877510    -0.139072
C      4.254963     7.730307    13.787064    -0.125128
C      4.284696     8.985262     0.734651     0.273371
C      3.974846     5.177029     9.230909     0.019778
C      4.335555     4.750127     7.975742    -0.115461
C      3.413829     4.698628     6.954478    -0.133345
C      2.117310     5.000847     7.208147     0.056934
C      1.785551     5.426394     8.436958    -0.115143
C      2.742487     5.506353     9.471400    -0.128220
C      1.152549     4.842284     6.185236     0.300935
C      9.795492     6.487549    10.273586     0.365635
C     10.437101     6.484839    11.568286    -0.513648
C     10.273568     5.488735    12.490718     0.360124
C     11.167126     5.439946    13.693174     0.014361
C     10.720347     4.758259    14.839625    -0.117877
C     11.538790     4.744706    16.002548    -0.145189
C     -2.917756     5.338303    15.982782     0.061537
C     -2.457675     5.934610    14.877510    -0.139073
C     -3.257339     6.002372    13.787064    -0.125129
C     -2.185383     5.349145     0.734651     0.273370
C     10.320515     7.521600     9.230909     0.019778
C      9.770453     7.422667     7.975742    -0.115463
C     10.186717     8.246655     6.954478    -0.133345
C     -4.552294     9.218364     7.208147     0.056935
C     -4.017881     9.292903     8.436958    -0.115145
C     -4.427102     8.424192     9.471400    -0.128220
C     -4.207234    10.133153     6.185236     0.300935
C      8.545136     1.825513    10.273586     0.365686
C      8.221985     1.271218    11.568286    -0.513647
C      7.441099     1.910893    12.490718     0.360121
C      6.952068     1.161443    13.693174     0.014392
C      6.585099     1.889209    14.839625    -0.117871
C      6.164141     1.187193    16.002548    -0.145195
C     -1.742516    13.410131    15.982782     0.061539
C     -1.456139    12.713536    14.877510    -0.139072
C     -0.997624    13.372185    13.787064    -0.125142
C     -2.099313    12.770457     0.734651     0.273370
C      9.178138     0.853803     9.230909     0.019781
C      9.367491     1.379638     7.975742    -0.115456
C      9.872954     0.607149     6.954478    -0.133347
C      2.434984    12.885652     7.208147     0.056936
C      2.232330    12.385568     8.436958    -0.115142
C      1.684615    13.174319     9.471400    -0.128221
C      3.054685    12.129427     6.185236     0.300936
N      7.437187     8.748095    11.149897    -0.397375
N      3.926334     3.978994    14.808328    -0.407866
N     11.681979     2.737591    11.149897    -0.397373
N      9.307243     8.162630    14.808328    -0.407865
N      4.354334     2.066746    11.149897    -0.397371
N     10.239923     1.410808    14.808328    -0.407863
N      0.387313     4.804337     5.322103    -0.397375
N      3.898166     9.573438     1.663672    -0.407866
N     -3.857479    10.814841     5.322103    -0.397373
N     -1.482743     5.389802     1.663672    -0.407865
N      3.470166    11.485686     5.322103    -0.397371
N     -2.415423    12.141624     1.663672    -0.407863
O      1.608717     8.697951     6.557503    -0.441081
O      0.816878     7.616467     4.045523    -0.501461
O     -1.096212     7.810267     6.557503    -0.441042
O     -1.636885     9.036762     4.045523    -0.501456
O     -0.512505    10.596647     6.557503    -0.441170
O      0.820008    10.451636     4.045523    -0.501465
O      6.215783     4.854481     9.914497    -0.441081
O      7.007622     5.935965    12.426477    -0.501461
O      8.920712     5.742165     9.914497    -0.441042
O      9.461385     4.515670    12.426477    -0.501456
O      8.337005     2.955785     9.914497    -0.441170
O      7.004492     3.100796    12.426477    -0.501465

The following XYZ coordinates are in angstroms. Other properties are in atomic units.
The sperically averaged electron density of each atom fit to a function of the form exp(a - br)
eigen_1, eigen_2 and eigen_3 are the three eigenvalues of traceless quadrupole moment tensor
  atom number  atomic symbol              X              Y              Z     net charge C6 coefficient C8 coefficient C10 coefficient fluctuating dipole atomic polarizability isotropic forcefield polarizability              a              b squared Pearson coefficient          <r^3>          <r^4>         wp_QDO          m_QDO          q_QDO       dipole_x       dipole_y       dipole_z         dipole            Qxy            Qxz            Qyz     Q(x^2-y^2)  Q(3z^2 - R^2)        eigen_1        eigen_2        eigen_3 static polarizability      alpha(xx)      alpha(xy)      alpha(xz)      alpha(yy)      alpha(yz)      alpha(zz) atomic spin moment
            1             Zn       0.000000       9.034864       5.329516       0.950675      83.893074 0.14685421E+04  0.44235802E+05                                17.095079                           13.629877       0.236780       1.965692                    0.995176      44.188919     119.572674       0.428637       0.474383      -1.089934       0.000005       0.000146       0.003355       0.003358      -0.000030      -0.000008       0.000136       0.000061       0.122965      -0.020537      -0.020452       0.040989             22.293999      25.896821       0.000207      -0.000088      25.894696      -0.000071      15.090481           0.000021
            2             Zn       7.824500       4.517568      11.142484       0.950675      83.893060 0.14685419E+04  0.44235794E+05                                17.095080                           13.629878       0.236779       1.965692                    0.995176      44.188917     119.572678       0.428637       0.474383      -1.089934      -0.000005      -0.000147      -0.003355       0.003358      -0.000030      -0.000008       0.000136       0.000061       0.122965      -0.020537      -0.020452       0.040989             22.293999      25.896820       0.000209      -0.000088      25.894697      -0.000071      15.090481           0.000019
            3             Ag       4.262866       3.666068      12.648190       0.483645     185.410794 0.45392821E+04  0.17428361E+06                                26.088529                           22.347239       1.016589       2.004731                    0.998116      83.286872     223.659806       0.386674       0.412564      -1.174094       0.084646      -0.050796       0.028377       0.102715      -0.023994      -0.002393       0.047257      -0.028623       0.187373      -0.063836      -0.021831       0.085667             32.029606      21.163564      -4.187882      -7.921957      31.315888      10.935227      43.609365           0.000041
            4             Ag       8.867975       8.027648      12.648190       0.483644     185.408257 0.45392068E+04  0.17427991E+06                                26.088225                           22.346990       1.016580       2.004729                    0.998116      83.286672     223.658361       0.386678       0.412562      -1.174096      -0.086314      -0.047904       0.028378       0.102714      -0.000393       0.042123      -0.021557       0.055859       0.187348      -0.063828      -0.021832       0.085660             32.029237      32.404234      -2.302109      13.431090      20.074587       1.392982      43.608890           0.000063
            5             Ag      10.342659       1.858716      12.648190       0.483645     185.411495 0.45392949E+04  0.17428425E+06                                26.088614                           22.347286       1.016591       2.004733                    0.998116      83.286880     223.660010       0.386673       0.412565      -1.174093       0.001669       0.098707       0.028376       0.102719       0.024384      -0.039728      -0.025706      -0.027235       0.187369      -0.063825      -0.021841       0.085666             32.029738      25.151080       6.490114      -5.509324      27.328574     -12.328329      43.609560           0.000066
            6             Ag       3.561634       9.886364       3.823810       0.483645     185.410804 0.45392826E+04  0.17428364E+06                                26.088530                           22.347241       1.016589       2.004731                    0.998116      83.286874     223.659818       0.386674       0.412565      -1.174094      -0.084646       0.050796      -0.028377       0.102715      -0.023994      -0.002393       0.047257      -0.028623       0.187373      -0.063836      -0.021831       0.085667             32.029607      21.163564      -4.187882      -7.921956      31.315891      10.935226      43.609365           0.000042
            7             Ag      -1.043475       5.524784       3.823810       0.483644     185.408245 0.45392065E+04  0.17427990E+06                                26.088224                           22.346990       1.016580       2.004729                    0.998116      83.286668     223.658350       0.386678       0.412562      -1.174096       0.086314       0.047904      -0.028378       0.102714      -0.000393       0.042123      -0.021557       0.055859       0.187348      -0.063828      -0.021832       0.085660             32.029235      32.404235      -2.302108      13.431089      20.074585       1.392982      43.608887           0.000063
            8             Ag      -2.518159      11.693716       3.823810       0.483645     185.411496 0.45392950E+04  0.17428426E+06                                26.088614                           22.347286       1.016591       2.004733                    0.998116      83.286881     223.660014       0.386673       0.412565      -1.174093      -0.001669      -0.098707      -0.028376       0.102719       0.024384      -0.039728      -0.025706      -0.027235       0.187369      -0.063825      -0.021841       0.085666             32.029738      25.151081       6.490114      -5.509325      27.328574     -12.328329      43.609558           0.000069
            9              H       3.905990       7.632730       4.684637       0.126162       1.283316 0.10406077E+02  0.11021201E+03                                 2.001301                            1.920676      -1.681700       2.070226                    0.990972       4.175613      12.550667       0.435022       1.329391      -0.695128       0.030164      -0.007284      -0.007868       0.032013      -0.005722      -0.001894       0.010289       0.032305       0.005192      -0.022105       0.004819       0.017286              2.055335       2.352014      -0.091040       0.069298       1.711659       0.167378       2.102331          -0.000002
           10              H       0.866955       7.139421       1.635670       0.119847       1.077366 0.78235617E+01  0.76537564E+02                                 1.749688                            1.646862      -1.032047       2.390205                    0.997927       3.496936       9.839249       0.481609       1.299994      -0.704683      -0.036609       0.023369       0.001244       0.043450      -0.014057       0.008938       0.003037       0.007431      -0.011925      -0.017434      -0.000471       0.017905              1.822353       2.248538      -0.415555      -0.054861       1.656316       0.120930       1.562206           0.000003
           11              H       1.539079       5.977978      16.167268       0.114905       1.093703 0.80608793E+01  0.78677557E+02                                 1.709805                            1.629299      -0.810453       2.495034                    0.999482       3.331489       9.068634       0.508144       1.234953      -0.720797      -0.023517       0.001048      -0.029297       0.037583      -0.011057       0.008062       0.005589       0.011211       0.017663      -0.018698       0.005645       0.013052              1.729625       1.811120      -0.059413       0.350057       1.371266       0.043577       2.006487          -0.000001
           12              H       4.653230       4.535999       1.614256       0.114015       1.084254 0.75762906E+01  0.71929977E+02                                 1.620439                            1.517050      -0.775545       2.508976                    0.999683       3.151238       8.130515       0.566341       1.139133      -0.744501       0.028616      -0.023191       0.002379       0.036911      -0.015624       0.006540       0.007012       0.009220       0.015499      -0.022197       0.008309       0.013888              1.666846       1.851602      -0.520822      -0.063278       1.727748       0.086112       1.421186          -0.000000
           13              H       4.132901       5.778757       3.424529       0.103945       1.129345 0.82099305E+01  0.80073342E+02                                 1.707286                            1.611656      -0.850042       2.467211                    0.999090       3.342297       8.938106       0.529324       1.186414      -0.731940       0.020986       0.000196       0.027626       0.034694      -0.010244       0.009332       0.005635       0.011962       0.008610      -0.017893       0.003886       0.014008              1.750465       1.606672      -0.100282       0.344259       1.434930       0.090874       2.209794          -0.000001
           14              H       2.611036       9.059801       8.657683       0.113218       1.133638 0.82504279E+01  0.80674164E+02                                 1.717650                            1.620114      -0.973160       2.408900                    0.998702       3.364502       9.048053       0.525052       1.193016      -0.729958      -0.036521       0.010986       0.008098       0.038988      -0.008632      -0.011797       0.006010       0.019446       0.010287      -0.014890      -0.006224       0.021114              1.785708       2.244568      -0.344848       0.067080       1.620970       0.033461       1.491586           0.000001
           15              H       4.144638       9.092327      10.375713       0.113337       1.070443 0.77888859E+01  0.74948572E+02                                 1.648467                            1.572237      -0.802645       2.498428                    0.999545       3.237009       8.588996       0.534843       1.190123      -0.731613      -0.012833       0.007239       0.033803       0.036874      -0.005689      -0.003181       0.006259       0.024123       0.021691      -0.018139       0.004646       0.013494              1.664562       1.442765      -0.109837      -0.099259       1.426508       0.155040       2.124411          -0.000003
           16              H       6.918423       7.879384       7.860438       0.109675       1.005518 0.69080169E+01  0.65342764E+02                                 1.648524                            1.527008      -0.932736       2.431516                    0.998440       3.436175       9.427579       0.511566       1.265786      -0.711217       0.032933      -0.015684      -0.006788       0.037103      -0.008353      -0.000900       0.008645       0.015669       0.024950      -0.017864       0.004548       0.013316              1.736993       2.524608      -0.241724      -0.043883       1.317966       0.011607       1.368405           0.000001
           17              H       5.333179       7.760123       6.152292       0.112531       1.125131 0.83060561E+01  0.81663903E+02                                 1.740207                            1.652041      -0.861132       2.470921                    0.998870       3.368249       9.196218       0.505583       1.232192      -0.721344       0.007822      -0.012510      -0.033015       0.036162      -0.007507      -0.004617       0.010128       0.020818       0.027500      -0.019912       0.002589       0.017322              1.764289       1.640045      -0.055866       0.008716       1.412687       0.217835       2.240133          -0.000002
           18              H      -3.167358       6.353380       4.684637       0.126163       1.283313 0.10406032E+02  0.11021115E+03                                 2.001277                            1.920655      -1.681708       2.070223                    0.990972       4.175587      12.550468       0.435032       1.329367      -0.695133      -0.021390      -0.022481      -0.007868       0.032013       0.016850       0.009857      -0.003504      -0.006242       0.005191      -0.022105       0.004818       0.017287              2.055308       1.950569       0.322795       0.110304       2.113052      -0.143699       2.102302          -0.000002
           19              H      -2.075057       9.231917       1.635670       0.119847       1.077370 0.78235941E+01  0.76537937E+02                                 1.749689                            1.646864      -1.032052       2.390204                    0.997927       3.496942       9.839260       0.481610       1.299991      -0.704684       0.038543       0.020020       0.001244       0.043450       0.010246      -0.001839      -0.009259       0.020633      -0.011927      -0.017434      -0.000471       0.017905              1.822355       2.164255       0.464219       0.132159       1.740604      -0.012955       1.562206           0.000004
           20              H      -3.416959       9.230561      16.167268       0.114905       1.093696 0.80608063E+01  0.78676531E+02                                 1.709785                            1.629282      -0.810451       2.495035                    0.999482       3.331469       9.068511       0.508153       1.234938      -0.720800       0.012667       0.019842      -0.029298       0.037583       0.010383       0.000809      -0.009777       0.013546       0.017664      -0.018698       0.005645       0.013052              1.729604       1.532666       0.220164      -0.137287       1.649684      -0.324940       2.006461           0.000000
           21              H       9.426175       7.254617       1.614256       0.114016       1.084243 0.75761915E+01  0.71928757E+02                                 1.620423                            1.517036      -0.775543       2.508978                    0.999683       3.151224       8.130447       0.566347       1.139127      -0.744503      -0.034393      -0.013187       0.002379       0.036911       0.011805       0.002803      -0.009170       0.022450       0.015499      -0.022197       0.008309       0.013888              1.666829       2.209732       0.314037       0.106212       1.369581       0.011744       1.421173           0.000001
           22              H      10.762600       7.083856       3.424529       0.103945       1.129329 0.82097743E+01  0.80071291E+02                                 1.707256                            1.611629      -0.850033       2.467215                    0.999090       3.342269       8.937948       0.529334       1.186398      -0.731944      -0.010324      -0.018273       0.027626       0.034694       0.010303       0.000214      -0.010900       0.011762       0.008610      -0.017894       0.003885       0.014008              1.750433       1.564685       0.124504      -0.093427       1.476865      -0.343564       2.209748           0.000000
           23              H      -1.284000       6.761308       8.657683       0.113218       1.133649 0.82505301E+01  0.80675379E+02                                 1.717657                            1.620120      -0.973174       2.408893                    0.998702       3.364525       9.048114       0.525053       1.193010      -0.729959       0.027775       0.026135       0.008100       0.038989       0.012735       0.011104       0.007213       0.005227       0.010284      -0.014889      -0.006226       0.021116              1.785715       2.075526       0.442453      -0.004563       1.790028      -0.074824       1.491592           0.000003
           24              H      -2.022633       5.416907      10.375713       0.113337       1.070447 0.77889310E+01  0.74949168E+02                                 1.648476                            1.572245      -0.802643       2.498430                    0.999545       3.237018       8.589049       0.534839       1.190129      -0.731611       0.012686       0.007494       0.033803       0.036874       0.013290       0.007011      -0.000374      -0.002208       0.021690      -0.018139       0.004646       0.013494              1.664571       1.525703       0.061959       0.183899       1.343587       0.008441       2.124424          -0.000002
           25              H      11.189035       3.621210       7.860438       0.109676       1.005525 0.69080647E+01  0.65343159E+02                                 1.648512                            1.526997      -0.932735       2.431517                    0.998440       3.436174       9.427492       0.511577       1.265760      -0.711223      -0.030049      -0.020679      -0.006788       0.037103       0.010961       0.007937      -0.003543       0.006634       0.024950      -0.017865       0.004548       0.013316              1.736980       1.828952       0.643346       0.031995       2.013591       0.032201       1.368396           0.000002
           26              H      11.878373       5.053702       6.152292       0.112531       1.125104 0.83057626E+01  0.81659884E+02                                 1.740139                            1.651981      -0.861129       2.470922                    0.998870       3.368187       9.195833       0.505609       1.232145      -0.721354      -0.014745      -0.000519      -0.033015       0.036162       0.012768       0.011080      -0.001065       0.002593       0.027501      -0.019912       0.002588       0.017323              1.764218       1.517854       0.126373       0.184283       1.534768      -0.116458       2.240032          -0.000001
           27              H      -0.738633      13.118754       4.684637       0.126159       1.283333 0.10406247E+02  0.11021415E+03                                 2.001308                            1.920683      -1.681703       2.070221                    0.990973       4.175645      12.550739       0.435025       1.329378      -0.695131      -0.008774       0.029764      -0.007868       0.032012      -0.011127      -0.007963      -0.006785      -0.026064       0.005191      -0.022105       0.004818       0.017287              2.055342       1.792910      -0.231763      -0.179605       2.270776      -0.023674       2.102339          -0.000002
           28              H       1.208103      10.733526       1.635670       0.119844       1.077386 0.78237375E+01  0.76539668E+02                                 1.749704                            1.646876      -1.032037       2.390207                    0.997927       3.496970       9.839350       0.481609       1.299986      -0.704685      -0.001934      -0.043390       0.001244       0.043450       0.003812      -0.007098       0.006222      -0.028064      -0.011929      -0.017434      -0.000472       0.017906              1.822371       1.444501      -0.048663      -0.077299       2.460397      -0.107978       1.562217           0.000004
           29              H       1.877880      11.896325      16.167268       0.114906       1.093697 0.80608317E+01  0.78676971E+02                                 1.709799                            1.629294      -0.810457       2.495033                    0.999482       3.331480       9.068601       0.508145       1.234953      -0.720797       0.010850      -0.020891      -0.029298       0.037583       0.000674      -0.008871       0.004188      -0.024757       0.017662      -0.018697       0.005645       0.013052              1.729618       1.429772      -0.160755      -0.212766       1.752604       0.281366       2.006477          -0.000001
           30              H       9.394095       1.761816       1.614256       0.114016       1.084219 0.75759687E+01  0.71925847E+02                                 1.620373                            1.516992      -0.775539       2.508980                    0.999683       3.151184       8.130201       0.566369       1.139095      -0.744511       0.005776       0.036378       0.002379       0.036911       0.003820      -0.009342       0.002158      -0.031671       0.015500      -0.022196       0.008308       0.013888              1.666775       1.307620       0.206767      -0.042933       2.271576      -0.097848       1.421130           0.000002
           31              H       8.577999       0.689819       3.424529       0.103946       1.129333 0.82097989E+01  0.80071525E+02                                 1.707254                            1.611627      -0.850042       2.467211                    0.999090       3.342265       8.937913       0.529338       1.186391      -0.731946      -0.010662       0.018078       0.027626       0.034695      -0.000057      -0.009546       0.005264      -0.023723       0.008611      -0.017893       0.003886       0.014007              1.750431       1.390995      -0.024226      -0.250822       1.650553       0.252695       2.209744           0.000000
           32              H      -1.327035      11.283755       8.657683       0.113221       1.133612 0.82501871E+01  0.80671180E+02                                 1.717622                            1.620089      -0.973136       2.408917                    0.998702       3.364453       9.047871       0.525057       1.193013      -0.729959       0.008747      -0.037123       0.008096       0.038989      -0.004106       0.000692      -0.013219      -0.024673       0.010291      -0.014892      -0.006220       0.021112              1.785678       1.478199      -0.097600      -0.062515       2.387272       0.041359       1.491562           0.000003
           33              H      -2.122004      12.595630      10.375713       0.113337       1.070416 0.77886040E+01  0.74944798E+02                                 1.648402                            1.572178      -0.802643       2.498430                    0.999545       3.236947       8.588627       0.534871       1.190077      -0.731623       0.000147      -0.014733       0.033803       0.036875      -0.007601      -0.003831      -0.005885      -0.021914       0.021692      -0.018139       0.004645       0.013494              1.664494       1.335406       0.047876      -0.084632       1.533764      -0.163472       2.124313          -0.000002
           34              H       5.366042       2.051838       7.860438       0.109676       1.005522 0.69080447E+01  0.65342959E+02                                 1.648513                            1.526998      -0.932735       2.431517                    0.998440       3.436174       9.427508       0.511575       1.265765      -0.711222      -0.002883       0.036363      -0.006788       0.037103      -0.002608      -0.007036      -0.005102      -0.022302       0.024949      -0.017864       0.004548       0.013316              1.736980       1.410278      -0.401625       0.011890       2.432268      -0.043808       1.368396           0.000001
           35              H       6.261947       0.738608       6.152292       0.112531       1.125138 0.83061198E+01  0.81664655E+02                                 1.740210                            1.652044      -0.861130       2.470922                    0.998870       3.368261       9.196246       0.505584       1.232187      -0.721345       0.006923       0.013029      -0.033015       0.036162      -0.005261      -0.006463      -0.009063      -0.023412       0.027500      -0.019912       0.002589       0.017322              1.764292       1.421148      -0.070516      -0.193009       1.631590      -0.101370       2.240137          -0.000001
           36              H       3.918510       5.919702      11.787363       0.126162       1.283316 0.10406079E+02  0.11021204E+03                                 2.001300                            1.920676      -1.681699       2.070226                    0.990972       4.175613      12.550663       0.435023       1.329390      -0.695128      -0.030164       0.007284       0.007868       0.032013      -0.005722      -0.001894       0.010289       0.032305       0.005192      -0.022105       0.004819       0.017286              2.055334       2.352014      -0.091040       0.069298       1.711658       0.167378       2.102330          -0.000002
           37              H       6.957545       6.413011      14.836330       0.119847       1.077365 0.78235583E+01  0.76537519E+02                                 1.749687                            1.646862      -1.032046       2.390205                    0.997927       3.496935       9.839244       0.481609       1.299994      -0.704683       0.036609      -0.023369      -0.001244       0.043450      -0.014057       0.008938       0.003037       0.007431      -0.011925      -0.017434      -0.000471       0.017905              1.822353       2.248537      -0.415555      -0.054861       1.656315       0.120930       1.562206           0.000003
           38              H       6.285421       7.574454       0.304732       0.114905       1.093703 0.80608793E+01  0.78677559E+02                                 1.709805                            1.629300      -0.810453       2.495034                    0.999482       3.331489       9.068635       0.508144       1.234954      -0.720797       0.023517      -0.001048       0.029297       0.037583      -0.011057       0.008062       0.005589       0.011211       0.017663      -0.018698       0.005645       0.013052              1.729625       1.811120      -0.059414       0.350057       1.371266       0.043577       2.006488          -0.000001
           39              H       3.171270       9.016433      14.857744       0.114015       1.084253 0.75762883E+01  0.71929952E+02                                 1.620439                            1.517050      -0.775545       2.508976                    0.999683       3.151237       8.130513       0.566341       1.139133      -0.744501      -0.028616       0.023191      -0.002379       0.036911      -0.015624       0.006540       0.007012       0.009220       0.015499      -0.022197       0.008309       0.013888              1.666846       1.851602      -0.520822      -0.063278       1.727748       0.086112       1.421186          -0.000000
           40              H       3.691599       7.773675      13.047471       0.103945       1.129345 0.82099278E+01  0.80073312E+02                                 1.707286                            1.611656      -0.850041       2.467212                    0.999090       3.342296       8.938104       0.529324       1.186414      -0.731940      -0.020986      -0.000196      -0.027626       0.034694      -0.010244       0.009332       0.005635       0.011962       0.008610      -0.017893       0.003886       0.014008              1.750465       1.606672      -0.100282       0.344259       1.434929       0.090874       2.209794          -0.000001
           41              H       5.213464       4.492631       7.814317       0.113218       1.133638 0.82504277E+01  0.80674160E+02                                 1.717650                            1.620114      -0.973160       2.408900                    0.998702       3.364502       9.048052       0.525052       1.193015      -0.729958       0.036521      -0.010986      -0.008098       0.038988      -0.008632      -0.011797       0.006010       0.019446       0.010287      -0.014890      -0.006224       0.021114              1.785708       2.244568      -0.344848       0.067080       1.620970       0.033461       1.491586           0.000001
           42              H       3.679862       4.460105       6.096287       0.113336       1.070443 0.77888873E+01  0.74948591E+02                                 1.648467                            1.572237      -0.802645       2.498428                    0.999545       3.237009       8.588997       0.534843       1.190123      -0.731612       0.012833      -0.007239      -0.033803       0.036874      -0.005689      -0.003181       0.006259       0.024123       0.021691      -0.018139       0.004646       0.013494              1.664562       1.442766      -0.109837      -0.099259       1.426509       0.155040       2.124412          -0.000003
           43              H       0.906077       5.673048       8.611562       0.109675       1.005517 0.69080128E+01  0.65342716E+02                                 1.648523                            1.527008      -0.932735       2.431516                    0.998440       3.436174       9.427576       0.511566       1.265787      -0.711217      -0.032933       0.015684       0.006788       0.037103      -0.008353      -0.000900       0.008645       0.015669       0.024950      -0.017864       0.004548       0.013316              1.736992       2.524607      -0.241723      -0.043883       1.317965       0.011607       1.368405           0.000001
           44              H       2.491321       5.792309      10.319708       0.112531       1.125132 0.83060574E+01  0.81663919E+02                                 1.740207                            1.652041      -0.861132       2.470921                    0.998870       3.368249       9.196218       0.505583       1.232191      -0.721344      -0.007822       0.012510       0.033015       0.036162      -0.007507      -0.004617       0.010128       0.020818       0.027500      -0.019912       0.002590       0.017322              1.764289       1.640046      -0.055866       0.008716       1.412687       0.217835       2.240134          -0.000002
           45              H      10.991858       7.199052      11.787363       0.126163       1.283313 0.10406030E+02  0.11021113E+03                                 2.001277                            1.920655      -1.681708       2.070223                    0.990972       4.175587      12.550468       0.435032       1.329367      -0.695133       0.021390       0.022481       0.007868       0.032013       0.016850       0.009857      -0.003504      -0.006242       0.005191      -0.022105       0.004818       0.017287              2.055308       1.950569       0.322795       0.110304       2.113052      -0.143698       2.102302          -0.000002
           46              H       9.899557       4.320515      14.836330       0.119847       1.077369 0.78235933E+01  0.76537932E+02                                 1.749690                            1.646864      -1.032052       2.390203                    0.997927       3.496942       9.839262       0.481610       1.299991      -0.704684      -0.038543      -0.020020      -0.001244       0.043450       0.010246      -0.001839      -0.009259       0.020633      -0.011927      -0.017434      -0.000471       0.017905              1.822355       2.164255       0.464219       0.132159       1.740604      -0.012955       1.562206           0.000004
           47              H      11.241459       4.321871       0.304732       0.114905       1.093696 0.80608089E+01  0.78676559E+02                                 1.709785                            1.629282      -0.810451       2.495035                    0.999482       3.331470       9.068512       0.508153       1.234937      -0.720800      -0.012667      -0.019842       0.029298       0.037583       0.010383       0.000809      -0.009777       0.013546       0.017664      -0.018698       0.005645       0.013052              1.729603       1.532666       0.220164      -0.137287       1.649683      -0.324940       2.006461           0.000000
           48              H      -1.601675       6.297815      14.857744       0.114016       1.084243 0.75761915E+01  0.71928757E+02                                 1.620423                            1.517036      -0.775543       2.508978                    0.999683       3.151224       8.130447       0.566347       1.139127      -0.744503       0.034393       0.013187      -0.002379       0.036911       0.011805       0.002803      -0.009170       0.022450       0.015499      -0.022197       0.008309       0.013888              1.666829       2.209732       0.314036       0.106212       1.369581       0.011744       1.421173           0.000001
           49              H      -2.938100       6.468576      13.047471       0.103945       1.129329 0.82097745E+01  0.80071295E+02                                 1.707256                            1.611629      -0.850033       2.467215                    0.999090       3.342269       8.937949       0.529334       1.186398      -0.731944       0.010324       0.018273      -0.027627       0.034694       0.010303       0.000214      -0.010900       0.011762       0.008610      -0.017894       0.003885       0.014008              1.750433       1.564686       0.124504      -0.093427       1.476865      -0.343564       2.209748           0.000000
           50              H       9.108500       6.791124       7.814317       0.113218       1.133649 0.82505303E+01  0.80675383E+02                                 1.717657                            1.620120      -0.973174       2.408893                    0.998702       3.364525       9.048115       0.525053       1.193010      -0.729959      -0.027775      -0.026135      -0.008100       0.038989       0.012735       0.011104       0.007213       0.005227       0.010284      -0.014889      -0.006226       0.021116              1.785716       2.075527       0.442453      -0.004563       1.790028      -0.074824       1.491592           0.000003
           51              H       9.847133       8.135525       6.096287       0.113337       1.070447 0.77889345E+01  0.74949205E+02                                 1.648476                            1.572245      -0.802643       2.498430                    0.999545       3.237019       8.589050       0.534839       1.190128      -0.731611      -0.012686      -0.007494      -0.033803       0.036874       0.013290       0.007011      -0.000374      -0.002208       0.021690      -0.018139       0.004646       0.013494              1.664571       1.525703       0.061959       0.183899       1.343587       0.008441       2.124424          -0.000002
           52              H      -3.364535       9.931222       8.611562       0.109676       1.005525 0.69080641E+01  0.65343154E+02                                 1.648512                            1.526997      -0.932735       2.431517                    0.998440       3.436174       9.427493       0.511577       1.265760      -0.711223       0.030049       0.020679       0.006788       0.037103       0.010961       0.007937      -0.003543       0.006634       0.024950      -0.017865       0.004548       0.013316              1.736980       1.828952       0.643346       0.031995       2.013591       0.032201       1.368396           0.000002
           53              H      -4.053873       8.498730      10.319708       0.112531       1.125104 0.83057666E+01  0.81659927E+02                                 1.740139                            1.651981      -0.861130       2.470922                    0.998870       3.368188       9.195834       0.505610       1.232144      -0.721354       0.014745       0.000519       0.033015       0.036162       0.012768       0.011080      -0.001065       0.002593       0.027501      -0.019912       0.002588       0.017323              1.764218       1.517854       0.126373       0.184283       1.534768      -0.116458       2.240032          -0.000000
           54              H       8.563133       0.433678      11.787363       0.126159       1.283333 0.10406247E+02  0.11021415E+03                                 2.001308                            1.920683      -1.681703       2.070221                    0.990973       4.175645      12.550738       0.435025       1.329378      -0.695131       0.008774      -0.029764       0.007868       0.032012      -0.011127      -0.007963      -0.006785      -0.026065       0.005191      -0.022105       0.004818       0.017287              2.055342       1.792910      -0.231763      -0.179605       2.270776      -0.023674       2.102339          -0.000002
           55              H       6.616397       2.818906      14.836330       0.119844       1.077386 0.78237375E+01  0.76539668E+02                                 1.749704                            1.646876      -1.032037       2.390207                    0.997927       3.496970       9.839350       0.481609       1.299986      -0.704685       0.001934       0.043390      -0.001244       0.043450       0.003812      -0.007098       0.006222      -0.028064      -0.011929      -0.017434      -0.000472       0.017906              1.822371       1.444501      -0.048663      -0.077299       2.460397      -0.107978       1.562217           0.000003
           56              H       5.946620       1.656107       0.304732       0.114906       1.093696 0.80608277E+01  0.78676928E+02                                 1.709799                            1.629294      -0.810457       2.495033                    0.999482       3.331479       9.068600       0.508145       1.234954      -0.720797      -0.010850       0.020891       0.029298       0.037583       0.000674      -0.008871       0.004188      -0.024757       0.017663      -0.018697       0.005645       0.013052              1.729618       1.429772      -0.160755      -0.212766       1.752604       0.281366       2.006477          -0.000000
           57              H      -1.569595      11.790616      14.857744       0.114016       1.084220 0.75759700E+01  0.71925856E+02                                 1.620372                            1.516992      -0.775540       2.508980                    0.999683       3.151185       8.130201       0.566369       1.139094      -0.744511      -0.005776      -0.036378      -0.002379       0.036911       0.003820      -0.009342       0.002158      -0.031671       0.015500      -0.022196       0.008308       0.013888              1.666775       1.307619       0.206767      -0.042933       2.271575      -0.097848       1.421130           0.000002
           58              H      -0.753499      12.862613      13.047471       0.103946       1.129333 0.82097989E+01  0.80071526E+02                                 1.707254                            1.611627      -0.850042       2.467211                    0.999090       3.342265       8.937913       0.529338       1.186391      -0.731946       0.010662      -0.018078      -0.027627       0.034695      -0.000057      -0.009546       0.005264      -0.023723       0.008611      -0.017893       0.003886       0.014007              1.750431       1.390995      -0.024226      -0.250822       1.650553       0.252695       2.209744           0.000000
           59              H       9.151535       2.268677       7.814317       0.113221       1.133612 0.82501871E+01  0.80671180E+02                                 1.717622                            1.620089      -0.973136       2.408917                    0.998702       3.364453       9.047871       0.525057       1.193013      -0.729959      -0.008748       0.037123      -0.008096       0.038989      -0.004106       0.000692      -0.013219      -0.024673       0.010291      -0.014892      -0.006220       0.021112              1.785678       1.478199      -0.097600      -0.062515       2.387272       0.041359       1.491562           0.000003
           60              H       9.946504       0.956802       6.096287       0.113337       1.070416 0.77886040E+01  0.74944798E+02                                 1.648402                            1.572178      -0.802643       2.498430                    0.999545       3.236947       8.588627       0.534871       1.190077      -0.731623      -0.000147       0.014733      -0.033803       0.036875      -0.007601      -0.003831      -0.005885      -0.021914       0.021692      -0.018139       0.004645       0.013494              1.664494       1.335406       0.047876      -0.084632       1.533764      -0.163472       2.124313          -0.000002
           61              H       2.458458      11.500594       8.611562       0.109676       1.005522 0.69080447E+01  0.65342962E+02                                 1.648513                            1.526998      -0.932736       2.431517                    0.998440       3.436174       9.427510       0.511575       1.265766      -0.711222       0.002883      -0.036363       0.006788       0.037103      -0.002608      -0.007036      -0.005102      -0.022302       0.024949      -0.017864       0.004548       0.013316              1.736981       1.410278      -0.401625       0.011890       2.432268      -0.043808       1.368396           0.000001
           62              H       1.562553      12.813824      10.319708       0.112531       1.125139 0.83061212E+01  0.81664673E+02                                 1.740211                            1.652045      -0.861130       2.470922                    0.998870       3.368261       9.196247       0.505584       1.232187      -0.721344      -0.006923      -0.013029       0.033015       0.036162      -0.005261      -0.006463      -0.009063      -0.023412       0.027500      -0.019912       0.002589       0.017322              1.764292       1.421148      -0.070516      -0.193009       1.631591      -0.101370       2.240138          -0.000001
           63              C       2.691628       8.313062       6.198414       0.365648      30.637925 0.34334822E+03  0.76967087E+04                                 9.115525                            6.567138      -0.325034       1.924539                    0.999080      25.428959      74.088964       0.580079       0.471030      -1.020233      -0.069662      -0.006147      -0.009265       0.070544       0.022778      -0.002485      -0.009372      -0.070840      -0.018599      -0.039014      -0.007964       0.046978             12.048112      13.789777      -1.570817       4.869201       6.790907       1.837718      15.563651           0.000139
           64              C       3.010085       7.756057       4.903714      -0.513648      48.674333 0.67812252E+03  0.17939510E+05                                11.537517                            8.615074      -0.324170       1.802453                    0.999147      37.536980     117.069625       0.564108       0.410432      -1.060749      -0.013702      -0.018960       0.018871       0.030056      -0.030665      -0.027585      -0.005824       0.075647      -0.138787      -0.057505      -0.019110       0.076615             14.659741      11.956064       1.079294       4.567823       9.441640       5.472819      22.581520          -0.000021
           65              C       2.065668       7.399628       3.981282       0.360132      31.296897 0.32901940E+03  0.73234685E+04                                 9.261525                            6.469038      -0.279810       1.930196                    0.998973      25.700475      75.492307       0.576928       0.476968      -1.013412      -0.061909       0.019585       0.035159       0.073841      -0.012163       0.003668      -0.037050      -0.049604       0.023087      -0.032868      -0.020761       0.053629             12.177670      11.803322      -0.999897       0.538601       8.832426       5.788341      15.897262           0.000135
           66              C       2.470195       6.601390       2.778826       0.014360      39.694865 0.45041993E+03  0.10693789E+05                                10.372219                            7.205470      -0.295402       1.911468                    0.998832      27.814703      80.609096       0.596834       0.432253      -1.053305      -0.002666      -0.024517      -0.021780       0.032903       0.003620       0.002722      -0.004189       0.031759      -0.013102      -0.015862      -0.002832       0.018694             13.942436      10.676372      -4.367817      -2.791631      11.381291       7.657584      19.769644           0.000104
           67              C       1.656447       6.647468       1.632375      -0.117878      35.925787 0.47977175E+03  0.11627204E+05                                 9.717147                            7.472530      -0.132955       1.925533                    0.999308      30.459388      90.586498       0.579073       0.436447      -1.045763       0.013237      -0.015250      -0.001653       0.020261      -0.022695       0.002158      -0.002591      -0.016589      -0.077120      -0.025892      -0.011305       0.037196             11.776510      10.844531      -3.019398      -1.301306       8.617054       4.860713      15.867944           0.000056
           68              C       2.053931       5.931899       0.469452      -0.145188      34.671157 0.43873825E+03  0.10378033E+05                                 9.357167                            7.048889       0.086164       1.995300                    0.999632      29.937357      87.417677       0.609719       0.424685      -1.054929      -0.003476       0.001674       0.031105       0.031343       0.006262       0.032359      -0.007819       0.023029       0.036043      -0.031023      -0.010304       0.041327             11.398811      11.520418      -4.256833      -2.645461       8.950635       4.632812      13.725381           0.000009
           69              C       3.164228       5.196002       0.489218       0.061537      36.347424 0.36381687E+03  0.81724159E+04                                 9.579206                            6.392867      -0.103540       1.989390                    0.999212      26.044155      72.942198       0.647290       0.421250      -1.062225      -0.001007       0.007518       0.018085       0.019611      -0.020384      -0.014562       0.031402      -0.000664       0.082840      -0.037499      -0.014881       0.052379             12.829555      10.331612      -4.355727      -3.513926       9.634885       6.231446      18.522167           0.000081
           70              C       3.910685       5.095714       1.594490      -0.139072      33.352153 0.39981153E+03  0.92209799E+04                                 9.019059                            6.678636       0.153128       2.020857                    0.999827      29.099755      83.337543       0.634794       0.418361      -1.061091      -0.027474       0.011757       0.010329       0.031619      -0.028245      -0.000025      -0.000635       0.031173      -0.070009      -0.023447      -0.020482       0.043930             10.903793       8.342595      -3.346550      -1.232115       8.895845       4.458494      15.472938           0.000042
           71              C       3.569537       5.822125       2.684936      -0.125129      35.025265 0.41469667E+03  0.96908856E+04                                 9.433995                            6.883597       0.020245       1.978105                    0.999731      29.614340      86.496854       0.611704       0.428481      -1.050546      -0.016815      -0.002822      -0.025635       0.030788       0.014435       0.031467      -0.002307       0.016884       0.047042      -0.033859      -0.007560       0.041419             11.689846       9.500956      -4.186920      -2.405716       9.892505       5.541972      15.676076           0.000008
           72              C       3.539804       4.567170      15.737349       0.273370      45.515506 0.34679720E+03  0.77109723E+04                                11.292159                            6.511691       0.181555       2.083149                    0.999659      24.920020      69.840564       0.600799       0.458504      -1.038121      -0.007906       0.016156       0.026405       0.031949      -0.024290       0.070045      -0.072793       0.079022      -0.227434      -0.132015       0.006042       0.125973             16.328611      10.166339      -5.103409      -8.800230      13.048156      11.282856      25.771339           0.000033
           73              C       3.849654       8.375403       7.241091       0.019778      36.119240 0.42744825E+03  0.10023197E+05                                 9.793318                            7.036220      -0.334788       1.905900                    0.998388      27.451965      79.239545       0.601391       0.434337      -1.051332       0.015384      -0.003243       0.036765       0.039986       0.001908      -0.003941       0.005868      -0.022678      -0.014413      -0.012217      -0.003247       0.015465             13.091204      17.463103      -1.691337       7.422130       6.268655       0.679564      15.541855           0.000048
           74              C       3.488945       8.802305       8.496258      -0.115460      32.806268 0.43073967E+03  0.10150004E+05                                 9.070901                            7.030926      -0.049821       1.959518                    0.999570      29.506673      86.215595       0.603967       0.430369      -1.050607       0.020388      -0.014784      -0.005846       0.025854      -0.008856      -0.017923      -0.007976       0.015169      -0.057558      -0.030174       0.004408       0.025765             10.923015      12.852531      -1.829607       5.112162       6.389074       0.651694      13.527439           0.000036
           75              C       4.410671       8.853804       9.517522      -0.133345      32.395623 0.41392020E+03  0.96228912E+04                                 8.848503                            6.788671       0.212652       2.040386                    0.999818      29.146923      83.618775       0.631005       0.417527      -1.062350      -0.002822      -0.020536      -0.021208       0.029656      -0.005026      -0.026378       0.009804      -0.017753       0.065554      -0.032587      -0.005100       0.037687             10.660171      14.110835      -1.972806       4.728002       5.760931       0.049424      12.108747          -0.000009
           76              C       5.707190       8.551585       9.263853       0.056934      33.878634 0.36690182E+03  0.82501507E+04                                 9.123392                            6.419228      -0.017505       2.021348                    0.999233      25.867375      72.227094       0.646766       0.421160      -1.063437      -0.011383      -0.013522      -0.004284       0.018187      -0.008531       0.031450       0.002575       0.045552       0.037718      -0.033025      -0.013283       0.046308             11.692712      15.622282      -1.170265       6.424222       5.389898       0.547636      14.065956           0.000072
           77              C       6.038949       8.126038       8.035042      -0.115143      33.115741 0.42070303E+03  0.98327369E+04                                 9.091170                            6.911080       0.186466       2.040738                    0.999467      28.987959      83.726729       0.615545       0.425743      -1.055861      -0.042476      -0.014580      -0.006262       0.045343      -0.020829      -0.010359      -0.003669       0.019034      -0.071541      -0.028794      -0.006813       0.035607             11.003822      14.823348      -1.060743       4.695845       5.306747       0.663677      12.881369           0.000037
           78              C       5.082013       8.046079       7.000600      -0.128220      33.249455 0.41462406E+03  0.96989068E+04                                 9.157504                            6.900502      -0.065354       1.953489                    0.999568      29.655762      86.957945       0.607995       0.430664      -1.048115       0.014806      -0.005050       0.026528       0.030797      -0.004696      -0.012079       0.016315      -0.025838       0.076203      -0.028377      -0.007742       0.036120             11.249961      15.650955      -1.386358       5.503846       5.508076       0.420975      12.590851           0.000019
           79              C       6.671951       8.710148      10.286764       0.300935      38.015121 0.32665584E+03  0.71766913E+04                                10.175713                            6.403774       0.202191       2.109670                    0.998875      24.287649      68.325084       0.592188       0.470774      -1.028215      -0.022709      -0.015906      -0.024393       0.036928      -0.027276      -0.112824       0.006543      -0.031540      -0.082874      -0.129471       0.022724       0.106748             13.760760      17.911466      -0.354756      11.766867       5.899736      -0.537070      17.471079           0.000017
           80              C      -1.970992       7.064883       6.198414       0.365635      30.638452 0.34335425E+03  0.76968780E+04                                 9.115630                            6.567197      -0.324984       1.924553                    0.999081      25.429164      74.089732       0.580076       0.471030      -1.020233       0.029503       0.063400      -0.009268       0.070540      -0.042058      -0.006880       0.006836      -0.004023      -0.018606      -0.039007      -0.007968       0.046975             12.048277       9.901197       3.816074      -0.843150      10.679750      -5.135800      15.563884           0.000212
           81              C      -2.612601       7.067593       4.903714      -0.513648      48.674537 0.67812520E+03  0.17939585E+05                                11.537516                            8.615068      -0.324180       1.802450                    0.999147      37.537043     117.069537       0.564111       0.410430      -1.060751      -0.009570       0.021346       0.018870       0.030056       0.048085       0.008748       0.026800       0.015293      -0.138786      -0.057504      -0.019107       0.076611             14.659752       9.135581       0.549093       2.455734      12.262097      -6.692282      22.581577          -0.000021
           82              C      -2.449069       8.063697       3.981282       0.360125      31.297126 0.32902301E+03  0.73235694E+04                                 9.261563                            6.469069      -0.279834       1.930185                    0.998972      25.700664      75.492986       0.576927       0.476967      -1.013412       0.047910       0.043818       0.035159       0.073835      -0.015402      -0.033924       0.015348       0.045870       0.023082      -0.032868      -0.020765       0.053633             12.177728      10.441138       1.786299       4.743602      10.194648      -3.360707      15.897398           0.000203
           83              C      -3.342626       8.112486       2.778826       0.014361      39.694896 0.45042078E+03  0.10693815E+05                                10.372231                            7.205480      -0.295408       1.911466                    0.998832      27.814743      80.609284       0.596833       0.432254      -1.053304      -0.019900       0.014567      -0.021779       0.032902       0.011940      -0.004990      -0.000263      -0.022151      -0.013098      -0.015862      -0.002830       0.018692             13.942451      14.987709       1.878628       8.027497       7.069961      -1.411214      19.769683           0.000159
           84              C      -2.895847       8.794173       1.632375      -0.117877      35.925778 0.47977187E+03  0.11627202E+05                                 9.717120                            7.472512      -0.132953       1.925534                    0.999308      30.459404      90.586387       0.579076       0.436445      -1.045765      -0.019825      -0.003839      -0.001654       0.020261       0.004163      -0.003325      -0.000573       0.047604      -0.077122      -0.025892      -0.011304       0.037197             11.776475      11.788772       2.474215       4.860135       7.672773      -1.303402      15.867879           0.000087
           85              C      -3.714290       8.807726       0.469452      -0.145189      34.671235 0.43873967E+03  0.10378073E+05                                 9.357178                            7.048901       0.086162       1.995299                    0.999632      29.937405      87.417794       0.609718       0.424685      -1.054929       0.003188       0.002173       0.031105       0.031343       0.006841      -0.022951      -0.024114      -0.022359       0.036043      -0.031023      -0.010304       0.041327             11.398824      13.279633       3.241163       5.334888       7.191451      -0.025362      13.725388           0.000022
           86              C      10.742256       8.214129       0.489218       0.061538      36.347522 0.36381812E+03  0.81724528E+04                                 9.579228                            6.392882      -0.103552       1.989386                    0.999212      26.044205      72.942424       0.647288       0.421250      -1.062224       0.007015      -0.002887       0.018084       0.019611       0.009904       0.034476      -0.003090       0.035638       0.082840      -0.037499      -0.014881       0.052379             12.829584      13.581275       2.479553       7.153585       6.385270      -0.072575      18.522205           0.000126
           87              C      10.282175       7.617822       1.594490      -0.139073      33.352193 0.39981266E+03  0.92210084E+04                                 9.019045                            6.678633       0.153124       2.020856                    0.999827      29.099804      83.337568       0.634796       0.418360      -1.061092       0.023919       0.017914       0.010330       0.031618       0.027622      -0.000537       0.000338       0.033335      -0.070010      -0.023447      -0.020484       0.043931             10.903767      11.655707       1.433704       4.477212       5.582702      -1.162203      15.472893           0.000069
           88              C      11.081839       7.550060       2.684936      -0.125129      35.025333 0.41469822E+03  0.96909264E+04                                 9.433994                            6.883604       0.020245       1.978105                    0.999731      29.614373      86.496839       0.611705       0.428480      -1.050547       0.005964       0.015973      -0.025635       0.030787       0.000095      -0.017731      -0.026098      -0.033445       0.047042      -0.033858      -0.007562       0.041420             11.689840      13.420604       1.923900       6.002359       5.972856      -0.687571      15.676061           0.000020
           89              C      10.009883       8.203287      15.737349       0.273370      45.515538 0.34679747E+03  0.77109789E+04                                11.292160                            6.511691       0.181551       2.083147                    0.999659      24.920028      69.840562       0.600799       0.458504      -1.038121       0.017944      -0.001232       0.026405       0.031949       0.046364      -0.098063      -0.024266       0.002562      -0.227433      -0.132014       0.006040       0.125974             16.328612      16.747389       1.303836      14.171360       6.467109       1.979785      25.771338           0.000058
           90              C      -2.496015       6.030832       7.241091       0.019778      36.119468 0.42745099E+03  0.10023277E+05                                 9.793355                            7.036240      -0.334802       1.905894                    0.998388      27.452081      79.239952       0.601390       0.434336      -1.051332      -0.010502      -0.011702       0.036764       0.039986      -0.010779       0.007052       0.000479       0.008035      -0.014406      -0.012221      -0.003247       0.015468             13.091266      10.532067       5.693023      -3.122607      13.199753      -6.767585      15.541978           0.000077
           91              C      -1.945953       6.129765       8.496258      -0.115463      32.806490 0.43074300E+03  0.10150097E+05                                 9.070912                            7.030929      -0.049827       1.959515                    0.999570      29.506832      86.215972       0.603970       0.430366      -1.050609      -0.022998      -0.010266      -0.005845       0.025855       0.010993       0.002057       0.019514       0.007756      -0.057559      -0.030178       0.004412       0.025766             10.923037       9.589454       3.713577      -1.991728       9.652180      -4.753116      13.527476           0.000056
           92              C      -2.362217       5.305777       9.517522      -0.133345      32.395717 0.41392118E+03  0.96229214E+04                                 8.848527                            6.788681       0.212650       2.040386                    0.999818      29.146965      83.618982       0.631004       0.417527      -1.062349      -0.016374       0.012712      -0.021208       0.029656      -0.005174       0.021679       0.017943       0.017582       0.065551      -0.032587      -0.005099       0.037686             10.660213       9.556954       4.602046      -2.321229      10.314894      -4.119304      12.108792          -0.000005
           93              C      12.376794       4.334068       9.263853       0.056935      33.878744 0.36690273E+03  0.82501783E+04                                 9.123421                            6.419242      -0.017511       2.021346                    0.999233      25.867421      72.227309       0.646764       0.421161      -1.063437      -0.006020       0.016619      -0.004283       0.018188       0.023990      -0.013496      -0.028524      -0.007998       0.037716      -0.033025      -0.013284       0.046308             11.692759       8.961517       5.015916      -2.737875      12.050758      -5.837388      14.066003           0.000112
           94              C      11.842381       4.259529       8.035042      -0.115145      33.115849 0.42070509E+03  0.98327813E+04                                 9.091111                            6.911043       0.186460       2.040736                    0.999467      28.988122      83.726740       0.615555       0.425736      -1.055866       0.008610       0.044076      -0.006262       0.045344       0.018656       0.002002       0.010805       0.026563      -0.071539      -0.028793      -0.006814       0.035608             11.003740       8.604487       4.651147      -1.773141      11.525475      -4.398500      12.881259           0.000062
           95              C      12.251602       5.128240       7.000600      -0.128220      33.249562 0.41462611E+03  0.96989524E+04                                 9.157480                            6.900495      -0.065355       1.953489                    0.999568      29.655799      86.957625       0.607999       0.430661      -1.048119      -0.011776      -0.010297       0.026528       0.030797      -0.008841       0.020168       0.002305       0.021054       0.076205      -0.028379      -0.007741       0.036120             11.249929       9.244424       5.085172      -2.387368      11.914582      -4.976945      12.590782           0.000036
           96              C      12.031734       3.419279      10.286764       0.300935      38.015243 0.32665644E+03  0.71767126E+04                                10.175759                            6.403796       0.202190       2.109670                    0.998875      24.287658      68.325291       0.592184       0.470777      -1.028213      -0.002423       0.027621      -0.024394       0.036930      -0.000018       0.062078       0.094437       0.063015      -0.082874      -0.129471       0.022722       0.106749             13.760829       9.209949       5.378649      -6.348589      14.601389      -9.921920      17.471149           0.000036
           97              C      -0.720636      11.726919       6.198414       0.365686      30.636975 0.34333615E+03  0.76963910E+04                                 9.115443                            6.567100      -0.325151       1.924509                    0.999080      25.428684      74.088576       0.580069       0.471041      -1.020225       0.040156      -0.057266      -0.009259       0.070552       0.019296       0.009365       0.002529       0.074892      -0.018582      -0.039030      -0.007960       0.046990             12.047944       7.180156      -2.245057      -4.026028      13.400180       3.297809      15.563496           0.000216
           98              C      -0.397485      12.281214       4.903714      -0.513647      48.674354 0.67812022E+03  0.17939437E+05                                11.537533                            8.615068      -0.324173       1.802453                    0.999147      37.536924     117.069474       0.564108       0.410433      -1.060748       0.023271      -0.002393       0.018873       0.030057      -0.017421       0.018839      -0.020980      -0.090940      -0.138796      -0.057511      -0.019107       0.076618             14.659770      11.004979      -1.628413      -7.023573      10.392716       1.219443      22.581614          -0.000021
           99              C       0.383401      11.641539       3.981282       0.360121      31.297015 0.32902269E+03  0.73235529E+04                                 9.261482                            6.469021      -0.279859       1.930175                    0.998972      25.700605      75.492512       0.576936       0.476961      -1.013417       0.013988      -0.063410       0.035170       0.073847       0.027566       0.030252       0.021704       0.003740       0.023085      -0.032871      -0.020762       0.053633             12.177581       8.709229      -0.786524      -5.282174      11.926338      -2.427556      15.897177           0.000207
          100              C       0.872432      12.390989       2.778826       0.014392      39.694134 0.45041082E+03  0.10693547E+05                                10.372235                            7.205496      -0.295614       1.911408                    0.998834      27.814409      80.608865       0.596819       0.432265      -1.053295       0.022551       0.009956      -0.021774       0.032891      -0.015550       0.002268       0.004450      -0.009642      -0.013061      -0.015859      -0.002822       0.018680             13.942430       7.422432       2.489132      -5.235854      14.635218      -6.246370      19.769641           0.000161
          101              C       1.239401      11.663223       1.632375      -0.117871      35.925329 0.47976468E+03  0.11626980E+05                                 9.717023                            7.472440      -0.132921       1.925544                    0.999308      30.459167      90.585369       0.579081       0.436443      -1.045767       0.006600       0.019087      -0.001655       0.020264       0.018537       0.001175       0.003173      -0.031016      -0.077097      -0.025885      -0.011314       0.037199             11.776350       6.558961       0.545161      -3.558789      12.902400      -3.557252      15.867689           0.000088
          102              C       1.660359      12.365239       0.469452      -0.145195      34.671369 0.43874178E+03  0.10378136E+05                                 9.357207                            7.048919       0.086166       1.995300                    0.999631      29.937472      87.418082       0.609717       0.424685      -1.054929       0.000290      -0.003847       0.031102       0.031340      -0.013103      -0.009405       0.031933      -0.000668       0.036036      -0.031024      -0.010301       0.041325             11.398867       5.906581       1.015681      -2.689417      14.564581      -4.607502      13.725440           0.000021
          103              C       9.567016       0.142301       0.489218       0.061539      36.347465 0.36381748E+03  0.81724329E+04                                 9.579214                            6.392873      -0.103557       1.989384                    0.999212      26.044177      72.942263       0.647289       0.421250      -1.062225      -0.006007      -0.004631       0.018084       0.019610       0.010479      -0.019912      -0.028311      -0.034970       0.082836      -0.037496      -0.014881       0.052377             12.829563       6.036906       1.876180      -3.639634      13.929621      -6.158903      18.522164           0.000128
          104              C       9.280639       0.838896       1.594490      -0.139072      33.351918 0.39980967E+03  0.92209072E+04                                 9.018948                            6.678577       0.153133       2.020859                    0.999827      29.099683      83.336636       0.634804       0.418356      -1.061096       0.003556      -0.029670       0.010331       0.031618       0.000624       0.000565       0.000299      -0.064501      -0.070005      -0.023447      -0.020478       0.043925             10.903633       5.859268       1.912796      -3.245060      11.378911      -3.296214      15.472718           0.000071
          105              C       8.822124       0.180247       2.684936      -0.125142      35.025196 0.41469728E+03  0.96908869E+04                                 9.433914                            6.883558       0.020269       1.978112                    0.999731      29.614346      86.496333       0.611713       0.428476      -1.050551       0.010854      -0.013140      -0.025636       0.030785      -0.014529      -0.013736       0.028406       0.016555       0.047035      -0.033858      -0.007562       0.041419             11.689716       6.168585       2.262967      -3.596581      13.224674      -4.854307      15.675888           0.000021
          106              C       9.923813       0.781975      15.737349       0.273370      45.515586 0.34679764E+03  0.77109863E+04                                11.292183                            6.511702       0.181537       2.083144                    0.999659      24.920028      69.840660       0.600798       0.458505      -1.038120      -0.010038      -0.014925       0.026406       0.031950      -0.022071       0.028018       0.097057      -0.081584      -0.227433      -0.132014       0.006041       0.125973             16.328645       7.908035       3.799582      -5.371135      15.306537     -13.262691      25.771362           0.000060
          107              C      -1.353638      12.698629       7.241091       0.019781      36.118936 0.42744582E+03  0.10023123E+05                                 9.793261                            7.036199      -0.334774       1.905907                    0.998388      27.451846      79.239071       0.601392       0.434337      -1.051332      -0.004883       0.014940       0.036766       0.039985       0.008863      -0.003109      -0.006347       0.014633      -0.014431      -0.012214      -0.003247       0.015462             13.091084       7.602449      -4.001610      -4.299506      16.129121       6.087876      15.541682           0.000079
          108              C      -1.542991      12.172794       8.496258      -0.115456      32.805941 0.43073613E+03  0.10149892E+05                                 9.070820                            7.030884      -0.049806       1.959526                    0.999570      29.506481      86.214678       0.603971       0.430368      -1.050609       0.002611       0.025045      -0.005849       0.025852      -0.002145       0.015865      -0.011526      -0.022927      -0.057556      -0.030168       0.004404       0.025764             10.922889       6.420385      -1.883920      -3.120398      12.821026       4.101334      13.527255           0.000058
          109              C      -2.048454      12.945283       9.517522      -0.133347      32.395591 0.41392112E+03  0.96229073E+04                                 8.848477                            6.788671       0.212652       2.040386                    0.999818      29.146895      83.618378       0.631007       0.417526      -1.062351       0.019196       0.007824      -0.021207       0.029656       0.010200       0.004697      -0.027747       0.000171       0.065556      -0.032586      -0.005102       0.037688             10.660123       6.139893      -2.629197      -2.406776      13.731826       4.069847      12.108649          -0.000004
          110              C       5.389516       0.666780       9.263853       0.056936      33.878605 0.36690180E+03  0.82501490E+04                                 9.123388                            6.419230      -0.017517       2.021345                    0.999233      25.867361      72.227015       0.646765       0.421160      -1.063437       0.017403      -0.003095      -0.004282       0.018187      -0.015457      -0.017954       0.025950      -0.037551       0.037715      -0.033024      -0.013284       0.046308             11.692694       6.934509      -3.845604      -3.686375      14.077618       5.289720      14.065956           0.000114
          111              C       5.592170       1.166864       8.035042      -0.115142      33.115736 0.42070343E+03  0.98327340E+04                                 9.091100                            6.911034       0.186466       2.040739                    0.999467      28.988043      83.726512       0.615555       0.425737      -1.055866       0.033867      -0.029494      -0.006262       0.045344       0.002175       0.008358      -0.007136      -0.045592      -0.071539      -0.028794      -0.006812       0.035606             11.003720       6.767206      -3.590390      -2.922648      13.362695       3.734835      12.881260           0.000062
          112              C       6.139885       0.378113       7.000600      -0.128221      33.249607 0.41462671E+03  0.96989799E+04                                 9.157509                            6.900509      -0.065354       1.953489                    0.999568      29.655874      86.958190       0.607996       0.430662      -1.048117      -0.003030       0.015348       0.026528       0.030798       0.013536      -0.008089      -0.018618       0.004784       0.076201      -0.028376      -0.007742       0.036119             11.249953       6.843165      -3.698803      -3.116486      14.315851       4.555969      12.590843           0.000035
          113              C       4.769815       1.423005      10.286764       0.300936      38.014829 0.32665323E+03  0.71766162E+04                                10.175648                            6.403738       0.202190       2.109670                    0.998875      24.287549      68.324612       0.592191       0.470773      -1.028216       0.025131      -0.011713      -0.024394       0.036930       0.027298       0.050744      -0.100980      -0.031474      -0.082877      -0.129472       0.022724       0.106748             13.760654       8.595379      -5.023807      -5.418272      15.215628      10.458846      17.470955           0.000035
          114              C       5.132872       5.239370      10.273586       0.365649      30.637905 0.34334798E+03  0.76967023E+04                                 9.115524                            6.567137      -0.325037       1.924538                    0.999080      25.428949      74.088942       0.580079       0.471030      -1.020233       0.069661       0.006148       0.009265       0.070543       0.022778      -0.002485      -0.009373      -0.070841      -0.018600      -0.039014      -0.007965       0.046979             12.048109      13.789774      -1.570817       4.869199       6.790906       1.837718      15.563647           0.000117
          115              C       4.814415       5.796375      11.568286      -0.513648      48.674308 0.67812218E+03  0.17939499E+05                                11.537514                            8.615072      -0.324171       1.802453                    0.999147      37.536967     117.069570       0.564108       0.410432      -1.060749       0.013702       0.018960      -0.018871       0.030056      -0.030664      -0.027585      -0.005824       0.075647      -0.138786      -0.057505      -0.019109       0.076615             14.659736      11.956060       1.079293       4.567820       9.441637       5.472816      22.581510          -0.000019
          116              C       5.758832       6.152804      12.490718       0.360132      31.296876 0.32901917E+03  0.73234624E+04                                 9.261523                            6.469037      -0.279812       1.930195                    0.998973      25.700465      75.492285       0.576928       0.476968      -1.013412       0.061909      -0.019585      -0.035159       0.073841      -0.012163       0.003668      -0.037051      -0.049605       0.023087      -0.032869      -0.020761       0.053630             12.177668      11.803321      -0.999897       0.538601       8.832424       5.788339      15.897258           0.000113
          117              C       5.354305       6.951042      13.693174       0.014360      39.694843 0.45041968E+03  0.10693781E+05                                10.372217                            7.205469      -0.295403       1.911468                    0.998832      27.814693      80.609066       0.596834       0.432253      -1.053305       0.002666       0.024517       0.021780       0.032902       0.003621       0.002722      -0.004189       0.031758      -0.013102      -0.015862      -0.002832       0.018693             13.942432      10.676370      -4.367816      -2.791629      11.381287       7.657581      19.769638           0.000087
          118              C       6.168053       6.904964      14.839625      -0.117878      35.925775 0.47977158E+03  0.11627199E+05                                 9.717146                            7.472529      -0.132955       1.925533                    0.999308      30.459380      90.586471       0.579073       0.436447      -1.045763      -0.013237       0.015250       0.001654       0.020261      -0.022695       0.002158      -0.002591      -0.016589      -0.077120      -0.025892      -0.011304       0.037196             11.776508      10.844529      -3.019397      -1.301306       8.617053       4.860711      15.867942           0.000047
          119              C       5.770569       7.620533      16.002548      -0.145188      34.671143 0.43873806E+03  0.10378027E+05                                 9.357165                            7.048887       0.086164       1.995300                    0.999632      29.937349      87.417647       0.609719       0.424685      -1.054929       0.003476      -0.001674      -0.031105       0.031343       0.006262       0.032359      -0.007819       0.023029       0.036042      -0.031023      -0.010304       0.041327             11.398808      11.520414      -4.256832      -2.645459       8.950632       4.632810      13.725377           0.000006
          120              C       4.660272       8.356430      15.982782       0.061537      36.347410 0.36381673E+03  0.81724122E+04                                 9.579205                            6.392866      -0.103541       1.989390                    0.999212      26.044148      72.942179       0.647290       0.421250      -1.062225       0.001007      -0.007518      -0.018085       0.019611      -0.020383      -0.014562       0.031402      -0.000664       0.082839      -0.037498      -0.014881       0.052379             12.829552      10.331611      -4.355726      -3.513925       9.634884       6.231444      18.522163           0.000068
          121              C       3.913815       8.456718      14.877510      -0.139072      33.352142 0.39981139E+03  0.92209759E+04                                 9.019057                            6.678635       0.153128       2.020858                    0.999827      29.099748      83.337518       0.634794       0.418361      -1.061091       0.027474      -0.011757      -0.010329       0.031619      -0.028245      -0.000025      -0.000635       0.031173      -0.070009      -0.023447      -0.020482       0.043930             10.903790       8.342594      -3.346549      -1.232114       8.895842       4.458493      15.472934           0.000034
          122              C       4.254963       7.730307      13.787064      -0.125128      35.025247 0.41469646E+03  0.96908792E+04                                 9.433991                            6.883595       0.020246       1.978105                    0.999731      29.614330      86.496813       0.611705       0.428481      -1.050546       0.016815       0.002822       0.025635       0.030788       0.014435       0.031467      -0.002307       0.016884       0.047041      -0.033859      -0.007560       0.041419             11.689840       9.500952      -4.186918      -2.405714       9.892501       5.541969      15.676068           0.000004
          123              C       4.284696       8.985262       0.734651       0.273371      45.515484 0.34679704E+03  0.77109681E+04                                11.292157                            6.511690       0.181554       2.083148                    0.999659      24.920012      69.840544       0.600799       0.458504      -1.038120       0.007906      -0.016156      -0.026405       0.031949      -0.024290       0.070045      -0.072793       0.079021      -0.227434      -0.132015       0.006042       0.125972             16.328608      10.166337      -5.103407      -8.800227      13.048153      11.282853      25.771333           0.000027
          124              C       3.974846       5.177029       9.230909       0.019778      36.119221 0.42744802E+03  0.10023190E+05                                 9.793317                            7.036219      -0.334789       1.905900                    0.998388      27.451956      79.239520       0.601391       0.434337      -1.051332      -0.015383       0.003243      -0.036765       0.039986       0.001908      -0.003941       0.005868      -0.022678      -0.014413      -0.012218      -0.003247       0.015465             13.091201      17.463098      -1.691337       7.422126       6.268654       0.679564      15.541850           0.000038
          125              C       4.335555       4.750127       7.975742      -0.115461      32.806264 0.43073962E+03  0.10150002E+05                                 9.070900                            7.030925      -0.049821       1.959518                    0.999570      29.506670      86.215582       0.603967       0.430369      -1.050607      -0.020388       0.014784       0.005846       0.025854      -0.008856      -0.017923      -0.007976       0.015168      -0.057558      -0.030174       0.004409       0.025765             10.923014      12.852529      -1.829607       5.112161       6.389073       0.651694      13.527438           0.000031
          126              C       3.413829       4.698628       6.954478      -0.133345      32.395612 0.41392006E+03  0.96228869E+04                                 8.848501                            6.788669       0.212652       2.040386                    0.999818      29.146918      83.618752       0.631005       0.417527      -1.062350       0.002822       0.020536       0.021208       0.029656      -0.005026      -0.026378       0.009804      -0.017753       0.065554      -0.032587      -0.005100       0.037687             10.660168      14.110830      -1.972805       4.727999       5.760930       0.049425      12.108744          -0.000010
          127              C       2.117310       5.000847       7.208147       0.056934      33.878626 0.36690174E+03  0.82501485E+04                                 9.123391                            6.419228      -0.017506       2.021348                    0.999233      25.867371      72.227080       0.646766       0.421160      -1.063437       0.011383       0.013522       0.004283       0.018187      -0.008531       0.031450       0.002574       0.045551       0.037717      -0.033025      -0.013283       0.046308             11.692710      15.622279      -1.170265       6.424220       5.389898       0.547636      14.065954           0.000060
          128              C       1.785551       5.426394       8.436958      -0.115143      33.115730 0.42070289E+03  0.98327328E+04                                 9.091168                            6.911079       0.186466       2.040738                    0.999467      28.987952      83.726704       0.615545       0.425743      -1.055860       0.042476       0.014580       0.006263       0.045343      -0.020829      -0.010359      -0.003669       0.019033      -0.071541      -0.028794      -0.006813       0.035607             11.003819      14.823344      -1.060742       4.695843       5.306746       0.663677      12.881367           0.000030
          129              C       2.742487       5.506353       9.471400      -0.128220      33.249439 0.41462386E+03  0.96989008E+04                                 9.157501                            6.900500      -0.065353       1.953489                    0.999568      29.655753      86.957911       0.607995       0.430664      -1.048115      -0.014806       0.005050      -0.026528       0.030797      -0.004695      -0.012079       0.016314      -0.025837       0.076203      -0.028377      -0.007742       0.036119             11.249957      15.650948      -1.386358       5.503842       5.508075       0.420976      12.590847           0.000015
          130              C       1.152549       4.842284       6.185236       0.300935      38.015108 0.32665573E+03  0.71766884E+04                                10.175711                            6.403773       0.202190       2.109669                    0.998875      24.287644      68.325069       0.592188       0.470774      -1.028215       0.022709       0.015905       0.024393       0.036929      -0.027276      -0.112824       0.006543      -0.031541      -0.082874      -0.129471       0.022724       0.106747             13.760757      17.911462      -0.354756      11.766864       5.899735      -0.537069      17.471075           0.000012
          131              C       9.795492       6.487549      10.273586       0.365635      30.638465 0.34335445E+03  0.76968834E+04                                 9.115631                            6.567198      -0.324982       1.924553                    0.999081      25.429172      74.089752       0.580076       0.471030      -1.020233      -0.029503      -0.063400       0.009268       0.070540      -0.042058      -0.006880       0.006836      -0.004023      -0.018606      -0.039007      -0.007967       0.046974             12.048278       9.901197       3.816075      -0.843152      10.679752      -5.135802      15.563885           0.000199
          132              C      10.437101       6.484839      11.568286      -0.513648      48.674544 0.67812539E+03  0.17939591E+05                                11.537517                            8.615069      -0.324179       1.802450                    0.999147      37.537048     117.069559       0.564111       0.410430      -1.060751       0.009570      -0.021346      -0.018870       0.030056       0.048085       0.008748       0.026800       0.015293      -0.138786      -0.057504      -0.019107       0.076611             14.659752       9.135582       0.549096       2.455730      12.262100      -6.692282      22.581575          -0.000020
          133              C      10.273568       5.488735      12.490718       0.360124      31.297123 0.32902306E+03  0.73235707E+04                                 9.261562                            6.469069      -0.279833       1.930185                    0.998972      25.700670      75.493003       0.576927       0.476967      -1.013412      -0.047910      -0.043818      -0.035160       0.073835      -0.015402      -0.033924       0.015347       0.045870       0.023082      -0.032868      -0.020765       0.053633             12.177724      10.441137       1.786303       4.743596      10.194651      -3.360705      15.897385           0.000190
          134              C      11.167126       5.439946      13.693174       0.014361      39.694905 0.45042106E+03  0.10693824E+05                                10.372232                            7.205482      -0.295407       1.911467                    0.998832      27.814749      80.609303       0.596833       0.432254      -1.053305       0.019900      -0.014567       0.021780       0.032902       0.011941      -0.004990      -0.000263      -0.022150      -0.013098      -0.015862      -0.002830       0.018692             13.942452      14.987713       1.878630       8.027497       7.069962      -1.411213      19.769680           0.000149
          135              C      10.720347       4.758259      14.839625      -0.117877      35.925783 0.47977199E+03  0.11627206E+05                                 9.717121                            7.472513      -0.132953       1.925533                    0.999308      30.459409      90.586405       0.579076       0.436445      -1.045765       0.019825       0.003839       0.001654       0.020261       0.004163      -0.003324      -0.000574       0.047604      -0.077122      -0.025892      -0.011304       0.037197             11.776475      11.788773       2.474215       4.860136       7.672773      -1.303402      15.867878           0.000081
          136              C      11.538790       4.744706      16.002548      -0.145189      34.671239 0.43873972E+03  0.10378074E+05                                 9.357178                            7.048901       0.086162       1.995299                    0.999632      29.937408      87.417802       0.609718       0.424685      -1.054929      -0.003188      -0.002173      -0.031105       0.031343       0.006841      -0.022951      -0.024114      -0.022359       0.036043      -0.031023      -0.010304       0.041327             11.398824      13.279634       3.241164       5.334888       7.191451      -0.025361      13.725388           0.000020
          137              C      -2.917756       5.338303      15.982782       0.061537      36.347529 0.36381820E+03  0.81724550E+04                                 9.579229                            6.392883      -0.103552       1.989386                    0.999212      26.044209      72.942434       0.647288       0.421250      -1.062224      -0.007015       0.002887      -0.018085       0.019611       0.009904       0.034476      -0.003090       0.035638       0.082840      -0.037499      -0.014881       0.052379             12.829584      13.581276       2.479553       7.153586       6.385271      -0.072574      18.522206           0.000118
          138              C      -2.457675       5.934610      14.877510      -0.139073      33.352198 0.39981275E+03  0.92210107E+04                                 9.019046                            6.678634       0.153124       2.020856                    0.999827      29.099808      83.337581       0.634796       0.418360      -1.061092      -0.023919      -0.017914      -0.010330       0.031618       0.027623      -0.000537       0.000338       0.033335      -0.070010      -0.023447      -0.020484       0.043931             10.903768      11.655707       1.433704       4.477212       5.582702      -1.162203      15.472894           0.000064
          139              C      -3.257339       6.002372      13.787064      -0.125129      35.025339 0.41469832E+03  0.96909291E+04                                 9.433995                            6.883604       0.020245       1.978105                    0.999731      29.614378      86.496855       0.611705       0.428480      -1.050547      -0.005964      -0.015973       0.025635       0.030787       0.000095      -0.017731      -0.026098      -0.033445       0.047042      -0.033858      -0.007562       0.041420             11.689840      13.420603       1.923900       6.002358       5.972856      -0.687572      15.676061           0.000019
          140              C      -2.185383       5.349145       0.734651       0.273370      45.515541 0.34679748E+03  0.77109793E+04                                11.292160                            6.511691       0.181552       2.083148                    0.999659      24.920029      69.840566       0.600799       0.458504      -1.038121      -0.017944       0.001232      -0.026405       0.031948       0.046364      -0.098063      -0.024266       0.002562      -0.227433      -0.132014       0.006040       0.125974             16.328613      16.747390       1.303836      14.171361       6.467109       1.979785      25.771339           0.000054
          141              C      10.320515       7.521600       9.230909       0.019778      36.119478 0.42745112E+03  0.10023281E+05                                 9.793356                            7.036241      -0.334802       1.905894                    0.998388      27.452086      79.239966       0.601390       0.434336      -1.051332       0.010502       0.011702      -0.036764       0.039986      -0.010779       0.007052       0.000479       0.008035      -0.014406      -0.012221      -0.003247       0.015468             13.091267      10.532068       5.693024      -3.122608      13.199755      -6.767587      15.541979           0.000071
          142              C       9.770453       7.422667       7.975742      -0.115463      32.806492 0.43074304E+03  0.10150098E+05                                 9.070912                            7.030929      -0.049827       1.959515                    0.999570      29.506834      86.215980       0.603970       0.430366      -1.050609       0.022998       0.010266       0.005845       0.025855       0.010993       0.002057       0.019514       0.007756      -0.057559      -0.030177       0.004412       0.025766             10.923037       9.589455       3.713578      -1.991728       9.652180      -4.753116      13.527476           0.000053
          143              C      10.186717       8.246655       6.954478      -0.133345      32.395718 0.41392118E+03  0.96229214E+04                                 8.848527                            6.788681       0.212650       2.040386                    0.999818      29.146966      83.618982       0.631004       0.417527      -1.062349       0.016374      -0.012712       0.021208       0.029656      -0.005174       0.021680       0.017943       0.017582       0.065551      -0.032587      -0.005099       0.037687             10.660213       9.556954       4.602046      -2.321229      10.314894      -4.119304      12.108791          -0.000005
          144              C      -4.552294       9.218364       7.208147       0.056935      33.878746 0.36690275E+03  0.82501788E+04                                 9.123421                            6.419242      -0.017511       2.021346                    0.999233      25.867422      72.227311       0.646764       0.421161      -1.063437       0.006020      -0.016619       0.004283       0.018188       0.023990      -0.013496      -0.028524      -0.007998       0.037716      -0.033025      -0.013283       0.046308             11.692759       8.961517       5.015916      -2.737875      12.050758      -5.837388      14.066003           0.000105
          145              C      -4.017881       9.292903       8.436958      -0.115145      33.115853 0.42070514E+03  0.98327827E+04                                 9.091112                            6.911043       0.186460       2.040736                    0.999467      28.988124      83.726747       0.615555       0.425736      -1.055866      -0.008610      -0.044076       0.006262       0.045344       0.018656       0.002002       0.010805       0.026563      -0.071539      -0.028793      -0.006814       0.035608             11.003741       8.604487       4.651147      -1.773142      11.525476      -4.398500      12.881260           0.000058
          146              C      -4.427102       8.424192       9.471400      -0.128220      33.249566 0.41462615E+03  0.96989537E+04                                 9.157481                            6.900495      -0.065355       1.953489                    0.999568      29.655802      86.957633       0.607999       0.430661      -1.048119       0.011776       0.010297      -0.026528       0.030797      -0.008841       0.020168       0.002305       0.021054       0.076205      -0.028379      -0.007741       0.036120             11.249930       9.244425       5.085173      -2.387368      11.914583      -4.976946      12.590782           0.000034
          147              C      -4.207234      10.133153       6.185236       0.300935      38.015243 0.32665645E+03  0.71767126E+04                                10.175758                            6.403795       0.202191       2.109670                    0.998875      24.287659      68.325290       0.592184       0.470777      -1.028213       0.002423      -0.027621       0.024394       0.036930      -0.000018       0.062078       0.094437       0.063015      -0.082874      -0.129471       0.022722       0.106749             13.760827       9.209948       5.378649      -6.348588      14.601387      -9.921919      17.471147           0.000034
          148              C       8.545136       1.825513      10.273586       0.365686      30.636979 0.34333620E+03  0.76963924E+04                                 9.115444                            6.567100      -0.325150       1.924509                    0.999080      25.428686      74.088582       0.580069       0.471041      -1.020225      -0.040156       0.057266       0.009259       0.070552       0.019296       0.009365       0.002529       0.074892      -0.018582      -0.039030      -0.007960       0.046990             12.047945       7.180157      -2.245057      -4.026028      13.400181       3.297809      15.563497           0.000178
          149              C       8.221985       1.271218      11.568286      -0.513647      48.674356 0.67812023E+03  0.17939438E+05                                11.537534                            8.615068      -0.324173       1.802453                    0.999147      37.536925     117.069479       0.564108       0.410433      -1.060748      -0.023271       0.002393      -0.018873       0.030058      -0.017421       0.018839      -0.020980      -0.090941      -0.138796      -0.057511      -0.019107       0.076618             14.659771      11.004980      -1.628413      -7.023573      10.392716       1.219443      22.581616          -0.000018
          150              C       7.441099       1.910893      12.490718       0.360121      31.297018 0.32902272E+03  0.73235537E+04                                 9.261483                            6.469021      -0.279858       1.930176                    0.998972      25.700606      75.492514       0.576936       0.476961      -1.013417      -0.013988       0.063410      -0.035170       0.073847       0.027566       0.030252       0.021704       0.003740       0.023085      -0.032871      -0.020762       0.053633             12.177582       8.709229      -0.786524      -5.282174      11.926338      -2.427557      15.897178           0.000170
          151              C       6.952068       1.161443      13.693174       0.014392      39.694136 0.45041084E+03  0.10693548E+05                                10.372235                            7.205497      -0.295613       1.911408                    0.998834      27.814410      80.608869       0.596819       0.432265      -1.053295      -0.022551      -0.009956       0.021774       0.032891      -0.015550       0.002267       0.004450      -0.009642      -0.013061      -0.015859      -0.002822       0.018680             13.942431       7.422432       2.489132      -5.235854      14.635218      -6.246370      19.769642           0.000133
          152              C       6.585099       1.889209      14.839625      -0.117871      35.925331 0.47976471E+03  0.11626981E+05                                 9.717023                            7.472440      -0.132921       1.925544                    0.999308      30.459168      90.585372       0.579081       0.436443      -1.045767      -0.006600      -0.019087       0.001655       0.020264       0.018537       0.001175       0.003173      -0.031016      -0.077097      -0.025885      -0.011314       0.037199             11.776350       6.558961       0.545161      -3.558789      12.902400      -3.557252      15.867690           0.000072
          153              C       6.164141       1.187193      16.002548      -0.145195      34.671370 0.43874181E+03  0.10378137E+05                                 9.357207                            7.048919       0.086166       1.995300                    0.999631      29.937473      87.418083       0.609717       0.424685      -1.054929      -0.000290       0.003847      -0.031102       0.031340      -0.013103      -0.009405       0.031933      -0.000668       0.036036      -0.031024      -0.010301       0.041325             11.398867       5.906581       1.015680      -2.689417      14.564580      -4.607501      13.725439           0.000016
          154              C      -1.742516      13.410131      15.982782       0.061539      36.347467 0.36381750E+03  0.81724334E+04                                 9.579214                            6.392873      -0.103557       1.989384                    0.999212      26.044178      72.942267       0.647289       0.421250      -1.062225       0.006007       0.004631      -0.018084       0.019610       0.010479      -0.019912      -0.028311      -0.034970       0.082836      -0.037496      -0.014881       0.052377             12.829564       6.036906       1.876180      -3.639634      13.929621      -6.158904      18.522165           0.000104
          155              C      -1.456139      12.713536      14.877510      -0.139072      33.351921 0.39980971E+03  0.92209083E+04                                 9.018948                            6.678577       0.153133       2.020859                    0.999827      29.099685      83.336640       0.634804       0.418356      -1.061096      -0.003556       0.029670      -0.010331       0.031618       0.000624       0.000565       0.000299      -0.064501      -0.070005      -0.023447      -0.020478       0.043925             10.903633       5.859268       1.912796      -3.245060      11.378911      -3.296214      15.472719           0.000058
          156              C      -0.997624      13.372185      13.787064      -0.125142      35.025197 0.41469730E+03  0.96908875E+04                                 9.433914                            6.883558       0.020269       1.978112                    0.999731      29.614347      86.496337       0.611713       0.428476      -1.050551      -0.010854       0.013140       0.025636       0.030785      -0.014529      -0.013736       0.028406       0.016555       0.047035      -0.033858      -0.007562       0.041419             11.689716       6.168585       2.262967      -3.596581      13.224674      -4.854307      15.675888           0.000015
          157              C      -2.099313      12.770457       0.734651       0.273370      45.515587 0.34679765E+03  0.77109866E+04                                11.292182                            6.511701       0.181538       2.083144                    0.999659      24.920029      69.840660       0.600798       0.458505      -1.038120       0.010038       0.014925      -0.026406       0.031950      -0.022071       0.028018       0.097057      -0.081584      -0.227433      -0.132014       0.006041       0.125973             16.328644       7.908034       3.799581      -5.371135      15.306536     -13.262690      25.771361           0.000049
          158              C       9.178138       0.853803       9.230909       0.019781      36.118938 0.42744584E+03  0.10023124E+05                                 9.793261                            7.036199      -0.334774       1.905907                    0.998388      27.451847      79.239074       0.601392       0.434337      -1.051332       0.004883      -0.014940      -0.036766       0.039985       0.008863      -0.003109      -0.006347       0.014633      -0.014431      -0.012214      -0.003247       0.015462             13.091084       7.602449      -4.001610      -4.299506      16.129121       6.087876      15.541682           0.000063
          159              C       9.367491       1.379638       7.975742      -0.115456      32.805941 0.43073613E+03  0.10149892E+05                                 9.070820                            7.030884      -0.049806       1.959526                    0.999570      29.506481      86.214681       0.603971       0.430368      -1.050609      -0.002611      -0.025045       0.005850       0.025852      -0.002145       0.015865      -0.011526      -0.022927      -0.057556      -0.030168       0.004404       0.025764             10.922889       6.420385      -1.883920      -3.120399      12.821027       4.101334      13.527255           0.000048
          160              C       9.872954       0.607149       6.954478      -0.133347      32.395590 0.41392111E+03  0.96229070E+04                                 8.848476                            6.788670       0.212652       2.040386                    0.999818      29.146895      83.618374       0.631007       0.417526      -1.062351      -0.019196      -0.007824       0.021207       0.029656       0.010200       0.004697      -0.027747       0.000171       0.065556      -0.032586      -0.005102       0.037688             10.660122       6.139892      -2.629197      -2.406776      13.731825       4.069847      12.108648          -0.000005
          161              C       2.434984      12.885652       7.208147       0.056936      33.878606 0.36690182E+03  0.82501495E+04                                 9.123388                            6.419230      -0.017516       2.021345                    0.999233      25.867362      72.227014       0.646766       0.421160      -1.063438      -0.017403       0.003095       0.004283       0.018187      -0.015457      -0.017954       0.025950      -0.037551       0.037715      -0.033024      -0.013284       0.046308             11.692694       6.934509      -3.845604      -3.686375      14.077617       5.289719      14.065955           0.000094
          162              C       2.232330      12.385568       8.436958      -0.115142      33.115738 0.42070345E+03  0.98327347E+04                                 9.091100                            6.911034       0.186466       2.040739                    0.999467      28.988044      83.726516       0.615555       0.425737      -1.055866      -0.033867       0.029494       0.006262       0.045344       0.002175       0.008358      -0.007136      -0.045593      -0.071539      -0.028794      -0.006812       0.035606             11.003721       6.767207      -3.590391      -2.922648      13.362696       3.734835      12.881260           0.000050
          163              C       1.684615      13.174319       9.471400      -0.128221      33.249608 0.41462672E+03  0.96989802E+04                                 9.157509                            6.900509      -0.065354       1.953489                    0.999568      29.655875      86.958193       0.607996       0.430662      -1.048117       0.003030      -0.015348      -0.026528       0.030798       0.013536      -0.008089      -0.018618       0.004784       0.076201      -0.028377      -0.007742       0.036119             11.249953       6.843165      -3.698803      -3.116486      14.315851       4.555969      12.590843           0.000029
          164              C       3.054685      12.129427       6.185236       0.300936      38.014830 0.32665324E+03  0.71766165E+04                                10.175648                            6.403738       0.202190       2.109670                    0.998875      24.287550      68.324614       0.592191       0.470773      -1.028216      -0.025132       0.011713       0.024394       0.036930       0.027298       0.050744      -0.100980      -0.031475      -0.082876      -0.129472       0.022724       0.106748             13.760654       8.595379      -5.023807      -5.418272      15.215628      10.458845      17.470954           0.000027
          165              N       7.437187       8.748095      11.149897      -0.397375      48.635698 0.60912966E+03  0.15277118E+05                                10.948349                            7.998646       0.453445       2.117574                    0.999247      31.069414      86.516544       0.620040       0.393871      -1.100539       0.008043      -0.033991       0.021457       0.040994      -0.016192      -0.089592      -0.015144      -0.057876      -0.071730      -0.113285       0.044019       0.069266             13.862983      17.081059      -1.058994       9.837564       7.397186      -1.479268      17.110702           0.000049
          166              N       3.926334       3.978994      14.808328      -0.407866      55.662564 0.62152580E+03  0.15623867E+05                                11.862547                            8.006258       0.555714       2.143381                    0.999564      31.189307      86.175671       0.630007       0.386751      -1.108603       0.039042      -0.019896      -0.004852       0.044087       0.002567       0.040698      -0.065013       0.073365      -0.114120      -0.100646       0.023430       0.077216             16.027279      10.543102      -4.484768      -7.785235      13.043601       9.225560      24.495134           0.000073
          167              N      11.681979       2.737591      11.149897      -0.397373      48.636147 0.60913530E+03  0.15277305E+05                                10.948449                            7.998709       0.453468       2.117583                    0.999247      31.069430      86.516901       0.620034       0.393874      -1.100536      -0.033461       0.010031       0.021456       0.040996      -0.016964       0.031680       0.085161       0.056986      -0.071732      -0.113285       0.044020       0.069266             13.863120      10.735379       4.722801      -6.199939      13.743124      -7.780027      17.110856           0.000084
          168              N       9.307243       8.162630      14.808328      -0.407865      55.662084 0.62151980E+03  0.15623671E+05                                11.862460                            8.006203       0.555723       2.143384                    0.999564      31.189226      86.175196       0.630012       0.386749      -1.108604      -0.036752      -0.023863      -0.004852       0.044087       0.030484      -0.076652      -0.002740      -0.041129      -0.114121      -0.100646       0.023430       0.077216             16.027155      16.302273       1.159622      11.882091       7.284249       2.129403      24.494943           0.000116
          169              N       4.354334       2.066746      11.149897      -0.397371      48.635444 0.60912589E+03  0.15276998E+05                                10.948308                            7.998621       0.453477       2.117586                    0.999247      31.069310      86.516152       0.620041       0.393871      -1.100539       0.025417       0.023962       0.021458       0.040995       0.033160       0.057910      -0.070018       0.000891      -0.071734      -0.113287       0.044022       0.069266             13.862918       8.900996      -3.663720      -3.637669      15.577134       9.259158      17.110623           0.000082
          170              N      10.239923       1.410808      14.808328      -0.407863      55.662519 0.62152483E+03  0.15623839E+05                                11.862549                            8.006257       0.555708       2.143380                    0.999564      31.189259      86.175563       0.630007       0.386751      -1.108602      -0.002290       0.043759      -0.004852       0.044087      -0.033051       0.035954       0.067752      -0.032235      -0.114122      -0.100646       0.023431       0.077215             16.027281       8.534551       3.325135      -4.096954      15.052171     -11.354998      24.495120           0.000119
          171              N       0.387313       4.804337       5.322103      -0.397375      48.635696 0.60912966E+03  0.15277118E+05                                10.948349                            7.998647       0.453445       2.117574                    0.999247      31.069412      86.516541       0.620040       0.393871      -1.100539      -0.008044       0.033990      -0.021458       0.040994      -0.016192      -0.089592      -0.015144      -0.057876      -0.071730      -0.113285       0.044019       0.069266             13.862983      17.081059      -1.058994       9.837563       7.397187      -1.479268      17.110702           0.000040
          172              N       3.898166       9.573438       1.663672      -0.407866      55.662557 0.62152578E+03  0.15623866E+05                                11.862546                            8.006258       0.555714       2.143381                    0.999564      31.189305      86.175666       0.630007       0.386751      -1.108603      -0.039042       0.019896       0.004852       0.044087       0.002567       0.040698      -0.065013       0.073365      -0.114121      -0.100646       0.023430       0.077216             16.027277      10.543101      -4.484768      -7.785233      13.043600       9.225559      24.495131           0.000061
          173              N      -3.857479      10.814841       5.322103      -0.397373      48.636152 0.60913537E+03  0.15277307E+05                                10.948450                            7.998710       0.453468       2.117583                    0.999247      31.069431      86.516907       0.620034       0.393874      -1.100536       0.033461      -0.010031      -0.021456       0.040996      -0.016964       0.031680       0.085161       0.056986      -0.071731      -0.113285       0.044019       0.069266             13.863121      10.735380       4.722801      -6.199940      13.743125      -7.780028      17.110857           0.000079
          174              N      -1.482743       5.389802       1.663672      -0.407865      55.662098 0.62151998E+03  0.15623677E+05                                11.862462                            8.006204       0.555723       2.143384                    0.999564      31.189230      86.175212       0.630011       0.386749      -1.108604       0.036751       0.023863       0.004852       0.044087       0.030484      -0.076652      -0.002740      -0.041129      -0.114121      -0.100646       0.023430       0.077216             16.027158      16.302276       1.159622      11.882093       7.284250       2.129404      24.494947           0.000109
          175              N       3.470166      11.485686       5.322103      -0.397371      48.635449 0.60912596E+03  0.15277000E+05                                10.948309                            7.998621       0.453477       2.117586                    0.999247      31.069311      86.516158       0.620041       0.393871      -1.100539      -0.025417      -0.023962      -0.021458       0.040995       0.033160       0.057910      -0.070018       0.000891      -0.071734      -0.113287       0.044021       0.069266             13.862919       8.900996      -3.663720      -3.637669      15.577135       9.259159      17.110624           0.000067
          176              N      -2.415423      12.141624       1.663672      -0.407863      55.662515 0.62152479E+03  0.15623837E+05                                11.862548                            8.006256       0.555708       2.143380                    0.999564      31.189259      86.175560       0.630007       0.386751      -1.108602       0.002290      -0.043759       0.004852       0.044087      -0.033051       0.035954       0.067752      -0.032235      -0.114122      -0.100646       0.023431       0.077215             16.027279       8.534551       3.325134      -4.096953      15.052170     -11.354997      24.495117           0.000098
          177              O       1.608717       8.697951       6.557503      -0.441081      34.937945 0.49855518E+03  0.11829552E+05                                 8.726877                            7.064663      -0.087781       2.052911                    0.994541      26.412855      70.297590       0.687622       0.375406      -1.119815       0.042327      -0.028790      -0.029457       0.059061      -0.003695      -0.017704      -0.020509      -0.024085      -0.168367      -0.064380       0.020087       0.044293             10.649681      16.773599      -3.587654       1.963993       7.645638      -0.040884       7.529806           0.000103
          178              O       0.816878       7.616467       4.045523      -0.501461      42.097014 0.63845147E+03  0.16092854E+05                                 9.875150                            8.003101      -0.265938       1.972496                    0.993288      28.065445      76.639150       0.645923       0.376201      -1.120779       0.066615       0.002043      -0.000992       0.066653      -0.015398      -0.007837      -0.049054       0.045987      -0.114913      -0.075072       0.027188       0.047884             11.943046      17.999654      -3.291693      -2.121992       9.236459       2.167621       8.593026           0.000087
          179              O      -1.096212       7.810267       6.557503      -0.441042      34.936610 0.49853073E+03  0.11828831E+05                                 8.726671                            7.064501      -0.088255       2.052780                    0.994543      26.412264      70.295674       0.687629       0.375407      -1.119814      -0.046076      -0.022267      -0.029489       0.059063      -0.008557      -0.008959       0.025587       0.018514      -0.168300      -0.064370       0.020073       0.044297             10.649422      13.034553       5.746215      -1.017495      11.384062      -1.680326       7.529651           0.000154
          180              O      -1.636885       9.036762       4.045523      -0.501456      42.097121 0.63845973E+03  0.16093113E+05                                 9.875181                            8.003167      -0.265919       1.972498                    0.993293      28.065531      76.639483       0.645919       0.376202      -1.120778      -0.031535      -0.058713      -0.001000       0.066653       0.027611      -0.038560       0.031309       0.003699      -0.114999      -0.075079       0.027179       0.047900             11.943053      14.277978       5.440211       2.938116      12.958203       0.753708       8.592979           0.000131
          181              O      -0.512505      10.596647       6.557503      -0.441170      34.940716 0.49860700E+03  0.11831059E+05                                 8.727188                            7.064919      -0.087402       2.052997                    0.994532      26.414422      70.302001       0.687628       0.375394      -1.119827       0.003744       0.051066      -0.029399       0.059043       0.012325       0.026667      -0.005128       0.005686      -0.168391      -0.064425       0.020070       0.044355             10.650049       6.820780      -2.158612      -0.946513      17.599365       1.721238       7.530001           0.000156
          182              O       0.820008      10.451636       4.045523      -0.501465      42.098803 0.63848745E+03  0.16094008E+05                                 9.875510                            8.003398      -0.266142       1.972426                    0.993293      28.065994      76.641549       0.645902       0.376208      -1.120773      -0.035081       0.056669      -0.000996       0.066656      -0.012204       0.046398       0.017753      -0.049660      -0.114993      -0.075083       0.027187       0.047897             11.943484       8.576978      -2.148899      -0.816239      18.660291      -2.921389       8.593182           0.000134
          183              O       6.215783       4.854481       9.914497      -0.441081      34.937934 0.49855503E+03  0.11829547E+05                                 8.726875                            7.064662      -0.087780       2.052911                    0.994541      26.412850      70.297573       0.687623       0.375406      -1.119815      -0.042327       0.028790       0.029457       0.059061      -0.003695      -0.017704      -0.020509      -0.024085      -0.168368      -0.064380       0.020087       0.044293             10.649678      16.773595      -3.587653       1.963992       7.645636      -0.040884       7.529804           0.000087
          184              O       7.007622       5.935965      12.426477      -0.501461      42.097001 0.63845126E+03  0.16092848E+05                                 9.875148                            8.003100      -0.265938       1.972497                    0.993288      28.065440      76.639131       0.645923       0.376201      -1.120779      -0.066614      -0.002043       0.000992       0.066653      -0.015398      -0.007837      -0.049054       0.045987      -0.114913      -0.075072       0.027189       0.047884             11.943044      17.999650      -3.291692      -2.121992       9.236457       2.167620       8.593024           0.000073
          185              O       8.920712       5.742165       9.914497      -0.441042      34.936612 0.49853078E+03  0.11828832E+05                                 8.726671                            7.064501      -0.088255       2.052780                    0.994543      26.412266      70.295681       0.687629       0.375407      -1.119814       0.046076       0.022267       0.029489       0.059063      -0.008557      -0.008959       0.025587       0.018514      -0.168299      -0.064369       0.020073       0.044297             10.649423      13.034553       5.746215      -1.017496      11.384063      -1.680326       7.529652           0.000144
          186              O       9.461385       4.515670      12.426477      -0.501456      42.097112 0.63845940E+03  0.16093103E+05                                 9.875179                            8.003165      -0.265920       1.972498                    0.993293      28.065532      76.639486       0.645919       0.376202      -1.120778       0.031535       0.058713       0.001000       0.066653       0.027612      -0.038560       0.031309       0.003699      -0.114998      -0.075079       0.027179       0.047900             11.943051      14.277971       5.440211       2.938115      12.958205       0.753707       8.592977           0.000122
          187              O       8.337005       2.955785       9.914497      -0.441170      34.940713 0.49860695E+03  0.11831057E+05                                 8.727187                            7.064919      -0.087402       2.052997                    0.994532      26.414421      70.301997       0.687628       0.375394      -1.119827      -0.003744      -0.051066       0.029399       0.059043       0.012325       0.026667      -0.005128       0.005686      -0.168390      -0.064425       0.020070       0.044355             10.650048       6.820779      -2.158612      -0.946513      17.599364       1.721237       7.530000           0.000130
          188              O       7.004492       3.100796      12.426477      -0.501465      42.098799 0.63848738E+03  0.16094006E+05                                 9.875509                            8.003398      -0.266142       1.972426                    0.993293      28.065993      76.641543       0.645902       0.376208      -1.120773       0.035081      -0.056669       0.000996       0.066656      -0.012205       0.046398       0.017753      -0.049660      -0.114993      -0.075083       0.027187       0.047897             11.943483       8.576977      -2.148898      -0.816239      18.660289      -2.921389       8.593182           0.000109

******************************************************
Auxiliary information for the entire system
The total spin magnetic moment of the unit cell is   0.009216
The total net atomic charge of the unit cell is   -0.000007
Accuracy of reproducing the electrostatic potential in the unit cell:
  The inner radius (bohr) =    5.0000
  The outer radius (bohr) =   12.0000
  Valid grid points have density less than (e/(bohr^3)) =    0.0001
  The number of valid grid points were=       255344
  The rms potential error without charges in kcal/mol is=      6.26747
  The rms potential error with partial charges in kcal/mol is=      2.30590
  The RRMSE value at monopole order=      0.36792
  The rms potential error with partial charges and cloud penetration in kcal/mol is=      2.30886
  The RRMSE value at monopole order with cloud penetration is=      0.36839
  The rms potential error with partial charges and atomic dipoles in kcal/mol is=      0.55278
  The RRMSE value at dipole order=      0.08820
  The rms potential error with partial charges, atomic dipoles and cloud penetration in kcal/mol is=      0.55383
  The RRMSE value at dipole order with cloud penetration=      0.08837

******************************************************
The electron densities and ab initio electrostatic potential were computed in VASP using the PBE functional and
projector augmented wave method. See the main text of the journal article for a description of computational details.
The atomic charges, dipoles, and quadrupoles were computed with the DDEC6 method as described in
(a) T. A. Manz and N. Gabaldon Limas, RSC Adv. 6 (2016) 47771-47801 DOI: 10.1039/c6ra04656h
(b) N. Gabaldon Limas and T. A. Manz, RSC Adv. 8 (2018) 2678-2707 DOI: 10.1039/c7ra11829e.
For each atom in the material, the electron cloud parameters were fit to the spherically averaged atom-in-material
electron density using radial positions for which this density was between 10^-4 and 10^-2 electrons per cubic bohr.
The polarizabilities, dispersion coefficients, and quantum Drude oscillator (QDO) parameters were fit using the MCLF method.
The magnetic structure of the system was optimized in VASP from the default ferromagnetic initial guess using spin polarization.
The atomic spin moments (ASMs) were computed on this optimized magnetic structure using the DDEC6 partition as inputs
to the method of T. A. Manz and D. S. Sholl, J. Chem. Theory Comput. 7 (2011) 4146-4164 DOI: 10.1021/ct200539n.
The RMSE and RRMSE were computed using a uniform grid with Ewald summation.
