# Supplementary material for: A collection of forcefield precursors for metal–organic frameworks
Source: RSC Adv. 2019 Nov 13;9(63):36492–507. doi: 10.1039/c9ra07327b (PMC9075174; doi:10.1039/c9ra07327b)
Supplement: RA-009-C9RA07327B-s4630 [file RA-009-C9RA07327B-s4630.xyz]

  218
jmolscript: load "" {1 1 1} spacegroup "x,y,z" unitcell [{     15.939000     0.000000     0.000000 }, {     -7.969500    13.803579     0.000000 }, {      0.000000     0.000000    16.463000 }]
Cd     0.000000     9.202294     2.865879     1.054797
Cd     7.969500     4.601285    13.597121     1.054793
Ag    -1.068710     5.667750     4.352817     0.597633
Ag    -2.526730    11.895234     4.352817     0.597665
Ag     3.595440    10.044174     4.352817     0.597673
Ag     9.038210     8.135829    12.110183     0.597566
Ag    10.496230     1.908345    12.110183     0.597598
Ag     4.374060     3.759405    12.110183     0.597614
H     -3.320094     6.465596     3.613629     0.155749
H     -2.170892     9.262202     6.642821     0.122253
H     10.861632     7.201327     4.802257     0.134705
H     -3.452387     9.342262     8.575577     0.135170
H      9.571370     7.288290     6.731721     0.132510
H     -1.526956     6.857618    16.051425     0.129023
H     11.895276     5.118367     2.155007     0.130738
H     -2.126263     5.330942    14.446283     0.131377
H     11.362116     3.532336     0.548218     0.123729
H     -0.710082    13.446066     3.613629     0.155744
H      1.137248    11.052526     6.642821     0.122254
H      8.775216     0.796467     4.802257     0.134704
H      1.847330    12.122303     8.575577     0.135170
H      9.495659     1.870385     6.731721     0.132509
H     -1.267151    11.697153    16.051425     0.129025
H      6.454498     0.942784     2.155007     0.130737
H     -2.289637    12.979505    14.446283     0.131377
H      5.347535     2.197530     0.548218     0.123729
H      4.030176     7.695495     3.613629     0.155746
H      1.033644     7.292431     6.642821     0.122253
H      4.271652     5.805785     4.802257     0.134704
H      1.605057     6.142593     8.575577     0.135170
H      4.841471     4.644904     6.731721     0.132510
H      2.794107     9.052387    16.051425     0.129023
H      5.558726     7.742427     2.155007     0.130738
H      4.415900     9.296710    14.446283     0.131378
H      7.198849     8.073713     0.548218     0.123728
H     11.289594     7.337983    12.849372     0.155757
H     10.140392     4.541377     9.820180     0.122254
H     -2.892132     6.602252    11.660743     0.134705
H     11.421887     4.461317     7.887423     0.135170
H     -1.601869     6.515289     9.731279     0.132510
H      9.496456     6.945961     0.411575     0.129024
H     -3.925776     8.685212    14.307993     0.130738
H     10.095763     8.472637     2.016717     0.131377
H     -3.392616    10.271243    15.914782     0.123728
H      8.679582     0.357513    12.849372     0.155752
H      6.832252     2.751053     9.820180     0.122254
H     -0.805716    13.007112    11.660743     0.134704
H      6.122170     1.681276     7.887423     0.135170
H     -1.526159    11.933194     9.731279     0.132510
H      9.236650     2.106426     0.411575     0.129025
H      1.515002    12.860795    14.307993     0.130738
H     10.259137     0.824074     2.016717     0.131377
H      2.621965    11.606049    15.914782     0.123728
H      3.939324     6.108084    12.849372     0.155752
H      6.935856     6.511148     9.820180     0.122253
H      3.697848     7.997794    11.660743     0.134704
H      6.364443     7.660986     7.887423     0.135170
H      3.128029     9.158675     9.731279     0.132510
H      5.175393     4.751192     0.411575     0.129023
H      2.410774     6.061152    14.307993     0.130738
H      3.553600     4.506869     2.016717     0.131378
H      0.770651     5.729866    15.914782     0.123728
C     -2.233054     7.172340     2.054582     0.376642
C     -2.801279     7.193045     3.355159    -0.454290
C     -2.633123     8.240737     4.283673     0.397951
C     -3.530488     8.268344     5.528275     0.008835
C     -3.018847     8.881223     6.659284    -0.118219
C     11.176427     7.647183     5.554616    -0.078614
C     -3.780731     8.925394     7.811694    -0.103624
C     10.408167     7.691354     6.710319    -0.080678
C     10.895103     8.338742     7.819925     0.058098
C     10.117280     8.324938     9.025017     0.348101
C     -2.684128     6.092900     1.060217     0.013752
C     -2.137420     6.186764    16.252274    -0.099737
C     12.308893     5.141833     1.321979    -0.086388
C     -2.506408     5.279869    15.294127    -0.100462
C     11.964610     4.211472     0.350662    -0.085425
C     12.520881     4.305336    15.555889     0.059377
C     12.108061     3.410864    14.545061     0.329598
C     -0.641545    12.151291     2.054582     0.376674
C     -0.339501    12.633036     3.355159    -0.454253
C      0.483749    11.963562     4.283673     0.397961
C      0.956340    12.726900     5.528275     0.008831
C      1.231288    11.977365     6.659284    -0.118219
C      9.003941     0.300918     5.554616    -0.078613
C      1.650483    12.615091     7.811694    -0.103623
C      9.426325     0.944165     6.710319    -0.080678
C      9.743511     0.198772     7.819925     0.058097
C     10.120468     0.879288     9.025017     0.348103
C     -1.350830    13.081652     1.060217     0.013750
C     -1.542895    12.561257    16.252274    -0.099732
C      6.268012     0.572849     1.321979    -0.086389
C     -2.143795    13.334257    15.294127    -0.100464
C      5.634436     1.336186     0.350662    -0.085425
C      5.437590     0.807509    15.555889     0.059378
C      4.869364     1.612258    14.545061     0.329597
C      2.874599     8.283528     2.054582     0.376644
C      3.140780     7.781077     3.355159    -0.454253
C      2.149374     7.402859     4.283673     0.397946
C      2.574149     6.611914     5.528275     0.008834
C      1.787559     6.748570     6.659284    -0.118219
C      3.728132     5.855478     5.554616    -0.078611
C      2.130247     6.066673     7.811694    -0.103623
C      4.074008     5.168060     6.710319    -0.080678
C      3.269886     5.266065     7.819925     0.058100
C      3.670752     4.599353     9.025017     0.348102
C      4.034958     8.432606     1.060217     0.013751
C      3.680315     8.859137    16.252274    -0.099733
C      5.331596     8.088897     1.321979    -0.086387
C      4.650203     8.993032    15.294127    -0.100462
C      6.309453     8.255921     0.350662    -0.085425
C      5.950029     8.690733    15.555889     0.059378
C      6.931074     8.780457    14.545061     0.329596
C     10.202554     6.631239    14.408418     0.376644
C     10.770779     6.610534    13.107841    -0.454382
C     10.602623     5.562842    12.179327     0.397952
C     11.499989     5.535235    10.934725     0.008827
C     10.988347     4.922356     9.803717    -0.118221
C     -3.206927     6.156396    10.908384    -0.078618
C     11.750231     4.878185     8.651307    -0.103623
C     -2.438667     6.112225     9.752681    -0.080678
C     -2.925603     5.464837     8.643075     0.058098
C     -2.147780     5.478641     7.437983     0.348100
C     10.653628     7.710679    15.402783     0.013747
C     10.106920     7.616815     0.210726    -0.099738
C     -4.339393     8.661746    15.141021    -0.086391
C     10.475908     8.523710     1.168873    -0.100460
C     -3.995110     9.592107    16.112338    -0.085425
C     -4.551381     9.498243     0.907111     0.059378
C     -4.138561    10.392715     1.917940     0.329598
C      8.611045     1.652288    14.408418     0.376675
C      8.309001     1.170543    13.107841    -0.454344
C      7.485751     1.840017    12.179327     0.397962
C      7.013160     1.076679    10.934725     0.008824
C      6.738212     1.826214     9.803717    -0.118221
C     -1.034441    13.502661    10.908384    -0.078617
C      6.319017     1.188488     8.651307    -0.103622
C     -1.456825    12.859414     9.752681    -0.080678
C     -1.774011    13.604807     8.643075     0.058097
C     -2.150968    12.924291     7.437983     0.348103
C      9.320330     0.721927    15.402783     0.013744
C      9.512395     1.242322     0.210726    -0.099733
C      1.701488    13.230730    15.141021    -0.086391
C     10.113295     0.469322     1.168873    -0.100461
C      2.335063    12.467393    16.112338    -0.085424
C      2.531910    12.996070     0.907111     0.059379
C      3.100136    12.191321     1.917940     0.329599
C      5.094901     5.520051    14.408418     0.376646
C      4.828720     6.022502    13.107841    -0.454332
C      5.820126     6.400720    12.179327     0.397947
C      5.395351     7.191665    10.934725     0.008826
C      6.181941     7.055009     9.803717    -0.118221
C      4.241368     7.948101    10.908384    -0.078614
C      5.839253     7.736906     8.651307    -0.103622
C      3.895492     8.635519     9.752681    -0.080677
C      4.699614     8.537514     8.643075     0.058100
C      4.298748     9.204226     7.437983     0.348103
C      3.934542     5.370973    15.402783     0.013745
C      4.289185     4.944442     0.210726    -0.099734
C      2.637904     5.714682    15.141021    -0.086389
C      3.319297     4.810547     1.168873    -0.100459
C      1.660047     5.547658    16.112338    -0.085424
C      2.019471     5.112846     0.907111     0.059379
C      1.038426     5.023122     1.917940     0.329596
N     11.771748     2.687557    13.726849    -0.364900
N      9.498050     8.318037     9.971639    -0.377746
N      4.411118     2.265167    13.726849    -0.364897
N     10.424106     1.419008     9.971639    -0.377748
N      7.725633     8.850855    13.726849    -0.364900
N      3.986344     4.066534     9.971639    -0.377746
N     -3.802248    11.116022     2.736151    -0.364899
N     -1.528550     5.485542     6.491361    -0.377744
N      3.558382    11.538412     2.736151    -0.364898
N     -2.454606    12.384571     6.491361    -0.377747
N      0.243867     4.952724     2.736151    -0.364899
N      3.983156     9.737045     6.491361    -0.377745
O     -1.386693     7.981229     1.624898    -0.450189
O     -1.832985     9.190423     4.201358    -0.487798
O     -0.364206    11.013876     1.624898    -0.450243
O      0.906132    10.795779     4.201358    -0.487830
O      1.750899     8.612053     1.624898    -0.450175
O      0.926853     7.620956     4.201358    -0.487781
O      9.356193     5.822350    14.838102    -0.450228
O      9.802485     4.613156    12.261642    -0.487846
O      8.333706     2.789703    14.838102    -0.450284
O      7.063368     3.007800    12.261642    -0.487875
O      6.218601     5.191526    14.838102    -0.450212
O      7.042647     6.182623    12.261642    -0.487826
B     11.682490     3.479882     4.560251     1.082255
B      5.141921     1.946305     4.560251     1.082255
B      7.084089     8.377392     4.560251     1.082255
B     -3.712990    10.323697    11.902749     1.082254
B      2.827579    11.857274    11.902749     1.082255
B      0.885411     5.426187    11.902749     1.082255
F     12.988691     3.522673     4.137152    -0.492059
F     11.108686     4.719444     4.413730    -0.478096
F     11.652206     3.126511     5.880584    -0.479890
F     10.967626     2.575748     3.827648    -0.480903
F      4.525879     0.793706     4.137152    -0.492061
F      6.502315     1.823453     4.413730    -0.478096
F      4.851035     2.149217     5.880584    -0.479891
F      4.716350     3.017462     3.827648    -0.480902
F      6.393930     9.487200     4.137152    -0.492060
F      6.297499     7.260683     4.413730    -0.478096
F      7.405259     8.527851     5.880584    -0.479891
F      8.224524     8.210369     3.827648    -0.480902
F     -5.019191    10.280906    12.325848    -0.492057
F     -3.139186     9.084135    12.049270    -0.478096
F     -3.682706    10.677068    10.582416    -0.479891
F     -2.998126    11.227831    12.635353    -0.480903
F      3.443621    13.009873    12.325848    -0.492060
F      1.467185    11.980126    12.049270    -0.478096
F      3.118465    11.654362    10.582416    -0.479891
F      3.253150    10.786117    12.635353    -0.480902
F      1.575570     4.316379    12.325848    -0.492059
F      1.672001     6.542896    12.049270    -0.478095
F      0.564241     5.275728    10.582416    -0.479891
F     -0.255024     5.593210    12.635353    -0.480903

The following XYZ coordinates are in angstroms. Other properties are in atomic units.
The sperically averaged electron density of each atom fit to a function of the form exp(a - br)
eigen_1, eigen_2 and eigen_3 are the three eigenvalues of traceless quadrupole moment tensor
  atom number  atomic symbol              X              Y              Z     net charge C6 coefficient C8 coefficient C10 coefficient fluctuating dipole atomic polarizability isotropic forcefield polarizability              a              b squared Pearson coefficient          <r^3>          <r^4>         wp_QDO          m_QDO          q_QDO       dipole_x       dipole_y       dipole_z         dipole            Qxy            Qxz            Qyz     Q(x^2-y^2)  Q(3z^2 - R^2)        eigen_1        eigen_2        eigen_3 static polarizability      alpha(xx)      alpha(xy)      alpha(xz)      alpha(yy)      alpha(yz)      alpha(zz) atomic spin moment
            1             Cd       0.000000       9.202294       2.865879       1.054797     171.013049 0.39165020E+04  0.14465645E+06                                23.512008                           19.587834       0.695018       1.974359                    0.995777      73.402843     192.163512       0.451399       0.367372      -1.210896      -0.000001       0.000072      -0.019753       0.019753       0.000008       0.000017       0.000076      -0.000160       0.336746      -0.056205      -0.056044       0.112249             29.080769      34.697599       0.000221      -0.000023      34.694458       0.000132      17.850250           0.012592
            2             Cd       7.969500       4.601285      13.597121       1.054793     171.011181 0.39164425E+04  0.14465363E+06                                23.511776                           19.587629       0.695037       1.974368                    0.995777      73.402408     192.161622       0.451404       0.367370      -1.210899       0.000001      -0.000072       0.019754       0.019754       0.000008       0.000017       0.000076      -0.000159       0.336747      -0.056205      -0.056044       0.112249             29.080502      34.697292       0.000219      -0.000024      34.694153       0.000128      17.850062           0.012582
            3             Ag      -1.068710       5.667750       4.352817       0.597633     165.586199 0.40080170E+04  0.14838646E+06                                23.891580                           20.769605       1.354472       2.133316                    0.997599      78.364797     203.118263       0.409905       0.403607      -1.186797       0.006534      -0.088800       0.018442       0.090930       0.030659      -0.040862       0.018704       0.008000       0.034054      -0.061126       0.014138       0.046989             28.571058      31.787087       0.494302     -10.993275      18.082608      -1.395014      35.843478           0.073497
            4             Ag      -2.526730      11.895234       4.352817       0.597665     165.580541 0.40078393E+04  0.14837809E+06                                23.890951                           20.769068       1.354524       2.133338                    0.997598      78.363768     203.113761       0.409913       0.403604      -1.186800      -0.080171       0.038729       0.018441       0.090925      -0.011872       0.036621       0.026045      -0.057093       0.034051      -0.061123       0.014132       0.046991             28.570262      21.080104       5.686960       4.288435      28.788241      10.217520      35.842440           0.073572
            5             Ag       3.595440      10.044174       4.352817       0.597673     165.579397 0.40078141E+04  0.14837691E+06                                23.890833                           20.768993       1.354512       2.133335                    0.997598      78.363641     203.113199       0.409914       0.403603      -1.186801       0.073625       0.050065       0.018441       0.090924      -0.018794       0.004245      -0.044735       0.049114       0.034043      -0.061125       0.014132       0.046992             28.570082      21.936018      -6.181071       6.704385      27.932054      -8.822496      35.842175           0.073555
            6             Ag       9.038210       8.135829      12.110183       0.597566     165.591823 0.40082042E+04  0.14839527E+06                                23.892202                           20.770170       1.354370       2.133280                    0.997599      78.365948     203.123177       0.409897       0.403610      -1.186793      -0.006531       0.088797      -0.018440       0.090926       0.030670      -0.040860       0.018709       0.007993       0.034038      -0.061136       0.014151       0.046985             28.571763      31.787927       0.494350     -10.993485      18.083113      -1.395109      35.844250           0.073452
            7             Ag      10.496230       1.908345      12.110183       0.597598     165.586163 0.40080260E+04  0.14838688E+06                                23.891572                           20.769632       1.354422       2.133302                    0.997598      78.364915     203.118661       0.409905       0.403607      -1.186797       0.080166      -0.038730      -0.018440       0.090921      -0.011881       0.036626       0.026041      -0.057108       0.034034      -0.061133       0.014146       0.046987             28.570969      21.080650       5.687082       4.288460      28.789044      10.217753      35.843214           0.073522
            8             Ag       4.374060       3.759405      12.110183       0.597614     165.584578 0.40079861E+04  0.14838500E+06                                23.891402                           20.769510       1.354424       2.133303                    0.997598      78.364712     203.117735       0.409906       0.403606      -1.186798      -0.073622      -0.050059      -0.018438       0.090918      -0.018797       0.004239      -0.044737       0.049135       0.034030      -0.061135       0.014145       0.046990             28.570730      21.936599      -6.181229       6.704557      27.932708      -8.822623      35.842883           0.073510
            9              H      -3.320094       6.465596       3.613629       0.155749       0.934394 0.69464265E+01  0.67888460E+02                                 1.754661                            1.675340      -1.727410       2.074672                    0.991390       4.084790      12.617575       0.413615       1.515220      -0.659000      -0.022803      -0.025258       0.007767       0.034904       0.003938      -0.003164       0.003835      -0.005958       0.008760      -0.008295       0.002176       0.006119              1.811355       1.691309       0.326483      -0.154651       1.962529       0.001830       1.780225           0.000073
           10              H      -2.170892       9.262202       6.642821       0.122253       1.039419 0.74897415E+01  0.72132017E+02                                 1.680710                            1.590462      -0.920853       2.447451                    0.998872       3.352996       9.215666       0.502151       1.266516      -0.712691       0.038449       0.015986       0.002854       0.041738       0.008976       0.003864       0.010126       0.028233      -0.001003      -0.020490       0.001162       0.019328              1.735019       2.097444       0.401345      -0.113479       1.600176       0.010451       1.507436          -0.000009
           11              H      10.861632       7.201327       4.802257       0.134705       0.984244 0.70131133E+01  0.67421484E+02                                 1.711368                            1.608700      -1.095695       2.380176                    0.996539       3.504377      10.095070       0.460413       1.383792      -0.686943      -0.017989      -0.022297      -0.031843       0.042834       0.010576       0.000261       0.008436       0.010397       0.029237      -0.018461       0.004158       0.014303              1.763837       1.601767       0.097248       0.124288       1.562860       0.360440       2.126885           0.000104
           12              H      -3.452387       9.342262       8.575577       0.135170       0.987257 0.69364697E+01  0.65981235E+02                                 1.662974                            1.559097      -1.015769       2.411226                    0.998230       3.388303       9.463057       0.489987       1.314133      -0.701360       0.018355       0.022046       0.029724       0.041309       0.007856       0.000900       0.002898       0.019128      -0.001957      -0.012551      -0.000401       0.012952              1.709381       1.443709       0.193747       0.174399       1.573127       0.395207       2.111306           0.000014
           13              H       9.571370       7.288290       6.731721       0.132510       1.062427 0.75660590E+01  0.72882740E+02                                 1.700768                            1.596431      -0.838192       2.498336                    0.999613       3.228404       8.807225       0.503373       1.263169      -0.714818      -0.040368      -0.019177      -0.006790       0.045204       0.015273      -0.005783       0.006112       0.006092       0.001744      -0.019393       0.004082       0.015311              1.751804       2.318072       0.301281      -0.037138       1.445283      -0.011772       1.492058          -0.000001
           14              H      -1.526956       6.857618      16.051425       0.129023       1.051575 0.76669619E+01  0.74054148E+02                                 1.680814                            1.600506      -0.855702       2.482628                    0.999405       3.269517       8.913480       0.506124       1.252918      -0.716716       0.025331       0.030697      -0.015832       0.042832       0.013377      -0.010802      -0.008563      -0.002179       0.007579      -0.015107      -0.006721       0.021828              1.729085       1.907013       0.390707      -0.059492       1.783990       0.019014       1.496253           0.000019
           15              H      11.895276       5.118367       2.155007       0.130738       1.012790 0.72675228E+01  0.70602538E+02                                 1.748468                            1.639653      -1.222848       2.312156                    0.995109       3.632435      10.572626       0.454489       1.387231      -0.685447      -0.019294      -0.002545       0.032721       0.038071       0.005600      -0.004287       0.007032       0.000401      -0.001614      -0.011391       0.004236       0.007154              1.798280       1.505034       0.112500      -0.281161       1.514662       0.027697       2.375145          -0.000017
           16              H      -2.126263       5.330942      14.446283       0.131377       0.939933 0.65572154E+01  0.61597546E+02                                 1.620849                            1.524311      -0.908002       2.463885                    0.999055       3.357853       9.366339       0.490686       1.328798      -0.698344       0.020078       0.005391      -0.036738       0.042212       0.008231      -0.003184       0.001349      -0.011257       0.020250      -0.013921       0.006495       0.007425              1.663323       1.582129       0.054519      -0.320736       1.309397       0.010490       2.098443           0.000041
           17              H      11.362116       3.532336       0.548218       0.123729       0.955035 0.65570839E+01  0.61464936E+02                                 1.624123                            1.513143      -0.856002       2.483165                    0.999280       3.348473       9.265516       0.499010       1.309425      -0.702407      -0.024949      -0.026819       0.016663       0.040241       0.008258      -0.007929       0.000835       0.001518       0.007787      -0.012245       0.001130       0.011116              1.693671       1.688130       0.585927      -0.062338       1.994997      -0.067721       1.397885          -0.000018
           18              H      -0.710082      13.446066       3.613629       0.155744       0.934401 0.69464937E+01  0.67889311E+02                                 1.754674                            1.675351      -1.727406       2.074669                    0.991390       4.084813      12.617683       0.413612       1.515225      -0.658999      -0.010472       0.032378       0.007767       0.034904      -0.004549       0.004903       0.000822      -0.003843       0.008758      -0.008295       0.002177       0.006119              1.811368       1.611992      -0.280689       0.078911       2.041874       0.133019       1.780237           0.000074
           19              H       1.137248      11.052526       6.642821       0.122254       1.039414 0.74896969E+01  0.72131474E+02                                 1.680705                            1.590456      -0.920843       2.447456                    0.998872       3.352987       9.215631       0.502152       1.266516      -0.712691      -0.005381      -0.041291       0.002854       0.041738       0.007738       0.006837      -0.008409      -0.029664      -0.001001      -0.020491       0.001163       0.019328              1.735013       1.376913       0.014652       0.065789       2.320695       0.093049       1.507430          -0.000009
           20              H       8.775216       0.796467       4.802257       0.134704       0.984253 0.70131945E+01  0.67422502E+02                                 1.711382                            1.608713      -1.095715       2.380165                    0.996539       3.504400      10.095175       0.460410       1.383797      -0.686942      -0.010315       0.026727      -0.031843       0.042834      -0.000787       0.007175      -0.004444      -0.023515       0.029237      -0.018460       0.004157       0.014303              1.763852       1.488379      -0.031777       0.250009       1.676274      -0.287860       2.126904           0.000104
           21              H       1.847330      12.122303       8.575577       0.135170       0.987256 0.69364565E+01  0.65981048E+02                                 1.662969                            1.559094      -1.015771       2.411225                    0.998230       3.388294       9.463013       0.489989       1.314129      -0.701361       0.009914      -0.026919       0.029725       0.041310       0.004355       0.002060      -0.002229      -0.023171      -0.001956      -0.012551      -0.000402       0.012952              1.709376       1.372979      -0.152912       0.255058       1.643849      -0.348637       2.111298           0.000014
           22              H       9.495659       1.870385       6.731721       0.132509       1.062447 0.75662452E+01  0.72885075E+02                                 1.700798                            1.596457      -0.838208       2.498329                    0.999613       3.228444       8.807403       0.503365       1.263180      -0.714815       0.003576       0.044548      -0.006790       0.045204      -0.004998       0.008184       0.001953      -0.029499       0.001744      -0.019392       0.004082       0.015311              1.751836       1.402585       0.227295       0.008374       2.360841       0.038049       1.492082          -0.000001
           23              H      -1.267151      11.697153      16.051425       0.129025       1.051557 0.76667936E+01  0.74052132E+02                                 1.680798                            1.600492      -0.855684       2.482639                    0.999405       3.269479       8.913359       0.506125       1.252923      -0.716716       0.013920      -0.037286      -0.015830       0.042832      -0.007633      -0.002013       0.013634      -0.022080       0.007583      -0.015108      -0.006718       0.021826              1.729068       1.476370      -0.142081       0.046212       2.214597       0.042016       1.496238           0.000018
           24              H       6.454498       0.942784       2.155007       0.130737       1.012795 0.72675616E+01  0.70602955E+02                                 1.748468                            1.639653      -1.222850       2.312154                    0.995109       3.632436      10.572605       0.454491       1.387223      -0.685448       0.007443       0.017982       0.032721       0.038071      -0.002626       0.008233       0.000197      -0.009900      -0.001614      -0.011391       0.004236       0.007154              1.798280       1.414827      -0.060419       0.164568       1.604868       0.229643       2.375147          -0.000017
           25              H      -2.289637      12.979505      14.446283       0.131377       0.939931 0.65572016E+01  0.61597451E+02                                 1.620855                            1.524315      -0.907998       2.463887                    0.999055       3.357858       9.366389       0.490681       1.328809      -0.698342      -0.005371      -0.020084      -0.036738       0.042212      -0.008990       0.002760       0.002083      -0.008628       0.020251      -0.013921       0.006495       0.007426              1.663329       1.330369       0.090838       0.169454       1.561166       0.272523       2.098451           0.000041
           26              H       5.347535       2.197530       0.548218       0.123729       0.955029 0.65570321E+01  0.61464345E+02                                 1.624119                            1.513140      -0.855999       2.483166                    0.999280       3.348456       9.265469       0.499009       1.309429      -0.702407      -0.010751       0.035016       0.016663       0.040241      -0.003471       0.004688       0.006449      -0.015061       0.007786      -0.012245       0.001129       0.011115              1.693666       1.410849      -0.425838      -0.027479       2.272268       0.087847       1.397882          -0.000018
           27              H       4.030176       7.695495       3.613629       0.155746       0.934405 0.69465282E+01  0.67889655E+02                                 1.754670                            1.675348      -1.727406       2.074672                    0.991390       4.084810      12.617627       0.413616       1.515212      -0.659001       0.033276      -0.007120       0.007767       0.034904       0.000611      -0.001739      -0.004657       0.009800       0.008759      -0.008295       0.002176       0.006119              1.811364       2.177482      -0.045800       0.075743       1.476377      -0.134847       1.780233           0.000074
           28              H       1.033644       7.292431       6.642821       0.122253       1.039419 0.74897417E+01  0.72132042E+02                                 1.680713                            1.590464      -0.920854       2.447450                    0.998872       3.352994       9.215671       0.502149       1.266520      -0.712690      -0.033069       0.025305       0.002855       0.041738      -0.016713      -0.010701      -0.001717       0.001431      -0.001004      -0.020490       0.001162       0.019328              1.735021       2.072071      -0.415997       0.047690       1.625555      -0.103501       1.507438          -0.000008
           29              H       4.271652       5.805785       4.802257       0.134704       0.984252 0.70131783E+01  0.67422256E+02                                 1.711376                            1.608708      -1.095709       2.380168                    0.996539       3.504381      10.095088       0.460412       1.383791      -0.686943       0.028304      -0.004430      -0.031843       0.042834      -0.009789      -0.007437      -0.003992       0.013121       0.029236      -0.018461       0.004158       0.014303              1.763846       1.656814      -0.065473      -0.374298       1.507828      -0.072583       2.126896           0.000104
           30              H       1.605057       6.142593       8.575577       0.135170       0.987257 0.69364648E+01  0.65981146E+02                                 1.662970                            1.559094      -1.015772       2.411225                    0.998230       3.388295       9.463017       0.489989       1.314129      -0.701361      -0.028270       0.004873       0.029724       0.041309      -0.012211      -0.002960      -0.000669       0.004043      -0.001956      -0.012551      -0.000401       0.012952              1.709377       1.708558      -0.040834      -0.429457       1.308271      -0.046569       2.111300           0.000014
           31              H       4.841471       4.644904       6.731721       0.132510       1.062427 0.75660653E+01  0.72882861E+02                                 1.700775                            1.596436      -0.838189       2.498338                    0.999613       3.228398       8.807230       0.503369       1.263177      -0.714816       0.036792      -0.025371      -0.006791       0.045205      -0.010275      -0.002402      -0.008064       0.023408       0.001744      -0.019393       0.004081       0.015312              1.751811       1.924406      -0.528574       0.028765       1.838966      -0.026277       1.492062          -0.000001
           32              H       2.794107       9.052387      16.051425       0.129023       1.051571 0.76669226E+01  0.74053714E+02                                 1.680814                            1.600506      -0.855705       2.482627                    0.999405       3.269511       8.913476       0.506122       1.252924      -0.716715      -0.039250       0.006589      -0.015833       0.042832      -0.005745       0.012817      -0.005073       0.024259       0.007576      -0.015106      -0.006722       0.021828              1.729085       2.153109      -0.248623       0.013279       1.537894      -0.061029       1.496252           0.000018
           33              H       5.558726       7.742427       2.155007       0.130738       1.012795 0.72675588E+01  0.70602917E+02                                 1.748467                            1.639652      -1.222849       2.312155                    0.995109       3.632431      10.572588       0.454491       1.387223      -0.685448       0.011851      -0.015437       0.032721       0.038071      -0.002974      -0.003946      -0.007228       0.009499      -0.001614      -0.011391       0.004236       0.007154              1.798279       1.609682      -0.052081       0.116593       1.410012      -0.257341       2.375143          -0.000016
           34              H       4.415900       9.296710      14.446283       0.131378       0.939920 0.65571105E+01  0.61596359E+02                                 1.620842                            1.524304      -0.907990       2.463891                    0.999055       3.357827       9.366274       0.490683       1.328808      -0.698342      -0.014707       0.014693      -0.036738       0.042212       0.000759       0.000424      -0.003432       0.019885       0.020252      -0.013921       0.006496       0.007426              1.663315       1.424788      -0.145354       0.151281       1.466724      -0.283009       2.098431           0.000042
           35              H       7.198849       8.073713       0.548218       0.123728       0.955038 0.65571086E+01  0.61465186E+02                                 1.624122                            1.513142      -0.856001       2.483165                    0.999280       3.348476       9.265506       0.499012       1.309418      -0.702409       0.035700      -0.008197       0.016663       0.040241      -0.004786       0.003242      -0.007285       0.013543       0.007786      -0.012245       0.001129       0.011115              1.693670       2.425707      -0.160086       0.089817       1.257419      -0.020126       1.397884          -0.000018
           36              H      11.289594       7.337983      12.849372       0.155757       0.934371 0.69462320E+01  0.67886141E+02                                 1.754641                            1.675323      -1.727419       2.074672                    0.991390       4.084746      12.617435       0.413614       1.515231      -0.658998       0.022803       0.025258      -0.007768       0.034904       0.003938      -0.003164       0.003836      -0.005958       0.008763      -0.008296       0.002176       0.006120              1.811333       1.691289       0.326473      -0.154647       1.962502       0.001834       1.780208           0.000072
           37              H      10.140392       4.541377       9.820180       0.122254       1.039409 0.74896459E+01  0.72130841E+02                                 1.680697                            1.590450      -0.920836       2.447459                    0.998872       3.352973       9.215576       0.502153       1.266514      -0.712691      -0.038450      -0.015986      -0.002854       0.041738       0.008976       0.003864       0.010125       0.028233      -0.001003      -0.020490       0.001162       0.019328              1.735005       2.097427       0.401340      -0.113478       1.600164       0.010450       1.507425          -0.000008
           38              H      -2.892132       6.602252      11.660743       0.134705       0.984242 0.70130939E+01  0.67421249E+02                                 1.711365                            1.608698      -1.095693       2.380177                    0.996539       3.504372      10.095051       0.460414       1.383792      -0.686943       0.017989       0.022297       0.031843       0.042834       0.010576       0.000261       0.008436       0.010397       0.029236      -0.018461       0.004158       0.014303              1.763835       1.601765       0.097248       0.124288       1.562858       0.360439       2.126881           0.000104
           39              H      11.421887       4.461317       7.887423       0.135170       0.987259 0.69364838E+01  0.65981403E+02                                 1.662975                            1.559099      -1.015772       2.411225                    0.998230       3.388305       9.463065       0.489987       1.314133      -0.701360      -0.018355      -0.022046      -0.029725       0.041309       0.007856       0.000900       0.002898       0.019128      -0.001957      -0.012551      -0.000401       0.012952              1.709382       1.443710       0.193747       0.174400       1.573129       0.395208       2.111309           0.000014
           40              H      -1.601869       6.515289       9.731279       0.132510       1.062424 0.75660363E+01  0.72882463E+02                                 1.700765                            1.596428      -0.838189       2.498338                    0.999613       3.228398       8.807203       0.503373       1.263169      -0.714818       0.040368       0.019177       0.006790       0.045204       0.015273      -0.005783       0.006112       0.006092       0.001745      -0.019393       0.004082       0.015311              1.751801       2.318068       0.301280      -0.037138       1.445280      -0.011772       1.492055          -0.000001
           41              H       9.496456       6.945961       0.411575       0.129024       1.051569 0.76669075E+01  0.74053481E+02                                 1.680807                            1.600500      -0.855694       2.482632                    0.999405       3.269507       8.913440       0.506126       1.252917      -0.716717      -0.025331      -0.030697       0.015833       0.042832       0.013377      -0.010802      -0.008563      -0.002179       0.007578      -0.015107      -0.006721       0.021828              1.729077       1.907004       0.390705      -0.059492       1.783982       0.019014       1.496246           0.000018
           42              H      -3.925776       8.685212      14.307993       0.130738       1.012787 0.72674962E+01  0.70602214E+02                                 1.748464                            1.639650      -1.222842       2.312158                    0.995109       3.632428      10.572600       0.454489       1.387231      -0.685447       0.019294       0.002545      -0.032721       0.038071       0.005600      -0.004287       0.007032       0.000401      -0.001614      -0.011391       0.004236       0.007155              1.798277       1.505031       0.112500      -0.281160       1.514660       0.027697       2.375140          -0.000016
           43              H      10.095763       8.472637       2.016717       0.131377       0.939932 0.65572081E+01  0.61597451E+02                                 1.620848                            1.524309      -0.908000       2.463886                    0.999055       3.357850       9.366324       0.490686       1.328796      -0.698344      -0.020078      -0.005391       0.036738       0.042212       0.008231      -0.003184       0.001349      -0.011257       0.020250      -0.013921       0.006495       0.007425              1.663321       1.582127       0.054519      -0.320736       1.309396       0.010490       2.098441           0.000041
           44              H      -3.392616      10.271243      15.914782       0.123728       0.955034 0.65570763E+01  0.61464855E+02                                 1.624123                            1.513143      -0.856000       2.483166                    0.999280       3.348472       9.265516       0.499009       1.309426      -0.702407       0.024949       0.026819      -0.016663       0.040241       0.008258      -0.007929       0.000835       0.001518       0.007787      -0.012245       0.001130       0.011116              1.693671       1.688130       0.585927      -0.062338       1.994998      -0.067721       1.397886          -0.000018
           45              H       8.679582       0.357513      12.849372       0.155752       0.934379 0.69463058E+01  0.67887069E+02                                 1.754654                            1.675334      -1.727414       2.074670                    0.991390       4.084770      12.617545       0.413612       1.515235      -0.658997       0.010472      -0.032377      -0.007767       0.034904      -0.004549       0.004904       0.000822      -0.003843       0.008760      -0.008296       0.002176       0.006120              1.811347       1.611976      -0.280681       0.078912       2.041844       0.133014       1.780220           0.000073
           46              H       6.832252       2.751053       9.820180       0.122254       1.039409 0.74896425E+01  0.72130793E+02                                 1.680696                            1.590449      -0.920832       2.447461                    0.998872       3.352973       9.215572       0.502154       1.266513      -0.712691       0.005380       0.041291      -0.002854       0.041738       0.007737       0.006837      -0.008409      -0.029664      -0.001001      -0.020490       0.001163       0.019328              1.735004       1.376907       0.014652       0.065788       2.320682       0.093049       1.507424          -0.000009
           47              H      -0.805716      13.007112      11.660743       0.134704       0.984251 0.70131844E+01  0.67422373E+02                                 1.711380                            1.608711      -1.095713       2.380166                    0.996539       3.504397      10.095160       0.460410       1.383796      -0.686942       0.010315      -0.026727       0.031843       0.042834      -0.000787       0.007175      -0.004444      -0.023515       0.029237      -0.018460       0.004157       0.014303              1.763850       1.488377      -0.031777       0.250008       1.676272      -0.287859       2.126900           0.000104
           48              H       6.122170       1.681276       7.887423       0.135170       0.987256 0.69364620E+01  0.65981117E+02                                 1.662970                            1.559095      -1.015772       2.411225                    0.998230       3.388294       9.463016       0.489989       1.314130      -0.701361      -0.009914       0.026919      -0.029725       0.041310       0.004355       0.002060      -0.002229      -0.023171      -0.001956      -0.012551      -0.000401       0.012952              1.709377       1.372980      -0.152913       0.255058       1.643850      -0.348637       2.111300           0.000014
           49              H      -1.526159      11.933194       9.731279       0.132510       1.062444 0.75662169E+01  0.72884733E+02                                 1.700794                            1.596454      -0.838205       2.498330                    0.999613       3.228438       8.807382       0.503365       1.263180      -0.714815      -0.003576      -0.044548       0.006790       0.045204      -0.004998       0.008184       0.001953      -0.029499       0.001744      -0.019392       0.004082       0.015311              1.751832       1.402582       0.227294       0.008374       2.360835       0.038049       1.492080          -0.000001
           50              H       9.236650       2.106426       0.411575       0.129025       1.051551 0.76667450E+01  0.74051530E+02                                 1.680791                            1.600486      -0.855677       2.482643                    0.999405       3.269470       8.913321       0.506127       1.252922      -0.716716      -0.013920       0.037286       0.015830       0.042832      -0.007633      -0.002013       0.013634      -0.022080       0.007582      -0.015108      -0.006718       0.021826              1.729061       1.476365      -0.142081       0.046211       2.214585       0.042015       1.496232           0.000018
           51              H       1.515002      12.860795      14.307993       0.130738       1.012792 0.72675351E+01  0.70602628E+02                                 1.748464                            1.639649      -1.222844       2.312157                    0.995109       3.632429      10.572577       0.454492       1.387223      -0.685448      -0.007443      -0.017982      -0.032721       0.038071      -0.002626       0.008233       0.000197      -0.009901      -0.001614      -0.011391       0.004236       0.007154              1.798276       1.414824      -0.060419       0.164567       1.604864       0.229642       2.375140          -0.000016
           52              H      10.259137       0.824074       2.016717       0.131377       0.939931 0.65572029E+01  0.61597466E+02                                 1.620855                            1.524316      -0.907998       2.463887                    0.999055       3.357858       9.366389       0.490681       1.328809      -0.698342       0.005371       0.020083       0.036738       0.042212      -0.008990       0.002760       0.002083      -0.008628       0.020251      -0.013921       0.006495       0.007425              1.663329       1.330369       0.090838       0.169455       1.561167       0.272524       2.098452           0.000041
           53              H       2.621965      11.606049      15.914782       0.123728       0.955030 0.65570417E+01  0.61464463E+02                                 1.624121                            1.513142      -0.856000       2.483166                    0.999280       3.348459       9.265482       0.499008       1.309430      -0.702406       0.010751      -0.035016      -0.016662       0.040241      -0.003471       0.004688       0.006449      -0.015061       0.007786      -0.012245       0.001130       0.011115              1.693669       1.410851      -0.425840      -0.027479       2.272272       0.087847       1.397884          -0.000018
           54              H       3.939324       6.108084      12.849372       0.155752       0.934388 0.69463805E+01  0.67887900E+02                                 1.754655                            1.675335      -1.727415       2.074671                    0.991390       4.084779      12.617533       0.413615       1.515221      -0.659000      -0.033275       0.007119      -0.007767       0.034904       0.000611      -0.001740      -0.004658       0.009800       0.008761      -0.008296       0.002176       0.006120              1.811348       2.177456      -0.045798       0.075738       1.476368      -0.134846       1.780221           0.000073
           55              H       6.935856       6.511148       9.820180       0.122253       1.039412 0.74896777E+01  0.72131240E+02                                 1.680703                            1.590455      -0.920840       2.447456                    0.998872       3.352978       9.215602       0.502152       1.266517      -0.712691       0.033069      -0.025305      -0.002855       0.041738      -0.016713      -0.010701      -0.001717       0.001431      -0.001004      -0.020490       0.001162       0.019328              1.735011       2.072057      -0.415994       0.047689       1.625546      -0.103500       1.507430          -0.000008
           56              H       3.697848       7.997794      11.660743       0.134704       0.984252 0.70131839E+01  0.67422326E+02                                 1.711377                            1.608708      -1.095710       2.380168                    0.996539       3.504383      10.095096       0.460412       1.383792      -0.686943      -0.028304       0.004430       0.031843       0.042834      -0.009789      -0.007437      -0.003992       0.013121       0.029235      -0.018461       0.004158       0.014303              1.763847       1.656815      -0.065473      -0.374298       1.507828      -0.072583       2.126897           0.000104
           57              H       6.364443       7.660986       7.887423       0.135170       0.987258 0.69364715E+01  0.65981230E+02                                 1.662972                            1.559096      -1.015773       2.411224                    0.998230       3.388295       9.463020       0.489989       1.314129      -0.701361       0.028270      -0.004873      -0.029725       0.041309      -0.012211      -0.002960      -0.000669       0.004043      -0.001956      -0.012551      -0.000401       0.012952              1.709378       1.708559      -0.040834      -0.429458       1.308272      -0.046569       2.111303           0.000014
           58              H       3.128029       9.158675       9.731279       0.132510       1.062427 0.75660563E+01  0.72882748E+02                                 1.700773                            1.596435      -0.838188       2.498339                    0.999613       3.228396       8.807221       0.503369       1.263177      -0.714816      -0.036792       0.025371       0.006791       0.045205      -0.010275      -0.002402      -0.008064       0.023408       0.001744      -0.019393       0.004081       0.015312              1.751810       1.924404      -0.528573       0.028765       1.838964      -0.026277       1.492061          -0.000001
           59              H       5.175393       4.751192       0.411575       0.129023       1.051566 0.76668837E+01  0.74053234E+02                                 1.680809                            1.600501      -0.855699       2.482629                    0.999405       3.269504       8.913447       0.506124       1.252923      -0.716715       0.039250      -0.006589       0.015833       0.042832      -0.005745       0.012817      -0.005073       0.024260       0.007576      -0.015106      -0.006722       0.021828              1.729080       2.153101      -0.248622       0.013278       1.537890      -0.061029       1.496248           0.000019
           60              H       2.410774       6.061152      14.307993       0.130738       1.012792 0.72675362E+01  0.70602645E+02                                 1.748464                            1.639650      -1.222844       2.312157                    0.995109       3.632426      10.572571       0.454492       1.387224      -0.685448      -0.011851       0.015437      -0.032721       0.038071      -0.002974      -0.003946      -0.007228       0.009499      -0.001614      -0.011391       0.004236       0.007154              1.798277       1.609681      -0.052080       0.116592       1.410010      -0.257341       2.375139          -0.000016
           61              H       3.553600       4.506869       2.016717       0.131378       0.939919 0.65570981E+01  0.61596209E+02                                 1.620840                            1.524303      -0.907988       2.463892                    0.999055       3.357823       9.366258       0.490684       1.328807      -0.698342       0.014707      -0.014693       0.036738       0.042212       0.000759       0.000424      -0.003432       0.019885       0.020252      -0.013921       0.006496       0.007426              1.663313       1.424787      -0.145354       0.151281       1.466723      -0.283008       2.098429           0.000042
           62              H       0.770651       5.729866      15.914782       0.123728       0.955039 0.65571166E+01  0.61465284E+02                                 1.624123                            1.513143      -0.856002       2.483165                    0.999280       3.348479       9.265518       0.499012       1.309419      -0.702409      -0.035700       0.008197      -0.016663       0.040241      -0.004786       0.003242      -0.007285       0.013543       0.007786      -0.012245       0.001129       0.011115              1.693672       2.425710      -0.160086       0.089817       1.257420      -0.020126       1.397885          -0.000018
           63              C      -2.233054       7.172340       2.054582       0.376642      30.358347 0.35203850E+03  0.79406904E+04                                 9.038086                            6.650235      -0.324994       1.915490                    0.998750      25.569276      74.720548       0.576399       0.471102      -1.020232       0.015773       0.054769      -0.003998       0.057135      -0.040837      -0.000861      -0.017627       0.014046      -0.048360      -0.041531      -0.009726       0.051257             11.469006       8.677330       3.095244       0.001774      10.305287       4.476006      15.424403           0.000625
           64              C      -2.801279       7.193045       3.355159      -0.454290      48.101463 0.66256056E+03  0.17401810E+05                                11.548379                            8.613904      -0.403548       1.799515                    0.998469      35.891489     111.021604       0.555305       0.419958      -1.056171      -0.039152       0.021679      -0.017933       0.048213       0.016823       0.006113      -0.018660       0.026767      -0.142873      -0.054374       0.008984       0.045390             14.469665       8.783799       0.816476      -2.545520      12.688954       6.196716      21.936241           0.049019
           65              C      -2.633123       8.240737       4.283673       0.397951      30.438793 0.33466344E+03  0.74735677E+04                                 9.089577                            6.512907      -0.344880       1.916462                    0.998817      25.271906      74.119477       0.577050       0.475305      -1.015284       0.031116       0.041005      -0.036594       0.063157      -0.022436       0.056740      -0.022098       0.038527       0.007405      -0.047223      -0.030373       0.077595             11.545976       9.601375       2.090673      -3.988700      10.425872       3.111034      14.610682           0.001016
           66              C      -3.530488       8.268344       5.528275       0.008835      37.905026 0.45532223E+03  0.10815356E+05                                10.006200                            7.217571      -0.179155       1.950200                    0.998902      27.660756      79.600869       0.601021       0.429037      -1.057627      -0.022104       0.014425       0.022052       0.034394       0.006209      -0.005528       0.000935      -0.018097      -0.009196      -0.012665       0.000120       0.012545             12.769930      13.443780       2.318214      -5.632007       7.046297       1.599880      17.819712           0.003448
           67              C      -3.018847       8.881223       6.659284      -0.118219      33.922255 0.44635533E+03  0.10616961E+05                                 9.280874                            7.170270      -0.106563       1.938722                    0.999454      29.847062      87.752603       0.596163       0.431938      -1.049164      -0.015822       0.003243       0.014970       0.022021      -0.000297       0.016956       0.010747       0.039343      -0.051366      -0.028800      -0.005293       0.034094             10.942412      10.482748       2.044837      -3.650374       6.935545       1.671434      15.408942           0.000414
           68              C      11.176427       7.647183       5.554616      -0.078614      33.161202 0.42355301E+03  0.99621172E+04                                 9.244891                            7.056854      -0.153856       1.949069                    0.998230      28.810223      84.749665       0.590631       0.440906      -1.041825      -0.021000       0.005770       0.024861       0.033051      -0.008641       0.009535       0.003188      -0.032907      -0.048671      -0.023782      -0.002931       0.026713             10.957298      12.588912       1.989812      -4.208099       6.281443       1.183408      14.001540           0.001679
           69              C      -3.780731       8.925394       7.811694      -0.103624      33.096283 0.42695584E+03  0.10022057E+05                                 9.096503                            6.991286       0.051281       2.004505                    0.998932      28.908682      83.850370       0.607813       0.429302      -1.053003      -0.003258       0.009739      -0.029328       0.031074      -0.008662       0.022990       0.006745      -0.003944      -0.035052      -0.031044       0.009817       0.021227             10.677427      11.521389       2.564300      -3.923252       6.723940       0.919630      13.786953           0.000884
           70              C      10.408167       7.691354       6.710319      -0.080678      32.172231 0.41028697E+03  0.95399361E+04                                 8.957353                            6.869894       0.042493       2.008838                    0.998872      28.405459      82.129419       0.610667       0.431364      -1.051239       0.005771       0.014762      -0.040198       0.043210       0.005370       0.010828      -0.000164      -0.022302      -0.093807      -0.034335       0.006232       0.028103             10.481485      11.174125       1.436374      -2.937563       5.709961       1.546785      14.560368           0.000549
           71              C      10.895103       8.338742       7.819925       0.058098      36.001177 0.38823034E+03  0.88258997E+04                                 9.448999                            6.578827       0.061599       2.045190                    0.999197      25.925247      72.036098       0.644463       0.418060      -1.068788       0.002478       0.020426      -0.007959       0.022061       0.007246      -0.025204       0.010137       0.035921       0.086716      -0.037811      -0.006929       0.044741             11.981837      12.517141       2.176182      -5.378166       6.202629       0.852129      17.225742           0.001547
           72              C      10.117280       8.324938       9.025017       0.348101      36.892458 0.30481634E+03  0.65782720E+04                                 9.997633                            6.206471       0.145264       2.102676                    0.999392      23.430453      65.206026       0.598894       0.473895      -1.027102       0.018369       0.026781      -0.034776       0.047582       0.024935       0.102250       0.024259      -0.018963      -0.208861      -0.135164       0.026489       0.108674             13.408746      12.726195       0.455874     -10.424639       5.528021      -0.628796      21.972022           0.001062
           73              C      -2.684128       6.092900       1.060217       0.013752      36.814242 0.45429570E+03  0.10787433E+05                                 9.834477                            7.220074      -0.255126       1.929259                    0.998418      27.580892      79.419278       0.599447       0.430305      -1.056597      -0.007006      -0.020139      -0.017835       0.027799      -0.001658      -0.010938      -0.004163      -0.012794      -0.008080      -0.015570       0.005720       0.009850             12.586322       9.642617       4.945651       1.827465      12.815815       5.870548      15.300535           0.002383
           74              C      -2.137420       6.186764      16.252274      -0.099737      31.601086 0.42234223E+03  0.98981082E+04                                 8.843313                            6.963959       0.017095       1.991000                    0.999425      28.948973      84.212874       0.606931       0.430605      -1.051010      -0.012647      -0.011293      -0.012034       0.020792      -0.001515      -0.006963      -0.020984       0.000032      -0.019455      -0.024644       0.004128       0.020515             10.386098       8.441415       3.020806       0.838303       9.480917       4.200431      13.235960           0.000578
           75              C      12.308893       5.141833       1.321979      -0.086388      32.999436 0.42604394E+03  0.10042700E+05                                 9.218197                            7.085187      -0.243404       1.918252                    0.997667      29.030296      85.693850       0.588072       0.441855      -1.040509      -0.000163      -0.022664      -0.020202       0.030362      -0.019768      -0.004309      -0.009249       0.019605      -0.021629      -0.024430      -0.001287       0.025718             10.936787       8.501683       4.445417       1.077306      11.554073       3.981737      12.754604           0.002370
           76              C      -2.506408       5.279869      15.294127      -0.100462      31.517970 0.40135630E+03  0.92695915E+04                                 8.765781                            6.749454       0.206780       2.059907                    0.999300      28.273950      81.145232       0.623070       0.425636      -1.056065       0.005320       0.011843       0.025963       0.029028      -0.018324      -0.010731      -0.022488       0.001104      -0.000790      -0.034879       0.010762       0.024117             10.384242       9.253889       4.236120       1.046358      10.304162       3.683887      11.594676           0.001259
           77              C      11.964610       4.211472       0.350662      -0.085425      31.134154 0.39942687E+03  0.91991001E+04                                 8.687538                            6.713798       0.285282       2.089147                    0.999235      27.970655      79.741409       0.628445       0.423185      -1.059295       0.017263       0.021202       0.026889       0.038348      -0.006644      -0.005572      -0.020405       0.026670      -0.050873      -0.033481       0.010081       0.023400             10.182261       7.327879       3.773781       0.740911      10.680759       3.498960      12.538145          -0.000205
           78              C      12.520881       4.305336      15.555889       0.059377      34.113755 0.36852466E+03  0.82617507E+04                                 9.058148                            6.378340       0.096548       2.058342                    0.999375      25.513002      70.181606       0.659964       0.413981      -1.072419       0.005308       0.004086       0.001540       0.006873       0.012954       0.007191       0.031062      -0.017099       0.045035      -0.027474      -0.015595       0.043069             11.433301       8.829284       4.946164       2.109629      11.840205       5.136128      13.630413           0.001768
           79              C      12.108061       3.410864      14.545061       0.329598      35.946091 0.30431856E+03  0.65548860E+04                                 9.762712                            6.164044       0.272344       2.144166                    0.999283      23.405794      64.752713       0.607344       0.468203      -1.031775       0.022491       0.021065       0.023251       0.038603      -0.018457      -0.063319      -0.092176       0.060146      -0.080083      -0.133923       0.038087       0.095836             13.035210       8.668124       5.312319       5.714198      14.540749       9.382719      15.896757           0.000719
           80              C      -0.641545      12.151291       2.054582       0.376674      30.357439 0.35202686E+03  0.79403763E+04                                 9.038002                            6.650194      -0.325151       1.915450                    0.998749      25.568863      74.719536       0.576390       0.471112      -1.020225       0.039546      -0.041060      -0.004002       0.057147       0.026508      -0.014837       0.009562       0.063719      -0.048351      -0.041541      -0.009723       0.051264             11.468859       7.217697      -2.252496       3.875415      11.764588      -2.239391      15.424293           0.000627
           81              C      -0.339501      12.633036       3.355159      -0.454253      48.099768 0.66253079E+03  0.17400851E+05                                11.548185                            8.613756      -0.403550       1.799524                    0.998469      35.890575     111.018580       0.555305       0.419962      -1.056167       0.038352       0.023060      -0.017935       0.048211       0.003188      -0.019221       0.004038      -0.042529      -0.142884      -0.054381       0.008985       0.045396             14.469409      11.005412      -2.099218       6.639159      10.466949      -0.893882      21.935865           0.049074
           82              C       0.483749      11.963562       4.283673       0.397961      30.438723 0.33466201E+03  0.74735441E+04                                 9.089647                            6.512953      -0.344897       1.916459                    0.998817      25.271931      74.120111       0.577039       0.475314      -1.015277       0.019955      -0.047453      -0.036595       0.063160       0.027900      -0.047506      -0.038092       0.019607       0.007411      -0.047224      -0.030373       0.077597             11.546053       8.409244      -1.402443       4.688604      11.618149       1.898725      14.610768           0.001022
           83              C       0.956340      12.726900       5.528275       0.008831      37.904888 0.45532165E+03  0.10815336E+05                                10.006169                            7.217559      -0.179139       1.950205                    0.998903      27.660733      79.600734       0.601022       0.429036      -1.057627       0.023546       0.011929       0.022054       0.034396      -0.010941       0.003572       0.004320      -0.001707      -0.009202      -0.012664       0.000117       0.012547             12.769866       6.637985       1.611060       4.201473      13.852037       4.077479      17.819576           0.003444
           84              C       1.231288      11.977365       6.659284      -0.118219      33.922160 0.44635473E+03  0.10616941E+05                                 9.280853                            7.170263      -0.106564       1.938723                    0.999454      29.847032      87.752443       0.596164       0.431938      -1.049165       0.010719       0.012081       0.014968       0.022020       0.017184       0.000829      -0.020056      -0.019158      -0.051362      -0.028798      -0.005294       0.034092             10.942374       6.051436       0.513562       3.272652      11.366821       2.325578      15.408864           0.000415
           85              C       9.003941       0.300918       5.554616      -0.078613      33.161207 0.42355309E+03  0.99621236E+04                                 9.244906                            7.056864      -0.153855       1.949069                    0.998230      28.810240      84.749847       0.590630       0.440907      -1.041824       0.015498       0.015302       0.024862       0.033052      -0.009931      -0.002008      -0.009851       0.031423      -0.048670      -0.023782      -0.002933       0.026715             10.957312       6.135080       1.736308       3.128903      12.735314       3.052612      14.001542           0.001683
           86              C       1.650483      12.615091       7.811694      -0.103623      33.096195 0.42695501E+03  0.10022032E+05                                 9.096489                            6.991282       0.051281       2.004505                    0.998932      28.908642      83.850226       0.607813       0.429302      -1.053003       0.010063      -0.002048      -0.029327       0.031073       0.002623      -0.005654      -0.023283       0.016977      -0.035051      -0.031045       0.009817       0.021228             10.677400       5.702537       0.795203       2.758025      12.542767       2.937801      13.786894           0.000884
           87              C       9.426325       0.944165       6.710319      -0.080678      32.172264 0.41028747E+03  0.95399556E+04                                 8.957372                            6.869904       0.042494       2.008838                    0.998872      28.405503      82.129718       0.610666       0.431364      -1.051238       0.009898      -0.012379      -0.040198       0.043210      -0.012343      -0.005556      -0.009294       0.001852      -0.093806      -0.034334       0.006231       0.028104             10.481503       5.832066       1.647872       2.808325      11.052072       1.770601      14.560370           0.000547
           88              C       9.743511       0.198772       7.819925       0.058097      36.001150 0.38823041E+03  0.88259020E+04                                 9.448996                            6.578829       0.061600       2.045190                    0.999197      25.925246      72.036110       0.644462       0.418060      -1.068788       0.016450      -0.012359      -0.007959       0.022061       0.011931       0.021381       0.016758      -0.030511       0.086715      -0.037811      -0.006929       0.044741             11.981818       5.896615       1.646164       3.427027      12.823136       4.231525      17.225702           0.001550
           89              C      10.120468       0.879288       9.025017       0.348103      36.892330 0.30481563E+03  0.65782517E+04                                 9.997606                            6.206460       0.145257       2.102674                    0.999392      23.430421      65.205873       0.598895       0.473895      -1.027103       0.014009      -0.029298      -0.034776       0.047581      -0.020678      -0.030116      -0.100681      -0.033705      -0.208864      -0.135164       0.026491       0.108674             13.408692       6.932740       2.888947       4.667736      11.321406       9.342352      21.971931           0.001064
           90              C      -1.350830      13.081652       1.060217       0.013750      36.813968 0.45429414E+03  0.10787381E+05                                 9.834416                            7.220052      -0.255104       1.929267                    0.998418      27.580802      79.418832       0.599449       0.430303      -1.056599      -0.013938       0.016133      -0.017838       0.027798      -0.004716       0.001864       0.011554       0.009256      -0.008097      -0.015570       0.005714       0.009855             12.586202       7.739420      -3.846816       4.170281      14.718796      -4.517787      15.300392           0.002382
           91              C      -1.542895      12.561257      16.252274      -0.099732      31.600729 0.42233719E+03  0.98979601E+04                                 8.843258                            6.963925       0.017105       1.991006                    0.999425      28.948750      84.212080       0.606931       0.430606      -1.051010      -0.003455       0.016597      -0.012030       0.020787       0.000767      -0.014687       0.016515       0.002604      -0.019457      -0.024635       0.004124       0.020511             10.386016       6.604916      -1.960499       3.218516      11.317279      -2.826140      13.235853           0.000581
           92              C       6.268012       0.572849       1.321979      -0.086389      32.999373 0.42604384E+03  0.10042693E+05                                 9.218174                            7.085177      -0.243404       1.918251                    0.997667      29.030292      85.693736       0.588074       0.441854      -1.040510      -0.019547       0.011474      -0.020203       0.030363       0.018373      -0.005856       0.008358       0.024435      -0.021629      -0.024432      -0.001286       0.025718             10.936741       6.941119      -3.544411       2.909631      13.114535      -2.923801      12.754568           0.002375
           93              C      -2.143795      13.334257      15.294127      -0.100464      31.517929 0.40135617E+03  0.92695886E+04                                 8.765778                            6.749456       0.206789       2.059909                    0.999300      28.273928      81.145201       0.623070       0.425637      -1.056065       0.007596      -0.010528       0.025963       0.029028       0.009639      -0.014109       0.020537       0.031184      -0.000787      -0.034878       0.010762       0.024116             10.384227       6.373004      -2.572833       2.667162      13.185017      -2.748074      11.594661           0.001257
           94              C       5.634436       1.336186       0.350662      -0.085425      31.133960 0.39942412E+03  0.91990256E+04                                 8.687533                            6.713798       0.285295       2.089152                    0.999235      27.970507      79.741069       0.628442       0.423188      -1.059293       0.009730      -0.025550       0.026889       0.038348       0.014871      -0.014886       0.015028      -0.001828      -0.050874      -0.033482       0.010081       0.023400             10.182243       6.574341      -3.338718       2.659735      11.434258      -2.391100      12.538129          -0.000211
           95              C       5.437590       0.807509      15.555889       0.059378      34.113624 0.36852348E+03  0.82617165E+04                                 9.058120                            6.378327       0.096559       2.058345                    0.999375      25.512954      70.181409       0.659966       0.413980      -1.072419       0.000884      -0.006639       0.001539       0.006873      -0.013881       0.023304      -0.021759      -0.013889       0.045034      -0.027474      -0.015595       0.043068             11.433246       6.803944      -3.776827       3.393184      13.865452      -4.394997      13.630342           0.001774
           96              C       4.869364       1.612258      14.545061       0.329597      35.946037 0.30431855E+03  0.65548854E+04                                 9.762702                            6.164045       0.272355       2.144169                    0.999283      23.405783      64.752670       0.607344       0.468203      -1.031775       0.006999      -0.030009       0.023250       0.038602       0.035273      -0.048168       0.100923       0.001897      -0.080085      -0.133923       0.038088       0.095835             13.035179       8.471966      -5.199066       5.268559      14.736855      -9.639970      15.896716           0.000716
           97              C       2.874599       8.283528       2.054582       0.376644      30.358192 0.35203628E+03  0.79406314E+04                                 9.038068                            6.650221      -0.324985       1.915496                    0.998750      25.569224      74.720463       0.576398       0.471103      -1.020231      -0.055316      -0.013722      -0.003996       0.057132       0.014330       0.015695       0.008071      -0.077764      -0.048361      -0.041532      -0.009728       0.051259             11.468984      12.578883      -0.842622      -3.877221       6.403722      -2.236482      15.424348           0.000630
           98              C       3.140780       7.781077       3.355159      -0.454253      48.100629 0.66254725E+03  0.17401379E+05                                11.548275                            8.613837      -0.403574       1.799512                    0.998469      35.891089     111.020237       0.555305       0.419960      -1.056170       0.000803      -0.044747      -0.017934       0.048214      -0.020007       0.013101       0.014626       0.015727      -0.142886      -0.054378       0.008988       0.045391             14.469508      12.419685       1.282750      -4.093686       9.052881      -5.302748      21.935957           0.049049
           99              C       2.149374       7.402859       4.283673       0.397946      30.439066 0.33466668E+03  0.74736488E+04                                 9.089586                            6.512910      -0.344862       1.916465                    0.998817      25.271919      74.119254       0.577055       0.475301      -1.015287      -0.051069       0.006444      -0.036593       0.063156      -0.005466      -0.009236       0.060188      -0.058126       0.007396      -0.047225      -0.030372       0.077597             11.545979      12.030431      -0.688334      -0.699838       7.996866      -5.009781      14.610639           0.001020
          100              C       2.574149       6.611914       5.528275       0.008834      37.904943 0.45532128E+03  0.10815325E+05                                10.006181                            7.217562      -0.179147       1.950203                    0.998903      27.660709      79.600657       0.601022       0.429037      -1.057627      -0.001440      -0.026357       0.022052       0.034396       0.004734       0.001953      -0.005253       0.019798      -0.009197      -0.012662       0.000118       0.012544             12.769887      10.653314      -3.929310       1.430485       9.836726      -5.677339      17.819622           0.003444
          101              C       1.787559       6.748570       6.659284      -0.118219      33.922171 0.44635435E+03  0.10616936E+05                                 9.280880                            7.170280      -0.106565       1.938722                    0.999454      29.847009      87.752566       0.596160       0.431940      -1.049163       0.005103      -0.015324       0.014969       0.022021      -0.016887      -0.017786       0.009312      -0.020185      -0.051368      -0.028801      -0.005293       0.034094             10.942408       9.593238      -2.558413       0.377696       7.825061      -3.997007      15.408926           0.000415
          102              C       3.728132       5.855478       5.554616      -0.078611      33.160952 0.42354899E+03  0.99619980E+04                                 9.244842                            7.056819      -0.153838       1.949075                    0.998230      28.810086      84.749127       0.590633       0.440906      -1.041826       0.005502      -0.021073       0.024861       0.033051       0.018572      -0.007527       0.006665       0.001488      -0.048672      -0.023782      -0.002933       0.026715             10.957232       9.581507      -3.726109       1.079181       9.288749      -4.235975      14.001439           0.001682
          103              C       2.130247       6.066673       7.811694      -0.103623      33.096162 0.42695431E+03  0.10022011E+05                                 9.096483                            6.991276       0.051283       2.004506                    0.998932      28.908612      83.850110       0.607813       0.429302      -1.053003      -0.006806      -0.007691      -0.029327       0.031074       0.006039      -0.017337       0.016538      -0.013032      -0.035051      -0.031045       0.009817       0.021228             10.677394      10.144031      -3.359501       1.165205       8.101253      -3.857423      13.786897           0.000883
          104              C       4.074008       5.168060       6.710319      -0.080678      32.172011 0.41028368E+03  0.95398401E+04                                 8.957317                            6.869870       0.042520       2.008847                    0.998872      28.405310      82.128896       0.610668       0.431364      -1.051239      -0.015670      -0.002383      -0.040198       0.043210       0.006973      -0.005272       0.009460       0.020453      -0.093810      -0.034336       0.006231       0.028105             10.481435       8.319919      -3.084239       0.129234       8.564110      -3.317365      14.560275           0.000546
          105              C       3.269886       5.266065       7.819925       0.058100      36.000938 0.38822805E+03  0.88258312E+04                                 9.448949                            6.578803       0.061605       2.045192                    0.999197      25.925150      72.035673       0.644465       0.418059      -1.068788      -0.018928      -0.008067      -0.007960       0.022062      -0.019177       0.003823      -0.026895      -0.005410       0.086715      -0.037811      -0.006929       0.044740             11.981755       9.665846      -3.822336       1.951100       9.053823      -5.083629      17.225597           0.001550
          106              C       3.670752       4.599353       9.025017       0.348102      36.892172 0.30481449E+03  0.65782179E+04                                 9.997562                            6.206439       0.145264       2.102676                    0.999392      23.430376      65.205604       0.598898       0.473893      -1.027104      -0.032378       0.002517      -0.034776       0.047582      -0.004254      -0.072134       0.076422       0.052667      -0.208865      -0.135165       0.026492       0.108673             13.408631       7.722315      -3.344811       5.756829      10.531769      -8.713511      21.971809           0.001062
          107              C       4.034958       8.432606       1.060217       0.013751      36.814278 0.45429571E+03  0.10787433E+05                                 9.834487                            7.220075      -0.255126       1.929259                    0.998418      27.580881      79.419245       0.599447       0.430305      -1.056597       0.020944       0.004002      -0.017835       0.027799       0.006369       0.009074      -0.007392       0.003522      -0.008080      -0.015570       0.005721       0.009849             12.586351      16.305667      -1.098758      -5.997812       6.152862      -1.352669      15.300522           0.002381
          108              C       3.680315       8.859137      16.252274      -0.099733      31.600903 0.42233905E+03  0.98980199E+04                                 8.843306                            6.963950       0.017095       1.991001                    0.999425      28.948849      84.212589       0.606929       0.430607      -1.051008       0.016104      -0.005306      -0.012034       0.020792       0.000744       0.021655       0.004463      -0.002642      -0.019459      -0.024646       0.004130       0.020516             10.386096      11.837158      -1.060266      -4.056853       6.085194      -1.374244      13.235937           0.000579
          109              C       5.331596       8.088897       1.321979      -0.086387      32.999410 0.42604309E+03  0.10042673E+05                                 9.218188                            7.085177      -0.243405       1.918251                    0.997667      29.030269      85.693700       0.588073       0.441854      -1.040510       0.019710       0.011191      -0.020203       0.030362       0.001395       0.010165       0.000893      -0.044042      -0.021631      -0.024431      -0.001287       0.025718             10.936782      14.640831      -0.900968      -3.986951       5.414932      -1.057907      12.754583           0.002371
          110              C       4.650203       8.993032      15.294127      -0.100462      31.517800 0.40135351E+03  0.92695150E+04                                 8.765780                            6.749451       0.206792       2.059911                    0.999301      28.273792      81.144844       0.623067       0.425639      -1.056063      -0.012915      -0.001314       0.025962       0.029027       0.008684       0.024840       0.001951      -0.032291      -0.000787      -0.034879       0.010762       0.024117             10.384250      13.710211      -1.663271      -3.713545       5.847868      -0.935778      11.594670           0.001259
          111              C       6.309453       8.255921       0.350662      -0.085425      31.134170 0.39942692E+03  0.91990972E+04                                 8.687522                            6.713784       0.285283       2.089148                    0.999235      27.970681      79.741349       0.628448       0.423183      -1.059297      -0.026992       0.004349       0.026890       0.038348      -0.008226       0.020458       0.005377      -0.024844      -0.050878      -0.033482       0.010082       0.023401             10.182246      13.110717      -0.435042      -3.400654       4.897899      -1.107841      12.538124          -0.000207
          112              C       5.950029       8.690733      15.555889       0.059378      34.113673 0.36852334E+03  0.82617123E+04                                 9.058130                            6.378325       0.096549       2.058342                    0.999375      25.512952      70.181395       0.659966       0.413980      -1.072419      -0.006192       0.002555       0.001539       0.006873       0.000928      -0.030495      -0.009303       0.030987       0.045036      -0.027473      -0.015595       0.043069             11.433288      15.370969      -1.169307      -5.502848       5.298499      -0.741077      13.630397           0.001770
          113              C       6.931074       8.780457      14.545061       0.329596      35.946262 0.30432005E+03  0.65549293E+04                                 9.762757                            6.164068       0.272355       2.144169                    0.999283      23.405858      64.753051       0.607342       0.468205      -1.031774      -0.029489       0.008947       0.023251       0.038604      -0.016814       0.111488      -0.008747      -0.062039      -0.080081      -0.133923       0.038087       0.095836             13.035280      17.673297      -0.113244     -10.982844       5.535701       0.257282      15.896842           0.000720
          114              C      10.202554       6.631239      14.408418       0.376644      30.358113 0.35203495E+03  0.79405904E+04                                 9.038034                            6.650198      -0.324983       1.915494                    0.998750      25.569214      74.720279       0.576401       0.471102      -1.020232      -0.015774      -0.054771       0.003998       0.057137      -0.040835      -0.000861      -0.017627       0.014042      -0.048360      -0.041529      -0.009726       0.051255             11.468938       8.677286       3.095231       0.001779      10.305238       4.475976      15.424291           0.000622
          115              C      10.770779       6.610534      13.107841      -0.454382      48.103840 0.66260030E+03  0.17403102E+05                                11.548696                            8.614128      -0.403536       1.799507                    0.998469      35.892687     111.025827       0.555301       0.419954      -1.056174       0.039150      -0.021677       0.017932       0.048210       0.016837       0.006103      -0.018657       0.026749      -0.142859      -0.054367       0.008973       0.045394             14.470087       8.784041       0.816475      -2.545585      12.689297       6.196944      21.936923           0.048997
          116              C      10.602623       5.562842      12.179327       0.397952      30.438521 0.33465978E+03  0.74734634E+04                                 9.089508                            6.512860      -0.344853       1.916471                    0.998817      25.271808      74.119008       0.577054       0.475304      -1.015285      -0.031119      -0.041006       0.036595       0.063159      -0.022435       0.056737      -0.022098       0.038524       0.007406      -0.047221      -0.030371       0.077592             11.545885       9.601309       2.090659      -3.988667      10.425789       3.110997      14.610556           0.001013
          117              C      11.499989       5.535235      10.934725       0.008827      37.905031 0.45532183E+03  0.10815340E+05                                10.006188                            7.217558      -0.179142       1.950204                    0.998902      27.660745      79.600717       0.601023       0.429036      -1.057628       0.022104      -0.014424      -0.022054       0.034395       0.006209      -0.005528       0.000937      -0.018098      -0.009200      -0.012666       0.000119       0.012547             12.769921      13.443778       2.318215      -5.632015       7.046290       1.599875      17.819694           0.003442
          118              C      10.988347       4.922356       9.803717      -0.118221      33.922198 0.44635436E+03  0.10616928E+05                                 9.280856                            7.170257      -0.106548       1.938727                    0.999454      29.847010      87.752318       0.596164       0.431938      -1.049165       0.015822      -0.003243      -0.014969       0.022021      -0.000296       0.016956       0.010747       0.039343      -0.051364      -0.028800      -0.005294       0.034093             10.942391      10.482724       2.044830      -3.650371       6.935530       1.671429      15.408919           0.000416
          119              C      -3.206927       6.156396      10.908384      -0.078618      33.161264 0.42355361E+03  0.99621349E+04                                 9.244903                            7.056860      -0.153858       1.949068                    0.998230      28.810251      84.749764       0.590631       0.440906      -1.041825       0.021000      -0.005769      -0.024862       0.033051      -0.008641       0.009535       0.003189      -0.032906      -0.048672      -0.023782      -0.002930       0.026712             10.957318      12.588936       1.989815      -4.208118       6.281451       1.183408      14.001568           0.001682
          120              C      11.750231       4.878185       8.651307      -0.103623      33.096295 0.42695591E+03  0.10022058E+05                                 9.096505                            6.991286       0.051279       2.004505                    0.998932      28.908672      83.850328       0.607813       0.429302      -1.053003       0.003258      -0.009739       0.029327       0.031073      -0.008663       0.022990       0.006745      -0.003944      -0.035050      -0.031044       0.009817       0.021227             10.677432      11.521388       2.564297      -3.923258       6.723939       0.919630      13.786969           0.000882
          121              C      -2.438667       6.112225       9.752681      -0.080678      32.172236 0.41028692E+03  0.95399338E+04                                 8.957353                            6.869892       0.042494       2.008838                    0.998872      28.405440      82.129337       0.610668       0.431364      -1.051239      -0.005771      -0.014762       0.040197       0.043209       0.005370       0.010828      -0.000164      -0.022302      -0.093805      -0.034334       0.006231       0.028103             10.481489      11.174129       1.436372      -2.937573       5.709960       1.546784      14.560379           0.000546
          122              C      -2.925603       5.464837       8.643075       0.058098      36.001154 0.38822992E+03  0.88258879E+04                                 9.448997                            6.578824       0.061600       2.045190                    0.999197      25.925232      72.036050       0.644463       0.418060      -1.068788      -0.002477      -0.020426       0.007959       0.022061       0.007246      -0.025203       0.010137       0.035921       0.086715      -0.037811      -0.006929       0.044740             11.981839      12.517139       2.176178      -5.378178       6.202626       0.852127      17.225752           0.001548
          123              C      -2.147780       5.478641       7.437983       0.348100      36.892543 0.30481707E+03  0.65782935E+04                                 9.997655                            6.206483       0.145252       2.102672                    0.999392      23.430486      65.206199       0.598893       0.473896      -1.027102      -0.018369      -0.026781       0.034776       0.047582       0.024934       0.102251       0.024258      -0.018963      -0.208862      -0.135164       0.026490       0.108674             13.408780      12.726227       0.455873     -10.424667       5.528033      -0.628794      21.972078           0.001062
          124              C      10.653628       7.710679      15.402783       0.013747      36.814310 0.45429599E+03  0.10787439E+05                                 9.834484                            7.220071      -0.255123       1.929261                    0.998418      27.580897      79.419242       0.599448       0.430304      -1.056598       0.007007       0.020140       0.017835       0.027800      -0.001658      -0.010938      -0.004164      -0.012794      -0.008075      -0.015570       0.005719       0.009851             12.586343       9.642624       4.945663       1.827479      12.815843       5.870574      15.300562           0.002382
          125              C      10.106920       7.616815       0.210726      -0.099738      31.601099 0.42234233E+03  0.98981098E+04                                 8.843313                            6.963958       0.017098       1.991001                    0.999425      28.948962      84.212797       0.606931       0.430605      -1.051010       0.012648       0.011293       0.012034       0.020793      -0.001515      -0.006963      -0.020984       0.000033      -0.019454      -0.024644       0.004128       0.020516             10.386100       8.441410       3.020804       0.838307       9.480921       4.200441      13.235968           0.000577
          126              C      -4.339393       8.661746      15.141021      -0.086391      32.999472 0.42604421E+03  0.10042707E+05                                 9.218202                            7.085188      -0.243401       1.918253                    0.997667      29.030302      85.693851       0.588072       0.441855      -1.040509       0.000163       0.022664       0.020202       0.030361      -0.019766      -0.004309      -0.009249       0.019605      -0.021626      -0.024429      -0.001287       0.025716             10.936800       8.501690       4.445427       1.077316      11.554095       3.981755      12.754615           0.002370
          127              C      10.475908       8.523710       1.168873      -0.100460      31.517897 0.40135500E+03  0.92695529E+04                                 8.765765                            6.749442       0.206786       2.059909                    0.999300      28.273897      81.145016       0.623071       0.425636      -1.056065      -0.005319      -0.011844      -0.025962       0.029027      -0.018325      -0.010730      -0.022488       0.001104      -0.000790      -0.034879       0.010761       0.024118             10.384227       9.253869       4.236111       1.046356      10.304148       3.683886      11.594663           0.001260
          128              C      -3.995110       9.592107      16.112338      -0.085425      31.134172 0.39942692E+03  0.91991016E+04                                 8.687543                            6.713799       0.285281       2.089147                    0.999235      27.970654      79.741415       0.628445       0.423185      -1.059295      -0.017262      -0.021202      -0.026889       0.038347      -0.006644      -0.005572      -0.020405       0.026669      -0.050873      -0.033480       0.010081       0.023399             10.182272       7.327884       3.773788       0.740915      10.680776       3.498970      12.538156          -0.000207
          129              C      -4.551381       9.498243       0.907111       0.059378      34.113751 0.36852445E+03  0.82617449E+04                                 9.058149                            6.378339       0.096549       2.058342                    0.999375      25.512986      70.181555       0.659964       0.413981      -1.072419      -0.005308      -0.004086      -0.001539       0.006873       0.012954       0.007191       0.031061      -0.017099       0.045035      -0.027473      -0.015595       0.043068             11.433308       8.829283       4.946165       2.109633      11.840214       5.136140      13.630429           0.001769
          130              C      -4.138561      10.392715       1.917940       0.329598      35.946150 0.30431901E+03  0.65549001E+04                                 9.762731                            6.164054       0.272329       2.144161                    0.999283      23.405821      64.752869       0.607343       0.468204      -1.031775      -0.022491      -0.021066      -0.023250       0.038603      -0.018458      -0.063320      -0.092177       0.060146      -0.080084      -0.133924       0.038087       0.095837             13.035241       8.668141       5.312332       5.714211      14.540784       9.382743      15.896796           0.000720
          131              C       8.611045       1.652288      14.408418       0.376675      30.357199 0.35202319E+03  0.79402728E+04                                 9.037948                            6.650155      -0.325138       1.915455                    0.998749      25.568796      74.719241       0.576393       0.471111      -1.020225      -0.039547       0.041062       0.004001       0.057150       0.026506      -0.014837       0.009562       0.063717      -0.048351      -0.041539      -0.009723       0.051262             11.468789       7.217659      -2.252487       3.875386      11.764528      -2.239379      15.424180           0.000623
          132              C       8.309001       1.170543      13.107841      -0.454344      48.102102 0.66256970E+03  0.17402115E+05                                11.548496                            8.613974      -0.403537       1.799516                    0.998469      35.891746     111.022698       0.555301       0.419959      -1.056170      -0.038349      -0.023059       0.017934       0.048208       0.003173      -0.019215       0.004045      -0.042544      -0.142870      -0.054374       0.008974       0.045400             14.469824      11.005724      -2.099260       6.639386      10.467209      -0.893938      21.936538           0.049047
          133              C       7.485751       1.840017      12.179327       0.397962      30.438442 0.33465814E+03  0.74734344E+04                                 9.089579                            6.512906      -0.344872       1.916468                    0.998817      25.271827      74.119635       0.577042       0.475313      -1.015278      -0.019954       0.047456       0.036596       0.063163       0.027898      -0.047505      -0.038090       0.019607       0.007411      -0.047222      -0.030371       0.077593             11.545964       8.409179      -1.402428       4.688558      11.618063       1.898715      14.610650           0.001015
          134              C       7.013160       1.076679      10.934725       0.008824      37.904906 0.45532134E+03  0.10815324E+05                                10.006161                            7.217549      -0.179129       1.950208                    0.998903      27.660725      79.600610       0.601024       0.429035      -1.057628      -0.023546      -0.011930      -0.022055       0.034397      -0.010941       0.003573       0.004320      -0.001707      -0.009206      -0.012665       0.000117       0.012548             12.769864       6.637983       1.611061       4.201479      13.852030       4.077490      17.819579           0.003445
          135              C       6.738212       1.826214       9.803717      -0.118221      33.922122 0.44635390E+03  0.10616914E+05                                 9.280839                            7.170251      -0.106552       1.938727                    0.999454      29.846999      87.752242       0.596165       0.431937      -1.049165      -0.010720      -0.012081      -0.014968       0.022020       0.017184       0.000829      -0.020056      -0.019159      -0.051359      -0.028797      -0.005295       0.034092             10.942359       6.051428       0.513562       3.272650      11.366798       2.325581      15.408852           0.000413
          136              C      -1.034441      13.502661      10.908384      -0.078617      33.161297 0.42355424E+03  0.99621573E+04                                 9.244922                            7.056873      -0.153857       1.949068                    0.998230      28.810281      84.749988       0.590629       0.440907      -1.041824      -0.015498      -0.015302      -0.024862       0.033052      -0.009930      -0.002007      -0.009851       0.031421      -0.048672      -0.023782      -0.002932       0.026714             10.957337       6.135093       1.736316       3.128914      12.735339       3.052632      14.001578           0.001680
          137              C       6.319017       1.188488       8.651307      -0.103622      33.096213 0.42695510E+03  0.10022034E+05                                 9.096492                            6.991282       0.051280       2.004505                    0.998932      28.908632      83.850182       0.607813       0.429302      -1.053003      -0.010063       0.002048       0.029327       0.031073       0.002623      -0.005654      -0.023283       0.016977      -0.035049      -0.031045       0.009817       0.021228             10.677406       5.702540       0.795205       2.758029      12.542766       2.937810      13.786913           0.000885
          138              C      -1.456825      12.859414       9.752681      -0.080678      32.172256 0.41028727E+03  0.95399491E+04                                 8.957369                            6.869902       0.042496       2.008839                    0.998872      28.405492      82.129665       0.610666       0.431364      -1.051238      -0.009898       0.012379       0.040197       0.043209      -0.012343      -0.005556      -0.009294       0.001852      -0.093805      -0.034334       0.006230       0.028104             10.481503       5.832067       1.647872       2.808329      11.052068       1.770608      14.560375           0.000548
          139              C      -1.774011      13.604807       8.643075       0.058097      36.001140 0.38823013E+03  0.88258942E+04                                 9.448994                            6.578826       0.061601       2.045191                    0.999197      25.925236      72.036073       0.644463       0.418060      -1.068788      -0.016450       0.012359       0.007959       0.022061       0.011931       0.021381       0.016758      -0.030512       0.086716      -0.037812      -0.006929       0.044740             11.981822       5.896617       1.646167       3.427033      12.823133       4.231538      17.225715           0.001547
          140              C      -2.150968      12.924291       7.437983       0.348103      36.892371 0.30481595E+03  0.65782618E+04                                 9.997620                            6.206468       0.145248       2.102671                    0.999392      23.430437      65.205984       0.598894       0.473896      -1.027102      -0.014009       0.029298       0.034776       0.047581      -0.020678      -0.030117      -0.100681      -0.033704      -0.208866      -0.135165       0.026491       0.108674             13.408716       6.932754       2.888954       4.667748      11.321424       9.342368      21.971970           0.001065
          141              C       9.320330       0.721927      15.402783       0.013744      36.814049 0.45429456E+03  0.10787391E+05                                 9.834425                            7.220050      -0.255100       1.929269                    0.998418      27.580812      79.418812       0.599450       0.430303      -1.056599       0.013938      -0.016135       0.017839       0.027800      -0.004716       0.001863       0.011555       0.009254      -0.008093      -0.015569       0.005713       0.009856             12.586227       7.739433      -3.846833       4.170298      14.718825      -4.517815      15.300422           0.002382
          142              C       9.512395       1.242322       0.210726      -0.099733      31.600749 0.42233741E+03  0.98979652E+04                                 8.843259                            6.963926       0.017108       1.991007                    0.999425      28.948741      84.212014       0.606932       0.430606      -1.051010       0.003454      -0.016597       0.012031       0.020788       0.000766      -0.014687       0.016515       0.002603      -0.019455      -0.024635       0.004123       0.020512             10.386021       6.604922      -1.960505       3.218524      11.317276      -2.826151      13.235864           0.000578
          143              C       1.701488      13.230730      15.141021      -0.086391      32.999413 0.42604402E+03  0.10042699E+05                                 9.218181                            7.085179      -0.243403       1.918251                    0.997667      29.030300      85.693754       0.588074       0.441854      -1.040510       0.019546      -0.011474       0.020203       0.030363       0.018373      -0.005856       0.008358       0.024433      -0.021627      -0.024431      -0.001285       0.025716             10.936757       6.941129      -3.544423       2.909641      13.114559      -2.923822      12.754583           0.002373
          144              C      10.113295       0.469322       1.168873      -0.100461      31.517863 0.40135500E+03  0.92695543E+04                                 8.765766                            6.749446       0.206792       2.059911                    0.999300      28.273882      81.145026       0.623070       0.425636      -1.056065      -0.007597       0.010528      -0.025962       0.029027       0.009639      -0.014110       0.020536       0.031185      -0.000787      -0.034878       0.010761       0.024116             10.384215       6.372998      -2.572831       2.667164      13.184993      -2.748070      11.594653           0.001260
          145              C       2.335063      12.467393      16.112338      -0.085424      31.133986 0.39942418E+03  0.91990278E+04                                 8.687539                            6.713799       0.285292       2.089151                    0.999235      27.970509      79.741092       0.628442       0.423188      -1.059292      -0.009731       0.025550      -0.026888       0.038347       0.014871      -0.014886       0.015027      -0.001827      -0.050875      -0.033481       0.010081       0.023400             10.182257       6.574351      -3.338729       2.659743      11.434277      -2.391112      12.538142          -0.000208
          146              C       2.531910      12.996070       0.907111       0.059379      34.113646 0.36852362E+03  0.82617206E+04                                 9.058126                            6.378329       0.096557       2.058345                    0.999375      25.512950      70.181405       0.659965       0.413980      -1.072419      -0.000884       0.006639      -0.001539       0.006872      -0.013881       0.023304      -0.021758      -0.013889       0.045033      -0.027473      -0.015595       0.043068             11.433260       6.803953      -3.776835       3.393196      13.865462      -4.395010      13.630365           0.001771
          147              C       3.100136      12.191321       1.917940       0.329599      35.946066 0.30431872E+03  0.65548915E+04                                 9.762714                            6.164051       0.272345       2.144166                    0.999283      23.405798      64.752775       0.607343       0.468204      -1.031775      -0.006999       0.030010      -0.023250       0.038602       0.035273      -0.048168       0.100924       0.001898      -0.080085      -0.133924       0.038088       0.095835             13.035200       8.471980      -5.199077       5.268570      14.736878      -9.639986      15.896743           0.000720
          148              C       5.094901       5.520051      14.408418       0.376646      30.357980 0.35203304E+03  0.79405402E+04                                 9.038022                            6.650188      -0.324975       1.915500                    0.998750      25.569170      74.720233       0.576400       0.471103      -1.020231       0.055318       0.013721       0.003995       0.057134       0.014330       0.015694       0.008071      -0.077759      -0.048361      -0.041530      -0.009727       0.051257             11.468925      12.578832      -0.842619      -3.877200       6.403691      -2.236466      15.424250           0.000624
          149              C       4.828720       6.022502      13.107841      -0.454332      48.102716 0.66258202E+03  0.17402510E+05                                11.548552                            8.614032      -0.403563       1.799505                    0.998469      35.892144     111.023957       0.555302       0.419957      -1.056172      -0.000804       0.044743       0.017933       0.048210      -0.020006       0.013103       0.014619       0.015757      -0.142874      -0.054372       0.008978       0.045394             14.469878      12.419965       1.282788      -4.093831       9.053115      -5.302898      21.936555           0.049027
          150              C       5.820126       6.400720      12.179327       0.397947      30.438808 0.33466310E+03  0.74735475E+04                                 9.089522                            6.512866      -0.344837       1.916474                    0.998817      25.271824      74.118815       0.577058       0.475300      -1.015288       0.051071      -0.006446       0.036594       0.063158      -0.005466      -0.009234       0.060186      -0.058123       0.007396      -0.047223      -0.030371       0.077594             11.545895      12.030347      -0.688332      -0.699826       7.996812      -5.009740      14.610527           0.001015
          151              C       5.395351       7.191665      10.934725       0.008826      37.904993 0.45532148E+03  0.10815328E+05                                10.006176                            7.217554      -0.179136       1.950206                    0.998903      27.660719      79.600586       0.601023       0.429035      -1.057628       0.001439       0.026356      -0.022054       0.034397       0.004734       0.001953      -0.005254       0.019799      -0.009201      -0.012663       0.000118       0.012546             12.769889      10.653312      -3.929311       1.430492       9.836727      -5.677350      17.819628           0.003444
          152              C       6.181941       7.055009       9.803717      -0.118221      33.922116 0.44635327E+03  0.10616901E+05                                 9.280863                            7.170266      -0.106550       1.938727                    0.999454      29.846965      87.752317       0.596162       0.431940      -1.049163      -0.005103       0.015324      -0.014969       0.022022      -0.016887      -0.017786       0.009312      -0.020184      -0.051366      -0.028801      -0.005293       0.034094             10.942389       9.593215      -2.558406       0.377699       7.825046      -3.997004      15.408907           0.000412
          153              C       4.241368       7.948101      10.908384      -0.078614      33.161045 0.42355017E+03  0.99620329E+04                                 9.244860                            7.056829      -0.153841       1.949074                    0.998230      28.810132      84.749299       0.590633       0.440906      -1.041825      -0.005502       0.021072      -0.024861       0.033051       0.018571      -0.007527       0.006664       0.001488      -0.048674      -0.023783      -0.002932       0.026715             10.957259       9.581524      -3.726119       1.079191       9.288773      -4.235995      14.001478           0.001680
          154              C       5.839253       7.736906       8.651307      -0.103622      33.096161 0.42695413E+03  0.10022005E+05                                 9.096482                            6.991274       0.051283       2.004506                    0.998932      28.908592      83.850028       0.607813       0.429302      -1.053003       0.006805       0.007691       0.029327       0.031073       0.006039      -0.017337       0.016538      -0.013032      -0.035050      -0.031044       0.009817       0.021227             10.677396      10.144025      -3.359498       1.165207       8.101253      -3.857428      13.786910           0.000885
          155              C       3.895492       8.635519       9.752681      -0.080677      32.171999 0.41028338E+03  0.95398311E+04                                 8.957315                            6.869867       0.042520       2.008847                    0.998872      28.405299      82.128848       0.610668       0.431364      -1.051239       0.015669       0.002384       0.040198       0.043210       0.006973      -0.005272       0.009460       0.020454      -0.093809      -0.034336       0.006231       0.028105             10.481435       8.319915      -3.084238       0.129238       8.564110      -3.317371      14.560280           0.000548
          156              C       4.699614       8.537514       8.643075       0.058100      36.000939 0.38822792E+03  0.88258278E+04                                 9.448950                            6.578802       0.061604       2.045192                    0.999197      25.925145      72.035658       0.644465       0.418060      -1.068788       0.018928       0.008067       0.007959       0.022061      -0.019177       0.003822      -0.026895      -0.005410       0.086715      -0.037811      -0.006929       0.044740             11.981762       9.665843      -3.822336       1.951108       9.053828      -5.083641      17.225614           0.001548
          157              C       4.298748       9.204226       7.437983       0.348103      36.892210 0.30481480E+03  0.65782276E+04                                 9.997575                            6.206446       0.145256       2.102674                    0.999392      23.430391      65.205705       0.598897       0.473894      -1.027103       0.032378      -0.002517       0.034776       0.047582      -0.004254      -0.072134       0.076422       0.052666      -0.208866      -0.135165       0.026493       0.108672             13.408652       7.722325      -3.344816       5.756835      10.531787      -8.713528      21.971845           0.001064
          158              C       3.934542       5.370973      15.402783       0.013745      36.814377 0.45429649E+03  0.10787454E+05                                 9.834498                            7.220076      -0.255122       1.929260                    0.998418      27.580905      79.419278       0.599447       0.430304      -1.056598      -0.020946      -0.004002       0.017836       0.027800       0.006369       0.009074      -0.007391       0.003524      -0.008076      -0.015570       0.005720       0.009850             12.586377      16.305709      -1.098757      -5.997843       6.152867      -1.352671      15.300555           0.002382
          159              C       4.289185       4.944442       0.210726      -0.099734      31.600919 0.42233920E+03  0.98980232E+04                                 8.843307                            6.963950       0.017097       1.991002                    0.999425      28.948844      84.212543       0.606929       0.430607      -1.051009      -0.016104       0.005307       0.012034       0.020792       0.000743       0.021655       0.004462      -0.002642      -0.019458      -0.024646       0.004130       0.020516             10.386100      11.837162      -1.060262      -4.056863       6.085193      -1.374245      13.235946           0.000578
          160              C       2.637904       5.714682      15.141021      -0.086389      32.999453 0.42604347E+03  0.10042684E+05                                 9.218197                            7.085181      -0.243404       1.918252                    0.997667      29.030281      85.693741       0.588073       0.441854      -1.040510      -0.019709      -0.011191       0.020203       0.030362       0.001394       0.010165       0.000893      -0.044040      -0.021629      -0.024430      -0.001287       0.025717             10.936799      14.640864      -0.900966      -3.986972       5.414936      -1.057907      12.754598           0.002372
          161              C       3.319297       4.810547       1.168873      -0.100459      31.517714 0.40135201E+03  0.92694707E+04                                 8.765763                            6.749438       0.206798       2.059914                    0.999301      28.273729      81.144599       0.623068       0.425639      -1.056063       0.012916       0.001315      -0.025962       0.029027       0.008685       0.024840       0.001952      -0.032292      -0.000788      -0.034879       0.010761       0.024118             10.384233      13.710187      -1.663263      -3.713542       5.847856      -0.935779      11.594656           0.001259
          162              C       1.660047       5.547658      16.112338      -0.085424      31.134189 0.39942694E+03  0.91990984E+04                                 8.687527                            6.713785       0.285280       2.089147                    0.999235      27.970682      79.741365       0.628448       0.423184      -1.059296       0.026992      -0.004348      -0.026889       0.038347      -0.008226       0.020458       0.005377      -0.024843      -0.050878      -0.033482       0.010081       0.023400             10.182258      13.110738      -0.435040      -3.400665       4.897902      -1.107842      12.538135          -0.000209
          163              C       2.019471       5.112846       0.907111       0.059379      34.113664 0.36852306E+03  0.82617047E+04                                 9.058133                            6.378324       0.096551       2.058343                    0.999375      25.512932      70.181340       0.659966       0.413980      -1.072419       0.006192      -0.002554      -0.001539       0.006873       0.000928      -0.030495      -0.009303       0.030987       0.045036      -0.027473      -0.015595       0.043068             11.433298      15.370979      -1.169304      -5.502862       5.298500      -0.741079      13.630415           0.001771
          164              C       1.038426       5.023122       1.917940       0.329596      35.946331 0.30432059E+03  0.65549459E+04                                 9.762778                            6.164080       0.272339       2.144164                    0.999283      23.405887      64.753223       0.607340       0.468205      -1.031773       0.029490      -0.008947      -0.023250       0.038604      -0.016814       0.111488      -0.008747      -0.062040      -0.080083      -0.133924       0.038087       0.095837             13.035316      17.673345      -0.113243     -10.982876       5.535714       0.257282      15.896888           0.000719
          165              N      11.771748       2.687557      13.726849      -0.364900      43.313881 0.52071953E+03  0.12511864E+05                                10.019894                            7.303826       0.836525       2.261358                    0.999609      29.309138      78.936568       0.663529       0.384174      -1.111473       0.011908      -0.031176      -0.023519       0.040828      -0.036244      -0.034154      -0.082427       0.045355      -0.105199      -0.119232       0.052638       0.066594             12.589140       9.383259       4.594586       5.130654      13.648680       7.291166      14.735482           0.002682
          166              N       9.498050       8.318037       9.971639      -0.377746      45.847453 0.53339399E+03  0.12897058E+05                                10.406617                            7.398966       0.763351       2.235543                    0.999338      29.523453      79.831580       0.658170       0.384880      -1.110674      -0.019416       0.031062       0.023608       0.043580       0.015296       0.094524       0.008142      -0.059163      -0.165018      -0.126742       0.045162       0.081581             13.179227      12.549738       0.619511      -8.480480       6.241517      -0.952056      20.746425           0.002362
          167              N       4.411118       2.265167      13.726849      -0.364897      43.313647 0.52071719E+03  0.12511791E+05                                10.019851                            7.303804       0.836526       2.261358                    0.999609      29.309099      78.936372       0.663531       0.384174      -1.111474      -0.032951       0.005276      -0.023519       0.040826       0.037761      -0.054309       0.070791       0.040104      -0.105196      -0.119232       0.052635       0.066597             12.589068       8.603237      -4.144236       3.748974      14.428574      -8.088801      14.735393           0.002685
          168              N      10.424106       1.419008       9.971639      -0.377748      45.847206 0.53339132E+03  0.12896972E+05                                10.406563                            7.398934       0.763357       2.235543                    0.999339      29.523444      79.831374       0.658174       0.384878      -1.110675       0.036610       0.001284       0.023607       0.043580      -0.033269      -0.040210      -0.085930       0.003092      -0.165023      -0.126744       0.045164       0.081580             13.179146       7.282022       2.421766       3.415705      11.509128       7.820278      20.746287           0.002364
          169              N       7.725633       8.850855      13.726849      -0.364900      43.314572 0.52072956E+03  0.12512175E+05                                10.020031                            7.303922       0.836504       2.261351                    0.999609      29.309279      78.937377       0.663520       0.384177      -1.111471       0.021046       0.025903      -0.023519       0.040830      -0.001515       0.088462       0.011637      -0.085441      -0.105191      -0.119229       0.052635       0.066594             12.589323      16.561599      -0.450329      -8.879811       6.470675       0.797709      14.735695           0.002678
          170              N       3.986344       4.066534       9.971639      -0.377746      45.847015 0.53338931E+03  0.12896908E+05                                10.406525                            7.398913       0.763356       2.235542                    0.999339      29.523419      79.831198       0.658176       0.384878      -1.110676      -0.017194      -0.032347       0.023606       0.043580       0.017974      -0.054313       0.077790       0.056075      -0.165027      -0.126745       0.045165       0.081580             13.179091       8.355014      -3.041262       5.064689      10.436077      -6.868193      20.746183           0.002365
          171              N      -3.802248      11.116022       2.736151      -0.364899      43.314335 0.52072568E+03  0.12512052E+05                                10.019976                            7.303878       0.836504       2.261348                    0.999609      29.309292      78.937187       0.663525       0.384175      -1.111472      -0.011908       0.031175       0.023519       0.040827      -0.036245      -0.034154      -0.082428       0.045356      -0.105199      -0.119233       0.052638       0.066594             12.589257       9.383341       4.594639       5.130712      13.648806       7.291245      14.735624           0.002683
          172              N      -1.528550       5.485542       6.491361      -0.377744      45.847841 0.53339924E+03  0.12897219E+05                                10.406687                            7.399010       0.763337       2.235536                    0.999338      29.523577      79.832086       0.658167       0.384881      -1.110673       0.019416      -0.031062      -0.023608       0.043579       0.015296       0.094524       0.008141      -0.059163      -0.165018      -0.126743       0.045162       0.081581             13.179326      12.549830       0.619513      -8.480554       6.241554      -0.952059      20.746595           0.002365
          173              N       3.558382      11.538412       2.736151      -0.364898      43.314041 0.52072246E+03  0.12511953E+05                                10.019924                            7.303850       0.836506       2.261349                    0.999609      29.309227      78.936900       0.663527       0.384175      -1.111473       0.032951      -0.005276       0.023519       0.040826       0.037761      -0.054309       0.070792       0.040104      -0.105195      -0.119233       0.052636       0.066597             12.589173       8.603299      -4.144277       3.749009      14.428699      -8.088883      14.735520           0.002682
          174              N      -2.454606      12.384571       6.491361      -0.377747      45.847611 0.53339680E+03  0.12897140E+05                                10.406637                            7.398981       0.763341       2.235536                    0.999339      29.523571      79.831896       0.658171       0.384879      -1.110674      -0.036609      -0.001284      -0.023606       0.043579      -0.033268      -0.040211      -0.085931       0.003093      -0.165024      -0.126744       0.045164       0.081580             13.179251       7.282073       2.421790       3.415741      11.509213       7.820348      20.746465           0.002365
          175              N       0.243867       4.952724       2.736151      -0.364899      43.315029 0.52073574E+03  0.12512364E+05                                10.020113                            7.303974       0.836484       2.261342                    0.999609      29.309433      78.937998       0.663517       0.384178      -1.111470      -0.021045      -0.025903       0.023519       0.040829      -0.001516       0.088462       0.011638      -0.085442      -0.105192      -0.119230       0.052635       0.066594             12.589441      16.561761      -0.450337      -8.879910       6.470722       0.797720      14.735839           0.002681
          176              N       3.983156       9.737045       6.491361      -0.377745      45.847356 0.53339389E+03  0.12897049E+05                                10.406589                            7.398954       0.763338       2.235535                    0.999339      29.523521      79.831631       0.658173       0.384879      -1.110675       0.017193       0.032347      -0.023606       0.043579       0.017974      -0.054313       0.077790       0.056075      -0.165027      -0.126746       0.045166       0.081580             13.179183       8.355062      -3.041285       5.064725      10.436147      -6.868251      20.746340           0.002365
          177              O      -1.386693       7.981229       1.624898      -0.450189      32.960692 0.50504677E+03  0.11989278E+05                                 8.292315                            7.057471       0.067590       2.100591                    0.993910      26.473032      69.842228       0.697665       0.369826      -1.127120      -0.046569      -0.027479       0.013954       0.055843       0.014125      -0.002872      -0.036988       0.036508      -0.153445      -0.069175       0.017786       0.051389              9.557639      11.259250       4.687880       0.335241      10.279589       0.796895       7.134077           0.018677
          178              O      -1.832985       9.190423       4.201358      -0.487798      40.173333 0.61833891E+03  0.15473059E+05                                 9.552404                            7.888175      -0.175460       1.996588                    0.994283      28.043056      76.484022       0.648633       0.377362      -1.119092      -0.036420      -0.053761       0.008856       0.065537       0.012279       0.048583      -0.040765       0.046040      -0.098016      -0.080935       0.016166       0.064769             11.178437      12.569199       5.174922      -2.279119      12.949695      -0.599242       8.016418           0.023186
          179              O      -0.364206      11.013876       1.624898      -0.450243      32.962002 0.50507593E+03  0.11990108E+05                                 8.292406                            7.057575       0.068076       2.100723                    0.993911      26.473962      69.844412       0.697676       0.369816      -1.127132      -0.000520       0.054089       0.013910       0.055851       0.008780      -0.030626       0.021048      -0.042599      -0.153459      -0.069221       0.017859       0.051361              9.557704       6.464823      -1.919814       0.522520      15.074190      -0.688588       7.134100           0.018692
          180              O       0.906132      10.795779       4.201358      -0.487830      40.174670 0.61836225E+03  0.15473774E+05                                 9.552565                            7.888286      -0.175319       1.996620                    0.994284      28.043580      76.485527       0.648633       0.377358      -1.119096      -0.028323       0.058434       0.008872       0.065540       0.013772      -0.059615      -0.021710      -0.044296      -0.098029      -0.080961       0.016186       0.064775             11.178644       8.373001      -2.752411       0.620508      17.146439       2.273397       8.016491           0.023198
          181              O       1.750899       8.612053       1.624898      -0.450175      32.961844 0.50506783E+03  0.11989920E+05                                 8.292556                            7.057655       0.067164       2.100454                    0.993907      26.473470      69.844109       0.697649       0.369830      -1.127116       0.047089      -0.026579       0.013955       0.055844      -0.022872       0.033478       0.016018       0.006199      -0.153417      -0.069180       0.017796       0.051385              9.557940      14.584963      -2.768044      -0.857841       6.954585      -0.108204       7.134273           0.018694
          182              O       0.926853       7.620956       4.201358      -0.487781      40.172281 0.61831464E+03  0.15472298E+05                                 9.552230                            7.888015      -0.175571       1.996563                    0.994284      28.042571      76.482290       0.648640       0.377361      -1.119093       0.064756      -0.004646       0.008860       0.065524      -0.026105       0.011021       0.062446      -0.001732      -0.098096      -0.080951       0.016179       0.064772             11.178238      17.335995      -2.422742       1.658634       8.182409      -1.674096       8.016311           0.023188
          183              O       9.356193       5.822350      14.838102      -0.450228      32.961315 0.50505833E+03  0.11989624E+05                                 8.292425                            7.057557       0.067566       2.100579                    0.993910      26.473305      69.843200       0.697660       0.369827      -1.127120       0.046569       0.027478      -0.013953       0.055843       0.014128      -0.002878      -0.036989       0.036508      -0.153448      -0.069176       0.017782       0.051394              9.557777      11.259418       4.687966       0.335253      10.279738       0.796916       7.134176           0.018666
          184              O       9.802485       4.613156      12.261642      -0.487846      40.174107 0.61835330E+03  0.15473513E+05                                 9.552533                            7.888273      -0.175494       1.996574                    0.994283      28.043362      76.485147       0.648628       0.377362      -1.119091       0.036420       0.053760      -0.008857       0.065536       0.012284       0.048586      -0.040764       0.046035      -0.098022      -0.080938       0.016169       0.064768             11.178600      12.569380       5.175005      -2.279155      12.949899      -0.599238       8.016520           0.023174
          185              O       8.333706       2.789703      14.838102      -0.450284      32.962667 0.50508823E+03  0.11990477E+05                                 8.292526                            7.057668       0.068047       2.100709                    0.993911      26.474247      69.845446       0.697671       0.369817      -1.127131       0.000520      -0.054088      -0.013909       0.055851       0.008778      -0.030624       0.021054      -0.042604      -0.153462      -0.069222       0.017856       0.051366              9.557855       6.464909      -1.919852       0.522534      15.074449      -0.688611       7.134208           0.018680
          186              O       7.063368       3.007800      12.261642      -0.487875      40.175394 0.61837577E+03  0.15474199E+05                                 9.552685                            7.888377      -0.175348       1.996608                    0.994284      28.043868      76.486575       0.648629       0.377358      -1.119095       0.028323      -0.058433      -0.008872       0.065539       0.013767      -0.059615      -0.021713      -0.044302      -0.098035      -0.080964       0.016190       0.064774             11.178794       8.373118      -2.752458       0.620528      17.146676       2.273426       8.016587           0.023186
          187              O       6.218601       5.191526      14.838102      -0.450212      32.962456 0.50507914E+03  0.11990258E+05                                 8.292663                            7.057738       0.067144       2.100444                    0.993907      26.473739      69.845063       0.697644       0.369831      -1.127115      -0.047089       0.026578      -0.013955       0.055844      -0.022874       0.033481       0.016014       0.006203      -0.153421      -0.069182       0.017793       0.051389              9.558076      14.585188      -2.768095      -0.857866       6.954672      -0.108204       7.134369           0.018680
          188              O       7.042647       6.182623      12.261642      -0.487826      40.173004 0.61832807E+03  0.15472721E+05                                 9.552350                            7.888106      -0.175601       1.996551                    0.994284      28.042856      76.483335       0.648635       0.377362      -1.119092      -0.064755       0.004646      -0.008861       0.065523      -0.026105       0.011019       0.062448      -0.001722      -0.098104      -0.080954       0.016183       0.064771             11.178390      17.336247      -2.422772       1.658651       8.182516      -1.674129       8.016407           0.023175
          189              B      11.682490       3.479882       4.560251       1.082255      15.229544 0.18960907E+03  0.37938831E+04                                 6.833807                            5.801452      -0.681676       1.857358                    0.999819      18.962518      58.485576       0.459871       0.665649      -0.903705       0.001418      -0.005692      -0.001154       0.005978      -0.005606      -0.002231      -0.004313       0.000751      -0.005404      -0.008197       0.001419       0.006779              7.315228       6.722900       1.436153      -0.183628       7.785766      -0.103339       7.437018           0.000000
          190              B       5.141921       1.946305       4.560251       1.082255      15.229561 0.18960963E+03  0.37938922E+04                                 6.833783                            5.801440      -0.681682       1.857356                    0.999819      18.962444      58.485083       0.459874       0.665645      -0.903708      -0.005638       0.001618      -0.001154       0.005978       0.003129      -0.002620       0.004089       0.009333      -0.005405      -0.008198       0.001419       0.006779              7.315195       6.276284      -1.178299       0.002320       8.232319       0.210697       7.436983           0.000000
          191              B       7.084089       8.377392       4.560251       1.082255      15.229590 0.18961030E+03  0.37939087E+04                                 6.833795                            5.801454      -0.681675       1.857359                    0.999819      18.962432      58.485046       0.459873       0.665646      -0.903708       0.004220       0.004073      -0.001154       0.005978       0.002478       0.004851       0.000224      -0.010088      -0.005408      -0.008199       0.001418       0.006780              7.315207       8.763763      -0.257837       0.181311       5.744858      -0.107355       7.437000           0.000000
          192              B      -3.712990      10.323697      11.902749       1.082254      15.229555 0.18960932E+03  0.37938886E+04                                 6.833806                            5.801453      -0.681671       1.857360                    0.999819      18.962505      58.485491       0.459871       0.665649      -0.903706      -0.001418       0.005692       0.001154       0.005978      -0.005606      -0.002231      -0.004313       0.000752      -0.005404      -0.008197       0.001419       0.006779              7.315226       6.722896       1.436152      -0.183626       7.785764      -0.103337       7.437018          -0.000000
          193              B       2.827579      11.857274      11.902749       1.082255      15.229572 0.18960988E+03  0.37938977E+04                                 6.833782                            5.801441      -0.681677       1.857358                    0.999819      18.962434      58.485015       0.459874       0.665644      -0.903708       0.005637      -0.001619       0.001154       0.005978       0.003129      -0.002620       0.004089       0.009333      -0.005406      -0.008198       0.001420       0.006779              7.315194       6.276282      -1.178299       0.002320       8.232316       0.210695       7.436984           0.000000
          194              B       0.885411       5.426187      11.902749       1.082255      15.229602 0.18961054E+03  0.37939141E+04                                 6.833796                            5.801456      -0.681672       1.857360                    0.999819      18.962427      58.485006       0.459873       0.665645      -0.903708      -0.004220      -0.004073       0.001154       0.005978       0.002477       0.004851       0.000224      -0.010087      -0.005408      -0.008198       0.001419       0.006780              7.315207       8.763763      -0.257836       0.181309       5.744856      -0.107355       7.437002           0.000000
          195              F      12.988691       3.522673       4.137152      -0.492059      19.572483 0.30538145E+03  0.63140924E+04                                 5.559327                            5.247674       0.641426       2.346192                    0.998168      22.604908      53.453555       0.876023       0.338160      -1.166971       0.034434      -0.021717      -0.004691       0.040980       0.004724      -0.005821      -0.003543       0.019814      -0.027423      -0.011588      -0.005558       0.017145              5.686614       7.662868       1.123200      -1.219265       4.629647      -0.325712       4.767326           0.000682
          196              F      11.108686       4.719444       4.413730      -0.478096      18.267053 0.27386112E+03  0.54825989E+04                                 5.230487                            4.895189       1.053438       2.510821                    0.998950      21.601478      49.444371       0.932417       0.328125      -1.181721      -0.022417       0.029880      -0.003388       0.037507      -0.008223      -0.007043      -0.008350      -0.045871      -0.027061      -0.024625      -0.005554       0.030179              5.342111       4.103035      -0.451406      -0.120262       7.563323      -0.301600       4.359976           0.000016
          197              F      11.652206       3.126511       5.880584      -0.479890      18.308159 0.26812331E+03  0.53410255E+04                                 5.246849                            4.832335       1.099108       2.522026                    0.999363      21.641171      49.461286       0.941467       0.326596      -1.182740       0.002440      -0.013951       0.027777       0.031180       0.007884      -0.004283       0.002469       0.004536       0.073079      -0.020844      -0.004102       0.024946              5.419216       3.827584       0.717676      -0.426989       4.630144      -0.855628       7.799920           0.000067
          198              F      10.967626       2.575748       3.827648      -0.480903      19.624840 0.27567864E+03  0.55163807E+04                                 5.497661                            4.873082       1.209401       2.555422                    0.999757      21.586298      49.056161       0.947588       0.323025      -1.188883      -0.019883      -0.020954      -0.007075       0.029740       0.019409       0.004854       0.009408       0.004473       0.008670      -0.021635      -0.001389       0.023024              5.937217       5.250640       2.482264       1.157232       7.032956       1.670602       5.528054           0.000187
          199              F       4.525879       0.793706       4.137152      -0.492061      19.572441 0.30538075E+03  0.63140738E+04                                 5.559311                            5.247662       0.641415       2.346186                    0.998169      22.604959      53.453638       0.876026       0.338159      -1.166972      -0.036025      -0.018961      -0.004691       0.040980       0.006218      -0.000158       0.006810      -0.018090      -0.027418      -0.011586      -0.005559       0.017145              5.686594       4.415225       0.751820       0.327557       7.877242       1.218760       4.767314           0.000682
          200              F       6.502315       1.823453       4.413730      -0.478096      18.266845 0.27385717E+03  0.54824985E+04                                 5.230439                            4.895147       1.053495       2.510842                    0.998950      21.601407      49.444067       0.932423       0.328124      -1.181722       0.037085       0.004475      -0.003389       0.037508      -0.015752      -0.003711       0.010274       0.037176      -0.027060      -0.024624      -0.005555       0.030179              5.342060       7.089109      -1.272622      -0.201058       4.577132       0.254946       4.359939           0.000016
          201              F       4.851035       2.149217       5.880584      -0.479891      18.307853 0.26811777E+03  0.53408853E+04                                 5.246773                            4.832271       1.099112       2.522027                    0.999363      21.641112      49.460940       0.941478       0.326594      -1.182742      -0.013302       0.004864       0.027777       0.031180      -0.001981       0.004280       0.002475      -0.015924       0.073077      -0.020844      -0.004101       0.024945              5.419134       3.807931      -0.706343      -0.527491       4.649683       0.797580       7.799787           0.000067
          202              F       4.716350       3.017462       3.827648      -0.480902      19.624281 0.27566917E+03  0.55161400E+04                                 5.497531                            4.872978       1.209401       2.555422                    0.999757      21.586167      49.055523       0.947604       0.323022      -1.188886      -0.008206       0.027697      -0.007074       0.029741      -0.007769       0.005721      -0.008907      -0.035853       0.008665      -0.021634      -0.001391       0.023024              5.937068       4.437574      -2.012830       0.868139       7.845709      -1.837434       5.527920           0.000187
          203              F       6.393930       9.487200       4.137152      -0.492060      19.572002 0.30537200E+03  0.63138427E+04                                 5.559200                            5.247563       0.641413       2.346185                    0.998169      22.604854      53.453043       0.876041       0.338156      -1.166975       0.001592       0.040680      -0.004692       0.040980      -0.010941       0.005977      -0.003270      -0.001726      -0.027421      -0.011586      -0.005558       0.017144              5.686478       6.360505      -1.874956       0.891677       5.931705      -0.893029       4.767224           0.000682
          204              F       6.297499       7.260683       4.413730      -0.478096      18.266562 0.27385169E+03  0.54823588E+04                                 5.230369                            4.895085       1.053517       2.510849                    0.998951      21.601325      49.443671       0.932433       0.328123      -1.181724      -0.014667      -0.034355      -0.003389       0.037508       0.023972       0.010753      -0.001923       0.008691      -0.027065      -0.024623      -0.005555       0.030178              5.341988       6.307164       1.723998       0.321319       5.358915       0.046650       4.359885           0.000016
          205              F       7.405259       8.527851       5.880584      -0.479891      18.307826 0.26811732E+03  0.53408738E+04                                 5.246764                            4.832264       1.099101       2.522023                    0.999363      21.641128      49.460954       0.941480       0.326594      -1.182742       0.010863       0.009089       0.027777       0.031180      -0.005906       0.000003      -0.004944       0.011392       0.073079      -0.020845      -0.004100       0.024946              5.419124       5.050946      -0.011318       0.954465       3.406654       0.058031       7.799771           0.000067
          206              F       8.224524       8.210369       3.827648      -0.480902      19.624250 0.27566881E+03  0.55161309E+04                                 5.497523                            4.872973       1.209408       2.555425                    0.999757      21.586181      49.055550       0.947605       0.323022      -1.188886       0.028090      -0.006741      -0.007074       0.029741      -0.011641      -0.010574      -0.000502       0.031383       0.008665      -0.021635      -0.001390       0.023025              5.937056       8.736812      -0.469349      -2.025326       3.546443       0.166885       5.527915           0.000187
          207              F      -5.019191      10.280906      12.325848      -0.492057      19.572294 0.30537767E+03  0.63139934E+04                                 5.559287                            5.247638       0.641446       2.346201                    0.998168      22.604815      53.453212       0.876027       0.338160      -1.166972      -0.034435       0.021716       0.004691       0.040980       0.004726      -0.005820      -0.003543       0.019816      -0.027425      -0.011588      -0.005559       0.017147              5.686572       7.662807       1.123190      -1.219253       4.629615      -0.325708       4.767292           0.000681
          208              F      -3.139186       9.084135      12.049270      -0.478096      18.266984 0.27385985E+03  0.54825666E+04                                 5.230471                            4.895175       1.053450       2.510826                    0.998950      21.601453      49.444269       0.932419       0.328125      -1.181721       0.022417      -0.029879       0.003388       0.037507      -0.008223      -0.007043      -0.008350      -0.045871      -0.027061      -0.024625      -0.005554       0.030179              5.342094       4.103023      -0.451404      -0.120262       7.563296      -0.301599       4.359963           0.000016
          209              F      -3.682706      10.677068      10.582416      -0.479891      18.308133 0.26812286E+03  0.53410143E+04                                 5.246843                            4.832330       1.099108       2.522026                    0.999363      21.641163      49.461254       0.941468       0.326596      -1.182740      -0.002439       0.013952      -0.027778       0.031181       0.007884      -0.004283       0.002469       0.004536       0.073081      -0.020844      -0.004103       0.024946              5.419209       3.827580       0.717675      -0.426987       4.630139      -0.855626       7.799909           0.000067
          210              F      -2.998126      11.227831      12.635353      -0.480903      19.624834 0.27567863E+03  0.55163804E+04                                 5.497660                            4.873082       1.209402       2.555422                    0.999757      21.586299      49.056162       0.947588       0.323025      -1.188883       0.019883       0.020954       0.007075       0.029740       0.019409       0.004854       0.009409       0.004473       0.008671      -0.021635      -0.001390       0.023024              5.937215       5.250637       2.482260       1.157232       7.032952       1.670602       5.528055           0.000187
          211              F       3.443621      13.009873      12.325848      -0.492060      19.572267 0.30537726E+03  0.63139822E+04                                 5.559274                            5.247628       0.641434       2.346195                    0.998169      22.604873      53.453320       0.876030       0.338159      -1.166972       0.036024       0.018962       0.004691       0.040980       0.006219      -0.000158       0.006811      -0.018094      -0.027420      -0.011587      -0.005559       0.017146              5.686555       4.415197       0.751813       0.327554       7.877185       1.218749       4.767282           0.000681
          212              F       1.467185      11.980126      12.049270      -0.478096      18.266775 0.27385588E+03  0.54824659E+04                                 5.230423                            4.895134       1.053507       2.510847                    0.998950      21.601379      49.443959       0.932425       0.328124      -1.181722      -0.037085      -0.004476       0.003388       0.037508      -0.015752      -0.003711       0.010274       0.037176      -0.027061      -0.024624      -0.005555       0.030179              5.342043       7.089085      -1.272617      -0.201057       4.577118       0.254944       4.359926           0.000016
          213              F       3.118465      11.654362      10.582416      -0.479891      18.307844 0.26811764E+03  0.53408819E+04                                 5.246771                            4.832270       1.099110       2.522026                    0.999363      21.641115      49.460941       0.941478       0.326594      -1.182742       0.013302      -0.004865      -0.027778       0.031180      -0.001981       0.004280       0.002475      -0.015924       0.073079      -0.020845      -0.004101       0.024946              5.419131       3.807930      -0.706342      -0.527490       4.649681       0.797578       7.799781           0.000067
          214              F       3.253150      10.786117      12.635353      -0.480902      19.624285 0.27566933E+03  0.55161439E+04                                 5.497533                            4.872980       1.209400       2.555422                    0.999757      21.586171      49.055536       0.947604       0.323022      -1.188886       0.008205      -0.027698       0.007074       0.029741      -0.007769       0.005721      -0.008908      -0.035853       0.008665      -0.021634      -0.001391       0.023025              5.937069       4.437575      -2.012829       0.868140       7.845707      -1.837435       5.527924           0.000187
          215              F       1.575570       4.316379      12.325848      -0.492059      19.571864 0.30536925E+03  0.63137706E+04                                 5.559171                            5.247536       0.641427       2.346191                    0.998169      22.604787      53.452793       0.876044       0.338156      -1.166976      -0.001591      -0.040679       0.004691       0.040980      -0.010942       0.005977      -0.003270      -0.001725      -0.027423      -0.011587      -0.005558       0.017145              5.686447       6.360470      -1.874943       0.891670       5.931672      -0.893023       4.767199           0.000682
          216              F       1.672001       6.542896      12.049270      -0.478095      18.266514 0.27385082E+03  0.54823368E+04                                 5.230358                            4.895075       1.053524       2.510852                    0.998951      21.601308      49.443601       0.932435       0.328122      -1.181724       0.014667       0.034355       0.003388       0.037508       0.023972       0.010753      -0.001923       0.008692      -0.027065      -0.024623      -0.005555       0.030178              5.341976       6.307150       1.723992       0.321317       5.358903       0.046650       4.359876           0.000016
          217              F       0.564241       5.275728      10.582416      -0.479891      18.307810 0.26811705E+03  0.53408670E+04                                 5.246760                            4.832261       1.099101       2.522023                    0.999363      21.641126      49.460939       0.941480       0.326594      -1.182742      -0.010863      -0.009089      -0.027778       0.031180      -0.005906       0.000003      -0.004943       0.011393       0.073080      -0.020845      -0.004101       0.024946              5.419119       5.050942      -0.011318       0.954463       3.406652       0.058032       7.799763           0.000067
          218              F      -0.255024       5.593210      12.635353      -0.480903      19.624272 0.27566926E+03  0.55161422E+04                                 5.497528                            4.872977       1.209406       2.555424                    0.999757      21.586194      49.055592       0.947605       0.323022      -1.188886      -0.028090       0.006741       0.007074       0.029741      -0.011641      -0.010574      -0.000502       0.031383       0.008666      -0.021635      -0.001390       0.023025              5.937062       8.736817      -0.469349      -2.025329       3.546445       0.166885       5.527922           0.000187

******************************************************
Auxiliary information for the entire system
The total spin magnetic moment of the unit cell is   1.169509
The total net atomic charge of the unit cell is   -0.000007
Accuracy of reproducing the electrostatic potential in the unit cell:
  The inner radius (bohr) =    5.0000
  The outer radius (bohr) =   12.0000
  Valid grid points have density less than (e/(bohr^3)) =    0.0001
  The number of valid grid points were=       184354
  The rms potential error without charges in kcal/mol is=      7.01179
  The rms potential error with partial charges in kcal/mol is=      0.64944
  The RRMSE value at monopole order=      0.09262
  The rms potential error with partial charges and cloud penetration in kcal/mol is=      0.65521
  The RRMSE value at monopole order with cloud penetration is=      0.09344
  The rms potential error with partial charges and atomic dipoles in kcal/mol is=      0.30552
  The RRMSE value at dipole order=      0.04357
  The rms potential error with partial charges, atomic dipoles and cloud penetration in kcal/mol is=      0.30237
  The RRMSE value at dipole order with cloud penetration=      0.04312

******************************************************
The electron densities and ab initio electrostatic potential were computed in VASP using the PBE functional and
projector augmented wave method. See the main text of the journal article for a description of computational details.
The atomic charges, dipoles, and quadrupoles were computed with the DDEC6 method as described in
(a) T. A. Manz and N. Gabaldon Limas, RSC Adv. 6 (2016) 47771-47801 DOI: 10.1039/c6ra04656h
(b) N. Gabaldon Limas and T. A. Manz, RSC Adv. 8 (2018) 2678-2707 DOI: 10.1039/c7ra11829e.
For each atom in the material, the electron cloud parameters were fit to the spherically averaged atom-in-material
electron density using radial positions for which this density was between 10^-4 and 10^-2 electrons per cubic bohr.
The polarizabilities, dispersion coefficients, and quantum Drude oscillator (QDO) parameters were fit using the MCLF method.
The magnetic structure of the system was optimized in VASP from the default ferromagnetic initial guess using spin polarization.
The atomic spin moments (ASMs) were computed on this optimized magnetic structure using the DDEC6 partition as inputs
to the method of T. A. Manz and D. S. Sholl, J. Chem. Theory Comput. 7 (2011) 4146-4164 DOI: 10.1021/ct200539n.
The RMSE and RRMSE were computed using a uniform grid with Ewald summation.
