# Supplementary material for: A collection of forcefield precursors for metal–organic frameworks
Source: RSC Adv. 2019 Nov 13;9(63):36492–507. doi: 10.1039/c9ra07327b (PMC9075174; doi:10.1039/c9ra07327b)
Supplement: RA-009-C9RA07327B-s4631 [file RA-009-C9RA07327B-s4631.xyz]

  218
jmolscript: load "" {1 1 1} spacegroup "x,y,z" unitcell [{     15.808400     0.000000     0.000000 }, {     -7.904200    13.690476     0.000000 }, {      0.000000     0.000000    16.582300 }]
C     10.548945     5.569286     3.983068     0.404759
C     10.694383     6.642619     4.958108    -0.470695
C     10.088921     6.645357     6.221679     0.390035
C     10.552107     7.666667     7.234857     0.020843
C     10.032011     7.568095     8.519986    -0.101926
C     -4.323597     8.611309     7.002705    -0.087477
C     10.355292     8.429226     9.519898    -0.108821
C     -3.934711     9.528571     7.952871    -0.102176
C     -4.544125     9.447797     9.251265     0.048234
C     -4.137058    10.369167    10.299267     0.342539
C     11.450024     5.574762     2.764269     0.015779
C     11.042958     4.828631     1.709635    -0.113302
C     -3.229656     6.231905     2.654826    -0.077274
C     11.816779     4.805357     0.533950    -0.104966
C     -2.438446     6.170298     1.469192    -0.112861
C     -2.828123     5.478928     0.489178     0.095436
C     -2.058254     5.511786    15.872578     0.326467
C      5.710784     6.351012     3.983068     0.404744
C      4.708532     5.940298     4.958108    -0.470645
C      5.008892     5.414583     6.221679     0.390029
C      3.892819     5.305059     7.234857     0.020844
C      4.238232     4.903929     8.519986    -0.101919
C      2.608386     5.640476     7.002705    -0.087477
C      3.330830     4.753333     9.519898    -0.108818
C      1.619571     5.518631     7.952871    -0.102172
C      1.994230     5.031250     9.251265     0.048237
C      0.992768     4.923095    10.299267     0.342545
C      5.255503     7.128631     2.764269     0.015777
C      6.105204     7.149167     1.709635    -0.113301
C      4.122040     7.777559     2.654826    -0.077274
C      5.738449     7.830952     0.533950    -0.104965
C      3.779788     8.493571     1.469192    -0.112859
C      4.573370     8.501786     0.489178     0.095438
C      4.159980     9.152083    15.872578     0.326469
C      7.452870     1.770179     3.983068     0.404750
C      8.309685     1.107560     4.958108    -0.470700
C      8.614788     1.630536     6.221679     0.390032
C      9.267675     0.718750     7.234857     0.020846
C      9.442357     1.218452     8.519986    -0.101923
C      1.715211    13.129166     7.002705    -0.087476
C     10.026478     0.507917     9.519898    -0.108818
C      2.315140    12.333750     7.952871    -0.102176
C      2.549895    12.901905     9.251265     0.048232
C      3.144291    12.088690    10.299267     0.342551
C      7.007073     0.987083     2.764269     0.015778
C      6.564438     1.712679     1.709635    -0.113305
C     -0.892384    13.371488     2.654826    -0.077274
C      6.157372     1.054167     0.533950    -0.104967
C     -1.341343    12.717083     1.469192    -0.112860
C     -1.745247    13.400238     0.489178     0.095437
C     -2.101727    12.717083    15.872578     0.326463
C     -2.644745     8.121190    12.599232     0.404759
C     -2.790183     7.047857    11.624192    -0.470685
C     -2.184721     7.045119    10.360621     0.390035
C     -2.647907     6.023809     9.347443     0.020842
C     -2.127811     6.122381     8.062314    -0.101924
C     12.227797     5.079167     9.579595    -0.087476
C     -2.451092     5.261250     7.062402    -0.108818
C     11.838911     4.161905     8.629429    -0.102175
C     12.448325     4.242679     7.331035     0.048237
C     12.041258     3.321309     6.283033     0.342540
C     -3.545824     8.115714    13.818031     0.015778
C     -3.138758     8.861845    14.872665    -0.113302
C     11.133856     7.458571    13.927474    -0.077274
C     -3.912579     8.885119    16.048350    -0.104965
C     10.342646     7.520178    15.113108    -0.112860
C     10.732323     8.211548    16.093122     0.095438
C      9.962454     8.178690     0.709722     0.326463
C      2.193416     7.339464    12.599232     0.404743
C      3.195668     7.750178    11.624192    -0.470641
C      2.895308     8.275893    10.360621     0.390027
C      4.011382     8.385417     9.347443     0.020842
C      3.665968     8.786547     8.062314    -0.101919
C      5.295814     8.050000     9.579595    -0.087477
C      4.573370     8.937143     7.062402    -0.108818
C      6.284629     8.171845     8.629429    -0.102171
C      5.909970     8.659226     7.331035     0.048239
C      6.911432     8.767381     6.283033     0.342544
C      2.648697     6.561845    13.818031     0.015776
C      1.798996     6.541309    14.872665    -0.113301
C      3.782160     5.912917    13.927474    -0.077273
C      2.165751     5.859524    16.048350    -0.104965
C      4.124412     5.196905    15.113108    -0.112858
C      3.330830     5.188690    16.093122     0.095439
C      3.744220     4.538393     0.709722     0.326469
C      0.451330    11.920297    12.599232     0.404751
C     -0.405485    12.582916    11.624192    -0.470702
C     -0.710588    12.059940    10.360621     0.390033
C     -1.363474    12.971726     9.347443     0.020845
C     -1.538157    12.472024     8.062314    -0.101923
C      6.188989     0.561310     9.579595    -0.087477
C     -2.122278    13.182559     7.062402    -0.108818
C      5.589060     1.356726     8.629429    -0.102177
C      5.354305     0.788571     7.331035     0.048232
C      4.759909     1.601786     6.283033     0.342549
C      0.897127    12.703393    13.818031     0.015777
C      1.339762    11.977797    14.872665    -0.113306
C      8.796584     0.318988    13.927474    -0.077275
C      1.746828    12.636309    16.048350    -0.104967
C      9.245543     0.973393    15.113108    -0.112860
C      9.649447     0.290238    16.093122     0.095437
C     10.005927     0.973393     0.709722     0.326462
H     11.221593     7.372321     4.727614     0.152559
H      9.435244     6.879464     8.704049     0.119720
H     -3.924435     8.645536     6.163641     0.114266
H      9.979053     8.338869    10.365596     0.142442
H     -3.299213    10.180238     7.760516     0.126455
H     10.255700     4.335774     1.762698     0.114139
H     -2.936410     6.750774     3.367865     0.121096
H     11.525904     4.326190    16.375021     0.120673
H     -1.636169     6.637143     1.417787     0.121612
H      3.812986     6.032024     4.727614     0.152554
H      5.132987     4.731429     8.704049     0.119726
H      2.379164     5.969048     6.163641     0.114268
H      3.597201     4.472679    10.365596     0.142446
H      0.737462     5.743155     7.760516     0.126460
H      6.925660     6.713809     1.762698     0.114141
H      3.526064     7.772083     3.367865     0.121097
H      6.298857     7.818631    16.375021     0.120676
H      2.974350     8.954940     1.417787     0.121616
H      8.678021     0.286131     4.727614     0.152559
H      9.144369     2.079583     8.704049     0.119721
H      1.545271    12.766369     6.163641     0.114266
H     10.136346     0.878929    10.365596     0.142443
H      2.561751    11.457559     7.760516     0.126453
H      6.531240     2.640893     1.762698     0.114135
H     -0.589653    12.858095     3.367865     0.121096
H      5.887839     1.545655    16.375021     0.120672
H     -1.338181    11.788869     1.417787     0.121612
H     -3.317393     6.318155    11.854686     0.152562
H     -1.531044     6.811012     7.878251     0.119721
H     11.828635     5.044940    10.418659     0.114266
H     -2.074853     5.351607     6.216704     0.142443
H     11.203413     3.510238     8.821784     0.126456
H     -2.351500     9.354702    14.819602     0.114139
H     10.840610     6.939702    13.214435     0.121097
H     -3.621704     9.364286     0.207279     0.120674
H      9.540369     7.053333    15.164513     0.121612
H      4.091214     7.658452    11.854686     0.152555
H      2.771213     8.959047     7.878251     0.119725
H      5.525036     7.721428    10.418659     0.114267
H      4.306999     9.217797     6.216704     0.142446
H      7.166738     7.947321     8.821784     0.126460
H      0.978540     6.976667    14.819602     0.114140
H      4.378136     5.918393    13.214435     0.121096
H      1.605343     5.871845     0.207279     0.120676
H      4.929850     4.735536    15.164513     0.121616
H     -0.773821    13.404345    11.854686     0.152562
H     -1.240169    11.610893     7.878251     0.119720
H      6.358929     0.924107    10.418659     0.114265
H     -2.232146    12.811547     6.216704     0.142442
H      5.342449     2.232917     8.821784     0.126453
H      1.372960    11.049583    14.819602     0.114133
H      8.493853     0.832381    13.214435     0.121097
H      2.016361    12.144821     0.207279     0.120671
H      9.242381     1.901607    15.164513     0.121611
N     -1.474924     5.451548    14.849450    -0.386871
N     -3.826423    11.044107    11.095217    -0.356895
N      3.920483     9.687381    14.849450    -0.386867
N      0.252934     4.854643    11.095217    -0.356889
N     -2.445559    12.242024    14.849450    -0.386869
N      3.573489    11.482202    11.095217    -0.356901
N      9.379124     8.238928     1.732850    -0.386867
N     11.730623     2.646369     5.487083    -0.356893
N      3.983717     4.003095     1.732850    -0.386865
N      7.651266     8.835833     5.487083    -0.356887
N     10.349759     1.448452     1.732850    -0.386868
N      4.330711     2.208274     5.487083    -0.356900
O      9.728489     4.662976     4.057689    -0.472244
O      9.231315     5.849940     6.613021    -0.465120
O     -5.223886    10.052917     4.148891    -0.739449
O     -3.135596    11.939464     4.374411    -0.684029
O     -4.165513    11.259047     1.850585    -0.663057
O     -2.651859     9.428631     3.326409    -0.684707
O      6.905900     6.093631     4.057689    -0.472189
O      6.126545     5.069583     6.613021    -0.465089
O      1.810062     4.140000     4.148891    -0.739454
O     -0.867881     5.005238     4.374411    -0.684027
O      0.236336     4.453512     1.850585    -0.663056
O      1.064696     6.679583     3.326409    -0.684710
O      7.078211     2.933869     4.057689    -0.472218
O      8.354739     2.770952     6.613021    -0.465121
O      3.413824    13.188036     4.148891    -0.739446
O      4.003477    10.436250     4.374411    -0.684036
O      3.929178    11.668393     1.850585    -0.663056
O      1.587163    11.272738     3.326409    -0.684707
O     -1.824289     9.027500    12.524611    -0.472239
O     -1.327115     7.840536     9.969279    -0.465112
O     13.128086     3.637559    12.433409    -0.739453
O     11.039796     1.751012    12.207889    -0.684029
O     12.069713     2.431429    14.731715    -0.663056
O     10.556059     4.261845    13.255891    -0.684708
O      0.998300     7.596845    12.524611    -0.472189
O      1.777655     8.620893     9.969279    -0.465087
O      6.094138     9.550476    12.433409    -0.739457
O      8.772081     8.685238    12.207889    -0.684028
O      7.667864     9.236964    14.731715    -0.663055
O      6.839504     7.010893    13.255891    -0.684710
O      0.825989    10.756607    12.524611    -0.472220
O     -0.450539    10.919524     9.969279    -0.465121
O      4.490376     0.502440    12.433409    -0.739448
O      3.900723     3.254226    12.207889    -0.684037
O      3.975022     2.022083    14.731715    -0.663057
O      6.317037     2.417738    13.255891    -0.684708
Ag     9.053471     8.186631     3.897670     0.603100
Ag     4.191834     3.747220     3.897670     0.603125
Ag    10.467295     1.756625     3.897670     0.603096
Ag    -1.149271     5.503845    12.684630     0.603109
Ag     3.712366     9.943256    12.684630     0.603131
Ag    -2.563095    11.933851    12.684630     0.603097
Re    -3.812670    10.729226     3.401361     1.998825
Re     0.518753     5.023994     3.401361     1.998828
Re     3.293917    11.627732     3.401361     1.998831
Re    11.716870     2.961250    13.180939     1.998829
Re     7.385447     8.666482    13.180939     1.998832
Re     4.610283     2.062744    13.180939     1.998831
Cd     7.904279     4.563446     5.373660     1.058437
Cd    -0.000079     9.127030    11.208640     1.058435

The following XYZ coordinates are in angstroms. Other properties are in atomic units.
The sperically averaged electron density of each atom fit to a function of the form exp(a - br)
eigen_1, eigen_2 and eigen_3 are the three eigenvalues of traceless quadrupole moment tensor
  atom number  atomic symbol              X              Y              Z     net charge C6 coefficient C8 coefficient C10 coefficient fluctuating dipole atomic polarizability isotropic forcefield polarizability              a              b squared Pearson coefficient          <r^3>          <r^4>         wp_QDO          m_QDO          q_QDO       dipole_x       dipole_y       dipole_z         dipole            Qxy            Qxz            Qyz     Q(x^2-y^2)  Q(3z^2 - R^2)        eigen_1        eigen_2        eigen_3 static polarizability      alpha(xx)      alpha(xy)      alpha(xz)      alpha(yy)      alpha(yz)      alpha(zz) atomic spin moment
            1              C      10.548945       5.569286       3.983068       0.404759      30.122972 0.33080351E+03  0.73582110E+04                                 9.035406                            6.477042      -0.334706       1.926526                    0.998680      24.912980      72.671654       0.579014       0.475570      -1.016214      -0.025801      -0.041693       0.035752       0.060681      -0.031827       0.056653      -0.018766       0.031343       0.016404      -0.050648      -0.028702       0.079350             11.503153      10.034480       1.852554      -4.488762       9.867783       2.878995      14.607196           0.000975
            2              C      10.694383       6.642619       4.958108      -0.470695      48.866750 0.68880592E+03  0.18237290E+05                                11.623690                            8.736360      -0.330503       1.816920                    0.998589      36.206730     111.838211       0.556733       0.415523      -1.060743       0.037998      -0.024319       0.011731       0.046615       0.025081       0.002271      -0.014595       0.015734      -0.154516      -0.055088       0.002589       0.052498             14.570432       8.865840       0.410034      -2.929875      12.581390       6.134073      22.264064           0.047148
            3              C      10.088921       6.645357       6.221679       0.390035      29.408236 0.33194616E+03  0.73906355E+04                                 8.861495                            6.470478      -0.355900       1.908720                    0.998771      25.306743      73.876197       0.581642       0.472973      -1.017518      -0.020302      -0.053927       0.000881       0.057629      -0.039460       0.001639      -0.015274       0.001174      -0.063007      -0.036034      -0.015900       0.051934             11.229716       8.711702       3.045064      -0.142538       9.915961       4.250616      15.061486           0.001575
            4              C      10.552107       7.666667       7.234857       0.020843      36.544039 0.43722140E+03  0.10293133E+05                                 9.805457                            7.098911      -0.282751       1.925761                    0.998262      27.270662      78.440106       0.601931       0.432228      -1.054385       0.004700       0.017437       0.019661       0.026696      -0.006860      -0.012206      -0.008007      -0.011002      -0.010921      -0.019925       0.008354       0.011571             12.570131       9.397912       4.715495       1.839095      12.420674       5.896039      15.891807           0.001227
            5              C      10.032011       7.568095       8.519986      -0.101926      31.797931 0.42031182E+03  0.98398304E+04                                 8.873899                            6.942065       0.018882       1.989742                    0.999509      28.982293      84.296704       0.608489       0.429969      -1.051274       0.017767       0.016067       0.011218       0.026451      -0.000605      -0.007824      -0.024141       0.003823      -0.031827      -0.029934       0.007195       0.022739             10.417133       7.940526       2.586753       0.646286       9.173266       4.306549      14.137607           0.000813
            6              C      -4.323597       8.611309       7.002705      -0.087477      32.430270 0.41398514E+03  0.96963857E+04                                 9.083419                            6.962893      -0.200205       1.927080                    0.998526      29.108518      85.874557       0.595463       0.439163      -1.041269      -0.002733       0.020558       0.020631       0.029253      -0.026431      -0.006841      -0.011120       0.030092      -0.004568      -0.034775       0.003597       0.031179             10.750744       8.389975       4.439362       1.347749      11.447232       4.050915      12.415025           0.001923
            7              C      10.355292       8.429226       9.519898      -0.108821      32.347677 0.42049201E+03  0.98267952E+04                                 8.940832                            6.932228       0.116868       2.027756                    0.999185      28.669786      82.809621       0.611551       0.428567      -1.054093      -0.002889      -0.010044      -0.022109       0.024455      -0.015120      -0.009395      -0.019740       0.002321      -0.011100      -0.030273       0.009587       0.020686             10.472192       8.805375       3.627487       0.618827       9.950815       3.750173      12.660385           0.000745
            8              C      -3.934711       9.528571       7.952871      -0.102176      32.534522 0.42633223E+03  0.99647084E+04                                 8.901133                            6.914004       0.308967       2.086232                    0.999387      28.575415      81.656646       0.623229       0.420477      -1.062633      -0.011646      -0.022474      -0.020628       0.032653       0.000784      -0.008856      -0.022470       0.027922      -0.042422      -0.033994       0.009115       0.024880             10.391057       7.755244       4.004080       0.898093      10.949938       3.654030      12.467988          -0.000333
            9              C      -4.544125       9.447797       9.251265       0.048234      35.741675 0.40953756E+03  0.93997340E+04                                 9.328550                            6.711042       0.206385       2.085231                    0.999451      26.097815      71.965108       0.647093       0.412399      -1.076516      -0.005384      -0.008070      -0.002089       0.009924       0.021612       0.003556       0.039255      -0.022578       0.075222      -0.043449      -0.012971       0.056420             11.632747       8.727157       4.728869       1.927154      12.094707       5.383558      14.076378           0.002127
           10              C      -4.137058      10.369167      10.299267       0.342539      32.894671 0.28425300E+03  0.60374850E+04                                 9.328048                            6.031527       0.264230       2.150106                    0.998723      23.015197      63.858499       0.600861       0.479933      -1.022300      -0.024859      -0.026429      -0.026623       0.045003      -0.014602      -0.061748      -0.088886       0.053462      -0.097464      -0.129664       0.036140       0.093525             12.204835       7.971895       4.689760       4.970301      13.652400       8.723245      14.990211           0.000292
           11              C      11.450024       5.574762       2.764269       0.015779      35.139698 0.40558059E+03  0.93946804E+04                                 9.575771                            6.848371      -0.191143       1.957990                    0.998956      27.036739      77.788860       0.609779       0.433639      -1.050825       0.012787      -0.017720      -0.012185       0.025020      -0.006966       0.003897      -0.001478      -0.013713      -0.007458      -0.009844      -0.001776       0.011621             12.197249      13.058730       2.321887      -5.877631       7.224371       1.560329      16.308644           0.001107
           12              C      11.042958       4.828631       1.709635      -0.113302      33.214914 0.43755483E+03  0.10362372E+05                                 9.164094                            7.094340      -0.090696       1.945755                    0.999533      29.682835      87.256329       0.599593       0.431343      -1.048876       0.024073      -0.002735      -0.007719       0.025427      -0.006834       0.014541       0.003261       0.052160      -0.063756      -0.026782      -0.013991       0.040772             10.728666      10.108721       2.384406      -3.662705       7.681233       1.840830      14.396044          -0.000491
           13              C      -3.229656       6.231905       2.654826      -0.077274      33.164922 0.42003158E+03  0.98853983E+04                                 9.317891                            7.073731      -0.229978       1.922299                    0.998268      29.032643      86.188557       0.582569       0.446731      -1.035607       0.024990      -0.015616      -0.030195       0.042191      -0.012479       0.013343       0.003829      -0.059098       0.017046      -0.039187       0.009892       0.029294             11.097069      12.603093       2.123419      -4.476830       6.814024       1.236937      13.874089           0.002109
           14              C      11.816779       4.805357       0.533950      -0.104966      32.346334 0.41613864E+03  0.97167256E+04                                 8.976526                            6.905043       0.090643       2.021988                    0.998716      28.679353      83.274968       0.610518       0.429661      -1.051585       0.009778      -0.008007       0.034224       0.036483      -0.011577       0.023741       0.007557      -0.010644      -0.045606      -0.035210       0.012451       0.022759             10.434008      11.123704       2.912794      -3.582139       7.238214       1.099630      12.940106           0.001428
           15              C      -2.438446       6.170298       1.469192      -0.112861      32.192479 0.40198142E+03  0.93525034E+04                                 9.054361                            6.850779      -0.136809       1.945809                    0.998573      29.116249      85.798616       0.601283       0.437830      -1.041362      -0.018930      -0.006856       0.044823       0.049137       0.007655      -0.011121      -0.014273      -0.038753      -0.098389      -0.038247      -0.002580       0.040827             10.658096      10.973783       1.532495      -3.033676       6.331082       1.981168      14.669424           0.000572
           16              C      -2.828123       5.478928       0.489178       0.095436      31.809453 0.32964418E+03  0.72549007E+04                                 8.868949                            6.168028      -0.111783       2.009092                    0.998828      25.142715      70.665979       0.643045       0.432791      -1.050640       0.003210      -0.030737       0.001148       0.030925      -0.013302      -0.024811      -0.005863       0.003494       0.028758      -0.030650       0.001387       0.029263             11.068463      11.282986       2.251772      -4.538628       6.347739       1.194593      15.574665           0.000372
           17              C      -2.058254       5.511786      15.872578       0.326467      40.112790 0.33949305E+03  0.75157851E+04                                10.526098                            6.528819       0.125729       2.086930                    0.999077      24.068779      67.521771       0.587615       0.470836      -1.030256       0.002144      -0.016719       0.045146       0.048190       0.022488       0.084411       0.018888      -0.034324      -0.226480      -0.124722       0.032527       0.092194             14.031820      12.689474       0.088761     -10.547855       5.723365      -0.147234      23.682621           0.000743
           18              C       5.710784       6.351012       3.983068       0.404744      30.123366 0.33080995E+03  0.73583776E+04                                 9.035446                            6.477083      -0.334732       1.926516                    0.998681      24.913026      72.671502       0.579017       0.475567      -1.016217       0.048999      -0.001500       0.035754       0.060675       0.002340      -0.012075       0.058445      -0.070807       0.016406      -0.050648      -0.028704       0.079351             11.503180      11.513807      -0.998386      -0.249047       8.388471      -5.326888      14.607262           0.000972
           19              C       4.708532       5.940298       4.958108      -0.470645      48.865283 0.68877827E+03  0.18236380E+05                                11.623493                            8.736204      -0.330513       1.816926                    0.998589      36.205895     111.835177       0.556736       0.415525      -1.060742       0.002068       0.045065       0.011732       0.046613      -0.019359       0.011504       0.009267       0.035565      -0.154520      -0.055090       0.002590       0.052499             14.570181      12.007267       1.403843      -3.847242       9.439501      -5.604346      22.263774           0.047626
           20              C       5.008892       5.414583       6.221679       0.390029      29.408382 0.33194884E+03  0.73907114E+04                                 8.861546                            6.470524      -0.355883       1.908727                    0.998770      25.306770      73.876394       0.581637       0.472976      -1.017516       0.056849       0.009380       0.000877       0.057625       0.019223       0.012406       0.009057      -0.068947      -0.063005      -0.036036      -0.015904       0.051940             11.229750      12.251883      -1.001103      -3.609776       6.375733      -2.248811      15.061633           0.001574
           21              C       3.892819       5.305059       7.234857       0.020844      36.543799 0.43722096E+03  0.10293119E+05                                 9.805406                            7.098904      -0.282749       1.925761                    0.998262      27.270634      78.439999       0.601932       0.432228      -1.054385      -0.017449      -0.004652       0.019661       0.026696       0.008193       0.013035      -0.006568      -0.006374      -0.010926      -0.019923       0.008353       0.011570             12.570007      15.748482      -1.048861      -6.025514       6.069843      -1.355320      15.891695           0.001246
           22              C       4.238232       4.903929       8.519986      -0.101919      31.797422 0.42030469E+03  0.98396380E+04                                 8.873885                            6.942066       0.018871       1.989741                    0.999509      28.982003      84.296206       0.608481       0.429976      -1.051268      -0.022799       0.007347       0.011216       0.026449      -0.001354       0.024817       0.005294      -0.002961      -0.031832      -0.029933       0.007197       0.022736             10.417095      11.105209      -0.759597      -4.052647       6.008516      -1.593576      14.137560           0.000825
           23              C       2.608386       5.640476       7.002705      -0.087477      32.430176 0.41398469E+03  0.96963746E+04                                 9.083412                            6.962900      -0.200198       1.927082                    0.998526      29.108485      85.874526       0.595462       0.439165      -1.041268      -0.016439      -0.012649       0.020632       0.029256       0.000184       0.013052      -0.000366      -0.060825      -0.004570      -0.034776       0.003597       0.031178             10.750710      14.527443      -0.895857      -4.182018       5.309690      -0.858279      12.414996           0.001959
           24              C       3.330830       4.753333       9.519898      -0.108818      32.347424 0.42048881E+03  0.98267064E+04                                 8.940816                            6.932223       0.116871       2.027758                    0.999185      28.669604      82.809164       0.611548       0.428570      -1.054090       0.010142       0.002514      -0.022112       0.024457       0.006554       0.021792       0.001734      -0.027350      -0.011105      -0.030273       0.009588       0.020685             10.472159      12.805904      -1.317757      -3.557113       5.950232      -1.339166      12.660339           0.000757
           25              C       1.619571       5.518631       7.952871      -0.102172      32.534402 0.42633073E+03  0.99646596E+04                                 8.901092                            6.913980       0.308976       2.086236                    0.999387      28.575377      81.656353       0.623231       0.420476      -1.062634       0.025286       0.001149      -0.020629       0.032654      -0.012483       0.023888       0.003566      -0.012606      -0.042424      -0.033995       0.009115       0.024880             10.390989      13.618802      -0.618703      -3.613472       5.086264      -1.049243      12.467903          -0.000319
           26              C       1.994230       5.031250       9.251265       0.048237      35.741424 0.40953468E+03  0.93996465E+04                                 9.328490                            6.711008       0.206408       2.085239                    0.999451      26.097719      71.964638       0.647097       0.412398      -1.076518       0.009680      -0.000631      -0.002090       0.009923      -0.001030      -0.035774      -0.016548       0.048722       0.075219      -0.043449      -0.012971       0.056420             11.632649      15.348003      -0.906239      -5.625783       5.473692      -1.022818      14.076253           0.002157
           27              C       0.992768       4.923095      10.299267       0.342545      32.894484 0.28425129E+03  0.60374354E+04                                 9.327990                            6.031493       0.264232       2.150107                    0.998723      23.015122      63.858068       0.600866       0.479931      -1.022302       0.035318      -0.008315      -0.026624       0.045003      -0.015850       0.107851      -0.009033      -0.052023      -0.097466      -0.129664       0.036140       0.093524             12.204742      16.293611       0.114847     -10.039609       5.330532      -0.057219      14.990083           0.000310
           28              C       5.255503       7.128631       2.764269       0.015777      35.139708 0.40558329E+03  0.93947603E+04                                 9.575768                            6.848394      -0.191147       1.957986                    0.998956      27.036863      77.789333       0.609778       0.433639      -1.050825       0.008954       0.019935      -0.012185       0.025021       0.009420      -0.000668       0.004112      -0.005213      -0.007453      -0.009843      -0.001776       0.011619             12.197202      10.693736      -3.687239       1.587417       9.589289      -5.870281      16.308580           0.001125
           29              C       6.105204       7.149167       1.709635      -0.113301      33.214890 0.43755517E+03  0.10362388E+05                                 9.164113                            7.094362      -0.090715       1.945748                    0.999533      29.682851      87.256591       0.599589       0.431345      -1.048874      -0.009668       0.022217      -0.007720       0.025429      -0.019169      -0.010098       0.010965      -0.037917      -0.063762      -0.026785      -0.013989       0.040774             10.728674      10.353119      -2.243336       0.237091       7.436895      -4.092378      14.396007          -0.000482
           30              C       4.122040       7.777559       2.654826      -0.077274      33.164887 0.42003226E+03  0.98854180E+04                                 9.317876                            7.073730      -0.229974       1.922300                    0.998268      29.032687      86.188692       0.582570       0.446731      -1.035607       0.001028       0.029453      -0.030196       0.042194       0.031829      -0.009989       0.009642       0.007937       0.017042      -0.039186       0.009892       0.029295             11.097030      10.100195      -3.568423       1.167151       9.316859      -4.495480      13.874037           0.002145
           31              C       5.738449       7.830952       0.533950      -0.104965      32.346243 0.41613801E+03  0.97167037E+04                                 8.976495                            6.905028       0.090647       2.021990                    0.998716      28.679326      83.274758       0.610520       0.429660      -1.051586       0.002046       0.012472       0.034225       0.036484       0.010397      -0.018415       0.016782      -0.014730      -0.045608      -0.035211       0.012451       0.022760             10.433958      10.732110      -3.138850       0.838736       7.629745      -3.652003      12.940019           0.001454
           32              C       3.779788       8.493571       1.469192      -0.112859      32.192261 0.40197855E+03  0.93524293E+04                                 9.054365                            6.850789      -0.136824       1.945806                    0.998573      29.116143      85.798548       0.601278       0.437834      -1.041358       0.015403      -0.012965       0.044825       0.049139       0.012953       0.017922      -0.002495       0.032636      -0.098389      -0.038247      -0.002580       0.040827             10.658089       8.818941      -2.776592      -0.198923       8.485924      -3.617808      14.669402           0.000584
           33              C       4.573370       8.501786       0.489178       0.095438      31.809317 0.32964309E+03  0.72548692E+04                                 8.868918                            6.168015      -0.111784       2.009092                    0.998828      25.142649      70.665703       0.643047       0.432791      -1.050641       0.025015       0.018149       0.001148       0.030927       0.005138       0.017483      -0.018555      -0.024786       0.028757      -0.030651       0.001388       0.029263             11.068408       9.531610      -3.262894       1.234734       8.099046      -4.527824      15.574569           0.000379
           34              C       4.159980       9.152083      15.872578       0.326469      40.112577 0.33949169E+03  0.75157450E+04                                10.526053                            6.528800       0.125726       2.086930                    0.999077      24.068718      67.521483       0.587617       0.470835      -1.030257       0.013406       0.010219       0.045147       0.048191       0.003619      -0.058563       0.063657       0.056112      -0.226486      -0.124722       0.032528       0.092194             14.031741       7.541721      -3.060774       5.401389      10.871029      -9.061039      23.682473           0.000756
           35              C       7.452870       1.770179       3.983068       0.404750      30.123284 0.33080910E+03  0.73583602E+04                                 9.035456                            6.477091      -0.334764       1.926504                    0.998680      24.913075      72.671852       0.579013       0.475569      -1.016215      -0.023204       0.043187       0.035753       0.060678       0.029485      -0.044579      -0.039678       0.039449       0.016407      -0.050644      -0.028704       0.079349             11.503214       8.305179      -0.854003       4.737776      11.597150       2.447890      14.607312           0.000974
           36              C       8.309685       1.107560       4.958108      -0.470700      48.866896 0.68880868E+03  0.18237384E+05                                11.623717                            8.736381      -0.330495       1.816921                    0.998589      36.206816     111.838590       0.556732       0.415524      -1.060743      -0.040061      -0.020748       0.011731       0.046616      -0.005731      -0.013774       0.005333      -0.051310      -0.154506      -0.055084       0.002585       0.052499             14.570470      11.297393      -1.813778       6.777249      10.149821      -0.529594      22.264196           0.047039
           37              C       8.614788       1.630536       6.221679       0.390032      29.408353 0.33194730E+03  0.73906699E+04                                 8.861526                            6.470495      -0.355955       1.908701                    0.998770      25.306846      73.876622       0.581640       0.472974      -1.017517      -0.036552       0.044544       0.000883       0.057628       0.020239      -0.014047       0.006219       0.067768      -0.063007      -0.036038      -0.015900       0.051938             11.229758       6.977751      -2.043914       3.752393      11.649976      -2.001868      15.061546           0.001575
           38              C       9.267675       0.718750       7.234857       0.020846      36.543904 0.43721960E+03  0.10293082E+05                                 9.805445                            7.098905      -0.282756       1.925760                    0.998262      27.270590      78.439914       0.601930       0.432229      -1.054384       0.012750      -0.012787       0.019659       0.026694      -0.001335      -0.000832       0.014574       0.017380      -0.010926      -0.019925       0.008354       0.011571             12.570107       7.581181      -3.666592       4.186520      14.237352      -4.540725      15.891787           0.001219
           39              C       9.442357       1.218452       8.519986      -0.101923      31.797711 0.42030859E+03  0.98397349E+04                                 8.873859                            6.942039       0.018882       1.989745                    0.999509      28.982155      84.296191       0.608491       0.429969      -1.051274       0.005031      -0.023419       0.011218       0.026450       0.001958      -0.016993       0.018843      -0.000866      -0.031826      -0.029931       0.007195       0.022736             10.417078       6.624831      -1.827141       3.406384      10.488864      -2.712957      14.137539           0.000801
           40              C       1.715211      13.129166       7.002705      -0.087476      32.430178 0.41398380E+03  0.96963471E+04                                 9.083407                            6.962886      -0.200208       1.927080                    0.998526      29.108456      85.874364       0.595463       0.439164      -1.041268       0.019169      -0.007911       0.020631       0.029252       0.026246      -0.006209       0.011483       0.030734      -0.004566      -0.034775       0.003597       0.031178             10.750726       6.838290      -3.543486       2.834303      12.998887      -3.192642      12.415001           0.001910
           41              C      10.026478       0.507917       9.519898      -0.108818      32.347546 0.42049019E+03  0.98267434E+04                                 8.940821                            6.932223       0.116866       2.027757                    0.999185      28.669678      82.809309       0.611550       0.428569      -1.054092      -0.007256       0.007523      -0.022109       0.024455       0.008566      -0.012399       0.018006       0.025025      -0.011101      -0.030273       0.009587       0.020686             10.472173       6.522939      -2.309712       2.938305      12.233218      -2.410987      12.660360           0.000729
           42              C       2.315140      12.333750       7.952871      -0.102176      32.534466 0.42633112E+03  0.99646804E+04                                 8.901143                            6.914011       0.308967       2.086230                    0.999387      28.575368      81.656621       0.623226       0.420479      -1.062631      -0.013642       0.021323      -0.020628       0.032654       0.011698      -0.015033       0.018906      -0.015319      -0.042424      -0.033996       0.009116       0.024881             10.391066       6.683630      -3.385379       2.715422      12.021581      -2.604781      12.467987          -0.000328
           43              C       2.549895      12.901905       9.251265       0.048232      35.741624 0.40953732E+03  0.93997246E+04                                 9.328530                            6.711033       0.206390       2.085233                    0.999451      26.097806      71.965003       0.647095       0.412398      -1.076517      -0.004300       0.008698      -0.002088       0.009925      -0.020583       0.032218      -0.022708      -0.026144       0.075227      -0.043449      -0.012973       0.056422             11.632709       7.157477      -3.822599       3.698692      13.664324      -4.360702      14.076327           0.002119
           44              C       3.144291      12.088690      10.299267       0.342551      32.894384 0.28425026E+03  0.60374102E+04                                 9.327988                            6.031493       0.264212       2.150101                    0.998723      23.015074      63.857998       0.600864       0.479932      -1.022301      -0.010461       0.034744      -0.026618       0.045002       0.030452      -0.046103       0.097920      -0.001438      -0.097464      -0.129666       0.036141       0.093525             12.204742       8.170777      -4.804575       5.069358      13.453365      -8.665942      14.990085           0.000298
           45              C       7.007073       0.987083       2.764269       0.015778      35.139677 0.40558154E+03  0.93947092E+04                                 9.575766                            6.848379      -0.191151       1.957987                    0.998956      27.036788      77.789063       0.609779       0.433639      -1.050825      -0.021737      -0.002215      -0.012185       0.025018      -0.002453      -0.003228      -0.002637       0.018924      -0.007452      -0.009846      -0.001774       0.011620             12.197228       6.672187       1.365424       4.290150      13.610875       4.309931      16.308622           0.001108
           46              C       6.564438       1.712679       1.709635      -0.113305      33.215069 0.43755736E+03  0.10362449E+05                                 9.164122                            7.094360      -0.090698       1.945751                    0.999533      29.682972      87.256874       0.599592       0.431343      -1.048875      -0.014402      -0.019481      -0.007721       0.025427       0.026003      -0.004446      -0.014226      -0.014244      -0.063758      -0.026784      -0.013990       0.040774             10.728698       6.223188      -0.141081       3.425589      11.566857       2.251545      14.396049          -0.000486
           47              C      -0.892384      13.371488       2.654826      -0.077274      33.164698 0.42002851E+03  0.98853159E+04                                 9.317887                            7.073732      -0.229975       1.922300                    0.998268      29.032541      86.188434       0.582565       0.446735      -1.035604      -0.026018      -0.013834      -0.030195       0.042191      -0.019350      -0.003355      -0.013471       0.051163       0.017048      -0.039186       0.009893       0.029293             11.097059       6.422370       1.445046       3.309649      12.994730       3.258558      13.874076           0.002096
           48              C       6.157372       1.054167       0.533950      -0.104967      32.346260 0.41613760E+03  0.97167001E+04                                 8.976535                            6.905051       0.090650       2.021990                    0.998716      28.679308      83.274965       0.610515       0.429663      -1.051583      -0.011821      -0.004464       0.034223       0.036481       0.001180      -0.005326      -0.024339       0.025373      -0.045604      -0.035211       0.012451       0.022759             10.434016       5.687045       0.226074       2.743390      12.674897       2.552405      12.940106           0.001423
           49              C      -1.341343      12.717083       1.469192      -0.112860      32.192377 0.40198006E+03  0.93524661E+04                                 9.054350                            6.850773      -0.136811       1.945809                    0.998573      29.116210      85.798541       0.601282       0.437830      -1.041361       0.003527       0.019821       0.044823       0.049137      -0.020607      -0.006801       0.016768       0.006118      -0.098388      -0.038247      -0.002580       0.040826             10.658081       6.164577       1.244104       3.232581      11.140272       1.636637      14.669394           0.000564
           50              C      -1.745247      13.400238       0.489178       0.095437      31.809431 0.32964397E+03  0.72548955E+04                                 8.868948                            6.168029      -0.111792       2.009089                    0.998828      25.142700      70.665952       0.643045       0.432792      -1.050640      -0.028223       0.012588       0.001147       0.030925       0.008164       0.007328       0.024418       0.021292       0.028757      -0.030650       0.001387       0.029263             11.068461       5.631464       1.011143       3.303871      11.999260       3.333255      15.574659           0.000365
           51              C      -2.101727      12.717083      15.872578       0.326463      40.112813 0.33949329E+03  0.75157904E+04                                10.526094                            6.528816       0.125733       2.086931                    0.999077      24.068794      67.521772       0.587616       0.470835      -1.030257      -0.015550       0.006502       0.045147       0.048190      -0.026107      -0.025848      -0.082546      -0.021789      -0.226479      -0.124721       0.032527       0.092194             14.031817       7.388027       2.972039       5.146434      11.024804       9.208318      23.682619           0.000726
           52              C      -2.644745       8.121190      12.599232       0.404759      30.123108 0.33080518E+03  0.73582571E+04                                 9.035428                            6.477055      -0.334702       1.926526                    0.998680      24.913050      72.671891       0.579014       0.475570      -1.016214       0.025801       0.041693      -0.035753       0.060682      -0.031827       0.056655      -0.018765       0.031342       0.016404      -0.050650      -0.028701       0.079351             11.503183      10.034506       1.852558      -4.488776       9.867808       2.879004      14.607235           0.000980
           53              C      -2.790183       7.047857      11.624192      -0.470685      48.866659 0.68880440E+03  0.18237232E+05                                11.623647                            8.736327      -0.330499       1.816922                    0.998589      36.206685     111.837850       0.556737       0.415521      -1.060745      -0.037999       0.024319      -0.011731       0.046615       0.025083       0.002269      -0.014594       0.015729      -0.154512      -0.055085       0.002586       0.052499             14.570373       8.865806       0.410036      -2.929864      12.581347       6.134044      22.263966           0.047359
           54              C      -2.184721       7.045119      10.360621       0.390035      29.408401 0.33194833E+03  0.73906951E+04                                 8.861521                            6.470495      -0.355895       1.908719                    0.998771      25.306830      73.876486       0.581642       0.472972      -1.017518       0.020301       0.053928      -0.000881       0.057629      -0.039460       0.001638      -0.015274       0.001174      -0.063006      -0.036036      -0.015899       0.051935             11.229752       8.711728       3.045073      -0.142538       9.915991       4.250632      15.061537           0.001580
           55              C      -2.647907       6.023809       9.347443       0.020842      36.544116 0.43722251E+03  0.10293166E+05                                 9.805466                            7.098918      -0.282752       1.925760                    0.998262      27.270706      78.440257       0.601931       0.432228      -1.054385      -0.004701      -0.017437      -0.019661       0.026696      -0.006859      -0.012205      -0.008007      -0.011003      -0.010920      -0.019924       0.008354       0.011570             12.570142       9.397921       4.715500       1.839097      12.420687       5.896045      15.891819           0.001235
           56              C      -2.127811       6.122381       8.062314      -0.101924      31.797886 0.42031121E+03  0.98398125E+04                                 8.873892                            6.942061       0.018881       1.989743                    0.999509      28.982263      84.296596       0.608490       0.429969      -1.051274      -0.017768      -0.016067      -0.011219       0.026452      -0.000605      -0.007825      -0.024141       0.003824      -0.031826      -0.029934       0.007196       0.022739             10.417122       7.940518       2.586747       0.646282       9.173254       4.306541      14.137594           0.000819
           57              C      12.227797       5.079167       9.579595      -0.087476      32.430290 0.41398547E+03  0.96963955E+04                                 9.083422                            6.962895      -0.200205       1.927080                    0.998526      29.108535      85.874623       0.595463       0.439163      -1.041269       0.002732      -0.020557      -0.020632       0.029253      -0.026431      -0.006841      -0.011121       0.030094      -0.004569      -0.034776       0.003597       0.031178             10.750746       8.389978       4.439364       1.347749      11.447236       4.050915      12.415025           0.001932
           58              C      -2.451092       5.261250       7.062402      -0.108818      32.347569 0.42049041E+03  0.98267485E+04                                 8.940816                            6.932218       0.116863       2.027756                    0.999185      28.669710      82.809361       0.611551       0.428568      -1.054092       0.002887       0.010046       0.022108       0.024455      -0.015121      -0.009394      -0.019740       0.002322      -0.011102      -0.030273       0.009586       0.020687             10.472170       8.805357       3.627476       0.618824       9.950793       3.750162      12.660361           0.000742
           59              C      11.838911       4.161905       8.629429      -0.102175      32.534490 0.42633170E+03  0.99646930E+04                                 8.901129                            6.914002       0.308965       2.086232                    0.999387      28.575389      81.656565       0.623228       0.420477      -1.062633       0.011645       0.022475       0.020628       0.032654       0.000783      -0.008856      -0.022471       0.027922      -0.042422      -0.033995       0.009115       0.024879             10.391052       7.755240       4.004078       0.898094      10.949934       3.654029      12.467981          -0.000334
           60              C      12.448325       4.242679       7.331035       0.048237      35.741575 0.40953636E+03  0.93996998E+04                                 9.328535                            6.711035       0.206381       2.085231                    0.999451      26.097765      71.964947       0.647093       0.412399      -1.076516       0.005383       0.008071       0.002088       0.009923       0.021611       0.003557       0.039254      -0.022578       0.075221      -0.043447      -0.012972       0.056419             11.632726       8.727142       4.728857       1.927147      12.094683       5.383544      14.076353           0.002130
           61              C      12.041258       3.321309       6.283033       0.342540      32.894614 0.28425257E+03  0.60374728E+04                                 9.328035                            6.031521       0.264228       2.150106                    0.998723      23.015174      63.858392       0.600862       0.479933      -1.022300       0.024858       0.026431       0.026622       0.045003      -0.014602      -0.061748      -0.088885       0.053462      -0.097464      -0.129664       0.036141       0.093524             12.204815       7.971881       4.689749       4.970290      13.652375       8.723228      14.990188           0.000285
           62              C      -3.545824       8.115714      13.818031       0.015778      35.139777 0.40558159E+03  0.93947099E+04                                 9.575783                            6.848378      -0.191143       1.957990                    0.998956      27.036785      77.789028       0.609779       0.433639      -1.050825      -0.012787       0.017721       0.012185       0.025021      -0.006966       0.003896      -0.001478      -0.013713      -0.007457      -0.009843      -0.001777       0.011620             12.197265      13.058749       2.321890      -5.877642       7.224380       1.560329      16.308665           0.001116
           63              C      -3.138758       8.861845      14.872665      -0.113302      33.214927 0.43755506E+03  0.10362379E+05                                 9.164097                            7.094342      -0.090698       1.945754                    0.999533      29.682843      87.256365       0.599593       0.431343      -1.048876      -0.024073       0.002735       0.007719       0.025428      -0.006833       0.014542       0.003261       0.052160      -0.063756      -0.026782      -0.013990       0.040772             10.728669      10.108722       2.384406      -3.662705       7.681236       1.840831      14.396049          -0.000484
           64              C      11.133856       7.458571      13.927474      -0.077274      33.164973 0.42003235E+03  0.98854207E+04                                 9.317897                            7.073735      -0.229975       1.922299                    0.998268      29.032677      86.188670       0.582569       0.446731      -1.035607      -0.024990       0.015616       0.030196       0.042192      -0.012478       0.013344       0.003830      -0.059098       0.017045      -0.039186       0.009892       0.029294             11.097076      12.603103       2.123421      -4.476834       6.814028       1.236936      13.874097           0.002125
           65              C      -3.912579       8.885119      16.048350      -0.104965      32.346292 0.41613800E+03  0.97167069E+04                                 8.976519                            6.905038       0.090642       2.021988                    0.998716      28.679324      83.274861       0.610518       0.429661      -1.051585      -0.009777       0.008007      -0.034224       0.036482      -0.011577       0.023740       0.007556      -0.010644      -0.045605      -0.035210       0.012451       0.022759             10.433999      11.123693       2.912791      -3.582136       7.238208       1.099630      12.940096           0.001433
           66              C      10.342646       7.520178      15.113108      -0.112860      32.192454 0.40198100E+03  0.93524912E+04                                 9.054357                            6.850776      -0.136811       1.945809                    0.998573      29.116231      85.798552       0.601283       0.437830      -1.041362       0.018930       0.006856      -0.044823       0.049137       0.007655      -0.011122      -0.014274      -0.038753      -0.098387      -0.038247      -0.002580       0.040827             10.658091      10.973779       1.532495      -3.033676       6.331079       1.981166      14.669416           0.000573
           67              C      10.732323       8.211548      16.093122       0.095438      31.809422 0.32964379E+03  0.72548903E+04                                 8.868944                            6.168026      -0.111786       2.009091                    0.998828      25.142696      70.665920       0.643045       0.432792      -1.050640      -0.003210       0.030737      -0.001147       0.030925      -0.013302      -0.024810      -0.005863       0.003493       0.028757      -0.030650       0.001388       0.029262             11.068457      11.282979       2.251771      -4.538625       6.347736       1.194593      15.574657           0.000372
           68              C       9.962454       8.178690       0.709722       0.326463      40.112847 0.33949362E+03  0.75158003E+04                                10.526104                            6.528822       0.125733       2.086931                    0.999077      24.068800      67.521822       0.587615       0.470836      -1.030256      -0.002143       0.016719      -0.045146       0.048190       0.022488       0.084411       0.018888      -0.034324      -0.226478      -0.124721       0.032527       0.092194             14.031828      12.689481       0.088761     -10.547862       5.723367      -0.147234      23.682636           0.000734
           69              C       2.193416       7.339464      12.599232       0.404743      30.123490 0.33081149E+03  0.73584201E+04                                 9.035466                            6.477095      -0.334728       1.926516                    0.998681      24.913096      72.671741       0.579016       0.475567      -1.016217      -0.049000       0.001499      -0.035754       0.060676       0.002340      -0.012075       0.058445      -0.070807       0.016408      -0.050648      -0.028704       0.079352             11.503207      11.513833      -0.998389      -0.249048       8.388492      -5.326904      14.607296           0.000972
           70              C       3.195668       7.750178      11.624192      -0.470641      48.865276 0.68877838E+03  0.18236372E+05                                11.623451                            8.736174      -0.330503       1.816930                    0.998589      36.205896     111.834924       0.556741       0.415522      -1.060744      -0.002067      -0.045065      -0.011732       0.046613      -0.019357       0.011504       0.009262       0.035576      -0.154515      -0.055086       0.002585       0.052502             14.570123      12.007232       1.403836      -3.847221       9.439464      -5.604322      22.263674           0.047734
           71              C       2.895308       8.275893      10.360621       0.390027      29.408516 0.33195069E+03  0.73907624E+04                                 8.861568                            6.470539      -0.355879       1.908727                    0.998770      25.306848      73.876655       0.581637       0.472976      -1.017516      -0.056850      -0.009381      -0.000877       0.057625       0.019223       0.012406       0.009057      -0.068946      -0.063004      -0.036036      -0.015904       0.051940             11.229778      12.251915      -1.001107      -3.609785       6.375749      -2.248817      15.061671           0.001574
           72              C       4.011382       8.385417       9.347443       0.020842      36.543853 0.43722183E+03  0.10293145E+05                                 9.805414                            7.098910      -0.282754       1.925759                    0.998262      27.270673      78.440139       0.601931       0.432228      -1.054385       0.017449       0.004652      -0.019661       0.026696       0.008192       0.013035      -0.006567      -0.006373      -0.010925      -0.019922       0.008353       0.011570             12.570013      15.748498      -1.048867      -6.025507       6.069847      -1.355320      15.891693           0.001247
           73              C       3.665968       8.786547       8.062314      -0.101919      31.797417 0.42030472E+03  0.98396386E+04                                 8.873883                            6.942065       0.018869       1.989740                    0.999509      28.982005      84.296208       0.608481       0.429976      -1.051268       0.022798      -0.007348      -0.011217       0.026449      -0.001354       0.024817       0.005294      -0.002960      -0.031831      -0.029933       0.007197       0.022736             10.417090      11.105205      -0.759599      -4.052638       6.008515      -1.593576      14.137550           0.000829
           74              C       5.295814       8.050000       9.579595      -0.087477      32.430177 0.41398460E+03  0.96963721E+04                                 9.083409                            6.962897      -0.200199       1.927081                    0.998526      29.108498      85.874562       0.595462       0.439164      -1.041268       0.016439       0.012648      -0.020632       0.029255       0.000183       0.013052      -0.000365      -0.060824      -0.004569      -0.034776       0.003598       0.031178             10.750705      14.527440      -0.895858      -4.182011       5.309688      -0.858279      12.414987           0.001957
           75              C       4.573370       8.937143       7.062402      -0.108818      32.347390 0.42048834E+03  0.98266919E+04                                 8.940807                            6.932217       0.116871       2.027758                    0.999185      28.669585      82.809071       0.611549       0.428570      -1.054091      -0.010143      -0.002516       0.022111       0.024456       0.006554       0.021792       0.001734      -0.027350      -0.011104      -0.030273       0.009587       0.020686             10.472146      12.805887      -1.317755      -3.557107       5.950226      -1.339165      12.660326           0.000756
           76              C       6.284629       8.171845       8.629429      -0.102171      32.534333 0.42632960E+03  0.99646254E+04                                 8.901076                            6.913968       0.308978       2.086237                    0.999387      28.575335      81.656170       0.623232       0.420475      -1.062635      -0.025286      -0.001151       0.020629       0.032653      -0.012482       0.023887       0.003566      -0.012606      -0.042424      -0.033994       0.009115       0.024879             10.390971      13.618783      -0.618702      -3.613464       5.086255      -1.049240      12.467875          -0.000328
           77              C       5.909970       8.659226       7.331035       0.048239      35.741359 0.40953392E+03  0.93996238E+04                                 9.328476                            6.711000       0.206406       2.085238                    0.999451      26.097691      71.964513       0.647097       0.412397      -1.076518      -0.009680       0.000630       0.002089       0.009923      -0.001030      -0.035773      -0.016547       0.048721       0.075218      -0.043448      -0.012971       0.056419             11.632628      15.347975      -0.906237      -5.625769       5.473684      -1.022816      14.076226           0.002157
           78              C       6.911432       8.767381       6.283033       0.342544      32.894446 0.28425106E+03  0.60374278E+04                                 9.327974                            6.031485       0.264232       2.150107                    0.998723      23.015117      63.857992       0.600867       0.479930      -1.022303      -0.035318       0.008314       0.026624       0.045004      -0.015850       0.107850      -0.009033      -0.052023      -0.097466      -0.129664       0.036140       0.093524             12.204718      16.293577       0.114848     -10.039586       5.330523      -0.057219      14.990053           0.000301
           79              C       2.648697       6.561845      13.818031       0.015776      35.139762 0.40558393E+03  0.93947790E+04                                 9.575776                            6.848398      -0.191149       1.957986                    0.998956      27.036891      77.789433       0.609778       0.433639      -1.050825      -0.008954      -0.019935       0.012186       0.025021       0.009420      -0.000668       0.004112      -0.005213      -0.007452      -0.009842      -0.001776       0.011618             12.197213      10.693746      -3.687245       1.587421       9.589300      -5.870288      16.308592           0.001129
           80              C       1.798996       6.541309      14.872665      -0.113301      33.214878 0.43755495E+03  0.10362381E+05                                 9.164109                            7.094359      -0.090712       1.945749                    0.999533      29.682846      87.256558       0.599590       0.431345      -1.048874       0.009669      -0.022216       0.007720       0.025429      -0.019169      -0.010098       0.010965      -0.037917      -0.063762      -0.026786      -0.013989       0.040775             10.728669      10.353115      -2.243335       0.237090       7.436892      -4.092376      14.395999          -0.000477
           81              C       3.782160       5.912917      13.927474      -0.077273      33.164883 0.42003215E+03  0.98854143E+04                                 9.317872                            7.073727      -0.229973       1.922300                    0.998268      29.032687      86.188677       0.582570       0.446730      -1.035608      -0.001028      -0.029453       0.030197       0.042194       0.031829      -0.009989       0.009642       0.007937       0.017041      -0.039186       0.009892       0.029294             11.097026      10.100192      -3.568423       1.167150       9.316856      -4.495477      13.874030           0.002148
           82              C       2.165751       5.859524      16.048350      -0.104965      32.346224 0.41613770E+03  0.97166945E+04                                 8.976491                            6.905025       0.090646       2.021990                    0.998716      28.679313      83.274701       0.610520       0.429660      -1.051586      -0.002046      -0.012471      -0.034224       0.036483       0.010397      -0.018414       0.016782      -0.014730      -0.045607      -0.035211       0.012451       0.022760             10.433953      10.732104      -3.138848       0.838734       7.629742      -3.652001      12.940012           0.001461
           83              C       4.124412       5.196905      15.113108      -0.112858      32.192255 0.40197843E+03  0.93524258E+04                                 9.054364                            6.850788      -0.136826       1.945805                    0.998573      29.116137      85.798530       0.601278       0.437834      -1.041358      -0.015403       0.012965      -0.044825       0.049138       0.012953       0.017922      -0.002495       0.032636      -0.098388      -0.038247      -0.002581       0.040827             10.658088       8.818940      -2.776592      -0.198922       8.485925      -3.617808      14.669401           0.000582
           84              C       3.330830       5.188690      16.093122       0.095439      31.809324 0.32964316E+03  0.72548714E+04                                 8.868920                            6.168016      -0.111787       2.009091                    0.998828      25.142652      70.665722       0.643046       0.432791      -1.050640      -0.025015      -0.018149      -0.001148       0.030926       0.005138       0.017483      -0.018555      -0.024786       0.028757      -0.030650       0.001388       0.029263             11.068411       9.531612      -3.262895       1.234734       8.099048      -4.527825      15.574573           0.000381
           85              C       3.744220       4.538393       0.709722       0.326469      40.112609 0.33949199E+03  0.75157533E+04                                10.526057                            6.528802       0.125726       2.086929                    0.999077      24.068728      67.521511       0.587617       0.470835      -1.030257      -0.013407      -0.010218      -0.045147       0.048191       0.003619      -0.058563       0.063657       0.056111      -0.226484      -0.124722       0.032528       0.092194             14.031747       7.541723      -3.060775       5.401391      10.871032      -9.061043      23.682484           0.000754
           86              C       0.451330      11.920297      12.599232       0.404751      30.123322 0.33080949E+03  0.73583714E+04                                 9.035464                            6.477095      -0.334765       1.926503                    0.998680      24.913102      72.671963       0.579013       0.475569      -1.016215       0.023204      -0.043188      -0.035752       0.060678       0.029485      -0.044579      -0.039678       0.039449       0.016408      -0.050644      -0.028704       0.079348             11.503226       8.305188      -0.854002       4.737783      11.597161       2.447894      14.607330           0.000983
           87              C      -0.405485      12.582916      11.624192      -0.470702      48.867054 0.68881121E+03  0.18237467E+05                                11.623738                            8.736394      -0.330493       1.816921                    0.998589      36.206894     111.838863       0.556732       0.415523      -1.060743       0.040061       0.020748      -0.011731       0.046615      -0.005733      -0.013774       0.005334      -0.051311      -0.154505      -0.055084       0.002584       0.052499             14.570499      11.297416      -1.813782       6.777268      10.149836      -0.529599      22.264245           0.047072
           88              C      -0.710588      12.059940      10.360621       0.390033      29.408381 0.33194753E+03  0.73906767E+04                                 8.861533                            6.470499      -0.355957       1.908700                    0.998770      25.306870      73.876722       0.581640       0.472974      -1.017517       0.036552      -0.044544      -0.000883       0.057628       0.020239      -0.014047       0.006219       0.067769      -0.063007      -0.036038      -0.015900       0.051938             11.229769       6.977758      -2.043917       3.752398      11.649987      -2.001875      15.061563           0.001584
           89              C      -1.363474      12.971726       9.347443       0.020845      36.543937 0.43721990E+03  0.10293090E+05                                 9.805448                            7.098905      -0.282753       1.925761                    0.998262      27.270600      78.439933       0.601930       0.432229      -1.054384      -0.012751       0.012787      -0.019660       0.026695      -0.001335      -0.000832       0.014574       0.017379      -0.010926      -0.019925       0.008354       0.011571             12.570113       7.581186      -3.666597       4.186526      14.237356      -4.540733      15.891798           0.001222
           90              C      -1.538157      12.472024       8.062314      -0.101923      31.797723 0.42030871E+03  0.98397382E+04                                 8.873860                            6.942039       0.018883       1.989745                    0.999509      28.982162      84.296210       0.608491       0.429969      -1.051274      -0.005032       0.023419      -0.011217       0.026450       0.001958      -0.016993       0.018843      -0.000866      -0.031826      -0.029930       0.007195       0.022736             10.417081       6.624833      -1.827142       3.406388      10.488866      -2.712960      14.137543           0.000803
           91              C       6.188989       0.561310       9.579595      -0.087477      32.430193 0.41398400E+03  0.96963529E+04                                 9.083410                            6.962887      -0.200205       1.927081                    0.998526      29.108461      85.874382       0.595463       0.439164      -1.041268      -0.019170       0.007911      -0.020631       0.029252       0.026246      -0.006209       0.011483       0.030733      -0.004566      -0.034775       0.003596       0.031178             10.750731       6.838295      -3.543490       2.834305      12.998891      -3.192646      12.415006           0.001913
           92              C      -2.122278      13.182559       7.062402      -0.108818      32.347528 0.42048981E+03  0.98267322E+04                                 8.940817                            6.932219       0.116869       2.027758                    0.999185      28.669664      82.809254       0.611550       0.428569      -1.054092       0.007255      -0.007523       0.022109       0.024455       0.008566      -0.012399       0.018006       0.025026      -0.011102      -0.030274       0.009587       0.020686             10.472170       6.522937      -2.309713       2.938305      12.233215      -2.410988      12.660356           0.000728
           93              C       5.589060       1.356726       8.629429      -0.102177      32.534472 0.42633119E+03  0.99646828E+04                                 8.901147                            6.914014       0.308967       2.086231                    0.999387      28.575363      81.656623       0.623225       0.420479      -1.062631       0.013642      -0.021323       0.020628       0.032654       0.011698      -0.015033       0.018906      -0.015319      -0.042423      -0.033996       0.009116       0.024881             10.391071       6.683634      -3.385381       2.715425      12.021585      -2.604784      12.467996          -0.000330
           94              C       5.354305       0.788571       7.331035       0.048232      35.741615 0.40953707E+03  0.93997184E+04                                 9.328533                            6.711034       0.206389       2.085233                    0.999451      26.097794      71.964991       0.647094       0.412398      -1.076517       0.004299      -0.008698       0.002088       0.009925      -0.020582       0.032218      -0.022708      -0.026144       0.075226      -0.043449      -0.012972       0.056421             11.632715       7.157480      -3.822602       3.698695      13.664330      -4.360706      14.076334           0.002119
           95              C       4.759909       1.601786       6.283033       0.342549      32.894428 0.28425061E+03  0.60374200E+04                                 9.327999                            6.031499       0.264212       2.150101                    0.998723      23.015085      63.858056       0.600863       0.479933      -1.022300       0.010461      -0.034744       0.026619       0.045002       0.030451      -0.046103       0.097920      -0.001439      -0.097464      -0.129666       0.036141       0.093525             12.204759       8.170787      -4.804582       5.069367      13.453383      -8.665957      14.990107           0.000296
           96              C       0.897127      12.703393      13.818031       0.015777      35.139710 0.40558188E+03  0.93947192E+04                                 9.575771                            6.848381      -0.191153       1.957986                    0.998956      27.036806      77.789129       0.609779       0.433639      -1.050825       0.021737       0.002215       0.012186       0.025018      -0.002454      -0.003228      -0.002637       0.018923      -0.007453      -0.009845      -0.001774       0.011619             12.197237       6.672191       1.365426       4.290155      13.610884       4.309936      16.308634           0.001112
           97              C       1.339762      11.977797      14.872665      -0.113306      33.215102 0.43755782E+03  0.10362464E+05                                 9.164129                            7.094364      -0.090701       1.945750                    0.999533      29.682996      87.256977       0.599592       0.431343      -1.048875       0.014401       0.019481       0.007721       0.025427       0.026003      -0.004446      -0.014226      -0.014245      -0.063758      -0.026784      -0.013990       0.040773             10.728707       6.223192      -0.141081       3.425593      11.566868       2.251548      14.396061          -0.000481
           98              C       8.796584       0.318988      13.927474      -0.077275      33.164746 0.42002922E+03  0.98853372E+04                                 9.317897                            7.073740      -0.229977       1.922299                    0.998268      29.032569      86.188553       0.582565       0.446735      -1.035604       0.026018       0.013834       0.030195       0.042191      -0.019350      -0.003355      -0.013471       0.051163       0.017048      -0.039186       0.009893       0.029293             11.097073       6.422378       1.445051       3.309653      12.994749       3.258565      13.874091           0.002101
           99              C       1.746828      12.636309      16.048350      -0.104967      32.346276 0.41613779E+03  0.97167062E+04                                 8.976538                            6.905053       0.090649       2.021989                    0.998716      28.679318      83.275011       0.610515       0.429663      -1.051583       0.011821       0.004464      -0.034223       0.036481       0.001180      -0.005325      -0.024339       0.025374      -0.045605      -0.035211       0.012452       0.022759             10.434021       5.687047       0.226075       2.743392      12.674903       2.552407      12.940113           0.001426
          100              C       9.245543       0.973393      15.113108      -0.112860      32.192373 0.40197997E+03  0.93524634E+04                                 9.054349                            6.850772      -0.136810       1.945809                    0.998573      29.116210      85.798539       0.601283       0.437830      -1.041361      -0.003528      -0.019821      -0.044823       0.049137      -0.020607      -0.006801       0.016768       0.006118      -0.098388      -0.038247      -0.002580       0.040826             10.658080       6.164577       1.244105       3.232580      11.140274       1.636638      14.669389           0.000566
          101              C       9.649447       0.290238      16.093122       0.095437      31.809435 0.32964398E+03  0.72548962E+04                                 8.868950                            6.168030      -0.111794       2.009088                    0.998828      25.142702      70.665967       0.643044       0.432792      -1.050640       0.028223      -0.012588      -0.001147       0.030925       0.008164       0.007328       0.024418       0.021292       0.028757      -0.030650       0.001387       0.029263             11.068464       5.631465       1.011143       3.303872      11.999265       3.333257      15.574661           0.000365
          102              C      10.005927       0.973393       0.709722       0.326462      40.112838 0.33949350E+03  0.75157961E+04                                10.526098                            6.528818       0.125734       2.086931                    0.999077      24.068801      67.521791       0.587616       0.470835      -1.030257       0.015550      -0.006502      -0.045147       0.048190      -0.026107      -0.025848      -0.082546      -0.021789      -0.226479      -0.124721       0.032527       0.092194             14.031822       7.388029       2.972041       5.146436      11.024809       9.208324      23.682628           0.000725
          103              H      11.221593       7.372321       4.727614       0.152559       0.934569 0.70204959E+01  0.68620777E+02                                 1.743736                            1.676184      -1.674544       2.105020                    0.990857       3.981708      12.198736       0.417553       1.500744      -0.662256       0.023483       0.026877      -0.007081       0.036386       0.007698      -0.006469       0.003346      -0.003589       0.000587      -0.012167       0.003957       0.008210              1.793032       1.662183       0.261883      -0.131927       1.904259       0.038526       1.812656           0.000135
          104              H       9.435244       6.879464       8.704049       0.119720       1.056109 0.77746448E+01  0.75171126E+02                                 1.665335                            1.594950      -0.877780       2.463610                    0.999228       3.302622       8.936140       0.516287       1.227001      -0.722249      -0.023713      -0.029487       0.014234       0.040428       0.012657      -0.011128      -0.008135      -0.003345       0.011537      -0.015420      -0.005920       0.021340              1.703218       1.850537       0.367260      -0.040543       1.773908       0.030221       1.485208          -0.000003
          105              H      -3.924435       8.645536       6.163641       0.114266       1.081047 0.79578620E+01  0.78670828E+02                                 1.790500                            1.687982      -1.202673       2.313416                    0.994862       3.668518      10.589012       0.461443       1.342674      -0.694684       0.017690       0.000019      -0.033015       0.037456       0.005518      -0.006869       0.008717       0.008302       0.007304      -0.014995       0.004915       0.010079              1.834582       1.540316       0.110834      -0.236076       1.568867       0.078444       2.394563          -0.000030
          106              H       9.979053       8.338869      10.365596       0.142442       0.874629 0.59050871E+01  0.54323135E+02                                 1.574086                            1.467624      -1.022090       2.413523                    0.997984       3.359291       9.433792       0.486758       1.367837      -0.689664      -0.018991      -0.007436       0.035795       0.041198       0.008701      -0.001721       0.000313      -0.012193       0.012510      -0.012874       0.004272       0.008602              1.625587       1.512790       0.032372      -0.338350       1.260773       0.020699       2.103198           0.000038
          107              H      -3.299213      10.180238       7.760516       0.126455       0.947579 0.64814451E+01  0.60578496E+02                                 1.614423                            1.503601      -0.861008       2.480743                    0.999335       3.339775       9.227228       0.500997       1.308051      -0.702609       0.028657       0.024718      -0.015096       0.040744       0.008547      -0.008663       0.001634       0.004432       0.013183      -0.013680       0.001379       0.012300              1.682457       1.718244       0.588724      -0.044337       1.962325      -0.047431       1.366803          -0.000020
          108              H      10.255700       4.335774       1.762698       0.114139       1.138804 0.83303037E+01  0.82539483E+02                                 1.790941                            1.679598      -1.151603       2.327564                    0.996765       3.559777       9.983219       0.486770       1.269933      -0.710914      -0.035219      -0.020240      -0.000639       0.040626       0.010014       0.004120       0.010361       0.023812      -0.011206      -0.018803      -0.001166       0.019969              1.858609       2.135394       0.526898      -0.143388       1.844115       0.009466       1.596318          -0.000041
          109              H      -2.936410       6.750774       3.367865       0.121096       1.009003 0.72666691E+01  0.70396541E+02                                 1.729884                            1.629478      -1.053462       2.389813                    0.996551       3.570220      10.283340       0.461421       1.370228      -0.689474       0.015351       0.024016       0.032399       0.043152       0.011167       0.000833       0.010337       0.003303       0.026011      -0.017808       0.001588       0.016220              1.780679       1.598768       0.127627       0.099520       1.654456       0.390350       2.088813           0.000033
          110              H      11.525904       4.326190      16.375021       0.120673       1.040014 0.74456876E+01  0.72399181E+02                                 1.741822                            1.629496      -1.131380       2.344685                    0.996408       3.627831      10.387955       0.471025       1.337312      -0.695324      -0.014212      -0.024464      -0.026630       0.038854       0.010100       0.001255       0.005161       0.015604      -0.005243      -0.013374      -0.001008       0.014382              1.788258       1.499269       0.229180       0.175357       1.740108       0.468098       2.125396           0.000000
          111              H      -1.636169       6.637143       1.417787       0.121612       1.157806 0.84942951E+01  0.84730238E+02                                 1.838023                            1.719294      -0.996815       2.415401                    0.997697       3.479574       9.849656       0.470534       1.304981      -0.704803       0.033686       0.022004      -0.003192       0.040362       0.016883      -0.010559       0.005026       0.005108      -0.005399      -0.022000       0.002769       0.019231              1.894562       2.425239       0.401174      -0.054078       1.654245      -0.001518       1.604202          -0.000014
          112              H       3.812986       6.032024       4.727614       0.152554       0.934578 0.70205767E+01  0.68621785E+02                                 1.743748                            1.676195      -1.674543       2.105018                    0.990857       3.981730      12.198835       0.417551       1.500748      -0.662255      -0.035018       0.006899      -0.007082       0.036387      -0.002295       0.000338      -0.007275       0.015129       0.000585      -0.012167       0.003956       0.008211              1.793045       2.070554      -0.026121       0.032600       1.495913      -0.133517       1.812667           0.000139
          113              H       5.132987       4.731429       8.704049       0.119726       1.056093 0.77745092E+01  0.75169607E+02                                 1.665332                            1.594948      -0.877774       2.463616                    0.999228       3.302582       8.936066       0.516280       1.227019      -0.722245       0.037393      -0.005794       0.014233       0.040428      -0.004880       0.012608      -0.005569       0.023595       0.011538      -0.015420      -0.005918       0.021339              1.703215       2.111118      -0.216812      -0.005898       1.513322      -0.050222       1.485205          -0.000001
          114              H       2.379164       5.969048       6.163641       0.114268       1.081048 0.79578762E+01  0.78671037E+02                                 1.790504                            1.687986      -1.202676       2.313413                    0.994862       3.668521      10.589040       0.461442       1.342677      -0.694683      -0.008862       0.015310      -0.033015       0.037456      -0.006354      -0.004115      -0.010308       0.005406       0.007304      -0.014995       0.004915       0.010080              1.834587       1.657717      -0.043054       0.050103       1.451473      -0.243672       2.394570          -0.000020
          115              H       3.597201       4.472679      10.365596       0.142446       0.874618 0.59049973E+01  0.54322158E+02                                 1.574080                            1.467618      -1.022092       2.413522                    0.997984       3.359270       9.433751       0.486756       1.367848      -0.689662       0.015935      -0.012729       0.035795       0.041198       0.000929       0.000589      -0.001647       0.021168       0.012509      -0.012873       0.004272       0.008602              1.625581       1.351808      -0.125312       0.151249       1.421745      -0.303367       2.103189           0.000042
          116              H       0.737462       5.743155       7.760516       0.126460       0.947578 0.64814319E+01  0.60578283E+02                                 1.614414                            1.503593      -0.861012       2.480741                    0.999335       3.339765       9.227164       0.501002       1.308040      -0.702611      -0.035735       0.012459      -0.015096       0.040745      -0.006193       0.002917      -0.008319       0.012587       0.013183      -0.013680       0.001379       0.012300              1.682448       2.411138      -0.188671       0.063246       1.269409      -0.014682       1.366795          -0.000011
          117              H       6.925660       6.713809       1.762698       0.114141       1.138808 0.83303427E+01  0.82539985E+02                                 1.790947                            1.679603      -1.151619       2.327556                    0.996765       3.559779       9.983239       0.486769       1.269936      -0.710914       0.035139      -0.020381      -0.000640       0.040627      -0.015318      -0.011034      -0.001612       0.005440      -0.011208      -0.018803      -0.001166       0.019970              1.858616       2.373253      -0.389579       0.063494       1.606273      -0.128910       1.596321          -0.000035
          118              H       3.526064       7.772083       3.367865       0.121097       1.009008 0.72667165E+01  0.70397103E+02                                 1.729888                            1.629481      -1.053461       2.389812                    0.996551       3.570232      10.283376       0.461422       1.370224      -0.689475      -0.028474       0.001287       0.032398       0.043152      -0.007014      -0.009369      -0.004447       0.017691       0.026011      -0.017808       0.001588       0.016220              1.780683       1.751065      -0.039700      -0.387815       1.502165      -0.108989       2.088819           0.000042
          119              H       6.298857       7.818631      16.375021       0.120676       1.040013 0.74456730E+01  0.72398960E+02                                 1.741816                            1.629490      -1.131384       2.344684                    0.996408       3.627822      10.387903       0.471028       1.337306      -0.695326       0.028293      -0.000076      -0.026630       0.038854      -0.011806      -0.005097      -0.001494       0.009691      -0.005244      -0.013374      -0.001009       0.014383              1.788251       1.878367      -0.010304      -0.493061       1.360998      -0.082185       2.125387           0.000005
          120              H       2.974350       8.954940       1.417787       0.121616       1.157801 0.84942564E+01  0.84729826E+02                                 1.838025                            1.719295      -0.996818       2.415401                    0.997697       3.479565       9.849656       0.470531       1.304989      -0.704802      -0.035899       0.018171      -0.003192       0.040362      -0.010654       0.000927      -0.011658       0.026688      -0.005399      -0.022000       0.002769       0.019231              1.894563       2.194422      -0.534438       0.028353       1.885064      -0.046073       1.604204          -0.000012
          121              H       8.678021       0.286131       4.727614       0.152559       0.934563 0.70204448E+01  0.68620193E+02                                 1.743733                            1.676182      -1.674542       2.105021                    0.990857       3.981698      12.198721       0.417551       1.500752      -0.662254       0.011534      -0.033775      -0.007082       0.036386      -0.005403       0.006132       0.003930      -0.011539       0.000587      -0.012167       0.003957       0.008210              1.793029       1.616938      -0.235760       0.099329       1.949495       0.094989       1.812654           0.000134
          122              H       9.144369       2.079583       8.704049       0.119721       1.056107 0.77746255E+01  0.75170895E+02                                 1.665333                            1.594949      -0.877781       2.463611                    0.999228       3.302614       8.936117       0.516286       1.227002      -0.722248      -0.013680       0.035280       0.014233       0.040428      -0.007777      -0.001481       0.013703      -0.020250       0.011539      -0.015420      -0.005918       0.021338              1.703216       1.475007      -0.150448       0.046443       2.149436       0.020001       1.485207          -0.000010
          123              H       1.545271      12.766369       6.163641       0.114266       1.081046 0.79578501E+01  0.78670689E+02                                 1.790499                            1.687981      -1.202669       2.313417                    0.994862       3.668516      10.589008       0.461443       1.342675      -0.694684      -0.008829      -0.015329      -0.033015       0.037455       0.000836       0.010984       0.001590      -0.013708       0.007305      -0.014995       0.004915       0.010079              1.834581       1.465744      -0.067779       0.185973       1.643438       0.165225       2.394562          -0.000032
          124              H      10.136346       0.878929      10.365596       0.142443       0.874622 0.59050321E+01  0.54322538E+02                                 1.574083                            1.467621      -1.022084       2.413527                    0.997984       3.359279       9.433770       0.486756       1.367844      -0.689663       0.003055       0.020165       0.035795       0.041198      -0.009630       0.001132       0.001334      -0.008975       0.012510      -0.012874       0.004272       0.008602              1.625584       1.295740       0.092940       0.187100       1.477819       0.282670       2.103193           0.000033
          125              H       2.561751      11.457559       7.760516       0.126453       0.947586 0.64814975E+01  0.60579100E+02                                 1.614430                            1.503606      -0.861006       2.480741                    0.999335       3.339785       9.227260       0.500996       1.308049      -0.702609       0.007077      -0.037176      -0.015096       0.040744      -0.002354       0.005746       0.006686      -0.017020       0.013182      -0.013680       0.001379       0.012301              1.682465       1.391460      -0.400054      -0.018908       2.289125       0.062113       1.366808          -0.000016
          126              H       6.531240       2.640893       1.762698       0.114135       1.138829 0.83305311E+01  0.82542246E+02                                 1.790962                            1.679616      -1.151629       2.327548                    0.996765       3.559818       9.983344       0.486770       1.269926      -0.710916       0.000082       0.040620      -0.000640       0.040626       0.005304       0.006913      -0.008750      -0.029250      -0.011207      -0.018803      -0.001166       0.019969              1.858631       1.460643      -0.137325       0.079894       2.518916       0.119445       1.596334          -0.000038
          127              H      -0.589653      12.858095       3.367865       0.121096       1.008998 0.72666282E+01  0.70396089E+02                                 1.729884                            1.629478      -1.053459       2.389814                    0.996551       3.570212      10.283333       0.461419       1.370235      -0.689473       0.013123      -0.025302       0.032399       0.043152      -0.004154       0.008535      -0.005890      -0.020993       0.026011      -0.017808       0.001588       0.016220              1.780678       1.530006      -0.087927       0.288293       1.723217      -0.281362       2.088813           0.000029
          128              H       5.887839       1.545655      16.375021       0.120672       1.040012 0.74456761E+01  0.72399056E+02                                 1.741823                            1.629496      -1.131380       2.344684                    0.996407       3.627828      10.387952       0.471025       1.337315      -0.695324      -0.014080       0.024539      -0.026630       0.038854       0.001707       0.003842      -0.003667      -0.025295      -0.005243      -0.013374      -0.001008       0.014382              1.788258       1.481423      -0.218877       0.317706       1.757955      -0.385912       2.125397          -0.000000
          129              H      -1.338181      11.788869       1.417787       0.121612       1.157809 0.84943145E+01  0.84730494E+02                                 1.838027                            1.719297      -0.996822       2.415398                    0.997697       3.479579       9.849679       0.470533       1.304982      -0.704803       0.002213      -0.040175      -0.003192       0.040362      -0.006230       0.009632       0.006632      -0.031796      -0.005399      -0.022000       0.002769       0.019231              1.894565       1.499568       0.133263       0.025724       2.579923       0.047591       1.604205          -0.000020
          130              H      -3.317393       6.318155      11.854686       0.152562       0.934574 0.70205365E+01  0.68621289E+02                                 1.743741                            1.676189      -1.674556       2.105014                    0.990857       3.981721      12.198795       0.417552       1.500745      -0.662256      -0.023483      -0.026877       0.007081       0.036386       0.007698      -0.006469       0.003346      -0.003589       0.000587      -0.012167       0.003957       0.008210              1.793038       1.662188       0.261885      -0.131927       1.904266       0.038526       1.812661           0.000137
          131              H      -1.531044       6.811012       7.878251       0.119721       1.056107 0.77746255E+01  0.75170886E+02                                 1.665332                            1.594947      -0.877775       2.463612                    0.999228       3.302618       8.936124       0.516287       1.227000      -0.722249       0.023713       0.029487      -0.014234       0.040428       0.012657      -0.011128      -0.008135      -0.003345       0.011537      -0.015420      -0.005920       0.021340              1.703215       1.850534       0.367259      -0.040543       1.773905       0.030221       1.485206          -0.000001
          132              H      11.828635       5.044940      10.418659       0.114266       1.081048 0.79578734E+01  0.78670975E+02                                 1.790501                            1.687984      -1.202673       2.313415                    0.994862       3.668521      10.589026       0.461443       1.342674      -0.694684      -0.017690      -0.000019       0.033015       0.037455       0.005518      -0.006869       0.008717       0.008302       0.007304      -0.014995       0.004915       0.010079              1.834584       1.540318       0.110834      -0.236076       1.568868       0.078444       2.394566          -0.000027
          133              H      -2.074853       5.351607       6.216704       0.142443       0.874625 0.59050540E+01  0.54322758E+02                                 1.574082                            1.467620      -1.022087       2.413525                    0.997984       3.359281       9.433759       0.486758       1.367838      -0.689664       0.018990       0.007436      -0.035796       0.041198       0.008701      -0.001721       0.000313      -0.012193       0.012510      -0.012874       0.004272       0.008602              1.625583       1.512786       0.032372      -0.338348       1.260770       0.020699       2.103192           0.000037
          134              H      11.203413       3.510238       8.821784       0.126456       0.947578 0.64814351E+01  0.60578381E+02                                 1.614422                            1.503600      -0.861006       2.480744                    0.999335       3.339772       9.227219       0.500997       1.308051      -0.702609      -0.028657      -0.024718       0.015096       0.040744       0.008547      -0.008663       0.001634       0.004432       0.013183      -0.013680       0.001379       0.012300              1.682456       1.718243       0.588723      -0.044337       1.962323      -0.047431       1.366802          -0.000020
          135              H      -2.351500       9.354702      14.819602       0.114139       1.138802 0.83302916E+01  0.82539334E+02                                 1.790940                            1.679597      -1.151602       2.327565                    0.996765       3.559775       9.983212       0.486771       1.269934      -0.710914       0.035220       0.020241       0.000639       0.040626       0.010014       0.004120       0.010361       0.023812      -0.011206      -0.018803      -0.001166       0.019969              1.858607       2.135392       0.526897      -0.143388       1.844113       0.009466       1.596317          -0.000038
          136              H      10.840610       6.939702      13.214435       0.121097       1.009004 0.72666807E+01  0.70396684E+02                                 1.729885                            1.629479      -1.053462       2.389813                    0.996551       3.570223      10.283352       0.461421       1.370228      -0.689474      -0.015351      -0.024016      -0.032399       0.043152       0.011167       0.000833       0.010337       0.003303       0.026011      -0.017808       0.001588       0.016220              1.780680       1.598769       0.127627       0.099520       1.654457       0.390350       2.088814           0.000036
          137              H      -3.621704       9.364286       0.207279       0.120674       1.040012 0.74456719E+01  0.72398997E+02                                 1.741821                            1.629494      -1.131381       2.344685                    0.996408       3.627827      10.387944       0.471025       1.337313      -0.695324       0.014212       0.024464       0.026630       0.038854       0.010099       0.001255       0.005161       0.015604      -0.005243      -0.013374      -0.001008       0.014382              1.788256       1.499268       0.229180       0.175357       1.740107       0.468097       2.125395          -0.000000
          138              H       9.540369       7.053333      15.164513       0.121612       1.157806 0.84942922E+01  0.84730205E+02                                 1.838024                            1.719294      -0.996817       2.415400                    0.997697       3.479573       9.849654       0.470534       1.304981      -0.704803      -0.033686      -0.022004       0.003192       0.040362       0.016883      -0.010559       0.005026       0.005108      -0.005399      -0.022000       0.002769       0.019231              1.894562       2.425240       0.401174      -0.054078       1.654245      -0.001519       1.604202          -0.000016
          139              H       4.091214       7.658452      11.854686       0.152555       0.934582 0.70206236E+01  0.68622374E+02                                 1.743755                            1.676201      -1.674559       2.105010                    0.990857       3.981746      12.198905       0.417550       1.500749      -0.662255       0.035018      -0.006899       0.007082       0.036387      -0.002295       0.000337      -0.007275       0.015129       0.000585      -0.012168       0.003956       0.008211              1.793052       2.070564      -0.026121       0.032601       1.495917      -0.133517       1.812674           0.000137
          140              H       2.771213       8.959047       7.878251       0.119725       1.056095 0.77745247E+01  0.75169797E+02                                 1.665334                            1.594950      -0.877773       2.463616                    0.999228       3.302585       8.936078       0.516280       1.227020      -0.722245      -0.037394       0.005794      -0.014233       0.040428      -0.004880       0.012608      -0.005569       0.023596       0.011538      -0.015420      -0.005918       0.021339              1.703218       2.111122      -0.216813      -0.005898       1.513324      -0.050222       1.485207           0.000003
          141              H       5.525036       7.721428      10.418659       0.114267       1.081051 0.79579001E+01  0.78671340E+02                                 1.790507                            1.687989      -1.202677       2.313413                    0.994862       3.668527      10.589065       0.461441       1.342678      -0.694683       0.008862      -0.015310       0.033015       0.037455      -0.006354      -0.004115      -0.010308       0.005406       0.007304      -0.014995       0.004915       0.010080              1.834590       1.657720      -0.043055       0.050104       1.451475      -0.243673       2.394576          -0.000021
          142              H       4.306999       9.217797       6.216704       0.142446       0.874617 0.59049927E+01  0.54322101E+02                                 1.574079                            1.467618      -1.022092       2.413523                    0.997984       3.359268       9.433742       0.486756       1.367847      -0.689662      -0.015935       0.012729      -0.035795       0.041198       0.000929       0.000589      -0.001647       0.021168       0.012509      -0.012873       0.004272       0.008602              1.625580       1.351807      -0.125312       0.151249       1.421745      -0.303367       2.103187           0.000042
          143              H       7.166738       7.947321       8.821784       0.126460       0.947577 0.64814223E+01  0.60578172E+02                                 1.614414                            1.503592      -0.861012       2.480742                    0.999335       3.339762       9.227155       0.501002       1.308040      -0.702611       0.035735      -0.012459       0.015096       0.040745      -0.006193       0.002917      -0.008319       0.012587       0.013183      -0.013680       0.001379       0.012300              1.682447       2.411138      -0.188671       0.063246       1.269408      -0.014682       1.366795          -0.000013
          144              H       0.978540       6.976667      14.819602       0.114140       1.138809 0.83303520E+01  0.82540098E+02                                 1.790949                            1.679604      -1.151618       2.327557                    0.996765       3.559781       9.983245       0.486769       1.269936      -0.710914      -0.035139       0.020381       0.000640       0.040627      -0.015318      -0.011034      -0.001612       0.005439      -0.011208      -0.018803      -0.001166       0.019970              1.858617       2.373255      -0.389580       0.063494       1.606274      -0.128910       1.596322          -0.000031
          145              H       4.378136       5.918393      13.214435       0.121096       1.009010 0.72667355E+01  0.70397335E+02                                 1.729891                            1.629483      -1.053463       2.389811                    0.996551       3.570237      10.283395       0.461421       1.370225      -0.689475       0.028475      -0.001287      -0.032398       0.043152      -0.007014      -0.009369      -0.004447       0.017691       0.026011      -0.017808       0.001588       0.016220              1.780686       1.751068      -0.039700      -0.387816       1.502167      -0.108989       2.088823           0.000041
          146              H       1.605343       5.871845       0.207279       0.120676       1.040012 0.74456680E+01  0.72398903E+02                                 1.741816                            1.629490      -1.131386       2.344683                    0.996408       3.627821      10.387901       0.471028       1.337306      -0.695326      -0.028292       0.000076       0.026630       0.038854      -0.011806      -0.005097      -0.001494       0.009691      -0.005244      -0.013374      -0.001009       0.014383              1.788251       1.878367      -0.010304      -0.493061       1.360998      -0.082185       2.125387           0.000007
          147              H       4.929850       4.735536      15.164513       0.121616       1.157801 0.84942518E+01  0.84729775E+02                                 1.838025                            1.719296      -0.996819       2.415401                    0.997697       3.479564       9.849655       0.470531       1.304990      -0.704802       0.035899      -0.018171       0.003192       0.040363      -0.010654       0.000927      -0.011658       0.026688      -0.005399      -0.022000       0.002769       0.019231              1.894563       2.194423      -0.534438       0.028353       1.885064      -0.046073       1.604204          -0.000014
          148              H      -0.773821      13.404345      11.854686       0.152562       0.934562 0.70204354E+01  0.68620079E+02                                 1.743731                            1.676180      -1.674544       2.105021                    0.990857       3.981695      12.198710       0.417552       1.500751      -0.662255      -0.011535       0.033775       0.007082       0.036386      -0.005403       0.006132       0.003930      -0.011539       0.000587      -0.012167       0.003957       0.008210              1.793027       1.616937      -0.235760       0.099328       1.949492       0.094989       1.812652           0.000135
          149              H      -1.240169      11.610893       7.878251       0.119720       1.056109 0.77746461E+01  0.75171147E+02                                 1.665336                            1.594951      -0.877786       2.463609                    0.999228       3.302618       8.936132       0.516286       1.227002      -0.722248       0.013680      -0.035280      -0.014233       0.040428      -0.007777      -0.001481       0.013703      -0.020250       0.011539      -0.015420      -0.005918       0.021338              1.703219       1.475009      -0.150448       0.046443       2.149439       0.020001       1.485209          -0.000008
          150              H       6.358929       0.924107      10.418659       0.114265       1.081045 0.79578448E+01  0.78670624E+02                                 1.790499                            1.687981      -1.202670       2.313416                    0.994862       3.668515      10.589005       0.461443       1.342676      -0.694684       0.008829       0.015329       0.033015       0.037455       0.000836       0.010984       0.001590      -0.013708       0.007304      -0.014995       0.004915       0.010079              1.834581       1.465744      -0.067779       0.185973       1.643438       0.165225       2.394562          -0.000032
          151              H      -2.232146      12.811547       6.216704       0.142442       0.874622 0.59050334E+01  0.54322552E+02                                 1.574083                            1.467621      -1.022083       2.413527                    0.997984       3.359279       9.433770       0.486756       1.367845      -0.689663      -0.003055      -0.020165      -0.035795       0.041198      -0.009630       0.001132       0.001334      -0.008975       0.012510      -0.012874       0.004272       0.008602              1.625584       1.295740       0.092940       0.187100       1.477819       0.282670       2.103194           0.000032
          152              H       5.342449       2.232917       8.821784       0.126453       0.947583 0.64814788E+01  0.60578887E+02                                 1.614428                            1.503605      -0.861006       2.480741                    0.999335       3.339781       9.227249       0.500996       1.308051      -0.702609      -0.007077       0.037176       0.015096       0.040744      -0.002354       0.005746       0.006686      -0.017020       0.013182      -0.013680       0.001379       0.012300              1.682463       1.391459      -0.400053      -0.018908       2.289122       0.062113       1.366807          -0.000017
          153              H       1.372960      11.049583      14.819602       0.114133       1.138832 0.83305526E+01  0.82542517E+02                                 1.790965                            1.679618      -1.151632       2.327546                    0.996765       3.559823       9.983363       0.486770       1.269927      -0.710916      -0.000082      -0.040620       0.000640       0.040626       0.005303       0.006913      -0.008750      -0.029250      -0.011207      -0.018803      -0.001166       0.019969              1.858635       1.460646      -0.137326       0.079894       2.518921       0.119446       1.596337          -0.000035
          154              H       8.493853       0.832381      13.214435       0.121097       1.008997 0.72666175E+01  0.70395963E+02                                 1.729883                            1.629477      -1.053460       2.389814                    0.996551       3.570210      10.283328       0.461419       1.370236      -0.689473      -0.013123       0.025302      -0.032399       0.043152      -0.004154       0.008535      -0.005890      -0.020993       0.026011      -0.017808       0.001588       0.016220              1.780677       1.530005      -0.087927       0.288293       1.723216      -0.281361       2.088811           0.000030
          155              H       2.016361      12.144821       0.207279       0.120671       1.040013 0.74456825E+01  0.72399136E+02                                 1.741824                            1.629497      -1.131381       2.344683                    0.996407       3.627830      10.387960       0.471024       1.337316      -0.695324       0.014080      -0.024539       0.026630       0.038854       0.001707       0.003842      -0.003667      -0.025295      -0.005243      -0.013374      -0.001008       0.014382              1.788259       1.481423      -0.218877       0.317707       1.757956      -0.385912       2.125399           0.000000
          156              H       9.242381       1.901607      15.164513       0.121611       1.157810 0.84943242E+01  0.84730610E+02                                 1.838028                            1.719297      -0.996822       2.415397                    0.997697       3.479581       9.849684       0.470533       1.304982      -0.704803      -0.002213       0.040175       0.003192       0.040362      -0.006230       0.009632       0.006632      -0.031796      -0.005399      -0.022000       0.002769       0.019231              1.894566       1.499569       0.133263       0.025724       2.579925       0.047592       1.604205          -0.000021
          157              N      -1.474924       5.451548      14.849450      -0.386871      48.573915 0.58803938E+03  0.14533458E+05                                10.739902                            7.717534       0.809437       2.237769                    0.999576      30.173311      81.827049       0.652472       0.379824      -1.117099       0.032165      -0.035705      -0.016912       0.050946       0.012830       0.076926       0.000484      -0.062355      -0.194512      -0.115767       0.045397       0.070370             13.410818      12.048669       0.202136      -7.874183       6.380398      -0.221504      21.803387           0.000731
          158              N      -3.826423      11.044107      11.095217      -0.356895      40.716003 0.48272266E+03  0.11404652E+05                                 9.673267                            7.080442       0.818762       2.268033                    0.999452      28.676843      77.100248       0.665683       0.389452      -1.105414      -0.014060       0.031797       0.024542       0.042556      -0.036595      -0.038966      -0.087363       0.031242      -0.149606      -0.129093       0.054529       0.074563             12.022426       8.779342       4.295566       4.541403      13.246605       7.092464      14.041331           0.001569
          159              N       3.920483       9.687381      14.849450      -0.386867      48.573451 0.58803332E+03  0.14533266E+05                                10.739828                            7.717488       0.809457       2.237777                    0.999576      30.173195      81.826537       0.652475       0.379823      -1.117100       0.014838       0.045714      -0.016909       0.050950       0.020587      -0.038882       0.066377       0.053400      -0.194518      -0.115768       0.045397       0.070371             13.410712       7.972466      -2.555484       4.128872      10.456476      -6.708437      21.803196           0.000726
          160              N       0.252934       4.854643      11.095217      -0.356889      40.715732 0.48271847E+03  0.11404523E+05                                 9.673211                            7.080400       0.818767       2.268036                    0.999452      28.676751      77.099783       0.665687       0.389451      -1.105415      -0.020508      -0.028077       0.024541       0.042558       0.004768       0.095142       0.009934      -0.079009      -0.149606      -0.129094       0.054532       0.074562             12.022347      15.849776      -0.213418      -8.412883       6.176045       0.386740      14.041220           0.001604
          161              N      -2.445559      12.242024      14.849450      -0.386869      48.573799 0.58803718E+03  0.14533390E+05                                10.739886                            7.717520       0.809446       2.237772                    0.999576      30.173263      81.826884       0.652472       0.379824      -1.117099      -0.047003      -0.010005      -0.016913       0.050945      -0.033416      -0.038044      -0.066861       0.008955      -0.194513      -0.115767       0.045397       0.070370             13.410803       7.622397       2.353365       3.745273      10.806640       6.929996      21.803373           0.000706
          162              N       3.573489      11.482202      11.095217      -0.356901      40.715856 0.48272039E+03  0.11404578E+05                                 9.673221                            7.080407       0.818781       2.268039                    0.999452      28.676852      77.100052       0.665688       0.389450      -1.105416       0.034565      -0.003718       0.024546       0.042556       0.031827      -0.056174       0.077428       0.047766      -0.149606      -0.129093       0.054530       0.074563             12.022363       8.409685      -4.082152       3.871529      13.616161      -7.479148      14.041244           0.001587
          163              N       9.379124       8.238928       1.732850      -0.386867      48.573781 0.58803735E+03  0.14533396E+05                                10.739883                            7.717521       0.809437       2.237770                    0.999576      30.173258      81.826874       0.652472       0.379824      -1.117099      -0.032164       0.035705       0.016912       0.050945       0.012830       0.076926       0.000483      -0.062355      -0.194514      -0.115767       0.045397       0.070370             13.410793      12.048648       0.202136      -7.874167       6.380388      -0.221504      21.803345           0.000717
          164              N      11.730623       2.646369       5.487083      -0.356893      40.715811 0.48272016E+03  0.11404576E+05                                 9.673231                            7.080419       0.818768       2.268036                    0.999452      28.676790      77.100007       0.665685       0.389452      -1.105414       0.014059      -0.031795      -0.024543       0.042555      -0.036596      -0.038966      -0.087363       0.031242      -0.149607      -0.129094       0.054529       0.074564             12.022376       8.779307       4.295543       4.541380      13.246547       7.092428      14.041274           0.001560
          165              N       3.983717       4.003095       1.732850      -0.386865      48.573348 0.58803176E+03  0.14533218E+05                                10.739812                            7.717477       0.809461       2.237779                    0.999576      30.173158      81.826401       0.652475       0.379823      -1.117100      -0.014838      -0.045713       0.016909       0.050949       0.020587      -0.038882       0.066377       0.053400      -0.194521      -0.115768       0.045397       0.070371             13.410692       7.972454      -2.555479       4.128864      10.456460      -6.708426      21.803162           0.000726
          166              N       7.651266       8.835833       5.487083      -0.356887      40.715644 0.48271731E+03  0.11404488E+05                                 9.673195                            7.080391       0.818760       2.268034                    0.999452      28.676722      77.099673       0.665687       0.389451      -1.105415       0.020509       0.028075      -0.024541       0.042556       0.004768       0.095142       0.009935      -0.079010      -0.149608      -0.129094       0.054532       0.074562             12.022324      15.849743      -0.213418      -8.412863       6.176036       0.386739      14.041194           0.001589
          167              N      10.349759       1.448452       1.732850      -0.386868      48.573720 0.58803602E+03  0.14533354E+05                                10.739872                            7.717510       0.809451       2.237774                    0.999576      30.173243      81.826791       0.652473       0.379823      -1.117100       0.047003       0.010005       0.016912       0.050945      -0.033416      -0.038044      -0.066861       0.008954      -0.194515      -0.115767       0.045396       0.070371             13.410786       7.622387       2.353362       3.745267      10.806627       6.929987      21.803343           0.000697
          168              N       4.330711       2.208274       5.487083      -0.356900      40.715804 0.48271958E+03  0.11404554E+05                                 9.673213                            7.080401       0.818784       2.268040                    0.999452      28.676828      77.099970       0.665688       0.389450      -1.105416      -0.034565       0.003718      -0.024545       0.042556       0.031827      -0.056174       0.077428       0.047766      -0.149605      -0.129093       0.054530       0.074563             12.022353       8.409678      -4.082149       3.871526      13.616148      -7.479141      14.041234           0.001584
          169              O       9.728489       4.662976       4.057689      -0.472244      38.581103 0.58114701E+03  0.14322567E+05                                 9.303402                            7.650574      -0.090212       2.031355                    0.994403      27.547804      74.630822       0.658018       0.377688      -1.118540       0.034799       0.057001      -0.005523       0.067012       0.007863       0.049868      -0.044355       0.069705      -0.075495      -0.082149       0.007246       0.074902             10.895420      12.805736       5.006033      -2.464042      11.983095      -0.633387       7.897430           0.017446
          170              O       9.231315       5.849940       6.613021      -0.465120      33.882238 0.50932568E+03  0.12121958E+05                                 8.454989                            7.093719       0.060629       2.095876                    0.994055      26.622947      70.433767       0.694617       0.370496      -1.126092       0.048047       0.025620      -0.016425       0.056874       0.009713       0.003501      -0.032869       0.030171      -0.178212      -0.072281       0.024190       0.048090              9.787638      11.630725       4.909500       0.356139      10.524843       0.944055       7.207345           0.014113
          171              O      -5.223886      10.052917       4.148891      -0.739449      42.846608 0.80215369E+03  0.21293384E+05                                 9.849712                            8.886982      -0.001474       1.989272                    0.996935      31.929193      87.941334       0.624938       0.369218      -1.132022      -0.103222      -0.029502       0.059920       0.122945       0.004595      -0.022182      -0.005654       0.023023      -0.028451      -0.022711      -0.007572       0.030283             10.594225      12.477310       4.817423      -2.337558      10.715733      -1.791438       8.589633           0.008717
          172              O      -3.135596      11.939464       4.374411      -0.684029      35.990954 0.62697711E+03  0.15540758E+05                                 8.578782                            7.699665       0.638534       2.219969                    0.999056      29.207634      75.992276       0.696887       0.354587      -1.151489       0.063772       0.085449       0.075384       0.130580       0.020570       0.012072       0.033205       0.008804       0.013971      -0.036729      -0.008004       0.044733              9.241561       7.567465       3.571716       1.608717      11.010016       2.938484       9.147200           0.001097
          173              O      -4.165513      11.259047       1.850585      -0.663057      30.094405 0.57748953E+03  0.14090742E+05                                 7.619876                            7.452648       0.531236       2.185497                    0.997730      29.179515      76.521366       0.695998       0.360669      -1.141084      -0.044833       0.045091      -0.130144       0.144847      -0.004085       0.015185      -0.016145       0.018348       0.076357      -0.026898      -0.009688       0.036586              7.519750       5.886657       0.879935       0.163553       7.059359      -0.975726       9.613234           0.000035
          174              O      -2.651859       9.428631       3.326409      -0.684707      30.472561 0.59209861E+03  0.14460666E+05                                 7.522358                            7.413382       0.948898       2.306380                    0.999681      29.411427      75.837502       0.720513       0.348073      -1.157404       0.113613      -0.112475       0.002698       0.159893      -0.029583      -0.012299      -0.007504      -0.025314      -0.137670      -0.050871      -0.004253       0.055124              7.441208       6.909582      -0.775791      -0.307629       9.310616       0.315310       6.103427           0.006088
          175              O       6.905900       6.093631       4.057689      -0.472189      38.577629 0.58108647E+03  0.14320640E+05                                 9.302739                            7.650094      -0.089877       2.031478                    0.994409      27.546443      74.624946       0.658052       0.377680      -1.118551      -0.066759       0.001619      -0.005507       0.067005      -0.034124       0.013489       0.065356      -0.021245      -0.075522      -0.082153       0.007251       0.074902             10.894573      16.522878      -2.858944       1.780205       8.264111      -1.816915       7.896728           0.017592
          176              O       6.126545       5.069583       6.613021      -0.465089      33.880592 0.50929882E+03  0.12121126E+05                                 8.454636                            7.093470       0.061249       2.096067                    0.994057      26.622413      70.431167       0.694640       0.370490      -1.126100      -0.046201       0.028798      -0.016433       0.056868      -0.017916       0.026724       0.019469       0.001715      -0.178199      -0.072283       0.024201       0.048082              9.787163      15.052189      -2.933596      -0.995344       7.102327      -0.163602       7.206973           0.014243
          177              O       1.810062       4.140000       4.148891      -0.739454      42.845958 0.80213939E+03  0.21292891E+05                                 9.849560                            8.886860      -0.001466       1.989272                    0.996935      31.929182      87.940832       0.624947       0.369214      -1.132026       0.077158      -0.074648       0.059920       0.122947      -0.012266       0.015986      -0.016381      -0.003559      -0.028451      -0.022710      -0.007571       0.030281             10.594048      15.327840      -3.171438       2.720144       7.864799      -1.128642       8.589506           0.008780
          178              O      -0.867881       5.005238       4.374411      -0.684027      35.990632 0.62697065E+03  0.15540555E+05                                 8.578718                            7.699616       0.638539       2.219971                    0.999056      29.207574      75.991964       0.696891       0.354586      -1.151490      -0.105890       0.012502       0.075383       0.130582      -0.014097      -0.034792      -0.006149       0.031228       0.013961      -0.036730      -0.008003       0.044733              9.241483      13.242450      -0.295179      -3.349121       5.334872      -0.076054       9.147128           0.001118
          179              O       0.236336       4.453512       1.850585      -0.663056      30.093887 0.57747672E+03  0.14090344E+05                                 7.619759                            7.452540       0.531244       2.185500                    0.997730      29.179406      76.520712       0.696007       0.360666      -1.141086      -0.016635      -0.061374      -0.130143       0.144847      -0.005903       0.006391       0.021224      -0.016250       0.076353      -0.026900      -0.009686       0.036586              7.519632       7.528115       0.067825       0.763203       5.417717       0.629493       9.613063           0.000055
          180              O       1.064696       6.679583       3.326409      -0.684710      30.472642 0.59210057E+03  0.14460725E+05                                 7.522369                            7.413392       0.948904       2.306381                    0.999681      29.411484      75.837675       0.720513       0.348073      -1.157404       0.040596       0.154631       0.002696       0.159893       0.025749       0.012647      -0.006900      -0.038581      -0.137667      -0.050870      -0.004251       0.055121              7.441219       8.038515       1.427578      -0.119256       8.181706      -0.424073       6.103435           0.006156
          181              O       7.078211       2.933869       4.057689      -0.472218      38.577711 0.58109034E+03  0.14320758E+05                                 9.302717                            7.650091      -0.089972       2.031444                    0.994413      27.546671      74.625615       0.658056       0.377677      -1.118553       0.031972      -0.058631      -0.005509       0.067009       0.026256      -0.063344      -0.020988      -0.048494      -0.075490      -0.082151       0.007259       0.074892             10.894536       7.852963      -2.146469       0.683514      16.933858       2.450225       7.896787           0.017462
          182              O       8.354739       2.770952       6.613021      -0.465121      33.882242 0.50932514E+03  0.12121946E+05                                 8.455003                            7.093724       0.061145       2.096030                    0.994056      26.622870      70.433639       0.694615       0.370497      -1.126091      -0.001840      -0.054414      -0.016430       0.056870       0.008205      -0.030216       0.013398      -0.031918      -0.178207      -0.072279       0.024186       0.048092              9.787661       6.549417      -1.975648       0.639406      15.606197      -0.780504       7.207370           0.014077
          183              O       3.413824      13.188036       4.148891      -0.739446      42.846097 0.80214201E+03  0.21292988E+05                                 9.849614                            8.886901      -0.001472       1.989273                    0.996935      31.929082      87.940747       0.624942       0.369216      -1.132024       0.026061       0.104148       0.059920       0.122948       0.007671       0.006195       0.022037      -0.019468      -0.028449      -0.022711      -0.007571       0.030282             10.594115       6.984048      -1.645896      -0.382643      16.208748       2.920064       8.589549           0.008671
          184              O       4.003477      10.436250       4.374411      -0.684036      35.991079 0.62698025E+03  0.15540853E+05                                 8.578791                            7.699675       0.638537       2.219967                    0.999056      29.207762      75.992624       0.696888       0.354587      -1.151490       0.042116      -0.097950       0.075383       0.130577      -0.006473       0.022720      -0.027057      -0.040026       0.013968      -0.036727      -0.008004       0.044732              9.241566       7.056194      -3.276531       1.740445      11.521299      -2.862428       9.147204           0.001123
          185              O       3.929178      11.668393       1.850585      -0.663056      30.094055 0.57748095E+03  0.14090475E+05                                 7.619795                            7.452574       0.531242       2.185498                    0.997730      29.179453      76.520944       0.696004       0.360667      -1.141086       0.061466       0.016285      -0.130143       0.144846       0.009985      -0.021575      -0.005079      -0.002098       0.076356      -0.026896      -0.009690       0.036586              7.519668       6.004083      -0.947749      -0.926763       6.941806       0.346211       9.613115           0.000046
          186              O       1.587163      11.272738       3.326409      -0.684707      30.472562 0.59209864E+03  0.14460667E+05                                 7.522360                            7.413384       0.948883       2.306375                    0.999681      29.411419      75.837490       0.720513       0.348073      -1.157404      -0.154214      -0.042152       0.002697       0.159894       0.003828      -0.000349       0.014403       0.063894      -0.137665      -0.050869      -0.004253       0.055122              7.441210       9.382217      -0.651782       0.426885       6.837985       0.108759       6.103429           0.006066
          187              O      -1.824289       9.027500      12.524611      -0.472239      38.581087 0.58114660E+03  0.14322554E+05                                 9.303398                            7.650570      -0.090221       2.031353                    0.994403      27.547798      74.630796       0.658019       0.377688      -1.118540      -0.034799      -0.056999       0.005524       0.067011       0.007864       0.049869      -0.044357       0.069706      -0.075495      -0.082151       0.007248       0.074903             10.895416      12.805733       5.006031      -2.464042      11.983090      -0.633388       7.897425           0.017515
          188              O      -1.327115       7.840536       9.969279      -0.465112      33.882117 0.50932343E+03  0.12121890E+05                                 8.454967                            7.093701       0.060621       2.095875                    0.994055      26.622898      70.433584       0.694618       0.370496      -1.126093      -0.048046      -0.025619       0.016424       0.056873       0.009714       0.003500      -0.032870       0.030171      -0.178215      -0.072282       0.024191       0.048091              9.787610      11.630693       4.909483       0.356135      10.524813       0.944049       7.207324           0.014184
          189              O      13.128086       3.637559      12.433409      -0.739453      42.846890 0.80216007E+03  0.21293596E+05                                 9.849754                            8.887017      -0.001472       1.989271                    0.996935      31.929303      87.941730       0.624937       0.369217      -1.132022       0.103223       0.029501      -0.059920       0.122946       0.004596      -0.022182      -0.005655       0.023028      -0.028446      -0.022710      -0.007575       0.030285             10.594274      12.477371       4.817455      -2.337572      10.715784      -1.791449       8.589666           0.008764
          190              O      11.039796       1.751012      12.207889      -0.684029      35.990994 0.62697790E+03  0.15540783E+05                                 8.578790                            7.699671       0.638532       2.219969                    0.999056      29.207644      75.992318       0.696887       0.354587      -1.151489      -0.063773      -0.085450      -0.075384       0.130581       0.020571       0.012073       0.033205       0.008804       0.013971      -0.036730      -0.008005       0.044734              9.241569       7.567474       3.571723       1.608719      11.010030       2.938487       9.147205           0.001106
          191              O      12.069713       2.431429      14.731715      -0.663056      30.094400 0.57748940E+03  0.14090738E+05                                 7.619876                            7.452648       0.531236       2.185497                    0.997730      29.179508      76.521347       0.695998       0.360669      -1.141084       0.044832      -0.045091       0.130144       0.144847      -0.004085       0.015185      -0.016145       0.018349       0.076360      -0.026899      -0.009688       0.036587              7.519750       5.886657       0.879936       0.163552       7.059360      -0.975727       9.613234           0.000041
          192              O      10.556059       4.261845      13.255891      -0.684708      30.472562 0.59209861E+03  0.14460665E+05                                 7.522355                            7.413379       0.948902       2.306381                    0.999681      29.411444      75.837528       0.720514       0.348072      -1.157404      -0.113614       0.112473      -0.002696       0.159893      -0.029584      -0.012298      -0.007504      -0.025314      -0.137670      -0.050871      -0.004254       0.055125              7.441205       6.909580      -0.775791      -0.307629       9.310612       0.315310       6.103424           0.006120
          193              O       0.998300       7.596845      12.524611      -0.472189      38.577719 0.58108802E+03  0.14320687E+05                                 9.302750                            7.650102      -0.089885       2.031475                    0.994409      27.546486      74.625083       0.658052       0.377680      -1.118551       0.066759      -0.001618       0.005508       0.067005      -0.034125       0.013489       0.065357      -0.021242      -0.075519      -0.082154       0.007251       0.074903             10.894587      16.522900      -2.858951       1.780209       8.264124      -1.816919       7.896737           0.017643
          194              O       1.777655       8.620893       9.969279      -0.465087      33.880580 0.50929858E+03  0.12121119E+05                                 8.454632                            7.093467       0.061242       2.096065                    0.994057      26.622412      70.431158       0.694640       0.370490      -1.126101       0.046201      -0.028798       0.016432       0.056867      -0.017917       0.026725       0.019468       0.001717      -0.178198      -0.072283       0.024199       0.048083              9.787158      15.052179      -2.933596      -0.995342       7.102325      -0.163603       7.206970           0.014284
          195              O       6.094138       9.550476      12.433409      -0.739457      42.846046 0.80214141E+03  0.21292957E+05                                 9.849569                            8.886868      -0.001465       1.989271                    0.996935      31.929233      87.940982       0.624947       0.369214      -1.132026      -0.077156       0.074647      -0.059920       0.122946      -0.012267       0.015987      -0.016382      -0.003559      -0.028451      -0.022710      -0.007573       0.030282             10.594059      15.327859      -3.171441       2.720146       7.864806      -1.128643       8.589511           0.008789
          196              O       8.772081       8.685238      12.207889      -0.684028      35.990668 0.62697135E+03  0.15540576E+05                                 8.578724                            7.699620       0.638540       2.219971                    0.999056      29.207586      75.992007       0.696890       0.354586      -1.151490       0.105889      -0.012502      -0.075384       0.130582      -0.014096      -0.034792      -0.006149       0.031227       0.013963      -0.036729      -0.008003       0.044732              9.241491      13.242465      -0.295179      -3.349126       5.334875      -0.076054       9.147134           0.001123
          197              O       7.667864       9.236964      14.731715      -0.663055      30.093846 0.57747569E+03  0.14090312E+05                                 7.619752                            7.452533       0.531245       2.185500                    0.997730      29.179387      76.520640       0.696007       0.360666      -1.141086       0.016634       0.061374       0.130144       0.144848      -0.005904       0.006391       0.021224      -0.016250       0.076351      -0.026900      -0.009686       0.036586              7.519624       7.528108       0.067825       0.763201       5.417712       0.629492       9.613053           0.000049
          198              O       6.839504       7.010893      13.255891      -0.684710      30.472630 0.59210022E+03  0.14460714E+05                                 7.522365                            7.413388       0.948908       2.306382                    0.999681      29.411489      75.837669       0.720513       0.348072      -1.157405      -0.040595      -0.154632      -0.002696       0.159894       0.025750       0.012646      -0.006900      -0.038584      -0.137666      -0.050869      -0.004253       0.055122              7.441215       8.038512       1.427577      -0.119256       8.181701      -0.424073       6.103431           0.006159
          199              O       0.825989      10.756607      12.524611      -0.472220      38.577816 0.58109224E+03  0.14320816E+05                                 9.302730                            7.650100      -0.089970       2.031444                    0.994413      27.546721      74.625770       0.658056       0.377677      -1.118553      -0.031973       0.058632       0.005509       0.067009       0.026256      -0.063344      -0.020988      -0.048496      -0.075490      -0.082152       0.007260       0.074892             10.894553       7.852975      -2.146473       0.683516      16.933886       2.450228       7.896798           0.017485
          200              O      -0.450539      10.919524       9.969279      -0.465121      33.882283 0.50932588E+03  0.12121967E+05                                 8.455004                            7.093725       0.061150       2.096031                    0.994056      26.622899      70.433710       0.694616       0.370497      -1.126092       0.001840       0.054415       0.016430       0.056871       0.008205      -0.030216       0.013398      -0.031919      -0.178208      -0.072278       0.024186       0.048093              9.787664       6.549419      -1.975650       0.639407      15.606202      -0.780506       7.207372           0.014095
          201              O       4.490376       0.502440      12.433409      -0.739448      42.846346 0.80214749E+03  0.21293173E+05                                 9.849661                            8.886938      -0.001472       1.989272                    0.996935      31.929135      87.941016       0.624940       0.369217      -1.132023      -0.026061      -0.104148      -0.059921       0.122949       0.007671       0.006194       0.022036      -0.019470      -0.028447      -0.022709      -0.007573       0.030282             10.594170       6.984076      -1.645909      -0.382646      16.208847       2.920085       8.589586           0.008691
          202              O       3.900723       3.254226      12.207889      -0.684037      35.991161 0.62698188E+03  0.15540904E+05                                 8.578804                            7.699685       0.638540       2.219968                    0.999056      29.207787      75.992714       0.696887       0.354587      -1.151490      -0.042115       0.097949      -0.075384       0.130577      -0.006473       0.022719      -0.027056      -0.040026       0.013969      -0.036727      -0.008004       0.044731              9.241582       7.056205      -3.276540       1.740449      11.521325      -2.862436       9.147217           0.001124
          203              O       3.975022       2.022083      14.731715      -0.663057      30.094160 0.57748356E+03  0.14090555E+05                                 7.619815                            7.452592       0.531240       2.185497                    0.997730      29.179495      76.521110       0.696003       0.360667      -1.141085      -0.061465      -0.016285       0.130143       0.144846       0.009985      -0.021575      -0.005079      -0.002098       0.076356      -0.026896      -0.009690       0.036586              7.519688       6.004096      -0.947753      -0.926767       6.941824       0.346214       9.613143           0.000050
          204              O       6.317037       2.417738      13.255891      -0.684708      30.472576 0.59209899E+03  0.14460677E+05                                 7.522361                            7.413385       0.948884       2.306375                    0.999681      29.411433      75.837525       0.720513       0.348073      -1.157404       0.154215       0.042152      -0.002697       0.159894       0.003829      -0.000348       0.014403       0.063895      -0.137662      -0.050868      -0.004254       0.055122              7.441211       9.382219      -0.651782       0.426886       6.837987       0.108759       6.103429           0.006072
          205             Ag       9.053471       8.186631       3.897670       0.603100     167.847094 0.40410684E+04  0.14987326E+06                                24.021189                           20.784392       1.361884       2.135703                    0.997588      78.373952     203.124285       0.411973       0.400876      -1.189165       0.009583       0.121962      -0.020174       0.123990       0.039983      -0.010991       0.018779      -0.027975       0.053643      -0.056640       0.018249       0.038391             28.479891      31.238858       2.067405      -9.373595      19.745452      -1.496034      34.455361           0.072118
          206             Ag       4.191834       3.747220       3.897670       0.603125     167.843241 0.40409481E+04  0.14986758E+06                                24.020766                           20.784032       1.361923       2.135719                    0.997588      78.373212     203.121073       0.411978       0.400874      -1.189167      -0.110409      -0.052697      -0.020177       0.123993      -0.007875      -0.010766      -0.018900       0.083231       0.053632      -0.056630       0.018243       0.038387             28.479382      24.408746      -6.010511       5.982228      26.574616      -7.369707      34.454785           0.072510
          207             Ag      10.467295       1.756625       3.897670       0.603096     167.847728 0.40410893E+04  0.14987425E+06                                24.021269                           20.784461       1.361871       2.135699                    0.997588      78.374042     203.124777       0.411971       0.400876      -1.189164       0.100834      -0.069276      -0.020175       0.123991      -0.032102       0.021759       0.000124      -0.055271       0.053633      -0.056639       0.018244       0.038395             28.480020      20.828264       3.943104       3.391262      30.156264       8.865986      34.455531           0.071888
          208             Ag      -1.149271       5.503845      12.684630       0.603109     167.846392 0.40410447E+04  0.14987212E+06                                24.021089                           20.784301       1.361902       2.135709                    0.997588      78.373893     203.123771       0.411975       0.400875      -1.189166      -0.009581      -0.121965       0.020175       0.123993       0.039982      -0.010991       0.018782      -0.027975       0.053649      -0.056641       0.018249       0.038392             28.479779      31.238736       2.067398      -9.373568      19.745373      -1.496021      34.455228           0.072391
          209             Ag       3.712366       9.943256      12.684630       0.603131     167.842786 0.40409338E+04  0.14986689E+06                                24.020701                           20.783976       1.361936       2.135723                    0.997588      78.373181     203.120767       0.411979       0.400873      -1.189168       0.110411       0.052697       0.020178       0.123995      -0.007877      -0.010768      -0.018903       0.083234       0.053640      -0.056635       0.018246       0.038389             28.479305      24.408678      -6.010492       5.982207      26.574544      -7.369690      34.454692           0.072647
          210             Ag      -2.563095      11.933851      12.684630       0.603097     167.848046 0.40410968E+04  0.14987460E+06                                24.021291                           20.784472       1.361880       2.135701                    0.997588      78.374135     203.125041       0.411972       0.400876      -1.189164      -0.100835       0.069280       0.020175       0.123994      -0.032101       0.021761       0.000124      -0.055269       0.053641      -0.056639       0.018246       0.038394             28.480055      20.828286       3.943110       3.391275      30.156316       8.866010      34.455563           0.071989
          211             Re      -3.812670      10.729226       3.401361       1.998825     127.363476 0.28534571E+04  0.96823198E+05                                16.212380                           14.054421       2.444256       2.383508                    0.998176      85.491811     210.603322       0.695364       0.259589      -1.328194      -0.017334       0.023864       0.007046       0.030325      -0.010424      -0.007734      -0.004819       0.048402      -0.058856      -0.024998      -0.011943       0.036941             17.435834      15.925991       5.683639      -0.589325      19.637871      -0.297302      16.743641          -0.003470
          212             Re       0.518753       5.023994       3.401361       1.998828     127.363471 0.28534622E+04  0.96823399E+05                                16.212382                           14.054444       2.444255       2.383507                    0.998176      85.491786     210.603177       0.695363       0.259589      -1.328194      -0.012003      -0.026945       0.007045       0.030327      -0.015749       0.008041      -0.004289      -0.042261      -0.058862      -0.025000      -0.011945       0.036945             17.435819      23.632048      -1.234512       0.552109      11.931798      -0.361722      16.743611          -0.003468
          213             Re       3.293917      11.627732       3.401361       1.998831     127.363206 0.28534519E+04  0.96822950E+05                                16.212348                           14.054403       2.444278       2.383515                    0.998176      85.491705     210.602796       0.695365       0.259589      -1.328195       0.029335       0.003079       0.007046       0.030326       0.026168      -0.000305       0.009101      -0.006144      -0.058853      -0.024991      -0.011945       0.036936             17.435792      13.787713      -4.449102       0.037207      21.776082       0.659002      16.743581          -0.003450
          214             Re      11.716870       2.961250      13.180939       1.998829     127.363401 0.28534539E+04  0.96823061E+05                                16.212374                           14.054412       2.444259       2.383509                    0.998176      85.491767     210.603186       0.695364       0.259589      -1.328194       0.017332      -0.023865      -0.007046       0.030325      -0.010423      -0.007735      -0.004819       0.048405      -0.058860      -0.024999      -0.011944       0.036942             17.435831      15.925993       5.683644      -0.589328      19.637868      -0.297304      16.743630          -0.003475
          215             Re       7.385447       8.666482      13.180939       1.998832     127.363285 0.28534563E+04  0.96823139E+05                                16.212359                           14.054423       2.444263       2.383510                    0.998176      85.491718     210.602866       0.695364       0.259589      -1.328194       0.012001       0.026945      -0.007046       0.030326      -0.015749       0.008041      -0.004290      -0.042261      -0.058860      -0.025000      -0.011945       0.036945             17.435795      23.632020      -1.234510       0.552105      11.931782      -0.361722      16.743584          -0.003478
          216             Re       4.610283       2.062744      13.180939       1.998831     127.363265 0.28534521E+04  0.96822966E+05                                16.212355                           14.054404       2.444277       2.383514                    0.998176      85.491720     210.602888       0.695365       0.259589      -1.328195      -0.029334      -0.003079      -0.007046       0.030325       0.026168      -0.000306       0.009101      -0.006144      -0.058848      -0.024990      -0.011945       0.036935             17.435804      13.787716      -4.449107       0.037205      21.776108       0.659008      16.743588          -0.003453
          217             Cd       7.904279       4.563446       5.373660       1.058437     177.125399 0.38979453E+04  0.14368757E+06                                23.836856                           19.381737       0.713236       1.983215                    0.995635      72.994367     190.417824       0.459771       0.361394      -1.216826       0.000078      -0.000027       0.013267       0.013267       0.000049      -0.000011       0.000020       0.000017       0.339455      -0.056626      -0.056526       0.113152             29.911305      35.860020       0.001363      -0.000038      35.861996      -0.000140      18.011897           0.006439
          218             Cd      -0.000079       9.127030      11.208640       1.058435     177.125800 0.38979551E+04  0.14368803E+06                                23.836904                           19.381772       0.713237       1.983214                    0.995635      72.994475     190.418235       0.459770       0.361394      -1.216826      -0.000077       0.000029      -0.013267       0.013267       0.000048      -0.000011       0.000020       0.000018       0.339459      -0.056626      -0.056527       0.113153             29.911371      35.860100       0.001348      -0.000038      35.862085      -0.000143      18.011929           0.006470

******************************************************
Auxiliary information for the entire system
The total spin magnetic moment of the unit cell is   1.101815
The total net atomic charge of the unit cell is   -0.000000
Accuracy of reproducing the electrostatic potential in the unit cell:
  The inner radius (bohr) =    5.0000
  The outer radius (bohr) =   12.0000
  Valid grid points have density less than (e/(bohr^3)) =    0.0001
  The number of valid grid points were=       149228
  The rms potential error without charges in kcal/mol is=      7.68610
  The rms potential error with partial charges in kcal/mol is=      1.35653
  The RRMSE value at monopole order=      0.17649
  The rms potential error with partial charges and cloud penetration in kcal/mol is=      1.35687
  The RRMSE value at monopole order with cloud penetration is=      0.17654
  The rms potential error with partial charges and atomic dipoles in kcal/mol is=      0.26230
  The RRMSE value at dipole order=      0.03413
  The rms potential error with partial charges, atomic dipoles and cloud penetration in kcal/mol is=      0.26005
  The RRMSE value at dipole order with cloud penetration=      0.03383

******************************************************
The electron densities and ab initio electrostatic potential were computed in VASP using the PBE functional and
projector augmented wave method. See the main text of the journal article for a description of computational details.
The atomic charges, dipoles, and quadrupoles were computed with the DDEC6 method as described in
(a) T. A. Manz and N. Gabaldon Limas, RSC Adv. 6 (2016) 47771-47801 DOI: 10.1039/c6ra04656h
(b) N. Gabaldon Limas and T. A. Manz, RSC Adv. 8 (2018) 2678-2707 DOI: 10.1039/c7ra11829e.
For each atom in the material, the electron cloud parameters were fit to the spherically averaged atom-in-material
electron density using radial positions for which this density was between 10^-4 and 10^-2 electrons per cubic bohr.
The polarizabilities, dispersion coefficients, and quantum Drude oscillator (QDO) parameters were fit using the MCLF method.
The magnetic structure of the system was optimized in VASP from the default ferromagnetic initial guess using spin polarization.
The atomic spin moments (ASMs) were computed on this optimized magnetic structure using the DDEC6 partition as inputs
to the method of T. A. Manz and D. S. Sholl, J. Chem. Theory Comput. 7 (2011) 4146-4164 DOI: 10.1021/ct200539n.
The RMSE and RRMSE were computed using a uniform grid with Ewald summation.
