# Supplementary material for: A collection of forcefield precursors for metal–organic frameworks
Source: RSC Adv. 2019 Nov 13;9(63):36492–507. doi: 10.1039/c9ra07327b (PMC9075174; doi:10.1039/c9ra07327b)
Supplement: RA-009-C9RA07327B-s4632 [file RA-009-C9RA07327B-s4632.xyz]

   81
jmolscript: load "" {1 1 1} spacegroup "x,y,z" unitcell [{      9.071800     0.000000     0.000000 }, {     -4.535900     7.856409     0.000000 }, {      0.000000     0.000000    16.891000 }]
Cu     4.919002     0.000000     0.000000     0.744336
Cu     2.076399     3.596428     5.630277     0.748635
Cu    -2.459501     4.259981    11.260723     0.748629
H     -2.775971     6.091860     3.854526     0.130709
H      6.305808     4.600713     5.658485     0.127950
H     -0.764753     3.692512     6.345949     0.098248
H      1.148036     5.533269     3.498126     0.104240
H      2.127791     7.214540     9.484803     0.132767
H      5.367330     0.095063    11.288762     0.128412
H     -0.955714     6.672448    11.976226     0.095782
H     -0.317967     4.095546     9.128403     0.101727
H      0.648180     2.406418    15.115249     0.129266
H      1.934561     3.160633     0.028208     0.127095
H      1.720467     5.347858     0.715672     0.097873
H     -0.830070     6.084003    14.758849     0.102045
H      1.759929     1.764549    13.036474     0.130709
H      1.769908     3.255696    11.232515     0.127950
H      3.771147     4.163897    10.545051     0.098249
H      5.683936     2.323140    13.392874     0.104241
H      6.663691     0.641869     7.406197     0.132767
H      0.831430     7.761346     5.602238     0.128412
H      3.580186     1.183961     4.914774     0.095782
H      4.217933     3.760863     7.762597     0.101726
H      5.184080     5.449991     1.775751     0.129267
H     -2.601339     4.695776    -0.028208     0.127097
H      6.256367     2.508551    16.175328     0.097872
H      3.705830     1.772406     2.132151     0.102048
C     -0.794690     6.839790     2.260016     0.559892
C     -0.825080     5.955944     3.486302    -0.051981
C     -1.983549     5.691968     4.131539    -0.044475
C     -1.976745     4.812836     5.214252    -0.107977
C     -0.773825     4.266030     5.614568     0.062467
C      0.354254     5.349429     3.945738     0.064314
C      1.784877     5.124736     7.890293     0.562272
C      1.034639     5.592978     9.116579    -0.059225
C      1.385264     6.728229     9.761816    -0.043120
C      0.620511     7.161902    10.844529    -0.109001
C     -0.454497     6.393546    11.244845     0.063562
C     -0.080285     4.874902     9.576015     0.066650
C     -0.990187     3.748293    13.520739     0.559984
C     -0.209559     4.163897    14.747025    -0.059551
C      0.598285     3.292621    15.392262    -0.040470
C      1.356234     3.738079    16.474975    -0.108050
C      1.228322     5.053242    -0.015709     0.058672
C     -0.273968     5.488487    15.206461     0.066850
C      3.741210     1.016619    14.630984     0.559894
C      3.710820     1.900465    13.404698    -0.051981
C      2.552351     2.164441    12.759461    -0.044479
C      2.559155     3.043573    11.676748    -0.107977
C      3.762075     3.590379    11.276432     0.062466
C      4.890154     2.506980    12.945262     0.064317
C      6.320777     2.731673     9.000707     0.562270
C      5.570539     2.263431     7.774421    -0.059226
C      5.921164     1.128180     7.129184    -0.043118
C      5.156411     0.694507     6.046471    -0.109001
C      4.081403     1.462863     5.646155     0.063560
C      4.455615     2.981507     7.314985     0.066647
C      3.545713     4.108116     3.370261     0.559981
C      4.326341     3.692512     2.143975    -0.059549
C      5.134185     4.563788     1.498738    -0.040471
C      5.892134     4.118330     0.416025    -0.108054
C      5.764222     2.803167     0.015709     0.058673
C      4.261932     2.367922     1.684539     0.066849
N      0.390995     4.530005     4.982845    -0.207475
N     -0.808297     5.252795    10.613122    -0.203773
N      0.417303     5.930018    16.243568    -0.199406
N      4.926895     3.326404    11.908155    -0.207475
N      3.727603     2.603614     6.277878    -0.203773
N      4.953203     1.926391     0.647432    -0.199411
O     -1.883306     7.149332     1.731327    -0.558196
O      0.330214     7.166616     1.837741    -0.550705
O      2.597256     5.912733     7.361605    -0.559549
O      1.505465     3.987128     7.468018    -0.552355
O     -0.713951     2.650752    12.992050    -0.556814
O     -1.835679     4.559074    13.098464    -0.549447
O      2.652594     0.707077    15.159672    -0.558191
O      4.866114     0.689793    15.053259    -0.550709
O      7.133156     1.943676     9.529395    -0.559550
O      6.041365     3.869281     9.422982    -0.552353
O      3.821949     5.205657     3.898950    -0.556822
O      2.700221     3.297335     3.792536    -0.549440

The following XYZ coordinates are in angstroms. Other properties are in atomic units.
The sperically averaged electron density of each atom fit to a function of the form exp(a - br)
eigen_1, eigen_2 and eigen_3 are the three eigenvalues of traceless quadrupole moment tensor
  atom number  atomic symbol              X              Y              Z     net charge C6 coefficient C8 coefficient C10 coefficient fluctuating dipole atomic polarizability isotropic forcefield polarizability              a              b squared Pearson coefficient          <r^3>          <r^4>         wp_QDO          m_QDO          q_QDO       dipole_x       dipole_y       dipole_z         dipole            Qxy            Qxz            Qyz     Q(x^2-y^2)  Q(3z^2 - R^2)        eigen_1        eigen_2        eigen_3 static polarizability      alpha(xx)      alpha(xy)      alpha(xz)      alpha(yy)      alpha(yz)      alpha(zz) atomic spin moment
            1             Cu       4.919002       0.000000       0.000000       0.744336      65.108152 0.99516670E+03  0.26969070E+05                                14.121986                           10.954377       0.949760       2.204876                    0.995216      42.783905     106.820162       0.499833       0.452179      -1.112434      -0.012904      -0.000002       0.000001       0.012904      -0.000007       0.000000      -0.068219       0.088713       0.200609      -0.104887       0.010922       0.093965             17.421430       7.402975       0.000008       0.000006      26.019266      -0.489426      18.842048           0.713810
            2             Cu       2.076399       3.596428       5.630277       0.748635      64.769415 0.98861688E+03  0.26745884E+05                                14.075555                           10.918475       0.926179       2.199503                    0.995294      42.654976     106.388019       0.500668       0.452197      -1.112486       0.006268       0.010475       0.004061       0.012865       0.037498      -0.058784       0.034690      -0.043622       0.204920      -0.104492       0.009222       0.095271             17.364473      21.298777      -8.035318      -0.417039      12.018154       0.240890      18.776488           0.714015
            3             Cu      -2.459501       4.259981      11.260723       0.748629      64.771360 0.98864992E+03  0.26747026E+05                                14.075886                           10.918704       0.926173       2.199497                    0.995293      42.655308     106.389667       0.500659       0.452200      -1.112483       0.006270      -0.010481      -0.004062       0.012871      -0.037497       0.058784       0.034688      -0.043607       0.204924      -0.104488       0.009216       0.095272             17.364916      21.299381       8.035573       0.417054      12.018461       0.240893      18.776907           0.714011
            4              H      -2.775971       6.091860       3.854526       0.130709       1.122923 0.82803711E+01  0.81777290E+02                                 1.764017                            1.667626      -1.188966       2.326239                    0.996403       3.464486       9.644462       0.492430       1.259444      -0.713646      -0.034714       0.019402      -0.007829       0.040531      -0.011537      -0.002480      -0.000696       0.005737      -0.013615      -0.010370      -0.003912       0.014282              1.794517       2.234141      -0.182491       0.266071       1.563874      -0.121259       1.585535           0.000080
            5              H       6.305808       4.600713       5.658485       0.127950       1.016666 0.70842581E+01  0.67791676E+02                                 1.703587                            1.581103      -0.967735       2.432990                    0.998164       3.411827       9.579710       0.483690       1.323296      -0.699642      -0.036648      -0.003262       0.015634       0.039976      -0.004551      -0.005061      -0.006697       0.015327      -0.007320      -0.013437       0.002364       0.011073              1.767802       2.211326       0.299370      -0.426924       1.437144      -0.228078       1.654935           0.000466
            6              H      -0.764753       3.692512       6.345949       0.098248       1.147806 0.83421987E+01  0.82991702E+02                                 1.826904                            1.700103      -1.041423       2.382988                    0.996943       3.635491      10.339709       0.473861       1.299275      -0.704270      -0.002979      -0.029046       0.039952       0.049484      -0.002203      -0.006404      -0.015357      -0.002784       0.012653      -0.016493      -0.001396       0.017888              1.879265       1.606263       0.059649       0.010427       1.786193      -0.563461       2.245340           0.000395
            7              H       1.148036       5.533269       3.498126       0.104240       1.113909 0.82447590E+01  0.82573855E+02                                 1.846154                            1.730673      -1.354509       2.234147                    0.993695       3.882447      11.433515       0.448909       1.362333      -0.689298       0.038587       0.010533      -0.022144       0.045719       0.002666      -0.009568      -0.002063       0.010279      -0.004018      -0.007990      -0.005105       0.013094              1.891316       2.311679      -0.024078      -0.394367       1.518657      -0.129711       1.843612           0.001014
            8              H       2.127791       7.214540       9.484803       0.132767       1.121170 0.82685295E+01  0.81685401E+02                                 1.767648                            1.670723      -1.212488       2.318134                    0.996076       3.461522       9.658634       0.489754       1.265936      -0.712256       0.033743       0.020541      -0.007742       0.040255       0.007984       0.000853       0.002858       0.017085      -0.013033      -0.010443      -0.003608       0.014052              1.798330       1.893793       0.383147      -0.238877       1.912901      -0.170401       1.588295           0.000081
            9              H       5.367330       0.095063      11.288762       0.128412       1.020302 0.71111391E+01  0.68055543E+02                                 1.700712                            1.578685      -0.892865       2.464853                    0.999002       3.412575       9.555729       0.486966       1.314265      -0.701436       0.015198       0.033201       0.015318       0.039597       0.009201      -0.003733       0.008258      -0.000395      -0.007338      -0.014253       0.002772       0.011481              1.764667       1.369475       0.184946       0.015859       2.272382       0.482312       1.652146           0.000467
           10              H      -0.955714       6.672448      11.976226       0.095782       1.150193 0.83595352E+01  0.83159575E+02                                 1.824965                            1.698405      -1.024922       2.388371                    0.997157       3.637357      10.325343       0.475822       1.293992      -0.705392      -0.024751       0.016734       0.040774       0.050548      -0.000472      -0.009849       0.013474       0.005089       0.011792      -0.016421      -0.001516       0.017937              1.877251       1.687872      -0.107577      -0.492322       1.701212       0.272229       2.242668           0.000394
           11              H      -0.317967       4.095546       9.128403       0.101727       1.124766 0.83443500E+01  0.83839905E+02                                 1.859285                            1.741901      -1.391269       2.217966                    0.993180       3.907514      11.533622       0.447056       1.363596      -0.688996      -0.010058      -0.039399      -0.022558       0.046501       0.003236       0.003271       0.009287      -0.009476      -0.003738      -0.008025      -0.005082       0.013108              1.905199       1.749853       0.359877       0.085878       2.108946       0.411313       1.856798           0.001015
           12              H       0.648180       2.406418      15.115249       0.129266       1.131467 0.83608567E+01  0.82808681E+02                                 1.776397                            1.678379      -1.201048       2.320501                    0.996010       3.480245       9.716213       0.489464       1.263458      -0.712764       0.001050      -0.040973      -0.008077       0.041775       0.003435       0.001751      -0.002126      -0.022633      -0.014874      -0.010171      -0.004311       0.014482              1.807421       1.583417      -0.201602      -0.028327       2.243301       0.294549       1.595546           0.000080
           13              H       1.934561       3.160633       0.028208       0.127095       1.021977 0.71271830E+01  0.68272700E+02                                 1.705589                            1.582824      -0.958014       2.435479                    0.998279       3.418145       9.587330       0.485063       1.318192      -0.700655       0.020780      -0.030466       0.015803       0.040121      -0.004259       0.008502      -0.001026      -0.015307      -0.007119      -0.013504       0.002567       0.010937              1.769967       1.892441      -0.485706       0.411879       1.760462      -0.256134       1.657000           0.000467
           14              H       1.720467       5.347858       0.715672       0.097873       1.143653 0.83044199E+01  0.82498633E+02                                 1.820602                            1.694827      -1.018320       2.392540                    0.997344       3.626579      10.297443       0.475331       1.297098      -0.704766       0.025753       0.011017       0.040063       0.048884       0.002367       0.016799       0.002456      -0.002735       0.012348      -0.016878      -0.001296       0.018174              1.872573       1.786785       0.047746       0.479781       1.594772       0.289078       2.236161           0.000395
           15              H      -0.830070       6.084003      14.758849       0.102045       1.120283 0.83073149E+01  0.83424513E+02                                 1.859461                            1.742069      -1.384348       2.221532                    0.993268       3.904956      11.545439       0.445217       1.369940      -0.687789      -0.028464       0.028474      -0.023001       0.046368      -0.005604       0.005993      -0.007811      -0.000677      -0.003302      -0.008132      -0.004865       0.012997              1.905426       1.707698      -0.335510       0.313219       2.151669      -0.280013       1.856912           0.001015
           16              H       1.759929       1.764549      13.036474       0.130709       1.122957 0.82807229E+01  0.81782067E+02                                 1.764091                            1.667692      -1.189022       2.326215                    0.996401       3.464582       9.644973       0.492404       1.259490      -0.713636      -0.034713      -0.019402       0.007828       0.040530       0.011535       0.002480      -0.000696       0.005737      -0.013615      -0.010369      -0.003912       0.014280              1.794594       2.234249       0.182501      -0.266088       1.563934      -0.121267       1.585598           0.000080
           17              H       1.769908       3.255696      11.232515       0.127950       1.016674 0.70843300E+01  0.67792579E+02                                 1.703599                            1.581112      -0.967808       2.432956                    0.998163       3.411859       9.579835       0.483687       1.323299      -0.699641      -0.036648       0.003263      -0.015634       0.039977       0.004551       0.005061      -0.006697       0.015327      -0.007319      -0.013437       0.002364       0.011072              1.767814       2.211343      -0.299374       0.426929       1.437153      -0.228081       1.654947           0.000466
           18              H       3.771147       4.163897      10.545051       0.098249       1.147800 0.83421571E+01  0.82991273E+02                                 1.826906                            1.700105      -1.041483       2.382961                    0.996942       3.635493      10.339750       0.473857       1.299285      -0.704268      -0.002978       0.029047      -0.039953       0.049485       0.002204       0.006404      -0.015357      -0.002785       0.012651      -0.016493      -0.001395       0.017888              1.879268       1.606266      -0.059649      -0.010428       1.786195      -0.563461       2.245342           0.000395
           19              H       5.683936       2.323140      13.392874       0.104241       1.113903 0.82446972E+01  0.82573035E+02                                 1.846143                            1.730663      -1.354493       2.234156                    0.993695       3.882437      11.433451       0.448912       1.362327      -0.689300       0.038587      -0.010533       0.022144       0.045720      -0.002666       0.009568      -0.002064       0.010279      -0.004018      -0.007990      -0.005105       0.013094              1.891304       2.311664       0.024078       0.394364       1.518648      -0.129710       1.843600           0.001013
           20              H       6.663691       0.641869       7.406197       0.132767       1.121125 0.82680742E+01  0.81679363E+02                                 1.767563                            1.670649      -1.212456       2.318148                    0.996076       3.461410       9.658070       0.489780       1.265893      -0.712266       0.033743      -0.020541       0.007742       0.040255      -0.007985      -0.000854       0.002858       0.017088      -0.013034      -0.010445      -0.003609       0.014054              1.798241       1.893697      -0.383116       0.238859       1.912802      -0.170389       1.588224           0.000081
           21              H       0.831430       7.761346       5.602238       0.128412       1.020310 0.71112016E+01  0.68056246E+02                                 1.700717                            1.578688      -0.892881       2.464848                    0.999002       3.412576       9.555719       0.486968       1.314259      -0.701437       0.015199      -0.033201      -0.015318       0.039598      -0.009202       0.003734       0.008258      -0.000395      -0.007340      -0.014254       0.002772       0.011482              1.764673       1.369477      -0.184947      -0.015860       2.272390       0.482315       1.652151           0.000467
           22              H       3.580186       1.183961       4.914774       0.095782       1.150174 0.83593414E+01  0.83156856E+02                                 1.824917                            1.698364      -1.024906       2.388374                    0.997158       3.637290      10.324978       0.475838       1.293959      -0.705399      -0.024750      -0.016734      -0.040774       0.050548       0.000472       0.009848       0.013474       0.005091       0.011790      -0.016421      -0.001515       0.017936              1.877200       1.687829       0.107573       0.492302       1.701168       0.272218       2.242603           0.000395
           23              H       4.217933       3.760863       7.762597       0.101726       1.124763 0.83443239E+01  0.83839624E+02                                 1.859287                            1.741903      -1.391284       2.217959                    0.993179       3.907507      11.533621       0.447054       1.363603      -0.688995      -0.010058       0.039399       0.022558       0.046501      -0.003235      -0.003271       0.009287      -0.009476      -0.003739      -0.008026      -0.005082       0.013108              1.905201       1.749855      -0.359877      -0.085878       2.108947       0.411313       1.856800           0.001015
           24              H       5.184080       5.449991       1.775751       0.129267       1.131462 0.83607891E+01  0.82807669E+02                                 1.776374                            1.678359      -1.201041       2.320505                    0.996010       3.480224       9.716067       0.489473       1.263437      -0.712768       0.001050       0.040973       0.008076       0.041775      -0.003435      -0.001751      -0.002126      -0.022633      -0.014874      -0.010171      -0.004311       0.014482              1.807397       1.583397       0.201597       0.028326       2.243268       0.294543       1.595527           0.000080
           25              H      -2.601339       4.695776      -0.028208       0.127097       1.021976 0.71271835E+01  0.68272776E+02                                 1.705596                            1.582830      -0.957971       2.435502                    0.998280       3.418147       9.587373       0.485059       1.318202      -0.700652       0.020780       0.030465      -0.015802       0.040120       0.004259      -0.008501      -0.001026      -0.015306      -0.007118      -0.013503       0.002567       0.010936              1.769975       1.892449       0.485709      -0.411881       1.760471      -0.256135       1.657006           0.000467
           26              H       6.256367       2.508551      16.175328       0.097872       1.143698 0.83048315E+01  0.82503870E+02                                 1.820657                            1.694875      -1.018404       2.392502                    0.997342       3.626674      10.297836       0.475321       1.297107      -0.704764       0.025753      -0.011016      -0.040064       0.048885      -0.002366      -0.016800       0.002456      -0.002733       0.012351      -0.016878      -0.001297       0.018175              1.872631       1.786840      -0.047747      -0.479804       1.594818       0.289091       2.236236           0.000395
           27              H       3.705830       1.772406       2.132151       0.102048       1.120276 0.83072575E+01  0.83423915E+02                                 1.859466                            1.742073      -1.384369       2.221526                    0.993268       3.904951      11.545478       0.445212       1.369955      -0.687786      -0.028463      -0.028474       0.023000       0.046367       0.005604      -0.005993      -0.007811      -0.000677      -0.003301      -0.008132      -0.004865       0.012997              1.905431       1.707703       0.335512      -0.313221       2.151674      -0.280015       1.856916           0.001015
           28              C      -0.794690       6.839790       2.260016       0.559892      22.340887 0.26555997E+03  0.55846321E+04                                 7.337216                            5.797877      -0.016959       2.043089                    0.999531      22.957590      64.861594       0.613575       0.474686      -1.017900       0.018898       0.032865      -0.039150       0.054497      -0.001193      -0.009970       0.070992      -0.094573      -0.046296      -0.062209      -0.037107       0.099316              8.262612       7.622919       0.651182      -0.505843       7.172907      -3.800105       9.992011           0.001036
           29              C      -0.825080       5.955944       3.486302      -0.051981      35.517225 0.44053128E+03  0.10307116E+05                                 9.326871                            6.957279       0.245258       2.087462                    0.999492      27.059371      75.573519       0.635349       0.412034      -1.075719      -0.009695      -0.015627       0.016662       0.024816       0.004633       0.007272       0.014077       0.005160      -0.039405      -0.021619       0.003194       0.018426             10.924604      10.837485      -0.270125      -0.522504       8.998186      -5.550184      12.938143           0.011567
           30              C      -1.983549       5.691968       4.131539      -0.044475      28.899311 0.39445965E+03  0.90951664E+04                                 8.340049                            6.758363      -0.091684       1.964462                    0.999446      28.170842      81.489638       0.611767       0.434222      -1.048004       0.002311      -0.015794       0.015027       0.021923      -0.005682      -0.000378       0.040024      -0.042263      -0.006911      -0.032642      -0.019537       0.052179              9.070861      10.415424       0.650073      -0.945149       7.226583      -3.545398       9.570576          -0.002691
           31              C      -1.976745       4.812836       5.214252      -0.107977      29.626399 0.40312087E+03  0.92892109E+04                                 8.304045                            6.684316       0.293641       2.086253                    0.999695      28.078055      79.610503       0.639518       0.415633      -1.065948      -0.005953       0.018797      -0.020684       0.028576      -0.010922      -0.007549       0.004861       0.021848      -0.004938      -0.014864      -0.005040       0.019904              9.103728      11.214352       0.174332      -0.441677       6.948622      -3.539731       9.148210           0.004521
           32              C      -0.773825       4.266030       5.614568       0.062467      26.342478 0.34843614E+03  0.77794233E+04                                 7.784797                            6.295875       0.220833       2.077498                    0.999747      26.671315      75.626863       0.643075       0.426599      -1.053901       0.043809       0.025922      -0.031479       0.059851       0.024455      -0.009226       0.011207      -0.059933       0.092570      -0.055909       0.019207       0.036702              8.480196      11.110748      -0.314367      -0.286578       5.958701      -2.758701       8.371139          -0.000425
           33              C       0.354254       5.349429       3.945738       0.064314      27.888656 0.35781454E+03  0.80785224E+04                                 8.225848                            6.488325      -0.057358       1.993758                    0.999380      27.036454      78.239899       0.614885       0.441203      -1.040349      -0.017320      -0.030443       0.038056       0.051721       0.038622      -0.014744       0.047934      -0.058143       0.015039      -0.069739      -0.000104       0.069843              9.172421      10.100523      -1.902407       0.675053       7.395628      -3.743119      10.021112          -0.001393
           34              C       1.784877       5.124736       7.890293       0.562272      22.270766 0.26456086E+03  0.55592718E+04                                 7.327655                            5.791341      -0.029633       2.040232                    0.999579      22.917590      64.757166       0.613126       0.475405      -1.017352       0.018834      -0.030710      -0.037759       0.052188      -0.041871       0.068170      -0.028674       0.048324      -0.049804      -0.064532      -0.037661       0.102193              8.250670       6.713033      -0.129167      -3.032338       8.063021       2.333007       9.975954           0.001058
           35              C       1.034639       5.592978       9.116579      -0.059225      35.731740 0.44373720E+03  0.10400907E+05                                 9.359565                            6.980034       0.239806       2.084775                    0.999450      27.169898      75.949511       0.634659       0.411738      -1.075918      -0.010789       0.013313       0.013376       0.021738      -0.000672       0.009496      -0.015968      -0.006041      -0.038042      -0.023557       0.004089       0.019468             10.963381       9.725115       0.936274      -4.561646      10.181362       3.240930      12.983666           0.011568
           36              C       1.385264       6.728229       9.761816      -0.043120      28.863840 0.39383178E+03  0.90766034E+04                                 8.328721                            6.748609      -0.087626       1.965845                    0.999435      28.153416      81.407125       0.612836       0.433660      -1.048398      -0.017285      -0.000036       0.013038       0.021651      -0.016525       0.035972      -0.019259       0.026093      -0.003820      -0.032292      -0.020286       0.052578              9.058324       7.452918       1.056996      -2.593490      10.167621       2.585820       9.554434          -0.002690
           37              C       0.620511       7.161902      10.844529      -0.109001      29.634129 0.40313952E+03  0.92900153E+04                                 8.307942                            6.687750       0.284943       2.083909                    0.999690      28.079625      79.624042       0.638865       0.416041      -1.065656       0.021852      -0.004759      -0.022493       0.031719       0.013344       0.007024       0.005108       0.009231      -0.002390      -0.013722      -0.004717       0.018439              9.107855       7.868058       1.758911      -2.847596      10.301614       2.153077       9.153893           0.004519
           38              C      -0.454497       6.393546      11.244845       0.063562      26.336259 0.34825891E+03  0.77752483E+04                                 7.789047                            6.299163       0.213658       2.075487                    0.999802      26.660592      75.619886       0.642095       0.427262      -1.053387       0.002555      -0.044742      -0.028661       0.053196      -0.038766       0.012495       0.001255      -0.011294       0.093482      -0.055976       0.019580       0.036395              8.485138       7.522991       2.389341      -2.246930       9.556459       1.628747       8.375965          -0.000423
           39              C      -0.080285       4.874902       9.576015       0.066650      27.823349 0.35668633E+03  0.80463672E+04                                 8.208296                            6.473619      -0.043524       1.997703                    0.999330      27.008342      78.115710       0.616245       0.440595      -1.040751      -0.017918       0.024839       0.035700       0.047038      -0.042654       0.050675      -0.011986      -0.037514       0.008353      -0.069498      -0.000835       0.070332              9.152301       9.692731       2.119311      -3.563289       7.768222       1.290945       9.995950          -0.001384
           40              C      -0.990187       3.748293      13.520739       0.559984      22.315049 0.26518964E+03  0.55758449E+04                                 7.337181                            5.798258      -0.032783       2.038508                    0.999618      22.944721      64.855359       0.612748       0.475412      -1.017339      -0.035854       0.002835      -0.036022       0.050903       0.042200      -0.057967      -0.043156       0.048727      -0.044527      -0.061903      -0.038964       0.100868              8.261972       7.848558      -0.521049       3.543425       6.946092       1.461303       9.991266           0.001034
           41              C      -0.209559       4.163897      14.747025      -0.059551      35.768897 0.44430409E+03  0.10417605E+05                                 9.365966                            6.984384       0.236943       2.083711                    0.999415      27.185028      76.006277       0.634470       0.411725      -1.075918       0.019418      -0.000750       0.014949       0.024517      -0.003593      -0.018368      -0.001359       0.007143      -0.041875      -0.024090       0.003341       0.020749             10.971116       9.263694      -0.668962       5.091506      10.657587       2.328901      12.992068           0.011562
           42              C       0.598285       3.292621      15.392262      -0.040470      28.801601 0.39261910E+03  0.90418381E+04                                 8.316319                            6.737217      -0.082396       1.967624                    0.999471      28.122401      81.291415       0.613479       0.433532      -1.048457       0.011081       0.008393       0.014272       0.019923       0.020073      -0.035312      -0.019090       0.011703      -0.006273      -0.033257      -0.018333       0.051590              9.045353       8.558054      -1.701526       3.529583       9.039080       0.953591       9.538924          -0.002690
           43              C       1.356234       3.738079      16.474975      -0.108050      29.634465 0.40310147E+03  0.92892275E+04                                 8.308005                            6.686553       0.286321       2.084552                    0.999728      28.082891      79.642314       0.639027       0.415931      -1.065691      -0.012208      -0.014593      -0.020467       0.027944      -0.005374       0.001406      -0.009887      -0.027383      -0.005042      -0.013892      -0.006224       0.020116              9.108714       8.171603      -1.933933       3.290835       9.999183       1.388262       9.155357           0.004516
           44              C       1.228322       5.053242      -0.015709       0.058672      26.409106 0.34954203E+03  0.78105058E+04                                 7.801482                            6.309227       0.220325       2.076989                    0.999803      26.704987      75.759890       0.641863       0.427055      -1.053592      -0.039610       0.021877      -0.029215       0.053861       0.016286      -0.005538      -0.011583       0.070469       0.086494      -0.054474       0.018905       0.035568              8.499130       6.990318      -2.082611       2.536160      10.121967       1.131853       8.385105          -0.000422
           45              C      -0.273968       5.488487      15.206461       0.066850      27.825278 0.35676538E+03  0.80490318E+04                                 8.211667                            6.476053      -0.052956       1.995298                    0.999342      26.999144      78.107191       0.615851       0.440828      -1.040557       0.031541       0.000698       0.035104       0.047198       0.005153      -0.035670      -0.035689       0.089636       0.003090      -0.066309      -0.002683       0.068992              9.156438       6.416918      -0.226465       2.901016      11.052226       2.442035      10.000170          -0.001383
           46              C       3.741210       1.016619      14.630984       0.559894      22.340816 0.26555908E+03  0.55846106E+04                                 7.337210                            5.797875      -0.016968       2.043087                    0.999531      22.957560      64.861559       0.613573       0.474688      -1.017899       0.018901      -0.032865       0.039150       0.054499       0.001196       0.009968       0.070994      -0.094574      -0.046292      -0.062208      -0.037110       0.099318              8.262602       7.622918      -0.651187       0.505858       7.172896      -3.800093       9.991991           0.001035
           47              C       3.710820       1.900465      13.404698      -0.051981      35.517198 0.44053081E+03  0.10307098E+05                                 9.326847                            6.957261       0.245257       2.087462                    0.999491      27.059378      75.573407       0.635352       0.412033      -1.075720      -0.009694       0.015625      -0.016663       0.024815      -0.004633      -0.007271       0.014075       0.005159      -0.039406      -0.021618       0.003194       0.018424             10.924574      10.837502       0.270120       0.522520       8.998149      -5.550148      12.938071           0.011568
           48              C       2.552351       2.164441      12.759461      -0.044479      28.899642 0.39446480E+03  0.90953215E+04                                 8.340114                            6.758401      -0.091706       1.964454                    0.999446      28.171108      81.490763       0.611766       0.434221      -1.048004       0.002311       0.015795      -0.015029       0.021924       0.005681       0.000378       0.040020      -0.042262      -0.006913      -0.032638      -0.019536       0.052174              9.070938      10.415553      -0.650059       0.945133       7.226633      -3.545426       9.570628          -0.002690
           49              C       2.559155       3.043573      11.676748      -0.107977      29.626603 0.40312402E+03  0.92892936E+04                                 8.304035                            6.684302       0.293650       2.086257                    0.999694      28.078241      79.610846       0.639525       0.415628      -1.065952      -0.005955      -0.018795       0.020685       0.028576       0.010920       0.007548       0.004861       0.021847      -0.004936      -0.014863      -0.005039       0.019902              9.103722      11.214352      -0.174320       0.441663       6.948619      -3.539734       9.148193           0.004520
           50              C       3.762075       3.590379      11.276432       0.062466      26.342550 0.34843715E+03  0.77794528E+04                                 7.784819                            6.295888       0.220846       2.077503                    0.999746      26.671345      75.627021       0.643074       0.426600      -1.053900       0.043810      -0.025921       0.031478       0.059850      -0.024454       0.009226       0.011205      -0.059931       0.092571      -0.055907       0.019207       0.036700              8.480224      11.110812       0.314379       0.286570       5.958716      -2.758704       8.371144          -0.000423
           51              C       4.890154       2.506980      12.945262       0.064317      27.888799 0.35781687E+03  0.80785794E+04                                 8.225832                            6.488313      -0.057391       1.993748                    0.999379      27.036546      78.239906       0.614891       0.441199      -1.040353      -0.017319       0.030444      -0.038055       0.051720      -0.038622       0.014744       0.047934      -0.058144       0.015038      -0.069739      -0.000104       0.069842              9.172403      10.100524       1.902414      -0.675059       7.395613      -3.743105      10.021073          -0.001393
           52              C       6.320777       2.731673       9.000707       0.562270      22.270709 0.26455993E+03  0.55592474E+04                                 7.327635                            5.791324      -0.029599       2.040242                    0.999579      22.917588      64.757128       0.613128       0.475404      -1.017353       0.018833       0.030710       0.037759       0.052187       0.041871      -0.068170      -0.028673       0.048324      -0.049803      -0.064531      -0.037661       0.102192              8.250650       6.713019       0.129163       3.032333       8.063004       2.332994       9.975926           0.001058
           53              C       5.570539       2.263431       7.774421      -0.059226      35.731716 0.44373691E+03  0.10400901E+05                                 9.359569                            6.980038       0.239840       2.084785                    0.999451      27.169875      75.949490       0.634657       0.411738      -1.075917      -0.010789      -0.013313      -0.013375       0.021738       0.000672      -0.009497      -0.015966      -0.006042      -0.038044      -0.023556       0.004089       0.019468             10.963386       9.725120      -0.936253       4.561671      10.181335       3.240926      12.983703           0.011567
           54              C       5.921164       1.128180       7.129184      -0.043118      28.863695 0.39382996E+03  0.90765469E+04                                 8.328704                            6.748611      -0.087636       1.965842                    0.999435      28.153253      81.406467       0.612834       0.433662      -1.048397      -0.017284       0.000034      -0.013038       0.021650       0.016522      -0.035973      -0.019259       0.026093      -0.003822      -0.032294      -0.020283       0.052577              9.058301       7.452860      -1.056947       2.593470      10.167594       2.585850       9.554449          -0.002689
           55              C       5.156411       0.694507       6.046471      -0.109001      29.633925 0.40313612E+03  0.92899190E+04                                 8.307915                            6.687733       0.284917       2.083900                    0.999690      28.079496      79.623645       0.638864       0.416042      -1.065655       0.021854       0.004760       0.022494       0.031721      -0.013349      -0.007021       0.005111       0.009230      -0.002398      -0.013726      -0.004717       0.018443              9.107822       7.867997      -1.758893       2.847556      10.301602       2.153099       9.153867           0.004519
           56              C       4.081403       1.462863       5.646155       0.063560      26.336226 0.34825886E+03  0.77752381E+04                                 7.789010                            6.299146       0.213713       2.075504                    0.999802      26.660576      75.619517       0.642099       0.427260      -1.053390       0.002555       0.044743       0.028660       0.053197       0.038767      -0.012494       0.001257      -0.011286       0.093473      -0.055975       0.019582       0.036393              8.485089       7.522937      -2.389327       2.246897       9.556414       1.628739       8.375915          -0.000422
           57              C       4.455615       2.981507       7.314985       0.066647      27.823266 0.35668521E+03  0.80463374E+04                                 8.208292                            6.473620      -0.043559       1.997689                    0.999330      27.008281      78.115576       0.616244       0.440596      -1.040750      -0.017918      -0.024839      -0.035701       0.047039       0.042653      -0.050673      -0.011983      -0.037514       0.008352      -0.069496      -0.000831       0.070328              9.152293       9.692716      -2.119302       3.563284       7.768211       1.290947       9.995951          -0.001383
           58              C       3.545713       4.108116       3.370261       0.559981      22.315177 0.26519135E+03  0.55758877E+04                                 7.337206                            5.798276      -0.032813       2.038499                    0.999618      22.944739      64.855364       0.612748       0.475411      -1.017340      -0.035854      -0.002833       0.036023       0.050904      -0.042200       0.057967      -0.043156       0.048730      -0.044530      -0.061905      -0.038963       0.100868              8.262004       7.848585       0.521043      -3.543446       6.946113       1.461317       9.991313           0.001033
           59              C       4.326341       3.692512       2.143975      -0.059549      35.768893 0.44430414E+03  0.10417606E+05                                 9.365961                            6.984381       0.236928       2.083706                    0.999415      27.185033      76.006274       0.634471       0.411724      -1.075918       0.019420       0.000750      -0.014950       0.024520       0.003593       0.018369      -0.001358       0.007142      -0.041874      -0.024092       0.003342       0.020750             10.971112       9.263690       0.668949      -5.091511      10.657570       2.328907      12.992076           0.011560
           60              C       5.134185       4.563788       1.498738      -0.040471      28.801690 0.39262052E+03  0.90418803E+04                                 8.316348                            6.737241      -0.082359       1.967636                    0.999471      28.122443      81.291622       0.613476       0.433533      -1.048456       0.011080      -0.008393      -0.014271       0.019922      -0.020075       0.035314      -0.019092       0.011705      -0.006271      -0.033258      -0.018336       0.051594              9.045385       8.558086       1.701523      -3.529605       9.039099       0.953596       9.538970          -0.002690
           61              C       5.892134       4.118330       0.416025      -0.108054      29.634496 0.40310170E+03  0.92892404E+04                                 8.308035                            6.686572       0.286338       2.084556                    0.999728      28.082884      79.642504       0.639024       0.415933      -1.065689      -0.012209       0.014592       0.020467       0.027944       0.005373      -0.001404      -0.009889      -0.027381      -0.005038      -0.013891      -0.006224       0.020115              9.108751       8.171625       1.933942      -3.290843       9.999238       1.388278       9.155389           0.004516
           62              C       5.764222       2.803167       0.015709       0.058673      26.409270 0.34954407E+03  0.78105744E+04                                 7.801550                            6.309269       0.220269       2.076969                    0.999803      26.705129      75.760774       0.641856       0.427059      -1.053588      -0.039612      -0.021875       0.029215       0.053862      -0.016281       0.005538      -0.011584       0.070471       0.086507      -0.054475       0.018905       0.035570              8.499211       6.990380       2.082623      -2.536199      10.122050       1.131874       8.385202          -0.000422
           63              C       4.261932       2.367922       1.684539       0.066849      27.825124 0.35676299E+03  0.80489672E+04                                 8.211647                            6.476037      -0.052957       1.995299                    0.999342      26.999050      78.106949       0.615851       0.440829      -1.040556       0.031542      -0.000696      -0.035106       0.047199      -0.005152       0.035673      -0.035689       0.089635       0.003090      -0.066310      -0.002685       0.068994              9.156415       6.416910       0.226469      -2.901018      11.052182       2.442017      10.000154          -0.001382
           64              N       0.390995       4.530005       4.982845      -0.207475      37.168469 0.50727019E+03  0.12183407E+05                                 9.339224                            7.302798       0.014489       2.025821                    0.999344      27.745881      76.215516       0.646854       0.394249      -1.097580      -0.111322       0.060948      -0.040644       0.133264       0.035565      -0.032987       0.004416      -0.028121       0.121465      -0.066938       0.012513       0.054425             10.689865      12.968548      -1.444947      -0.211705       7.786751      -3.892397      11.314295           0.058092
           65              N      -0.808297       5.252795      10.613122      -0.203773      37.082032 0.50581380E+03  0.12138327E+05                                 9.322210                            7.290194       0.018822       2.027782                    0.999431      27.700589      76.031385       0.647768       0.394020      -1.097863       0.112079       0.071914      -0.040828       0.139285      -0.029473       0.018589       0.025884      -0.047530       0.124348      -0.066043       0.011428       0.054615             10.669691      10.310777       2.955377      -3.258088      10.402128       2.130563      11.296167           0.058129
           66              N       0.417303       5.930018      16.243568      -0.199406      36.902444 0.50281143E+03  0.12047543E+05                                 9.292810                            7.268445       0.020474       2.029545                    0.999362      27.612043      75.713294       0.648789       0.394012      -1.097941       0.005309      -0.133836      -0.039530       0.139653      -0.005380       0.016185      -0.030823       0.076248       0.119449      -0.066938       0.010602       0.056336             10.634918       7.798908      -1.512362       3.464161      12.846614       1.747331      11.259233           0.058137
           67              N       4.926895       3.326404      11.908155      -0.207475      37.168476 0.50726997E+03  0.12183402E+05                                 9.339228                            7.302799       0.014494       2.025823                    0.999344      27.745882      76.215547       0.646853       0.394249      -1.097579      -0.111323      -0.060946       0.040644       0.133264      -0.035565       0.032987       0.004413      -0.028118       0.121468      -0.066937       0.012510       0.054426             10.689875      12.968604       1.444966       0.211695       7.786754      -3.892388      11.314267           0.058091
           68              N       3.727603       2.603614       6.277878      -0.203773      37.081823 0.50581093E+03  0.12138231E+05                                 9.322145                            7.290153       0.018829       2.027783                    0.999431      27.700521      76.030914       0.647773       0.394018      -1.097865       0.112078      -0.071913       0.040828       0.139284       0.029475      -0.018587       0.025885      -0.047528       0.124339      -0.066042       0.011429       0.054614             10.669607      10.310686      -2.955333       3.258059      10.402034       2.130554      11.296102           0.058129
           69              N       4.953203       1.926391       0.647432      -0.199411      36.902913 0.50281887E+03  0.12047776E+05                                 9.292915                            7.268517       0.020450       2.029535                    0.999362      27.612246      75.714239       0.648783       0.394014      -1.097938       0.005308       0.133837       0.039531       0.139654       0.005383      -0.016182      -0.030825       0.076247       0.119457      -0.066940       0.010603       0.056337             10.635044       7.798997       1.512393      -3.464211      12.846765       1.747345      11.259371           0.058136
           70              O      -1.883306       7.149332       1.731327      -0.558196      27.915371 0.45791826E+03  0.10560526E+05                                 7.133171                            6.535829       0.955336       2.347963                    0.999059      27.388340      70.194092       0.759213       0.349820      -1.147986      -0.003827      -0.004098       0.004586       0.007244      -0.027012       0.069962       0.071137       0.010682      -0.157456      -0.129780       0.052757       0.077024              7.357580       8.544094      -0.219398       1.830320       6.724923      -1.175237       6.803722           0.003814
           71              O       0.330214       7.166616       1.837741      -0.550705      34.680025 0.53966648E+03  0.13038738E+05                                 8.530557                            7.249779       0.121206       2.074291                    0.998216      28.186700      75.275480       0.694130       0.365221      -1.129486      -0.040586       0.004551      -0.000975       0.040852       0.011791      -0.032726       0.008988      -0.003934       0.013184      -0.038594       0.005440       0.033154              9.371446       8.296343       1.627285      -2.757156       8.530082      -2.740853      11.287915           0.066485
           72              O       2.597256       5.912733       7.361605      -0.559549      27.944757 0.45854434E+03  0.10578295E+05                                 7.136409                            6.538694       0.904001       2.330710                    0.998754      27.411166      70.257539       0.759346       0.349649      -1.148157      -0.000191       0.005732       0.004109       0.007055       0.018867       0.026912      -0.097018       0.041839      -0.156433      -0.130728       0.053025       0.077703              7.360901       7.374132       0.898600      -1.934797       7.901564      -0.998021       6.807007           0.003816
           73              O       1.505465       3.987128       7.468018      -0.552355      34.768587 0.54144527E+03  0.13091927E+05                                 8.542120                            7.259221       0.131649       2.076432                    0.998324      28.234494      75.422111       0.694065       0.364970      -1.129728       0.024305       0.034124       0.001575       0.041924      -0.006800       0.023355       0.022896      -0.019650       0.011423      -0.037201       0.004984       0.032216              9.384840       7.072327      -0.917834      -0.997417       9.775814       3.764589      11.306380           0.066266
           74              O      -0.713951       2.650752      12.992050      -0.556814      27.880672 0.45721865E+03  0.10539977E+05                                 7.125071                            6.528948       0.962470       2.350085                    0.999082      27.379700      70.148904       0.759970       0.349618      -1.148194       0.004386       0.000079       0.006791       0.008084       0.007174      -0.097694       0.027134      -0.054812      -0.158854      -0.131660       0.052232       0.079428              7.348760       6.978330      -0.676219       0.102610       8.270653       2.171113       6.797298           0.003815
           75              O      -1.835679       4.559074      13.098464      -0.549447      34.667937 0.53941818E+03  0.13031573E+05                                 8.530993                            7.249864       0.115788       2.073000                    0.998215      28.168853      75.230738       0.693856       0.365397      -1.129320       0.017239      -0.039653      -0.002056       0.043287      -0.004895       0.010278      -0.031275       0.021921       0.016722      -0.036928       0.003351       0.033577              9.372624       9.883680      -0.712435       3.755081       6.944050      -1.017508      11.290141           0.066369
           76              O       2.652594       0.707077      15.159672      -0.558191      27.915244 0.45791563E+03  0.10560449E+05                                 7.133149                            6.535811       0.955389       2.347982                    0.999060      27.388238      70.193759       0.759214       0.349820      -1.147986      -0.003827       0.004098      -0.004584       0.007243       0.027013      -0.069964       0.071138       0.010683      -0.157454      -0.129782       0.052756       0.077026              7.357554       8.544068       0.219395      -1.830304       6.724900      -1.175232       6.803694           0.003817
           77              O       4.866114       0.689793      15.053259      -0.550709      34.680301 0.53967180E+03  0.13038902E+05                                 8.530610                            7.249822       0.121152       2.074274                    0.998216      28.186792      75.275887       0.694126       0.365221      -1.129485      -0.040586      -0.004550       0.000974       0.040852      -0.011795       0.032724       0.008989      -0.003934       0.013187      -0.038595       0.005441       0.033154              9.371507       8.296393      -1.627292       2.757184       8.530133      -2.740861      11.287995           0.066484
           78              O       7.133156       1.943676       9.529395      -0.559550      27.945560 0.45856127E+03  0.10578794E+05                                 7.136592                            6.538854       0.903921       2.330683                    0.998754      27.411363      70.258633       0.759329       0.349653      -1.148152      -0.000192      -0.005730      -0.004111       0.007055      -0.018864      -0.026915      -0.097009       0.041832      -0.156419      -0.130717       0.053020       0.077697              7.361096       7.374319      -0.898615       1.934857       7.901791      -0.998044       6.807179           0.003815
           79              O       6.041365       3.869281       9.422982      -0.552353      34.768461 0.54144253E+03  0.13091844E+05                                 8.542101                            7.259203       0.131638       2.076429                    0.998323      28.234407      75.421827       0.694066       0.364970      -1.129728       0.024303      -0.034123      -0.001575       0.041922       0.006797      -0.023353       0.022895      -0.019652       0.011423      -0.037197       0.004981       0.032216              9.384818       7.072312       0.917825       0.997418       9.775803       3.764579      11.306341           0.066264
           80              O       3.821949       5.205657       3.898950      -0.556822      27.880070 0.45720582E+03  0.10539597E+05                                 7.124920                            6.528813       0.962536       2.350104                    0.999082      27.379666      70.148313       0.759987       0.349613      -1.148198       0.004384      -0.000076      -0.006792       0.008085      -0.007178       0.097699       0.027140      -0.054823      -0.158864      -0.131671       0.052238       0.079432              7.348601       6.978158       0.676192      -0.102600       8.270483       2.171067       6.797160           0.003814
           81              O       2.700221       3.297335       3.792536      -0.549440      34.667455 0.53940916E+03  0.13031295E+05                                 8.530899                            7.249791       0.115842       2.073018                    0.998216      28.168713      75.230088       0.693862       0.365396      -1.129322       0.017240       0.039656       0.002059       0.043290       0.004891      -0.010278      -0.031280       0.021922       0.016726      -0.036933       0.003354       0.033579              9.372516       9.883569       0.712426      -3.755030       6.943972      -1.017494      11.290006           0.066369

******************************************************
Auxiliary information for the entire system
The total spin magnetic moment of the unit cell is   2.999179
The total net atomic charge of the unit cell is   0.000004
Accuracy of reproducing the electrostatic potential in the unit cell:
  The inner radius (bohr) =    5.0000
  The outer radius (bohr) =   12.0000
  Valid grid points have density less than (e/(bohr^3)) =    0.0001
  The number of valid grid points were=        32574
  The rms potential error without charges in kcal/mol is=      5.23716
  The rms potential error with partial charges in kcal/mol is=      0.58946
  The RRMSE value at monopole order=      0.11255
  The rms potential error with partial charges and cloud penetration in kcal/mol is=      0.58987
  The RRMSE value at monopole order with cloud penetration is=      0.11263
  The rms potential error with partial charges and atomic dipoles in kcal/mol is=      0.34399
  The RRMSE value at dipole order=      0.06568
  The rms potential error with partial charges, atomic dipoles and cloud penetration in kcal/mol is=      0.31741
  The RRMSE value at dipole order with cloud penetration=      0.06061

******************************************************
The electron densities and ab initio electrostatic potential were computed in VASP using the PBE functional and
projector augmented wave method. See the main text of the journal article for a description of computational details.
The atomic charges, dipoles, and quadrupoles were computed with the DDEC6 method as described in
(a) T. A. Manz and N. Gabaldon Limas, RSC Adv. 6 (2016) 47771-47801 DOI: 10.1039/c6ra04656h
(b) N. Gabaldon Limas and T. A. Manz, RSC Adv. 8 (2018) 2678-2707 DOI: 10.1039/c7ra11829e.
For each atom in the material, the electron cloud parameters were fit to the spherically averaged atom-in-material
electron density using radial positions for which this density was between 10^-4 and 10^-2 electrons per cubic bohr.
The polarizabilities, dispersion coefficients, and quantum Drude oscillator (QDO) parameters were fit using the MCLF method.
The magnetic structure of the system was optimized in VASP from the default ferromagnetic initial guess using spin polarization.
The atomic spin moments (ASMs) were computed on this optimized magnetic structure using the DDEC6 partition as inputs
to the method of T. A. Manz and D. S. Sholl, J. Chem. Theory Comput. 7 (2011) 4146-4164 DOI: 10.1021/ct200539n.
The RMSE and RRMSE were computed using a uniform grid with Ewald summation.
