# Supplementary material for: A collection of forcefield precursors for metal–organic frameworks
Source: RSC Adv. 2019 Nov 13;9(63):36492–507. doi: 10.1039/c9ra07327b (PMC9075174; doi:10.1039/c9ra07327b)
Supplement: RA-009-C9RA07327B-s4633 [file RA-009-C9RA07327B-s4633.xyz]

   50
jmolscript: load "" {1 1 1} spacegroup "x,y,z" unitcell [{      9.819600     0.000000     0.000000 }, {      4.240617     9.432719     0.000000 }, {      2.590064     1.494777    10.599528 }]
Y     12.368255     3.379333     8.734647     1.828046
Y      4.282026     7.548163     1.864881     1.828043
H     10.418106     8.335917     1.606888     0.114560
H      8.506470     2.335845     8.684193     0.121666
H      7.869635     4.987385     7.520365     0.115655
H     10.500822     5.350341     4.488900     0.125811
H      8.246828     9.442639     5.341102     0.123924
H      6.815461     2.671846     6.438153     0.109405
H      6.232175     2.591579     8.992640     0.114560
H      8.143811     8.591651     1.915335     0.121666
H      8.780646     5.940111     3.079163     0.115655
H      6.149459     5.577155     6.110628     0.125810
H      8.403453     1.484857     5.258426     0.123924
H      9.834820     8.255650     4.161375     0.109405
C     13.105584    10.774491    10.410856    -0.037649
C      9.908166     8.774658     0.965617    -0.101655
C      8.100233     1.999636     9.450539    -0.089563
C     14.589972    10.660767    10.246564     0.664359
C      9.372097     5.098442     6.154086    -0.011192
C      8.049904     5.177521     6.627885    -0.111092
C      9.629934     5.394344     4.814306    -0.092536
C     10.475440     4.669519     7.065645     0.586473
C      5.242779     1.470397     6.012052    -0.010280
C      9.127329     9.739264     5.324143    -0.103753
C      6.570557     1.900761     5.980254    -0.112337
C      4.237704     2.216404     6.847295     0.585721
C      3.544697     0.153005     0.188672    -0.037650
C      6.742115     2.152838     9.633911    -0.101649
C      8.550048     8.927860     1.148989    -0.089557
C      2.060309     0.266729     0.352964     0.664359
C      7.278184     5.829054     4.445442    -0.011192
C      8.600377     5.749975     3.971643    -0.111092
C      7.020347     5.533152     5.785222    -0.092535
C      6.174841     6.257977     3.533883     0.586473
C     11.407502     9.457099     4.587476    -0.010280
C      7.522952     1.188232     5.275385    -0.103752
C     10.079724     9.026735     4.619274    -0.112336
C     12.412577     8.711092     3.752233     0.585721
O     10.875391     1.738732     9.225829    -0.599956
O     12.633439     8.564346     0.551175    -0.665017
O     11.639313     4.472299     6.623645    -0.594951
O     10.226645     4.468630     8.289891    -0.656038
O      4.498836     3.377777     7.250077    -0.601405
O      3.161336     1.623008     7.181180    -0.588203
O      5.774890     9.188764     1.373699    -0.599956
O      4.016842     2.363150    10.048353    -0.665017
O      5.010968     6.455197     3.975883    -0.594951
O      6.423636     6.458866     2.309637    -0.656038
O     12.151445     7.549719     3.349451    -0.601405
O     13.488945     9.304488     3.418348    -0.588203

The following XYZ coordinates are in angstroms. Other properties are in atomic units.
The sperically averaged electron density of each atom fit to a function of the form exp(a - br)
eigen_1, eigen_2 and eigen_3 are the three eigenvalues of traceless quadrupole moment tensor
  atom number  atomic symbol              X              Y              Z     net charge C6 coefficient C8 coefficient C10 coefficient fluctuating dipole atomic polarizability isotropic forcefield polarizability              a              b squared Pearson coefficient          <r^3>          <r^4>         wp_QDO          m_QDO          q_QDO       dipole_x       dipole_y       dipole_z         dipole            Qxy            Qxz            Qyz     Q(x^2-y^2)  Q(3z^2 - R^2)        eigen_1        eigen_2        eigen_3 static polarizability      alpha(xx)      alpha(xy)      alpha(xz)      alpha(yy)      alpha(yz)      alpha(zz) atomic spin moment
            1              Y      12.368255       3.379333       8.734647       1.828046     150.936390 0.36068020E+04  0.13372404E+06                                21.680690                           18.504418       0.397744       1.859844                    0.999984      69.260675     196.728049       0.464044       0.356008      -1.191041       0.015677       0.078539       0.079396       0.112773       0.192092       0.041096       0.242963      -0.253113       0.014874      -0.270213      -0.107572       0.377786             25.095214      30.992902      -7.352058       3.449100      20.666273      -5.770573      23.626468           0.000027
            2              Y       4.282026       7.548163       1.864881       1.828043     150.936539 0.36068068E+04  0.13372427E+06                                21.680706                           18.504431       0.397744       1.859844                    0.999984      69.260705     196.728182       0.464044       0.356008      -1.191041      -0.015676      -0.078539      -0.079396       0.112774       0.192092       0.041096       0.242964      -0.253114       0.014874      -0.270213      -0.107573       0.377786             25.095231      30.992924      -7.352062       3.449100      20.666287      -5.770576      23.626483           0.000024
            3              H      10.418106       8.335917       1.606888       0.114560       1.125861 0.80767157E+01  0.79928343E+02                                 1.809139                            1.674764      -1.312160       2.253883                    0.994065       3.748599      10.731639       0.475266       1.302278      -0.701884       0.017149      -0.016687       0.027351       0.036341       0.001525      -0.000598      -0.009641       0.001969       0.009739      -0.009839      -0.000728       0.010567              1.878884       1.920171      -0.228027       0.401738       1.551797      -0.354284       2.164685          -0.000001
            4              H       8.506470       2.335845       8.684193       0.121666       1.014705 0.71624624E+01  0.68923223E+02                                 1.710211                            1.595329      -1.086654       2.369897                    0.996727       3.569048      10.142467       0.477676       1.332508      -0.696455       0.015644       0.015120      -0.034242       0.040569      -0.003705      -0.005267      -0.009751       0.006384       0.033641      -0.015144      -0.000738       0.015882              1.773236       1.701570       0.157419      -0.289821       1.500264      -0.367759       2.117873           0.000000
            5              H       7.869635       4.987385       7.520365       0.115655       1.165645 0.85088928E+01  0.84160572E+02                                 1.783242                            1.671545      -0.846431       2.478358                    0.999308       3.381898       9.259831       0.502894       1.231386      -0.721493      -0.010058      -0.008404       0.037047       0.039298      -0.002011      -0.008494      -0.005240       0.017961       0.022538      -0.014906      -0.000293       0.015199              1.833425       1.553231       0.055551      -0.087514       1.589793      -0.300246       2.357250           0.000002
            6              H      10.500822       5.350341       4.488900       0.125811       1.144235 0.83703156E+01  0.82348785E+02                                 1.747947                            1.648480      -1.073432       2.380528                    0.997183       3.352986       9.119238       0.511368       1.217466      -0.724443       0.038502      -0.000723      -0.014938       0.041305      -0.003346      -0.007122      -0.000642       0.023351       0.021162      -0.015799       0.000917       0.014882              1.781935       2.270769      -0.010519      -0.226523       1.506873      -0.090023       1.568162           0.000004
            7              H       8.246828       9.442639       5.341102       0.123924       1.049426 0.76643455E+01  0.74110882E+02                                 1.681753                            1.602447      -0.896985       2.463764                    0.998969       3.322081       9.097163       0.504168       1.256388      -0.715367      -0.038153      -0.013223       0.000371       0.040382       0.005777       0.001642       0.008053       0.012232      -0.031403      -0.015129       0.000576       0.014553              1.702956       2.143223       0.251055      -0.041506       1.551878       0.101369       1.413767           0.000006
            8              H       6.815461       2.671846       6.438153       0.109405       0.955420 0.67027877E+01  0.63878888E+02                                 1.679868                            1.569956      -1.212952       2.300007                    0.994666       3.748147      10.841961       0.466072       1.378957      -0.685761       0.009942       0.029185       0.017997       0.035700       0.002076       0.001388       0.012230       0.008404      -0.005385      -0.014819       0.004066       0.010753              1.743230       1.483943       0.240337       0.087409       2.101955       0.380690       1.643793          -0.000000
            9              H       6.232175       2.591579       8.992640       0.114560       1.125864 0.80767368E+01  0.79928605E+02                                 1.809142                            1.674766      -1.312161       2.253882                    0.994065       3.748602      10.731652       0.475265       1.302278      -0.701884      -0.017149       0.016687      -0.027351       0.036341       0.001525      -0.000598      -0.009641       0.001969       0.009739      -0.009839      -0.000728       0.010567              1.878888       1.920175      -0.228028       0.401740       1.551799      -0.354285       2.164689          -0.000001
           10              H       8.143811       8.591651       1.915335       0.121666       1.014708 0.71624903E+01  0.68923555E+02                                 1.710214                            1.595332      -1.086658       2.369895                    0.996727       3.569054      10.142487       0.477676       1.332506      -0.696455      -0.015644      -0.015120       0.034242       0.040569      -0.003705      -0.005267      -0.009752       0.006384       0.033641      -0.015144      -0.000738       0.015882              1.773239       1.701573       0.157419      -0.289822       1.500267      -0.367761       2.117878           0.000000
           11              H       8.780646       5.940111       3.079163       0.115655       1.165646 0.85089039E+01  0.84160714E+02                                 1.783244                            1.671546      -0.846432       2.478358                    0.999308       3.381900       9.259840       0.502893       1.231387      -0.721493       0.010058       0.008404      -0.037047       0.039298      -0.002011      -0.008494      -0.005240       0.017961       0.022538      -0.014906      -0.000293       0.015199              1.833426       1.553232       0.055551      -0.087515       1.589794      -0.300246       2.357252           0.000002
           12              H       6.149459       5.577155       6.110628       0.125810       1.144236 0.83703234E+01  0.82348877E+02                                 1.747947                            1.648481      -1.073432       2.380528                    0.997183       3.352987       9.119240       0.511368       1.217466      -0.724443      -0.038502       0.000723       0.014938       0.041305      -0.003346      -0.007122      -0.000642       0.023351       0.021162      -0.015799       0.000917       0.014882              1.781936       2.270771      -0.010519      -0.226523       1.506874      -0.090023       1.568163           0.000004
           13              H       8.403453       1.484857       5.258426       0.123924       1.049425 0.76643441E+01  0.74110865E+02                                 1.681753                            1.602447      -0.896985       2.463764                    0.998969       3.322080       9.097160       0.504168       1.256388      -0.715367       0.038153       0.013224      -0.000371       0.040382       0.005777       0.001642       0.008053       0.012232      -0.031403      -0.015129       0.000576       0.014553              1.702956       2.143223       0.251055      -0.041506       1.551878       0.101369       1.413767           0.000006
           14              H       9.834820       8.255650       4.161375       0.109405       0.955420 0.67027859E+01  0.63878871E+02                                 1.679868                            1.569956      -1.212952       2.300007                    0.994666       3.748147      10.841963       0.466072       1.378958      -0.685761      -0.009942      -0.029185      -0.017997       0.035700       0.002076       0.001388       0.012230       0.008404      -0.005385      -0.014819       0.004066       0.010753              1.743231       1.483943       0.240337       0.087409       2.101955       0.380690       1.643793          -0.000000
           15              C      13.105584      10.774491      10.410856      -0.037649      36.779494 0.42986202E+03  0.99707033E+04                                 9.459973                            6.799235       0.143149       2.051521                    0.999373      26.923226      74.250311       0.654767       0.403295      -1.084247      -0.056305       0.006800       0.007675       0.057231      -0.001889       0.001259       0.001116      -0.007312       0.036320      -0.010268      -0.001981       0.012249             11.461082      17.422541      -1.015496      -0.668952       6.019979      -2.805049      10.940725          -0.000001
           16              C       9.908166       8.774658       0.965617      -0.101655      34.120717 0.43534690E+03  0.10293845E+05                                 9.303474                            7.091017      -0.120299       1.939690                    0.999199      29.554385      86.722013       0.598069       0.433125      -1.048122      -0.017873       0.017092      -0.011050       0.027086       0.006488       0.016255      -0.002298      -0.032521       0.002762      -0.027449       0.010326       0.017124             10.631118      14.826104      -0.484169      -1.249362       5.814038      -2.526770      11.253212          -0.000000
           17              C       8.100233       1.999636       9.450539      -0.089563      33.941497 0.43089092E+03  0.10152708E+05                                 9.257076                            7.045752      -0.108005       1.946913                    0.999291      29.210673      85.299023       0.601690       0.432035      -1.049774      -0.013469      -0.007817       0.018592       0.024253       0.010699      -0.008591       0.004412      -0.039303       0.034968      -0.030320       0.012637       0.017683             10.592498      15.081020      -1.090645       0.358384       6.076580      -2.722548      10.619895           0.000000
           18              C      14.589972      10.660767      10.246564       0.664359      23.969752 0.23480360E+03  0.47743683E+04                                 7.621089                            5.432863      -0.081443       2.041234                    0.999136      21.353175      58.763760       0.639015       0.471394      -1.022627       0.079178      -0.019015      -0.008044       0.081826       0.009830       0.012414       0.075012      -0.137815       0.094224      -0.085964      -0.033328       0.119292              9.096331      12.444563      -0.529437      -0.520995       5.498020      -2.771617       9.346409          -0.000002
           19              C       9.372097       5.098442       6.154086      -0.011192      35.836003 0.43465100E+03  0.10126340E+05                                 9.392250                            6.916932       0.147707       2.059552                    0.999283      26.744354      74.316851       0.636908       0.412779      -1.076198      -0.029772       0.012338      -0.024306       0.040365       0.003317      -0.006586      -0.002633       0.008043       0.010108      -0.006909      -0.003630       0.010539             11.251298      13.932136      -2.312345       3.404575       6.970350      -3.800615      12.851407          -0.000001
           20              C       8.049904       5.177521       6.627885      -0.111092      31.695204 0.42361168E+03  0.99171488E+04                                 8.747817                            6.918474       0.126017       2.016474                    0.999722      29.187639      84.355653       0.617452       0.423725      -1.057183      -0.000603       0.000988      -0.021059       0.021091       0.005646      -0.015014      -0.006119      -0.013220       0.046005      -0.020996      -0.003073       0.024070              9.771275      12.435849      -1.183469       1.996074       6.315692      -2.461544      10.562285          -0.000001
           21              C       9.629934       5.394344       4.814306      -0.092536      31.514690 0.41562170E+03  0.96908551E+04                                 8.753991                            6.883645      -0.016724       1.976411                    0.999462      28.910427      83.581994       0.614430       0.427533      -1.054063      -0.018680       0.009161       0.006179       0.021703       0.002010      -0.014199       0.005279       0.002223      -0.041150      -0.021884       0.006857       0.015027              9.834321      11.065941      -1.225986       2.019104       6.728705      -3.265730      11.708317           0.000003
           22              C      10.475440       4.669519       7.065645       0.586473      24.262319 0.26133766E+03  0.54486327E+04                                 7.675022                            5.690166       0.033140       2.058940                    0.999685      22.423995      62.136617       0.632327       0.464600      -1.028119       0.027604      -0.010317       0.031798       0.043354       0.050360      -0.040100       0.031314      -0.151680      -0.124021      -0.106016      -0.008054       0.114070              9.107866      11.484765      -2.491492       2.471437       5.749729      -2.524680      10.089103          -0.000002
           23              C       5.242779       1.470397       6.012052      -0.010280      35.795844 0.43193413E+03  0.10054374E+05                                 9.380357                            6.886772       0.064412       2.031290                    0.999257      26.875349      74.820943       0.639033       0.411761      -1.076103       0.025700      -0.020314      -0.027487       0.042763       0.003957      -0.002639      -0.005156      -0.012693      -0.039859      -0.014506      -0.000751       0.015257             11.185744      12.706112      -1.289563      -3.492692      10.949998       5.209873       9.901121           0.000001
           24              C       9.127329       9.739264       5.324143      -0.103753      32.216626 0.42171074E+03  0.98594803E+04                                 8.841378                            6.894125       0.077145       2.001360                    0.999671      29.089301      83.957754       0.619857       0.422644      -1.058081       0.022005       0.001438      -0.001212       0.022085       0.011677       0.006364      -0.009182       0.029945      -0.030691      -0.023039      -0.001355       0.024394              9.962645      10.095522      -0.657740      -2.058644      10.905798       4.890220       8.886613           0.000008
           25              C       6.570557       1.900761       5.980254      -0.112337      33.452187 0.45700190E+03  0.10930883E+05                                 9.184631                            7.271915      -0.090198       1.946063                    0.999098      29.847653      87.905305       0.590144       0.433921      -1.048305      -0.001960      -0.017524      -0.019117       0.026008       0.006399       0.011951       0.004519      -0.022315       0.009389      -0.019582       0.002833       0.016749             10.254472      12.080021      -0.165863      -2.392580      10.127168       3.768243       8.556227          -0.000000
           26              C       4.237704       2.216404       6.847295       0.585721      23.493102 0.26720156E+03  0.56172085E+04                                 7.592300                            5.809536      -0.100839       2.018598                    0.999456      22.660062      63.616584       0.615105       0.473669      -1.020370      -0.039603       0.033474       0.008536       0.052553       0.005051       0.086002      -0.062953      -0.005989       0.100964      -0.104681      -0.011101       0.115782              8.817611      10.352077      -1.102978      -3.629183       8.496879       2.590429       7.603875          -0.000001
           27              C       3.544697       0.153005       0.188672      -0.037650      36.779569 0.42986305E+03  0.99707330E+04                                 9.459986                            6.799244       0.143147       2.051520                    0.999373      26.923256      74.250415       0.654767       0.403295      -1.084247       0.056305      -0.006800      -0.007675       0.057231      -0.001889       0.001259       0.001116      -0.007312       0.036319      -0.010267      -0.001981       0.012249             11.461098      17.422571      -1.015498      -0.668953       6.019986      -2.805052      10.940738          -0.000000
           28              C       6.742115       2.152838       9.633911      -0.101649      34.120542 0.43534414E+03  0.10293762E+05                                 9.303437                            7.090989      -0.120292       1.939694                    0.999199      29.554296      86.721639       0.598071       0.433124      -1.048122       0.017873      -0.017092       0.011050       0.027087       0.006488       0.016255      -0.002298      -0.032520       0.002763      -0.027449       0.010326       0.017123             10.631073      14.826038      -0.484170      -1.249350       5.814017      -2.526761      11.253165          -0.000000
           29              C       8.550048       8.927860       1.148989      -0.089557      33.941344 0.43088850E+03  0.10152635E+05                                 9.257042                            7.045727      -0.107998       1.946916                    0.999291      29.210598      85.298703       0.601692       0.432034      -1.049775       0.013469       0.007818      -0.018592       0.024253       0.010699      -0.008591       0.004412      -0.039303       0.034967      -0.030319       0.012637       0.017682             10.592459      15.080958      -1.090639       0.358377       6.076560      -2.722538      10.619858           0.000000
           30              C       2.060309       0.266729       0.352964       0.664359      23.969764 0.23480374E+03  0.47743721E+04                                 7.621092                            5.432866      -0.081445       2.041234                    0.999136      21.353185      58.763807       0.639014       0.471394      -1.022627      -0.079178       0.019015       0.008044       0.081826       0.009830       0.012414       0.075012      -0.137815       0.094224      -0.085964      -0.033328       0.119292              9.096335      12.444568      -0.529437      -0.520995       5.498023      -2.771619       9.346414          -0.000002
           31              C       7.278184       5.829054       4.445442      -0.011192      35.836009 0.43465110E+03  0.10126343E+05                                 9.392252                            6.916934       0.147707       2.059552                    0.999283      26.744356      74.316863       0.636908       0.412779      -1.076198       0.029772      -0.012338       0.024306       0.040365       0.003317      -0.006586      -0.002632       0.008043       0.010108      -0.006909      -0.003630       0.010539             11.251300      13.932140      -2.312345       3.404576       6.970351      -3.800616      12.851410          -0.000002
           32              C       8.600377       5.749975       3.971643      -0.111092      31.695191 0.42361145E+03  0.99171418E+04                                 8.747814                            6.918471       0.126018       2.016475                    0.999722      29.187633      84.355630       0.617452       0.423725      -1.057184       0.000603      -0.000988       0.021059       0.021091       0.005646      -0.015014      -0.006119      -0.013220       0.046005      -0.020996      -0.003073       0.024070              9.771272      12.435843      -1.183468       1.996073       6.315690      -2.461543      10.562283          -0.000001
           33              C       7.020347       5.533152       5.785222      -0.092535      31.514670 0.41562138E+03  0.96908454E+04                                 8.753985                            6.883641      -0.016722       1.976412                    0.999462      28.910418      83.581948       0.614430       0.427533      -1.054063       0.018680      -0.009161      -0.006179       0.021703       0.002010      -0.014199       0.005279       0.002223      -0.041150      -0.021884       0.006857       0.015027              9.834314      11.065935      -1.225984       2.019101       6.728700      -3.265727      11.708308           0.000003
           34              C       6.174841       6.257977       3.533883       0.586473      24.262318 0.26133766E+03  0.54486326E+04                                 7.675022                            5.690166       0.033139       2.058940                    0.999685      22.423995      62.136618       0.632327       0.464600      -1.028119      -0.027604       0.010318      -0.031798       0.043354       0.050360      -0.040100       0.031314      -0.151680      -0.124021      -0.106016      -0.008054       0.114070              9.107866      11.484765      -2.491492       2.471437       5.749729      -2.524680      10.089103          -0.000001
           35              C      11.407502       9.457099       4.587476      -0.010280      35.795849 0.43193422E+03  0.10054376E+05                                 9.380358                            6.886772       0.064412       2.031290                    0.999257      26.875351      74.820946       0.639033       0.411761      -1.076103      -0.025700       0.020313       0.027487       0.042763       0.003957      -0.002639      -0.005156      -0.012693      -0.039859      -0.014506      -0.000751       0.015257             11.185744      12.706113      -1.289563      -3.492692      10.949998       5.209872       9.901121           0.000001
           36              C       7.522952       1.188232       5.275385      -0.103752      32.216590 0.42171018E+03  0.98594638E+04                                 8.841370                            6.894120       0.077147       2.001361                    0.999671      29.089281      83.957669       0.619858       0.422644      -1.058081      -0.022005      -0.001437       0.001212       0.022085       0.011677       0.006364      -0.009183       0.029945      -0.030690      -0.023039      -0.001355       0.024394              9.962635      10.095514      -0.657738      -2.058641      10.905787       4.890214       8.886604           0.000007
           37              C      10.079724       9.026735       4.619274      -0.112336      33.452174 0.45700167E+03  0.10930876E+05                                 9.184628                            7.271912      -0.090197       1.946063                    0.999098      29.847646      87.905274       0.590144       0.433921      -1.048305       0.001961       0.017524       0.019117       0.026008       0.006399       0.011951       0.004519      -0.022315       0.009389      -0.019582       0.002833       0.016749             10.254469      12.080016      -0.165863      -2.392579      10.127165       3.768242       8.556225          -0.000001
           38              C      12.412577       8.711092       3.752233       0.585721      23.493104 0.26720159E+03  0.56172093E+04                                 7.592300                            5.809536      -0.100839       2.018598                    0.999456      22.660063      63.616584       0.615105       0.473669      -1.020370       0.039603      -0.033474      -0.008536       0.052553       0.005051       0.086002      -0.062953      -0.005989       0.100964      -0.104681      -0.011101       0.115781              8.817610      10.352078      -1.102978      -3.629183       8.496878       2.590428       7.603875          -0.000001
           39              O      10.875391       1.738732       9.225829      -0.599956      36.398981 0.50349330E+03  0.11883359E+05                                 8.658019                            6.885616       0.404339       2.184212                    0.997050      27.399006      70.903171       0.734915       0.353121      -1.145962      -0.045718      -0.081370      -0.016880       0.094849       0.019188      -0.024544       0.025774      -0.114285       0.147897      -0.090829       0.022273       0.068556              9.993608      10.883618       2.446269      -4.454564       7.245153      -3.674560      11.852053           0.000003
           40              O      12.633439       8.564346       0.551175      -0.665017      41.342626 0.56040644E+03  0.13556274E+05                                 9.314777                            7.184281       0.353571       2.138006                    0.998360      28.520338      74.195073       0.733118       0.345378      -1.154817      -0.067465       0.069591      -0.037041       0.103761      -0.014538       0.026474       0.027820      -0.105795       0.070281      -0.076054       0.014411       0.061644             10.878342      12.296277      -3.288835       5.084950       7.549824      -3.963845      12.788925           0.000002
           41              O      11.639313       4.472299       6.623645      -0.594951      31.203092 0.46507270E+03  0.10743139E+05                                 7.696540                            6.527371       0.735398       2.274314                    0.998976      27.490806      70.001729       0.771807       0.343548      -1.155770      -0.025694       0.022259      -0.063535       0.072058      -0.002016      -0.047699       0.023414       0.009417      -0.233553      -0.097847       0.034270       0.063577              8.530005      13.008609      -2.492180      -0.377434       6.302620      -0.891410       6.278785           0.000008
           42              O      10.226645       4.468630       8.289891      -0.656038      31.074394 0.48553019E+03  0.11345690E+05                                 7.633500                            6.646213       0.755733       2.262399                    0.999106      28.455491      73.058215       0.768295       0.341164      -1.156902      -0.068773       0.013275      -0.050428       0.086307       0.028086      -0.017578      -0.017624      -0.101399       0.135098      -0.081769       0.018859       0.062910              8.275832       6.771496      -0.540975       0.333233       6.455123      -2.424715      11.600877           0.000005
           43              O       4.498836       3.377777       7.250077      -0.601405      31.012805 0.49828271E+03  0.11714101E+05                                 7.679095                            6.804648       0.782719       2.299153                    0.998039      27.527841      70.785241       0.747663       0.348471      -1.151310       0.035179      -0.010489      -0.072699       0.081441      -0.004028       0.061255      -0.003132      -0.097612       0.025538      -0.090856       0.040573       0.050283              8.195917       7.486679       0.153801      -0.729360      10.393314       1.453757       6.707758          -0.000002
           44              O       3.161336       1.623008       7.181180      -0.588203      31.097204 0.48594885E+03  0.11369937E+05                                 7.734329                            6.727563       0.531692       2.211191                    0.997783      27.713590      71.445068       0.749519       0.349266      -1.148919       0.016255      -0.035092      -0.055035       0.067264       0.035295       0.000328      -0.049482       0.106240       0.028494      -0.091193       0.026981       0.064213              8.467353      11.771426       1.066168      -3.134057       6.310553       0.206437       7.320080           0.000009
           45              O       5.774890       9.188764       1.373699      -0.599956      36.398995 0.50349351E+03  0.11883366E+05                                 8.658022                            6.885618       0.404338       2.184212                    0.997050      27.399008      70.903186       0.734915       0.353121      -1.145962       0.045718       0.081370       0.016880       0.094848       0.019188      -0.024544       0.025774      -0.114286       0.147897      -0.090829       0.022273       0.068556              9.993612      10.883621       2.446270      -4.454566       7.245156      -3.674563      11.852058           0.000003
           46              O       4.016842       2.363150      10.048353      -0.665017      41.342666 0.56040703E+03  0.13556293E+05                                 9.314784                            7.184285       0.353570       2.138006                    0.998360      28.520349      74.195122       0.733118       0.345378      -1.154817       0.067465      -0.069591       0.037041       0.103761      -0.014538       0.026474       0.027820      -0.105795       0.070282      -0.076054       0.014411       0.061644             10.878351      12.296286      -3.288838       5.084956       7.549829      -3.963850      12.788938           0.000002
           47              O       5.010968       6.455197       3.975883      -0.594951      31.203093 0.46507273E+03  0.10743140E+05                                 7.696541                            6.527371       0.735398       2.274314                    0.998976      27.490807      70.001732       0.771807       0.343548      -1.155770       0.025694      -0.022259       0.063535       0.072058      -0.002016      -0.047699       0.023414       0.009417      -0.233554      -0.097847       0.034270       0.063577              8.530005      13.008609      -2.492180      -0.377434       6.302620      -0.891410       6.278785           0.000008
           48              O       6.423636       6.458866       2.309637      -0.656038      31.074396 0.48553024E+03  0.11345692E+05                                 7.633500                            6.646214       0.755732       2.262399                    0.999106      28.455491      73.058217       0.768295       0.341164      -1.156902       0.068773      -0.013275       0.050428       0.086307       0.028086      -0.017578      -0.017624      -0.101399       0.135098      -0.081769       0.018859       0.062910              8.275833       6.771497      -0.540976       0.333233       6.455124      -2.424716      11.600877           0.000005
           49              O      12.151445       7.549719       3.349451      -0.601405      31.012789 0.49828240E+03  0.11714092E+05                                 7.679092                            6.804645       0.782720       2.299153                    0.998039      27.527835      70.785215       0.747664       0.348471      -1.151310      -0.035179       0.010489       0.072699       0.081441      -0.004028       0.061255      -0.003132      -0.097612       0.025538      -0.090856       0.040573       0.050283              8.195913       7.486676       0.153801      -0.729360      10.393309       1.453757       6.707755          -0.000002
           50              O      13.488945       9.304488       3.418348      -0.588203      31.097201 0.48594878E+03  0.11369935E+05                                 7.734329                            6.727562       0.531692       2.211191                    0.997783      27.713588      71.445062       0.749519       0.349266      -1.148919      -0.016255       0.035092       0.055034       0.067264       0.035295       0.000328      -0.049482       0.106240       0.028494      -0.091193       0.026981       0.064213              8.467352      11.771426       1.066168      -3.134057       6.310552       0.206436       7.320079           0.000009

******************************************************
Auxiliary information for the entire system
The total spin magnetic moment of the unit cell is   0.000127
The total net atomic charge of the unit cell is   -0.000004
Accuracy of reproducing the electrostatic potential in the unit cell:
  The inner radius (bohr) =    5.0000
  The outer radius (bohr) =   12.0000
  Valid grid points have density less than (e/(bohr^3)) =    0.0001
  The number of valid grid points were=        54603
  The rms potential error without charges in kcal/mol is=     14.45308
  The rms potential error with partial charges in kcal/mol is=      1.24449
  The RRMSE value at monopole order=      0.08611
  The rms potential error with partial charges and cloud penetration in kcal/mol is=      1.24602
  The RRMSE value at monopole order with cloud penetration is=      0.08621
  The rms potential error with partial charges and atomic dipoles in kcal/mol is=      0.65162
  The RRMSE value at dipole order=      0.04509
  The rms potential error with partial charges, atomic dipoles and cloud penetration in kcal/mol is=      0.63836
  The RRMSE value at dipole order with cloud penetration=      0.04417

******************************************************
The electron densities and ab initio electrostatic potential were computed in VASP using the PBE functional and
projector augmented wave method. See the main text of the journal article for a description of computational details.
The atomic charges, dipoles, and quadrupoles were computed with the DDEC6 method as described in
(a) T. A. Manz and N. Gabaldon Limas, RSC Adv. 6 (2016) 47771-47801 DOI: 10.1039/c6ra04656h
(b) N. Gabaldon Limas and T. A. Manz, RSC Adv. 8 (2018) 2678-2707 DOI: 10.1039/c7ra11829e.
For each atom in the material, the electron cloud parameters were fit to the spherically averaged atom-in-material
electron density using radial positions for which this density was between 10^-4 and 10^-2 electrons per cubic bohr.
The polarizabilities, dispersion coefficients, and quantum Drude oscillator (QDO) parameters were fit using the MCLF method.
The magnetic structure of the system was optimized in VASP from the default ferromagnetic initial guess using spin polarization.
The atomic spin moments (ASMs) were computed on this optimized magnetic structure using the DDEC6 partition as inputs
to the method of T. A. Manz and D. S. Sholl, J. Chem. Theory Comput. 7 (2011) 4146-4164 DOI: 10.1021/ct200539n.
The RMSE and RRMSE were computed using a uniform grid with Ewald summation.
