# Supplementary material for: A collection of forcefield precursors for metal–organic frameworks
Source: RSC Adv. 2019 Nov 13;9(63):36492–507. doi: 10.1039/c9ra07327b (PMC9075174; doi:10.1039/c9ra07327b)
Supplement: RA-009-C9RA07327B-s4634 [file RA-009-C9RA07327B-s4634.xyz]

   50
jmolscript: load "" {1 1 1} spacegroup "x,y,z" unitcell [{      9.848800     0.000000     0.000000 }, {      4.894458     9.417009     0.000000 }, {      3.530590     3.114483    11.723599 }]
Y      6.739871     9.498657     8.103352     1.836948
Y     11.533977     3.032835     3.620247     1.836948
H      5.693288     6.093499     0.718657     0.119517
H     10.944166     7.107154     9.539493     0.117953
H     10.516956    10.466885     7.861845     0.122578
H      5.456421     2.338556     4.052848     0.121045
H     10.366708     4.095313    10.874810     0.115476
H     12.699646    10.423590    11.002598     0.112908
H     12.580560     6.437993    11.004942     0.119517
H      7.329682     5.424338     2.184106     0.117953
H      7.756892     2.064607     3.861754     0.122578
H     12.817427    10.192936     7.670751     0.121045
H      7.907140     8.436179     0.848789     0.115476
H      5.574202     2.107902     0.721001     0.112908
C      9.908383     8.247064    10.824399    -0.007877
C      6.371790     5.534131     0.417360    -0.096066
C     10.920540     7.405088    10.419935    -0.106958
C      8.838648     8.693881     9.858374     0.586394
C      5.321418     1.715835     5.976691    -0.041764
C     10.946540    10.668826     7.062296    -0.092229
C      5.952262     2.025656     4.775022    -0.096440
C      3.828315     1.857804     6.085720     0.672664
C     14.128079    11.848557    10.769298    -0.015373
C      9.598538     3.696891    11.214795    -0.103450
C     12.965552    11.268011    11.288653    -0.109470
C     14.989370    11.090316     9.800929     0.596214
C      8.365465     4.284428     0.899200    -0.007877
C     11.902058     6.997361    11.306239    -0.096067
C      7.353308     5.126404     1.303664    -0.106958
C      9.435200     3.837611     1.865225     0.586394
C     12.952430    10.815657     5.746908    -0.041764
C      7.327308     1.862666     4.661303    -0.092227
C     12.321586    10.505836     6.948577    -0.096438
C     14.445533    10.673688     5.637879     0.672663
C      4.145769     0.682935     0.954301    -0.015373
C      8.675310     8.834601     0.508804    -0.103450
C      5.308296     1.263481     0.434946    -0.109470
C      3.284478     1.441176     1.922670     0.596214
O      7.969834     9.534328    10.228723    -0.595504
O      8.800495     8.211566     8.691525    -0.651710
O      8.180999    10.946804     7.172850    -0.615620
O      3.227580     2.306211     5.079601    -0.656434
O     14.755242     9.863063     9.619330    -0.633829
O     15.930974    11.665660     9.187550    -0.578972
O     10.304014     2.997164     1.494876    -0.595504
O      9.473353     4.319926     3.032074    -0.651710
O     10.092849     1.584688     4.550749    -0.615620
O     15.046268    10.225281     6.643998    -0.656434
O      3.518606     2.668429     2.104269    -0.633828
O      2.342874     0.865832     2.536049    -0.578972

The following XYZ coordinates are in angstroms. Other properties are in atomic units.
The sperically averaged electron density of each atom fit to a function of the form exp(a - br)
eigen_1, eigen_2 and eigen_3 are the three eigenvalues of traceless quadrupole moment tensor
  atom number  atomic symbol              X              Y              Z     net charge C6 coefficient C8 coefficient C10 coefficient fluctuating dipole atomic polarizability isotropic forcefield polarizability              a              b squared Pearson coefficient          <r^3>          <r^4>         wp_QDO          m_QDO          q_QDO       dipole_x       dipole_y       dipole_z         dipole            Qxy            Qxz            Qyz     Q(x^2-y^2)  Q(3z^2 - R^2)        eigen_1        eigen_2        eigen_3 static polarizability      alpha(xx)      alpha(xy)      alpha(xz)      alpha(yy)      alpha(yz)      alpha(zz) atomic spin moment
            1              Y       6.739871       9.498657       8.103352       1.836948     152.354546 0.35829357E+04  0.13263122E+06                                21.849784                           18.463492       0.413407       1.865326                    0.999984      69.056226     196.053263       0.463745       0.356796      -1.190272      -0.039314      -0.109524      -0.049355       0.126400       0.210947      -0.028542       0.123351      -0.387006      -0.215688      -0.280316      -0.067003       0.347320             25.780503      32.717476      -6.436988       4.457768      18.314917      -4.618465      26.309116           0.000026
            2              Y      11.533977       3.032835       3.620247       1.836948     152.354485 0.35829341E+04  0.13263115E+06                                21.849776                           18.463486       0.413407       1.865326                    0.999984      69.056228     196.053245       0.463745       0.356796      -1.190272       0.039314       0.109525       0.049355       0.126401       0.210947      -0.028542       0.123351      -0.387007      -0.215690      -0.280317      -0.067004       0.347321             25.780492      32.717460      -6.436982       4.457763      18.314911      -4.618463      26.309105           0.000022
            3              H       5.693288       6.093499       0.718657       0.119517       1.119983 0.81252315E+01  0.78568076E+02                                 1.662806                            1.578158      -0.884947       2.461699                    0.999197       3.193010       8.336795       0.551060       1.149467      -0.742203      -0.028487       0.024570       0.013697       0.040035      -0.010772      -0.003482       0.009934       0.003959       0.018521      -0.015632      -0.000905       0.016537              1.689001       1.870676      -0.376476      -0.101539       1.705999       0.111327       1.490329           0.000002
            4              H      10.944166       7.107154       9.539493       0.117953       1.172037 0.86328555E+01  0.85014103E+02                                 1.738580                            1.645939      -0.919171       2.443718                    0.998892       3.268222       8.699045       0.528525       1.176805      -0.735570       0.001014      -0.014052      -0.035204       0.037919      -0.011340      -0.002712       0.008675       0.002445       0.020512      -0.015893       0.000309       0.015584              1.766119       1.466300      -0.027470       0.056593       1.574085       0.191021       2.257972           0.000002
            5              H      10.516956      10.466885       7.861845       0.122578       1.080538 0.77009594E+01  0.75035828E+02                                 1.754587                            1.634044      -0.996507       2.415248                    0.997923       3.460986       9.716247       0.483469       1.300211      -0.704705      -0.014902      -0.008221       0.037475       0.041158      -0.004213      -0.003287      -0.006548       0.009332       0.042484      -0.015181      -0.000821       0.016002              1.817724       1.805503       0.119621      -0.390605       1.421974      -0.275155       2.225695          -0.000001
            6              H       5.456421       2.338556       4.052848       0.121045       1.084109 0.77330331E+01  0.75541305E+02                                 1.761275                            1.638382      -1.087891       2.367037                    0.997149       3.553624      10.038754       0.481681       1.301703      -0.703434      -0.017311       0.011281      -0.032537       0.038544       0.000638      -0.001380      -0.007372       0.008442       0.027746      -0.011470      -0.000586       0.012056              1.824099       1.900215      -0.141436       0.436008       1.418843      -0.239156       2.153240          -0.000000
            7              H      10.366708       4.095313      10.874810       0.115476       1.093442 0.79996375E+01  0.78270057E+02                                 1.724482                            1.631470      -1.081562       2.368147                    0.996817       3.489587       9.646350       0.501720       1.247726      -0.715831       0.033106       0.015241      -0.013555       0.038885       0.007457      -0.007501       0.001848       0.006144      -0.020663      -0.012281      -0.000728       0.013009              1.757417       1.993168       0.351410      -0.307630       1.752685      -0.041685       1.526398           0.000001
            8              H      12.699646      10.423590      11.002598       0.112908       1.047276 0.75057248E+01  0.73159339E+02                                 1.751074                            1.635972      -1.221120       2.302417                    0.994520       3.683586      10.574357       0.469936       1.337182      -0.695059      -0.010454      -0.034244      -0.011417       0.037580       0.007425      -0.003999       0.006289      -0.002904      -0.011812      -0.012011       0.001979       0.010032              1.814709       1.567380       0.322110       0.004531       2.314077       0.294845       1.562670           0.000000
            9              H      12.580560       6.437993      11.004942       0.119517       1.119983 0.81252361E+01  0.78568133E+02                                 1.662807                            1.578159      -0.884947       2.461699                    0.999197       3.193011       8.336799       0.551060       1.149467      -0.742203       0.028487      -0.024570      -0.013697       0.040035      -0.010772      -0.003482       0.009934       0.003959       0.018521      -0.015632      -0.000905       0.016537              1.689002       1.870677      -0.376476      -0.101539       1.706000       0.111327       1.490329           0.000002
           10              H       7.329682       5.424338       2.184106       0.117953       1.172037 0.86328588E+01  0.85014141E+02                                 1.738580                            1.645939      -0.919171       2.443718                    0.998892       3.268223       8.699047       0.528525       1.176804      -0.735571      -0.001014       0.014052       0.035204       0.037919      -0.011340      -0.002712       0.008675       0.002445       0.020512      -0.015893       0.000309       0.015584              1.766119       1.466300      -0.027470       0.056593       1.574085       0.191021       2.257972           0.000002
           11              H       7.756892       2.064607       3.861754       0.122578       1.080539 0.77009699E+01  0.75035956E+02                                 1.754588                            1.634044      -0.996509       2.415247                    0.997923       3.460988       9.716254       0.483469       1.300210      -0.704705       0.014902       0.008221      -0.037475       0.041159      -0.004213      -0.003287      -0.006548       0.009332       0.042484      -0.015181      -0.000821       0.016002              1.817726       1.805505       0.119621      -0.390605       1.421975      -0.275155       2.225697          -0.000001
           12              H      12.817427      10.192936       7.670751       0.121045       1.084110 0.77330390E+01  0.75541379E+02                                 1.761276                            1.638383      -1.087892       2.367036                    0.997149       3.553625      10.038759       0.481681       1.301703      -0.703434       0.017311      -0.011281       0.032537       0.038544       0.000638      -0.001380      -0.007372       0.008442       0.027746      -0.011470      -0.000586       0.012056              1.824100       1.900216      -0.141436       0.436009       1.418843      -0.239156       2.153241          -0.000000
           13              H       7.907140       8.436179       0.848789       0.115476       1.093442 0.79996439E+01  0.78270136E+02                                 1.724483                            1.631471      -1.081563       2.368147                    0.996817       3.489588       9.646354       0.501720       1.247726      -0.715831      -0.033106      -0.015241       0.013555       0.038885       0.007457      -0.007501       0.001848       0.006144      -0.020663      -0.012281      -0.000728       0.013009              1.757418       1.993169       0.351410      -0.307630       1.752686      -0.041685       1.526399           0.000001
           14              H       5.574202       2.107902       0.721001       0.112908       1.047276 0.75057246E+01  0.73159341E+02                                 1.751075                            1.635973      -1.221120       2.302417                    0.994520       3.683586      10.574359       0.469935       1.337183      -0.695059       0.010454       0.034244       0.011417       0.037580       0.007425      -0.003999       0.006289      -0.002904      -0.011812      -0.012011       0.001979       0.010032              1.814710       1.567380       0.322110       0.004531       2.314078       0.294845       1.562671           0.000000
           15              C       9.908383       8.247064      10.824399      -0.007877      35.217832 0.42563255E+03  0.98717818E+04                                 9.313779                            6.856423       0.145761       2.061752                    0.999355      26.605104      73.944738       0.637608       0.414182      -1.074480       0.021869      -0.012969       0.023737       0.034783      -0.000046      -0.002934       0.007468      -0.011561      -0.002664      -0.007995      -0.003105       0.011100             11.328555      12.548182      -4.174826       5.086533       8.229715      -1.590533      13.207767          -0.000004
           16              C       6.371790       5.534131       0.417360      -0.096066      30.713751 0.40602937E+03  0.93897162E+04                                 8.543890                            6.762194       0.155470       2.031273                    0.999744      28.551275      81.568561       0.627136       0.422327      -1.059816       0.021277      -0.013144      -0.002786       0.025164      -0.005050      -0.015062       0.011274      -0.010144      -0.057955      -0.028151       0.004550       0.023601              9.611517       9.944321      -2.518751       3.465445       7.135818      -0.540757      11.754411          -0.000003
           17              C      10.920540       7.405088      10.419935      -0.106958      30.707824 0.40810982E+03  0.94508710E+04                                 8.518593                            6.756632       0.192730       2.039441                    0.999727      28.729929      82.163389       0.630517       0.419483      -1.061498       0.001906      -0.001968       0.025439       0.025586       0.007824      -0.007043       0.010001      -0.018804       0.040057      -0.021910       0.002415       0.019495              9.573973      10.424332      -3.276536       3.026595       7.835029      -0.756499      10.462558          -0.000002
           18              C       8.838648       8.693881       9.858374       0.586394      24.486094 0.26662542E+03  0.55880511E+04                                 7.766702                            5.766981       0.002461       2.049783                    0.999665      22.498532      62.552816       0.624770       0.467764      -1.026144      -0.023647       0.014254      -0.035408       0.044901       0.066005      -0.068159      -0.017295      -0.065710      -0.094439      -0.100739      -0.008901       0.109639              9.346224      10.507736      -3.598942       3.824511       7.080976      -1.205953      10.449960          -0.000001
           19              C       5.321418       1.715835       5.976691      -0.041764      37.164020 0.43376611E+03  0.10088376E+05                                 9.547040                            6.840828       0.095832       2.034019                    0.999346      27.104512      74.956440       0.650950       0.404569      -1.082925       0.055990      -0.006604      -0.006030       0.056700      -0.003200       0.002338       0.004221      -0.002071       0.029559      -0.009316      -0.001847       0.011163             11.734034      18.484406      -0.992570      -0.439376       5.294911      -1.908897      11.422784          -0.000003
           20              C      10.946540      10.668826       7.062296      -0.092229      33.622818 0.42115604E+03  0.98534474E+04                                 9.149802                            6.921701       0.021440       1.986098                    0.999640      29.031377      84.103441       0.613687       0.426593      -1.054533       0.017289       0.005943      -0.013892       0.022961       0.002432      -0.010602       0.001690      -0.029793       0.066458      -0.028436       0.003987       0.024450             10.584520      15.784134      -0.875650       0.330571       5.253591      -1.890212      10.715833          -0.000004
           21              C       5.952262       2.025656       4.775022      -0.096440      33.793013 0.42587630E+03  0.99960877E+04                                 9.202858                            6.977696       0.030734       1.989496                    0.999592      29.148394      84.700577       0.608678       0.428718      -1.052760       0.017683      -0.013715       0.011548       0.025182       0.005713       0.013973      -0.003380      -0.019711       0.045648      -0.024236       0.003777       0.020458             10.632105      15.769851      -0.498873      -0.992174       5.101214      -1.588319      11.025249          -0.000004
           22              C       3.828315       1.857804       6.085720       0.672664      24.309112 0.23383630E+03  0.47526533E+04                                 7.718904                            5.434608      -0.112076       2.032861                    0.999006      21.311065      58.750578       0.636247       0.473648      -1.020794      -0.084168       0.020721       0.005411       0.086850       0.013275       0.006702       0.069787      -0.157476       0.020664      -0.083306      -0.036589       0.119894              9.387924      12.930821      -0.579317      -0.368541       4.736810      -2.061101      10.496141          -0.000001
           23              C      14.128079      11.848557      10.769298      -0.015373      37.107944 0.43152449E+03  0.10042604E+05                                 9.610068                            6.876204       0.058727       2.028652                    0.999244      26.924077      74.951873       0.640534       0.410888      -1.076658      -0.017848       0.017123       0.031974       0.040424       0.002719      -0.001443      -0.005235      -0.009036      -0.020563      -0.008562      -0.001846       0.010408             11.759936      11.412450      -0.840485      -5.199107      12.443819       5.000227      11.423540          -0.000002
           24              C       9.598538       3.696891      11.214795      -0.103450      33.654488 0.43091365E+03  0.10146622E+05                                 9.166368                            7.013657      -0.055187       1.956067                    0.999534      29.481652      85.875343       0.607638       0.428085      -1.052888      -0.019537      -0.010391       0.013660       0.026005       0.005978      -0.003170      -0.015536       0.035426      -0.032815      -0.027233       0.002022       0.025211             10.523929       9.101329       0.111315      -3.308651      12.690778       4.511923       9.779679          -0.000002
           25              C      12.965552      11.268011      11.288653      -0.109470      33.921231 0.44656876E+03  0.10610842E+05                                 9.224503                            7.144352      -0.020435       1.966061                    0.999555      29.712247      86.976002       0.601417       0.428616      -1.052426       0.006502       0.019874       0.012129       0.024174       0.002609       0.013796       0.007318      -0.020990      -0.036173      -0.023042       0.003055       0.019987             10.485476      10.750494       0.682917      -4.188982      10.850369       3.089456       9.855564          -0.000005
           26              C      14.989370      11.090316       9.800929       0.596214      23.809010 0.26568906E+03  0.55822813E+04                                 7.705388                            5.816115      -0.124942       2.013002                    0.999442      22.597814      63.602140       0.610583       0.477445      -1.017473       0.029587      -0.035747      -0.018809       0.050071       0.013577       0.093961      -0.042818       0.047238       0.064321      -0.100974      -0.013560       0.114535              9.111753       9.166233      -1.293446      -4.347248       8.995217       2.831823       9.173809          -0.000000
           27              C       8.365465       4.284428       0.899200      -0.007877      35.217831 0.42563254E+03  0.98717815E+04                                 9.313779                            6.856423       0.145761       2.061752                    0.999355      26.605104      73.944737       0.637608       0.414182      -1.074480      -0.021869       0.012969      -0.023737       0.034783      -0.000046      -0.002934       0.007468      -0.011561      -0.002664      -0.007995      -0.003105       0.011100             11.328554      12.548180      -4.174825       5.086532       8.229715      -1.590532      13.207767          -0.000004
           28              C      11.902058       6.997361      11.306239      -0.096067      30.713758 0.40602948E+03  0.93897194E+04                                 8.543891                            6.762195       0.155470       2.031273                    0.999744      28.551280      81.568580       0.627136       0.422327      -1.059816      -0.021277       0.013144       0.002786       0.025164      -0.005050      -0.015062       0.011274      -0.010144      -0.057955      -0.028151       0.004550       0.023601              9.611518       9.944323      -2.518752       3.465445       7.135820      -0.540757      11.754413          -0.000003
           29              C       7.353308       5.126404       1.303664      -0.106958      30.707828 0.40810990E+03  0.94508734E+04                                 8.518595                            6.756633       0.192730       2.039441                    0.999727      28.729932      82.163403       0.630517       0.419483      -1.061498      -0.001906       0.001968      -0.025439       0.025586       0.007824      -0.007043       0.010001      -0.018804       0.040057      -0.021910       0.002415       0.019495              9.573974      10.424333      -3.276537       3.026595       7.835030      -0.756499      10.462559          -0.000002
           30              C       9.435200       3.837611       1.865225       0.586394      24.486093 0.26662542E+03  0.55880510E+04                                 7.766702                            5.766981       0.002461       2.049783                    0.999665      22.498531      62.552809       0.624771       0.467764      -1.026144       0.023647      -0.014254       0.035408       0.044901       0.066005      -0.068159      -0.017295      -0.065710      -0.094439      -0.100739      -0.008901       0.109639              9.346223      10.507735      -3.598942       3.824511       7.080975      -1.205953      10.449959          -0.000001
           31              C      12.952430      10.815657       5.746908      -0.041764      37.164048 0.43376648E+03  0.10088386E+05                                 9.547045                            6.840831       0.095831       2.034019                    0.999346      27.104523      74.956483       0.650950       0.404569      -1.082925      -0.055990       0.006604       0.006030       0.056700      -0.003200       0.002338       0.004221      -0.002070       0.029560      -0.009316      -0.001847       0.011163             11.734041      18.484419      -0.992571      -0.439376       5.294913      -1.908898      11.422791          -0.000002
           32              C       7.327308       1.862666       4.661303      -0.092227      33.622789 0.42115557E+03  0.98534334E+04                                 9.149795                            6.921696       0.021440       1.986098                    0.999640      29.031364      84.103385       0.613687       0.426593      -1.054534      -0.017289      -0.005943       0.013892       0.022961       0.002432      -0.010602       0.001690      -0.029793       0.066458      -0.028436       0.003986       0.024450             10.584512      15.784121      -0.875649       0.330570       5.253587      -1.890211      10.715826          -0.000003
           33              C      12.321586      10.505836       6.948577      -0.096438      33.792966 0.42587558E+03  0.99960664E+04                                 9.202848                            6.977688       0.030737       1.989497                    0.999592      29.148371      84.700480       0.608679       0.428718      -1.052761      -0.017683       0.013715      -0.011548       0.025182       0.005713       0.013973      -0.003380      -0.019711       0.045648      -0.024236       0.003777       0.020458             10.632092      15.769831      -0.498873      -0.992171       5.101209      -1.588317      11.025237          -0.000004
           34              C      14.445533      10.673688       5.637879       0.672663      24.309117 0.23383634E+03  0.47526545E+04                                 7.718905                            5.434609      -0.112077       2.032861                    0.999006      21.311069      58.750597       0.636247       0.473648      -1.020794       0.084168      -0.020721      -0.005411       0.086850       0.013275       0.006702       0.069787      -0.157476       0.020664      -0.083306      -0.036589       0.119894              9.387926      12.930824      -0.579317      -0.368541       4.736811      -2.061102      10.496144          -0.000001
           35              C       4.145769       0.682935       0.954301      -0.015373      37.107948 0.43152456E+03  0.10042606E+05                                 9.610068                            6.876204       0.058727       2.028652                    0.999244      26.924079      74.951877       0.640534       0.410888      -1.076658       0.017848      -0.017123      -0.031974       0.040424       0.002719      -0.001443      -0.005235      -0.009036      -0.020563      -0.008562      -0.001846       0.010408             11.759936      11.412450      -0.840485      -5.199107      12.443819       5.000226      11.423540          -0.000002
           36              C       8.675310       8.834601       0.508804      -0.103450      33.654472 0.43091341E+03  0.10146615E+05                                 9.166365                            7.013655      -0.055187       1.956067                    0.999534      29.481645      85.875313       0.607638       0.428085      -1.052888       0.019537       0.010391      -0.013660       0.026005       0.005978      -0.003170      -0.015536       0.035426      -0.032814      -0.027233       0.002022       0.025211             10.523925       9.101327       0.111316      -3.308650      12.690772       4.511920       9.779675          -0.000002
           37              C       5.308296       1.263481       0.434946      -0.109470      33.921219 0.44656857E+03  0.10610836E+05                                 9.224501                            7.144350      -0.020434       1.966061                    0.999555      29.712241      86.975976       0.601418       0.428616      -1.052426      -0.006502      -0.019874      -0.012129       0.024174       0.002609       0.013796       0.007318      -0.020990      -0.036173      -0.023042       0.003055       0.019987             10.485473      10.750491       0.682917      -4.188980      10.850367       3.089455       9.855560          -0.000005
           38              C       3.284478       1.441176       1.922670       0.596214      23.809011 0.26568908E+03  0.55822819E+04                                 7.705388                            5.816115      -0.124942       2.013002                    0.999442      22.597814      63.602137       0.610583       0.477445      -1.017473      -0.029587       0.035747       0.018809       0.050071       0.013577       0.093961      -0.042818       0.047238       0.064321      -0.100974      -0.013560       0.114535              9.111753       9.166232      -1.293446      -4.347248       8.995217       2.831823       9.173809          -0.000000
           39              O       7.969834       9.534328      10.228723      -0.595504      32.120551 0.48040952E+03  0.11199837E+05                                 7.906207                            6.670768       0.593267       2.230283                    0.998032      27.656395      70.996566       0.756371       0.347353      -1.151352       0.039850       0.010507       0.048601       0.063722      -0.020031      -0.051152      -0.008971      -0.028299      -0.216332      -0.096398       0.033069       0.063330              8.912725      11.515414      -4.621961       0.827825       8.508945      -0.377760       6.713818          -0.000003
           40              O       8.800495       8.211566       8.691525      -0.651710      28.632370 0.45756492E+03  0.10534527E+05                                 7.174750                            6.416209       0.787951       2.273196                    0.999441      28.328717      72.188204       0.788512       0.337393      -1.160153       0.075697      -0.009211       0.043886       0.087982       0.048585      -0.013243       0.008727      -0.026760       0.158430      -0.078703       0.023951       0.054751              7.617010       6.258829      -0.500246       1.516312       6.094287       0.414170      10.497915           0.000002
           41              O       8.180999      10.946804       7.172850      -0.615620      38.813736 0.52797556E+03  0.12617026E+05                                 9.062283                            7.063592       0.243433       2.125006                    0.996427      27.839587      72.624794       0.723260       0.354380      -1.144304       0.045317       0.092128      -0.005771       0.102832       0.018030      -0.022310       0.034354      -0.117873       0.105352      -0.085681       0.012915       0.072766             10.690737      11.677765       1.749354      -5.417530       6.325501      -2.990234      14.068943          -0.000004
           42              O       3.227580       2.306211       5.079601      -0.656434      41.150195 0.54720762E+03  0.13159419E+05                                 9.314437                            7.099289       0.382160       2.149825                    0.998448      28.356379      73.571475       0.737416       0.345389      -1.154714       0.063422      -0.060243       0.041161       0.096674      -0.007005       0.022787       0.023033      -0.119199       0.051901      -0.075198       0.012413       0.062785             11.115293      12.582443      -2.307667       5.867676       6.314464      -2.836499      14.448972          -0.000003
           43              O      14.755242       9.863063       9.619330      -0.633829      30.509190 0.49815822E+03  0.11715536E+05                                 7.561318                            6.769803       0.722678       2.264705                    0.998669      28.063856      72.279590       0.754910       0.344998      -1.153696      -0.045390       0.042635       0.054440       0.082714      -0.007409       0.057877       0.013268      -0.074800      -0.034839      -0.081953       0.034395       0.047558              8.031370       6.985400      -0.035463      -0.867402      10.316701       1.431846       6.792008          -0.000005
           44              O      15.930974      11.665660       9.187550      -0.578972      30.776152 0.47584040E+03  0.11083572E+05                                 7.698314                            6.666008       0.536288       2.212287                    0.997815      27.672316      71.357395       0.750907       0.350188      -1.147281      -0.009123       0.033657       0.041479       0.054190       0.028685       0.007033      -0.046495       0.125814       0.076539      -0.099517       0.042559       0.056958              8.490285      10.297867       0.548336      -3.857559       6.554741       0.035205       8.618246          -0.000006
           45              O      10.304014       2.997164       1.494876      -0.595504      32.120541 0.48040933E+03  0.11199831E+05                                 7.906205                            6.670766       0.593268       2.230283                    0.998032      27.656390      70.996549       0.756371       0.347353      -1.151352      -0.039850      -0.010507      -0.048601       0.063722      -0.020031      -0.051152      -0.008971      -0.028299      -0.216332      -0.096398       0.033069       0.063329              8.912723      11.515411      -4.621959       0.827824       8.508943      -0.377760       6.713817          -0.000003
           46              O       9.473353       4.319926       3.032074      -0.651710      28.632363 0.45756477E+03  0.10534523E+05                                 7.174748                            6.416207       0.787950       2.273196                    0.999441      28.328718      72.188200       0.788512       0.337393      -1.160153      -0.075697       0.009211      -0.043886       0.087982       0.048585      -0.013243       0.008727      -0.026760       0.158429      -0.078703       0.023952       0.054751              7.617008       6.258827      -0.500246       1.516312       6.094285       0.414169      10.497912           0.000002
           47              O      10.092849       1.584688       4.550749      -0.615620      38.813755 0.52797585E+03  0.12617035E+05                                 9.062287                            7.063595       0.243432       2.125006                    0.996427      27.839590      72.624814       0.723259       0.354380      -1.144304      -0.045317      -0.092128       0.005771       0.102832       0.018030      -0.022310       0.034354      -0.117873       0.105352      -0.085681       0.012915       0.072766             10.690742      11.677771       1.749355      -5.417533       6.325504      -2.990236      14.068951          -0.000004
           48              O      15.046268      10.225281       6.643998      -0.656434      41.150210 0.54720781E+03  0.13159425E+05                                 9.314440                            7.099291       0.382160       2.149825                    0.998448      28.356380      73.571487       0.737416       0.345389      -1.154714      -0.063422       0.060243      -0.041161       0.096673      -0.007005       0.022787       0.023033      -0.119199       0.051901      -0.075198       0.012413       0.062785             11.115298      12.582447      -2.307668       5.867679       6.314466      -2.836501      14.448979          -0.000003
           49              O       3.518606       2.668429       2.104269      -0.633828      30.509166 0.49815772E+03  0.11715521E+05                                 7.561313                            6.769799       0.722678       2.264705                    0.998669      28.063849      72.279556       0.754910       0.344997      -1.153696       0.045389      -0.042635      -0.054440       0.082714      -0.007409       0.057877       0.013268      -0.074800      -0.034839      -0.081953       0.034395       0.047558              8.031364       6.985395      -0.035462      -0.867401      10.316694       1.431845       6.792003          -0.000005
           50              O       2.342874       0.865832       2.536049      -0.578972      30.776154 0.47584042E+03  0.11083573E+05                                 7.698314                            6.666008       0.536288       2.212287                    0.997815      27.672317      71.357397       0.750907       0.350188      -1.147281       0.009123      -0.033656      -0.041479       0.054189       0.028685       0.007033      -0.046495       0.125814       0.076539      -0.099517       0.042559       0.056958              8.490285      10.297868       0.548336      -3.857559       6.554741       0.035206       8.618246          -0.000005

******************************************************
Auxiliary information for the entire system
The total spin magnetic moment of the unit cell is   -0.000040
The total net atomic charge of the unit cell is   0.000005
Accuracy of reproducing the electrostatic potential in the unit cell:
  The inner radius (bohr) =    5.0000
  The outer radius (bohr) =   12.0000
  Valid grid points have density less than (e/(bohr^3)) =    0.0001
  The number of valid grid points were=        77922
  The rms potential error without charges in kcal/mol is=     12.44565
  The rms potential error with partial charges in kcal/mol is=      1.16307
  The RRMSE value at monopole order=      0.09345
  The rms potential error with partial charges and cloud penetration in kcal/mol is=      1.16392
  The RRMSE value at monopole order with cloud penetration is=      0.09352
  The rms potential error with partial charges and atomic dipoles in kcal/mol is=      0.59009
  The RRMSE value at dipole order=      0.04741
  The rms potential error with partial charges, atomic dipoles and cloud penetration in kcal/mol is=      0.57373
  The RRMSE value at dipole order with cloud penetration=      0.04610

******************************************************
The electron densities and ab initio electrostatic potential were computed in VASP using the PBE functional and
projector augmented wave method. See the main text of the journal article for a description of computational details.
The atomic charges, dipoles, and quadrupoles were computed with the DDEC6 method as described in
(a) T. A. Manz and N. Gabaldon Limas, RSC Adv. 6 (2016) 47771-47801 DOI: 10.1039/c6ra04656h
(b) N. Gabaldon Limas and T. A. Manz, RSC Adv. 8 (2018) 2678-2707 DOI: 10.1039/c7ra11829e.
For each atom in the material, the electron cloud parameters were fit to the spherically averaged atom-in-material
electron density using radial positions for which this density was between 10^-4 and 10^-2 electrons per cubic bohr.
The polarizabilities, dispersion coefficients, and quantum Drude oscillator (QDO) parameters were fit using the MCLF method.
The magnetic structure of the system was optimized in VASP from the default ferromagnetic initial guess using spin polarization.
The atomic spin moments (ASMs) were computed on this optimized magnetic structure using the DDEC6 partition as inputs
to the method of T. A. Manz and D. S. Sholl, J. Chem. Theory Comput. 7 (2011) 4146-4164 DOI: 10.1021/ct200539n.
The RMSE and RRMSE were computed using a uniform grid with Ewald summation.
