# Supplementary material for: A collection of forcefield precursors for metal–organic frameworks
Source: RSC Adv. 2019 Nov 13;9(63):36492–507. doi: 10.1039/c9ra07327b (PMC9075174; doi:10.1039/c9ra07327b)
Supplement: RA-009-C9RA07327B-s4635 [file RA-009-C9RA07327B-s4635.xyz]

   50
jmolscript: load "" {1 1 1} spacegroup "x,y,z" unitcell [{     10.046300     0.000000     0.000000 }, {     -4.939075     9.182453     0.000000 }, {     -1.168250    -5.360173    11.496657 }]
Y     -0.355585     5.241243     8.021907     1.832840
Y      4.294560    -1.418963     3.474750     1.832840
H      4.136080     3.670825     9.209972     0.116191
H      8.057734     0.671081     0.949624     0.120504
H      3.209245     0.174512    10.440114     0.118419
H      0.888182    -3.002780    11.177050     0.108277
H      8.362015    -3.042834     7.753345     0.118677
H      3.344076     7.214920     3.881271     0.121641
H     -0.197105     0.151455     2.286685     0.116190
H     -4.118759     3.151199    10.547033     0.120504
H      0.729730     3.647768     1.056543     0.118419
H      3.050793     6.825060     0.319607     0.108277
H     -4.423040     6.865114     3.743312     0.118677
H      0.594899    -3.392640     7.615386     0.121641
C      2.852096     4.131150    10.688442    -0.010879
C      4.052687     3.732047    10.134303    -0.104931
C      8.858989     0.399024     0.562187    -0.095571
C      1.686285     4.466905     9.800900     0.597227
C      2.192019    -1.548496    10.665449    -0.011735
C      2.475262    -0.208764    10.864341    -0.106316
C      1.091556    -2.104012    11.303513    -0.110098
C      3.031660    -2.397497     9.746866     0.593364
C      8.086046    -2.465398     5.833404    -0.041370
C      8.803868    -2.896265     6.948579    -0.089137
C      3.815524     6.930633     4.630853    -0.099320
C      6.590721    -2.279324     5.906982     0.666659
C      1.086879    -0.308870     0.808215    -0.010880
C     -0.113712     0.090233     1.362354    -0.104925
C     -4.920014     3.423256    10.934470    -0.095566
C      2.252690    -0.644625     1.695757     0.597227
C      1.746956     5.370776     0.831208    -0.011735
C      1.463713     4.031044     0.632316    -0.106314
C      2.847419     5.926292     0.193144    -0.110096
C      0.907315     6.219777     1.749791     0.593364
C     -4.147071     6.287678     5.663253    -0.041370
C     -4.864893     6.718545     4.548078    -0.089136
C      0.123451    -3.108353     6.865804    -0.099319
C     -2.651746     6.101604     5.589675     0.666659
O      1.736463     4.146986     8.584554    -0.660022
O      5.632722    -4.106667    10.245821    -0.587623
O      3.975152    -1.851159     9.095005    -0.595567
O      2.783330    -3.615819     9.634199    -0.605833
O      6.025769    -2.488125     7.010661    -0.619848
O      6.006565    -1.963181     4.852739    -0.655558
O      2.202512    -0.324706     2.912103    -0.660022
O     -1.693747     7.928947     1.250836    -0.587623
O     -0.036177     5.673439     2.401652    -0.595567
O      1.155645     7.438099     1.862458    -0.605833
O     -2.086794     6.310405     4.485996    -0.619848
O     -2.067590     5.785461     6.643918    -0.655558

The following XYZ coordinates are in angstroms. Other properties are in atomic units.
The sperically averaged electron density of each atom fit to a function of the form exp(a - br)
eigen_1, eigen_2 and eigen_3 are the three eigenvalues of traceless quadrupole moment tensor
  atom number  atomic symbol              X              Y              Z     net charge C6 coefficient C8 coefficient C10 coefficient fluctuating dipole atomic polarizability isotropic forcefield polarizability              a              b squared Pearson coefficient          <r^3>          <r^4>         wp_QDO          m_QDO          q_QDO       dipole_x       dipole_y       dipole_z         dipole            Qxy            Qxz            Qyz     Q(x^2-y^2)  Q(3z^2 - R^2)        eigen_1        eigen_2        eigen_3 static polarizability      alpha(xx)      alpha(xy)      alpha(xz)      alpha(yy)      alpha(yz)      alpha(zz) atomic spin moment
            1              Y      -0.355585       5.241243       8.021907       1.832840     150.987875 0.35874236E+04  0.13280815E+06                                21.718349                           18.462215       0.402354       1.863421                    0.999975      69.024151     195.821930       0.464353       0.356300      -1.190962      -0.023576      -0.106939      -0.042616       0.117507       0.207548      -0.031831       0.122831      -0.387841      -0.312821      -0.272194      -0.086095       0.358289             25.538106      32.833626      -6.172967       4.668775      17.491359      -3.727035      26.289334           0.000003
            2              Y       4.294560      -1.418963       3.474750       1.832840     150.987810 0.35874218E+04  0.13280806E+06                                21.718341                           18.462209       0.402355       1.863421                    0.999975      69.024143     195.821886       0.464353       0.356300      -1.190962       0.023576       0.106939       0.042616       0.117507       0.207548      -0.031831       0.122832      -0.387841      -0.312821      -0.272194      -0.086095       0.358289             25.538097      32.833613      -6.172965       4.668775      17.491353      -3.727034      26.289324           0.000004
            3              H       4.136080       3.670825       9.209972       0.116191       1.177321 0.85762289E+01  0.84666760E+02                                 1.770473                            1.659457      -0.882683       2.461202                    0.999067       3.329085       8.992635       0.515255       1.204113      -0.728348       0.005093      -0.003458      -0.037229       0.037734      -0.007293      -0.006642       0.001967       0.013803       0.026331      -0.014461       0.000179       0.014283              1.819026       1.525663      -0.000582      -0.009621       1.471011      -0.077772       2.460405           0.000001
            4              H       8.057734       0.671081       0.949624       0.120504       1.155423 0.84258977E+01  0.82442595E+02                                 1.714079                            1.619618      -0.976442       2.420761                    0.998232       3.266341       8.655204       0.536205       1.167455      -0.737321      -0.033825       0.011282       0.018167       0.040018      -0.007259      -0.006697       0.005537       0.018574       0.027920      -0.016839       0.000251       0.016589              1.745438       2.132077      -0.197296      -0.229473       1.508923       0.035632       1.595314           0.000000
            5              H       3.209245       0.174512      10.440114       0.118419       1.111376 0.82002643E+01  0.80560866E+02                                 1.734305                            1.646133      -1.030690       2.395200                    0.997517       3.434057       9.446738       0.503126       1.239176      -0.718581       0.031455       0.015451      -0.016728       0.038833       0.006565      -0.008788      -0.000076      -0.000216      -0.022473      -0.012958       0.000438       0.012520              1.759173       1.949966       0.296136      -0.361693       1.748182      -0.074323       1.579371           0.000001
            6              H       0.888182      -3.002780      11.177050       0.108277       1.039430 0.73110254E+01  0.70795354E+02                                 1.735467                            1.607605      -1.270979       2.267994                    0.994896       3.748017      10.724298       0.477165       1.325597      -0.696568      -0.007384      -0.033529      -0.004104       0.034577       0.002529      -0.006965       0.001938      -0.002020      -0.018634      -0.010749       0.003980       0.006770              1.813883       1.502288       0.283699      -0.047282       2.502657       0.156319       1.436706          -0.000000
            7              H       8.362015      -3.042834       7.753345       0.118677       1.146069 0.82241541E+01  0.81282565E+02                                 1.806752                            1.674413      -1.062219       2.379927                    0.997047       3.522795       9.889175       0.484769       1.278395      -0.709249      -0.016795      -0.005638       0.037398       0.041382      -0.003776      -0.003645      -0.002914       0.010723       0.043414      -0.014325      -0.001080       0.015406              1.879475       1.855286       0.097333      -0.425563       1.450569      -0.270404       2.332569          -0.000001
            8              H       3.344076       7.214920       3.881271       0.121641       1.040033 0.73693040E+01  0.71111176E+02                                 1.711384                            1.597977      -1.052320       2.385535                    0.997398       3.507066       9.839860       0.488482       1.299409      -0.703894      -0.017294       0.009603      -0.033061       0.038527      -0.001726       0.000191      -0.006297       0.008525       0.028837      -0.011232      -0.000345       0.011576              1.769146       1.791230      -0.109471       0.378974       1.387394      -0.240051       2.128814          -0.000001
            9              H      -0.197105       0.151455       2.286685       0.116190       1.177326 0.85762641E+01  0.84667189E+02                                 1.770477                            1.659460      -0.882685       2.461200                    0.999067       3.329090       8.992651       0.515255       1.204112      -0.728348      -0.005093       0.003458       0.037229       0.037734      -0.007293      -0.006642       0.001967       0.013803       0.026331      -0.014461       0.000179       0.014283              1.819030       1.525665      -0.000582      -0.009621       1.471014      -0.077773       2.460412           0.000001
           10              H      -4.118759       3.151199      10.547033       0.120504       1.155426 0.84259250E+01  0.82442931E+02                                 1.714082                            1.619620      -0.976444       2.420760                    0.998232       3.266344       8.655216       0.536204       1.167455      -0.737321       0.033825      -0.011282      -0.018167       0.040018      -0.007259      -0.006697       0.005537       0.018574       0.027920      -0.016839       0.000251       0.016589              1.745442       2.132083      -0.197297      -0.229475       1.508926       0.035632       1.595317           0.000000
           11              H       0.729730       3.647768       1.056543       0.118419       1.111377 0.82002774E+01  0.80561031E+02                                 1.734307                            1.646134      -1.030691       2.395199                    0.997517       3.434059       9.446747       0.503126       1.239177      -0.718581      -0.031455      -0.015451       0.016728       0.038833       0.006565      -0.008788      -0.000076      -0.000216      -0.022473      -0.012958       0.000438       0.012520              1.759175       1.949969       0.296137      -0.361693       1.748184      -0.074323       1.579372           0.000001
           12              H       3.050793       6.825060       0.319607       0.108277       1.039431 0.73110306E+01  0.70795414E+02                                 1.735468                            1.607605      -1.270979       2.267994                    0.994896       3.748018      10.724300       0.477165       1.325596      -0.696568       0.007384       0.033529       0.004104       0.034577       0.002529      -0.006965       0.001938      -0.002020      -0.018634      -0.010750       0.003980       0.006770              1.813884       1.502288       0.283699      -0.047282       2.502658       0.156319       1.436706          -0.000000
           13              H      -4.423040       6.865114       3.743312       0.118677       1.146070 0.82241656E+01  0.81282701E+02                                 1.806753                            1.674414      -1.062221       2.379927                    0.997047       3.522797       9.889180       0.484769       1.278395      -0.709249       0.016795       0.005638      -0.037398       0.041382      -0.003776      -0.003645      -0.002914       0.010723       0.043414      -0.014325      -0.001080       0.015406              1.879476       1.855287       0.097334      -0.425564       1.450569      -0.270404       2.332570          -0.000001
           14              H       0.594899      -3.392640       7.615386       0.121641       1.040034 0.73693088E+01  0.71111230E+02                                 1.711384                            1.597977      -1.052320       2.385535                    0.997398       3.507067       9.839862       0.488482       1.299408      -0.703894       0.017294      -0.009603       0.033061       0.038527      -0.001726       0.000191      -0.006297       0.008525       0.028837      -0.011232      -0.000345       0.011576              1.769147       1.791231      -0.109471       0.378975       1.387394      -0.240051       2.128815          -0.000001
           15              C       2.852096       4.131150      10.688442      -0.010879      35.271294 0.42437652E+03  0.98351708E+04                                 9.322380                            6.850637       0.152027       2.065253                    0.999372      26.564887      73.799757       0.637285       0.414707      -1.074163       0.029915      -0.011868       0.022728       0.039400      -0.002497      -0.002919       0.006540      -0.012108      -0.001763      -0.007096      -0.003979       0.011076             11.327695      14.429841      -2.769766       4.214106       6.221673      -1.899774      13.331570          -0.000003
           16              C       4.052687       3.732047      10.134303      -0.104931      30.822404 0.40215278E+03  0.92774426E+04                                 8.528711                            6.693464       0.276430       2.068642                    0.999689      28.554725      81.469193       0.635517       0.417775      -1.062731       0.003548      -0.002547       0.023323       0.023729       0.008384      -0.009763       0.003402      -0.019897       0.048492      -0.023768       0.004927       0.018842              9.646316      12.357001      -1.794146       2.383592       5.646081      -1.107699      10.935866          -0.000004
           17              C       8.858989       0.399024       0.562187      -0.095571      30.921974 0.40242067E+03  0.92929140E+04                                 8.594939                            6.737641       0.091910       2.011711                    0.999704      28.563551      81.757530       0.627000       0.423026      -1.058534       0.019550      -0.007806      -0.004566       0.021541      -0.000378      -0.018256       0.010240      -0.007487      -0.042920      -0.027643       0.008104       0.019539              9.743383      11.412929      -1.563309       2.849944       5.765445      -1.193688      12.051775          -0.000004
           18              C       1.686285       4.466905       9.800900       0.597227      23.805016 0.25546366E+03  0.53017306E+04                                 7.630265                            5.654379       0.053174       2.072236                    0.999719      22.197802      61.586472       0.628848       0.469323      -1.024411      -0.028776       0.007208      -0.032511       0.044012       0.061285      -0.058478      -0.021968      -0.112628      -0.098744      -0.100926      -0.012801       0.113727              9.172612      11.591013      -3.124781       3.235542       5.849515      -0.997743      10.077308          -0.000003
           19              C       2.192019      -1.548496      10.665449      -0.011735      36.371367 0.42356973E+03  0.98124935E+04                                 9.483736                            6.811420       0.068211       2.033255                    0.999275      26.769744      74.370860       0.643680       0.410754      -1.076663      -0.018069       0.022738       0.029334       0.041280       0.002094      -0.001229      -0.004588      -0.000586      -0.023331      -0.009354       0.002074       0.007280             11.576898      10.752023      -1.468692      -5.092099      13.780537       4.369241      10.198135          -0.000003
           20              C       2.475262      -0.208764      10.864341      -0.106316      33.289645 0.42416310E+03  0.99488216E+04                                 9.089686                            6.951106      -0.009260       1.971790                    0.999584      29.381870      85.432142       0.611309       0.427175      -1.053395      -0.016405      -0.006224       0.016870       0.024340       0.010463      -0.004647      -0.011922       0.030656      -0.011065      -0.022505      -0.000516       0.023021             10.439355       8.806046      -0.658093      -3.388217      13.974808       3.803603       8.537213          -0.000004
           21              C       1.091556      -2.104012      11.303513      -0.110098      33.831519 0.44098284E+03  0.10449071E+05                                 9.223754                            7.111466      -0.042920       1.959927                    0.999547      29.628309      86.715030       0.601066       0.430059      -1.051153       0.002532       0.023308       0.008050       0.024788       0.002045       0.011871      -0.000046      -0.020599      -0.030679      -0.019892       0.004213       0.015678             10.516228      10.236423      -0.012297      -4.251623      12.364683       2.637074       8.947577          -0.000005
           22              C       3.031660      -2.397497       9.746866       0.593364      23.665547 0.26301091E+03  0.55108531E+04                                 7.658314                            5.776338      -0.116848       2.015791                    0.999416      22.549067      63.333513       0.614467       0.475732      -1.018605       0.034170      -0.031647      -0.016399       0.049376       0.013406       0.091283      -0.050654       0.049969       0.068015      -0.104193      -0.010719       0.114912              9.048179       8.984546      -1.528586      -4.074861       9.660006       2.762715       8.499986           0.000000
           23              C       8.086046      -2.465398       5.833404      -0.041370      37.309625 0.43555190E+03  0.10136173E+05                                 9.560520                            6.852312       0.113417       2.039821                    0.999341      27.093340      74.848657       0.651038       0.404264      -1.083572       0.051942      -0.008761      -0.006628       0.053091      -0.000907       0.004057       0.004229      -0.002826       0.036746      -0.009125      -0.004778       0.013903             11.678100      18.094964      -1.235173      -0.401365       5.222303      -1.719902      11.717033          -0.000003
           24              C       8.803868      -2.896265       6.948579      -0.089137      33.688714 0.42216636E+03  0.98899650E+04                                 9.173995                            6.944486      -0.048993       1.963413                    0.999505      29.137925      84.661633       0.610333       0.428379      -1.052691       0.015652       0.003082      -0.018126       0.024146       0.006395      -0.011131       0.006512      -0.027006       0.064936      -0.028785       0.003463       0.025323             10.562645      15.214847      -1.077049       0.296422       5.247637      -1.875859      11.225452          -0.000005
           25              C       3.815524       6.930633       4.630853      -0.099320      33.670719 0.42490203E+03  0.99610099E+04                                 9.153779                            6.955257       0.040271       1.992020                    0.999643      29.104730      84.341968       0.611960       0.426942      -1.054542       0.015775      -0.014801       0.014428       0.026001       0.005774       0.015760      -0.001777      -0.018733       0.039530      -0.024185       0.004086       0.020099             10.524375      15.242803      -0.672864      -1.264548       5.041321      -1.453671      11.289001          -0.000006
           26              C       6.590721      -2.279324       5.906982       0.666659      24.314618 0.23495727E+03  0.47791625E+04                                 7.693967                            5.434235      -0.110891       2.029194                    0.998896      21.424850      59.007124       0.638887       0.471324      -1.022475      -0.074714       0.021700       0.001244       0.077812       0.014114       0.003969       0.055465      -0.188280      -0.013676      -0.092913      -0.029006       0.121920              9.296222      12.597389      -0.687399      -0.200815       4.423699      -1.533557      10.867577          -0.000001
           27              C       1.086879      -0.308870       0.808215      -0.010880      35.271349 0.42437730E+03  0.98351935E+04                                 9.322390                            6.850644       0.152026       2.065252                    0.999372      26.564908      73.799828       0.637285       0.414707      -1.074163      -0.029915       0.011868      -0.022728       0.039400      -0.002497      -0.002918       0.006540      -0.012107      -0.001763      -0.007096      -0.003979       0.011076             11.327707      14.429858      -2.769769       4.214113       6.221679      -1.899777      13.331585          -0.000003
           28              C      -0.113712       0.090233       1.362354      -0.104925      30.822290 0.40215088E+03  0.92773871E+04                                 8.528685                            6.693443       0.276435       2.068645                    0.999689      28.554663      81.468938       0.635518       0.417774      -1.062731      -0.003548       0.002547      -0.023323       0.023729       0.008384      -0.009763       0.003401      -0.019896       0.048492      -0.023768       0.004926       0.018842              9.646286      12.356956      -1.794140       2.383583       5.646063      -1.107695      10.935839          -0.000004
           29              C      -4.920014       3.423256      10.934470      -0.095566      30.921844 0.40241855E+03  0.92928517E+04                                 8.594909                            6.737618       0.091916       2.011715                    0.999704      28.563480      81.757232       0.627002       0.423025      -1.058535      -0.019551       0.007806       0.004566       0.021541      -0.000378      -0.018255       0.010240      -0.007487      -0.042920      -0.027643       0.008104       0.019539              9.743348      11.412892      -1.563305       2.849927       5.765425      -1.193681      12.051727          -0.000004
           30              C       2.252690      -0.644625       1.695757       0.597227      23.805023 0.25546377E+03  0.53017335E+04                                 7.630267                            5.654380       0.053173       2.072236                    0.999719      22.197810      61.586505       0.628848       0.469323      -1.024410       0.028776      -0.007208       0.032511       0.044012       0.061285      -0.058478      -0.021968      -0.112628      -0.098744      -0.100926      -0.012801       0.113727              9.172614      11.591015      -3.124782       3.235542       5.849517      -0.997743      10.077310          -0.000003
           31              C       1.746956       5.370776       0.831208      -0.011735      36.371385 0.42356998E+03  0.98125008E+04                                 9.483739                            6.811422       0.068211       2.033255                    0.999275      26.769751      74.370886       0.643680       0.410754      -1.076663       0.018069      -0.022738      -0.029334       0.041280       0.002094      -0.001229      -0.004588      -0.000586      -0.023331      -0.009354       0.002074       0.007280             11.576903      10.752026      -1.468693      -5.092101      13.780543       4.369244      10.198139          -0.000002
           32              C       1.463713       4.031044       0.632316      -0.106314      33.289604 0.42416246E+03  0.99488025E+04                                 9.089677                            6.951099      -0.009258       1.971790                    0.999584      29.381850      85.432062       0.611310       0.427175      -1.053395       0.016405       0.006224      -0.016870       0.024340       0.010463      -0.004647      -0.011922       0.030656      -0.011065      -0.022505      -0.000516       0.023021             10.439345       8.806039      -0.658091      -3.388215      13.974792       3.803597       8.537204          -0.000004
           33              C       2.847419       5.926292       0.193144      -0.110096      33.831480 0.44098221E+03  0.10449052E+05                                 9.223745                            7.111459      -0.042918       1.959928                    0.999547      29.628289      86.714945       0.601067       0.430059      -1.051153      -0.002532      -0.023308      -0.008050       0.024788       0.002045       0.011871      -0.000046      -0.020599      -0.030678      -0.019891       0.004213       0.015678             10.516218      10.236413      -0.012297      -4.251617      12.364673       2.637072       8.947568          -0.000005
           34              C       0.907315       6.219777       1.749791       0.593364      23.665551 0.26301097E+03  0.55108547E+04                                 7.658315                            5.776338      -0.116848       2.015790                    0.999416      22.549070      63.333525       0.614467       0.475732      -1.018605      -0.034170       0.031647       0.016399       0.049376       0.013406       0.091283      -0.050654       0.049969       0.068014      -0.104193      -0.010719       0.114912              9.048180       8.984547      -1.528586      -4.074861       9.660007       2.762715       8.499987          -0.000000
           35              C      -4.147071       6.287678       5.663253      -0.041370      37.309636 0.43555208E+03  0.10136178E+05                                 9.560522                            6.852313       0.113417       2.039821                    0.999341      27.093345      74.848673       0.651038       0.404264      -1.083572      -0.051942       0.008761       0.006628       0.053091      -0.000907       0.004057       0.004229      -0.002826       0.036746      -0.009124      -0.004778       0.013903             11.678103      18.094969      -1.235173      -0.401364       5.222304      -1.719903      11.717035          -0.000002
           36              C      -4.864893       6.718545       4.548078      -0.089136      33.688688 0.42216593E+03  0.98899523E+04                                 9.173990                            6.944481      -0.048992       1.963414                    0.999505      29.137913      84.661582       0.610334       0.428379      -1.052692      -0.015652      -0.003082       0.018126       0.024146       0.006395      -0.011131       0.006512      -0.027005       0.064936      -0.028785       0.003462       0.025323             10.562639      15.214837      -1.077048       0.296421       5.247634      -1.875858      11.225445          -0.000005
           37              C       0.123451      -3.108353       6.865804      -0.099319      33.670680 0.42490144E+03  0.99609922E+04                                 9.153771                            6.955251       0.040273       1.992021                    0.999643      29.104711      84.341885       0.611960       0.426942      -1.054542      -0.015775       0.014801      -0.014428       0.026001       0.005774       0.015760      -0.001777      -0.018733       0.039530      -0.024185       0.004086       0.020099             10.524365      15.242787      -0.672864      -1.264545       5.041317      -1.453670      11.288991          -0.000006
           38              C      -2.651746       6.101604       5.589675       0.666659      24.314617 0.23495726E+03  0.47791623E+04                                 7.693966                            5.434235      -0.110891       2.029194                    0.998896      21.424850      59.007122       0.638887       0.471324      -1.022475       0.074714      -0.021700      -0.001244       0.077812       0.014114       0.003969       0.055465      -0.188281      -0.013676      -0.092913      -0.029006       0.121920              9.296221      12.597388      -0.687399      -0.200814       4.423698      -1.533556      10.867576          -0.000001
           39              O       1.736463       4.146986       8.584554      -0.660022      29.344829 0.46587310E+03  0.10779328E+05                                 7.325794                            6.496000       0.788718       2.274841                    0.999225      28.323582      72.468249       0.779339       0.339669      -1.157650       0.075035      -0.003424       0.045360       0.087747       0.041056      -0.010788      -0.003943      -0.053126       0.163073      -0.076522       0.019619       0.056903              7.861039       6.670796      -0.576822       1.217299       5.699470      -0.248437      11.212852           0.000000
           40              O       5.632722      -4.106667      10.245821      -0.587623      31.735179 0.46632216E+03  0.10793788E+05                                 7.844459                            6.575891       0.665960       2.258762                    0.998487      27.378570      70.094763       0.760964       0.347740      -1.150717       0.030077       0.001780       0.050244       0.058585      -0.012553      -0.051982      -0.011291      -0.024253      -0.223531      -0.098283       0.041833       0.056450              8.867463      12.695755      -4.190391       0.150373       7.283174      -0.259782       6.623460          -0.000003
           41              O       3.975152      -1.851159       9.095005      -0.595567      31.406344 0.48900777E+03  0.11469890E+05                                 7.807306                            6.760550       0.430472       2.175785                    0.997296      27.917390      72.273906       0.745046       0.350493      -1.146869      -0.013376       0.044588       0.049616       0.068035       0.026739      -0.003713      -0.038996       0.117348       0.061045      -0.087668       0.028396       0.059272              8.589896      10.359933       0.285170      -3.976520       6.736617       0.208645       8.673139          -0.000005
           42              O       2.783330      -3.615819       9.634199      -0.605833      31.225029 0.49961966E+03  0.11750260E+05                                 7.696531                            6.799016       0.787996       2.296651                    0.998658      27.592530      70.903909       0.750610       0.346964      -1.152867      -0.034183       0.034102       0.061746       0.078383       0.000650       0.063148      -0.001571      -0.071211      -0.022832      -0.084020       0.039309       0.044711              8.262999       7.253402       0.231055      -0.935703      10.904039       1.013423       6.631557          -0.000005
           43              O       6.025769      -2.488125       7.010661      -0.619848      37.659470 0.51662290E+03  0.12277618E+05                                 8.860374                            6.973136       0.319876       2.147715                    0.996421      27.860360      72.454954       0.730217       0.352951      -1.145573       0.053304       0.082421      -0.006818       0.098392       0.016221      -0.034888       0.029387      -0.130732       0.103956      -0.096199       0.024088       0.072111             10.366266      11.174440       1.186613      -5.399425       5.844476      -2.195074      14.079882          -0.000004
           44              O       6.006565      -1.963181       4.852739      -0.655558      40.768538 0.53896847E+03  0.12911702E+05                                 9.243758                            7.038886       0.375306       2.147938                    0.998268      28.300272      73.275834       0.741669       0.344727      -1.155314       0.074248      -0.047046       0.033964       0.094232      -0.006622       0.029102       0.019516      -0.129884       0.040092      -0.081700       0.016013       0.065687             11.008713      12.255658      -1.710998       6.051038       5.807325      -2.112059      14.963158          -0.000003
           45              O       2.202512      -0.324706       2.912103      -0.660022      29.344848 0.46587349E+03  0.10779339E+05                                 7.325798                            6.496003       0.788716       2.274841                    0.999225      28.323592      72.468286       0.779339       0.339669      -1.157650      -0.075035       0.003424      -0.045360       0.087747       0.041056      -0.010788      -0.003943      -0.053126       0.163073      -0.076522       0.019619       0.056903              7.861043       6.670799      -0.576822       1.217300       5.699472      -0.248437      11.212857           0.000000
           46              O      -1.693747       7.928947       1.250836      -0.587623      31.735192 0.46632240E+03  0.10793795E+05                                 7.844462                            6.575893       0.665959       2.258762                    0.998487      27.378574      70.094783       0.760963       0.347740      -1.150716      -0.030077      -0.001780      -0.050244       0.058585      -0.012553      -0.051982      -0.011291      -0.024253      -0.223531      -0.098283       0.041833       0.056450              8.867466      12.695760      -4.190392       0.150372       7.283176      -0.259782       6.623462          -0.000003
           47              O      -0.036177       5.673439       2.401652      -0.595567      31.406341 0.48900773E+03  0.11469889E+05                                 7.807305                            6.760550       0.430472       2.175785                    0.997296      27.917390      72.273904       0.745046       0.350493      -1.146869       0.013376      -0.044588      -0.049616       0.068035       0.026739      -0.003713      -0.038996       0.117348       0.061045      -0.087668       0.028396       0.059272              8.589895      10.359931       0.285170      -3.976519       6.736617       0.208645       8.673137          -0.000005
           48              O       1.155645       7.438099       1.862458      -0.605833      31.225025 0.49961957E+03  0.11750257E+05                                 7.696530                            6.799015       0.787997       2.296651                    0.998658      27.592529      70.903903       0.750610       0.346964      -1.152867       0.034183      -0.034102      -0.061746       0.078383       0.000651       0.063148      -0.001571      -0.071211      -0.022833      -0.084020       0.039309       0.044711              8.262998       7.253401       0.231055      -0.935703      10.904038       1.013423       6.631556          -0.000006
           49              O      -2.086794       6.310405       4.485996      -0.619848      37.659457 0.51662272E+03  0.12277612E+05                                 8.860371                            6.973134       0.319877       2.147715                    0.996421      27.860357      72.454940       0.730217       0.352951      -1.145573      -0.053304      -0.082421       0.006818       0.098392       0.016221      -0.034888       0.029387      -0.130733       0.103957      -0.096199       0.024088       0.072111             10.366263      11.174436       1.186612      -5.399423       5.844475      -2.195074      14.079878          -0.000003
           50              O      -2.067590       5.785461       6.643918      -0.655558      40.768549 0.53896863E+03  0.12911707E+05                                 9.243760                            7.038887       0.375306       2.147938                    0.998268      28.300274      73.275846       0.741669       0.344727      -1.155314      -0.074248       0.047046      -0.033964       0.094232      -0.006622       0.029102       0.019516      -0.129884       0.040092      -0.081700       0.016013       0.065687             11.008716      12.255661      -1.710998       6.051040       5.807326      -2.112060      14.963162          -0.000003

******************************************************
Auxiliary information for the entire system
The total spin magnetic moment of the unit cell is   -0.000114
The total net atomic charge of the unit cell is   -0.000003
Accuracy of reproducing the electrostatic potential in the unit cell:
  The inner radius (bohr) =    5.0000
  The outer radius (bohr) =   12.0000
  Valid grid points have density less than (e/(bohr^3)) =    0.0001
  The number of valid grid points were=        86023
  The rms potential error without charges in kcal/mol is=     11.92271
  The rms potential error with partial charges in kcal/mol is=      1.17708
  The RRMSE value at monopole order=      0.09873
  The rms potential error with partial charges and cloud penetration in kcal/mol is=      1.17786
  The RRMSE value at monopole order with cloud penetration is=      0.09879
  The rms potential error with partial charges and atomic dipoles in kcal/mol is=      0.58561
  The RRMSE value at dipole order=      0.04912
  The rms potential error with partial charges, atomic dipoles and cloud penetration in kcal/mol is=      0.56884
  The RRMSE value at dipole order with cloud penetration=      0.04771

******************************************************
The electron densities and ab initio electrostatic potential were computed in VASP using the PBE functional and
projector augmented wave method. See the main text of the journal article for a description of computational details.
The atomic charges, dipoles, and quadrupoles were computed with the DDEC6 method as described in
(a) T. A. Manz and N. Gabaldon Limas, RSC Adv. 6 (2016) 47771-47801 DOI: 10.1039/c6ra04656h
(b) N. Gabaldon Limas and T. A. Manz, RSC Adv. 8 (2018) 2678-2707 DOI: 10.1039/c7ra11829e.
For each atom in the material, the electron cloud parameters were fit to the spherically averaged atom-in-material
electron density using radial positions for which this density was between 10^-4 and 10^-2 electrons per cubic bohr.
The polarizabilities, dispersion coefficients, and quantum Drude oscillator (QDO) parameters were fit using the MCLF method.
The magnetic structure of the system was optimized in VASP from the default ferromagnetic initial guess using spin polarization.
The atomic spin moments (ASMs) were computed on this optimized magnetic structure using the DDEC6 partition as inputs
to the method of T. A. Manz and D. S. Sholl, J. Chem. Theory Comput. 7 (2011) 4146-4164 DOI: 10.1021/ct200539n.
The RMSE and RRMSE were computed using a uniform grid with Ewald summation.
