# Supplementary material for: A collection of forcefield precursors for metal–organic frameworks
Source: RSC Adv. 2019 Nov 13;9(63):36492–507. doi: 10.1039/c9ra07327b (PMC9075174; doi:10.1039/c9ra07327b)
Supplement: RA-009-C9RA07327B-s4636 [file RA-009-C9RA07327B-s4636.xyz]

   50
jmolscript: load "" {1 1 1} spacegroup "x,y,z" unitcell [{     10.014900     0.000000     0.000000 }, {      4.413285     9.181610     0.000000 }, {      3.480866     3.294607    10.820779 }]
Y     13.353627     4.760552     8.683351     1.826665
Y      4.555424     7.715665     2.137428     1.826663
H      9.044743     6.857025     7.621075     0.116400
H     10.704163     5.101428     4.448422     0.120030
H      9.062783    10.006577     5.921130     0.117380
H      7.366715     3.778319     6.073703     0.109346
H     10.629993     8.427594     1.829794     0.120374
H      9.558424     3.671987     8.812442     0.117950
H      8.864308     5.619192     3.199704     0.116399
H      7.204888     7.374789     6.372357     0.120029
H      8.846268     2.469640     4.899649     0.117379
H     10.542336     8.697898     4.747076     0.109346
H      7.279058     4.048623     8.990985     0.120374
H      8.350627     8.804230     2.008337     0.117949
C     10.074248     5.912536     6.177583    -0.011541
C      9.011975     6.602336     6.727278    -0.104040
C      9.998142     5.559564     4.843381    -0.096763
C     11.268766     5.548606     6.996716     0.599802
C      5.839456     2.451501     6.112658    -0.010879
C      9.905674    10.339967     5.713371    -0.106000
C      7.114538     2.924440     5.805348    -0.112870
C      4.910366     3.273976     6.938283     0.596342
C     14.268549    12.264300    10.715817    -0.035787
C     10.149106     8.732751     1.095063    -0.098803
C      9.127182     3.523026     9.622919    -0.091922
C     15.759045    12.090756    10.616266     0.666658
C      7.834803     6.563681     4.643196    -0.011542
C      8.897076     5.873881     4.093501    -0.104034
C      7.910909     6.916653     5.977398    -0.096757
C      6.640285     6.927611     3.824063     0.599802
C     12.069595    10.024716     4.708121    -0.010880
C      8.003377     2.136250     5.107408    -0.105996
C     10.794513     9.551777     5.015431    -0.112866
C     12.998685     9.202241     3.882496     0.596342
C      3.640502     0.211917     0.104962    -0.035788
C      7.759945     3.743466     9.725716    -0.098801
C      8.781869     8.953191     1.197860    -0.091920
C      2.150006     0.385461     0.204513     0.666658
O     11.371376     6.028095     8.152375    -0.659883
O     12.147295     4.781244     6.554146    -0.585630
O      3.983982     2.697691     7.575627    -0.588653
O      5.096950     4.511128     7.027014    -0.616920
O     11.910205     3.251850     9.537435    -0.620706
O     12.871831     8.340852     0.790999    -0.650556
O      6.537675     6.448122     2.668404    -0.659883
O      5.761756     7.694973     4.266633    -0.585630
O     13.925069     9.778526     3.245152    -0.588653
O     12.812101     7.965089     3.793765    -0.616920
O      5.998846     9.224367     1.283344    -0.620706
O      5.037220     4.135365    10.029780    -0.650556

The following XYZ coordinates are in angstroms. Other properties are in atomic units.
The sperically averaged electron density of each atom fit to a function of the form exp(a - br)
eigen_1, eigen_2 and eigen_3 are the three eigenvalues of traceless quadrupole moment tensor
  atom number  atomic symbol              X              Y              Z     net charge C6 coefficient C8 coefficient C10 coefficient fluctuating dipole atomic polarizability isotropic forcefield polarizability              a              b squared Pearson coefficient          <r^3>          <r^4>         wp_QDO          m_QDO          q_QDO       dipole_x       dipole_y       dipole_z         dipole            Qxy            Qxz            Qyz     Q(x^2-y^2)  Q(3z^2 - R^2)        eigen_1        eigen_2        eigen_3 static polarizability      alpha(xx)      alpha(xy)      alpha(xz)      alpha(yy)      alpha(yz)      alpha(zz) atomic spin moment
            1              Y      13.353627       4.760552       8.683351       1.826665     150.950215 0.35966199E+04  0.13322982E+06                                21.691049                           18.468323       0.401324       1.862920                    0.999969      69.108142     196.100651       0.464951       0.355624      -1.191563       0.028784       0.105588       0.048125       0.119555       0.200862      -0.031617       0.121689      -0.348960      -0.174424      -0.269317      -0.051711       0.321027             25.371826      33.378053      -6.340804       4.392411      17.975311      -4.129313      24.762113          -0.000011
            2              Y       4.555424       7.715665       2.137428       1.826663     150.950340 0.35966239E+04  0.13323001E+06                                21.691062                           18.468335       0.401324       1.862920                    0.999969      69.108166     196.100759       0.464951       0.355625      -1.191563      -0.028784      -0.105588      -0.048125       0.119555       0.200863      -0.031617       0.121688      -0.348960      -0.174425      -0.269317      -0.051711       0.321028             25.371840      33.378071      -6.340806       4.392411      17.975322      -4.129315      24.762125          -0.000011
            3              H       9.044743       6.857025       7.621075       0.116400       1.163085 0.85964056E+01  0.84707865E+02                                 1.740779                            1.650966      -0.905621       2.449532                    0.999000       3.287314       8.800757       0.522768       1.189024      -0.732442       0.000841       0.012612       0.035380       0.037571      -0.009385      -0.003797       0.009259       0.007489       0.023523      -0.015543      -0.000425       0.015968              1.768926       1.487974      -0.004040       0.103911       1.535016       0.152173       2.283787           0.000001
            4              H      10.704163       5.101428       4.448422       0.120030       1.113779 0.81131645E+01  0.78535309E+02                                 1.665610                            1.584305      -0.882453       2.463930                    0.999179       3.206328       8.415553       0.545397       1.160162      -0.739421       0.029376      -0.019217      -0.017780       0.039349      -0.008359      -0.004600       0.010090       0.009683       0.021175      -0.015411      -0.000984       0.016395              1.687662       1.919300      -0.298695      -0.179427       1.604823       0.119338       1.538863           0.000001
            5              H       9.062783      10.006577       5.921130       0.117380       1.086453 0.79696132E+01  0.77744553E+02                                 1.706831                            1.621475      -1.038330       2.390204                    0.997387       3.423608       9.387242       0.507527       1.237128      -0.718822      -0.036689      -0.013278       0.008477       0.039928       0.005433      -0.004474       0.003699       0.011458      -0.032908      -0.013579      -0.000137       0.013716              1.732861       2.092339       0.297269      -0.207000       1.682820       0.025395       1.423423          -0.000001
            6              H       7.366715       3.778319       6.073703       0.109346       1.013911 0.72189291E+01  0.70136851E+02                                 1.753983                            1.634163      -1.278814       2.270893                    0.993636       3.813102      11.163280       0.454447       1.387232      -0.684236       0.010517       0.032859       0.009879       0.035887       0.005299      -0.002363       0.007494       0.001768      -0.020928      -0.012402       0.002774       0.009628              1.825763       1.560826       0.303290       0.016306       2.386206       0.271137       1.530256          -0.000002
            7              H      10.629993       8.427594       1.829794       0.120374       1.062795 0.75967248E+01  0.74150500E+02                                 1.760772                            1.640936      -1.105208       2.360097                    0.996405       3.613370      10.325741       0.472096       1.329193      -0.697221       0.018363      -0.011491       0.031603       0.038314      -0.000765       0.000864      -0.006603       0.009626       0.026985      -0.011462       0.000231       0.011230              1.820246       1.834012      -0.132250       0.410261       1.422323      -0.243974       2.204401          -0.000002
            8              H       9.558424       3.671987       8.812442       0.117950       1.087185 0.78306401E+01  0.76802507E+02                                 1.775851                            1.658409      -1.022904       2.400425                    0.997283       3.539556      10.047907       0.474145       1.317095      -0.700753       0.016197       0.005263      -0.037528       0.041211      -0.004374      -0.005016      -0.004371       0.009926       0.040801      -0.014662      -0.000765       0.015427              1.834858       1.797579       0.092114      -0.375266       1.423252      -0.238300       2.283744          -0.000002
            9              H       8.864308       5.619192       3.199704       0.116399       1.163088 0.85964346E+01  0.84708221E+02                                 1.740783                            1.650969      -0.905624       2.449531                    0.999000       3.287317       8.800768       0.522767       1.189024      -0.732442      -0.000841      -0.012612      -0.035380       0.037571      -0.009385      -0.003797       0.009259       0.007489       0.023523      -0.015543      -0.000425       0.015968              1.768929       1.487977      -0.004040       0.103911       1.535018       0.152174       2.283794           0.000001
           10              H       7.204888       7.374789       6.372357       0.120029       1.113783 0.81131922E+01  0.78535627E+02                                 1.665611                            1.584306      -0.882456       2.463928                    0.999179       3.206332       8.415560       0.545398       1.160160      -0.739421      -0.029376       0.019217       0.017780       0.039349      -0.008359      -0.004600       0.010090       0.009683       0.021175      -0.015411      -0.000984       0.016395              1.687664       1.919303      -0.298696      -0.179428       1.604824       0.119339       1.538865           0.000001
           11              H       8.846268       2.469640       4.899649       0.117379       1.086455 0.79696287E+01  0.77744739E+02                                 1.706833                            1.621476      -1.038332       2.390203                    0.997387       3.423610       9.387248       0.507526       1.237127      -0.718822       0.036689       0.013278      -0.008477       0.039928       0.005433      -0.004474       0.003699       0.011458      -0.032908      -0.013580      -0.000137       0.013716              1.732863       2.092342       0.297270      -0.207000       1.682821       0.025395       1.423424          -0.000001
           12              H      10.542336       8.697898       4.747076       0.109346       1.013912 0.72189399E+01  0.70136983E+02                                 1.753985                            1.634164      -1.278815       2.270892                    0.993636       3.813104      11.163288       0.454447       1.387232      -0.684236      -0.010517      -0.032859      -0.009879       0.035887       0.005299      -0.002363       0.007494       0.001768      -0.020928      -0.012402       0.002774       0.009628              1.825765       1.560827       0.303290       0.016306       2.386210       0.271138       1.530257          -0.000002
           13              H       7.279058       4.048623       8.990985       0.120374       1.062796 0.75967304E+01  0.74150567E+02                                 1.760773                            1.640936      -1.105208       2.360097                    0.996405       3.613371      10.325744       0.472096       1.329192      -0.697221      -0.018363       0.011491      -0.031603       0.038314      -0.000765       0.000864      -0.006603       0.009626       0.026985      -0.011462       0.000231       0.011230              1.820246       1.834013      -0.132250       0.410261       1.422324      -0.243974       2.204402          -0.000002
           14              H       8.350627       8.804230       2.008337       0.117949       1.087185 0.78306456E+01  0.76802583E+02                                 1.775853                            1.658410      -1.022905       2.400425                    0.997283       3.539558      10.047918       0.474144       1.317097      -0.700753      -0.016197      -0.005263       0.037528       0.041211      -0.004374      -0.005016      -0.004371       0.009926       0.040802      -0.014662      -0.000765       0.015427              1.834860       1.797581       0.092114      -0.375266       1.423253      -0.238301       2.283747          -0.000002
           15              C      10.074248       5.912536       6.177583      -0.011541      35.284037 0.43208351E+03  0.10070005E+05                                 9.357797                            6.935695       0.143963       2.063802                    0.999348      26.691446      74.626651       0.629507       0.417488      -1.071192      -0.026425       0.017295      -0.021890       0.038427       0.005351      -0.001279       0.008219      -0.012053       0.001875      -0.010439      -0.002041       0.012480             11.284328      14.251426      -3.541610       4.813496       7.222453      -0.995051      12.379105          -0.000006
           16              C       9.011975       6.602336       6.727278      -0.104040      30.192432 0.40629449E+03  0.94083232E+04                                 8.442311                            6.759979       0.209591       2.047757                    0.999801      28.704334      82.372802       0.627124       0.421775      -1.058929      -0.001519       0.004275      -0.025182       0.025588       0.008371      -0.007100       0.009254      -0.020309       0.036862      -0.022208       0.003853       0.018355              9.394639      11.503280      -2.562365       2.690092       6.724048      -0.281068       9.956589          -0.000004
           17              C       9.998142       5.559564       4.843381      -0.096763      30.486417 0.40694088E+03  0.94237137E+04                                 8.517898                            6.783039       0.127436       2.023724                    0.999703      28.583884      81.934563       0.623831       0.423983      -1.057921      -0.017707       0.010409       0.004855       0.021106       0.000579      -0.019698       0.010432      -0.014926      -0.043029      -0.030016       0.009404       0.020612              9.531705      11.029137      -1.915897       3.325601       6.412758      -0.181670      11.153219          -0.000004
           18              C      11.268766       5.548606       6.996716       0.599802      23.546786 0.25570343E+03  0.53158358E+04                                 7.617959                            5.682316      -0.019241       2.049249                    0.999696      22.281011      62.171184       0.622194       0.473528      -1.020613       0.035142       0.000185       0.028634       0.045331       0.061333      -0.065104      -0.025952      -0.090341      -0.057347      -0.099490      -0.009958       0.109448              9.095370      11.488875      -3.299881       3.537715       6.475612      -0.657333       9.321623          -0.000003
           19              C       5.839456       2.451501       6.112658      -0.010879      36.518078 0.42745457E+03  0.99297192E+04                                 9.525488                            6.858219       0.032659       2.022371                    0.999387      26.815301      74.712790       0.638991       0.412633      -1.074936       0.023718      -0.022184      -0.027203       0.042364       0.001129      -0.003280      -0.010641      -0.012255      -0.026468      -0.014060      -0.001510       0.015570             11.562815      12.363689      -1.597963      -4.360309      13.055636       4.878566       9.269122          -0.000004
           20              C       9.905674      10.339967       5.713371      -0.106000      33.143874 0.42599346E+03  0.99946908E+04                                 9.042978                            6.950167      -0.021542       1.967126                    0.999548      29.339327      85.103172       0.613933       0.425225      -1.055426       0.021887       0.004324      -0.003642       0.022606       0.010052       0.001266      -0.009932       0.040139      -0.011850      -0.025152       0.000689       0.024463             10.343721       9.802750      -0.670271      -2.659781      13.285928       4.413132       7.942486          -0.000003
           21              C       7.114538       2.924440       5.805348      -0.112870      33.691091 0.44990949E+03  0.10723049E+05                                 9.214739                            7.194985      -0.043802       1.960165                    0.999391      29.823029      87.778466       0.595590       0.431485      -1.049409      -0.004004      -0.021721      -0.014261       0.026291       0.005983       0.011641       0.002607      -0.024582      -0.003569      -0.019630       0.003394       0.016236             10.402864      11.683152      -0.069584      -3.279440      11.625094       3.168678       7.900345          -0.000003
           22              C       4.910366       3.273976       6.938283       0.596342      23.378283 0.25942345E+03  0.54204884E+04                                 7.598513                            5.740612      -0.137331       2.010176                    0.999359      22.499581      63.236902       0.615373       0.476363      -1.017623      -0.038561       0.032783       0.011314       0.051862       0.020457       0.096365      -0.036350       0.056430       0.076766      -0.102237      -0.015768       0.118006              8.937225       9.482878      -1.770687      -4.064628       9.492555       2.272394       7.836241          -0.000003
           23              C      14.268549      12.264300      10.715817      -0.035787      36.250579 0.42398709E+03  0.98064929E+04                                 9.381623                            6.761820       0.108357       2.041002                    0.999376      26.894505      74.209793       0.654846       0.404395      -1.082864      -0.052820       0.007945       0.006523       0.053811      -0.002854       0.003191       0.002928      -0.011113       0.027813      -0.011582       0.001140       0.010442             11.342923      17.387089      -1.153680      -0.411673       5.115566      -1.736138      11.526114          -0.000004
           24              C      10.149106       8.732751       1.095063      -0.098803      33.165910 0.42392490E+03  0.99430591E+04                                 9.085669                            6.960554       0.028705       1.990237                    0.999513      29.138393      84.757438       0.609319       0.428578      -1.052403      -0.018126       0.013408      -0.014301       0.026699       0.005113       0.016786      -0.001229      -0.023914       0.015955      -0.024918       0.009644       0.015274             10.339271      14.662536      -0.729187      -1.061700       4.998905      -1.467104      11.356372          -0.000004
           25              C       9.127182       3.523026       9.622919      -0.091922      33.352942 0.42501539E+03  0.99746856E+04                                 9.117437                            6.968596      -0.010540       1.975922                    0.999573      29.163515      84.846374       0.609108       0.428467      -1.052508      -0.018383      -0.005416       0.017337       0.025842       0.004660      -0.015584       0.004936      -0.030591       0.058640      -0.030941       0.005910       0.025031             10.394691      14.946780      -1.109105       0.516956       5.174194      -1.775922      11.063098          -0.000004
           26              C      15.759045      12.090756      10.616266       0.666658      24.067201 0.23480955E+03  0.47751559E+04                                 7.644770                            5.435349      -0.090159       2.037517                    0.998861      21.366140      58.829157       0.638357       0.471813      -1.022263       0.077310      -0.023461      -0.005263       0.080962       0.013347       0.005145       0.070720      -0.164770       0.036424      -0.089534      -0.033281       0.122815              9.152663      12.486636      -0.664679      -0.323837       4.740879      -2.075843      10.230475          -0.000003
           27              C       7.834803       6.563681       4.643196      -0.011542      35.284094 0.43208438E+03  0.10070030E+05                                 9.357806                            6.935702       0.143963       2.063802                    0.999348      26.691467      74.626713       0.629507       0.417488      -1.071192       0.026425      -0.017295       0.021890       0.038427       0.005351      -0.001278       0.008219      -0.012053       0.001875      -0.010438      -0.002041       0.012480             11.284339      14.251442      -3.541614       4.813504       7.222459      -0.995053      12.379117          -0.000006
           28              C       8.897076       5.873881       4.093501      -0.104034      30.192290 0.40629204E+03  0.94082510E+04                                 8.442278                            6.759954       0.209599       2.047761                    0.999801      28.704250      82.372455       0.627126       0.421775      -1.058930       0.001519      -0.004275       0.025183       0.025588       0.008371      -0.007099       0.009255      -0.020309       0.036862      -0.022208       0.003853       0.018355              9.394602      11.503229      -2.562352       2.690081       6.724021      -0.281063       9.956557          -0.000004
           29              C       7.910909       6.916653       5.977398      -0.096757      30.486272 0.40693843E+03  0.94236413E+04                                 8.517864                            6.783013       0.127444       2.023727                    0.999703      28.583800      81.934207       0.623833       0.423982      -1.057922       0.017707      -0.010409      -0.004855       0.021106       0.000579      -0.019697       0.010432      -0.014925      -0.043028      -0.030016       0.009404       0.020612              9.531665      11.029094      -1.915891       3.325580       6.412733      -0.181667      11.153169          -0.000004
           30              C       6.640285       6.927611       3.824063       0.599802      23.546791 0.25570352E+03  0.53158381E+04                                 7.617960                            5.682317      -0.019242       2.049249                    0.999696      22.281015      62.171197       0.622194       0.473528      -1.020613      -0.035143      -0.000185      -0.028634       0.045331       0.061333      -0.065104      -0.025952      -0.090341      -0.057347      -0.099490      -0.009958       0.109448              9.095370      11.488875      -3.299881       3.537714       6.475612      -0.657333       9.321623          -0.000003
           31              C      12.069595      10.024716       4.708121      -0.010880      36.518103 0.42745497E+03  0.99297304E+04                                 9.525491                            6.858222       0.032659       2.022371                    0.999387      26.815311      74.712815       0.638991       0.412633      -1.074936      -0.023718       0.022184       0.027203       0.042364       0.001129      -0.003280      -0.010641      -0.012255      -0.026468      -0.014060      -0.001510       0.015570             11.562820      12.363694      -1.597964      -4.360312      13.055639       4.878568       9.269126          -0.000003
           32              C       8.003377       2.136250       5.107408      -0.105996      33.143757 0.42599166E+03  0.99946367E+04                                 9.042951                            6.950148      -0.021537       1.967128                    0.999548      29.339269      85.102918       0.613934       0.425224      -1.055427      -0.021887      -0.004324       0.003642       0.022606       0.010052       0.001266      -0.009932       0.040139      -0.011850      -0.025152       0.000689       0.024463             10.343689       9.802726      -0.670266      -2.659774      13.285880       4.413113       7.942460          -0.000003
           33              C      10.794513       9.551777       5.015431      -0.112866      33.690990 0.44990777E+03  0.10722997E+05                                 9.214717                            7.194968      -0.043797       1.960168                    0.999391      29.822973      87.778230       0.595591       0.431485      -1.049410       0.004004       0.021721       0.014261       0.026291       0.005983       0.011641       0.002607      -0.024582      -0.003569      -0.019630       0.003394       0.016236             10.402839      11.683120      -0.069584      -3.279429      11.625070       3.168672       7.900326          -0.000003
           34              C      12.998685       9.202241       3.882496       0.596342      23.378280 0.25942345E+03  0.54204881E+04                                 7.598511                            5.740612      -0.137332       2.010176                    0.999359      22.499580      63.236894       0.615373       0.476363      -1.017623       0.038561      -0.032783      -0.011314       0.051862       0.020457       0.096365      -0.036350       0.056430       0.076767      -0.102237      -0.015768       0.118006              8.937222       9.482876      -1.770685      -4.064627       9.492552       2.272393       7.836239          -0.000003
           35              C       3.640502       0.211917       0.104962      -0.035788      36.250604 0.42398742E+03  0.98065026E+04                                 9.381628                            6.761824       0.108356       2.041001                    0.999376      26.894515      74.209834       0.654846       0.404395      -1.082864       0.052820      -0.007945      -0.006523       0.053811      -0.002854       0.003191       0.002928      -0.011112       0.027812      -0.011582       0.001140       0.010442             11.342930      17.387101      -1.153681      -0.411672       5.115568      -1.736139      11.526121          -0.000004
           36              C       7.759945       3.743466       9.725716      -0.098801      33.165869 0.42392426E+03  0.99430400E+04                                 9.085660                            6.960547       0.028707       1.990238                    0.999513      29.138372      84.757348       0.609320       0.428578      -1.052403       0.018126      -0.013408       0.014301       0.026699       0.005113       0.016786      -0.001229      -0.023914       0.015956      -0.024918       0.009644       0.015274             10.339260      14.662518      -0.729186      -1.061697       4.998901      -1.467103      11.356361          -0.000005
           37              C       8.781869       8.953191       1.197860      -0.091920      33.352921 0.42501504E+03  0.99746755E+04                                 9.117433                            6.968592      -0.010539       1.975923                    0.999573      29.163504      84.846339       0.609108       0.428467      -1.052508       0.018383       0.005415      -0.017337       0.025842       0.004660      -0.015584       0.004936      -0.030590       0.058640      -0.030941       0.005910       0.025031             10.394686      14.946773      -1.109105       0.516955       5.174192      -1.775921      11.063094          -0.000004
           38              C       2.150006       0.385461       0.204513       0.666658      24.067203 0.23480957E+03  0.47751565E+04                                 7.644771                            5.435349      -0.090159       2.037517                    0.998861      21.366142      58.829168       0.638357       0.471814      -1.022263      -0.077310       0.023461       0.005263       0.080962       0.013347       0.005145       0.070720      -0.164770       0.036424      -0.089534      -0.033281       0.122815              9.152664      12.486638      -0.664679      -0.323837       4.740879      -2.075843      10.230476          -0.000003
           39              O      11.371376       6.028095       8.152375      -0.659883      28.297340 0.45469451E+03  0.10451935E+05                                 7.114209                            6.393307       0.826649       2.288103                    0.999383      28.179861      71.751110       0.790435       0.337103      -1.160408      -0.071901       0.017530      -0.047132       0.087741       0.043227      -0.002682       0.000075      -0.036710       0.150915      -0.072157       0.021740       0.050418              7.523704       6.585240      -0.457203       1.836253       6.019838       0.486189       9.966035           0.000002
           40              O      12.147295       4.781244       6.554146      -0.585630      31.853568 0.47246823E+03  0.10975953E+05                                 7.882012                            6.632197       0.586326       2.233646                    0.998125      27.414044      70.398264       0.755202       0.349119      -1.149154      -0.028186      -0.000710      -0.046162       0.054091      -0.017700      -0.058589      -0.016873      -0.038384      -0.192451      -0.099349       0.040574       0.058775              8.879590      12.055561      -4.421364       0.318954       8.013256      -0.127981       6.569955          -0.000003
           41              O       3.983982       2.697691       7.575627      -0.588653      31.544685 0.48814592E+03  0.11442102E+05                                 7.832632                            6.756144       0.457007       2.186227                    0.997639      27.783878      71.852675       0.745196       0.350654      -1.146990       0.005031      -0.037974      -0.052404       0.064911       0.034056       0.004551      -0.036200       0.121705       0.090543      -0.095269       0.039271       0.055998              8.649229      10.731646       0.407705      -4.006732       6.702179       0.051911       8.513862          -0.000004
           42              O       5.096950       4.511128       7.027014      -0.616920      31.258432 0.50688072E+03  0.11964029E+05                                 7.691954                            6.844183       0.803257       2.297004                    0.998888      27.800407      71.565302       0.748800       0.346552      -1.153216       0.033596      -0.031596      -0.064410       0.079219      -0.003090       0.059817       0.001673      -0.081724      -0.031423      -0.084265       0.038023       0.046242              8.207669       7.165904      -0.163415      -0.989072      11.144140       0.521416       6.312963          -0.000003
           43              O      11.910205       3.251850       9.537435      -0.620706      38.672852 0.53461123E+03  0.12811599E+05                                 9.024773                            7.104257       0.261124       2.128560                    0.996104      27.952566      72.948651       0.721955       0.354022      -1.144946      -0.049312      -0.091481      -0.003106       0.103972       0.023075      -0.032459       0.032329      -0.117610       0.118689      -0.094101       0.022114       0.071987             10.508792      11.429006       1.795674      -5.346991       6.386451      -3.007949      13.710918          -0.000005
           44              O      12.871831       8.340852       0.790999      -0.650556      39.455587 0.52888561E+03  0.12614798E+05                                 9.043472                            6.977683       0.379640       2.152344                    0.998292      28.159568      72.833548       0.743867       0.345217      -1.154509      -0.071286       0.049293      -0.034348       0.093227      -0.012156       0.030175       0.024238      -0.120180       0.051622      -0.081003       0.016888       0.064115             10.610405      11.898764      -2.256693       5.550394       6.202376      -2.744402      13.730074          -0.000005
           45              O       6.537675       6.448122       2.668404      -0.659883      28.297332 0.45469436E+03  0.10451930E+05                                 7.114207                            6.393306       0.826650       2.288103                    0.999383      28.179857      71.751096       0.790436       0.337103      -1.160408       0.071900      -0.017530       0.047132       0.087740       0.043227      -0.002682       0.000075      -0.036711       0.150915      -0.072157       0.021740       0.050418              7.523702       6.585238      -0.457203       1.836253       6.019837       0.486189       9.966032           0.000002
           46              O       5.761756       7.694973       4.266633      -0.585630      31.853541 0.47246778E+03  0.10975940E+05                                 7.882006                            6.632193       0.586327       2.233646                    0.998125      27.414040      70.398239       0.755202       0.349119      -1.149155       0.028186       0.000710       0.046162       0.054091      -0.017700      -0.058589      -0.016873      -0.038384      -0.192451      -0.099349       0.040574       0.058775              8.879583      12.055550      -4.421360       0.318953       8.013250      -0.127980       6.569950          -0.000003
           47              O      13.925069       9.778526       3.245152      -0.588653      31.544687 0.48814597E+03  0.11442104E+05                                 7.832632                            6.756144       0.457007       2.186226                    0.997639      27.783881      71.852683       0.745196       0.350654      -1.146990      -0.005031       0.037974       0.052404       0.064911       0.034056       0.004551      -0.036200       0.121705       0.090544      -0.095269       0.039271       0.055998              8.649229      10.731646       0.407705      -4.006732       6.702179       0.051910       8.513862          -0.000004
           48              O      12.812101       7.965089       3.793765      -0.616920      31.258409 0.50688026E+03  0.11964016E+05                                 7.691950                            6.844180       0.803259       2.297005                    0.998888      27.800398      71.565264       0.748800       0.346552      -1.153217      -0.033596       0.031596       0.064410       0.079219      -0.003090       0.059817       0.001674      -0.081725      -0.031423      -0.084266       0.038023       0.046242              8.207664       7.165899      -0.163414      -0.989071      11.144134       0.521415       6.312959          -0.000003
           49              O       5.998846       9.224367       1.283344      -0.620706      38.672864 0.53461142E+03  0.12811605E+05                                 9.024776                            7.104259       0.261123       2.128560                    0.996104      27.952567      72.948661       0.721955       0.354022      -1.144946       0.049312       0.091481       0.003106       0.103972       0.023075      -0.032459       0.032329      -0.117610       0.118689      -0.094101       0.022114       0.071987             10.508795      11.429010       1.795674      -5.346993       6.386453      -3.007950      13.710921          -0.000005
           50              O       5.037220       4.135365      10.029780      -0.650556      39.455595 0.52888572E+03  0.12614802E+05                                 9.043473                            6.977684       0.379640       2.152345                    0.998292      28.159571      72.833558       0.743867       0.345217      -1.154509       0.071286      -0.049293       0.034348       0.093227      -0.012156       0.030175       0.024238      -0.120180       0.051622      -0.081003       0.016888       0.064115             10.610406      11.898765      -2.256693       5.550395       6.202377      -2.744403      13.730078          -0.000005

******************************************************
Auxiliary information for the entire system
The total spin magnetic moment of the unit cell is   -0.000159
The total net atomic charge of the unit cell is   0.000003
Accuracy of reproducing the electrostatic potential in the unit cell:
  The inner radius (bohr) =    5.0000
  The outer radius (bohr) =   12.0000
  Valid grid points have density less than (e/(bohr^3)) =    0.0001
  The number of valid grid points were=        66645
  The rms potential error without charges in kcal/mol is=     12.35676
  The rms potential error with partial charges in kcal/mol is=      1.34147
  The RRMSE value at monopole order=      0.10856
  The rms potential error with partial charges and cloud penetration in kcal/mol is=      1.34271
  The RRMSE value at monopole order with cloud penetration is=      0.10866
  The rms potential error with partial charges and atomic dipoles in kcal/mol is=      0.69600
  The RRMSE value at dipole order=      0.05633
  The rms potential error with partial charges, atomic dipoles and cloud penetration in kcal/mol is=      0.68075
  The RRMSE value at dipole order with cloud penetration=      0.05509

******************************************************
The electron densities and ab initio electrostatic potential were computed in VASP using the PBE functional and
projector augmented wave method. See the main text of the journal article for a description of computational details.
The atomic charges, dipoles, and quadrupoles were computed with the DDEC6 method as described in
(a) T. A. Manz and N. Gabaldon Limas, RSC Adv. 6 (2016) 47771-47801 DOI: 10.1039/c6ra04656h
(b) N. Gabaldon Limas and T. A. Manz, RSC Adv. 8 (2018) 2678-2707 DOI: 10.1039/c7ra11829e.
For each atom in the material, the electron cloud parameters were fit to the spherically averaged atom-in-material
electron density using radial positions for which this density was between 10^-4 and 10^-2 electrons per cubic bohr.
The polarizabilities, dispersion coefficients, and quantum Drude oscillator (QDO) parameters were fit using the MCLF method.
The magnetic structure of the system was optimized in VASP from the default ferromagnetic initial guess using spin polarization.
The atomic spin moments (ASMs) were computed on this optimized magnetic structure using the DDEC6 partition as inputs
to the method of T. A. Manz and D. S. Sholl, J. Chem. Theory Comput. 7 (2011) 4146-4164 DOI: 10.1021/ct200539n.
The RMSE and RRMSE were computed using a uniform grid with Ewald summation.
