# Supplementary material for: A collection of forcefield precursors for metal–organic frameworks
Source: RSC Adv. 2019 Nov 13;9(63):36492–507. doi: 10.1039/c9ra07327b (PMC9075174; doi:10.1039/c9ra07327b)
Supplement: RA-009-C9RA07327B-s4637 [file RA-009-C9RA07327B-s4637.xyz]

  100
jmolscript: load "" {1 1 1} spacegroup "x,y,z" unitcell [{     10.747100     0.000000     0.000000 }, {      4.626339     9.700368     0.000000 }, {      5.230253     3.300197    17.712376 }]
Y     10.164373     5.546627     7.007902     1.873620
Y      8.606671     4.563745     1.848286     1.873620
Y     10.439319     7.453938    10.704474     1.873620
Y     11.997021     8.436820    15.864090     1.873620
H      6.421894     5.779959     7.249675     0.115601
H     13.420451     5.843731     4.780570     0.118285
H     16.448002     7.516719    10.786837     0.118534
H     11.785603     6.192830     1.145991     0.111315
H      3.127400     6.085472     0.200150     0.112536
H      4.762247     5.707892     3.827644     0.120741
H     10.007102     8.042162     1.606513     0.115601
H      6.936849     1.752693     4.075618     0.118285
H      9.353778     3.040389    15.781727     0.118534
H      7.325510     3.378589     7.710197     0.111315
H     11.149536    11.147298     8.656038     0.112536
H     10.786583     9.509141     5.028544     0.120741
H     14.181798     7.220606    10.462701     0.115601
H      7.183241     7.156834    12.931806     0.118285
H      4.155690     5.483846     6.925539     0.118534
H      8.818089     6.807735    16.566385     0.111315
H     17.476292     6.915093    17.512226     0.112536
H     15.841445     7.292673    13.884732     0.120741
H     10.596590     4.958403    16.105863     0.115601
H     13.666843    11.247872    13.636758     0.118285
H     11.249914     9.960176     1.930649     0.118534
H     13.278182     9.621976    10.002179     0.111315
H      9.454156     1.853267     9.056338     0.112536
H      9.817109     3.491424    12.683832     0.120741
C     11.001456     5.953021     3.664691     0.655374
C      6.299859     6.680810     9.054567    -0.025100
C      4.157355     5.841589     1.895224    -0.026627
C      5.496971     5.608648     1.259350     0.662435
C     12.382688     5.998600     3.060699    -0.045803
C      7.770077     6.858488     9.268886     0.647720
C      5.822080     6.071472     7.897948    -0.104727
C     13.509576     5.874198     3.855984    -0.103600
C     16.141994     7.107990    10.009264    -0.104165
C     12.534460     6.086228     1.687989    -0.110863
C     13.784766     6.013933     1.122965    -0.097867
C      4.009661     5.793153     3.285646    -0.099920
C      7.879517     3.983132     5.191497     0.655374
C     14.476776    11.840300    17.513997    -0.025099
C     10.926297    10.112672     6.960964    -0.026627
C     10.559882     8.803255     7.596838     0.662435
C      7.243793     2.756048     5.795489    -0.045803
C     13.683514    10.589762    17.299678     0.647720
C     10.002184     8.709044     0.958240    -0.104728
C      6.870983     1.685364     5.000204    -0.103600
C      9.854426     3.140646    16.559300    -0.104165
C      7.099366     2.656780     7.168199    -0.110863
C      6.626397     1.497128     7.733223    -0.097867
C     11.033594    10.225130     5.570542    -0.099920
C      9.602236     7.047544    14.047685     0.655374
C     14.303833     6.319755     8.657809    -0.025100
C     16.446337     7.158976    15.817152    -0.026627
C     15.106721     7.391917    16.453026     0.662435
C      8.221004     7.001965    14.651677    -0.045803
C     12.833615     6.142077     8.443490     0.647720
C     14.781612     6.929093     9.814428    -0.104725
C      7.094116     7.126367    13.856392    -0.103600
C      4.461698     5.892575     7.703112    -0.104162
C      8.069232     6.914337    16.024387    -0.110863
C      6.818926     6.986632    16.589411    -0.097867
C     16.594031     7.207412    14.426730    -0.099920
C     12.724175     9.017433    12.520879     0.655374
C      6.126916     1.160265     0.198379    -0.025100
C      9.677395     2.887893    10.751412    -0.026627
C     10.043810     4.197310    10.115538     0.662435
C     13.359899    10.244517    11.916887    -0.045803
C      6.920178     2.410803     0.412698     0.647720
C     10.601508     4.291521    16.754136    -0.104725
C     13.732709    11.315201    12.712172    -0.103600
C     10.749266     9.859919     1.153076    -0.104162
C     13.504326    10.343785    10.544177    -0.110863
C     13.977295    11.503437     9.979153    -0.097867
C      9.570098     2.775435    12.141834    -0.099920
O     10.930633     5.911045     4.907568    -0.624078
O     10.017939     5.967162     2.886763    -0.643829
O      8.569407     6.389067     8.431091    -0.660008
O      6.452408     5.305539     1.996185    -0.608171
O      8.142385     7.466375    10.297975    -0.625739
O      5.545179     5.738072     0.012044    -0.655666
O      7.947891     4.028988     3.948620    -0.624078
O      8.290130     4.876945     5.969425    -0.643829
O      8.532872     6.366013     0.425097    -0.660008
O     10.422179     7.810394     6.860003    -0.608171
O     12.974564    10.515395    16.270589    -0.625739
O     10.422312     8.815456     8.844144    -0.655666
O      9.673059     7.089520    12.804808    -0.624078
O     10.585753     7.033403    14.825613    -0.643829
O     12.034285     6.611498     9.281285    -0.660008
O     14.151284     7.695026    15.716191    -0.608171
O     12.461307     5.534190     7.414401    -0.625739
O      9.828260     3.962296    -0.012044    -0.655666
O     12.655801     8.971577    13.763756    -0.624078
O     12.313562     8.123620    11.742951    -0.643829
O     12.070820     6.634552    17.287279    -0.660008
O     10.181513     5.190171    10.852373    -0.608171
O      7.629128     2.485170     1.441787    -0.625739
O     10.181380     4.185109     8.868232    -0.655666

The following XYZ coordinates are in angstroms. Other properties are in atomic units.
The sperically averaged electron density of each atom fit to a function of the form exp(a - br)
eigen_1, eigen_2 and eigen_3 are the three eigenvalues of traceless quadrupole moment tensor
  atom number  atomic symbol              X              Y              Z     net charge C6 coefficient C8 coefficient C10 coefficient fluctuating dipole atomic polarizability isotropic forcefield polarizability              a              b squared Pearson coefficient          <r^3>          <r^4>         wp_QDO          m_QDO          q_QDO       dipole_x       dipole_y       dipole_z         dipole            Qxy            Qxz            Qyz     Q(x^2-y^2)  Q(3z^2 - R^2)        eigen_1        eigen_2        eigen_3 static polarizability      alpha(xx)      alpha(xy)      alpha(xz)      alpha(yy)      alpha(yz)      alpha(zz) atomic spin moment
            1              Y      10.164373       5.546627       7.007902       1.873620     192.153251 0.40063746E+04  0.15252426E+06                                25.201973                           19.549559       0.171719       1.791244                    0.999693      69.789849     201.013503       0.449744       0.357729      -1.189352      -0.002903      -0.037651      -0.040591       0.055441      -0.119958      -0.049684       0.029824      -0.210710      -0.404970      -0.157520      -0.075853       0.233373             31.377421      31.555374       7.439389      -1.337767      25.138768      -0.648772      37.438121           0.000008
            2              Y       8.606671       4.563745       1.848286       1.873620     192.153228 0.40063739E+04  0.15252423E+06                                25.201970                           19.549557       0.171719       1.791244                    0.999693      69.789851     201.013501       0.449744       0.357729      -1.189352       0.035234      -0.013587       0.040591       0.055441      -0.157371       0.005532      -0.057683      -0.053821      -0.404971      -0.157520      -0.075852       0.233373             31.377417      32.108903       7.175393      -1.161449      24.585228      -0.928198      37.438120           0.000007
            3              Y      10.439319       7.453938      10.704474       1.873620     192.153221 0.40063740E+04  0.15252423E+06                                25.201969                           19.549557       0.171719       1.791245                    0.999693      69.789849     201.013491       0.449744       0.357729      -1.189352       0.002903       0.037651       0.040591       0.055441      -0.119959      -0.049684       0.029824      -0.210710      -0.404971      -0.157520      -0.075852       0.233373             31.377416      31.555367       7.439387      -1.337767      25.138764      -0.648771      37.438118           0.000013
            4              Y      11.997021       8.436820      15.864090       1.873620     192.153314 0.40063758E+04  0.15252432E+06                                25.201978                           19.549563       0.171719       1.791244                    0.999693      69.789860     201.013551       0.449744       0.357729      -1.189352      -0.035234       0.013587      -0.040591       0.055441      -0.157371       0.005532      -0.057683      -0.053821      -0.404970      -0.157520      -0.075853       0.233372             31.377429      32.108914       7.175397      -1.161452      24.585237      -0.928197      37.438136           0.000013
            5              H       6.421894       5.779959       7.249675       0.115601       1.066794 0.74671111E+01  0.72227757E+02                                 1.728259                            1.597492      -1.181163       2.316387                    0.995881       3.581302      10.030613       0.494081       1.281611      -0.706962       0.023165      -0.011107      -0.029470       0.039096       0.002861      -0.000937       0.008097       0.007154       0.029296      -0.012356      -0.000489       0.012844              1.802548       2.005393      -0.282414      -0.438432       1.553208       0.313530       1.849043           0.000000
            6              H      13.420451       5.843731       4.780570       0.118285       1.066103 0.74148642E+01  0.71511260E+02                                 1.720615                            1.586960      -1.145265       2.336333                    0.996414       3.540786       9.864027       0.498626       1.273679      -0.708905      -0.001711       0.000850       0.036888       0.036937      -0.002441       0.004050       0.000483       0.011487       0.025434      -0.010572       0.000220       0.010352              1.789956       1.542398      -0.039833      -0.107729       1.291123       0.011624       2.536346           0.000000
            7              H      16.448002       7.516719      10.786837       0.118534       1.060200 0.75748590E+01  0.73053295E+02                                 1.693777                            1.591170      -0.848966       2.480645                    0.999248       3.353037       9.179082       0.506700       1.253400      -0.715573       0.010422       0.017637       0.033385       0.039169       0.000006      -0.001392       0.011446       0.007316       0.033661      -0.014411      -0.002013       0.016424              1.732743       1.644026       0.077722       0.281292       1.464457       0.335467       2.089746           0.000000
            8              H      11.785603       6.192830       1.145991       0.111315       1.114700 0.80739186E+01  0.80014107E+02                                 1.815335                            1.689624      -1.225145       2.298089                    0.994377       3.713813      10.692045       0.466119       1.325950      -0.697679      -0.027323       0.007485      -0.026824       0.039014      -0.004160       0.006662      -0.002640       0.019499       0.043915      -0.017971      -0.000081       0.018052              1.885476       2.326989      -0.192822       0.423285       1.496249      -0.033483       1.833192           0.000000
            9              H       3.127400       6.085472       0.200150       0.112536       1.211581 0.91437237E+01  0.91755178E+02                                 1.796635                            1.707639      -1.091665       2.357315                    0.996994       3.460223       9.433005       0.510386       1.195914      -0.729368       0.000242       0.006700      -0.036463       0.037075      -0.003849       0.005959      -0.008310       0.010038       0.032726      -0.013579      -0.002985       0.016563              1.822293       1.649313      -0.028769      -0.137929       1.431994       0.050466       2.385573           0.000000
           10              H       4.762247       5.707892       3.827644       0.120741       1.052064 0.74503394E+01  0.71348001E+02                                 1.668657                            1.566486      -0.824645       2.492987                    0.999569       3.270255       8.836849       0.517836       1.235118      -0.720293       0.032029      -0.003058       0.024979       0.040733      -0.000882       0.009208      -0.002067       0.020574       0.029680      -0.015404      -0.001843       0.017247              1.710160       2.073920      -0.133633       0.376372       1.295200      -0.045904       1.761360           0.000000
           11              H      10.007102       8.042162       1.606513       0.115601       1.066794 0.74671104E+01  0.72227741E+02                                 1.728258                            1.597491      -1.181163       2.316387                    0.995881       3.581302      10.030609       0.494082       1.281609      -0.706962       0.000053      -0.025690       0.029470       0.039096       0.004580       0.006905      -0.004332      -0.000056       0.029296      -0.012356      -0.000489       0.012844              1.802547       1.417538      -0.002053       0.094261       2.141059      -0.530696       1.849043           0.000000
           12              H       6.936849       1.752693       4.075618       0.118285       1.066104 0.74148726E+01  0.71511360E+02                                 1.720615                            1.586960      -1.145266       2.336332                    0.996414       3.540788       9.864033       0.498626       1.273678      -0.708905      -0.000030       0.001910      -0.036888       0.036937       0.002927       0.002179       0.003448      -0.011024       0.025434      -0.010572       0.000220       0.010352              1.789956       1.306732       0.072562      -0.035883       1.526790      -0.102240       2.536347           0.000000
           13              H       9.353778       3.040389      15.781727       0.118534       1.060200 0.75748614E+01  0.73053325E+02                                 1.693777                            1.591170      -0.848966       2.480644                    0.999248       3.353038       9.179086       0.506700       1.253400      -0.715573      -0.020406      -0.001815      -0.033385       0.039169       0.002846       0.009732      -0.006184      -0.004595       0.033661      -0.014411      -0.002013       0.016424              1.732743       1.558129       0.118688       0.423883       1.550354       0.109485       2.089746           0.000000
           14              H       7.325510       3.378589       7.710197       0.111315       1.114700 0.80739162E+01  0.80014058E+02                                 1.815333                            1.689622      -1.225145       2.298089                    0.994377       3.713812      10.692032       0.466120       1.325947      -0.697679       0.005006       0.027884       0.026824       0.039014       0.004958       0.000485       0.007150      -0.018737       0.043915      -0.017971      -0.000082       0.018052              1.885474       1.500349       0.201422       0.151991       2.322883       0.396471       1.833190           0.000000
           15              H      11.149536      11.147298       8.656038       0.112536       1.211581 0.91437200E+01  0.91755135E+02                                 1.796635                            1.707639      -1.091665       2.357315                    0.996994       3.460222       9.433003       0.510386       1.195915      -0.729368      -0.006151       0.002665       0.036463       0.037075       0.001478      -0.004936       0.008956      -0.012299       0.032727      -0.013579      -0.002985       0.016563              1.822293       1.449909       0.066332      -0.013824       1.631398      -0.146218       2.385572           0.000000
           16              H      10.786583       9.509141       5.028544       0.120741       1.052063 0.74503375E+01  0.71347985E+02                                 1.668657                            1.566487      -0.824645       2.492987                    0.999569       3.270255       8.836852       0.517835       1.235119      -0.720293      -0.011028      -0.030226      -0.024979       0.040733       0.007439       0.002098       0.009201      -0.014321       0.029681      -0.015404      -0.001843       0.017247              1.710161       1.335657       0.218463       0.120585       2.033464       0.359475       1.761361           0.000000
           17              H      14.181798       7.220606      10.462701       0.115601       1.066796 0.74671245E+01  0.72227912E+02                                 1.728260                            1.597493      -1.181163       2.316387                    0.995881       3.581304      10.030617       0.494082       1.281609      -0.706962      -0.023165       0.011107       0.029470       0.039096       0.002861      -0.000937       0.008097       0.007154       0.029296      -0.012356      -0.000489       0.012844              1.802549       2.005394      -0.282414      -0.438433       1.553208       0.313531       1.849045           0.000000
           18              H       7.183241       7.156834      12.931806       0.118285       1.066103 0.74148665E+01  0.71511279E+02                                 1.720614                            1.586959      -1.145265       2.336333                    0.996414       3.540786       9.864023       0.498627       1.273677      -0.708905       0.001711      -0.000850      -0.036888       0.036937      -0.002441       0.004050       0.000483       0.011487       0.025434      -0.010572       0.000220       0.010352              1.789955       1.542398      -0.039833      -0.107729       1.291122       0.011624       2.536345           0.000000
           19              H       4.155690       5.483846       6.925539       0.118534       1.060201 0.75748708E+01  0.73053436E+02                                 1.693778                            1.591171      -0.848966       2.480644                    0.999248       3.353039       9.179089       0.506700       1.253400      -0.715573      -0.010422      -0.017637      -0.033385       0.039169       0.000006      -0.001392       0.011446       0.007316       0.033661      -0.014411      -0.002013       0.016424              1.732744       1.644027       0.077722       0.281293       1.464458       0.335468       2.089748           0.000000
           20              H       8.818089       6.807735      16.566385       0.111315       1.114700 0.80739237E+01  0.80014170E+02                                 1.815336                            1.689624      -1.225146       2.298089                    0.994377       3.713814      10.692049       0.466119       1.325950      -0.697679       0.027323      -0.007485       0.026824       0.039014      -0.004160       0.006662      -0.002640       0.019499       0.043915      -0.017971      -0.000081       0.018052              1.885477       2.326990      -0.192822       0.423285       1.496249      -0.033483       1.833192           0.000000
           21              H      17.476292       6.915093      17.512226       0.112536       1.211581 0.91437193E+01  0.91755121E+02                                 1.796634                            1.707638      -1.091665       2.357315                    0.996994       3.460222       9.433001       0.510386       1.195914      -0.729368      -0.000242      -0.006700       0.036463       0.037075      -0.003849       0.005959      -0.008310       0.010038       0.032726      -0.013579      -0.002985       0.016563              1.822293       1.649312      -0.028769      -0.137928       1.431994       0.050466       2.385572           0.000000
           22              H      15.841445       7.292673      13.884732       0.120741       1.052064 0.74503405E+01  0.71348016E+02                                 1.668657                            1.566487      -0.824645       2.492986                    0.999569       3.270255       8.836850       0.517835       1.235118      -0.720293      -0.032029       0.003058      -0.024979       0.040733      -0.000882       0.009208      -0.002067       0.020574       0.029681      -0.015404      -0.001843       0.017247              1.710161       2.073921      -0.133633       0.376372       1.295200      -0.045904       1.761361           0.000000
           23              H      10.596590       4.958403      16.105863       0.115601       1.066795 0.74671183E+01  0.72227839E+02                                 1.728260                            1.597492      -1.181163       2.316387                    0.995881       3.581303      10.030614       0.494082       1.281610      -0.706962      -0.000053       0.025690      -0.029470       0.039096       0.004581       0.006905      -0.004332      -0.000056       0.029296      -0.012356      -0.000488       0.012844              1.802548       1.417539      -0.002053       0.094261       2.141062      -0.530697       1.849044           0.000000
           24              H      13.666843      11.247872      13.636758       0.118285       1.066103 0.74148690E+01  0.71511314E+02                                 1.720615                            1.586960      -1.145265       2.336333                    0.996414       3.540787       9.864029       0.498626       1.273678      -0.708905       0.000030      -0.001910       0.036888       0.036937       0.002927       0.002179       0.003448      -0.011024       0.025434      -0.010572       0.000220       0.010352              1.789956       1.306732       0.072562      -0.035883       1.526789      -0.102240       2.536347           0.000000
           25              H      11.249914       9.960176       1.930649       0.118534       1.060201 0.75748718E+01  0.73053447E+02                                 1.693779                            1.591171      -0.848966       2.480644                    0.999248       3.353039       9.179089       0.506700       1.253400      -0.715574       0.020406       0.001815       0.033385       0.039169       0.002846       0.009732      -0.006184      -0.004595       0.033661      -0.014411      -0.002013       0.016424              1.732744       1.558130       0.118688       0.423884       1.550355       0.109486       2.089748           0.000000
           26              H      13.278182       9.621976      10.002179       0.111315       1.114700 0.80739220E+01  0.80014127E+02                                 1.815334                            1.689622      -1.225145       2.298089                    0.994377       3.713813      10.692035       0.466120       1.325947      -0.697679      -0.005006      -0.027884      -0.026824       0.039014       0.004958       0.000485       0.007150      -0.018737       0.043915      -0.017971      -0.000082       0.018052              1.885475       1.500349       0.201422       0.151991       2.322884       0.396471       1.833191           0.000000
           27              H       9.454156       1.853267       9.056338       0.112536       1.211581 0.91437257E+01  0.91755208E+02                                 1.796635                            1.707639      -1.091665       2.357315                    0.996994       3.460223       9.433007       0.510385       1.195915      -0.729368       0.006151      -0.002665      -0.036463       0.037075       0.001478      -0.004936       0.008956      -0.012299       0.032726      -0.013579      -0.002985       0.016563              1.822294       1.449909       0.066332      -0.013824       1.631399      -0.146219       2.385573           0.000000
           28              H       9.817109       3.491424      12.683832       0.120741       1.052063 0.74503387E+01  0.71347999E+02                                 1.668657                            1.566487      -0.824645       2.492986                    0.999569       3.270255       8.836852       0.517835       1.235119      -0.720293       0.011028       0.030226       0.024979       0.040733       0.007439       0.002098       0.009201      -0.014321       0.029680      -0.015404      -0.001843       0.017247              1.710161       1.335658       0.218463       0.120585       2.033464       0.359475       1.761361           0.000000
           29              C      11.001456       5.953021       3.664691       0.655374      24.732214 0.23283094E+03  0.47282178E+04                                 7.767054                            5.405579      -0.003635       2.065932                    0.999029      21.446373      59.143229       0.640876       0.470625      -1.022193      -0.080522       0.032341       0.036688       0.094211      -0.023044       0.015660       0.002639      -0.167234      -0.141234      -0.072938      -0.037337       0.110275              9.518643      11.666231       0.255521      -0.649642       4.262194       0.083598      12.627505           0.000000
           30              C       6.299859       6.680810       9.054567      -0.025100      37.000315 0.42173690E+03  0.97400583E+04                                 9.536767                            6.751662       0.104006       2.041358                    0.999346      26.727254      73.658765       0.654297       0.405332      -1.082395      -0.048380      -0.004208      -0.007987       0.049215       0.000116      -0.001966       0.002280      -0.010950       0.008097      -0.007243       0.001347       0.005895             11.848771      19.857139       0.081455       0.383219       6.158185       2.635703       9.530990          -0.000000
           31              C       4.157355       5.841589       1.895224      -0.026627      36.951944 0.41943814E+03  0.96682505E+04                                 9.521774                            6.723759       0.116236       2.045451                    0.999349      26.669280      73.291911       0.657413       0.404192      -1.083773      -0.044680       0.009589       0.022564       0.050965       0.006418       0.003658      -0.006208      -0.019050       0.004766      -0.014184       0.001189       0.012995             11.926025      18.575037      -2.449133      -3.304079       5.125618       0.665712      12.077418          -0.000000
           32              C       5.496971       5.608648       1.259350       0.662435      22.616406 0.23323023E+03  0.47492663E+04                                 7.442080                            5.460015      -0.140365       2.025132                    0.999141      21.489488      59.790539       0.627524       0.479330      -1.015183       0.066673      -0.006086      -0.034211       0.075185       0.049867       0.022884       0.007549      -0.168211      -0.123284      -0.086316      -0.033131       0.119446              8.990454      13.125755      -1.811645      -1.670463       4.543595       0.021573       9.302011          -0.000000
           33              C      12.382688       5.998600       3.060699      -0.045803      36.904426 0.43752888E+03  0.10205371E+05                                 9.494645                            6.878930       0.108771       2.034302                    0.999341      27.261771      75.681641       0.647467       0.405571      -1.081462       0.056140       0.013278      -0.015126       0.059639      -0.013074      -0.000815       0.004165      -0.008429       0.017935      -0.016870       0.003955       0.012915             11.532089      16.858060      -0.761887      -2.577722       4.793039      -0.139662      12.945167          -0.000001
           34              C       7.770077       6.858488       9.268886       0.647720      22.928527 0.23390664E+03  0.47700618E+04                                 7.506198                            5.462638      -0.068833       2.047085                    0.999417      21.657076      60.448965       0.627814       0.478403      -1.014914       0.067271       0.012544       0.005438       0.068646      -0.008877      -0.012778      -0.066584      -0.165243       0.035195      -0.092354      -0.025990       0.118344              9.051732      13.986328       0.234001       0.264543       5.306342       2.016489       7.862525           0.000000
           35              C       5.822080       6.071472       7.897948      -0.104727      34.103038 0.42964829E+03  0.10098932E+05                                 9.242754                            6.999762      -0.025400       1.968447                    0.999514      29.255906      84.854944       0.609339       0.427646      -1.054249      -0.018985       0.007917       0.013560       0.024637      -0.006406      -0.019677      -0.000260      -0.016306       0.037633      -0.026003       0.002722       0.023281             10.715336      16.336299      -0.042692       0.815026       6.371204       2.748262       9.438506           0.000000
           36              C      13.509576       5.874198       3.855984      -0.103600      34.173309 0.42255494E+03  0.98980187E+04                                 9.238599                            6.944490      -0.043222       1.962504                    0.999589      29.258299      84.913626       0.610959       0.427985      -1.053287       0.003911       0.006925      -0.025725       0.026926      -0.002353       0.002472       0.000536      -0.035990       0.058709      -0.028064       0.008351       0.019713             10.664228      15.383859      -1.340505      -1.425416       4.750347       0.278399      11.858477           0.000001
           37              C      16.141994       7.107990      10.009264      -0.104165      33.725875 0.41566770E+03  0.96700468E+04                                 9.081229                            6.813623       0.121924       2.013688                    0.999707      28.933493      82.932108       0.628612       0.418833      -1.061921      -0.013533      -0.007093      -0.018107       0.023693       0.003782       0.007600       0.009180      -0.021547       0.059881      -0.022335      -0.002872       0.025206             10.584081      16.780690      -0.753371      -0.437051       5.825350       2.300890       9.146202           0.000000
           38              C      12.534460       6.086228       1.687989      -0.110863      34.567795 0.43700630E+03  0.10330543E+05                                 9.318623                            7.051395      -0.036133       1.960725                    0.999635      29.611563      86.540155       0.607263       0.426672      -1.053322       0.031687       0.007370       0.006552       0.033186      -0.009097       0.024389      -0.001145      -0.020581       0.012824      -0.031036       0.006795       0.024241             10.869200      15.265404      -1.567596      -2.329448       5.140028       0.225462      12.202168           0.000000
           39              C      13.784766       6.013933       1.122965      -0.097867      32.372863 0.40444352E+03  0.93749976E+04                                 8.910451                            6.776480      -0.011140       1.975290                    0.999624      28.980921      83.797807       0.620599       0.425777      -1.054154      -0.010063       0.003753       0.025238       0.027428      -0.000316       0.004948      -0.005872      -0.056722       0.038293      -0.035255       0.010316       0.024938             10.344015      16.079712      -1.708258      -1.446003       4.883010       0.353312      10.069321          -0.000000
           40              C       4.009661       5.793153       3.285646      -0.099920      32.783918 0.41156880E+03  0.95475249E+04                                 8.894878                            6.780057       0.083877       2.002245                    0.999685      28.817425      82.384217       0.630380       0.418847      -1.062299      -0.021427       0.002677      -0.011318       0.024380      -0.004570       0.027203      -0.001994       0.002315      -0.000004      -0.026755      -0.001766       0.028521             10.192478      13.954508      -1.391434      -2.554630       4.647279       0.408336      11.975646          -0.000000
           41              C       7.879517       3.983132       5.191497       0.655374      24.732203 0.23283086E+03  0.47282159E+04                                 7.767052                            5.405578      -0.003635       2.065932                    0.999029      21.446372      59.143228       0.640876       0.470625      -1.022193       0.005472       0.086602      -0.036688       0.094211      -0.079482       0.009123       0.012999       0.069440      -0.141234      -0.072938      -0.037337       0.110275              9.518641       5.832777       3.037632      -0.204196      10.095642      -0.622354      12.627503           0.000000
           42              C      14.476776      11.840300      17.513997      -0.025099      37.000297 0.42173663E+03  0.97400504E+04                                 9.536764                            6.751660       0.104005       2.041358                    0.999346      26.727249      73.658749       0.654297       0.405332      -1.082395       0.024625       0.041857       0.007987       0.049216      -0.004181       0.001211      -0.002756       0.007072       0.008096      -0.007242       0.001347       0.005895             11.848767       8.759995       5.373944       2.543960      17.255316      -0.788705       9.530989          -0.000000
           43              C      10.926297      10.112672       6.960964      -0.026627      36.951940 0.41943815E+03  0.96682511E+04                                 9.521774                            6.723760       0.116236       2.045451                    0.999349      26.669282      73.291923       0.657413       0.404192      -1.083773       0.010578       0.044456      -0.022564       0.050965      -0.003363      -0.004029       0.005974       0.021964       0.004766      -0.014184       0.001189       0.012995             11.926022       5.714688       3.684276      -0.821441      17.985961      -3.268838      12.077418          -0.000000
           44              C      10.559882       8.803255       7.596838       0.662435      22.616406 0.23323025E+03  0.47492667E+04                                 7.442080                            5.460016      -0.140365       2.025132                    0.999141      21.489488      59.790539       0.627524       0.479330      -1.015183      -0.023208      -0.062799       0.034211       0.075185      -0.033972       0.016664       0.017406       0.183372      -0.123284      -0.086316      -0.033131       0.119446              8.990453       4.726114       2.194345      -0.699616      12.943235      -1.517050       9.302011          -0.000000
           45              C       7.243793       2.756048       5.795489      -0.045803      36.904423 0.43752889E+03  0.10205371E+05                                 9.494646                            6.878931       0.108771       2.034302                    0.999341      27.261772      75.681653       0.647467       0.405571      -1.081462      -0.036152      -0.044956       0.015126       0.059639      -0.011504       0.003409      -0.002529      -0.015014       0.017935      -0.016870       0.003955       0.012915             11.532088       6.436718       4.208303      -1.235697      15.214379      -2.266535      12.945169          -0.000001
           46              C      13.683514      10.589762      17.299678       0.647720      22.928545 0.23390686E+03  0.47700674E+04                                 7.506202                            5.462641      -0.068833       2.047085                    0.999417      21.657079      60.448976       0.627814       0.478403      -1.014914      -0.040280      -0.055319      -0.005438       0.068646      -0.069791      -0.065599       0.017129       0.090205       0.035195      -0.092354      -0.025990       0.118344              9.051737       7.096651       3.519857       1.933969      12.196033      -0.629268       7.862526           0.000000
           47              C      10.002184       8.709044       0.958240      -0.104728      34.103050 0.42964858E+03  0.10098940E+05                                 9.242755                            6.999763      -0.025401       1.968447                    0.999514      29.255922      84.854990       0.609339       0.427646      -1.054249       0.001027       0.020542      -0.013560       0.024635      -0.010366      -0.008706      -0.017648       0.000313       0.037641      -0.026002       0.002721       0.023281             10.715336       8.184635       3.845031       2.831442      14.522862      -0.447407       9.438513          -0.000000
           48              C       6.870983       1.685364       5.000204      -0.103600      34.173318 0.42255514E+03  0.98980245E+04                                 9.238601                            6.944492      -0.043223       1.962504                    0.999589      29.258304      84.913648       0.610959       0.427985      -1.053287      -0.007934      -0.000549       0.025725       0.026926      -0.015464       0.001548       0.002000       0.018994       0.058709      -0.028064       0.008351       0.019713             10.664230       5.679117       3.287921      -0.362317      14.455092      -1.406424      11.858480           0.000000
           49              C       9.854426       3.140646      16.559300      -0.104165      33.725861 0.41566757E+03  0.96700430E+04                                 9.081228                            6.813623       0.121921       2.013688                    0.999707      28.933485      82.932086       0.628612       0.418833      -1.061921       0.012228       0.009162       0.018108       0.023693      -0.005992       0.011558       0.002908       0.019440       0.059880      -0.022335      -0.002872       0.025207             10.584080       7.270013       3.782498       1.888653      15.336022      -1.384956       9.146203           0.000000
           50              C       7.099366       2.656780       7.168199      -0.110863      34.567770 0.43700599E+03  0.10330535E+05                                 9.318619                            7.051393      -0.036133       1.960725                    0.999635      29.611561      86.540147       0.607263       0.426672      -1.053322      -0.020293      -0.025428      -0.006552       0.033186      -0.013722       0.009466       0.022507      -0.001186       0.012825      -0.031036       0.006795       0.024241             10.869195       5.798162       2.947555      -0.799260      14.607255      -2.199620      12.202166           0.000000
           51              C       6.626397       1.497128       7.733223      -0.097867      32.372874 0.40444373E+03  0.93750035E+04                                 8.910453                            6.776482      -0.011140       1.975290                    0.999624      28.980926      83.797827       0.620599       0.425777      -1.054154       0.000944       0.010699      -0.025238       0.027428      -0.022238      -0.003170       0.006994       0.035208       0.038293      -0.035254       0.010316       0.024938             10.344017       5.630365       3.275289      -0.303563      15.332361      -1.457255      10.069324          -0.000001
           52              C      11.033594      10.225130       5.570542      -0.099920      32.783930 0.41156911E+03  0.95475344E+04                                 8.894881                            6.780060       0.083876       2.002245                    0.999685      28.817432      82.384253       0.630379       0.418847      -1.062299       0.006807       0.020493       0.011318       0.024380      -0.001977       0.009910       0.025412      -0.008560      -0.000004      -0.026755      -0.001766       0.028521             10.192481       5.290702       2.740542      -0.731133      13.311089      -2.481591      11.975651           0.000000
           53              C       9.602236       7.047544      14.047685       0.655374      24.732211 0.23283091E+03  0.47282171E+04                                 7.767054                            5.405579      -0.003635       2.065932                    0.999029      21.446371      59.143225       0.640876       0.470625      -1.022193       0.080522      -0.032341      -0.036688       0.094211      -0.023044       0.015660       0.002639      -0.167234      -0.141234      -0.072938      -0.037337       0.110275              9.518643      11.666230       0.255521      -0.649642       4.262194       0.083598      12.627505           0.000000
           54              C      14.303833       6.319755       8.657809      -0.025100      37.000348 0.42173735E+03  0.97400710E+04                                 9.536773                            6.751665       0.104005       2.041357                    0.999346      26.727267      73.658808       0.654297       0.405332      -1.082395       0.048380       0.004208       0.007987       0.049215       0.000116      -0.001966       0.002280      -0.010949       0.008097      -0.007242       0.001347       0.005895             11.848779      19.857155       0.081455       0.383220       6.158188       2.635704       9.530994          -0.000000
           55              C      16.446337       7.158976      15.817152      -0.026627      36.951941 0.41943811E+03  0.96682497E+04                                 9.521774                            6.723759       0.116236       2.045451                    0.999349      26.669279      73.291908       0.657413       0.404192      -1.083773       0.044680      -0.009589      -0.022564       0.050965       0.006418       0.003658      -0.006208      -0.019050       0.004766      -0.014184       0.001189       0.012995             11.926024      18.575036      -2.449132      -3.304077       5.125618       0.665712      12.077417          -0.000000
           56              C      15.106721       7.391917      16.453026       0.662435      22.616406 0.23323024E+03  0.47492663E+04                                 7.442079                            5.460015      -0.140365       2.025132                    0.999141      21.489487      59.790531       0.627524       0.479329      -1.015183      -0.066673       0.006086       0.034211       0.075185       0.049867       0.022884       0.007549      -0.168211      -0.123284      -0.086316      -0.033131       0.119446              8.990453      13.125753      -1.811645      -1.670463       4.543595       0.021573       9.302010          -0.000000
           57              C       8.221004       7.001965      14.651677      -0.045803      36.904425 0.43752889E+03  0.10205371E+05                                 9.494645                            6.878930       0.108771       2.034302                    0.999341      27.261771      75.681640       0.647467       0.405571      -1.081462      -0.056140      -0.013278       0.015126       0.059639      -0.013074      -0.000815       0.004165      -0.008430       0.017935      -0.016870       0.003955       0.012915             11.532088      16.858059      -0.761887      -2.577721       4.793039      -0.139662      12.945166          -0.000001
           58              C      12.833615       6.142077       8.443490       0.647720      22.928530 0.23390667E+03  0.47700628E+04                                 7.506199                            5.462639      -0.068834       2.047084                    0.999417      21.657080      60.448981       0.627814       0.478403      -1.014914      -0.067271      -0.012544      -0.005438       0.068646      -0.008877      -0.012778      -0.066584      -0.165243       0.035195      -0.092354      -0.025990       0.118344              9.051732      13.986328       0.234001       0.264543       5.306342       2.016489       7.862526           0.000000
           59              C      14.781612       6.929093       9.814428      -0.104725      34.102957 0.42964702E+03  0.10098893E+05                                 9.242737                            6.999749      -0.025397       1.968449                    0.999514      29.255866      84.854774       0.609340       0.427646      -1.054249       0.018985      -0.007917      -0.013560       0.024637      -0.006406      -0.019677      -0.000260      -0.016305       0.037634      -0.026003       0.002722       0.023281             10.715316      16.336265      -0.042693       0.815021       6.371192       2.748256       9.438490          -0.000000
           60              C       7.094116       7.126367      13.856392      -0.103600      34.173301 0.42255482E+03  0.98980150E+04                                 9.238597                            6.944489      -0.043221       1.962504                    0.999589      29.258295      84.913608       0.610959       0.427985      -1.053287      -0.003911      -0.006925       0.025725       0.026926      -0.002353       0.002472       0.000536      -0.035990       0.058708      -0.028064       0.008351       0.019713             10.664226      15.383857      -1.340504      -1.425414       4.750346       0.278399      11.858475           0.000000
           61              C       4.461698       5.892575       7.703112      -0.104162      33.725802 0.41566661E+03  0.96700145E+04                                 9.081213                            6.813611       0.121928       2.013690                    0.999707      28.933458      82.931961       0.628613       0.418833      -1.061921       0.013534       0.007093       0.018107       0.023693       0.003782       0.007600       0.009181      -0.021547       0.059880      -0.022334      -0.002872       0.025206             10.584062      16.780657      -0.753368      -0.437047       5.825340       2.300887       9.146188           0.000000
           62              C       8.069232       6.914337      16.024387      -0.110863      34.567794 0.43700628E+03  0.10330543E+05                                 9.318623                            7.051395      -0.036133       1.960725                    0.999635      29.611563      86.540158       0.607263       0.426672      -1.053322      -0.031687      -0.007370      -0.006552       0.033186      -0.009097       0.024389      -0.001145      -0.020581       0.012824      -0.031036       0.006795       0.024241             10.869200      15.265404      -1.567596      -2.329447       5.140028       0.225462      12.202167           0.000000
           63              C       6.818926       6.986632      16.589411      -0.097867      32.372867 0.40444358E+03  0.93749992E+04                                 8.910451                            6.776480      -0.011140       1.975290                    0.999624      28.980923      83.797811       0.620599       0.425776      -1.054154       0.010063      -0.003753      -0.025238       0.027428      -0.000316       0.004948      -0.005873      -0.056722       0.038293      -0.035255       0.010316       0.024938             10.344015      16.079713      -1.708259      -1.446002       4.883010       0.353312      10.069321          -0.000001
           64              C      16.594031       7.207412      14.426730      -0.099920      32.783917 0.41156878E+03  0.95475245E+04                                 8.894878                            6.780057       0.083877       2.002245                    0.999685      28.817424      82.384216       0.630380       0.418847      -1.062299       0.021427      -0.002677       0.011318       0.024380      -0.004570       0.027203      -0.001994       0.002315      -0.000004      -0.026755      -0.001766       0.028521             10.192477      13.954507      -1.391434      -2.554629       4.647279       0.408336      11.975645           0.000000
           65              C      12.724175       9.017433      12.520879       0.655374      24.732207 0.23283090E+03  0.47282167E+04                                 7.767053                            5.405579      -0.003636       2.065932                    0.999029      21.446374      59.143234       0.640876       0.470625      -1.022193      -0.005472      -0.086602       0.036688       0.094211      -0.079482       0.009123       0.012999       0.069440      -0.141234      -0.072938      -0.037337       0.110275              9.518641       5.832777       3.037632      -0.204196      10.095642      -0.622354      12.627505           0.000000
           66              C       6.126916       1.160265       0.198379      -0.025100      37.000331 0.42173710E+03  0.97400640E+04                                 9.536770                            6.751664       0.104004       2.041357                    0.999346      26.727263      73.658795       0.654297       0.405332      -1.082395      -0.024625      -0.041857      -0.007987       0.049216      -0.004181       0.001211      -0.002756       0.007071       0.008096      -0.007242       0.001347       0.005895             11.848775       8.760000       5.373949       2.543962      17.255329      -0.788705       9.530994          -0.000000
           67              C       9.677395       2.887893      10.751412      -0.026627      36.951931 0.41943806E+03  0.96682482E+04                                 9.521771                            6.723758       0.116236       2.045451                    0.999349      26.669279      73.291905       0.657413       0.404192      -1.083773      -0.010578      -0.044457       0.022564       0.050965      -0.003363      -0.004029       0.005974       0.021964       0.004766      -0.014184       0.001189       0.012995             11.926019       5.714687       3.684275      -0.821440      17.985955      -3.268837      12.077415          -0.000000
           68              C      10.043810       4.197310      10.115538       0.662435      22.616404 0.23323023E+03  0.47492662E+04                                 7.442079                            5.460015      -0.140365       2.025132                    0.999141      21.489487      59.790531       0.627524       0.479329      -1.015183       0.023208       0.062799      -0.034211       0.075185      -0.033972       0.016664       0.017406       0.183372      -0.123284      -0.086316      -0.033131       0.119446              8.990451       4.726113       2.194344      -0.699616      12.943231      -1.517049       9.302009          -0.000000
           69              C      13.359899      10.244517      11.916887      -0.045803      36.904426 0.43752894E+03  0.10205373E+05                                 9.494645                            6.878931       0.108771       2.034302                    0.999341      27.261774      75.681655       0.647467       0.405571      -1.081462       0.036151       0.044956      -0.015126       0.059639      -0.011504       0.003409      -0.002529      -0.015014       0.017935      -0.016870       0.003955       0.012915             11.532088       6.436717       4.208302      -1.235697      15.214377      -2.266535      12.945169          -0.000000
           70              C       6.920178       2.410803       0.412698       0.647720      22.928548 0.23390690E+03  0.47700685E+04                                 7.506203                            5.462642      -0.068834       2.047084                    0.999417      21.657081      60.448984       0.627814       0.478403      -1.014914       0.040281       0.055319       0.005438       0.068646      -0.069791      -0.065599       0.017129       0.090205       0.035195      -0.092354      -0.025990       0.118344              9.051737       7.096651       3.519857       1.933970      12.196034      -0.629268       7.862527           0.000000
           71              C      10.601508       4.291521      16.754136      -0.104725      34.102972 0.42964736E+03  0.10098903E+05                                 9.242738                            6.999751      -0.025397       1.968449                    0.999514      29.255883      84.854829       0.609340       0.427646      -1.054249      -0.001026      -0.020542       0.013560       0.024635      -0.010366      -0.008705      -0.017648       0.000313       0.037640      -0.026002       0.002721       0.023281             10.715317       8.184619       3.845022       2.831435      14.522835      -0.447408       9.438496           0.000000
           72              C      13.732709      11.315201      12.712172      -0.103600      34.173307 0.42255498E+03  0.98980199E+04                                 9.238599                            6.944491      -0.043222       1.962504                    0.999589      29.258297      84.913620       0.610959       0.427985      -1.053287       0.007934       0.000549      -0.025725       0.026926      -0.015465       0.001548       0.002000       0.018994       0.058709      -0.028064       0.008351       0.019713             10.664227       5.679116       3.287920      -0.362317      14.455088      -1.406423      11.858477           0.000000
           73              C      10.749266       9.859919       1.153076      -0.104162      33.725778 0.41566633E+03  0.96700063E+04                                 9.081210                            6.813609       0.121925       2.013689                    0.999707      28.933445      82.931914       0.628613       0.418833      -1.061921      -0.012229      -0.009162      -0.018108       0.023693      -0.005992       0.011558       0.002908       0.019440       0.059880      -0.022334      -0.002872       0.025207             10.584057       7.270000       3.782489       1.888651      15.335983      -1.384951       9.146187           0.000000
           74              C      13.504326      10.343785      10.544177      -0.110863      34.567768 0.43700595E+03  0.10330533E+05                                 9.318619                            7.051393      -0.036134       1.960725                    0.999635      29.611560      86.540144       0.607263       0.426672      -1.053322       0.020293       0.025428       0.006552       0.033186      -0.013722       0.009466       0.022507      -0.001186       0.012824      -0.031036       0.006795       0.024241             10.869194       5.798162       2.947554      -0.799260      14.607254      -2.199620      12.202167           0.000000
           75              C      13.977295      11.503437       9.979153      -0.097867      32.372869 0.40444363E+03  0.93750008E+04                                 8.910452                            6.776481      -0.011140       1.975290                    0.999624      28.980923      83.797814       0.620599       0.425776      -1.054154      -0.000944      -0.010699       0.025238       0.027428      -0.022238      -0.003170       0.006994       0.035208       0.038293      -0.035254       0.010316       0.024938             10.344015       5.630364       3.275288      -0.303563      15.332358      -1.457255      10.069323          -0.000001
           76              C       9.570098       2.775435      12.141834      -0.099920      32.783916 0.41156891E+03  0.95475283E+04                                 8.894878                            6.780058       0.083877       2.002246                    0.999685      28.817425      82.384220       0.630380       0.418847      -1.062299      -0.006807      -0.020493      -0.011318       0.024380      -0.001977       0.009910       0.025412      -0.008560      -0.000004      -0.026755      -0.001766       0.028521             10.192477       5.290700       2.740541      -0.731132      13.311084      -2.481589      11.975646           0.000000
           77              O      10.930633       5.911045       4.907568      -0.624078      45.812141 0.55883271E+03  0.13525238E+05                                10.092514                            7.251031       0.286867       2.137183                    0.996682      27.915593      72.931526       0.717289       0.352817      -1.147277       0.023118       0.051086      -0.068504       0.088527      -0.015179       0.019512      -0.003472      -0.136985       0.023518      -0.078284       0.011498       0.066786             12.622700       8.274159       0.379086      -3.090792       6.196519       0.407359      23.397423           0.000000
           78              O      10.017939       5.967162       2.886763      -0.643829      41.089036 0.55396119E+03  0.13390617E+05                                 9.368896                            7.224936       0.380155       2.165179                    0.996574      28.149846      73.723975       0.717076       0.353362      -1.145755       0.039872       0.095043       0.048638       0.113968      -0.019408       0.051692      -0.002986      -0.081324      -0.083607      -0.079998       0.017778       0.062220             11.100442      14.660698       1.530324       5.531984       6.614201       0.184899      12.026426           0.000000
           79              O       8.569407       6.389067       8.431091      -0.660008      46.311098 0.69173956E+03  0.17739236E+05                                10.325187                            8.235067      -0.018127       2.017881                    0.995269      29.737829      81.162924       0.649667       0.367640      -1.130410      -0.073407       0.030904       0.031557       0.085671      -0.022078      -0.026665      -0.048681      -0.126558       0.041969      -0.087399      -0.000913       0.088313             12.073975      16.118878      -2.037226      -5.073075       8.511713       2.449489      11.591333           0.000001
           80              O       6.452408       5.305539       1.996185      -0.608171      37.347091 0.54142151E+03  0.13038381E+05                                 8.867612                            7.202943       0.228172       2.123694                    0.996412      27.847524      73.263668       0.707787       0.359348      -1.138715      -0.055597       0.028263       0.000082       0.062369       0.025056       0.056883      -0.009076      -0.088088      -0.099758      -0.091068       0.023284       0.067784             10.241597      15.826698      -2.402534       2.925300       6.290651      -1.069572       8.607443           0.000000
           81              O       8.142385       7.466375      10.297975      -0.625739      33.274383 0.49626773E+03  0.11683147E+05                                 8.125301                            6.815569       0.480682       2.199230                    0.997594      27.813622      72.138191       0.741213       0.351010      -1.146446      -0.058197      -0.009528      -0.020492       0.062430       0.025160       0.032013      -0.011028      -0.116970       0.111715      -0.091083       0.041313       0.049771              9.061784       9.858993       1.367143       2.721585       6.416145       2.391097      10.910215          -0.000000
           82              O       5.545179       5.738072       0.012044      -0.655666      36.656912 0.56254048E+03  0.13665637E+05                                 8.691174                            7.290361       0.339157       2.140246                    0.997271      28.643106      75.477700       0.711630       0.354304      -1.143712      -0.020054       0.020670       0.076673       0.081904       0.042526       0.007904      -0.002051      -0.134394       0.071591      -0.092030       0.024437       0.067592              9.798948       9.093136      -0.222575      -3.420439       5.932284       0.428899      14.371425          -0.000000
           83              O       7.947891       4.028988       3.948620      -0.624078      45.812132 0.55883264E+03  0.13525236E+05                                10.092512                            7.251031       0.286867       2.137183                    0.996682      27.915592      72.931521       0.717289       0.352817      -1.147277      -0.056062       0.001125       0.068504       0.088527      -0.062778       0.005266       0.019106       0.062625       0.023518      -0.078284       0.011498       0.066786             12.622698       6.876104       1.045851      -0.962815       7.594572      -2.965118      23.397417           0.000000
           84              O       8.290130       4.876945       5.969425      -0.643829      41.089033 0.55396117E+03  0.13390616E+05                                 9.368896                            7.224936       0.380155       2.165179                    0.996574      28.149848      73.723983       0.717076       0.353362      -1.145755      -0.102950       0.004925      -0.048638       0.113968      -0.043813       0.019557       0.047942       0.021020      -0.083607      -0.079998       0.017778       0.062220             11.100441       9.294476       4.089599       2.548258      11.980419       4.913593      12.026427           0.000000
           85              O       8.532872       6.366013       0.425097      -0.660008      46.311111 0.69173986E+03  0.17739246E+05                                10.325189                            8.235069      -0.018127       2.017881                    0.995269      29.737828      81.162923       0.649667       0.367640      -1.130410       0.003705       0.079560      -0.031557       0.085671      -0.063069      -0.055418      -0.003112       0.045340       0.041969      -0.087399      -0.000913       0.088313             12.073977       8.338263       1.673534       0.027095      16.292336      -5.633416      11.591333           0.000000
           86              O      10.422179       7.810394       6.860003      -0.608171      37.347089 0.54142146E+03  0.13038379E+05                                 8.867612                            7.202942       0.228173       2.123694                    0.996412      27.847523      73.263662       0.707787       0.359348      -1.138715      -0.001577       0.062349      -0.000082       0.062369      -0.018456       0.016295       0.055250       0.094383      -0.099758      -0.091068       0.023284       0.067783             10.241596       6.190756       2.193078       0.293864      15.926591       3.100807       8.607441           0.000001
           87              O      12.974564      10.515395      16.270589      -0.625739      33.274404 0.49626820E+03  0.11683161E+05                                 8.125305                            6.815574       0.480681       2.199230                    0.997594      27.813627      72.138216       0.741212       0.351010      -1.146446       0.033652       0.048427       0.020492       0.062430      -0.029613       0.003827       0.033642       0.112722       0.111716      -0.091083       0.041312       0.049771              9.061789       8.116533       2.198168       3.329783       8.158615       1.427208      10.910218          -0.000000
           88              O      10.422312       8.815456       8.844144      -0.655666      36.656895 0.56254014E+03  0.13665627E+05                                 8.691171                            7.290358       0.339158       2.140246                    0.997271      28.643103      75.477681       0.711631       0.354304      -1.143712      -0.010024       0.026998      -0.076673       0.081904      -0.025453       0.001551       0.008017       0.150679       0.071591      -0.092029       0.024437       0.067592              9.798944       6.345047       1.088052      -1.085279       8.680365      -3.271927      14.371420          -0.000000
           89              O       9.673059       7.089520      12.804808      -0.624078      45.812125 0.55883251E+03  0.13525232E+05                                10.092511                            7.251030       0.286867       2.137183                    0.996682      27.915590      72.931511       0.717289       0.352817      -1.147277      -0.023118      -0.051086       0.068504       0.088527      -0.015179       0.019512      -0.003472      -0.136985       0.023518      -0.078284       0.011498       0.066786             12.622696       8.274157       0.379085      -3.090791       6.196517       0.407359      23.397415           0.000000
           90              O      10.585753       7.033403      14.825613      -0.643829      41.089038 0.55396123E+03  0.13390618E+05                                 9.368897                            7.224936       0.380155       2.165179                    0.996574      28.149847      73.723979       0.717076       0.353362      -1.145755      -0.039872      -0.095043      -0.048638       0.113968      -0.019408       0.051691      -0.002986      -0.081324      -0.083607      -0.079998       0.017778       0.062220             11.100442      14.660699       1.530324       5.531984       6.614202       0.184899      12.026426           0.000000
           91              O      12.034285       6.611498       9.281285      -0.660008      46.311103 0.69173966E+03  0.17739240E+05                                10.325188                            8.235068      -0.018127       2.017881                    0.995269      29.737831      81.162935       0.649667       0.367640      -1.130410       0.073407      -0.030904      -0.031557       0.085671      -0.022078      -0.026665      -0.048681      -0.126558       0.041969      -0.087399      -0.000913       0.088313             12.073976      16.118879      -2.037227      -5.073076       8.511714       2.449490      11.591335           0.000000
           92              O      14.151284       7.695026      15.716191      -0.608171      37.347083 0.54142138E+03  0.13038377E+05                                 8.867611                            7.202941       0.228173       2.123694                    0.996412      27.847522      73.263658       0.707787       0.359348      -1.138715       0.055597      -0.028263      -0.000082       0.062369       0.025057       0.056883      -0.009076      -0.088088      -0.099758      -0.091068       0.023284       0.067784             10.241595      15.826695      -2.402533       2.925300       6.290650      -1.069572       8.607441           0.000000
           93              O      12.461307       5.534190       7.414401      -0.625739      33.274407 0.49626815E+03  0.11683160E+05                                 8.125306                            6.815574       0.480681       2.199230                    0.997594      27.813627      72.138221       0.741212       0.351010      -1.146446       0.058197       0.009528       0.020492       0.062430       0.025160       0.032013      -0.011028      -0.116970       0.111716      -0.091083       0.041313       0.049771              9.061790       9.859000       1.367144       2.721588       6.416149       2.391099      10.910223          -0.000000
           94              O       9.828260       3.962296      -0.012044      -0.655666      36.656887 0.56254004E+03  0.13665624E+05                                 8.691169                            7.290357       0.339158       2.140246                    0.997271      28.643101      75.477671       0.711631       0.354303      -1.143712       0.020054      -0.020670      -0.076673       0.081904       0.042526       0.007904      -0.002051      -0.134394       0.071591      -0.092030       0.024437       0.067592              9.798942       9.093130      -0.222575      -3.420436       5.932280       0.428898      14.371415          -0.000000
           95              O      12.655801       8.971577      13.763756      -0.624078      45.812143 0.55883276E+03  0.13525239E+05                                10.092514                            7.251032       0.286866       2.137183                    0.996682      27.915594      72.931530       0.717289       0.352817      -1.147277       0.056062      -0.001125      -0.068504       0.088527      -0.062778       0.005266       0.019106       0.062625       0.023518      -0.078284       0.011498       0.066786             12.622700       6.876105       1.045851      -0.962816       7.594573      -2.965118      23.397423           0.000000
           96              O      12.313562       8.123620      11.742951      -0.643829      41.089031 0.55396112E+03  0.13390615E+05                                 9.368896                            7.224935       0.380155       2.165179                    0.996574      28.149848      73.723981       0.717076       0.353362      -1.145755       0.102950      -0.004925       0.048638       0.113968      -0.043813       0.019557       0.047942       0.021020      -0.083607      -0.079998       0.017778       0.062220             11.100440       9.294475       4.089598       2.548258      11.980418       4.913593      12.026428           0.000000
           97              O      12.070820       6.634552      17.287279      -0.660008      46.311109 0.69173984E+03  0.17739245E+05                                10.325189                            8.235069      -0.018127       2.017881                    0.995269      29.737828      81.162924       0.649667       0.367640      -1.130410      -0.003705      -0.079560       0.031557       0.085671      -0.063069      -0.055418      -0.003112       0.045340       0.041969      -0.087399      -0.000913       0.088313             12.073977       8.338262       1.673533       0.027095      16.292336      -5.633415      11.591333           0.000000
           98              O      10.181513       5.190171      10.852373      -0.608171      37.347083 0.54142137E+03  0.13038377E+05                                 8.867611                            7.202941       0.228173       2.123694                    0.996412      27.847521      73.263656       0.707787       0.359348      -1.138715       0.001577      -0.062349       0.000082       0.062369      -0.018456       0.016295       0.055250       0.094383      -0.099758      -0.091068       0.023284       0.067783             10.241595       6.190756       2.193078       0.293864      15.926588       3.100807       8.607441           0.000000
           99              O       7.629128       2.485170       1.441787      -0.625739      33.274382 0.49626782E+03  0.11683150E+05                                 8.125301                            6.815570       0.480681       2.199230                    0.997594      27.813622      72.138191       0.741212       0.351010      -1.146446      -0.033652      -0.048427      -0.020492       0.062430      -0.029613       0.003827       0.033642       0.112722       0.111716      -0.091083       0.041313       0.049771              9.061784       8.116529       2.198166       3.329781       8.158610       1.427206      10.910212          -0.000000
          100              O      10.181380       4.185109       8.868232      -0.655666      36.656901 0.56254027E+03  0.13665631E+05                                 8.691172                            7.290359       0.339158       2.140246                    0.997271      28.643104      75.477688       0.711630       0.354304      -1.143712       0.010024      -0.026998       0.076673       0.081904      -0.025453       0.001551       0.008017       0.150679       0.071590      -0.092029       0.024437       0.067592              9.798945       6.345048       1.088052      -1.085279       8.680367      -3.271927      14.371422          -0.000000

******************************************************
Auxiliary information for the entire system
The total spin magnetic moment of the unit cell is   0.000047
The total net atomic charge of the unit cell is   0.000002
Accuracy of reproducing the electrostatic potential in the unit cell:
  The inner radius (bohr) =    5.0000
  The outer radius (bohr) =   12.0000
  Valid grid points have density less than (e/(bohr^3)) =    0.0001
  The number of valid grid points were=       119570
  The rms potential error without charges in kcal/mol is=      5.00307
  The rms potential error with partial charges in kcal/mol is=      1.17421
  The RRMSE value at monopole order=      0.23470
  The rms potential error with partial charges and cloud penetration in kcal/mol is=      1.17441
  The RRMSE value at monopole order with cloud penetration is=      0.23474
  The rms potential error with partial charges and atomic dipoles in kcal/mol is=      0.66386
  The RRMSE value at dipole order=      0.13269
  The rms potential error with partial charges, atomic dipoles and cloud penetration in kcal/mol is=      0.64727
  The RRMSE value at dipole order with cloud penetration=      0.12937

******************************************************
The electron densities and ab initio electrostatic potential were computed in VASP using the PBE functional and
projector augmented wave method. See the main text of the journal article for a description of computational details.
The atomic charges, dipoles, and quadrupoles were computed with the DDEC6 method as described in
(a) T. A. Manz and N. Gabaldon Limas, RSC Adv. 6 (2016) 47771-47801 DOI: 10.1039/c6ra04656h
(b) N. Gabaldon Limas and T. A. Manz, RSC Adv. 8 (2018) 2678-2707 DOI: 10.1039/c7ra11829e.
For each atom in the material, the electron cloud parameters were fit to the spherically averaged atom-in-material
electron density using radial positions for which this density was between 10^-4 and 10^-2 electrons per cubic bohr.
The polarizabilities, dispersion coefficients, and quantum Drude oscillator (QDO) parameters were fit using the MCLF method.
The magnetic structure of the system was optimized in VASP from the default ferromagnetic initial guess using spin polarization.
The atomic spin moments (ASMs) were computed on this optimized magnetic structure using the DDEC6 partition as inputs
to the method of T. A. Manz and D. S. Sholl, J. Chem. Theory Comput. 7 (2011) 4146-4164 DOI: 10.1021/ct200539n.
The RMSE and RRMSE were computed using a uniform grid with Ewald summation.
