# Supplementary material for: A collection of forcefield precursors for metal–organic frameworks
Source: RSC Adv. 2019 Nov 13;9(63):36492–507. doi: 10.1039/c9ra07327b (PMC9075174; doi:10.1039/c9ra07327b)
Supplement: RA-009-C9RA07327B-s4638 [file RA-009-C9RA07327B-s4638.xyz]

  100
jmolscript: load "" {1 1 1} spacegroup "x,y,z" unitcell [{      9.629200     0.000000     0.000000 }, {      0.000000    11.100600     0.000000 }, {      0.000000    -0.298155    16.023526 }]
Y      7.601483     5.601591     0.154787     1.864553
Y      2.786883    10.900232     7.856976     1.864553
Y      2.027717     5.200854    15.868739     1.864553
Y      6.842317    -0.097787     8.166550     1.864553
H      1.558005     3.879266    12.370162     0.103594
H      1.792957     2.608266    10.460158     0.114947
H      7.515591     2.953740     9.731087     0.109154
H      7.260417     4.215711    11.649103     0.120471
H      1.952802     1.126982     0.522367     0.121916
H      7.636919     0.868699    15.775161     0.121340
H      6.372605     1.223801    11.665127     0.103594
H      6.607557     2.494802    13.575131     0.114947
H      2.700991     2.149328    14.304202     0.109155
H      2.445817     0.887357    12.386186     0.120471
H      6.767402     4.274241     7.489396     0.121915
H      2.822319     4.234368     8.260128     0.121340
H      8.071195     6.923179     3.653364     0.103594
H      7.836243     8.194179     5.563368     0.114947
H      2.113609     7.848705     6.292439     0.109154
H      2.368783     6.586734     4.374423     0.120471
H      7.676398     9.675463    15.501159     0.121915
H      1.992281     9.933746     0.248365     0.121340
H      3.256595     9.578644     4.358399     0.103594
H      3.021643     8.307643     2.448395     0.114947
H      6.928209     8.653117     1.719324     0.109154
H      7.183383     9.915088     3.637340     0.120471
H      2.861798     6.528204     8.534130     0.121916
H      6.806881     6.568077     7.763398     0.121340
C      9.193960     4.131296    12.248383    -0.029246
C      0.809816     3.674566    11.857409    -0.106879
C      0.951365     2.917762    10.710125    -0.092771
C      9.477059     2.617055     9.928177    -0.033330
C      8.252224     3.121242    10.274285    -0.118758
C      8.097194     3.876877    11.424774    -0.092527
C      8.963822     4.781287    13.587950     0.637277
C     -0.016370     1.669708     8.760062     0.657952
C     -0.013481     1.383662     0.150621    -0.028557
C      1.168985     0.673602     0.309254    -0.107708
C      8.435179     0.401795    15.871303    -0.107051
C     -0.012518     2.884961     0.302845     0.644653
C      4.379360     0.971772    11.786906    -0.029246
C      5.624416     1.428502    12.177880    -0.106879
C      5.765965     2.185306    13.325164    -0.092771
C      4.662459     2.486013    14.107112    -0.033330
C      3.437624     1.981825    13.761004    -0.118758
C      3.282594     1.226191    12.610515    -0.092527
C      4.149222     0.321781    10.447339     0.637277
C      4.798230     3.433360    15.275227     0.657952
C      4.801119     4.017560     7.861142    -0.028557
C      5.983585     4.727620     7.702509    -0.107708
C      3.620579     4.701272     8.163986    -0.107051
C      4.802082     2.516261     7.708918     0.644654
C      0.435240     6.671149     3.775143    -0.029246
C      8.819384     7.127879     4.166117    -0.106879
C      8.677835     7.884683     5.313401    -0.092771
C      0.152141     8.185390     6.095349    -0.033330
C      1.376976     7.681203     5.749241    -0.118758
C      1.532006     6.925568     4.598752    -0.092527
C      0.665378     6.021158     2.435576     0.637277
C      0.016370     9.132737     7.263464     0.657952
C      0.013481     9.418783    15.872905    -0.028558
C      8.460215    10.128843    15.714272    -0.107703
C      1.194021    10.400650     0.152223    -0.107047
C      0.012518     7.917484    15.720681     0.644653
C      5.249840     9.830673     4.236620    -0.029246
C      4.004784     9.373943     3.845646    -0.106879
C      3.863235     8.617139     2.698362    -0.092771
C      4.966741     8.316432     1.916414    -0.033331
C      6.191576     8.820620     2.262522    -0.118758
C      6.346606     9.576254     3.413011    -0.092526
C      5.479978    10.480664     5.576187     0.637277
C      4.830970     7.369085     0.748299     0.657952
C      4.828081     6.784885     8.162384    -0.028558
C      3.645615     6.074825     8.321017    -0.107703
C      6.008621     6.101173     7.859540    -0.107047
C      4.827118     8.286184     8.314608     0.644653
O      7.803504     5.153549    13.865157    -0.568367
O      0.285987     4.869406    14.400343    -0.686400
O      8.581543     1.358368     8.131939    -0.633688
O      1.127579     1.247254     8.495673    -0.623816
O      8.479474     3.453796     0.336494    -0.648811
O      1.090988     3.453468     0.354120    -0.617952
O      2.988904    -0.050481    10.170132    -0.568367
O      5.100587     0.233662     9.634946    -0.686400
O      3.766943     3.744700    15.903350    -0.633688
O      5.942179     3.855813    15.539616    -0.623817
O      3.664874     1.947427     7.675269    -0.648812
O      5.905588     1.947755     7.657643    -0.617952
O      1.825696     5.648896     2.158369    -0.568367
O      9.343213     5.933039     1.623183    -0.686400
O      1.047657     9.444077     7.891587    -0.633688
O      8.501621     9.555191     7.527853    -0.623816
O      1.149726     7.348649    15.687032    -0.648811
O      8.538212     7.348977    15.669406    -0.617952
O      6.640296    10.852926     5.853394    -0.568367
O      4.528613    10.568783     6.388580    -0.686400
O      5.862257     7.057745     0.120176    -0.633688
O      3.687021     6.946632     0.483910    -0.623816
O      5.964326     8.855018     8.348257    -0.648811
O      3.723612     8.854690     8.365883    -0.617952

The following XYZ coordinates are in angstroms. Other properties are in atomic units.
The sperically averaged electron density of each atom fit to a function of the form exp(a - br)
eigen_1, eigen_2 and eigen_3 are the three eigenvalues of traceless quadrupole moment tensor
  atom number  atomic symbol              X              Y              Z     net charge C6 coefficient C8 coefficient C10 coefficient fluctuating dipole atomic polarizability isotropic forcefield polarizability              a              b squared Pearson coefficient          <r^3>          <r^4>         wp_QDO          m_QDO          q_QDO       dipole_x       dipole_y       dipole_z         dipole            Qxy            Qxz            Qyz     Q(x^2-y^2)  Q(3z^2 - R^2)        eigen_1        eigen_2        eigen_3 static polarizability      alpha(xx)      alpha(xy)      alpha(xz)      alpha(yy)      alpha(yz)      alpha(zz) atomic spin moment
            1              Y       7.601483       5.601591       0.154787       1.864553     187.423177 0.40419726E+04  0.15428160E+06                                24.859422                           19.658207       0.201292       1.795976                    0.999696      70.272564     202.931951       0.447569       0.358530      -1.188213      -0.042931      -0.006761       0.036923       0.057028       0.008436      -0.062757      -0.064383      -0.087153       0.496082      -0.139446      -0.056681       0.196127             30.279561      35.448974       1.544172       2.908963      32.377125       7.127389      23.012585           0.000014
            2              Y       2.786883      10.900232       7.856976       1.864553     187.423156 0.40419724E+04  0.15428160E+06                                24.859420                           19.658206       0.201292       1.795976                    0.999696      70.272563     202.931941       0.447569       0.358530      -1.188213      -0.042931       0.006761      -0.036923       0.057027      -0.008436       0.062757      -0.064383      -0.087153       0.496082      -0.139446      -0.056681       0.196127             30.279558      35.448964      -1.544178      -2.908969      32.377121       7.127393      23.012587           0.000018
            3              Y       2.027717       5.200854      15.868739       1.864553     187.423173 0.40419725E+04  0.15428160E+06                                24.859421                           19.658206       0.201292       1.795976                    0.999696      70.272565     202.931950       0.447569       0.358530      -1.188213       0.042931       0.006761      -0.036923       0.057028       0.008436      -0.062757      -0.064383      -0.087153       0.496082      -0.139446      -0.056681       0.196127             30.279560      35.448973       1.544172       2.908965      32.377123       7.127388      23.012584           0.000017
            4              Y       6.842317      -0.097787       8.166550       1.864553     187.423174 0.40419731E+04  0.15428163E+06                                24.859421                           19.658208       0.201292       1.795976                    0.999696      70.272567     202.931957       0.447569       0.358530      -1.188213       0.042931      -0.006761       0.036923       0.057027      -0.008436       0.062757      -0.064383      -0.087152       0.496082      -0.139446      -0.056681       0.196127             30.279559      35.448967      -1.544179      -2.908969      32.377122       7.127394      23.012589           0.000017
            5              H       1.558005       3.879266      12.370162       0.103594       1.196484 0.89731738E+01  0.89959253E+02                                 1.799984                            1.704768      -1.163121       2.315169                    0.996412       3.562745       9.828167       0.503026       1.214551      -0.723821       0.029912       0.008501       0.014977       0.034515       0.004186       0.001457       0.006702       0.018899      -0.012349      -0.012898      -0.000017       0.012914              1.831017       2.139853       0.076094       0.426734       1.484719       0.160616       1.868479          -0.000000
            6              H       1.792957       2.608266      10.460158       0.114947       1.070790 0.77067911E+01  0.75703833E+02                                 1.784306                            1.663832      -1.247550       2.289980                    0.994303       3.720107      10.760818       0.462898       1.347027      -0.692992       0.035768      -0.011934      -0.011014       0.039282      -0.001303      -0.001762       0.006348       0.023158      -0.014948      -0.013707      -0.000689       0.014396              1.845997       2.353755      -0.338615      -0.241279       1.543694       0.127949       1.640541           0.000001
            7              H       7.515591       2.953740       9.731087       0.109154       1.045268 0.74180473E+01  0.72249411E+02                                 1.755072                            1.629729      -1.297750       2.257363                    0.994146       3.807358      11.003276       0.468370       1.342679      -0.692840      -0.029886       0.000700      -0.021602       0.036882      -0.003129       0.001154       0.004138       0.025871      -0.002528      -0.014235       0.000474       0.013761              1.822398       2.136379       0.087653       0.505488       1.448858       0.119511       1.881956           0.000001
            8              H       7.260417       4.215711      11.649103       0.120471       1.137036 0.85079320E+01  0.84202706E+02                                 1.753696                            1.672807      -1.010059       2.405786                    0.997948       3.395644       9.319834       0.501770       1.233386      -0.720738      -0.037621       0.016736       0.005855       0.041590      -0.008960       0.003948       0.005006       0.020940      -0.018578      -0.014945      -0.002108       0.017053              1.775595       2.168583      -0.239634      -0.184797       1.532814       0.102725       1.625389           0.000001
            9              H       1.952802       1.126982       0.522367       0.121916       1.080202 0.78606294E+01  0.76017673E+02                                 1.673964                            1.590883      -0.874943       2.470202                    0.999151       3.274246       8.786752       0.524564       1.207398      -0.727014       0.035625       0.018385       0.010252       0.041379       0.001767       0.006988       0.004802       0.016762      -0.041135      -0.016553      -0.000711       0.017264              1.697158       1.953991       0.352989       0.102617       1.757881       0.015131       1.379602           0.000001
           10              H       7.636919       0.868699      15.775161       0.121340       1.067021 0.76564596E+01  0.73995937E+02                                 1.693313                            1.593788      -0.983886       2.418677                    0.998106       3.375729       9.233648       0.509404       1.244126      -0.717314      -0.035718       0.018208      -0.002018       0.040142      -0.001978       0.002574       0.000529       0.013192      -0.044843      -0.015205       0.000638       0.014567              1.733036       2.038775      -0.418943       0.154214       1.797870      -0.118793       1.362463           0.000000
           11              H       6.372605       1.223801      11.665127       0.103594       1.196483 0.89731700E+01  0.89959207E+02                                 1.799984                            1.704768      -1.163120       2.315170                    0.996412       3.562744       9.828164       0.503026       1.214551      -0.723821       0.029912      -0.008501      -0.014977       0.034515      -0.004186      -0.001457       0.006702       0.018899      -0.012349      -0.012898      -0.000017       0.012914              1.831016       2.139852      -0.076094      -0.426734       1.484719       0.160616       1.868478           0.000000
           12              H       6.607557       2.494802      13.575131       0.114947       1.070790 0.77067962E+01  0.75703893E+02                                 1.784306                            1.663832      -1.247550       2.289980                    0.994303       3.720108      10.760820       0.462898       1.347027      -0.692992       0.035768       0.011934       0.011014       0.039282       0.001303       0.001762       0.006348       0.023158      -0.014948      -0.013707      -0.000689       0.014396              1.845997       2.353756       0.338615       0.241279       1.543694       0.127949       1.640541           0.000001
           13              H       2.700991       2.149328      14.304202       0.109155       1.045268 0.74180489E+01  0.72249431E+02                                 1.755072                            1.629729      -1.297751       2.257363                    0.994146       3.807358      11.003277       0.468370       1.342679      -0.692840      -0.029886      -0.000700       0.021602       0.036882       0.003129      -0.001154       0.004138       0.025871      -0.002528      -0.014235       0.000474       0.013761              1.822398       2.136378      -0.087654      -0.505488       1.448859       0.119512       1.881956           0.000001
           14              H       2.445817       0.887357      12.386186       0.120471       1.137036 0.85079268E+01  0.84202646E+02                                 1.753696                            1.672807      -1.010058       2.405786                    0.997948       3.395643       9.319832       0.501770       1.233387      -0.720738      -0.037621      -0.016736      -0.005855       0.041590       0.008960      -0.003948       0.005006       0.020940      -0.018578      -0.014945      -0.002108       0.017053              1.775595       2.168583       0.239634       0.184798       1.532814       0.102725       1.625389           0.000001
           15              H       6.767402       4.274241       7.489396       0.121915       1.080201 0.78606257E+01  0.76017627E+02                                 1.673963                            1.590883      -0.874942       2.470202                    0.999151       3.274246       8.786751       0.524564       1.207398      -0.727014       0.035625      -0.018385      -0.010252       0.041379      -0.001767      -0.006988       0.004802       0.016762      -0.041135      -0.016552      -0.000711       0.017264              1.697158       1.953991      -0.352989      -0.102617       1.757880       0.015131       1.379601           0.000001
           16              H       2.822319       4.234368       8.260128       0.121340       1.067020 0.76564540E+01  0.73995871E+02                                 1.693312                            1.593787      -0.983885       2.418677                    0.998106       3.375728       9.233645       0.509404       1.244126      -0.717314      -0.035718      -0.018208       0.002018       0.040142       0.001978      -0.002574       0.000529       0.013192      -0.044843      -0.015205       0.000638       0.014567              1.733035       2.038774       0.418942      -0.154214       1.797869      -0.118793       1.362463           0.000000
           17              H       8.071195       6.923179       3.653364       0.103594       1.196484 0.89731738E+01  0.89959255E+02                                 1.799984                            1.704768      -1.163121       2.315169                    0.996412       3.562745       9.828168       0.503026       1.214552      -0.723821      -0.029912      -0.008500      -0.014977       0.034515       0.004186       0.001457       0.006702       0.018899      -0.012349      -0.012898      -0.000017       0.012914              1.831017       2.139853       0.076094       0.426734       1.484719       0.160616       1.868479          -0.000000
           18              H       7.836243       8.194179       5.563368       0.114947       1.070790 0.77067916E+01  0.75703842E+02                                 1.784306                            1.663832      -1.247550       2.289980                    0.994303       3.720107      10.760819       0.462898       1.347027      -0.692992      -0.035768       0.011934       0.011014       0.039282      -0.001303      -0.001762       0.006348       0.023158      -0.014948      -0.013707      -0.000689       0.014396              1.845997       2.353756      -0.338615      -0.241279       1.543694       0.127949       1.640541           0.000001
           19              H       2.113609       7.848705       6.292439       0.109154       1.045268 0.74180501E+01  0.72249447E+02                                 1.755073                            1.629729      -1.297751       2.257363                    0.994145       3.807359      11.003281       0.468370       1.342680      -0.692840       0.029886      -0.000700       0.021602       0.036882      -0.003129       0.001154       0.004138       0.025871      -0.002528      -0.014235       0.000474       0.013761              1.822398       2.136380       0.087653       0.505488       1.448859       0.119511       1.881957           0.000001
           20              H       2.368783       6.586734       4.374423       0.120471       1.137036 0.85079334E+01  0.84202725E+02                                 1.753697                            1.672808      -1.010059       2.405786                    0.997948       3.395644       9.319835       0.501770       1.233387      -0.720738       0.037621      -0.016736      -0.005855       0.041590      -0.008959       0.003948       0.005006       0.020940      -0.018578      -0.014945      -0.002108       0.017053              1.775596       2.168584      -0.239634      -0.184798       1.532814       0.102725       1.625389           0.000001
           21              H       7.676398       9.675463      15.501159       0.121915       1.080204 0.78606463E+01  0.76017876E+02                                 1.673966                            1.590885      -0.874944       2.470202                    0.999151       3.274248       8.786759       0.524564       1.207398      -0.727014      -0.035625      -0.018385      -0.010252       0.041379       0.001767       0.006988       0.004802       0.016762      -0.041135      -0.016553      -0.000711       0.017264              1.697160       1.953994       0.352991       0.102617       1.757884       0.015131       1.379603           0.000001
           22              H       1.992281       9.933746       0.248365       0.121340       1.067023 0.76564741E+01  0.73996109E+02                                 1.693314                            1.593789      -0.983886       2.418676                    0.998106       3.375731       9.233654       0.509404       1.244125      -0.717314       0.035718      -0.018208       0.002018       0.040142      -0.001979       0.002574       0.000529       0.013192      -0.044843      -0.015205       0.000638       0.014567              1.733038       2.038777      -0.418944       0.154214       1.797872      -0.118794       1.362464           0.000000
           23              H       3.256595       9.578644       4.358399       0.103594       1.196483 0.89731713E+01  0.89959224E+02                                 1.799984                            1.704768      -1.163121       2.315170                    0.996412       3.562744       9.828165       0.503026       1.214552      -0.723821      -0.029912       0.008501       0.014977       0.034515      -0.004186      -0.001457       0.006702       0.018899      -0.012349      -0.012898      -0.000017       0.012914              1.831017       2.139852      -0.076094      -0.426734       1.484720       0.160617       1.868479          -0.000000
           24              H       3.021643       8.307643       2.448395       0.114947       1.070790 0.77067948E+01  0.75703880E+02                                 1.784307                            1.663832      -1.247550       2.289980                    0.994303       3.720108      10.760822       0.462898       1.347027      -0.692992      -0.035768      -0.011934      -0.011014       0.039282       0.001303       0.001762       0.006348       0.023158      -0.014948      -0.013707      -0.000689       0.014396              1.845997       2.353756       0.338615       0.241279       1.543694       0.127949       1.640541           0.000001
           25              H       6.928209       8.653117       1.719324       0.109154       1.045268 0.74180504E+01  0.72249453E+02                                 1.755073                            1.629729      -1.297751       2.257363                    0.994146       3.807359      11.003282       0.468370       1.342680      -0.692840       0.029886       0.000700      -0.021602       0.036882       0.003129      -0.001154       0.004138       0.025871      -0.002528      -0.014235       0.000474       0.013761              1.822399       2.136379      -0.087654      -0.505488       1.448859       0.119512       1.881957           0.000001
           26              H       7.183383       9.915088       3.637340       0.120471       1.137036 0.85079322E+01  0.84202708E+02                                 1.753696                            1.672807      -1.010059       2.405786                    0.997948       3.395644       9.319834       0.501770       1.233386      -0.720738       0.037621       0.016736       0.005855       0.041590       0.008959      -0.003948       0.005006       0.020940      -0.018578      -0.014945      -0.002108       0.017053              1.775595       2.168583       0.239634       0.184798       1.532814       0.102725       1.625389           0.000001
           27              H       2.861798       6.528204       8.534130       0.121916       1.080204 0.78606455E+01  0.76017864E+02                                 1.673965                            1.590884      -0.874944       2.470202                    0.999151       3.274249       8.786761       0.524564       1.207397      -0.727014      -0.035625       0.018385       0.010252       0.041379      -0.001767      -0.006988       0.004802       0.016762      -0.041135      -0.016553      -0.000711       0.017264              1.697160       1.953994      -0.352990      -0.102617       1.757882       0.015131       1.379602           0.000001
           28              H       6.806881       6.568077       7.763398       0.121340       1.067023 0.76564741E+01  0.73996106E+02                                 1.693314                            1.593789      -0.983886       2.418676                    0.998106       3.375731       9.233653       0.509404       1.244125      -0.717314       0.035718       0.018208      -0.002018       0.040142       0.001979      -0.002574       0.000529       0.013192      -0.044843      -0.015205       0.000638       0.014567              1.733037       2.038777       0.418943      -0.154214       1.797871      -0.118794       1.362464           0.000000
           29              C       9.193960       4.131296      12.248383      -0.029246      35.912129 0.42383340E+03  0.97944964E+04                                 9.320020                            6.756711       0.155528       2.057555                    0.999379      26.756953      73.612861       0.656164       0.403931      -1.084010       0.007071      -0.023297      -0.044347       0.050591      -0.001193       0.005282      -0.004924      -0.010144      -0.021664      -0.011058       0.000362       0.010695             11.231573      10.918973      -1.100157      -0.356640       7.194608       5.071055      15.581139           0.000000
           30              C       0.809816       3.674566      11.857409      -0.106879      31.794170 0.41702758E+03  0.97266552E+04                                 8.733723                            6.843630      -0.012347       1.968209                    0.999615      29.249050      84.426792       0.623545       0.421153      -1.058597      -0.016188      -0.007622      -0.016932       0.024634       0.014254       0.012777      -0.016886       0.007712      -0.016195      -0.030168       0.012701       0.017468              9.733462      10.691966      -1.509205      -0.917338       6.849709       3.914049      11.658711           0.000000
           31              C       0.951365       2.917762      10.710125      -0.092771      33.033626 0.43043580E+03  0.10131082E+05                                 9.040096                            7.008812      -0.059786       1.961112                    0.999481      29.152796      84.859062       0.608061       0.427968      -1.053113      -0.023579       0.009591       0.008196       0.026742      -0.004834      -0.014199      -0.018071      -0.004191      -0.041504      -0.030067       0.010402       0.019665             10.167192      11.390148      -0.780874       0.474291       7.116496       4.044361      11.994932          -0.000001
           32              C       9.477059       2.617055       9.928177      -0.033330      34.929634 0.42158374E+03  0.97346929E+04                                 9.108546                            6.731564       0.133420       2.046412                    0.999238      26.839494      73.937724       0.658095       0.403069      -1.084017       0.002595       0.041968       0.036125       0.055436      -0.008388       0.000372      -0.018021       0.007923       0.026426      -0.022003       0.000703       0.021299             10.694269      11.953131      -1.325874       0.123188       8.377507       5.069298      11.752169           0.000002
           33              C       8.252224       3.121242      10.274285      -0.118758      33.792903 0.44052164E+03  0.10429227E+05                                 9.156254                            7.075627      -0.025154       1.963256                    0.999648      29.680385      86.662336       0.607054       0.426181      -1.054161       0.019034       0.028213       0.014920       0.037160       0.006323       0.010934      -0.024321       0.023279       0.014374      -0.033759       0.009882       0.023878             10.327368      11.739433      -1.573010      -0.026786       7.378172       3.886995      11.864500          -0.000000
           34              C       8.097194       3.876877      11.424774      -0.092527      31.437598 0.41727212E+03  0.97366883E+04                                 8.724400                            6.884901       0.008551       1.983640                    0.999461      28.942236      83.641199       0.616179       0.425998      -1.055260       0.019606      -0.006720      -0.014810       0.025473      -0.009967      -0.008282      -0.022548       0.005657      -0.056903      -0.035230       0.012784       0.022446              9.721873       9.994518      -0.349742       1.053383       6.733296       3.762975      12.437806           0.000003
           35              C       8.963822       4.781287      13.587950       0.637277      22.641674 0.24007982E+03  0.49253809E+04                                 7.430923                            5.531317      -0.097287       2.034692                    0.999384      21.853970      61.077878       0.624725       0.477895      -1.015710       0.000848       0.035893       0.059847       0.069790       0.027706       0.007250      -0.062832      -0.122443      -0.191415      -0.090269      -0.028744       0.119013              8.767702       8.394560      -0.721116       0.279624       5.831257       3.385806      12.077290           0.000003
           36              C      -0.016370       1.669708       8.760062       0.657952      24.288456 0.23131611E+03  0.46867937E+04                                 7.653743                            5.384007      -0.059790       2.049621                    0.999080      21.336128      58.649587       0.643279       0.469934      -1.023224       0.014378      -0.030927      -0.078938       0.085991       0.006573       0.005307      -0.095113      -0.072668       0.049095      -0.075312      -0.042250       0.117562              9.180949      12.053043      -0.693777       0.405591       7.110281       3.551082       8.379522           0.000002
           37              C      -0.013481       1.383662       0.150621      -0.028557      36.339914 0.43483816E+03  0.10117882E+05                                 9.427639                            6.861945       0.087355       2.031733                    0.999259      26.997701      74.637679       0.648255       0.406067      -1.082103      -0.001216      -0.051671      -0.002016       0.051724      -0.000180      -0.006043       0.001492       0.015564      -0.003355      -0.007697      -0.003625       0.011322             11.473571      10.209724      -0.013608       0.796436      19.306534       0.074880       4.904455           0.000001
           38              C       1.168985       0.673602       0.309254      -0.107708      32.218625 0.41644055E+03  0.96917136E+04                                 8.805997                            6.826712       0.076462       1.998134                    0.999754      29.017949      83.167232       0.627129       0.419664      -1.061484      -0.016050      -0.015386      -0.007659       0.023515       0.017645       0.004464       0.005608       0.041895      -0.001343      -0.027691      -0.001208       0.028898             10.024645       9.344366      -0.865182       0.649042      15.911791      -0.439396       4.817778           0.000001
           39              C       8.435179       0.401795      15.871303      -0.107051      32.724921 0.42405192E+03  0.99087262E+04                                 8.883738                            6.879390       0.081935       1.998639                    0.999619      29.072472      83.356583       0.626318       0.418516      -1.062738       0.016526      -0.015858       0.008533       0.024442      -0.014103      -0.001711      -0.003112       0.036568      -0.014253      -0.021449      -0.004030       0.025479             10.096783       9.645378       0.443350       0.930687      15.809953      -0.158852       4.835019          -0.000000
           40              C      -0.012518       2.884961       0.302845       0.644653      23.093352 0.24175498E+03  0.49660582E+04                                 7.517531                            5.544188      -0.092706       2.034049                    0.999134      21.842978      60.992906       0.625371       0.476795      -1.016770      -0.002902       0.071946       0.018272       0.074287      -0.001612       0.012822      -0.009017       0.057133       0.351169      -0.087511      -0.031059       0.118571              8.947227       9.158053       0.097000      -0.018031      13.445346       0.246745       4.238281           0.000002
           41              C       4.379360       0.971772      11.786906      -0.029246      35.912117 0.42383324E+03  0.97944918E+04                                 9.320018                            6.756709       0.155528       2.057556                    0.999379      26.756947      73.612839       0.656164       0.403931      -1.084010       0.007071       0.023297       0.044347       0.050591       0.001193      -0.005282      -0.004924      -0.010144      -0.021664      -0.011058       0.000362       0.010696             11.231571      10.918971       1.100156       0.356639       7.194606       5.071053      15.581137          -0.000000
           42              C       5.624416       1.428502      12.177880      -0.106879      31.794164 0.41702750E+03  0.97266526E+04                                 8.733722                            6.843630      -0.012346       1.968209                    0.999615      29.249042      84.426763       0.623545       0.421153      -1.058597      -0.016188       0.007622       0.016932       0.024634      -0.014254      -0.012777      -0.016886       0.007712      -0.016195      -0.030168       0.012701       0.017468              9.733461      10.691963       1.509203       0.917337       6.849710       3.914050      11.658710           0.000001
           43              C       5.765965       2.185306      13.325164      -0.092771      33.033625 0.43043580E+03  0.10131082E+05                                 9.040096                            7.008812      -0.059786       1.961112                    0.999481      29.152797      84.859067       0.608061       0.427968      -1.053113      -0.023579      -0.009591      -0.008196       0.026742       0.004834       0.014199      -0.018071      -0.004191      -0.041504      -0.030067       0.010402       0.019665             10.167192      11.390147       0.780874      -0.474290       7.116497       4.044362      11.994932          -0.000001
           44              C       4.662459       2.486013      14.107112      -0.033330      34.929643 0.42158390E+03  0.97346976E+04                                 9.108548                            6.731565       0.133420       2.046412                    0.999238      26.839496      73.937733       0.658095       0.403069      -1.084017       0.002595      -0.041968      -0.036125       0.055436       0.008388      -0.000372      -0.018021       0.007923       0.026426      -0.022003       0.000703       0.021299             10.694272      11.953130       1.325876      -0.123187       8.377511       5.069301      11.752173           0.000001
           45              C       3.437624       1.981825      13.761004      -0.118758      33.792909 0.44052171E+03  0.10429229E+05                                 9.156255                            7.075627      -0.025154       1.963256                    0.999648      29.680387      86.662343       0.607054       0.426181      -1.054161       0.019034      -0.028213      -0.014920       0.037160      -0.006323      -0.010934      -0.024321       0.023279       0.014374      -0.033759       0.009882       0.023877             10.327370      11.739428       1.573009       0.026786       7.378174       3.886997      11.864506          -0.000000
           46              C       3.282594       1.226191      12.610515      -0.092527      31.437594 0.41727195E+03  0.97366833E+04                                 8.724398                            6.884899       0.008551       1.983640                    0.999461      28.942235      83.641190       0.616179       0.425998      -1.055260       0.019606       0.006720       0.014810       0.025473       0.009967       0.008282      -0.022548       0.005657      -0.056903      -0.035230       0.012784       0.022446              9.721872       9.994516       0.349742      -1.053382       6.733293       3.762974      12.437806           0.000003
           47              C       4.149222       0.321781      10.447339       0.637277      22.641669 0.24007976E+03  0.49253794E+04                                 7.430922                            5.531317      -0.097287       2.034693                    0.999384      21.853967      61.077866       0.624725       0.477895      -1.015710       0.000848      -0.035893      -0.059847       0.069790      -0.027706      -0.007250      -0.062832      -0.122443      -0.191415      -0.090269      -0.028744       0.119013              8.767701       8.394559       0.721116      -0.279624       5.831256       3.385805      12.077288           0.000003
           48              C       4.798230       3.433360      15.275227       0.657952      24.288457 0.23131608E+03  0.46867931E+04                                 7.653742                            5.384006      -0.059790       2.049621                    0.999080      21.336131      58.649597       0.643279       0.469934      -1.023224       0.014378       0.030927       0.078938       0.085990      -0.006573      -0.005307      -0.095113      -0.072668       0.049095      -0.075312      -0.042250       0.117562              9.180949      12.053046       0.693774      -0.405592       7.110279       3.551081       8.379521           0.000002
           49              C       4.801119       4.017560       7.861142      -0.028557      36.339905 0.43483813E+03  0.10117881E+05                                 9.427638                            6.861945       0.087355       2.031733                    0.999259      26.997700      74.637679       0.648255       0.406067      -1.082103      -0.001216       0.051671       0.002016       0.051724       0.000180       0.006043       0.001492       0.015564      -0.003355      -0.007697      -0.003625       0.011321             11.473568      10.209724       0.013609      -0.796436      19.306525       0.074880       4.904455           0.000001
           50              C       5.983585       4.727620       7.702509      -0.107708      32.218613 0.41644055E+03  0.96917135E+04                                 8.805995                            6.826713       0.076462       1.998134                    0.999754      29.017945      83.167218       0.627129       0.419664      -1.061484      -0.016050       0.015386       0.007659       0.023515      -0.017645      -0.004464       0.005608       0.041895      -0.001343      -0.027691      -0.001208       0.028899             10.024642       9.344368       0.865185      -0.649042      15.911780      -0.439397       4.817778           0.000001
           51              C       3.620579       4.701272       8.163986      -0.107051      32.724932 0.42405227E+03  0.99087362E+04                                 8.883740                            6.879393       0.081935       1.998639                    0.999619      29.072473      83.356590       0.626318       0.418516      -1.062738       0.016526       0.015858      -0.008533       0.024442       0.014103       0.001711      -0.003112       0.036568      -0.014253      -0.021449      -0.004030       0.025479             10.096786       9.645381      -0.443352      -0.930688      15.809955      -0.158853       4.835021          -0.000001
           52              C       4.802082       2.516261       7.708918       0.644654      23.093331 0.24175477E+03  0.49660529E+04                                 7.517526                            5.544185      -0.092706       2.034049                    0.999134      21.842977      60.992906       0.625372       0.476795      -1.016770      -0.002902      -0.071946      -0.018272       0.074287       0.001612      -0.012822      -0.009017       0.057133       0.351168      -0.087511      -0.031059       0.118571              8.947219       9.158055      -0.096999       0.018031      13.445324       0.246745       4.238279           0.000002
           53              C       0.435240       6.671149       3.775143      -0.029246      35.912113 0.42383320E+03  0.97944904E+04                                 9.320017                            6.756709       0.155528       2.057556                    0.999379      26.756946      73.612832       0.656164       0.403931      -1.084010      -0.007071       0.023297       0.044347       0.050591      -0.001193       0.005282      -0.004924      -0.010144      -0.021664      -0.011058       0.000362       0.010696             11.231569      10.918970      -1.100156      -0.356640       7.194605       5.071052      15.581132           0.000000
           54              C       8.819384       7.127879       4.166117      -0.106879      31.794162 0.41702747E+03  0.97266517E+04                                 8.733722                            6.843629      -0.012346       1.968209                    0.999615      29.249045      84.426773       0.623545       0.421153      -1.058597       0.016188       0.007622       0.016932       0.024634       0.014254       0.012777      -0.016886       0.007712      -0.016195      -0.030168       0.012701       0.017468              9.733460      10.691965      -1.509205      -0.917337       6.849708       3.914048      11.658708           0.000001
           55              C       8.677835       7.884683       5.313401      -0.092771      33.033629 0.43043585E+03  0.10131084E+05                                 9.040096                            7.008812      -0.059786       1.961112                    0.999481      29.152798      84.859068       0.608061       0.427968      -1.053113       0.023579      -0.009591      -0.008196       0.026742      -0.004834      -0.014199      -0.018071      -0.004191      -0.041504      -0.030067       0.010402       0.019665             10.167193      11.390149      -0.780874       0.474291       7.116496       4.044361      11.994932          -0.000001
           56              C       0.152141       8.185390       6.095349      -0.033330      34.929634 0.42158372E+03  0.97346924E+04                                 9.108546                            6.731564       0.133420       2.046412                    0.999238      26.839493      73.937724       0.658095       0.403069      -1.084017      -0.002595      -0.041968      -0.036125       0.055436      -0.008388       0.000372      -0.018021       0.007923       0.026426      -0.022003       0.000703       0.021300             10.694270      11.953133      -1.325874       0.123189       8.377508       5.069299      11.752170           0.000001
           57              C       1.376976       7.681203       5.749241      -0.118758      33.792904 0.44052165E+03  0.10429227E+05                                 9.156254                            7.075627      -0.025154       1.963256                    0.999648      29.680386      86.662338       0.607054       0.426181      -1.054161      -0.019034      -0.028213      -0.014920       0.037160       0.006323       0.010934      -0.024321       0.023279       0.014374      -0.033759       0.009882       0.023878             10.327368      11.739433      -1.573010      -0.026786       7.378172       3.886995      11.864499          -0.000000
           58              C       1.532006       6.925568       4.598752      -0.092527      31.437598 0.41727211E+03  0.97366879E+04                                 8.724399                            6.884901       0.008551       1.983640                    0.999461      28.942236      83.641193       0.616179       0.425998      -1.055260      -0.019606       0.006720       0.014810       0.025473      -0.009967      -0.008282      -0.022548       0.005657      -0.056903      -0.035230       0.012784       0.022446              9.721872       9.994518      -0.349743       1.053383       6.733295       3.762974      12.437804           0.000003
           59              C       0.665378       6.021158       2.435576       0.637277      22.641670 0.24007977E+03  0.49253796E+04                                 7.430921                            5.531316      -0.097287       2.034693                    0.999384      21.853967      61.077862       0.624726       0.477895      -1.015710      -0.000848      -0.035893      -0.059847       0.069790       0.027706       0.007250      -0.062832      -0.122443      -0.191415      -0.090269      -0.028744       0.119013              8.767700       8.394558      -0.721116       0.279624       5.831256       3.385804      12.077286           0.000003
           60              C       0.016370       9.132737       7.263464       0.657952      24.288457 0.23131611E+03  0.46867939E+04                                 7.653744                            5.384007      -0.059790       2.049621                    0.999080      21.336129      58.649595       0.643279       0.469934      -1.023224      -0.014378       0.030927       0.078938       0.085990       0.006573       0.005307      -0.095113      -0.072668       0.049095      -0.075312      -0.042250       0.117562              9.180950      12.053045      -0.693777       0.405591       7.110282       3.551082       8.379522           0.000002
           61              C       0.013481       9.418783      15.872905      -0.028558      36.339960 0.43483880E+03  0.10117900E+05                                 9.427648                            6.861951       0.087354       2.031733                    0.999259      26.997718      74.637741       0.648255       0.406067      -1.082103       0.001216       0.051671       0.002016       0.051724      -0.000180      -0.006043       0.001492       0.015564      -0.003355      -0.007697      -0.003625       0.011321             11.473583      10.209731      -0.013608       0.796437      19.306559       0.074880       4.904459           0.000001
           62              C       8.460215      10.128843      15.714272      -0.107703      32.218508 0.41643867E+03  0.96916581E+04                                 8.805971                            6.826693       0.076468       1.998136                    0.999754      29.017887      83.166977       0.627131       0.419663      -1.061485       0.016050       0.015386       0.007659       0.023516       0.017645       0.004464       0.005608       0.041895      -0.001343      -0.027691      -0.001208       0.028898             10.024615       9.344342      -0.865175       0.649041      15.911738      -0.439392       4.817765           0.000001
           63              C       1.194021      10.400650       0.152223      -0.107047      32.724809 0.42405008E+03  0.99086715E+04                                 8.883713                            6.879372       0.081941       1.998642                    0.999619      29.072412      83.356336       0.626320       0.418516      -1.062738      -0.016526       0.015858      -0.008533       0.024442      -0.014103      -0.001711      -0.003112       0.036568      -0.014253      -0.021449      -0.004031       0.025479             10.096755       9.645355       0.443344       0.930685      15.809905      -0.158852       4.835006          -0.000001
           64              C       0.012518       7.917484      15.720681       0.644653      23.093357 0.24175504E+03  0.49660600E+04                                 7.517532                            5.544189      -0.092707       2.034049                    0.999134      21.842983      60.992931       0.625371       0.476795      -1.016770       0.002902      -0.071946      -0.018272       0.074287      -0.001612       0.012822      -0.009017       0.057133       0.351169      -0.087511      -0.031060       0.118571              8.947228       9.158056       0.097000      -0.018031      13.445348       0.246745       4.238282           0.000002
           65              C       5.249840       9.830673       4.236620      -0.029246      35.912122 0.42383329E+03  0.97944933E+04                                 9.320019                            6.756710       0.155528       2.057556                    0.999379      26.756949      73.612845       0.656164       0.403931      -1.084010      -0.007071      -0.023297      -0.044347       0.050591       0.001193      -0.005282      -0.004924      -0.010144      -0.021664      -0.011058       0.000362       0.010696             11.231572      10.918972       1.100156       0.356639       7.194606       5.071054      15.581138          -0.000000
           66              C       4.004784       9.373943       3.845646      -0.106879      31.794167 0.41702755E+03  0.97266542E+04                                 8.733722                            6.843630      -0.012346       1.968209                    0.999615      29.249045      84.426772       0.623545       0.421153      -1.058597       0.016188      -0.007622      -0.016932       0.024634      -0.014254      -0.012777      -0.016886       0.007712      -0.016195      -0.030168       0.012701       0.017468              9.733461      10.691964       1.509203       0.917337       6.849710       3.914050      11.658711           0.000000
           67              C       3.863235       8.617139       2.698362      -0.092771      33.033631 0.43043590E+03  0.10131086E+05                                 9.040097                            7.008813      -0.059787       1.961111                    0.999481      29.152801      84.859084       0.608061       0.427968      -1.053113       0.023579       0.009591       0.008196       0.026742       0.004834       0.014199      -0.018071      -0.004191      -0.041504      -0.030067       0.010402       0.019665             10.167194      11.390149       0.780874      -0.474291       7.116498       4.044362      11.994934          -0.000001
           68              C       4.966741       8.316432       1.916414      -0.033331      34.929649 0.42158396E+03  0.97346994E+04                                 9.108550                            6.731566       0.133419       2.046412                    0.999238      26.839498      73.937746       0.658094       0.403069      -1.084017      -0.002595       0.041968       0.036125       0.055436       0.008388      -0.000372      -0.018021       0.007923       0.026426      -0.022003       0.000703       0.021299             10.694274      11.953133       1.325876      -0.123188       8.377513       5.069303      11.752176           0.000001
           69              C       6.191576       8.820620       2.262522      -0.118758      33.792916 0.44052180E+03  0.10429232E+05                                 9.156257                            7.075628      -0.025155       1.963256                    0.999648      29.680391      86.662363       0.607054       0.426181      -1.054160      -0.019034       0.028213       0.014920       0.037160      -0.006323      -0.010934      -0.024321       0.023279       0.014374      -0.033759       0.009882       0.023878             10.327371      11.739431       1.573010       0.026785       7.378175       3.886998      11.864509          -0.000000
           70              C       6.346606       9.576254       3.413011      -0.092526      31.437592 0.41727190E+03  0.97366819E+04                                 8.724398                            6.884899       0.008551       1.983640                    0.999461      28.942234      83.641187       0.616179       0.425998      -1.055260      -0.019606      -0.006720      -0.014810       0.025473       0.009967       0.008282      -0.022548       0.005657      -0.056903      -0.035230       0.012784       0.022446              9.721871       9.994515       0.349742      -1.053382       6.733293       3.762974      12.437806           0.000003
           71              C       5.479978      10.480664       5.576187       0.637277      22.641671 0.24007978E+03  0.49253798E+04                                 7.430922                            5.531317      -0.097287       2.034693                    0.999384      21.853968      61.077868       0.624726       0.477895      -1.015710      -0.000848       0.035893       0.059847       0.069790      -0.027706      -0.007250      -0.062832      -0.122443      -0.191415      -0.090269      -0.028744       0.119013              8.767701       8.394559       0.721116      -0.279624       5.831256       3.385805      12.077288           0.000003
           72              C       4.830970       7.369085       0.748299       0.657952      24.288459 0.23131609E+03  0.46867935E+04                                 7.653744                            5.384007      -0.059791       2.049621                    0.999080      21.336132      58.649606       0.643279       0.469934      -1.023224      -0.014378      -0.030927      -0.078938       0.085990      -0.006573      -0.005307      -0.095113      -0.072668       0.049096      -0.075312      -0.042250       0.117562              9.180950      12.053048       0.693774      -0.405592       7.110281       3.551082       8.379522           0.000002
           73              C       4.828081       6.784885       8.162384      -0.028558      36.339960 0.43483889E+03  0.10117903E+05                                 9.427647                            6.861951       0.087354       2.031732                    0.999259      26.997722      74.637756       0.648255       0.406067      -1.082103       0.001216      -0.051671      -0.002016       0.051724       0.000180       0.006043       0.001493       0.015564      -0.003356      -0.007697      -0.003625       0.011322             11.473581      10.209733       0.013609      -0.796437      19.306551       0.074879       4.904459           0.000001
           74              C       3.645615       6.074825       8.321017      -0.107703      32.218508 0.41643885E+03  0.96916634E+04                                 8.805972                            6.826695       0.076467       1.998136                    0.999754      29.017890      83.166993       0.627131       0.419663      -1.061485       0.016050      -0.015386      -0.007659       0.023516      -0.017645      -0.004464       0.005608       0.041895      -0.001344      -0.027691      -0.001208       0.028899             10.024615       9.344346       0.865179      -0.649041      15.911733      -0.439394       4.817767           0.000001
           75              C       6.008621       6.101173       7.859540      -0.107047      32.724817 0.42405040E+03  0.99086805E+04                                 8.883715                            6.879374       0.081941       1.998641                    0.999619      29.072413      83.356340       0.626320       0.418516      -1.062738      -0.016526      -0.015858       0.008533       0.024442       0.014103       0.001711      -0.003112       0.036568      -0.014253      -0.021449      -0.004031       0.025479             10.096756       9.645357      -0.443346      -0.930686      15.809904      -0.158852       4.835008          -0.000001
           76              C       4.827118       8.286184       8.314608       0.644653      23.093340 0.24175489E+03  0.49660561E+04                                 7.517528                            5.544187      -0.092707       2.034049                    0.999134      21.842985      60.992936       0.625371       0.476795      -1.016770       0.002902       0.071946       0.018272       0.074287       0.001612      -0.012822      -0.009017       0.057133       0.351169      -0.087511      -0.031059       0.118571              8.947221       9.158058      -0.096999       0.018031      13.445327       0.246745       4.238280           0.000002
           77              O       7.803504       5.153549      13.865157      -0.568367      30.450478 0.47014457E+03  0.10935466E+05                                 7.695510                            6.687916       0.363501       2.181269                    0.995823      27.043970      70.053129       0.738106       0.356764      -1.140131       0.004648       0.014914      -0.057474       0.059559      -0.009709      -0.038678      -0.029282      -0.013030      -0.224860      -0.094448       0.043580       0.050869              8.369383      10.346656      -1.493386      -2.146210       6.456271       1.812673       8.305222           0.000001
           78              O       0.285987       4.869406      14.400343      -0.686400      44.618630 0.68177503E+03  0.17391009E+05                                 9.957959                            8.086817       0.167059       2.064590                    0.997600      29.990156      81.185373       0.667540       0.359704      -1.138514      -0.062505      -0.012196      -0.063015       0.089591       0.024482       0.029630      -0.053371      -0.088829      -0.097768      -0.082446      -0.003464       0.085911             11.435253      11.845577       1.267093       5.598166       7.860031       2.511653      14.600151           0.000000
           79              O       8.581543       1.358368       8.131939      -0.633688      38.986349 0.50809559E+03  0.12027604E+05                                 9.034418                            6.895576       0.384105       2.166929                    0.996891      27.906889      72.488145       0.737302       0.350935      -1.146949       0.068477       0.075671      -0.046898       0.112315       0.018031       0.045487      -0.055622       0.006667       0.007160      -0.081255       0.017141       0.064114             10.696487      15.893637       3.029488       4.448296       7.919383       2.452778       8.276442           0.000001
           80              O       1.127579       1.247254       8.495673      -0.623816      44.828609 0.57094335E+03  0.13901959E+05                                 9.947237                            7.348797       0.250659       2.118932                    0.997043      28.208067      74.080816       0.709173       0.354708      -1.144975      -0.049217       0.053667       0.026897       0.077627      -0.003006      -0.013712      -0.078133       0.010724      -0.045121      -0.086552       0.013581       0.072972             12.056530      19.483865      -4.661645      -3.285101       9.015880       2.382660       7.669844           0.000000
           81              O       8.479474       3.453796       0.336494      -0.648811      37.710791 0.56568474E+03  0.13767696E+05                                 8.885138                            7.329074       0.288846       2.124563                    0.996839      28.725634      75.883047       0.706748       0.356086      -1.141738       0.030667      -0.065013       0.000570       0.071886      -0.040187       0.004724       0.002011       0.101290       0.158991      -0.091234       0.037243       0.053991             10.026831      12.372393      -4.446861       0.299252      11.906105       0.102868       5.801996          -0.000002
           82              O       1.090988       3.453468       0.354120      -0.617952      39.386917 0.57772300E+03  0.14153631E+05                                 9.216838                            7.470773       0.126405       2.080220                    0.996297      28.448916      75.726909       0.690105       0.362279      -1.135323      -0.027416      -0.056059       0.037467       0.072788       0.027241       0.012517      -0.005894       0.093257       0.207172      -0.089042       0.017356       0.071687             10.561106      12.515882       4.817258      -0.288677      13.003343       0.253325       6.164093           0.000002
           83              O       2.988904      -0.050481      10.170132      -0.568367      30.450490 0.47014481E+03  0.10935473E+05                                 7.695513                            6.687919       0.363500       2.181268                    0.995823      27.043973      70.053146       0.738106       0.356764      -1.140131       0.004648      -0.014914       0.057474       0.059559       0.009709       0.038678      -0.029282      -0.013030      -0.224860      -0.094448       0.043580       0.050869              8.369386      10.346659       1.493387       2.146211       6.456272       1.812674       8.305226           0.000001
           84              O       5.100587       0.233662       9.634946      -0.686400      44.618618 0.68177483E+03  0.17391003E+05                                 9.957957                            8.086815       0.167059       2.064590                    0.997600      29.990153      81.185357       0.667540       0.359704      -1.138514      -0.062505       0.012196       0.063015       0.089591      -0.024482      -0.029630      -0.053371      -0.088829      -0.097768      -0.082446      -0.003464       0.085910             11.435250      11.845574      -1.267093      -5.598164       7.860029       2.511652      14.600148           0.000000
           85              O       3.766943       3.744700      15.903350      -0.633688      38.986359 0.50809561E+03  0.12027604E+05                                 9.034420                            6.895576       0.384105       2.166929                    0.996891      27.906888      72.488146       0.737302       0.350935      -1.146949       0.068477      -0.075671       0.046898       0.112315      -0.018031      -0.045487      -0.055622       0.006667       0.007160      -0.081255       0.017141       0.064114             10.696491      15.893645      -3.029491      -4.448298       7.919385       2.452779       8.276443           0.000001
           86              O       5.942179       3.855813      15.539616      -0.623817      44.828609 0.57094335E+03  0.13901959E+05                                 9.947238                            7.348797       0.250659       2.118932                    0.997043      28.208069      74.080826       0.709173       0.354708      -1.144975      -0.049217      -0.053667      -0.026897       0.077626       0.003006       0.013712      -0.078133       0.010724      -0.045121      -0.086552       0.013581       0.072972             12.056530      19.483869       4.661640       3.285101       9.015877       2.382659       7.669846           0.000000
           87              O       3.664874       1.947427       7.675269      -0.648812      37.710785 0.56568455E+03  0.13767690E+05                                 8.885137                            7.329072       0.288847       2.124563                    0.996839      28.725635      75.883047       0.706748       0.356086      -1.141738       0.030667       0.065013      -0.000570       0.071886       0.040187      -0.004724       0.002011       0.101290       0.158991      -0.091234       0.037243       0.053991             10.026829      12.372394       4.446859      -0.299251      11.906099       0.102868       5.801994          -0.000002
           88              O       5.905588       1.947755       7.657643      -0.617952      39.386921 0.57772303E+03  0.14153632E+05                                 9.216839                            7.470774       0.126404       2.080220                    0.996297      28.448919      75.726923       0.690105       0.362279      -1.135323      -0.027416       0.056060      -0.037467       0.072788      -0.027241      -0.012517      -0.005894       0.093257       0.207171      -0.089042       0.017356       0.071687             10.561106      12.515887      -4.817256       0.288677      13.003338       0.253324       6.164093           0.000002
           89              O       1.825696       5.648896       2.158369      -0.568367      30.450477 0.47014456E+03  0.10935466E+05                                 7.695510                            6.687916       0.363501       2.181269                    0.995823      27.043970      70.053129       0.738106       0.356764      -1.140131      -0.004648      -0.014914       0.057474       0.059559      -0.009709      -0.038678      -0.029282      -0.013030      -0.224860      -0.094448       0.043580       0.050869              8.369383      10.346655      -1.493386      -2.146209       6.456270       1.812673       8.305222           0.000001
           90              O       9.343213       5.933039       1.623183      -0.686400      44.618626 0.68177498E+03  0.17391008E+05                                 9.957958                            8.086816       0.167059       2.064590                    0.997600      29.990156      81.185369       0.667540       0.359704      -1.138514       0.062505       0.012196       0.063015       0.089591       0.024482       0.029630      -0.053371      -0.088829      -0.097768      -0.082446      -0.003464       0.085910             11.435252      11.845576       1.267093       5.598165       7.860030       2.511652      14.600149           0.000000
           91              O       1.047657       9.444077       7.891587      -0.633688      38.986368 0.50809586E+03  0.12027612E+05                                 9.034422                            6.895578       0.384105       2.166929                    0.996891      27.906892      72.488163       0.737302       0.350935      -1.146949      -0.068477      -0.075671       0.046898       0.112315       0.018031       0.045487      -0.055622       0.006667       0.007160      -0.081255       0.017141       0.064114             10.696493      15.893646       3.029490       4.448298       7.919387       2.452779       8.276445           0.000001
           92              O       8.501621       9.555191       7.527853      -0.623816      44.828616 0.57094343E+03  0.13901961E+05                                 9.947239                            7.348798       0.250659       2.118932                    0.997043      28.208067      74.080821       0.709173       0.354708      -1.144975       0.049217      -0.053666      -0.026897       0.077626      -0.003006      -0.013712      -0.078133       0.010724      -0.045121      -0.086552       0.013581       0.072972             12.056532      19.483871      -4.661646      -3.285101       9.015881       2.382660       7.669845           0.000001
           93              O       1.149726       7.348649      15.687032      -0.648811      37.710802 0.56568494E+03  0.13767702E+05                                 8.885140                            7.329075       0.288846       2.124563                    0.996839      28.725637      75.883062       0.706747       0.356086      -1.141738      -0.030667       0.065013      -0.000570       0.071886      -0.040187       0.004724       0.002011       0.101290       0.158991      -0.091234       0.037243       0.053991             10.026834      12.372397      -4.446862       0.299252      11.906107       0.102868       5.801997          -0.000002
           94              O       8.538212       7.348977      15.669406      -0.617952      39.386933 0.57772327E+03  0.14153640E+05                                 9.216841                            7.470776       0.126405       2.080220                    0.996297      28.448921      75.726932       0.690105       0.362279      -1.135323       0.027416       0.056059      -0.037467       0.072788       0.027241       0.012517      -0.005894       0.093258       0.207172      -0.089043       0.017356       0.071687             10.561109      12.515886       4.817260      -0.288678      13.003347       0.253325       6.164095           0.000002
           95              O       6.640296      10.852926       5.853394      -0.568367      30.450489 0.47014478E+03  0.10935472E+05                                 7.695513                            6.687918       0.363500       2.181268                    0.995823      27.043974      70.053147       0.738106       0.356764      -1.140131      -0.004648       0.014914      -0.057474       0.059559       0.009709       0.038678      -0.029282      -0.013030      -0.224860      -0.094448       0.043580       0.050869              8.369385      10.346659       1.493387       2.146210       6.456272       1.812673       8.305225           0.000001
           96              O       4.528613      10.568783       6.388580      -0.686400      44.618626 0.68177499E+03  0.17391008E+05                                 9.957958                            8.086816       0.167059       2.064590                    0.997600      29.990156      81.185369       0.667540       0.359704      -1.138514       0.062505      -0.012196      -0.063015       0.089591      -0.024482      -0.029630      -0.053371      -0.088829      -0.097768      -0.082446      -0.003464       0.085910             11.435252      11.845575      -1.267093      -5.598165       7.860030       2.511652      14.600150           0.000000
           97              O       5.862257       7.057745       0.120176      -0.633688      38.986369 0.50809575E+03  0.12027609E+05                                 9.034422                            6.895577       0.384105       2.166929                    0.996891      27.906890      72.488156       0.737302       0.350935      -1.146949      -0.068477       0.075671      -0.046898       0.112315      -0.018031      -0.045487      -0.055622       0.006667       0.007160      -0.081255       0.017141       0.064114             10.696494      15.893649      -3.029492      -4.448299       7.919387       2.452780       8.276445           0.000001
           98              O       3.687021       6.946632       0.483910      -0.623816      44.828609 0.57094333E+03  0.13901958E+05                                 9.947237                            7.348797       0.250659       2.118932                    0.997043      28.208068      74.080823       0.709173       0.354708      -1.144975       0.049217       0.053667       0.026897       0.077626       0.003006       0.013712      -0.078133       0.010724      -0.045121      -0.086552       0.013581       0.072972             12.056531      19.483869       4.661640       3.285102       9.015877       2.382659       7.669846           0.000000
           99              O       5.964326       8.855018       8.348257      -0.648811      37.710779 0.56568444E+03  0.13767686E+05                                 8.885136                            7.329071       0.288847       2.124563                    0.996839      28.725632      75.883039       0.706748       0.356086      -1.141738      -0.030667      -0.065014       0.000570       0.071886       0.040187      -0.004724       0.002011       0.101290       0.158992      -0.091234       0.037243       0.053991             10.026828      12.372394       4.446859      -0.299251      11.906096       0.102868       5.801994          -0.000002
          100              O       3.723612       8.854690       8.365883      -0.617952      39.386936 0.57772328E+03  0.14153640E+05                                 9.216842                            7.470776       0.126404       2.080219                    0.996297      28.448923      75.726945       0.690105       0.362279      -1.135322       0.027416      -0.056060       0.037467       0.072788      -0.027241      -0.012517      -0.005894       0.093257       0.207172      -0.089042       0.017356       0.071687             10.561110      12.515893      -4.817259       0.288677      13.003343       0.253324       6.164095           0.000002

******************************************************
Auxiliary information for the entire system
The total spin magnetic moment of the unit cell is   0.000139
The total net atomic charge of the unit cell is   -0.000002
Accuracy of reproducing the electrostatic potential in the unit cell:
  The inner radius (bohr) =    5.0000
  The outer radius (bohr) =   12.0000
  Valid grid points have density less than (e/(bohr^3)) =    0.0001
  The number of valid grid points were=        65754
  The rms potential error without charges in kcal/mol is=      4.94590
  The rms potential error with partial charges in kcal/mol is=      1.16644
  The RRMSE value at monopole order=      0.23584
  The rms potential error with partial charges and cloud penetration in kcal/mol is=      1.17276
  The RRMSE value at monopole order with cloud penetration is=      0.23712
  The rms potential error with partial charges and atomic dipoles in kcal/mol is=      0.54549
  The RRMSE value at dipole order=      0.11029
  The rms potential error with partial charges, atomic dipoles and cloud penetration in kcal/mol is=      0.54173
  The RRMSE value at dipole order with cloud penetration=      0.10953

******************************************************
The electron densities and ab initio electrostatic potential were computed in VASP using the PBE functional and
projector augmented wave method. See the main text of the journal article for a description of computational details.
The atomic charges, dipoles, and quadrupoles were computed with the DDEC6 method as described in
(a) T. A. Manz and N. Gabaldon Limas, RSC Adv. 6 (2016) 47771-47801 DOI: 10.1039/c6ra04656h
(b) N. Gabaldon Limas and T. A. Manz, RSC Adv. 8 (2018) 2678-2707 DOI: 10.1039/c7ra11829e.
For each atom in the material, the electron cloud parameters were fit to the spherically averaged atom-in-material
electron density using radial positions for which this density was between 10^-4 and 10^-2 electrons per cubic bohr.
The polarizabilities, dispersion coefficients, and quantum Drude oscillator (QDO) parameters were fit using the MCLF method.
The magnetic structure of the system was optimized in VASP from the default ferromagnetic initial guess using spin polarization.
The atomic spin moments (ASMs) were computed on this optimized magnetic structure using the DDEC6 partition as inputs
to the method of T. A. Manz and D. S. Sholl, J. Chem. Theory Comput. 7 (2011) 4146-4164 DOI: 10.1021/ct200539n.
The RMSE and RRMSE were computed using a uniform grid with Ewald summation.
