# Supplementary material for: A collection of forcefield precursors for metal–organic frameworks
Source: RSC Adv. 2019 Nov 13;9(63):36492–507. doi: 10.1039/c9ra07327b (PMC9075174; doi:10.1039/c9ra07327b)
Supplement: RA-009-C9RA07327B-s4639 [file RA-009-C9RA07327B-s4639.xyz]

   50
jmolscript: load "" {1 1 1} spacegroup "x,y,z" unitcell [{      9.365900     0.000000     0.000000 }, {     -4.271363     9.664370     0.000000 }, {     -4.317343    -3.769643     9.480223 }]
Y     -1.496551     9.473667     0.224397     1.862864
Y      2.273745    -3.578940     9.255826     1.862865
H      1.569488    -0.264672     9.412913     0.103118
H      6.308282     5.756587     0.086270     0.105896
H     -1.361049     2.775169     7.545309     0.114399
H     -1.878414     0.523370     7.545309     0.120829
H      3.195783     3.488217     5.982969     0.122456
H     -2.227048     3.791319     5.337366     0.119684
H     -0.792294     6.159399     0.067310     0.103118
H     -5.531088     0.138140     9.393953     0.105896
H      2.138243     3.119558     1.934914     0.114399
H      2.655608     5.371357     1.934914     0.120830
H     -2.418589     2.406510     3.497254     0.122455
H      3.004242     2.103408     4.142857     0.119683
C     -0.209413    -0.110810     8.479111    -0.027945
C      0.961483     0.343904     9.061197    -0.115153
C      1.231395     1.688630     9.120923    -0.103519
C      0.379843     2.604179     8.524617    -0.022660
C     -0.778520     2.165257     7.936843    -0.100079
C     -1.081550     0.813116     7.927362    -0.092656
C     -0.571239    -1.570725     8.572966     0.617158
C      0.703026     4.076551     8.610887     0.679998
C     -4.175081     3.757406     5.862570    -0.030088
C      3.951700     3.266525     5.488101    -0.099945
C     -3.058391     3.447387     5.101308    -0.111571
C     -4.053096     4.642139     7.069402     0.643335
C      0.986607     6.005537     1.001112    -0.027945
C     -0.184289     5.550823     0.419026    -0.115153
C     -0.454201     4.206097     0.359300    -0.103519
C      0.397351     3.290548     0.955606    -0.022660
C      1.555714     3.729470     1.543380    -0.100079
C      1.858744     5.081611     1.552861    -0.092657
C      1.348433     7.465452     0.907257     0.617158
C      0.074168     1.818176     0.869336     0.679998
C      4.952275     2.137321     3.617653    -0.030089
C     -3.174506     2.628202     3.992122    -0.099946
C      3.835585     2.447340     4.378915    -0.111571
C      4.830290     1.252588     2.410821     0.643335
O      0.322584    -2.390923     8.946486    -0.705959
O     -1.738120    -1.930770     8.387153    -0.543519
O     -7.494560     4.414287     8.864957    -0.634479
O     -0.221442     4.907999     8.393789    -0.646716
O     -5.139310     4.971778     7.630631    -0.624347
O     -2.907465     4.962337     7.442923    -0.631101
O      0.454610     8.285650     0.533737    -0.705959
O      2.515314     7.825497     1.093070    -0.543519
O      8.271754     1.480440     0.615266    -0.634479
O      0.998636     0.986728     1.086434    -0.646715
O      5.916504     0.922949     1.849592    -0.624347
O      3.684659     0.932390     2.037300    -0.631101

The following XYZ coordinates are in angstroms. Other properties are in atomic units.
The sperically averaged electron density of each atom fit to a function of the form exp(a - br)
eigen_1, eigen_2 and eigen_3 are the three eigenvalues of traceless quadrupole moment tensor
  atom number  atomic symbol              X              Y              Z     net charge C6 coefficient C8 coefficient C10 coefficient fluctuating dipole atomic polarizability isotropic forcefield polarizability              a              b squared Pearson coefficient          <r^3>          <r^4>         wp_QDO          m_QDO          q_QDO       dipole_x       dipole_y       dipole_z         dipole            Qxy            Qxz            Qyz     Q(x^2-y^2)  Q(3z^2 - R^2)        eigen_1        eigen_2        eigen_3 static polarizability      alpha(xx)      alpha(xy)      alpha(xz)      alpha(yy)      alpha(yz)      alpha(zz) atomic spin moment
            1              Y      -1.496551       9.473667       0.224397       1.862864     185.811095 0.40083002E+04  0.15263593E+06                                24.698176                           19.526492       0.248991       1.810774                    0.999922      70.086630     201.980241       0.450910       0.356713      -1.190041      -0.036787      -0.051117       0.044982       0.077393       0.025657      -0.029660      -0.122501      -0.157534       0.302133      -0.133923      -0.063054       0.196977             30.339073      36.152867      -0.909772       0.272813      33.322045       6.891994      21.542308          -0.000007
            2              Y       2.273745      -3.578940       9.255826       1.862865     185.810990 0.40082975E+04  0.15263580E+06                                24.698166                           19.526485       0.248992       1.810774                    0.999922      70.086613     201.980163       0.450910       0.356713      -1.190041       0.036787       0.051117      -0.044982       0.077392       0.025657      -0.029659      -0.122501      -0.157534       0.302133      -0.133923      -0.063054       0.196977             30.339060      36.152853      -0.909772       0.272813      33.322029       6.891990      21.542298          -0.000011
            3              H       1.569488      -0.264672       9.412913       0.103118       1.066214 0.76260900E+01  0.74553178E+02                                 1.758853                            1.638424      -1.226144       2.286584                    0.994906       3.762084      10.779961       0.474635       1.320024      -0.698014       0.022647      -0.019905       0.016426       0.034335      -0.000555       0.008234      -0.001664       0.001058      -0.014048      -0.010068       0.001631       0.008437              1.820215       1.993378      -0.363944       0.270544       1.977969      -0.271472       1.489297           0.000005
            4              H       6.308282       5.756587       0.086270       0.105896       1.181141 0.85666738E+01  0.85385231E+02                                 1.823042                            1.692298      -1.214788       2.295077                    0.995139       3.629133      10.171993       0.490188       1.253640      -0.713983       0.028630       0.007343       0.019086       0.035183      -0.002248       0.009587       0.001146       0.007385      -0.006986      -0.009672      -0.001933       0.011605              1.882607       2.428390       0.245822       0.399878       1.674482       0.074660       1.544950           0.000004
            5              H      -1.361049       2.775169       7.545309       0.114399       1.008369 0.71268205E+01  0.68780040E+02                                 1.722995                            1.605014      -1.252483       2.284405                    0.994633       3.735770      10.777030       0.468216       1.355480      -0.690609      -0.024000       0.023563      -0.015632       0.037089       0.001031       0.006788      -0.005980       0.005913      -0.018799      -0.012110       0.002725       0.009385              1.790293       1.863589      -0.428415       0.340314       1.892918      -0.297796       1.614371           0.000004
            6              H      -1.878414       0.523370       7.545309       0.120829       1.113717 0.84475862E+01  0.83512122E+02                                 1.738670                            1.674862      -0.860434       2.478545                    0.999163       3.363773       9.247192       0.497545       1.245250      -0.718539      -0.035438      -0.010970      -0.016607       0.040645       0.000938       0.013257       0.002356       0.007755      -0.021116      -0.015079      -0.000450       0.015529              1.746584       2.042790       0.193097       0.317195       1.611561       0.046548       1.585400           0.000001
            7              H       3.195783       3.488217       5.982969       0.122456       1.041811 0.74085093E+01  0.70775592E+02                                 1.646673                            1.552736      -0.894666       2.460362                    0.999025       3.284671       8.835643       0.525361       1.220382      -0.723193      -0.034627       0.011057       0.019423       0.041213      -0.000521      -0.004474       0.006762       0.025458      -0.016977      -0.015034      -0.001568       0.016602              1.684132       1.898545      -0.130650      -0.404282       1.362731       0.192345       1.791121           0.000003
            8              H      -2.227048       3.791319       5.337366       0.119684       1.105833 0.80508667E+01  0.78127519E+02                                 1.684030                            1.597287      -0.895444       2.457118                    0.998976       3.271349       8.722248       0.531117       1.188378      -0.731744       0.036951       0.013388       0.007089       0.039936       0.004889      -0.003524       0.006430       0.025917      -0.021090      -0.015896      -0.001703       0.017599              1.707137       2.033757       0.235707       0.246350       1.443326       0.135677       1.644328           0.000002
            9              H      -0.792294       6.159399       0.067310       0.103118       1.066214 0.76260892E+01  0.74553170E+02                                 1.758853                            1.638424      -1.226143       2.286584                    0.994906       3.762084      10.779962       0.474635       1.320024      -0.698014      -0.022647       0.019905      -0.016426       0.034335      -0.000555       0.008234      -0.001664       0.001058      -0.014048      -0.010068       0.001631       0.008437              1.820215       1.993378      -0.363944       0.270544       1.977969      -0.271472       1.489297           0.000005
           10              H      -5.531088       0.138140       9.393953       0.105896       1.181141 0.85666794E+01  0.85385300E+02                                 1.823043                            1.692299      -1.214789       2.295077                    0.995138       3.629134      10.171996       0.490188       1.253640      -0.713983      -0.028630      -0.007343      -0.019086       0.035183      -0.002248       0.009587       0.001146       0.007385      -0.006986      -0.009672      -0.001933       0.011605              1.882608       2.428391       0.245822       0.399878       1.674482       0.074660       1.544950           0.000004
           11              H       2.138243       3.119558       1.934914       0.114399       1.008370 0.71268253E+01  0.68780094E+02                                 1.722995                            1.605014      -1.252483       2.284405                    0.994633       3.735771      10.777031       0.468216       1.355479      -0.690609       0.024000      -0.023563       0.015632       0.037089       0.001031       0.006788      -0.005980       0.005913      -0.018799      -0.012110       0.002725       0.009385              1.790293       1.863589      -0.428415       0.340314       1.892918      -0.297796       1.614371           0.000004
           12              H       2.655608       5.371357       1.934914       0.120830       1.113716 0.84475752E+01  0.83511982E+02                                 1.738669                            1.674860      -0.860433       2.478546                    0.999163       3.363771       9.247183       0.497546       1.245249      -0.718539       0.035438       0.010970       0.016607       0.040645       0.000938       0.013257       0.002356       0.007755      -0.021116      -0.015079      -0.000450       0.015529              1.746582       2.042788       0.193096       0.317195       1.611560       0.046548       1.585398           0.000001
           13              H      -2.418589       2.406510       3.497254       0.122455       1.041812 0.74085128E+01  0.70775637E+02                                 1.646674                            1.552737      -0.894667       2.460362                    0.999025       3.284672       8.835647       0.525361       1.220382      -0.723193       0.034627      -0.011057      -0.019423       0.041213      -0.000521      -0.004474       0.006762       0.025458      -0.016977      -0.015034      -0.001568       0.016602              1.684133       1.898546      -0.130650      -0.404283       1.362731       0.192345       1.791122           0.000003
           14              H       3.004242       2.103408       4.142857       0.119683       1.105835 0.80508774E+01  0.78127649E+02                                 1.684031                            1.597288      -0.895445       2.457118                    0.998976       3.271351       8.722255       0.531117       1.188378      -0.731743      -0.036951      -0.013388      -0.007089       0.039936       0.004889      -0.003524       0.006430       0.025917      -0.021090      -0.015896      -0.001703       0.017599              1.707138       2.033759       0.235707       0.246350       1.443327       0.135677       1.644330           0.000002
           15              C      -0.209413      -0.110810       8.479111      -0.027945      35.464595 0.43115443E+03  0.10034061E+05                                 9.327097                            6.869522       0.060433       2.027470                    0.999226      27.036571      75.319746       0.641226       0.410442      -1.076712       0.006728       0.046216       0.006577       0.047164      -0.002194      -0.000021       0.004098       0.006519       0.001191      -0.006422       0.002022       0.004400             11.247399       9.596896       0.732086       1.955094      18.196085      -1.863457       5.949216           0.000002
           16              C       0.961483       0.343904       9.061197      -0.115153      32.817970 0.43383239E+03  0.10240706E+05                                 9.006597                            7.036098       0.062981       1.992625                    0.999731      29.628630      86.634229       0.606352       0.427930      -1.052150      -0.020066       0.024256       0.001910       0.031538      -0.014696      -0.001804      -0.016851       0.015661       0.040329      -0.029106       0.006510       0.022596             10.098772      10.285180       1.415761       2.111848      14.415420      -0.717562       5.595717           0.000001
           17              C       1.231395       1.688630       9.120923      -0.103519      32.661514 0.41920913E+03  0.98115552E+04                                 8.975879                            6.915742       0.027573       1.986636                    0.999650      29.272447      85.242939       0.611675       0.427837      -1.052154      -0.025192      -0.015271      -0.003824       0.029707       0.003248      -0.002733       0.005418       0.055870       0.039871      -0.035406       0.013229       0.022177             10.127528      10.156014       0.211818       2.261525      14.493308      -1.262860       5.733261          -0.000001
           18              C       0.379843       2.604179       8.524617      -0.022660      35.331689 0.43366079E+03  0.10110846E+05                                 9.294659                            6.899562       0.024286       2.016956                    0.999232      26.989441      75.350120       0.638182       0.411646      -1.075517      -0.015177      -0.052692       0.000934       0.054842      -0.004871      -0.015136      -0.005557       0.020778       0.023612      -0.019177      -0.003150       0.022327             10.998747      10.908489       1.444013       2.355826      16.261391      -0.502398       5.826361           0.000002
           19              C      -0.778520       2.165257       7.936843      -0.100079      32.264594 0.43772222E+03  0.10375193E+05                                 9.011051                            7.142137      -0.181126       1.923339                    0.998734      29.569090      87.174773       0.591316       0.437008      -1.044667       0.006435      -0.019333       0.016409       0.026162      -0.014280      -0.008900      -0.011127       0.022083       0.040808      -0.029379       0.010184       0.019195             10.101946      10.236916       0.904724       2.417194      13.811603      -0.733484       6.257318           0.000002
           20              C      -1.081550       0.813116       7.927362      -0.092656      30.787629 0.41920351E+03  0.98090026E+04                                 8.646914                            6.923506      -0.065850       1.959652                    0.999407      29.159047      84.834746       0.610447       0.428804      -1.051816       0.015273       0.015272       0.016884       0.027415       0.007454       0.007506       0.010295       0.043024       0.028088      -0.029580       0.005295       0.024285              9.650301       8.571506      -0.408807       1.893545      14.407815      -1.629050       5.971581          -0.000000
           21              C      -0.571239      -1.570725       8.572966       0.617158      22.765785 0.24417086E+03  0.50343682E+04                                 7.467413                            5.578339      -0.117308       2.025761                    0.999239      22.130436      62.160272       0.621595       0.477911      -1.014925       0.003839      -0.067518      -0.002632       0.067678      -0.029707      -0.010064       0.043059       0.043094       0.339416      -0.098925      -0.025121       0.124047              8.876765       8.348565       0.189831       0.754330      13.781704      -1.149533       4.500026           0.000005
           22              C       0.703026       4.076551       8.610887       0.679998      24.100391 0.23161570E+03  0.47087321E+04                                 7.743242                            5.460321      -0.234884       2.000551                    0.998714      21.281310      59.184833       0.624123       0.482725      -1.013280       0.021442       0.084843      -0.009638       0.088039      -0.000709      -0.032864      -0.016585       0.026235       0.326677      -0.069736      -0.047433       0.117169              9.350847      12.110002       1.010789       0.742888      11.728694       0.319334       4.213846           0.000005
           23              C      -4.175081       3.757406       5.862570      -0.030088      36.400459 0.42903460E+03  0.99547390E+04                                 9.452748                            6.822044       0.095888       2.035950                    0.999293      26.936992      74.496194       0.648934       0.406788      -1.081040      -0.005815      -0.029114      -0.042629       0.051949      -0.007194       0.004146      -0.003675       0.007302      -0.018224      -0.007953      -0.004742       0.012695             11.650865       9.978123       0.687717       0.144121       8.673792       6.585947      16.300679           0.000004
           24              C       3.951700       3.266525       5.488101      -0.099945      32.510708 0.41352574E+03  0.95974758E+04                                 8.839026                            6.786517       0.087526       2.001843                    0.999584      28.790839      82.136686       0.631872       0.417660      -1.063809       0.015051      -0.002993      -0.019848       0.025088      -0.013373      -0.015406      -0.005521       0.023868      -0.031315      -0.024378      -0.002813       0.027192             10.155848       9.445895       1.042165       0.591210       7.410145       4.908448      13.611505           0.000001
           25              C      -3.058391       3.447387       5.101308      -0.111571      32.598755 0.41473156E+03  0.96384007E+04                                 8.866887                            6.805092       0.110007       2.008032                    0.999702      28.998902      82.952445       0.629413       0.418728      -1.062476      -0.018870      -0.011955      -0.007316       0.023506       0.006572       0.008860      -0.008208       0.031682      -0.059754      -0.025961      -0.002254       0.028214             10.214970       9.184146       0.245858      -0.444160       7.295103       4.865504      14.165660           0.000003
           26              C      -4.053096       4.642139       7.069402       0.643335      23.018383 0.24048381E+03  0.49351090E+04                                 7.520922                            5.538296      -0.083933       2.038727                    0.999263      21.794224      60.894227       0.624018       0.478297      -1.015627       0.006637       0.049009       0.056585       0.075152      -0.013844       0.003537      -0.088720      -0.077609      -0.061086      -0.081404      -0.029457       0.110861              9.026129       8.934272       0.042988       0.216216       6.980297       4.325074      11.163816           0.000006
           27              C       0.986607       6.005537       1.001112      -0.027945      35.464589 0.43115436E+03  0.10034059E+05                                 9.327096                            6.869521       0.060433       2.027470                    0.999226      27.036569      75.319734       0.641226       0.410442      -1.076713      -0.006728      -0.046216      -0.006577       0.047164      -0.002194      -0.000021       0.004098       0.006518       0.001192      -0.006422       0.002022       0.004400             11.247397       9.596894       0.732086       1.955093      18.196081      -1.863457       5.949215           0.000002
           28              C      -0.184289       5.550823       0.419026      -0.115153      32.817970 0.43383240E+03  0.10240707E+05                                 9.006597                            7.036098       0.062981       1.992625                    0.999731      29.628630      86.634230       0.606352       0.427930      -1.052150       0.020066      -0.024256      -0.001910       0.031538      -0.014696      -0.001804      -0.016852       0.015661       0.040329      -0.029106       0.006510       0.022596             10.098772      10.285180       1.415761       2.111848      14.415420      -0.717562       5.595717           0.000001
           29              C      -0.454201       4.206097       0.359300      -0.103519      32.661509 0.41920903E+03  0.98115523E+04                                 8.975879                            6.915741       0.027573       1.986636                    0.999650      29.272444      85.242930       0.611675       0.427837      -1.052154       0.025192       0.015271       0.003825       0.029707       0.003248      -0.002733       0.005418       0.055870       0.039871      -0.035406       0.013229       0.022177             10.127527      10.156014       0.211818       2.261525      14.493307      -1.262860       5.733261          -0.000001
           30              C       0.397351       3.290548       0.955606      -0.022660      35.331693 0.43366086E+03  0.10110848E+05                                 9.294660                            6.899562       0.024286       2.016956                    0.999232      26.989443      75.350129       0.638182       0.411646      -1.075517       0.015177       0.052692      -0.000934       0.054842      -0.004871      -0.015136      -0.005557       0.020778       0.023612      -0.019177      -0.003150       0.022327             10.998748      10.908490       1.444012       2.355826      16.261393      -0.502399       5.826362           0.000002
           31              C       1.555714       3.729470       1.543380      -0.100079      32.264588 0.43772210E+03  0.10375189E+05                                 9.011049                            7.142136      -0.181126       1.923340                    0.998734      29.569087      87.174759       0.591316       0.437008      -1.044667      -0.006435       0.019333      -0.016409       0.026162      -0.014280      -0.008900      -0.011127       0.022083       0.040808      -0.029379       0.010184       0.019195             10.101944      10.236915       0.904723       2.417194      13.811600      -0.733484       6.257317           0.000002
           32              C       1.858744       5.081611       1.552861      -0.092657      30.787632 0.41920358E+03  0.98090044E+04                                 8.646914                            6.923506      -0.065849       1.959652                    0.999407      29.159048      84.834742       0.610447       0.428804      -1.051816      -0.015273      -0.015272      -0.016884       0.027415       0.007454       0.007506       0.010295       0.043024       0.028089      -0.029580       0.005295       0.024285              9.650301       8.571505      -0.408808       1.893545      14.407816      -1.629051       5.971581          -0.000000
           33              C       1.348433       7.465452       0.907257       0.617158      22.765784 0.24417084E+03  0.50343676E+04                                 7.467412                            5.578338      -0.117307       2.025761                    0.999239      22.130434      62.160261       0.621595       0.477911      -1.014925      -0.003839       0.067518       0.002632       0.067678      -0.029707      -0.010064       0.043059       0.043094       0.339416      -0.098925      -0.025121       0.124047              8.876764       8.348564       0.189831       0.754330      13.781702      -1.149533       4.500026           0.000005
           34              C       0.074168       1.818176       0.869336       0.679998      24.100390 0.23161569E+03  0.47087318E+04                                 7.743242                            5.460321      -0.234884       2.000552                    0.998714      21.281310      59.184833       0.624123       0.482725      -1.013280      -0.021442      -0.084842       0.009638       0.088039      -0.000709      -0.032864      -0.016585       0.026235       0.326677      -0.069736      -0.047433       0.117169              9.350847      12.110002       1.010789       0.742887      11.728693       0.319334       4.213846           0.000005
           35              C       4.952275       2.137321       3.617653      -0.030089      36.400460 0.42903463E+03  0.99547398E+04                                 9.452748                            6.822044       0.095888       2.035950                    0.999293      26.936993      74.496196       0.648934       0.406788      -1.081040       0.005815       0.029114       0.042629       0.051949      -0.007194       0.004145      -0.003675       0.007302      -0.018223      -0.007953      -0.004742       0.012695             11.650865       9.978124       0.687718       0.144121       8.673792       6.585946      16.300678           0.000004
           36              C      -3.174506       2.628202       3.992122      -0.099946      32.510709 0.41352574E+03  0.95974757E+04                                 8.839026                            6.786517       0.087526       2.001843                    0.999584      28.790840      82.136690       0.631872       0.417660      -1.063809      -0.015051       0.002993       0.019848       0.025088      -0.013373      -0.015406      -0.005521       0.023868      -0.031315      -0.024378      -0.002813       0.027192             10.155848       9.445895       1.042165       0.591209       7.410145       4.908448      13.611505           0.000001
           37              C       3.835585       2.447340       4.378915      -0.111571      32.598746 0.41473141E+03  0.96383965E+04                                 8.866886                            6.805091       0.110007       2.008032                    0.999702      28.998898      82.952433       0.629413       0.418728      -1.062476       0.018870       0.011955       0.007316       0.023506       0.006572       0.008860      -0.008208       0.031682      -0.059754      -0.025961      -0.002253       0.028214             10.214968       9.184145       0.245859      -0.444159       7.295102       4.865503      14.165657           0.000002
           38              C       4.830290       1.252588       2.410821       0.643335      23.018384 0.24048382E+03  0.49351094E+04                                 7.520922                            5.538296      -0.083934       2.038727                    0.999263      21.794225      60.894229       0.624018       0.478297      -1.015627      -0.006636      -0.049009      -0.056585       0.075152      -0.013844       0.003537      -0.088720      -0.077609      -0.061086      -0.081404      -0.029457       0.110861              9.026128       8.934272       0.042988       0.216216       6.980296       4.325074      11.163816           0.000006
           39              O       0.322584      -2.390923       8.946486      -0.705959      49.175186 0.73998843E+03  0.19291789E+05                                10.696846                            8.455971      -0.024543       1.996503                    0.997688      30.692734      84.357103       0.648373       0.362354      -1.134942      -0.046126       0.065665      -0.020359       0.082788      -0.040378       0.000088       0.014592      -0.009981       0.217037      -0.077496       0.002840       0.074657             12.767589      12.511548      -5.950315       1.825453      17.880361      -1.969524       7.910858           0.000001
           40              O      -1.738120      -1.930770       8.387153      -0.543519      27.860284 0.44570713E+03  0.10235508E+05                                 7.227319                            6.511716       0.457645       2.213778                    0.996179      26.774167      69.042226       0.747608       0.356757      -1.139483       0.000300       0.032853      -0.043936       0.054861       0.038082      -0.016432       0.038943       0.110774       0.140191      -0.102451       0.042851       0.059600              7.665657      10.101415       1.689076       0.236330       7.867381       0.066755       5.028175           0.000000
           41              O      -7.494560       4.414287       8.864957      -0.634479      45.882659 0.57142095E+03  0.13893244E+05                                10.064018                            7.307267       0.571445       2.227421                    0.997834      27.980926      73.030539       0.718908       0.350417      -1.150386      -0.066499      -0.010607      -0.066972       0.094973       0.017414      -0.020723      -0.016756       0.082668       0.179259      -0.075901       0.005102       0.070799             12.414733      20.724135       5.812288       1.336466      10.385355       1.136633       6.134710           0.000002
           42              O      -0.221442       4.907999       8.393789      -0.646716      38.006738 0.53105511E+03  0.12718992E+05                                 8.911575                            7.065906       0.330959       2.141020                    0.997190      28.384804      74.318798       0.725380       0.352555      -1.144889       0.065773      -0.041174      -0.034305       0.084842      -0.045862       0.001970      -0.013639       0.057694       0.159354      -0.081639       0.025236       0.056403             10.324247      14.088991      -4.870578      -0.004716      11.238170       0.341242       5.645578          -0.000001
           43              O      -5.139310       4.971778       7.630631      -0.624347      39.489157 0.58633427E+03  0.14403781E+05                                 9.218400                            7.504699       0.121131       2.076056                    0.996492      28.558129      75.879203       0.692185       0.360207      -1.138060       0.020436      -0.009101      -0.063606       0.067425      -0.024240      -0.027847      -0.057501       0.003932      -0.104380      -0.085238       0.031127       0.054112             10.619247      11.876052      -2.448293      -4.274711       8.527690       3.605815      11.453998           0.000004
           44              O      -2.907465       4.962337       7.442923      -0.631101      36.187869 0.54293341E+03  0.13087501E+05                                 8.653787                            7.197569       0.300335       2.138658                    0.996666      28.228541      74.368840       0.710133       0.357813      -1.139622      -0.038726      -0.037614      -0.041192       0.067907       0.012700       0.025408      -0.059374      -0.007183      -0.108087      -0.081544       0.022565       0.058979              9.738793      12.009183       1.748903       3.705502       7.454133       2.520787       9.753062           0.000002
           45              O       0.454610       8.285650       0.533737      -0.705959      49.175177 0.73998825E+03  0.19291783E+05                                10.696845                            8.455970      -0.024543       1.996503                    0.997688      30.692730      84.357089       0.648373       0.362354      -1.134942       0.046126      -0.065665       0.020359       0.082788      -0.040378       0.000088       0.014592      -0.009981       0.217037      -0.077496       0.002840       0.074657             12.767587      12.511546      -5.950315       1.825453      17.880358      -1.969523       7.910857           0.000002
           46              O       2.515314       7.825497       1.093070      -0.543519      27.860276 0.44570695E+03  0.10235503E+05                                 7.227317                            6.511714       0.457645       2.213778                    0.996179      26.774163      69.042211       0.747608       0.356757      -1.139483      -0.000300      -0.032853       0.043936       0.054861       0.038082      -0.016431       0.038943       0.110774       0.140191      -0.102451       0.042851       0.059600              7.665655      10.101413       1.689076       0.236330       7.867379       0.066755       5.028174           0.000000
           47              O       8.271754       1.480440       0.615266      -0.634479      45.882659 0.57142095E+03  0.13893244E+05                                10.064018                            7.307267       0.571444       2.227421                    0.997834      27.980926      73.030539       0.718908       0.350417      -1.150386       0.066499       0.010607       0.066972       0.094973       0.017414      -0.020723      -0.016756       0.082668       0.179259      -0.075901       0.005102       0.070799             12.414733      20.724136       5.812287       1.336466      10.385354       1.136633       6.134710           0.000002
           48              O       0.998636       0.986728       1.086434      -0.646715      38.006748 0.53105526E+03  0.12718997E+05                                 8.911577                            7.065907       0.330959       2.141020                    0.997190      28.384804      74.318806       0.725380       0.352555      -1.144889      -0.065772       0.041174       0.034305       0.084842      -0.045863       0.001971      -0.013639       0.057694       0.159353      -0.081639       0.025236       0.056403             10.324250      14.088996      -4.870579      -0.004716      11.238174       0.341242       5.645579          -0.000001
           49              O       5.916504       0.922949       1.849592      -0.624347      39.489150 0.58633414E+03  0.14403777E+05                                 9.218399                            7.504698       0.121132       2.076056                    0.996492      28.558126      75.879192       0.692185       0.360207      -1.138060      -0.020436       0.009101       0.063606       0.067425      -0.024240      -0.027847      -0.057501       0.003932      -0.104380      -0.085238       0.031127       0.054112             10.619245      11.876051      -2.448293      -4.274710       8.527688       3.605815      11.453996           0.000004
           50              O       3.684659       0.932390       2.037300      -0.631101      36.187876 0.54293353E+03  0.13087505E+05                                 8.653789                            7.197571       0.300334       2.138658                    0.996666      28.228541      74.368847       0.710133       0.357813      -1.139621       0.038726       0.037614       0.041192       0.067907       0.012700       0.025408      -0.059374      -0.007183      -0.108087      -0.081544       0.022565       0.058979              9.738795      12.009186       1.748903       3.705503       7.454135       2.520788       9.753065           0.000002

******************************************************
Auxiliary information for the entire system
The total spin magnetic moment of the unit cell is   0.000095
The total net atomic charge of the unit cell is   -0.000002
Accuracy of reproducing the electrostatic potential in the unit cell:
  The inner radius (bohr) =    5.0000
  The outer radius (bohr) =   12.0000
  Valid grid points have density less than (e/(bohr^3)) =    0.0001
  The number of valid grid points were=        45583
  The rms potential error without charges in kcal/mol is=      5.84488
  The rms potential error with partial charges in kcal/mol is=      0.92351
  The RRMSE value at monopole order=      0.15800
  The rms potential error with partial charges and cloud penetration in kcal/mol is=      0.92620
  The RRMSE value at monopole order with cloud penetration is=      0.15846
  The rms potential error with partial charges and atomic dipoles in kcal/mol is=      0.58818
  The RRMSE value at dipole order=      0.10063
  The rms potential error with partial charges, atomic dipoles and cloud penetration in kcal/mol is=      0.57771
  The RRMSE value at dipole order with cloud penetration=      0.09884

******************************************************
The electron densities and ab initio electrostatic potential were computed in VASP using the PBE functional and
projector augmented wave method. See the main text of the journal article for a description of computational details.
The atomic charges, dipoles, and quadrupoles were computed with the DDEC6 method as described in
(a) T. A. Manz and N. Gabaldon Limas, RSC Adv. 6 (2016) 47771-47801 DOI: 10.1039/c6ra04656h
(b) N. Gabaldon Limas and T. A. Manz, RSC Adv. 8 (2018) 2678-2707 DOI: 10.1039/c7ra11829e.
For each atom in the material, the electron cloud parameters were fit to the spherically averaged atom-in-material
electron density using radial positions for which this density was between 10^-4 and 10^-2 electrons per cubic bohr.
The polarizabilities, dispersion coefficients, and quantum Drude oscillator (QDO) parameters were fit using the MCLF method.
The magnetic structure of the system was optimized in VASP from the default ferromagnetic initial guess using spin polarization.
The atomic spin moments (ASMs) were computed on this optimized magnetic structure using the DDEC6 partition as inputs
to the method of T. A. Manz and D. S. Sholl, J. Chem. Theory Comput. 7 (2011) 4146-4164 DOI: 10.1021/ct200539n.
The RMSE and RRMSE were computed using a uniform grid with Ewald summation.
