# Supplementary material for: A collection of forcefield precursors for metal–organic frameworks
Source: RSC Adv. 2019 Nov 13;9(63):36492–507. doi: 10.1039/c9ra07327b (PMC9075174; doi:10.1039/c9ra07327b)
Supplement: RA-009-C9RA07327B-s4640 [file RA-009-C9RA07327B-s4640.xyz]

   50
jmolscript: load "" {1 1 1} spacegroup "x,y,z" unitcell [{      9.909800     0.000000     0.000000 }, {      4.229706     9.644686     0.000000 }, {      2.556435     1.449777    10.664353 }]
Sm    12.415830     3.376438     8.775376     2.024168
Sm     4.280111     7.718025     1.888977     2.024165
H     10.472081     8.517337     1.568726     0.114698
H      8.512703     2.320870     8.771430     0.119873
H      7.892503     5.000771     7.534365     0.118384
H     10.537784     5.482145     4.548347     0.128505
H      8.291693     9.598938     5.410026     0.122817
H      6.819672     2.643259     6.481794     0.112345
H      6.223860     2.577126     9.095627     0.114698
H      8.183238     8.773593     1.892923     0.119873
H      8.803438     6.093692     3.129988     0.118384
H      6.158157     5.612318     6.116006     0.128505
H      8.404248     1.495525     5.254327     0.122817
H      9.876269     8.451204     4.182559     0.112345
C     13.113961    10.944625    10.470262    -0.034935
C      9.960444     8.969829     0.938463    -0.103422
C      8.111769     1.970264     9.533932    -0.088216
C     14.600938    10.796527    10.288968     0.689635
C      9.381234     5.166172     6.175727    -0.003746
C      8.073444     5.216895     6.648158    -0.109741
C      9.662629     5.504515     4.861879    -0.096450
C     10.485863     4.722346     7.089662     0.588373
C      5.267457     1.433156     6.037090    -0.005646
C      9.165693     9.916961     5.372701    -0.103055
C      6.579457     1.876516     6.013629    -0.110799
C      4.246344     2.174398     6.871043     0.589801
C      3.581980     0.149838     0.194091    -0.034935
C      6.735497     2.124634     9.725890    -0.103421
C      8.584172     9.124199     1.130421    -0.088216
C      2.095003     0.297936     0.375385     0.689635
C      7.314707     5.928291     4.488626    -0.003746
C      8.622497     5.877568     4.016195    -0.109741
C      7.033312     5.589948     5.802474    -0.096450
C      6.210078     6.372117     3.574691     0.588373
C     11.428484     9.661307     4.627263    -0.005647
C      7.530248     1.177502     5.291652    -0.103052
C     10.116484     9.217947     4.650724    -0.110796
C     12.449597     8.920065     3.793310     0.589801
O     10.898603     1.688616     9.285452    -0.655381
O     12.647586     8.731097     0.516155    -0.721614
O     11.656219     4.568003     6.656689    -0.627261
O     10.217693     4.490745     8.316062    -0.700017
O      4.485423     3.345853     7.244295    -0.628795
O      3.168673     1.568854     7.198438    -0.619524
O      5.797338     9.405847     1.378901    -0.655380
O      4.048355     2.363366    10.148198    -0.721614
O      5.039722     6.526460     4.007664    -0.627261
O      6.478248     6.603718     2.348291    -0.700017
O     12.210518     7.748610     3.420058    -0.628795
O     13.527268     9.525609     3.465915    -0.619524

The following XYZ coordinates are in angstroms. Other properties are in atomic units.
The sperically averaged electron density of each atom fit to a function of the form exp(a - br)
eigen_1, eigen_2 and eigen_3 are the three eigenvalues of traceless quadrupole moment tensor
  atom number  atomic symbol              X              Y              Z     net charge C6 coefficient C8 coefficient C10 coefficient fluctuating dipole atomic polarizability isotropic forcefield polarizability              a              b squared Pearson coefficient          <r^3>          <r^4>         wp_QDO          m_QDO          q_QDO       dipole_x       dipole_y       dipole_z         dipole            Qxy            Qxz            Qyz     Q(x^2-y^2)  Q(3z^2 - R^2)        eigen_1        eigen_2        eigen_3 static polarizability      alpha(xx)      alpha(xy)      alpha(xz)      alpha(yy)      alpha(yz)      alpha(zz) atomic spin moment
            1             Sm      12.415830       3.376438       8.775376       2.024168     122.075884 0.27798819E+04  0.93008381E+05                                16.305530                           14.150745       2.416121       2.441451                    0.999723      81.560316     194.653495       0.677715       0.270124      -1.325007       0.004034      -0.034504      -0.001925       0.034793       0.142549       0.068338       0.128937      -0.097124      -0.042253      -0.149216      -0.090991       0.240207             18.683503      22.982909      -5.219908       2.505561      15.670810      -4.099715      17.396790           0.000006
            2             Sm       4.280111       7.718025       1.888977       2.024165     122.076339 0.27798949E+04  0.93008933E+05                                16.305580                           14.150787       2.416120       2.441451                    0.999723      81.560375     194.653820       0.677713       0.270125      -1.325007      -0.004034       0.034504       0.001925       0.034792       0.142550       0.068338       0.128937      -0.097124      -0.042253      -0.149216      -0.090991       0.240208             18.683561      22.982980      -5.219926       2.505569      15.670858      -4.099729      17.396844           0.000006
            3              H      10.472081       8.517337       1.568726       0.114698       1.135586 0.81944707E+01  0.81486501E+02                                 1.831177                            1.696412      -1.287823       2.266483                    0.994245       3.752370      10.811209       0.467701       1.316961      -0.699070       0.019070      -0.017117       0.027092       0.037291       0.001550      -0.000743      -0.010197       0.001135       0.010036      -0.010089      -0.001225       0.011314              1.900472       1.940035      -0.237753       0.392190       1.586008      -0.366634       2.175373          -0.000000
            4              H       8.512703       2.320870       8.771430       0.119873       1.011956 0.71379396E+01  0.68634342E+02                                 1.708255                            1.593530      -1.077700       2.374321                    0.996649       3.565000      10.129938       0.477483       1.334072      -0.696191       0.017158       0.016309      -0.034407       0.041763      -0.003933      -0.005239      -0.010165       0.005978       0.029737      -0.015120      -0.000018       0.015137              1.771421       1.689601       0.158842      -0.285090       1.512966      -0.378338       2.111694           0.000000
            5              H       7.892503       5.000771       7.534365       0.118384       1.156042 0.83976741E+01  0.82893156E+02                                 1.785417                            1.670105      -0.826224       2.489261                    0.999420       3.357202       9.221188       0.498180       1.245546      -0.718519      -0.007854      -0.009614       0.037502       0.039503      -0.000933      -0.007262      -0.006242       0.018976       0.024093      -0.015586       0.000808       0.014777              1.838748       1.559284       0.061079      -0.092989       1.603402      -0.327033       2.353556          -0.000000
            6              H      10.537784       5.482145       4.548347       0.128505       1.113774 0.80714466E+01  0.78737135E+02                                 1.723166                            1.624093      -1.017665       2.410128                    0.997840       3.301752       8.959392       0.512361       1.225467      -0.722824       0.040100       0.000911      -0.013003       0.042166      -0.002278      -0.006502      -0.002153       0.024818       0.017257      -0.015865       0.001441       0.014423              1.757606       2.242233       0.008358      -0.219789       1.486824      -0.095494       1.543761          -0.000002
            7              H       8.291693       9.598938       5.410026       0.122817       1.048153 0.76213048E+01  0.73469896E+02                                 1.669018                            1.588811      -0.867739       2.474580                    0.999187       3.304028       8.985439       0.511540       1.242070      -0.718603      -0.037238      -0.013791       0.002451       0.039786       0.006235       0.000021       0.008425       0.011653      -0.031460      -0.015682       0.001373       0.014309              1.691087       2.119046       0.267378      -0.058329       1.552074       0.093622       1.402140          -0.000001
            8              H       6.819672       2.643259       6.481794       0.112345       0.951560 0.66421130E+01  0.63085166E+02                                 1.669959                            1.559044      -1.188492       2.315026                    0.994935       3.688884      10.612885       0.469941       1.372277      -0.687374       0.009078       0.028583       0.018933       0.035466       0.002373       0.001185       0.013254       0.008285      -0.005396      -0.015834       0.004143       0.011691              1.733421       1.474024       0.234897       0.090093       2.079742       0.391803       1.646499           0.000001
            9              H       6.223860       2.577126       9.095627       0.114698       1.135586 0.81944732E+01  0.81486534E+02                                 1.831178                            1.696412      -1.287823       2.266483                    0.994245       3.752371      10.811213       0.467701       1.316961      -0.699070      -0.019070       0.017117      -0.027092       0.037291       0.001550      -0.000743      -0.010197       0.001135       0.010036      -0.010089      -0.001225       0.011314              1.900472       1.940036      -0.237753       0.392191       1.586008      -0.366634       2.175373          -0.000000
           10              H       8.183238       8.773593       1.892923       0.119873       1.011956 0.71379397E+01  0.68634340E+02                                 1.708255                            1.593530      -1.077700       2.374322                    0.996649       3.565000      10.129936       0.477484       1.334071      -0.696191      -0.017158      -0.016309       0.034407       0.041763      -0.003933      -0.005239      -0.010165       0.005978       0.029737      -0.015120      -0.000018       0.015137              1.771420       1.689601       0.158842      -0.285089       1.512966      -0.378338       2.111694           0.000000
           11              H       8.803438       6.093692       3.129988       0.118384       1.156042 0.83976811E+01  0.82893247E+02                                 1.785418                            1.670106      -0.826224       2.489261                    0.999420       3.357203       9.221194       0.498180       1.245547      -0.718519       0.007854       0.009614      -0.037502       0.039503      -0.000933      -0.007262      -0.006242       0.018976       0.024093      -0.015586       0.000808       0.014777              1.838749       1.559286       0.061079      -0.092989       1.603403      -0.327033       2.353558          -0.000000
           12              H       6.158157       5.612318       6.116006       0.128505       1.113775 0.80714588E+01  0.78737290E+02                                 1.723168                            1.624095      -1.017666       2.410127                    0.997840       3.301754       8.959402       0.512361       1.225468      -0.722824      -0.040100      -0.000911       0.013003       0.042165      -0.002278      -0.006502      -0.002153       0.024818       0.017256      -0.015865       0.001441       0.014423              1.757608       2.242236       0.008358      -0.219790       1.486826      -0.095495       1.543762          -0.000002
           13              H       8.404248       1.495525       5.254327       0.122817       1.048155 0.76213167E+01  0.73470037E+02                                 1.669019                            1.588812      -0.867740       2.474579                    0.999187       3.304030       8.985445       0.511540       1.242070      -0.718603       0.037239       0.013791      -0.002451       0.039786       0.006235       0.000021       0.008425       0.011653      -0.031460      -0.015682       0.001373       0.014309              1.691088       2.119048       0.267379      -0.058329       1.552075       0.093622       1.402141          -0.000001
           14              H       9.876269       8.451204       4.182559       0.112345       0.951561 0.66421242E+01  0.63085291E+02                                 1.669959                            1.559045      -1.188492       2.315026                    0.994935       3.688886      10.612888       0.469941       1.372276      -0.687375      -0.009078      -0.028583      -0.018933       0.035466       0.002373       0.001185       0.013254       0.008285      -0.005396      -0.015834       0.004143       0.011691              1.733422       1.474024       0.234897       0.090093       2.079743       0.391803       1.646499           0.000001
           15              C      13.113961      10.944625      10.470262      -0.034935      36.493893 0.42455735E+03  0.98280061E+04                                 9.454284                            6.776286       0.154358       2.058166                    0.999390      26.833312      74.196127       0.652377       0.405582      -1.081518      -0.051291       0.007843       0.008053       0.052508      -0.001786       0.004205       0.001837      -0.013767       0.035811      -0.013836       0.001008       0.012828             11.483091      17.543811      -1.173325      -0.694601       6.126910      -2.847719      10.778552          -0.000007
           16              C       9.960444       8.969829       0.938463      -0.103422      34.003779 0.43486967E+03  0.10275160E+05                                 9.270062                            7.068651      -0.084741       1.950544                    0.999269      29.522086      86.470045       0.601633       0.430869      -1.049959      -0.015581       0.015897      -0.011270       0.024950       0.002960       0.017304      -0.002352      -0.023883      -0.005346      -0.024711       0.011496       0.013215             10.606760      14.862989      -0.499468      -1.339565       5.882145      -2.564693      11.075148          -0.000005
           17              C       8.111769       1.970264       9.533932      -0.088216      33.962042 0.43157913E+03  0.10161395E+05                                 9.239851                            7.029027      -0.067576       1.960011                    0.999387      29.098796      84.625255       0.605971       0.429300      -1.052641      -0.013162      -0.006768       0.018794       0.023922       0.011660      -0.013458      -0.000081      -0.032138       0.026933      -0.028719       0.010220       0.018499             10.588262      15.108306      -1.161358       0.309749       6.176215      -2.773274      10.480264          -0.000006
           18              C      14.600938      10.796527      10.288968       0.689635      23.126996 0.22646506E+03  0.45945880E+04                                 7.573142                            5.420564      -0.257333       1.989723                    0.998946      21.475974      60.365129       0.620500       0.486541      -1.007682       0.078648      -0.026288      -0.014547       0.084191       0.011225       0.010016       0.086634      -0.145577       0.112137      -0.092483      -0.041297       0.133780              9.008957      12.240613      -0.533630      -0.683396       5.576090      -2.771020       9.210167          -0.000004
           19              C       9.381234       5.166172       6.175727      -0.003746      35.019019 0.42212341E+03  0.97648845E+04                                 9.249774                            6.811178       0.141856       2.060994                    0.999263      26.514218      73.466549       0.642454       0.412132      -1.076394      -0.027006       0.012359      -0.022029       0.036977       0.004895      -0.005730      -0.000491       0.006980       0.008284      -0.007957      -0.001259       0.009217             11.065328      13.623462      -2.176743       3.161962       6.959556      -3.877771      12.612966          -0.000006
           20              C       8.073444       5.216895       6.648158      -0.109741      31.552384 0.41911144E+03  0.97775415E+04                                 8.700257                            6.860190       0.146625       2.023888                    0.999764      29.012614      83.477527       0.623493       0.421089      -1.059710       0.001074       0.001949      -0.020332       0.020453       0.006706      -0.007753      -0.008230      -0.009294       0.054511      -0.017569      -0.005725       0.023294              9.735558      12.357912      -1.162009       1.953753       6.350886      -2.591248      10.497876          -0.000008
           21              C       9.662629       5.504515       4.861879      -0.096450      31.599368 0.41531764E+03  0.96708376E+04                                 8.745901                            6.859654       0.026628       1.989911                    0.999563      28.825471      82.967686       0.619109       0.424869      -1.056929      -0.015959       0.009463       0.006314       0.019599       0.001335      -0.009583       0.003380       0.014524      -0.048481      -0.019490       0.001453       0.018037              9.844760      11.074060      -1.189357       1.952242       6.834767      -3.418275      11.625451          -0.000009
           22              C      10.485863       4.722346       7.089662       0.588373      24.399424 0.26473315E+03  0.55547756E+04                                 7.749385                            5.757765      -0.039943       2.032318                    0.999691      22.792125      64.015388       0.621609       0.469603      -1.022138       0.026468      -0.004552       0.029677       0.040025       0.054207      -0.048842       0.041162      -0.165335      -0.125129      -0.122136      -0.001932       0.124068              9.164893      11.555361      -2.361132       2.324626       5.819730      -2.607977      10.119589          -0.000005
           23              C       5.267457       1.433156       6.037090      -0.005646      34.815972 0.41801829E+03  0.96513513E+04                                 9.202656                            6.771242       0.075067       2.038761                    0.999241      26.599083      73.756270       0.644972       0.411313      -1.076369       0.021967      -0.015826      -0.026395       0.037812       0.003311      -0.003379      -0.008326      -0.011809      -0.036591      -0.015126      -0.000594       0.015720             10.950222      12.466580      -1.230196      -3.386487      10.798613       5.047307       9.585472          -0.000006
           24              C       9.165693       9.916961       5.372701      -0.103055      31.774783 0.41198065E+03  0.95716930E+04                                 8.741236                            6.801989       0.085343       2.005923                    0.999705      28.861982      82.920068       0.625991       0.421140      -1.059495       0.023665       0.002396       0.000733       0.023797       0.010989       0.003760      -0.009422       0.033106      -0.027103      -0.022787      -0.001623       0.024411              9.853998       9.990086      -0.606068      -2.155314      10.782767       4.783523       8.789141          -0.000009
           25              C       6.579457       1.876516       6.013629      -0.110799      32.982931 0.44701938E+03  0.10622986E+05                                 9.065697                            7.167789      -0.042719       1.963087                    0.999347      29.554588      86.487329       0.598013       0.430998      -1.051092      -0.002485      -0.019285      -0.019311       0.027404       0.003048       0.009423       0.006486      -0.022670       0.005547      -0.016978       0.001071       0.015906             10.125803      11.903501      -0.106475      -2.357886       9.944977       3.753251       8.528931          -0.000005
           26              C       4.246344       2.174398       6.871043       0.589801      23.309247 0.26568998E+03  0.55807588E+04                                 7.553575                            5.796524      -0.089227       2.022790                    0.999505      22.664041      63.722022       0.614889       0.474233      -1.019474      -0.039420       0.031049       0.004236       0.050358       0.009869       0.092626      -0.067196      -0.008514       0.119133      -0.115135      -0.009149       0.124284              8.745269      10.241010      -1.029055      -3.534098       8.553580       2.479125       7.441217          -0.000003
           27              C       3.581980       0.149838       0.194091      -0.034935      36.493892 0.42455733E+03  0.98280057E+04                                 9.454284                            6.776286       0.154358       2.058166                    0.999390      26.833311      74.196123       0.652377       0.405582      -1.081518       0.051291      -0.007843      -0.008053       0.052508      -0.001786       0.004205       0.001837      -0.013767       0.035811      -0.013836       0.001008       0.012828             11.483091      17.543811      -1.173325      -0.694601       6.126910      -2.847718      10.778552          -0.000007
           28              C       6.735497       2.124634       9.725890      -0.103421      34.003765 0.43486945E+03  0.10275153E+05                                 9.270059                            7.068649      -0.084740       1.950544                    0.999269      29.522078      86.470014       0.601633       0.430869      -1.049959       0.015581      -0.015897       0.011270       0.024950       0.002960       0.017304      -0.002352      -0.023882      -0.005346      -0.024711       0.011496       0.013215             10.606757      14.862984      -0.499468      -1.339564       5.882143      -2.564692      11.075144          -0.000005
           29              C       8.584172       9.124199       1.130421      -0.088216      33.962035 0.43157901E+03  0.10161391E+05                                 9.239849                            7.029026      -0.067576       1.960011                    0.999387      29.098792      84.625239       0.605971       0.429300      -1.052641       0.013162       0.006768      -0.018794       0.023922       0.011660      -0.013458      -0.000081      -0.032138       0.026933      -0.028719       0.010220       0.018499             10.588260      15.108304      -1.161357       0.309749       6.176214      -2.773274      10.480263          -0.000006
           30              C       2.095003       0.297936       0.375385       0.689635      23.126997 0.22646508E+03  0.45945884E+04                                 7.573142                            5.420564      -0.257333       1.989723                    0.998946      21.475976      60.365137       0.620500       0.486541      -1.007682      -0.078648       0.026288       0.014547       0.084191       0.011225       0.010016       0.086634      -0.145576       0.112137      -0.092483      -0.041297       0.133780              9.008957      12.240613      -0.533630      -0.683397       5.576090      -2.771020       9.210167          -0.000004
           31              C       7.314707       5.928291       4.488626      -0.003746      35.019016 0.42212339E+03  0.97648840E+04                                 9.249774                            6.811178       0.141856       2.060994                    0.999263      26.514217      73.466548       0.642454       0.412132      -1.076394       0.027006      -0.012359       0.022029       0.036977       0.004895      -0.005730      -0.000490       0.006980       0.008284      -0.007957      -0.001259       0.009217             11.065328      13.623461      -2.176742       3.161960       6.959556      -3.877771      12.612966          -0.000006
           32              C       8.622497       5.877568       4.016195      -0.109741      31.552389 0.41911151E+03  0.97775437E+04                                 8.700258                            6.860191       0.146624       2.023888                    0.999764      29.012618      83.477545       0.623493       0.421089      -1.059710      -0.001074      -0.001949       0.020332       0.020453       0.006706      -0.007753      -0.008230      -0.009294       0.054511      -0.017569      -0.005725       0.023294              9.735559      12.357912      -1.162009       1.953753       6.350887      -2.591249      10.497878          -0.000008
           33              C       7.033312       5.589948       5.802474      -0.096450      31.599365 0.41531759E+03  0.96708361E+04                                 8.745900                            6.859654       0.026628       1.989911                    0.999563      28.825471      82.967687       0.619109       0.424869      -1.056929       0.015959      -0.009463      -0.006314       0.019599       0.001335      -0.009583       0.003380       0.014524      -0.048481      -0.019490       0.001454       0.018037              9.844759      11.074061      -1.189356       1.952240       6.834766      -3.418274      11.625449          -0.000009
           34              C       6.210078       6.372117       3.574691       0.588373      24.399425 0.26473316E+03  0.55547758E+04                                 7.749384                            5.757765      -0.039943       2.032318                    0.999691      22.792123      64.015374       0.621609       0.469603      -1.022138      -0.026468       0.004552      -0.029677       0.040025       0.054207      -0.048842       0.041162      -0.165335      -0.125129      -0.122136      -0.001932       0.124068              9.164892      11.555359      -2.361132       2.324626       5.819729      -2.607977      10.119588          -0.000005
           35              C      11.428484       9.661307       4.627263      -0.005647      34.815988 0.41801855E+03  0.96513585E+04                                 9.202659                            6.771244       0.075067       2.038761                    0.999241      26.599089      73.756286       0.644971       0.411313      -1.076369      -0.021967       0.015826       0.026395       0.037812       0.003311      -0.003379      -0.008326      -0.011809      -0.036591      -0.015126      -0.000593       0.015720             10.950225      12.466584      -1.230197      -3.386489      10.798616       5.047309       9.585475          -0.000006
           36              C       7.530248       1.177502       5.291652      -0.103052      31.774711 0.41197949E+03  0.95716588E+04                                 8.741221                            6.801978       0.085346       2.005924                    0.999705      28.861943      82.919910       0.625991       0.421140      -1.059495      -0.023665      -0.002396      -0.000733       0.023798       0.010989       0.003760      -0.009422       0.033106      -0.027103      -0.022787      -0.001623       0.024410              9.853980       9.990071      -0.606065      -2.155310      10.782745       4.783511       8.789123          -0.000009
           37              C      10.116484       9.217947       4.650724      -0.110796      32.982853 0.44701801E+03  0.10622945E+05                                 9.065680                            7.167775      -0.042715       1.963089                    0.999347      29.554544      86.487140       0.598014       0.430998      -1.051092       0.002485       0.019285       0.019311       0.027404       0.003048       0.009423       0.006486      -0.022670       0.005547      -0.016977       0.001071       0.015906             10.125783      11.903475      -0.106474      -2.357879       9.944960       3.753245       8.528915          -0.000005
           38              C      12.449597       8.920065       3.793310       0.589801      23.309246 0.26568998E+03  0.55807587E+04                                 7.553574                            5.796524      -0.089226       2.022791                    0.999505      22.664040      63.722015       0.614889       0.474232      -1.019474       0.039420      -0.031049      -0.004236       0.050358       0.009869       0.092626      -0.067196      -0.008514       0.119134      -0.115135      -0.009149       0.124284              8.745268      10.241009      -1.029054      -3.534098       8.553579       2.479125       7.441216          -0.000003
           39              O      10.898603       1.688616       9.285452      -0.655381      41.623645 0.59081695E+03  0.14557519E+05                                 9.579468                            7.557840       0.273120       2.113567                    0.997406      29.075561      77.647670       0.685643       0.362555      -1.134968      -0.057785      -0.097155      -0.021473       0.115062       0.021145      -0.019439       0.031624      -0.122459       0.142465      -0.092947       0.018436       0.074511             11.098244      12.062767       2.780962      -4.982696       8.106404      -4.213661      13.125560          -0.000003
           40              O      12.647586       8.731097       0.516155      -0.721614      48.173744 0.68053781E+03  0.17418004E+05                                10.590355                            8.156738       0.051888       2.009884                    0.997805      31.004573      85.128937       0.652751       0.366617      -1.128787      -0.080338       0.073195      -0.040445       0.115963       0.000475       0.029135       0.041783      -0.105514       0.122698      -0.081078      -0.000723       0.081801             12.374848      14.040092      -3.803306       5.614438       8.657885      -4.582609      14.426568          -0.000003
           41              O      11.656219       4.568003       6.656689      -0.627261      33.877712 0.51519152E+03  0.12241930E+05                                 8.209930                            6.939906       0.620968       2.218780                    0.999011      28.604181      74.519785       0.735284       0.350566      -1.146877      -0.028785       0.036900      -0.084084       0.096231       0.004624      -0.066926       0.023567      -0.005528      -0.229169      -0.111259       0.043137       0.068122              9.089874      13.998782      -2.422437      -0.512704       6.621816      -0.956373       6.649022          -0.000004
           42              O      10.217693       4.490745       8.316062      -0.700017      37.040721 0.60375005E+03  0.14964496E+05                                 8.776226                            7.577853       0.409013       2.128565                    0.998732      30.458241      81.716021       0.692843       0.356670      -1.139045      -0.094109       0.026129      -0.050676       0.110033       0.019090      -0.051431      -0.011842      -0.125670       0.112760      -0.102065       0.032465       0.069599              9.573074       7.728293      -0.565213       0.311950       7.515595      -3.088387      13.475335          -0.000003
           43              O       4.485423       3.345853       7.244295      -0.628795      33.144767 0.53979581E+03  0.12985809E+05                                 8.121734                            7.163540       0.662005       2.242600                    0.998144      28.554252      75.015237       0.714183       0.356498      -1.141305       0.048966      -0.011742      -0.087580       0.101023       0.005305       0.068808      -0.023049      -0.089325       0.027842      -0.096966       0.031120       0.065847              8.686491       7.786091       0.051660      -0.801939      11.252611       1.541039       7.020772          -0.000004
           44              O       3.168673       1.568854       7.198438      -0.619524      32.593175 0.51609176E+03  0.12261685E+05                                 7.994355                            6.944768       0.515705       2.189883                    0.998344      28.469386      74.025754       0.735636       0.350445      -1.147630       0.020723      -0.053092      -0.065835       0.087078       0.049162       0.007977      -0.048530       0.091825       0.023828      -0.093797       0.027085       0.066712              8.748917      12.216761       1.246756      -3.197640       6.534259       0.147078       7.495732          -0.000008
           45              O       5.797338       9.405847       1.378901      -0.655380      41.623621 0.59081651E+03  0.14557505E+05                                 9.579464                            7.557837       0.273121       2.113567                    0.997406      29.075552      77.647636       0.685643       0.362555      -1.134968       0.057785       0.097155       0.021473       0.115062       0.021145      -0.019439       0.031624      -0.122459       0.142465      -0.092947       0.018436       0.074511             11.098239      12.062761       2.780961      -4.982694       8.106401      -4.213660      13.125555          -0.000004
           46              O       4.048355       2.363366      10.148198      -0.721614      48.173810 0.68053896E+03  0.17418042E+05                                10.590368                            8.156748       0.051887       2.009883                    0.997805      31.004592      85.129031       0.652751       0.366617      -1.128787       0.080338      -0.073195       0.040445       0.115963       0.000475       0.029135       0.041783      -0.105514       0.122698      -0.081078      -0.000723       0.081801             12.374863      14.040110      -3.803310       5.614444       8.657894      -4.582615      14.426585          -0.000003
           47              O       5.039722       6.526460       4.007664      -0.627261      33.877691 0.51519117E+03  0.12241919E+05                                 8.209926                            6.939903       0.620968       2.218780                    0.999011      28.604177      74.519760       0.735284       0.350566      -1.146877       0.028785      -0.036900       0.084084       0.096231       0.004624      -0.066926       0.023567      -0.005528      -0.229169      -0.111259       0.043137       0.068123              9.089868      13.998773      -2.422436      -0.512703       6.621813      -0.956373       6.649019          -0.000004
           48              O       6.478248       6.603718       2.348291      -0.700017      37.040678 0.60374917E+03  0.14964468E+05                                 8.776217                            7.577845       0.409014       2.128565                    0.998732      30.458230      81.715961       0.692844       0.356670      -1.139046       0.094109      -0.026129       0.050676       0.110033       0.019091      -0.051431      -0.011842      -0.125670       0.112760      -0.102064       0.032465       0.069599              9.573064       7.728285      -0.565213       0.311950       7.515587      -3.088383      13.475320          -0.000003
           49              O      12.210518       7.748610       3.420058      -0.628795      33.144736 0.53979518E+03  0.12985789E+05                                 8.121727                            7.163534       0.662007       2.242601                    0.998144      28.554240      75.015179       0.714183       0.356498      -1.141306      -0.048966       0.011742       0.087579       0.101023       0.005305       0.068808      -0.023049      -0.089325       0.027842      -0.096966       0.031120       0.065847              8.686484       7.786084       0.051661      -0.801937      11.252601       1.541037       7.020766          -0.000004
           50              O      13.527268       9.525609       3.465915      -0.619524      32.593174 0.51609176E+03  0.12261686E+05                                 7.994355                            6.944768       0.515705       2.189883                    0.998344      28.469384      74.025751       0.735636       0.350445      -1.147630      -0.020723       0.053092       0.065835       0.087078       0.049162       0.007977      -0.048529       0.091825       0.023828      -0.093797       0.027085       0.066712              8.748917      12.216761       1.246755      -3.197640       6.534259       0.147079       7.495732          -0.000008

******************************************************
Auxiliary information for the entire system
The total spin magnetic moment of the unit cell is   -0.000189
The total net atomic charge of the unit cell is   -0.000002
Accuracy of reproducing the electrostatic potential in the unit cell:
  The inner radius (bohr) =    5.0000
  The outer radius (bohr) =   12.0000
  Valid grid points have density less than (e/(bohr^3)) =    0.0001
  The number of valid grid points were=        63805
  The rms potential error without charges in kcal/mol is=     14.54984
  The rms potential error with partial charges in kcal/mol is=      2.33012
  The RRMSE value at monopole order=      0.16015
  The rms potential error with partial charges and cloud penetration in kcal/mol is=      2.32232
  The RRMSE value at monopole order with cloud penetration is=      0.15961
  The rms potential error with partial charges and atomic dipoles in kcal/mol is=      0.62981
  The RRMSE value at dipole order=      0.04329
  The rms potential error with partial charges, atomic dipoles and cloud penetration in kcal/mol is=      0.62216
  The RRMSE value at dipole order with cloud penetration=      0.04276

******************************************************
The electron densities and ab initio electrostatic potential were computed in VASP using the PBE functional and
projector augmented wave method. See the main text of the journal article for a description of computational details.
The atomic charges, dipoles, and quadrupoles were computed with the DDEC6 method as described in
(a) T. A. Manz and N. Gabaldon Limas, RSC Adv. 6 (2016) 47771-47801 DOI: 10.1039/c6ra04656h
(b) N. Gabaldon Limas and T. A. Manz, RSC Adv. 8 (2018) 2678-2707 DOI: 10.1039/c7ra11829e.
For each atom in the material, the electron cloud parameters were fit to the spherically averaged atom-in-material
electron density using radial positions for which this density was between 10^-4 and 10^-2 electrons per cubic bohr.
The polarizabilities, dispersion coefficients, and quantum Drude oscillator (QDO) parameters were fit using the MCLF method.
The magnetic structure of the system was optimized in VASP from the default ferromagnetic initial guess using spin polarization.
The atomic spin moments (ASMs) were computed on this optimized magnetic structure using the DDEC6 partition as inputs
to the method of T. A. Manz and D. S. Sholl, J. Chem. Theory Comput. 7 (2011) 4146-4164 DOI: 10.1021/ct200539n.
The RMSE and RRMSE were computed using a uniform grid with Ewald summation.
