# Supplementary material for: A collection of forcefield precursors for metal–organic frameworks
Source: RSC Adv. 2019 Nov 13;9(63):36492–507. doi: 10.1039/c9ra07327b (PMC9075174; doi:10.1039/c9ra07327b)
Supplement: RA-009-C9RA07327B-s4641 [file RA-009-C9RA07327B-s4641.xyz]

   50
jmolscript: load "" {1 1 1} spacegroup "x,y,z" unitcell [{      9.873900     0.000000     0.000000 }, {      4.233511     9.583247     0.000000 }, {      2.599901     1.527324    10.655055 }]
Gd    12.427701     3.436856     8.766873     1.984931
Gd     4.279611     7.673715     1.888182     1.984927
H     10.435797     8.477857     1.601455     0.112902
H      8.553905     2.374173     8.754193     0.122336
H      7.897526     5.052990     7.539517     0.117472
H     10.518791     5.467722     4.529464     0.125142
H      8.277639     9.603788     5.391458     0.124686
H      6.845957     2.685348     6.459094     0.110660
H      6.271515     2.632714     9.053600     0.112902
H      8.153407     8.736398     1.900862     0.122336
H      8.809786     6.057581     3.115538     0.117472
H      6.188521     5.642849     6.125591     0.125142
H      8.429673     1.506783     5.263597     0.124686
H      9.861355     8.425223     4.195961     0.110660
C     13.131891    10.952400    10.467526    -0.037855
C      9.927170     8.918741     0.960020    -0.096647
C      8.144316     2.033922     9.516030    -0.090028
C     14.623615    10.824005    10.293849     0.689164
C      9.401800     5.185045     6.180997    -0.005720
C      8.082506     5.252248     6.649820    -0.110937
C      9.647273     5.499625     4.852312    -0.095231
C     10.497868     4.750873     7.089874     0.596959
C      5.277333     1.490362     6.038220    -0.007123
C      9.156768     9.906481     5.363755    -0.103466
C      6.598330     1.914346     6.000927    -0.109688
C      4.266994     2.231641     6.863986     0.596821
C      3.575421     0.158171     0.187529    -0.037856
C      6.780142     2.191830     9.695035    -0.096644
C      8.562996     9.076649     1.139025    -0.090026
C      2.083697     0.286566     0.361206     0.689164
C      7.305512     5.925526     4.474058    -0.005720
C      8.624806     5.858323     4.005235    -0.110937
C      7.060039     5.610946     5.802743    -0.095231
C      6.209444     6.359698     3.565181     0.596959
C     11.429979     9.620209     4.616835    -0.007124
C      7.550544     1.204090     5.291300    -0.103463
C     10.108982     9.196225     4.654128    -0.109685
C     12.440318     8.878930     3.791069     0.596821
O     10.914773     1.768712     9.283749    -0.643846
O     12.643049     8.673192     0.530622    -0.717521
O     11.663521     4.579351     6.648754    -0.627658
O     10.250346     4.537324     8.307746    -0.689796
O      4.515499     3.405295     7.249699    -0.632107
O      3.195365     1.646257     7.206014    -0.613454
O      5.792539     9.341859     1.371306    -0.643845
O      4.064263     2.437379    10.124433    -0.717521
O      5.043791     6.531220     4.006301    -0.627658
O      6.456966     6.573247     2.347309    -0.689796
O     12.191813     7.705276     3.405356    -0.632107
O     13.511947     9.464314     3.449041    -0.613454

The following XYZ coordinates are in angstroms. Other properties are in atomic units.
The sperically averaged electron density of each atom fit to a function of the form exp(a - br)
eigen_1, eigen_2 and eigen_3 are the three eigenvalues of traceless quadrupole moment tensor
  atom number  atomic symbol              X              Y              Z     net charge C6 coefficient C8 coefficient C10 coefficient fluctuating dipole atomic polarizability isotropic forcefield polarizability              a              b squared Pearson coefficient          <r^3>          <r^4>         wp_QDO          m_QDO          q_QDO       dipole_x       dipole_y       dipole_z         dipole            Qxy            Qxz            Qyz     Q(x^2-y^2)  Q(3z^2 - R^2)        eigen_1        eigen_2        eigen_3 static polarizability      alpha(xx)      alpha(xy)      alpha(xz)      alpha(yy)      alpha(yz)      alpha(zz) atomic spin moment
            1             Gd      12.427701       3.436856       8.766873       1.984931     132.820077 0.30486516E+04  0.10481233E+06                                17.805332                           15.328938       1.596491       2.220782                    0.998650      80.357071     197.039744       0.616388       0.289033      -1.297429       0.009187      -0.011092       0.015691       0.021299       0.157406       0.063106       0.160209      -0.143536      -0.047155      -0.178629      -0.099976       0.278605             20.525707      25.296111      -5.863974       2.861825      17.041850      -4.590406      19.239161          -0.000002
            2             Gd       4.279611       7.673715       1.888182       1.984927     132.820591 0.30486665E+04  0.10481298E+06                                17.805387                           15.328983       1.596478       2.220778                    0.998650      80.357158     197.040151       0.616386       0.289033      -1.297429      -0.009187       0.011092      -0.015692       0.021299       0.157407       0.063105       0.160210      -0.143537      -0.047155      -0.178630      -0.099976       0.278605             20.525771      25.296192      -5.863993       2.861833      17.041902      -4.590421      19.239219          -0.000002
            3              H      10.435797       8.477857       1.601455       0.112902       1.131716 0.81319368E+01  0.80671110E+02                                 1.822755                            1.686480      -1.285362       2.267682                    0.994176       3.749752      10.773780       0.470741       1.311595      -0.700121       0.019164      -0.017437       0.028148       0.038257       0.001628      -0.000702      -0.010182       0.002761       0.010182      -0.010605      -0.000443       0.011048              1.893296       1.929103      -0.231877       0.403243       1.568573      -0.361043       2.182212          -0.000001
            4              H       8.553905       2.374173       8.754193       0.122336       1.004615 0.70654232E+01  0.67740241E+02                                 1.698336                            1.584284      -1.057061       2.384648                    0.996964       3.538654      10.029074       0.479555       1.332169      -0.696682       0.016864       0.015895      -0.033927       0.041086      -0.003820      -0.005490      -0.009841       0.006290       0.030607      -0.015061      -0.000178       0.015239              1.761012       1.692061       0.157640      -0.291341       1.495421      -0.367671       2.095553           0.000001
            5              H       7.897526       5.052990       7.539517       0.117472       1.163788 0.84718577E+01  0.83755009E+02                                 1.788737                            1.673857      -0.852161       2.478408                    0.999245       3.361217       9.219761       0.499557       1.240193      -0.719761      -0.008869      -0.008490       0.036835       0.038827      -0.001506      -0.007083      -0.005799       0.018795       0.023656      -0.015361       0.001044       0.014317              1.841194       1.558255       0.057745      -0.092926       1.595584      -0.313689       2.369744           0.000001
            6              H      10.518791       5.467722       4.529464       0.125142       1.126630 0.82062213E+01  0.80327331E+02                                 1.730359                            1.632533      -1.028402       2.402020                    0.997670       3.326420       9.021055       0.513776       1.217901      -0.724454       0.039357       0.000355      -0.013578       0.041634      -0.002620      -0.006367      -0.001670       0.024503       0.019123      -0.015976       0.001716       0.014260              1.764074       2.247486      -0.000189      -0.221360       1.490101      -0.093055       1.554635           0.000002
            7              H       8.277639       9.603788       5.391458       0.124686       1.042846 0.75815212E+01  0.72985236E+02                                 1.663581                            1.585054      -0.876728       2.472852                    0.999158       3.287889       8.933129       0.511993       1.242691      -0.718568      -0.038111      -0.013108       0.001585       0.040334       0.005907       0.000632       0.008420       0.012251      -0.032178      -0.015747       0.001239       0.014508              1.684662       2.118372       0.251141      -0.050529       1.537268       0.096082       1.398346           0.000005
            8              H       6.845957       2.685348       6.459094       0.110660       0.954652 0.66866758E+01  0.63614193E+02                                 1.673006                            1.563666      -1.185047       2.314971                    0.995048       3.705655      10.669750       0.469519       1.371225      -0.687511       0.009355       0.029413       0.017998       0.035729       0.002277       0.001209       0.012655       0.008532      -0.006707      -0.015386       0.004348       0.011038              1.735624       1.479356       0.239659       0.089251       2.089926       0.384306       1.637591           0.000001
            9              H       6.271515       2.632714       9.053600       0.112902       1.131718 0.81319497E+01  0.80671269E+02                                 1.822757                            1.686481      -1.285363       2.267682                    0.994176       3.749754      10.773788       0.470741       1.311595      -0.700121      -0.019164       0.017437      -0.028148       0.038257       0.001628      -0.000702      -0.010182       0.002761       0.010182      -0.010605      -0.000443       0.011048              1.893298       1.929105      -0.231878       0.403244       1.568574      -0.361044       2.182215          -0.000001
           10              H       8.153407       8.736398       1.900862       0.122336       1.004616 0.70654303E+01  0.67740331E+02                                 1.698337                            1.584285      -1.057062       2.384648                    0.996963       3.538656      10.029084       0.479554       1.332170      -0.696682      -0.016864      -0.015895       0.033927       0.041086      -0.003820      -0.005490      -0.009841       0.006291       0.030608      -0.015061      -0.000178       0.015239              1.761013       1.692062       0.157640      -0.291341       1.495422      -0.367672       2.095555           0.000001
           11              H       8.809786       6.057581       3.115538       0.117472       1.163788 0.84718590E+01  0.83755026E+02                                 1.788737                            1.673857      -0.852162       2.478408                    0.999245       3.361217       9.219761       0.499557       1.240193      -0.719761       0.008869       0.008490      -0.036835       0.038827      -0.001506      -0.007083      -0.005799       0.018795       0.023656      -0.015361       0.001044       0.014317              1.841194       1.558255       0.057745      -0.092926       1.595584      -0.313689       2.369744           0.000001
           12              H       6.188521       5.642849       6.125591       0.125142       1.126629 0.82062159E+01  0.80327263E+02                                 1.730358                            1.632533      -1.028401       2.402020                    0.997670       3.326419       9.021051       0.513776       1.217901      -0.724454      -0.039357      -0.000355       0.013578       0.041634      -0.002620      -0.006367      -0.001670       0.024503       0.019123      -0.015976       0.001716       0.014260              1.764073       2.247485      -0.000189      -0.221360       1.490101      -0.093055       1.554634           0.000002
           13              H       8.429673       1.506783       5.263597       0.124686       1.042848 0.75815332E+01  0.72985373E+02                                 1.663582                            1.585055      -0.876729       2.472852                    0.999158       3.287891       8.933133       0.511994       1.242690      -0.718568       0.038111       0.013108      -0.001585       0.040334       0.005907       0.000632       0.008420       0.012251      -0.032178      -0.015747       0.001239       0.014508              1.684663       2.118373       0.251142      -0.050529       1.537268       0.096082       1.398346           0.000005
           14              H       9.861355       8.425223       4.195961       0.110660       0.954654 0.66866863E+01  0.63614311E+02                                 1.673007                            1.563666      -1.185047       2.314971                    0.995048       3.705657      10.669754       0.469520       1.371224      -0.687512      -0.009355      -0.029413      -0.017998       0.035729       0.002277       0.001209       0.012655       0.008532      -0.006707      -0.015386       0.004348       0.011038              1.735625       1.479356       0.239659       0.089252       2.089927       0.384307       1.637591           0.000001
           15              C      13.131891      10.952400      10.467526      -0.037855      36.616395 0.42753622E+03  0.99079977E+04                                 9.454342                            6.789194       0.161403       2.058993                    0.999363      26.883571      74.222725       0.653730       0.404292      -1.083066      -0.054757       0.006010       0.007287       0.055566      -0.003129       0.002173       0.000426      -0.011330       0.034131      -0.012366       0.000782       0.011584             11.470292      17.431765      -1.098004      -0.719101       6.066241      -2.826757      10.912870          -0.000002
           16              C       9.927170       8.918741       0.960020      -0.096647      33.818893 0.43068974E+03  0.10152474E+05                                 9.239422                            7.040750      -0.095450       1.949540                    0.999263      29.381186      85.973318       0.601997       0.431623      -1.049436      -0.014669       0.015651      -0.010381       0.023831       0.003747       0.017088      -0.004173      -0.025090      -0.000146      -0.025265       0.011180       0.014085             10.565679      14.756148      -0.519549      -1.233978       5.805754      -2.519897      11.135136          -0.000001
           17              C       8.144316       2.033922       9.516030      -0.090028      33.694240 0.42672708E+03  0.10024494E+05                                 9.198905                            6.997753      -0.081051       1.956588                    0.999380      29.073446      84.613137       0.605892       0.430327      -1.051415      -0.012500      -0.006074       0.018377       0.023040       0.012002      -0.011556       0.003348      -0.036477       0.026701      -0.030004       0.012619       0.017385             10.535013      15.028343      -1.128674       0.322220       6.092790      -2.729799      10.483905          -0.000000
           18              C      14.623615      10.824005      10.293849       0.689164      23.415919 0.22950108E+03  0.46610783E+04                                 7.603189                            5.436249      -0.224595       2.000534                    0.998934      21.364722      59.638430       0.624539       0.482887      -1.011886       0.080729      -0.024561      -0.011697       0.085190       0.008773       0.012236       0.082918      -0.142128       0.109131      -0.090440      -0.038507       0.128947              9.057644      12.335370      -0.559972      -0.585058       5.581229      -2.790904       9.256333          -0.000001
           19              C       9.401800       5.185045       6.180997      -0.005720      35.412021 0.42303949E+03  0.97891710E+04                                 9.317313                            6.819519       0.159499       2.067242                    0.999292      26.483419      73.338722       0.642071       0.412247      -1.076562      -0.026130       0.012877      -0.023747       0.037584       0.004879      -0.008567       0.000182       0.009587       0.005807      -0.009449      -0.002763       0.012212             11.210020      13.822643      -2.332445       3.493387       6.956280      -3.873751      12.851136          -0.000002
           20              C       8.082506       5.252248       6.649820      -0.110937      31.494245 0.41725013E+03  0.97246488E+04                                 8.686188                            6.843824       0.155250       2.026625                    0.999782      29.007948      83.461502       0.624304       0.420952      -1.059648       0.000106       0.000933      -0.020335       0.020357       0.005456      -0.009697      -0.007789      -0.008959       0.049662      -0.016523      -0.006066       0.022589              9.728570      12.355428      -1.188085       2.021762       6.273278      -2.516463      10.557005          -0.000004
           21              C       9.647273       5.499625       4.852312      -0.095231      31.556796 0.41155545E+03  0.95692996E+04                                 8.751732                            6.840659       0.001708       1.982270                    0.999531      28.831376      83.146722       0.617811       0.426382      -1.055125      -0.018744       0.009424       0.007572       0.022304       0.002324      -0.013158       0.004548       0.010359      -0.049317      -0.022425       0.004031       0.018394              9.875606      11.049954      -1.245729       2.127059       6.749783      -3.375742      11.827082          -0.000000
           22              C      10.497868       4.750873       7.089874       0.596959      24.039314 0.25686648E+03  0.53466282E+04                                 7.666486                            5.667018      -0.030465       2.038711                    0.999712      22.510250      62.870905       0.627625       0.468849      -1.023044       0.024965      -0.005477       0.029527       0.039052       0.054066      -0.045836       0.038397      -0.161894      -0.127217      -0.117640      -0.004584       0.122224              9.103027      11.444949      -2.402627       2.429535       5.739152      -2.567825      10.124979          -0.000002
           23              C       5.277333       1.490362       6.038220      -0.007123      35.259007 0.42259820E+03  0.97829209E+04                                 9.282608                            6.810475       0.070979       2.036793                    0.999232      26.659747      74.002760       0.642846       0.411584      -1.076279       0.023749      -0.017025      -0.025829       0.039000       0.003404      -0.003124      -0.005541      -0.014911      -0.038271      -0.014317      -0.001557       0.015874             11.073445      12.675923      -1.334810      -3.503293      10.837390       5.100407       9.707023          -0.000001
           24              C       9.156768       9.906481       5.363755      -0.103466      31.976937 0.41719066E+03  0.97190637E+04                                 8.776333                            6.842523       0.094801       2.008107                    0.999720      28.916174      83.071873       0.624722       0.420852      -1.060132       0.022518       0.001486      -0.000323       0.022569       0.010578       0.003474      -0.007511       0.030582      -0.030852      -0.020235      -0.003536       0.023771              9.894861      10.055491      -0.672243      -2.110665      10.835327       4.822008       8.793766           0.000005
           25              C       6.598330       1.914346       6.000927      -0.109688      33.156733 0.44959563E+03  0.10702952E+05                                 9.108082                            7.197645      -0.058141       1.957701                    0.999227      29.629004      86.870786       0.595435       0.432106      -1.050086      -0.003675      -0.017848      -0.019275       0.026525       0.004782       0.010112       0.006606      -0.020824       0.003050      -0.016726       0.000110       0.016616             10.178636      12.037454      -0.198531      -2.412158      10.009785       3.742172       8.488670          -0.000000
           26              C       4.266994       2.231641       6.863986       0.596821      23.204803 0.26204320E+03  0.54872682E+04                                 7.544346                            5.763616      -0.102729       2.019988                    0.999526      22.555397      63.398184       0.615282       0.475388      -1.018465      -0.040053       0.030994       0.005876       0.050984       0.009348       0.091427      -0.066193      -0.008017       0.111026      -0.113368      -0.008369       0.121737              8.764439      10.290578      -1.111988      -3.617432       8.499817       2.531819       7.502920          -0.000000
           27              C       3.575421       0.158171       0.187529      -0.037856      36.616450 0.42753694E+03  0.99080190E+04                                 9.454352                            6.789200       0.161402       2.058992                    0.999363      26.883593      74.222811       0.653729       0.404292      -1.083066       0.054757      -0.006010      -0.007287       0.055566      -0.003129       0.002173       0.000426      -0.011330       0.034131      -0.012366       0.000781       0.011584             11.470306      17.431789      -1.098006      -0.719101       6.066247      -2.826761      10.912881          -0.000002
           28              C       6.780142       2.191830       9.695035      -0.096644      33.818801 0.43068832E+03  0.10152432E+05                                 9.239403                            7.040736      -0.095446       1.949542                    0.999263      29.381139      85.973125       0.601998       0.431623      -1.049436       0.014669      -0.015651       0.010381       0.023831       0.003748       0.017088      -0.004173      -0.025089      -0.000146      -0.025265       0.011180       0.014085             10.565656      14.756112      -0.519549      -1.233973       5.805743      -2.519893      11.135113          -0.000001
           29              C       8.562996       9.076649       1.139025      -0.090026      33.694188 0.42672623E+03  0.10024469E+05                                 9.198893                            6.997744      -0.081049       1.956589                    0.999380      29.073421      84.613032       0.605893       0.430326      -1.051415       0.012500       0.006074      -0.018377       0.023040       0.012002      -0.011556       0.003348      -0.036476       0.026702      -0.030004       0.012619       0.017385             10.534999      15.028322      -1.128671       0.322218       6.092783      -2.729795      10.483892          -0.000001
           30              C       2.083697       0.286566       0.361206       0.689164      23.415921 0.22950111E+03  0.46610792E+04                                 7.603191                            5.436250      -0.224596       2.000534                    0.998934      21.364726      59.638455       0.624538       0.482887      -1.011886      -0.080729       0.024561       0.011697       0.085190       0.008773       0.012236       0.082918      -0.142128       0.109131      -0.090440      -0.038507       0.128947              9.057646      12.335372      -0.559972      -0.585058       5.581230      -2.790905       9.256335          -0.000002
           31              C       7.305512       5.925526       4.474058      -0.005720      35.412017 0.42303944E+03  0.97891697E+04                                 9.317312                            6.819518       0.159500       2.067242                    0.999292      26.483417      73.338715       0.642071       0.412247      -1.076562       0.026130      -0.012878       0.023747       0.037584       0.004879      -0.008567       0.000182       0.009587       0.005807      -0.009449      -0.002763       0.012212             11.210019      13.822642      -2.332444       3.493387       6.956280      -3.873751      12.851135          -0.000002
           32              C       8.624806       5.858323       4.005235      -0.110937      31.494239 0.41725002E+03  0.97246457E+04                                 8.686187                            6.843824       0.155249       2.026625                    0.999782      29.007944      83.461489       0.624304       0.420952      -1.059648      -0.000106      -0.000933       0.020335       0.020357       0.005456      -0.009697      -0.007789      -0.008959       0.049662      -0.016523      -0.006066       0.022589              9.728570      12.355427      -1.188085       2.021762       6.273278      -2.516463      10.557004          -0.000003
           33              C       7.060039       5.610946       5.802743      -0.095231      31.556789 0.41155536E+03  0.95692967E+04                                 8.751730                            6.840658       0.001709       1.982270                    0.999531      28.831372      83.146702       0.617811       0.426382      -1.055125       0.018744      -0.009424      -0.007572       0.022304       0.002324      -0.013158       0.004548       0.010359      -0.049317      -0.022425       0.004031       0.018394              9.875604      11.049952      -1.245728       2.127058       6.749782      -3.375741      11.827079          -0.000000
           34              C       6.209444       6.359698       3.565181       0.596959      24.039313 0.25686646E+03  0.53466277E+04                                 7.666486                            5.667018      -0.030464       2.038711                    0.999712      22.510247      62.870895       0.627625       0.468849      -1.023044      -0.024965       0.005477      -0.029527       0.039053       0.054066      -0.045836       0.038397      -0.161894      -0.127217      -0.117640      -0.004584       0.122224              9.103027      11.444949      -2.402627       2.429535       5.739152      -2.567825      10.124980          -0.000002
           35              C      11.429979       9.620209       4.616835      -0.007124      35.259024 0.42259849E+03  0.97829287E+04                                 9.282610                            6.810477       0.070979       2.036793                    0.999232      26.659754      74.002775       0.642846       0.411584      -1.076279      -0.023749       0.017025       0.025829       0.039000       0.003404      -0.003124      -0.005541      -0.014911      -0.038271      -0.014317      -0.001557       0.015874             11.073448      12.675927      -1.334812      -3.503295      10.837392       5.100408       9.707025          -0.000000
           36              C       7.550544       1.204090       5.291300      -0.103463      31.976860 0.41718942E+03  0.97190268E+04                                 8.776315                            6.842510       0.094805       2.008109                    0.999720      28.916134      83.071701       0.624723       0.420851      -1.060132      -0.022518      -0.001486       0.000323       0.022569       0.010578       0.003474      -0.007511       0.030582      -0.030852      -0.020235      -0.003536       0.023771              9.894841      10.055474      -0.672240      -2.110660      10.835302       4.821995       8.793746           0.000005
           37              C      10.108982       9.196225       4.654128      -0.109685      33.156655 0.44959426E+03  0.10702911E+05                                 9.108064                            7.197631      -0.058136       1.957703                    0.999227      29.628960      86.870596       0.595436       0.432105      -1.050086       0.003675       0.017848       0.019275       0.026525       0.004782       0.010112       0.006606      -0.020823       0.003050      -0.016726       0.000109       0.016616             10.178616      12.037427      -0.198530      -2.412152      10.009768       3.742166       8.488654          -0.000000
           38              C      12.440318       8.878930       3.791069       0.596821      23.204801 0.26204319E+03  0.54872678E+04                                 7.544344                            5.763615      -0.102729       2.019988                    0.999526      22.555395      63.398167       0.615282       0.475388      -1.018465       0.040053      -0.030994      -0.005876       0.050984       0.009348       0.091427      -0.066193      -0.008017       0.111026      -0.113368      -0.008369       0.121737              8.764436      10.290575      -1.111987      -3.617431       8.499815       2.531817       7.502918          -0.000001
           39              O      10.914773       1.768712       9.283749      -0.643846      40.134383 0.56573152E+03  0.13774238E+05                                 9.307430                            7.359189       0.320085       2.134216                    0.997485      28.658924      75.813675       0.700758       0.358989      -1.138999      -0.056038      -0.097010      -0.021817       0.114137       0.015885      -0.018048       0.031443      -0.120332       0.147168      -0.090378       0.015772       0.074606             10.776734      11.727935       2.672246      -4.811413       7.847397      -4.064740      12.754870           0.000002
           40              O      12.643049       8.673192       0.530622      -0.717521      46.415018 0.64817408E+03  0.16336806E+05                                10.211435                            7.858614       0.159061       2.047888                    0.998333      30.436281      82.072634       0.680141       0.357299      -1.139693      -0.079253       0.073628      -0.042734       0.116312      -0.002954       0.026381       0.039111      -0.106488       0.109837      -0.078973       0.002110       0.076863             11.945402      13.510099      -3.690015       5.521085       8.366760      -4.426154      13.959347           0.000001
           41              O      11.663521       4.579351       6.648754      -0.627658      33.347661 0.50462553E+03  0.11916480E+05                                 8.089885                            6.837736       0.668845       2.235758                    0.999120      28.429249      73.583090       0.746519       0.347446      -1.150642      -0.028718       0.034204      -0.082041       0.093410       0.003709      -0.064892       0.025205      -0.000921      -0.234668      -0.111114       0.041786       0.069328              8.973177      13.786705      -2.488737      -0.468540       6.549642      -0.942019       6.583184           0.000004
           42              O      10.250346       4.537324       8.307746      -0.689796      34.776749 0.55398630E+03  0.13418978E+05                                 8.337634                            7.192055       0.484495       2.158779                    0.998982      29.783736      78.610855       0.722183       0.350137      -1.146022      -0.087071       0.024175      -0.051440       0.103980       0.025643      -0.039902      -0.010023      -0.126132       0.112216      -0.097243       0.031746       0.065497              9.099214       7.356232      -0.582308       0.383856       7.079283      -2.843387      12.862126           0.000004
           43              O       4.515499       3.405295       7.249699      -0.632107      33.017157 0.53916855E+03  0.12949387E+05                                 8.063193                            7.125543       0.714560       2.260076                    0.998309      28.459683      74.375299       0.722169       0.353137      -1.145563       0.047266      -0.010932      -0.085631       0.098419       0.004883       0.069669      -0.016417      -0.098322       0.022442      -0.099827       0.038427       0.061400              8.621312       7.775699       0.101547      -0.797230      11.092056       1.528764       6.996180          -0.000004
           44              O       3.195365       1.646257       7.206014      -0.613454      32.160587 0.50457506E+03  0.11922494E+05                                 7.921502                            6.863219       0.557088       2.207240                    0.998284      28.256532      73.308778       0.740463       0.350075      -1.147752       0.019348      -0.049033      -0.063406       0.082455       0.042451       0.008905      -0.052755       0.095204       0.035052      -0.095483       0.033775       0.061709              8.690342      12.137424       1.138575      -3.268450       6.442653       0.175999       7.490950           0.000005
           45              O       5.792539       9.341859       1.371306      -0.643845      40.134380 0.56573143E+03  0.13774235E+05                                 9.307431                            7.359189       0.320085       2.134216                    0.997485      28.658918      75.813663       0.700758       0.358989      -1.138999       0.056038       0.097010       0.021817       0.114136       0.015885      -0.018048       0.031443      -0.120332       0.147168      -0.090378       0.015772       0.074606             10.776735      11.727935       2.672247      -4.811414       7.847398      -4.064741      12.754871           0.000002
           46              O       4.064263       2.437379      10.124433      -0.717521      46.415074 0.64817501E+03  0.16336836E+05                                10.211445                            7.858621       0.159059       2.047887                    0.998333      30.436298      82.072710       0.680141       0.357299      -1.139693       0.079254      -0.073628       0.042734       0.116312      -0.002953       0.026381       0.039111      -0.106488       0.109837      -0.078973       0.002109       0.076864             11.945414      13.510112      -3.690019       5.521091       8.366767      -4.426159      13.959362           0.000000
           47              O       5.043791       6.531220       4.006301      -0.627658      33.347621 0.50462480E+03  0.11916458E+05                                 8.089877                            6.837730       0.668847       2.235759                    0.999120      28.429234      73.583030       0.746519       0.347445      -1.150642       0.028718      -0.034204       0.082041       0.093410       0.003709      -0.064892       0.025205      -0.000921      -0.234667      -0.111114       0.041786       0.069328              8.973168      13.786691      -2.488733      -0.468540       6.549636      -0.942018       6.583178           0.000004
           48              O       6.456966       6.573247       2.347309      -0.689796      34.776742 0.55398616E+03  0.13418974E+05                                 8.337633                            7.192054       0.484495       2.158779                    0.998982      29.783733      78.610842       0.722183       0.350137      -1.146022       0.087071      -0.024175       0.051440       0.103980       0.025643      -0.039901      -0.010024      -0.126132       0.112216      -0.097243       0.031746       0.065497              9.099212       7.356231      -0.582308       0.383857       7.079283      -2.843387      12.862123           0.000004
           49              O      12.191813       7.705276       3.405356      -0.632107      33.017125 0.53916790E+03  0.12949367E+05                                 8.063186                            7.125538       0.714562       2.260077                    0.998310      28.459671      74.375245       0.722169       0.353136      -1.145563      -0.047266       0.010932       0.085631       0.098419       0.004883       0.069669      -0.016416      -0.098323       0.022442      -0.099827       0.038427       0.061400              8.621304       7.775693       0.101548      -0.797229      11.092046       1.528763       6.996174          -0.000005
           50              O      13.511947       9.464314       3.449041      -0.613454      32.160574 0.50457483E+03  0.11922487E+05                                 7.921501                            6.863218       0.557089       2.207241                    0.998284      28.256525      73.308757       0.740463       0.350075      -1.147752      -0.019347       0.049033       0.063406       0.082455       0.042451       0.008905      -0.052755       0.095204       0.035052      -0.095483       0.033775       0.061708              8.690340      12.137421       1.138575      -3.268450       6.442652       0.175999       7.490948           0.000005

******************************************************
Auxiliary information for the entire system
The total spin magnetic moment of the unit cell is   0.000018
The total net atomic charge of the unit cell is   -0.000002
Accuracy of reproducing the electrostatic potential in the unit cell:
  The inner radius (bohr) =    5.0000
  The outer radius (bohr) =   12.0000
  Valid grid points have density less than (e/(bohr^3)) =    0.0001
  The number of valid grid points were=        57529
  The rms potential error without charges in kcal/mol is=     14.25944
  The rms potential error with partial charges in kcal/mol is=      2.07182
  The RRMSE value at monopole order=      0.14529
  The rms potential error with partial charges and cloud penetration in kcal/mol is=      2.06775
  The RRMSE value at monopole order with cloud penetration is=      0.14501
  The rms potential error with partial charges and atomic dipoles in kcal/mol is=      0.60482
  The RRMSE value at dipole order=      0.04242
  The rms potential error with partial charges, atomic dipoles and cloud penetration in kcal/mol is=      0.60012
  The RRMSE value at dipole order with cloud penetration=      0.04209

******************************************************
The electron densities and ab initio electrostatic potential were computed in VASP using the PBE functional and
projector augmented wave method. See the main text of the journal article for a description of computational details.
The atomic charges, dipoles, and quadrupoles were computed with the DDEC6 method as described in
(a) T. A. Manz and N. Gabaldon Limas, RSC Adv. 6 (2016) 47771-47801 DOI: 10.1039/c6ra04656h
(b) N. Gabaldon Limas and T. A. Manz, RSC Adv. 8 (2018) 2678-2707 DOI: 10.1039/c7ra11829e.
For each atom in the material, the electron cloud parameters were fit to the spherically averaged atom-in-material
electron density using radial positions for which this density was between 10^-4 and 10^-2 electrons per cubic bohr.
The polarizabilities, dispersion coefficients, and quantum Drude oscillator (QDO) parameters were fit using the MCLF method.
The magnetic structure of the system was optimized in VASP from the default ferromagnetic initial guess using spin polarization.
The atomic spin moments (ASMs) were computed on this optimized magnetic structure using the DDEC6 partition as inputs
to the method of T. A. Manz and D. S. Sholl, J. Chem. Theory Comput. 7 (2011) 4146-4164 DOI: 10.1021/ct200539n.
The RMSE and RRMSE were computed using a uniform grid with Ewald summation.
