# Supplementary material for: A collection of forcefield precursors for metal–organic frameworks
Source: RSC Adv. 2019 Nov 13;9(63):36492–507. doi: 10.1039/c9ra07327b (PMC9075174; doi:10.1039/c9ra07327b)
Supplement: RA-009-C9RA07327B-s4642 [file RA-009-C9RA07327B-s4642.xyz]

   50
jmolscript: load "" {1 1 1} spacegroup "x,y,z" unitcell [{      8.577600     0.000000     0.000000 }, {      2.099988     9.976376     0.000000 }, {      3.834663     3.608399     9.556969 }]
Er     7.408665     8.702026     8.090739     2.020062
Er     7.103586     4.882749     1.466230     2.020056
H      9.573769     5.562554     4.921839     0.122569
H     11.768419     8.795380     5.892827     0.107499
H      2.935737     1.859531     0.211209     0.103984
H     10.431007     3.869696     9.509184     0.126723
H     11.944811    11.364076     6.941227     0.111313
H      6.049210    10.979330     3.998636     0.129306
H      4.938482     8.022221     4.635130     0.122569
H      2.743832     4.789395     3.664142     0.107499
H     11.576514    11.725244     9.345760     0.103987
H      4.081244     9.715079     0.047785     0.126727
H      2.567440     2.220699     2.615742     0.111314
H      8.463041     2.605445     5.558333     0.129306
C      9.372010     7.795043     6.374498     0.604336
C     10.499893     7.266238     5.552599    -0.006616
C     10.362675     6.051057     4.865453    -0.109499
C     11.685650     7.985939     5.442694    -0.115486
C      5.451719     2.624210     0.194006     0.684540
C      4.835761     1.263773     0.070722    -0.012462
C      3.480828     1.111940     0.120418    -0.109305
C      9.506833     3.766005     9.522564    -0.090530
C      5.734824    10.250801     6.539834     0.598132
C      4.846845    11.048833     5.638612    -0.005417
C     12.212527    11.531729     6.066764    -0.101185
C      5.236504    11.300376     4.317839    -0.091003
C      5.140241     5.789732     3.182471     0.604335
C      4.012358     6.318537     4.004370    -0.006618
C      4.149576     7.533718     4.691516    -0.109494
C      2.826601     5.598836     4.114275    -0.115483
C      9.060532    10.960565     9.362963     0.684540
C      9.676490    12.321002     9.486247    -0.012462
C     11.031423    12.472835     9.436551    -0.109300
C      5.005418     9.818770     0.034405    -0.090525
C      8.777427     3.333974     3.017135     0.598133
C      9.665406     2.535942     3.918357    -0.005418
C      2.299724     2.053046     3.490205    -0.101189
C      9.275747     2.284399     5.239130    -0.091007
O      9.554041     8.846144     7.068334    -0.637564
O      8.269083     7.206203     6.400302    -0.631241
O      8.637360     7.219127     9.330469    -0.756896
O      6.554163     2.731717     0.758823    -0.628339
O      6.820018     9.781660     6.082055    -0.616873
O      5.374180    10.012398     7.731588    -0.696055
O      4.958210     4.738631     2.488635    -0.637563
O      6.243168     6.378572     3.156667    -0.631239
O      5.874891     6.365648     0.226500    -0.756894
O      7.958088    10.853058     8.798146    -0.628339
O      7.692233     3.803115     3.474914    -0.616871
O      9.138071     3.572377     1.825381    -0.696053

The following XYZ coordinates are in angstroms. Other properties are in atomic units.
The sperically averaged electron density of each atom fit to a function of the form exp(a - br)
eigen_1, eigen_2 and eigen_3 are the three eigenvalues of traceless quadrupole moment tensor
  atom number  atomic symbol              X              Y              Z     net charge C6 coefficient C8 coefficient C10 coefficient fluctuating dipole atomic polarizability isotropic forcefield polarizability              a              b squared Pearson coefficient          <r^3>          <r^4>         wp_QDO          m_QDO          q_QDO       dipole_x       dipole_y       dipole_z         dipole            Qxy            Qxz            Qyz     Q(x^2-y^2)  Q(3z^2 - R^2)        eigen_1        eigen_2        eigen_3 static polarizability      alpha(xx)      alpha(xy)      alpha(xz)      alpha(yy)      alpha(yz)      alpha(zz) atomic spin moment
            1             Er       7.408665       8.702026       8.090739       2.020062      93.154028 0.20312555E+04  0.62517396E+05                                13.771994                           12.265577       2.215964       2.474131                    0.999936      68.712817     154.712294       0.716518       0.277743      -1.322490       0.003926      -0.022349       0.037337       0.043691       0.144159       0.004788      -0.014454       0.032320       0.119333      -0.165900       0.040295       0.125605             15.422203      15.673671      -4.637364       3.007617      15.891148      -2.280774      14.701789          -0.000027
            2             Er       7.103586       4.882749       1.466230       2.020056      93.155151 0.20312856E+04  0.62518565E+05                                13.772126                           12.265687       2.215964       2.474131                    0.999936      68.712962     154.713023       0.716513       0.277744      -1.322489      -0.003929       0.022350      -0.037338       0.043693       0.144159       0.004788      -0.014454       0.032318       0.119332      -0.165899       0.040294       0.125605             15.422359      15.673835      -4.637425       3.007659      15.891307      -2.280805      14.701933          -0.000025
            3              H       9.573769       5.562554       4.921839       0.122569       1.014563 0.73998662E+01  0.72200975E+02                                 1.747720                            1.651884      -1.260315       2.292747                    0.993988       3.685919      10.745619       0.453963       1.382822      -0.686110      -0.033788      -0.018762       0.004174       0.038873       0.007630      -0.005562       0.005274       0.007461      -0.026903      -0.014400       0.001227       0.013173              1.781039       2.104231       0.417658      -0.073615       1.806626       0.077780       1.432259           0.000002
            4              H      11.768419       8.795380       5.892827       0.107499       1.054608 0.76523019E+01  0.75483030E+02                                 1.799501                            1.681392      -1.357784       2.228706                    0.993073       3.931924      11.620900       0.448200       1.385407      -0.684061       0.000489       0.031316       0.016807       0.035544       0.002294      -0.001573       0.011206       0.001001      -0.011270      -0.013142       0.002750       0.010392              1.854182       1.576112       0.161685      -0.034100       2.363307       0.454248       1.623126           0.000008
            5              H       2.935737       1.859531       0.211209       0.103984       1.227290 0.91543378E+01  0.92916384E+02                                 1.882764                            1.760358      -1.236368       2.284090                    0.994820       3.704661      10.533112       0.475373       1.269423      -0.710621      -0.024328       0.023916       0.008635       0.035191      -0.002227       0.001133       0.008209       0.015739      -0.043155      -0.018342       0.002971       0.015371              1.932530       1.879899      -0.408792      -0.147497       2.315583       0.143181       1.602108           0.000024
            6              H      10.431007       3.869696       9.509184       0.126723       0.985038 0.69694878E+01  0.65057591E+02                                 1.542525                            1.474026      -0.835735       2.494883                    0.999530       3.080891       7.983870       0.561265       1.169071      -0.736786       0.041281       0.002412       0.001706       0.041386      -0.002295      -0.001392       0.000612       0.012388      -0.050762      -0.016996       0.001862       0.015134              1.556915       2.021153       0.116469      -0.016682       1.389818       0.040503       1.259775           0.000017
            7              H      11.944811      11.364076       6.941227       0.111313       0.960442 0.67701574E+01  0.64486895E+02                                 1.671410                            1.567941      -1.062238       2.375668                    0.996564       3.632712      10.401888       0.472217       1.361733      -0.690005      -0.012061      -0.009330       0.033062       0.036409      -0.003214      -0.005059      -0.006423       0.016776       0.017325      -0.014540       0.003529       0.011011              1.718015       1.477494      -0.022357      -0.268817       1.432339      -0.110828       2.244211           0.000016
            8              H       6.049210      10.979330       3.998636       0.129306       1.004070 0.72551820E+01  0.68995045E+02                                 1.616980                            1.547433      -0.837079       2.494841                    0.999619       3.197665       8.600564       0.520391       1.237675      -0.720177       0.037124      -0.012747      -0.014138       0.041721      -0.007333      -0.009346      -0.001999       0.015631       0.004504      -0.013707      -0.001331       0.015038              1.631336       1.929216      -0.263467      -0.202825       1.457750       0.023072       1.507041           0.000032
            9              H       4.938482       8.022221       4.635130       0.122569       1.014567 0.73999051E+01  0.72201435E+02                                 1.747724                            1.651886      -1.260319       2.292744                    0.993988       3.685926      10.745639       0.453964       1.382819      -0.686110       0.033788       0.018762      -0.004174       0.038873       0.007630      -0.005562       0.005274       0.007461      -0.026903      -0.014400       0.001227       0.013173              1.781043       2.104237       0.417660      -0.073615       1.806630       0.077780       1.432262           0.000003
           10              H       2.743832       4.789395       3.664142       0.107499       1.054611 0.76523214E+01  0.75483269E+02                                 1.799504                            1.681394      -1.357783       2.228706                    0.993073       3.931928      11.620915       0.448200       1.385406      -0.684061      -0.000490      -0.031316      -0.016807       0.035544       0.002294      -0.001573       0.011206       0.001001      -0.011270      -0.013142       0.002750       0.010392              1.854185       1.576114       0.161685      -0.034100       2.363312       0.454250       1.623129           0.000008
           11              H      11.576514      11.725244       9.345760       0.103987       1.227286 0.91542931E+01  0.92915795E+02                                 1.882757                            1.760352      -1.236362       2.284093                    0.994820       3.704651      10.533068       0.475375       1.269420      -0.710622       0.024328      -0.023916      -0.008635       0.035191      -0.002227       0.001133       0.008209       0.015739      -0.043155      -0.018342       0.002971       0.015371              1.932523       1.879892      -0.408790      -0.147497       2.315574       0.143180       1.602103           0.000024
           12              H       4.081244       9.715079       0.047785       0.126727       0.985042 0.69695253E+01  0.65058011E+02                                 1.542526                            1.474027      -0.835740       2.494880                    0.999530       3.080899       7.983888       0.561267       1.169066      -0.736787      -0.041280      -0.002412      -0.001706       0.041386      -0.002296      -0.001392       0.000612       0.012388      -0.050762      -0.016996       0.001861       0.015134              1.556917       2.021155       0.116469      -0.016682       1.389819       0.040504       1.259776           0.000018
           13              H       2.567440       2.220699       2.615742       0.111314       0.960443 0.67701627E+01  0.64486954E+02                                 1.671410                            1.567941      -1.062236       2.375668                    0.996564       3.632714      10.401892       0.472217       1.361732      -0.690005       0.012061       0.009330      -0.033062       0.036409      -0.003214      -0.005059      -0.006423       0.016776       0.017325      -0.014540       0.003529       0.011011              1.718014       1.477494      -0.022357      -0.268817       1.432339      -0.110828       2.244209           0.000015
           14              H       8.463041       2.605445       5.558333       0.129306       1.004069 0.72551756E+01  0.68994962E+02                                 1.616979                            1.547431      -0.837078       2.494841                    0.999619       3.197664       8.600557       0.520392       1.237674      -0.720177      -0.037124       0.012747       0.014138       0.041720      -0.007333      -0.009346      -0.001999       0.015631       0.004504      -0.013707      -0.001331       0.015038              1.631334       1.929214      -0.263466      -0.202824       1.457749       0.023071       1.507040           0.000033
           15              C       9.372010       7.795043       6.374498       0.604336      22.469585 0.25144933E+03  0.52192112E+04                                 7.391423                            5.647707      -0.061026       2.037580                    0.999509      22.361969      62.885520       0.620335       0.475691      -1.016776      -0.042366       0.024901       0.009705       0.050091       0.002646       0.077063      -0.077291      -0.086802       0.095959      -0.116807      -0.007457       0.124264              8.529713      10.354908      -0.754400      -3.251825       7.489415       2.845615       7.744816          -0.000002
           16              C      10.499893       7.266238       5.552599      -0.006616      35.755157 0.42023153E+03  0.97079496E+04                                 9.354167                            6.768163       0.126369       2.055238                    0.999239      26.505623      73.337187       0.648609       0.408775      -1.078849       0.028374      -0.010056      -0.030529       0.042874       0.001695       0.003071      -0.003230      -0.005111      -0.020283      -0.008738       0.001862       0.006876             11.145315      13.455820      -0.557218      -4.800384      10.557535       3.970106       9.422588           0.000023
           17              C      10.362675       6.051057       4.865453      -0.109499      33.163364 0.43718504E+03  0.10350084E+05                                 9.113190                            7.084633      -0.088524       1.948895                    0.999204      29.626438      87.038839       0.600934       0.430527      -1.049508       0.020453       0.013392       0.003487       0.024695       0.000955       0.003573      -0.015636       0.021672      -0.043119      -0.025814       0.007365       0.018450             10.195447      11.090315      -0.176840      -3.159733      10.963192       3.970844       8.532832           0.000033
           18              C      11.685650       7.985939       5.442694      -0.115486      34.084258 0.44904038E+03  0.10724479E+05                                 9.337428                            7.224253      -0.210085       1.905044                    0.999074      30.195011      89.709458       0.588415       0.435845      -1.044109      -0.010567      -0.016029      -0.024587       0.031195      -0.011812       0.010146       0.000909      -0.032468       0.005171      -0.024688       0.005137       0.019551             10.468155      13.200308       0.844569      -3.760469      10.155240       2.707018       8.048917           0.000039
           19              C       5.451719       2.624210       0.194006       0.684540      21.870310 0.22648082E+03  0.46120751E+04                                 7.431466                            5.487582      -0.303442       1.980087                    0.998975      21.669751      61.767874       0.603225       0.498611      -0.997817       0.025577       0.064276       0.007326       0.069565      -0.038285      -0.085044       0.005654       0.065433       0.271313      -0.102499      -0.038502       0.141001              8.768919       7.926732       1.760873       2.115646      12.546688      -0.175355       5.833338          -0.000009
           20              C       4.835761       1.263773       0.070722      -0.012462      34.952307 0.42047227E+03  0.97220380E+04                                 9.267953                            6.802097       0.126040       2.058480                    0.999269      26.488103      73.496941       0.641958       0.412648      -1.075518      -0.023317      -0.045939      -0.000216       0.051518      -0.003161       0.011553      -0.003467      -0.002215       0.066349      -0.016370      -0.009776       0.026145             11.170895      10.660978       2.754734      -0.286405      17.780398       1.169212       5.071309           0.000010
           21              C       3.480828       1.111940       0.120418      -0.109305      31.996124 0.42212334E+03  0.98864186E+04                                 8.832988                            6.916874       0.060680       1.995334                    0.999670      29.287344      85.020601       0.615311       0.425022      -1.055008       0.004673      -0.030211       0.006215       0.031195      -0.019957       0.001011       0.016685       0.018084       0.024264      -0.031506       0.007752       0.023755              9.958637      10.414901       2.252944      -0.621299      14.263841       1.043228       5.197168           0.000028
           22              C       9.506833       3.766005       9.522564      -0.090530      30.782505 0.39935917E+03  0.91627551E+04                                 8.481687                            6.635080       0.226150       2.055632                    0.999710      28.066040      78.890410       0.645779       0.413390      -1.069515      -0.019016      -0.009880       0.004734       0.021946      -0.003258       0.005319       0.003900       0.048869      -0.000962      -0.025229      -0.000572       0.025801              9.587652       9.054106       1.166624      -0.238499      14.851124       1.341851       4.857727           0.000025
           23              C       5.734824      10.250801       6.539834       0.598132      23.592856 0.26093041E+03  0.54674246E+04                                 7.656691                            5.762288      -0.077969       2.028830                    0.999424      22.672022      64.100425       0.612564       0.477196      -1.015774       0.031334      -0.003028       0.035216       0.047235       0.083723      -0.015917       0.076834      -0.040336      -0.076196      -0.118015      -0.001085       0.119100              9.028153      10.356499      -3.552686       2.244672       7.048574      -2.567089       9.679387          -0.000035
           24              C       4.846845      11.048833       5.638612      -0.005417      34.528522 0.41794570E+03  0.96560370E+04                                 9.199650                            6.802028       0.088932       2.049734                    0.999161      26.468355      73.586627       0.638615       0.415134      -1.073130      -0.022088       0.020142      -0.021858       0.037032       0.009638      -0.005919       0.003231       0.004843       0.009084      -0.013775       0.003922       0.009853             10.988284      11.734265      -4.484725       2.161921       9.134164      -4.000846      12.096422          -0.000001
           25              C      12.212527      11.531729       6.066764      -0.101185      32.100021 0.43066250E+03  0.10137851E+05                                 8.896465                            7.028677       0.011290       1.985731                    0.999418      29.106438      84.732780       0.604861       0.430171      -1.051752      -0.004035      -0.003761      -0.026658       0.027223       0.017368      -0.003749      -0.004929      -0.001545       0.030076      -0.022413       0.004945       0.017468              9.942886      10.758678      -3.791745       0.572626       8.489705      -2.592929      10.580275           0.000026
           26              C       5.236504      11.300376       4.317839      -0.091003      30.577942 0.41074250E+03  0.95168372E+04                                 8.507922                            6.783386       0.211524       2.053505                    0.999759      28.353071      80.820760       0.629258       0.420102      -1.062256      -0.014134       0.014839       0.004806       0.021049       0.005584      -0.012315       0.003801       0.010451      -0.070258      -0.027673       0.005986       0.021686              9.454168       8.878768      -2.806308       0.852884       7.969046      -3.478367      11.514689           0.000063
           27              C       5.140241       5.789732       3.182471       0.604335      22.469592 0.25144944E+03  0.52192142E+04                                 7.391426                            5.647709      -0.061028       2.037580                    0.999509      22.361971      62.885531       0.620335       0.475691      -1.016776       0.042366      -0.024901      -0.009704       0.050091       0.002646       0.077063      -0.077291      -0.086803       0.095962      -0.116808      -0.007457       0.124265              8.529716      10.354912      -0.754401      -3.251828       7.489417       2.845616       7.744819          -0.000001
           28              C       4.012358       6.318537       4.004370      -0.006618      35.755202 0.42023218E+03  0.97079687E+04                                 9.354176                            6.768170       0.126368       2.055237                    0.999239      26.505641      73.337255       0.648608       0.408775      -1.078848      -0.028374       0.010056       0.030529       0.042874       0.001694       0.003071      -0.003230      -0.005111      -0.020283      -0.008738       0.001863       0.006876             11.145326      13.455835      -0.557220      -4.800390      10.557545       3.970110       9.422598           0.000023
           29              C       4.149576       7.533718       4.691516      -0.109494      33.163225 0.43718275E+03  0.10350015E+05                                 9.113160                            7.084610      -0.088519       1.948897                    0.999204      29.626366      87.038534       0.600936       0.430527      -1.049509      -0.020453      -0.013393      -0.003487       0.024695       0.000954       0.003573      -0.015636       0.021672      -0.043119      -0.025814       0.007365       0.018450             10.195412      11.090282      -0.176833      -3.159720      10.963153       3.970825       8.532800           0.000035
           30              C       2.826601       5.598836       4.114275      -0.115483      34.084158 0.44903871E+03  0.10724429E+05                                 9.337407                            7.224236      -0.210080       1.905046                    0.999074      30.194961      89.709244       0.588416       0.435844      -1.044109       0.010567       0.016029       0.024587       0.031195      -0.011811       0.010147       0.000909      -0.032468       0.005170      -0.024688       0.005138       0.019550             10.468130      13.200272       0.844565      -3.760458      10.155220       2.707014       8.048899           0.000042
           31              C       9.060532      10.960565       9.362963       0.684540      21.870351 0.22648125E+03  0.46120862E+04                                 7.431475                            5.487586      -0.303445       1.980086                    0.998975      21.669778      61.767971       0.603225       0.498611      -0.997817      -0.025577      -0.064276      -0.007326       0.069564      -0.038285      -0.085044       0.005654       0.065433       0.271314      -0.102499      -0.038502       0.141001              8.768931       7.926738       1.760872       2.115648      12.546709      -0.175358       5.833345          -0.000007
           32              C       9.676490      12.321002       9.486247      -0.012462      34.952411 0.42047366E+03  0.97220782E+04                                 9.267970                            6.802107       0.126036       2.058478                    0.999269      26.488151      73.497106       0.641958       0.412648      -1.075518       0.023316       0.045939       0.000216       0.051518      -0.003160       0.011553      -0.003467      -0.002215       0.066345      -0.016369      -0.009775       0.026144             11.170918      10.660991       2.754742      -0.286405      17.780446       1.169215       5.071318           0.000009
           33              C      11.031423      12.472835       9.436551      -0.109300      31.996015 0.42212171E+03  0.98863683E+04                                 8.832960                            6.916854       0.060690       1.995337                    0.999670      29.287281      85.020297       0.615313       0.425021      -1.055008      -0.004674       0.030211      -0.006215       0.031195      -0.019957       0.001010       0.016685       0.018083       0.024261      -0.031505       0.007750       0.023755              9.958602      10.414868       2.252935      -0.621296      14.263786       1.043223       5.197153           0.000029
           34              C       5.005418       9.818770       0.034405      -0.090525      30.782484 0.39935872E+03  0.91627418E+04                                 8.481681                            6.635074       0.226153       2.055633                    0.999710      28.066034      78.890378       0.645779       0.413390      -1.069515       0.019017       0.009879      -0.004733       0.021946      -0.003258       0.005319       0.003901       0.048868      -0.000962      -0.025228      -0.000572       0.025800              9.587647       9.054098       1.166624      -0.238499      14.851120       1.341850       4.857724           0.000027
           35              C       8.777427       3.333974       3.017135       0.598133      23.592867 0.26093051E+03  0.54674273E+04                                 7.656694                            5.762290      -0.077971       2.028830                    0.999424      22.672026      64.100447       0.612564       0.477196      -1.015774      -0.031334       0.003027      -0.035215       0.047234       0.083723      -0.015917       0.076833      -0.040336      -0.076197      -0.118015      -0.001085       0.119100              9.028159      10.356506      -3.552691       2.244677       7.048579      -2.567092       9.679392          -0.000038
           36              C       9.665406       2.535942       3.918357      -0.005418      34.528517 0.41794553E+03  0.96560331E+04                                 9.199652                            6.802028       0.088929       2.049734                    0.999161      26.468353      73.586646       0.638614       0.415134      -1.073129       0.022089      -0.020142       0.021858       0.037032       0.009638      -0.005918       0.003231       0.004842       0.009082      -0.013775       0.003923       0.009852             10.988287      11.734270      -4.484728       2.161921       9.134167      -4.000847      12.096424           0.000006
           37              C       2.299724       2.053046       3.490205      -0.101189      32.100157 0.43066472E+03  0.10137917E+05                                 8.896496                            7.028699       0.011282       1.985727                    0.999418      29.106519      84.733122       0.604860       0.430172      -1.051752       0.004036       0.003761       0.026659       0.027224       0.017368      -0.003750      -0.004929      -0.001544       0.030076      -0.022413       0.004945       0.017468              9.942921      10.758720      -3.791763       0.572631       8.489737      -2.592938      10.580306           0.000025
           38              C       9.275747       2.284399       5.239130      -0.091007      30.578002 0.41074353E+03  0.95168673E+04                                 8.507935                            6.783396       0.211523       2.053504                    0.999759      28.353104      80.820888       0.629257       0.420102      -1.062255       0.014134      -0.014839      -0.004806       0.021049       0.005583      -0.012316       0.003801       0.010450      -0.070258      -0.027673       0.005987       0.021686              9.454182       8.878778      -2.806311       0.852885       7.969058      -3.478374      11.514710           0.000066
           39              O       9.554041       8.846144       7.068334      -0.637564      38.355190 0.63316731E+03  0.15842855E+05                                 9.045170                            7.828589       0.392473       2.152718                    0.997255      29.111924      77.854064       0.674390       0.362978      -1.136823       0.060769       0.007271      -0.054229       0.081772       0.000677       0.037839       0.014774      -0.146246       0.101042      -0.100696       0.034746       0.065951              9.903445       7.718014      -0.120896      -1.377592      11.661556       4.460015      10.330765           0.000037
           40              O       8.269083       7.206203       6.400302      -0.631241      31.914103 0.53537154E+03  0.12847282E+05                                 7.875787                            7.112786       0.680926       2.245348                    0.999074      28.535574      74.765821       0.720269       0.354369      -1.143516       0.047081      -0.037133      -0.086035       0.104869       0.030264       0.050285      -0.062203       0.017905      -0.002215      -0.097360       0.031794       0.065566              8.250637      11.273087       1.401736      -0.824646       6.945467       0.582003       6.533357           0.000027
           41              O       8.637360       7.219127       9.330469      -0.756896      53.777379 0.84395848E+03  0.22769232E+05                                11.423245                            9.123459      -0.027028       1.974387                    0.998310      32.365459      90.904667       0.613832       0.369853      -1.127571       0.063627      -0.068279       0.050190       0.105969      -0.054291      -0.072719      -0.021180      -0.019215       0.202900      -0.116111       0.012275       0.103836             13.225098       8.792381      -3.301647       2.384158      18.870865      -5.284031      12.012047           0.000038
           42              O       6.554163       2.731717       0.758823      -0.628339      35.911589 0.54199353E+03  0.13044632E+05                                 8.592255                            7.168189       0.467401       2.186085                    0.998144      28.250423      74.098469       0.715834       0.355513      -1.142734      -0.021337      -0.080649      -0.003014       0.083478      -0.025514       0.005649       0.011892       0.118959       0.156389      -0.091921       0.038015       0.053906              9.507971      12.025051       2.159263       4.375371       8.152118       1.807751       8.346744           0.000015
           43              O       6.820018       9.781660       6.082055      -0.616873      34.242369 0.53320054E+03  0.12774194E+05                                 8.325878                            7.101425       0.547601       2.210630                    0.998312      28.222837      73.734801       0.720828       0.354676      -1.143984      -0.004974       0.050485      -0.078069       0.093103       0.001754      -0.035292       0.064818       0.030329      -0.165766      -0.101320       0.034215       0.067105              9.234103      13.153599      -3.898950       0.576157       7.528710      -0.432495       7.020001           0.000058
           44              O       5.374180      10.012398       7.731588      -0.696055      37.846998 0.63207600E+03  0.15829910E+05                                 8.891313                            7.766272       0.482380       2.155642                    0.998759      30.346938      81.549567       0.683455       0.357839      -1.139357      -0.049844       0.107816      -0.043723       0.126572       0.058726      -0.007855       0.044235      -0.014988       0.104414      -0.087245       0.016731       0.070514              9.568803       8.912859      -0.890294       0.279134       6.753496      -1.758319      13.040053           0.000079
           45              O       4.958210       4.738631       2.488635      -0.637563      38.355154 0.63316663E+03  0.15842833E+05                                 9.045161                            7.828583       0.392476       2.152719                    0.997255      29.111918      77.854025       0.674391       0.362977      -1.136824      -0.060769      -0.007270       0.054229       0.081771       0.000678       0.037840       0.014774      -0.146246       0.101044      -0.100697       0.034746       0.065951              9.903435       7.718009      -0.120896      -1.377592      11.661543       4.460010      10.330754           0.000036
           46              O       6.243168       6.378572       3.156667      -0.631239      31.914016 0.53536971E+03  0.12847227E+05                                 7.875771                            7.112772       0.680931       2.245350                    0.999074      28.535538      74.765678       0.720270       0.354369      -1.143516      -0.047082       0.037133       0.086036       0.104870       0.030264       0.050285      -0.062203       0.017903      -0.002214      -0.097359       0.031794       0.065565              8.250619      11.273062       1.401732      -0.824645       6.945453       0.582002       6.533343           0.000025
           47              O       5.874891       6.365648       0.226500      -0.756894      53.777332 0.84395685E+03  0.22769177E+05                                11.423240                            9.123450      -0.027031       1.974387                    0.998310      32.365432      90.904572       0.613832       0.369853      -1.127571      -0.063627       0.068278      -0.050189       0.105968      -0.054291      -0.072719      -0.021180      -0.019215       0.202899      -0.116111       0.012275       0.103836             13.225095       8.792379      -3.301657       2.384162      18.870866      -5.284036      12.012042           0.000038
           48              O       7.958088      10.853058       8.798146      -0.628339      35.911632 0.54199428E+03  0.13044655E+05                                 8.592263                            7.168195       0.467400       2.186084                    0.998144      28.250438      74.098534       0.715833       0.355514      -1.142734       0.021337       0.080648       0.003013       0.083477      -0.025514       0.005649       0.011891       0.118961       0.156391      -0.091922       0.038015       0.053906              9.507981      12.025064       2.159265       4.375378       8.152125       1.807752       8.346753           0.000016
           49              O       7.692233       3.803115       3.474914      -0.616871      34.242313 0.53319943E+03  0.12774161E+05                                 8.325869                            7.101417       0.547603       2.210632                    0.998312      28.222811      73.734711       0.720828       0.354676      -1.143984       0.004973      -0.050485       0.078070       0.093104       0.001754      -0.035292       0.064818       0.030329      -0.165765      -0.101320       0.034215       0.067105              9.234093      13.153584      -3.898946       0.576157       7.528702      -0.432495       7.019994           0.000056
           50              O       9.138071       3.572377       1.825381      -0.696053      37.847019 0.63207639E+03  0.15829922E+05                                 8.891317                            7.766275       0.482374       2.155640                    0.998759      30.346941      81.549592       0.683455       0.357839      -1.139357       0.049845      -0.107815       0.043722       0.126571       0.058726      -0.007856       0.044233      -0.014983       0.104422      -0.087245       0.016734       0.070511              9.568809       8.912867      -0.890299       0.279138       6.753501      -1.758321      13.040058           0.000076

******************************************************
Auxiliary information for the entire system
The total spin magnetic moment of the unit cell is   0.001063
The total net atomic charge of the unit cell is   0.000004
Accuracy of reproducing the electrostatic potential in the unit cell:
  The inner radius (bohr) =    5.0000
  The outer radius (bohr) =   12.0000
  Valid grid points have density less than (e/(bohr^3)) =    0.0001
  The number of valid grid points were=        14176
  The rms potential error without charges in kcal/mol is=      9.53557
  The rms potential error with partial charges in kcal/mol is=      2.67312
  The RRMSE value at monopole order=      0.28033
  The rms potential error with partial charges and cloud penetration in kcal/mol is=      2.67298
  The RRMSE value at monopole order with cloud penetration is=      0.28032
  The rms potential error with partial charges and atomic dipoles in kcal/mol is=      0.57431
  The RRMSE value at dipole order=      0.06023
  The rms potential error with partial charges, atomic dipoles and cloud penetration in kcal/mol is=      0.56463
  The RRMSE value at dipole order with cloud penetration=      0.05921

******************************************************
The electron densities and ab initio electrostatic potential were computed in VASP using the PBE functional and
projector augmented wave method. See the main text of the journal article for a description of computational details.
The atomic charges, dipoles, and quadrupoles were computed with the DDEC6 method as described in
(a) T. A. Manz and N. Gabaldon Limas, RSC Adv. 6 (2016) 47771-47801 DOI: 10.1039/c6ra04656h
(b) N. Gabaldon Limas and T. A. Manz, RSC Adv. 8 (2018) 2678-2707 DOI: 10.1039/c7ra11829e.
For each atom in the material, the electron cloud parameters were fit to the spherically averaged atom-in-material
electron density using radial positions for which this density was between 10^-4 and 10^-2 electrons per cubic bohr.
The polarizabilities, dispersion coefficients, and quantum Drude oscillator (QDO) parameters were fit using the MCLF method.
The magnetic structure of the system was optimized in VASP from the default ferromagnetic initial guess using spin polarization.
The atomic spin moments (ASMs) were computed on this optimized magnetic structure using the DDEC6 partition as inputs
to the method of T. A. Manz and D. S. Sholl, J. Chem. Theory Comput. 7 (2011) 4146-4164 DOI: 10.1021/ct200539n.
The RMSE and RRMSE were computed using a uniform grid with Ewald summation.
