# Supplementary material for: A collection of forcefield precursors for metal–organic frameworks
Source: RSC Adv. 2019 Nov 13;9(63):36492–507. doi: 10.1039/c9ra07327b (PMC9075174; doi:10.1039/c9ra07327b)
Supplement: RA-009-C9RA07327B-s4643 [file RA-009-C9RA07327B-s4643.xyz]

   50
jmolscript: load "" {1 1 1} spacegroup "x,y,z" unitcell [{      8.567900     0.000000     0.000000 }, {      2.075154     9.973196     0.000000 }, {      3.840280     3.577373     9.521751 }]
Yb     7.377593     8.672510     8.032644     1.332375
Yb     7.105741     4.878059     1.489107     1.332376
H      9.560215     5.561916     4.899893     0.117610
H     11.733846     8.783207     5.873968     0.107858
H      2.879192     1.819296     0.157109     0.114516
H      6.563911     0.305158    -0.013330     0.123178
H     11.931056    11.354961     6.937548     0.110223
H      6.039518    11.008849     3.982948     0.125170
H      4.923119     7.988653     4.621858     0.117612
H      2.749488     4.767362     3.647783     0.107858
H     11.604142    11.731273     9.364642     0.114517
H      4.079143     9.668038     0.013330     0.123183
H      2.552278     2.195608     2.584203     0.110224
H      8.443816     2.541720     5.538803     0.125170
C      9.344040     7.768718     6.353864     0.553927
C     10.473241     7.249426     5.539755    -0.006342
C     10.351067     6.048597     4.849428    -0.100311
C     11.650719     7.970878     5.429302    -0.103293
C      5.371088     2.657781     0.172344     0.617919
C      4.808779     1.288082     0.070461     0.005932
C      3.451004     1.089149     0.090457    -0.105649
C      5.641861     0.186195    -0.011426    -0.087071
C      5.722413    10.225116     6.529065     0.557861
C      4.834112    11.043056     5.608311    -0.016337
C     12.186388    11.515093     6.057738    -0.102596
C      5.216193    11.306063     4.296214    -0.082453
C      5.139294     5.781851     3.167887     0.553866
C      4.010093     6.301143     3.981996    -0.006343
C      4.132267     7.501972     4.672323    -0.100296
C      2.832615     5.579691     4.092449    -0.103279
C      9.112246    10.892788     9.349407     0.617933
C      9.674555    12.262487     9.451290     0.005924
C     11.032330    12.461420     9.431294    -0.105651
C      5.001193     9.787001     0.011426    -0.087076
C      8.760921     3.325453     2.992686     0.557828
C      9.649222     2.507513     3.913440    -0.016335
C      2.296946     2.035476     3.464013    -0.102584
C      9.267141     2.244506     5.225537    -0.082441
O      9.526637     8.815775     7.062283    -0.490536
O      8.236068     7.188917     6.352912    -0.481510
O      8.535676     7.195854     9.254190    -0.582679
O      6.467401     2.799056     0.747457    -0.537591
O      6.797956     9.767995     6.052977    -0.516373
O      5.383044    10.013678     7.705001    -0.553880
O      4.956697     4.734794     2.459468    -0.490480
O      6.247266     6.361652     3.168839    -0.481476
O      5.947658     6.354715     0.267561    -0.582679
O      8.015933    10.751513     8.774294    -0.537579
O      7.685378     3.782574     3.468774    -0.516353
O      9.100290     3.536891     1.816750    -0.553867

The following XYZ coordinates are in angstroms. Other properties are in atomic units.
The sperically averaged electron density of each atom fit to a function of the form exp(a - br)
eigen_1, eigen_2 and eigen_3 are the three eigenvalues of traceless quadrupole moment tensor
  atom number  atomic symbol              X              Y              Z     net charge C6 coefficient C8 coefficient C10 coefficient fluctuating dipole atomic polarizability isotropic forcefield polarizability              a              b squared Pearson coefficient          <r^3>          <r^4>         wp_QDO          m_QDO          q_QDO       dipole_x       dipole_y       dipole_z         dipole            Qxy            Qxz            Qyz     Q(x^2-y^2)  Q(3z^2 - R^2)        eigen_1        eigen_2        eigen_3 static polarizability      alpha(xx)      alpha(xy)      alpha(xz)      alpha(yy)      alpha(yz)      alpha(zz) atomic spin moment
            1             Yb       7.377593       8.672510       8.032644       1.332375     159.543554 0.39380670E+04  0.14520873E+06                                21.378497                           18.621118       0.202316       1.832731                    0.999299      78.493501     203.280394       0.503080       0.330187      -1.247439      -0.029536      -0.025199       0.045016       0.059446       0.162608      -0.051955      -0.003634       0.058446       0.121564      -0.189623       0.029453       0.160170             24.310126      24.936134      -7.701507       5.298182      24.916368      -4.002988      23.077877           0.013410
            2             Yb       7.105741       4.878059       1.489107       1.332376     159.540848 0.39379918E+04  0.14520531E+06                                21.378287                           18.620977       0.202118       1.832679                    0.999299      78.492696     203.278024       0.503080       0.330188      -1.247438       0.029512       0.025171      -0.044988       0.059401       0.162586      -0.051957      -0.003645       0.058469       0.121602      -0.189607       0.029453       0.160154             24.309838      24.935689      -7.701307       5.298098      24.916155      -4.002890      23.077669           0.013403
            3              H       9.560215       5.561916       4.899893       0.117610       1.051289 0.77116158E+01  0.75679929E+02                                 1.754229                            1.658160      -1.272590       2.280143                    0.993955       3.700617      10.661093       0.466801       1.337023      -0.695048      -0.033221      -0.018534       0.001499       0.038071       0.007611      -0.004354       0.003734       0.005589      -0.019909      -0.011395      -0.000156       0.011552              1.787511       2.114201       0.419451      -0.065739       1.812416       0.084392       1.435916           0.000628
            4              H      11.733846       8.783207       5.873968       0.107858       1.074333 0.77897067E+01  0.76832175E+02                                 1.787096                            1.669466      -1.452644       2.185051                    0.992434       3.890710      11.329722       0.462827       1.341731      -0.692692       0.001218       0.030659       0.016686       0.034927       0.001808      -0.001039       0.009646      -0.001093      -0.010103      -0.010918       0.001361       0.009558              1.840832       1.562176       0.163643      -0.031304       2.356164       0.445360       1.604156           0.000693
            5              H       2.879192       1.819296       0.157109       0.114516       1.090007 0.78687251E+01  0.76466263E+02                                 1.707164                            1.607722      -1.003065       2.401093                    0.998048       3.406274       9.301912       0.511672       1.231825      -0.720065      -0.026556       0.025883       0.004028       0.037301      -0.004748       0.003305       0.002790       0.007463      -0.040411      -0.014604       0.001708       0.012896              1.746261       1.720007      -0.363469      -0.111273       2.060438       0.100231       1.458338          -0.000004
            6              H       6.563911       0.305158      -0.013330       0.123178       1.022709 0.73201148E+01  0.69179420E+02                                 1.580868                            1.509535      -0.860696       2.477954                    0.999396       3.144604       8.201451       0.555197       1.167347      -0.737002       0.040618       0.001974       0.000870       0.040675      -0.003746      -0.001180      -0.001276       0.014764      -0.047745      -0.016083      -0.000175       0.016258              1.595733       2.072000       0.134210      -0.006558       1.430507       0.041927       1.284693          -0.000160
            7              H      11.931056      11.354961       6.937548       0.110223       0.997611 0.70797502E+01  0.68102333E+02                                 1.702225                            1.594097      -1.175228       2.319690                    0.995571       3.681168      10.546218       0.473063       1.345993      -0.692944      -0.012655      -0.007087       0.032720       0.035791      -0.002645      -0.006208      -0.005327       0.016636       0.018326      -0.013868       0.001753       0.012116              1.750459       1.495886      -0.025742      -0.268135       1.450643      -0.108589       2.304849           0.000431
            8              H       6.039518      11.008849       3.982948       0.125170       1.039399 0.75787581E+01  0.72957006E+02                                 1.663020                            1.587915      -0.850403       2.484736                    0.999428       3.264064       8.870291       0.509975       1.247636      -0.717806       0.037318      -0.009945      -0.015153       0.041487      -0.005569      -0.009637      -0.001312       0.017733       0.005550      -0.012786      -0.002781       0.015568              1.678829       2.012227      -0.262174      -0.214498       1.479415       0.016461       1.544843           0.000574
            9              H       4.923119       7.988653       4.621858       0.117612       1.051215 0.77109414E+01  0.75671788E+02                                 1.754168                            1.658105      -1.272434       2.280225                    0.993957       3.700470      10.660623       0.466801       1.337051      -0.695043       0.033223       0.018532      -0.001501       0.038072       0.007607      -0.004359       0.003736       0.005594      -0.019910      -0.011399      -0.000151       0.011550              1.787448       2.114125       0.419430      -0.065738       1.812348       0.084384       1.435870           0.000626
           10              H       2.749488       4.767362       3.647783       0.107858       1.074259 0.77890313E+01  0.76823847E+02                                 1.787023                            1.669402      -1.452513       2.185123                    0.992435       3.890530      11.329075       0.462832       1.341744      -0.692690      -0.001214      -0.030659      -0.016690       0.034929       0.001806      -0.001044       0.009649      -0.001090      -0.010098      -0.010922       0.001363       0.009558              1.840755       1.562113       0.163628      -0.031302       2.356056       0.445335       1.604096           0.000691
           11              H      11.604142      11.731273       9.364642       0.114517       1.090058 0.78691970E+01  0.76472071E+02                                 1.707221                            1.607772      -1.003161       2.401045                    0.998047       3.406371       9.302281       0.511663       1.231827      -0.720064       0.026557      -0.025881      -0.004028       0.037300      -0.004747       0.003307       0.002790       0.007464      -0.040407      -0.014604       0.001708       0.012896              1.746321       1.720066      -0.363488      -0.111280       2.060513       0.100237       1.458382          -0.000004
           12              H       4.079143       9.668038       0.013330       0.123183       1.022724 0.73202454E+01  0.69180966E+02                                 1.580882                            1.509547      -0.860741       2.477932                    0.999396       3.144628       8.201533       0.555196       1.167344      -0.737003      -0.040618      -0.001973      -0.000868       0.040675      -0.003748      -0.001180      -0.001277       0.014765      -0.047745      -0.016083      -0.000176       0.016259              1.595747       2.072020       0.134210      -0.006558       1.430518       0.041928       1.284703          -0.000161
           13              H       2.552278       2.195608       2.584203       0.110224       0.997550 0.70791945E+01  0.68095588E+02                                 1.702157                            1.594037      -1.175092       2.319761                    0.995572       3.680999      10.545593       0.473072       1.345997      -0.692944       0.012654       0.007089      -0.032721       0.035792      -0.002646      -0.006205      -0.005330       0.016636       0.018326      -0.013870       0.001757       0.012113              1.750388       1.495827      -0.025740      -0.268117       1.450589      -0.108585       2.304747           0.000430
           14              H       8.443816       2.541720       5.538803       0.125170       1.039337 0.75781702E+01  0.72949817E+02                                 1.662948                            1.587850      -0.850303       2.484789                    0.999428       3.263938       8.869810       0.509989       1.247630      -0.717808      -0.037319       0.009947       0.015150       0.041487      -0.005573      -0.009633      -0.001315       0.017735       0.005549      -0.012790      -0.002776       0.015566              1.678755       2.012135      -0.262158      -0.214483       1.479356       0.016460       1.544775           0.000576
           15              C       9.344040       7.768718       6.353864       0.553927      23.489796 0.26436033E+03  0.55370387E+04                                 7.543399                            5.746670      -0.048975       2.037169                    0.999501      22.596699      63.112896       0.624248       0.468455      -1.024234      -0.043512       0.023587       0.014712       0.051634      -0.009494       0.056643      -0.068910      -0.067548       0.099534      -0.085891      -0.023991       0.109882              8.728707      10.659086      -0.827983      -3.364053       7.570866       2.965410       7.956170          -0.007971
           16              C      10.473241       7.249426       5.539755      -0.006342      35.376759 0.41396152E+03  0.95295179E+04                                 9.276566                            6.716066       0.105503       2.046865                    0.999313      26.485744      73.210764       0.651169       0.408603      -1.078703       0.030629      -0.010718      -0.028723       0.043336      -0.002078       0.010310      -0.009097      -0.004543       0.006321      -0.012691      -0.002658       0.015349             11.040087      13.355719      -0.545531      -4.751700      10.437153       3.908742       9.327390           0.013468
           17              C      10.351067       6.048597       4.849428      -0.100311      32.679895 0.42853315E+03  0.10084080E+05                                 9.002655                            7.002454      -0.060793       1.960337                    0.999353      29.282451      85.474475       0.606606       0.429089      -1.051491       0.020779       0.013021      -0.003940       0.024836       0.001799       0.012881      -0.020835       0.017951      -0.011966      -0.029021       0.006506       0.022515             10.075886      10.951448      -0.231467      -3.096449      10.841804       3.963247       8.434405           0.006754
           18              C      11.650719       7.970878       5.429302      -0.103293      33.307989 0.43724700E+03  0.10353908E+05                                 9.152211                            7.100628      -0.166234       1.923232                    0.999129      29.659459      87.200503       0.598178       0.432412      -1.048161      -0.003543      -0.021277      -0.019931       0.029369      -0.012828       0.017466      -0.007512      -0.028242       0.029353      -0.029249       0.002149       0.027100             10.252791      12.906796       0.850221      -3.624510      10.022636       2.629057       7.828941           0.007185
           19              C       5.371088       2.657781       0.172344       0.617919      23.191298 0.23923981E+03  0.49090411E+04                                 7.573694                            5.543152      -0.125054       2.029685                    0.999246      21.872982      61.348283       0.619771       0.481628      -1.012664       0.020376       0.064626       0.008693       0.068318      -0.020427      -0.078776       0.012211       0.046295       0.217503      -0.072168      -0.049612       0.121780              8.982871       7.888029       1.690745       2.176470      13.051345      -0.259607       6.009241          -0.005347
           20              C       4.808779       1.288082       0.070461       0.005932      34.930414 0.41528668E+03  0.95752071E+04                                 9.270049                            6.774146       0.075165       2.041071                    0.999294      26.353925      73.092107       0.641082       0.414374      -1.074081      -0.019936      -0.045456       0.001274       0.049652      -0.004444       0.009756      -0.004050       0.007903       0.112487      -0.024697      -0.014927       0.039624             11.224292      10.311591       2.731547      -0.212703      18.299080       1.054227       5.062204           0.050689
           21              C       3.451004       1.089149       0.090457      -0.105649      31.238289 0.41029989E+03  0.95187276E+04                                 8.649238                            6.798115       0.154678       2.030917                    0.999758      28.686014      82.236372       0.625060       0.422383      -1.059179       0.005115      -0.024289      -0.000437       0.024826      -0.022438       0.005451       0.005738       0.019965       0.048141      -0.033797       0.015425       0.018372              9.748288      10.055057       2.256469      -0.499403      14.112242       0.921034       5.077566           0.006776
           22              C       5.641861       0.186195      -0.011426      -0.087071      30.732332 0.39451153E+03  0.90381191E+04                                 8.496932                            6.620570       0.180019       2.041905                    0.999727      28.087805      79.298761       0.641690       0.416641      -1.065747      -0.023464      -0.011971       0.007426       0.027368      -0.008272       0.002227      -0.001326       0.049325       0.032511      -0.031453       0.010294       0.021158              9.627000       8.941702       1.073964      -0.195250      15.109373       1.244510       4.829925           0.014785
           23              C       5.722413      10.225116       6.529065       0.557861      23.826544 0.26564067E+03  0.55669754E+04                                 7.628360                            5.764272      -0.019837       2.047778                    0.999347      22.606744      63.025259       0.623097       0.469057      -1.024568       0.034124      -0.012689       0.035829       0.051080       0.071849       0.002567       0.055452      -0.053848      -0.105717      -0.083426      -0.026699       0.110125              8.977407      10.209862      -3.519050       2.185082       6.998949      -2.537808       9.723410          -0.004301
           24              C       4.834112      11.043056       5.608311      -0.016337      35.136918 0.43296379E+03  0.10091493E+05                                 9.300289                            6.921232       0.074860       2.036439                    0.999314      26.910461      75.141329       0.633367       0.414903      -1.073299      -0.021877       0.020610      -0.025933       0.039697       0.009284      -0.001151       0.005959       0.002380      -0.003203      -0.011553       0.000758       0.010795             11.055729      11.767359      -4.401892       2.000948       9.167345      -4.008517      12.232482           0.004371
           25              C      12.186388      11.515093       6.057738      -0.102596      32.097429 0.43395055E+03  0.10245564E+05                                 8.918611                            7.073314      -0.025913       1.971839                    0.999400      29.326878      85.798065       0.600031       0.432351      -1.049309      -0.005254       0.001998      -0.027576       0.028143       0.021696      -0.006395       0.001149      -0.006581       0.016262      -0.025670       0.005654       0.020016              9.924730      10.745811      -3.673508       0.495051       8.305984      -2.486334      10.722395           0.008473
           26              C       5.216193      11.306063       4.296214      -0.082453      30.310622 0.40628766E+03  0.94065916E+04                                 8.493369                            6.773722       0.161757       2.037972                    0.999741      28.417837      81.500405       0.624676       0.423499      -1.058023      -0.015368       0.018438       0.003470       0.024252       0.013332      -0.012482       0.012550       0.004520      -0.067695      -0.032789       0.007927       0.024862              9.410301       8.992714      -2.715464       0.806071       7.783707      -3.420859      11.454482           0.015723
           27              C       5.139294       5.781851       3.167887       0.553866      23.488634 0.26434586E+03  0.55366478E+04                                 7.543107                            5.746477      -0.048971       2.037193                    0.999500      22.595900      63.109718       0.624266       0.468449      -1.024239       0.043504      -0.023580      -0.014704       0.051622      -0.009480       0.056626      -0.068877      -0.067534       0.099469      -0.085867      -0.023964       0.109831              8.728350      10.658634      -0.827907      -3.363858       7.570583       2.965264       7.955833          -0.007969
           28              C       4.010093       6.301143       3.981996      -0.006343      35.375957 0.41395268E+03  0.95292531E+04                                 9.276428                            6.715994       0.105574       2.046891                    0.999313      26.485361      73.209209       0.651174       0.408603      -1.078704      -0.030625       0.010716       0.028720       0.043331      -0.002070       0.010308      -0.009084      -0.004536       0.006303      -0.012687      -0.002645       0.015332             11.039909      13.355525      -0.545551      -4.751641      10.436950       3.908658       9.327252           0.013457
           29              C       4.132267       7.501972       4.672323      -0.100296      32.678894 0.42851849E+03  0.10083633E+05                                 9.002443                            7.002311      -0.060692       1.960377                    0.999353      29.281783      85.471677       0.606616       0.429086      -1.051495      -0.020772      -0.013024       0.003940       0.024831       0.001797       0.012870      -0.020830       0.017970      -0.011988      -0.029017       0.006510       0.022506             10.075637      10.951212      -0.231488      -3.096398      10.841490       3.963123       8.434208           0.006748
           30              C       2.832615       5.579691       4.092449      -0.103279      33.307049 0.43723298E+03  0.10353481E+05                                 9.152029                            7.100505      -0.166174       1.923260                    0.999128      29.658812      87.197880       0.598185       0.432411      -1.048163       0.003545       0.021276       0.019924       0.029363      -0.012833       0.017452      -0.007502      -0.028241       0.029373      -0.029245       0.002157       0.027088             10.252578      12.906525       0.850151      -3.624454      10.022403       2.628999       7.828806           0.007181
           31              C       9.112246      10.892788       9.349407       0.617933      23.191887 0.23924644E+03  0.49092199E+04                                 7.573875                            5.543272      -0.125053       2.029675                    0.999246      21.873354      61.349953       0.619756       0.481635      -1.012659      -0.020378      -0.064630      -0.008690       0.068321      -0.020430      -0.078796       0.012215       0.046309       0.217579      -0.072187      -0.049629       0.121816              8.983094       7.888210       1.690808       2.176522      13.051702      -0.259602       6.009370          -0.005334
           32              C       9.674555      12.262487       9.451290       0.005924      34.930897 0.41529318E+03  0.95753932E+04                                 9.270105                            6.774180       0.075148       2.041062                    0.999294      26.354200      73.092982       0.641083       0.414372      -1.074083       0.019935       0.045455      -0.001274       0.049651      -0.004442       0.009744      -0.004045       0.007900       0.112484      -0.024693      -0.014924       0.039618             11.224357      10.311667       2.731549      -0.212711      18.299176       1.054235       5.062229           0.050688
           33              C      11.032330      12.461420       9.431294      -0.105651      31.238512 0.41030295E+03  0.95188197E+04                                 8.649270                            6.798130       0.154677       2.030914                    0.999758      28.686227      82.237169       0.625061       0.422382      -1.059180      -0.005113       0.024292       0.000430       0.024828      -0.022438       0.005456       0.005742       0.019970       0.048140      -0.033800       0.015425       0.018375              9.748328      10.055101       2.256450      -0.499412      14.112302       0.921051       5.077582           0.006773
           34              C       5.001193       9.787001       0.011426      -0.087076      30.732622 0.39451619E+03  0.90382488E+04                                 8.496951                            6.620585       0.180025       2.041902                    0.999727      28.088054      79.299454       0.641693       0.416638      -1.065750       0.023464       0.011973      -0.007417       0.027366      -0.008275       0.002225      -0.001335       0.049326       0.032486      -0.031451       0.010287       0.021164              9.627018       8.941745       1.073949      -0.195255      15.109375       1.244505       4.829934           0.014785
           35              C       8.760921       3.325453       2.992686       0.557828      23.825332 0.26562559E+03  0.55665708E+04                                 7.628070                            5.764082      -0.019827       2.047800                    0.999347      22.605965      63.022229       0.623113       0.469053      -1.024572      -0.034117       0.012682      -0.035828       0.051073       0.071829       0.002559       0.055443      -0.053814      -0.105666      -0.083411      -0.026677       0.110089              8.977039      10.209412      -3.518860       2.184925       6.998668      -2.537665       9.723036          -0.004302
           36              C       9.649222       2.507513       3.913440      -0.016335      35.136275 0.43295603E+03  0.10091253E+05                                 9.300164                            6.921160       0.074932       2.036464                    0.999314      26.910128      75.139856       0.633373       0.414902      -1.073301       0.021876      -0.020606       0.025931       0.039694       0.009275      -0.001157       0.005956       0.002388      -0.003186      -0.011550       0.000768       0.010782             11.055572      11.767183      -4.401836       2.000956       9.167239      -4.008465      12.232295           0.004375
           37              C       2.296946       2.035476       3.464013      -0.102584      32.096538 0.43393639E+03  0.10245127E+05                                 8.918406                            7.073168      -0.025810       1.971879                    0.999400      29.326252      85.795291       0.600042       0.432348      -1.049313       0.005252      -0.001995       0.027573       0.028140       0.021694      -0.006392       0.001138      -0.006581       0.016270      -0.025666       0.005650       0.020016              9.924494      10.745550      -3.673420       0.495076       8.305794      -2.486285      10.722139           0.008474
           38              C       9.267141       2.244506       5.225537      -0.082441      30.309907 0.40627644E+03  0.94062537E+04                                 8.493212                            6.773612       0.161844       2.038008                    0.999741      28.417313      81.498180       0.624685       0.423497      -1.058025       0.015367      -0.018432      -0.003472       0.024247       0.013320      -0.012477       0.012545       0.004521      -0.067708      -0.032782       0.007930       0.024852              9.410125       8.992538      -2.715422       0.806101       7.783588      -3.420805      11.454247           0.015731
           39              O       9.526637       8.815775       7.062283      -0.490536      32.958135 0.52427708E+03  0.12497542E+05                                 8.166303                            7.110547       0.452482       2.210703                    0.997808      26.710317      69.427031       0.710503       0.361640      -1.139346       0.033358      -0.003737      -0.031366       0.045940       0.013148       0.022559       0.025355      -0.061798       0.018137      -0.044119      -0.007043       0.051162              8.921777       6.964124      -0.113749      -1.210219      10.442758       4.002984       9.358449           0.189766
           40              O       8.236068       7.188917       6.352912      -0.481510      27.151733 0.43547572E+03  0.99099498E+04                                 7.054519                            6.399460       0.776178       2.318632                    0.999151      26.053761      66.163579       0.763211       0.352658      -1.146551       0.033721      -0.011577      -0.048011       0.059801       0.024286       0.017835      -0.013277       0.019348      -0.017069      -0.037513       0.006645       0.030867              7.377250      10.099336       1.230648      -0.654745       6.183650       0.540454       5.848765           0.182488
           41              O       8.535676       7.195854       9.254190      -0.582679      42.735688 0.62383908E+03  0.15537208E+05                                 9.702335                            7.741270       0.286020       2.130544                    0.997481      28.240333      75.120118       0.682688       0.360233      -1.140040       0.048067      -0.037262       0.044696       0.075476      -0.039928      -0.016974      -0.009835       0.014549       0.077848      -0.057647       0.022143       0.035505             11.203120       7.679455      -3.053022       2.150628      15.636265      -4.672517      10.293639           0.128993
           42              O       6.467401       2.799056       0.747457      -0.537591      32.588240 0.47914355E+03  0.11171401E+05                                 8.033863                            6.723700       0.481451       2.216279                    0.997986      26.750710      68.844722       0.742475       0.353820      -1.145189      -0.029104      -0.026339      -0.003473       0.039406       0.002215       0.011389       0.002313       0.084655       0.113084      -0.061274       0.017171       0.044103              8.886261      10.946624       2.275406       3.949383       7.857221       1.887638       7.854939           0.095317
           43              O       6.797956       9.767995       6.052977      -0.516373      30.464356 0.46326114E+03  0.10711492E+05                                 7.694158                            6.613084       0.550100       2.238363                    0.998040      26.609391      68.217969       0.748287       0.354008      -1.144926      -0.012884       0.035488      -0.028197       0.047122      -0.005141      -0.027459       0.032061       0.029638      -0.065082      -0.051060       0.004901       0.046159              8.491311      11.925186      -3.490044       0.502808       6.985341      -0.420548       6.563408           0.143538
           44              O       5.383044      10.013678       7.705001      -0.553880      28.309729 0.43463598E+03  0.98584149E+04                                 7.140465                            6.281790       0.970809       2.362769                    0.999725      26.612272      66.856520       0.793144       0.340465      -1.159926      -0.006358       0.054661      -0.033789       0.064575       0.034056      -0.006520       0.009735      -0.018788       0.087975      -0.051514       0.019431       0.032083              7.633791       7.018074      -0.710886       0.128007       5.472928      -1.308641      10.410372           0.100576
           45              O       4.956697       4.734794       2.459468      -0.490480      32.955406 0.52422346E+03  0.12496041E+05                                 8.166288                            7.110544       0.452226       2.210644                    0.997807      26.707909      69.421903       0.710444       0.361677      -1.139308      -0.033453       0.003736       0.031391       0.046027       0.013259       0.022521       0.025370      -0.061432       0.017702      -0.043905      -0.007211       0.051116              8.921757       6.964114      -0.113727      -1.210201      10.442733       4.002957       9.358423           0.189805
           46              O       6.247266       6.361652       3.168839      -0.481476      27.150706 0.43545618E+03  0.99094598E+04                                 7.054693                            6.399618       0.775971       2.318582                    0.999151      26.051886      66.160108       0.763143       0.352691      -1.146516      -0.033759       0.011643       0.048066       0.059880       0.024278       0.017812      -0.013077       0.019116      -0.017087      -0.037330       0.006490       0.030840              7.377434      10.099574       1.230672      -0.654762       6.183808       0.540485       5.848921           0.182500
           47              O       5.947658       6.354715       0.267561      -0.582679      42.736580 0.62385658E+03  0.15537689E+05                                 9.702237                            7.741198       0.286038       2.130551                    0.997481      28.241037      75.121091       0.682718       0.360216      -1.140058      -0.048075       0.037251      -0.044697       0.075476      -0.039995      -0.017043      -0.009869       0.014496       0.077931      -0.057749       0.022172       0.035577             11.202996       7.679360      -3.052978       2.150585      15.636117      -4.672449      10.293510           0.129033
           48              O       8.015933      10.751513       8.774294      -0.537579      32.587968 0.47913901E+03  0.11171228E+05                                 8.033632                            6.723517       0.481518       2.216306                    0.997985      26.751150      68.844835       0.742513       0.353804      -1.145206       0.029099       0.026294       0.003478       0.039373       0.002256       0.011367       0.002381       0.084796       0.113207      -0.061370       0.017237       0.044133              8.885993      10.946318       2.275320       3.949249       7.856955       1.887567       7.854707           0.095337
           49              O       7.685378       3.782574       3.468774      -0.516353      30.463355 0.46324202E+03  0.10711006E+05                                 7.694333                            6.613234       0.549912       2.238321                    0.998039      26.607651      68.214738       0.748226       0.354039      -1.144894       0.012900      -0.035520       0.028266       0.047192      -0.005142      -0.027471       0.031984       0.029633      -0.064500      -0.050904       0.004791       0.046113              8.491509      11.925446      -3.490122       0.502843       6.985499      -0.420570       6.563582           0.143507
           50              O       9.100290       3.536891       1.816750      -0.553867      28.308791 0.43461783E+03  0.98579377E+04                                 7.140519                            6.281838       0.970666       2.362735                    0.999725      26.610942      66.853781       0.793104       0.340484      -1.159905       0.006410      -0.054694       0.033797       0.064612       0.033965      -0.006564       0.009748      -0.018632       0.087795      -0.051392       0.019370       0.032021              7.633852       7.018136      -0.710892       0.127996       5.472965      -1.308644      10.410453           0.100562

******************************************************
Auxiliary information for the entire system
The total spin magnetic moment of the unit cell is   1.933768
The total net atomic charge of the unit cell is   0.000000
Accuracy of reproducing the electrostatic potential in the unit cell:
  The inner radius (bohr) =    5.0000
  The outer radius (bohr) =   12.0000
  Valid grid points have density less than (e/(bohr^3)) =    0.0001
  The number of valid grid points were=        14178
  The rms potential error without charges in kcal/mol is=      6.32826
  The rms potential error with partial charges in kcal/mol is=      1.07045
  The RRMSE value at monopole order=      0.16915
  The rms potential error with partial charges and cloud penetration in kcal/mol is=      1.08139
  The RRMSE value at monopole order with cloud penetration is=      0.17088
  The rms potential error with partial charges and atomic dipoles in kcal/mol is=      0.35366
  The RRMSE value at dipole order=      0.05589
  The rms potential error with partial charges, atomic dipoles and cloud penetration in kcal/mol is=      0.33326
  The RRMSE value at dipole order with cloud penetration=      0.05266

******************************************************
The electron densities and ab initio electrostatic potential were computed in VASP using the PBE functional and
projector augmented wave method. See the main text of the journal article for a description of computational details.
The atomic charges, dipoles, and quadrupoles were computed with the DDEC6 method as described in
(a) T. A. Manz and N. Gabaldon Limas, RSC Adv. 6 (2016) 47771-47801 DOI: 10.1039/c6ra04656h
(b) N. Gabaldon Limas and T. A. Manz, RSC Adv. 8 (2018) 2678-2707 DOI: 10.1039/c7ra11829e.
For each atom in the material, the electron cloud parameters were fit to the spherically averaged atom-in-material
electron density using radial positions for which this density was between 10^-4 and 10^-2 electrons per cubic bohr.
The polarizabilities, dispersion coefficients, and quantum Drude oscillator (QDO) parameters were fit using the MCLF method.
The magnetic structure of the system was optimized in VASP from the default ferromagnetic initial guess using spin polarization.
The atomic spin moments (ASMs) were computed on this optimized magnetic structure using the DDEC6 partition as inputs
to the method of T. A. Manz and D. S. Sholl, J. Chem. Theory Comput. 7 (2011) 4146-4164 DOI: 10.1021/ct200539n.
The RMSE and RRMSE were computed using a uniform grid with Ewald summation.
