# Supplementary material for: A collection of forcefield precursors for metal–organic frameworks
Source: RSC Adv. 2019 Nov 13;9(63):36492–507. doi: 10.1039/c9ra07327b (PMC9075174; doi:10.1039/c9ra07327b)
Supplement: RA-009-C9RA07327B-s4644 [file RA-009-C9RA07327B-s4644.xyz]

   80
jmolscript: load "" {1 1 1} spacegroup "x,y,z" unitcell [{      9.652000     0.000000     0.000000 }, {     -4.014072    13.482126     0.000000 }, {      0.000000     0.000000    16.212000 }]
Y      5.763239     7.449953     0.283386     1.816942
Y      2.693653    12.773236     8.389386     1.816943
Y     -0.125311     6.032173    15.928614     1.816942
Y      2.944275     0.708890     7.822614     1.816943
H      0.324054     8.546320    13.066872     0.117354
H      1.068704     9.828470    11.362991     0.114057
H     -2.450639    11.715967    11.192765     0.115970
H      6.474685    10.499880    12.967979     0.119851
H     -1.519162    11.676869     4.960872     0.117354
H     -2.263812    10.394719     3.256991     0.114057
H      1.255531     8.507222     3.086765     0.115970
H      1.982207     9.723309     4.861979     0.119851
H      5.313874     4.935806     3.145128     0.117354
H      4.569224     3.653656     4.849009     0.114057
H      8.088567     1.766159     5.019235     0.115970
H     -0.836757     2.982246     3.244021     0.119852
H      7.157090     1.805257    11.251128     0.117354
H      7.901740     3.087407    12.955009     0.114057
H      4.382397     4.974904    13.125235     0.115970
H      3.655721     3.758817    11.350021     0.119851
C     -1.487955     9.390301    13.216022    -0.029275
C     -0.230486     9.202899    12.706966    -0.096760
C      0.209912     9.960595    11.692094    -0.095469
C     -0.593467    10.940745    11.119811    -0.035045
C     -1.885540    11.098486    11.594822    -0.108606
C     -2.323109    10.363710    12.634012    -0.103624
C     -2.010449     8.535534    14.422195     0.639378
C     -0.138528    11.811691     9.947683     0.656266
C      2.765015     7.207545    15.617020     0.490183
C      0.292847    10.832888     5.110022    -0.029275
C     -0.964622    11.020290     4.600966    -0.096760
C     -1.405020    10.262594     3.586094    -0.095469
C     -0.601641     9.282444     3.013811    -0.035045
C      0.690432     9.124703     3.488822    -0.108606
C      1.128001     9.859479     4.528012    -0.103624
C      0.815341    11.687655     6.316195     0.639378
C     -1.056580     8.411498     1.841683     0.656266
C      5.691877    13.015644     7.511020     0.490183
C      7.125883     4.091825     2.995978    -0.029275
C      5.868414     4.279227     3.505034    -0.096760
C      5.428016     3.521531     4.519906    -0.095469
C      6.231395     2.541381     5.092189    -0.035045
C      7.523468     2.383640     4.617178    -0.108606
C      7.961037     3.118416     3.577988    -0.103624
C      7.648377     4.946592     1.789805     0.639378
C      5.776456     1.670435     6.264317     0.656266
C      2.872913     6.274581     0.594980     0.490183
C      5.345081     2.649238    11.101978    -0.029274
C      6.602550     2.461836    11.611034    -0.096760
C      7.042948     3.219532    12.625906    -0.095469
C      6.239569     4.199682    13.198189    -0.035044
C      4.947496     4.357423    12.723178    -0.108606
C      4.509927     3.622647    11.683988    -0.103624
C      4.822587     1.794471     9.895805     0.639378
C      6.694508     5.070628    14.370317     0.656266
C     -0.053949     0.466482     8.700980     0.490183
O      6.495563     8.867194    14.824253    -0.601257
O     -1.275698     7.665937    14.825874    -0.630148
O     -0.918852    12.597699     9.461323    -0.581762
O      1.107598    11.620244     9.602368    -0.683918
O      1.615458     7.343714    15.085266    -0.568997
O      3.802694     7.794017    15.242522    -0.535140
O      1.961329    11.355995     6.718253    -0.601257
O      0.080590    12.557252     6.719874    -0.630148
O     -0.276256     7.625490     1.355323    -0.581762
O     -2.302706     8.602945     1.496368    -0.683918
O     -2.810566    12.879475     6.979266    -0.568997
O      4.654198    12.429172     7.136522    -0.535141
O     -0.857635     4.614932     1.387747    -0.601257
O      6.913626     5.816189     1.386126    -0.630148
O      6.556780     0.884427     6.750677    -0.581762
O      4.530330     1.861882     6.609632    -0.683918
O      4.022470     6.138412     1.126734    -0.568997
O      1.835234     5.688109     0.969478    -0.535140
O      3.676599     2.126131     9.493747    -0.601257
O      5.557338     0.924874     9.492126    -0.630148
O      5.914184     5.856636    14.856677    -0.581762
O      7.940634     4.879181    14.715632    -0.683918
O      8.448494     0.602651     9.232734    -0.568997
O      0.983730     1.052954     9.075478    -0.535140

The following XYZ coordinates are in angstroms. Other properties are in atomic units.
The sperically averaged electron density of each atom fit to a function of the form exp(a - br)
eigen_1, eigen_2 and eigen_3 are the three eigenvalues of traceless quadrupole moment tensor
  atom number  atomic symbol              X              Y              Z     net charge C6 coefficient C8 coefficient C10 coefficient fluctuating dipole atomic polarizability isotropic forcefield polarizability              a              b squared Pearson coefficient          <r^3>          <r^4>         wp_QDO          m_QDO          q_QDO       dipole_x       dipole_y       dipole_z         dipole            Qxy            Qxz            Qyz     Q(x^2-y^2)  Q(3z^2 - R^2)        eigen_1        eigen_2        eigen_3 static polarizability      alpha(xx)      alpha(xy)      alpha(xz)      alpha(yy)      alpha(yz)      alpha(zz) atomic spin moment
            1              Y       5.763239       7.449953       0.283386       1.816942     175.790096 0.39290875E+04  0.14884936E+06                                23.877417                           19.329219       0.250577       1.813643                    0.999943      70.329655     202.045622       0.453401       0.356589      -1.190348      -0.038142       0.072388       0.065296       0.104682      -0.144387      -0.082142       0.103684      -0.343039       0.237775      -0.269352       0.000278       0.269074             29.678970      39.918368       5.934565       3.746580      23.531049       0.029294      25.587493           0.000011
            2              Y       2.693653      12.773236       8.389386       1.816943     175.790014 0.39290852E+04  0.14884925E+06                                23.877408                           19.329212       0.250577       1.813643                    0.999943      70.329648     202.045574       0.453401       0.356589      -1.190348       0.038143      -0.072387       0.065295       0.104682      -0.144387       0.082142      -0.103684      -0.343038       0.237773      -0.269351       0.000277       0.269074             29.678957      39.918350       5.934561      -3.746577      23.531040      -0.029291      25.587483           0.000012
            3              Y      -0.125311       6.032173      15.928614       1.816942     175.790095 0.39290875E+04  0.14884936E+06                                23.877416                           19.329218       0.250577       1.813643                    0.999943      70.329660     202.045631       0.453401       0.356589      -1.190348       0.038142      -0.072388      -0.065296       0.104682      -0.144387      -0.082142       0.103684      -0.343039       0.237775      -0.269352       0.000277       0.269074             29.678968      39.918366       5.934565       3.746579      23.531047       0.029294      25.587492           0.000012
            4              Y       2.944275       0.708890       7.822614       1.816943     175.790047 0.39290860E+04  0.14884929E+06                                23.877412                           19.329214       0.250577       1.813643                    0.999943      70.329650     202.045589       0.453401       0.356589      -1.190348      -0.038143       0.072387      -0.065295       0.104682      -0.144387       0.082142      -0.103684      -0.343038       0.237774      -0.269351       0.000277       0.269074             29.678963      39.918358       5.934564      -3.746578      23.531043      -0.029291      25.587487           0.000013
            5              H       0.324054       8.546320      13.066872       0.117354       1.141860 0.79881444E+01  0.77746843E+02                                 1.744526                            1.604842      -1.105560       2.354930                    0.997115       3.417673       9.272778       0.520498       1.209066      -0.725037       0.024755      -0.023542       0.012258       0.036295      -0.007474      -0.007506      -0.005015       0.007880      -0.013660      -0.013849       0.001968       0.011881              1.832570       1.765584      -0.416533       0.246654       1.976625      -0.493385       1.755500          -0.000001
            6              H       1.068704       9.828470      11.362991       0.114057       1.164360 0.84702691E+01  0.82672516E+02                                 1.696545                            1.602661      -0.907047       2.445595                    0.998840       3.255394       8.509827       0.551855       1.137148      -0.744997       0.035042      -0.009714      -0.009996       0.037712      -0.012793      -0.002424      -0.006027       0.013279      -0.019773      -0.015662      -0.002095       0.017757              1.724353       2.109654      -0.071346      -0.340301       1.458599      -0.111482       1.604804          -0.000003
            7              H      -2.450639      11.715967      11.192765       0.115970       1.068823 0.74878667E+01  0.71440452E+02                                 1.651226                            1.541824      -0.855302       2.473733                    0.999319       3.255082       8.637647       0.539234       1.190537      -0.730577      -0.024769       0.024403      -0.013215       0.037197      -0.010334      -0.001834      -0.007684       0.012113      -0.017342      -0.015256       0.000120       0.015137              1.713099       1.671610      -0.347549       0.206414       1.810303      -0.436316       1.657384          -0.000002
            8              H       6.474685      10.499880      12.967979       0.119851       1.119307 0.80166731E+01  0.77191975E+02                                 1.656412                            1.562211      -0.880658       2.464688                    0.999162       3.178214       8.257539       0.557201       1.141607      -0.744114      -0.036438       0.008561       0.013092       0.039654      -0.010978      -0.004368      -0.006028       0.016280      -0.023021      -0.016197      -0.001368       0.017565              1.687985       2.072041      -0.072177      -0.333767       1.425408      -0.102651       1.566505          -0.000003
            9              H      -1.519162      11.676869       4.960872       0.117354       1.141861 0.79881471E+01  0.77746879E+02                                 1.744526                            1.604843      -1.105561       2.354930                    0.997115       3.417674       9.272783       0.520498       1.209066      -0.725037      -0.024755       0.023542       0.012258       0.036295      -0.007474       0.007506       0.005015       0.007880      -0.013660      -0.013849       0.001968       0.011881              1.832570       1.765584      -0.416533      -0.246654       1.976626       0.493386       1.755501          -0.000001
           10              H      -2.263812      10.394719       3.256991       0.114057       1.164364 0.84703038E+01  0.82672961E+02                                 1.696551                            1.602665      -0.907048       2.445594                    0.998840       3.255399       8.509853       0.551853       1.137151      -0.744996      -0.035042       0.009713      -0.009996       0.037712      -0.012793       0.002424       0.006027       0.013278      -0.019773      -0.015662      -0.002095       0.017757              1.724358       2.109662      -0.071346       0.340303       1.458604       0.111482       1.604809          -0.000003
           11              H       1.255531       8.507222       3.086765       0.115970       1.068824 0.74878766E+01  0.71440585E+02                                 1.651228                            1.541826      -0.855302       2.473733                    0.999319       3.255085       8.637663       0.539233       1.190538      -0.730577       0.024769      -0.024403      -0.013215       0.037197      -0.010334       0.001834       0.007684       0.012113      -0.017342      -0.015256       0.000120       0.015137              1.713102       1.671613      -0.347550      -0.206415       1.810306       0.436317       1.657386          -0.000002
           12              H       1.982207       9.723309       4.861979       0.119851       1.119310 0.80167007E+01  0.77192330E+02                                 1.656417                            1.562216      -0.880659       2.464687                    0.999162       3.178218       8.257562       0.557199       1.141609      -0.744114       0.036438      -0.008561       0.013092       0.039654      -0.010978       0.004368       0.006028       0.016280      -0.023021      -0.016197      -0.001368       0.017565              1.687990       2.072048      -0.072177       0.333769       1.425412       0.102651       1.566510          -0.000003
           13              H       5.313874       4.935806       3.145128       0.117354       1.141861 0.79881508E+01  0.77746931E+02                                 1.744527                            1.604844      -1.105561       2.354930                    0.997115       3.417675       9.272789       0.520498       1.209067      -0.725037      -0.024755       0.023542      -0.012258       0.036295      -0.007474      -0.007506      -0.005015       0.007880      -0.013660      -0.013850       0.001968       0.011882              1.832572       1.765585      -0.416533       0.246654       1.976627      -0.493386       1.755502          -0.000001
           14              H       4.569224       3.653656       4.849009       0.114057       1.164363 0.84702968E+01  0.82672874E+02                                 1.696550                            1.602665      -0.907048       2.445594                    0.998840       3.255398       8.509849       0.551853       1.137151      -0.744996      -0.035042       0.009713       0.009996       0.037712      -0.012793      -0.002424      -0.006027       0.013279      -0.019773      -0.015662      -0.002095       0.017757              1.724357       2.109661      -0.071346      -0.340302       1.458603      -0.111482       1.604809          -0.000003
           15              H       8.088567       1.766159       5.019235       0.115970       1.068823 0.74878658E+01  0.71440450E+02                                 1.651227                            1.541825      -0.855301       2.473733                    0.999319       3.255082       8.637651       0.539233       1.190538      -0.730577       0.024769      -0.024403       0.013215       0.037197      -0.010334      -0.001834      -0.007684       0.012113      -0.017342      -0.015256       0.000120       0.015137              1.713100       1.671611      -0.347549       0.206415       1.810304      -0.436316       1.657384          -0.000002
           16              H      -0.836757       2.982246       3.244021       0.119852       1.119307 0.80166712E+01  0.77191954E+02                                 1.656412                            1.562211      -0.880657       2.464688                    0.999162       3.178214       8.257540       0.557201       1.141607      -0.744114       0.036438      -0.008561      -0.013092       0.039654      -0.010978      -0.004368      -0.006028       0.016280      -0.023021      -0.016197      -0.001368       0.017565              1.687984       2.072040      -0.072177      -0.333767       1.425407      -0.102651       1.566505          -0.000003
           17              H       7.157090       1.805257      11.251128       0.117354       1.141860 0.79881415E+01  0.77746816E+02                                 1.744526                            1.604843      -1.105560       2.354930                    0.997115       3.417673       9.272782       0.520498       1.209067      -0.725037       0.024755      -0.023542      -0.012258       0.036295      -0.007474       0.007506       0.005015       0.007880      -0.013660      -0.013849       0.001968       0.011881              1.832570       1.765584      -0.416533      -0.246654       1.976626       0.493386       1.755501          -0.000001
           18              H       7.901740       3.087407      12.955009       0.114057       1.164363 0.84703012E+01  0.82672925E+02                                 1.696550                            1.602665      -0.907048       2.445594                    0.998840       3.255399       8.509851       0.551854       1.137150      -0.744996       0.035042      -0.009713       0.009996       0.037712      -0.012793       0.002424       0.006027       0.013279      -0.019773      -0.015662      -0.002095       0.017757              1.724358       2.109661      -0.071346       0.340302       1.458603       0.111482       1.604809          -0.000003
           19              H       4.382397       4.974904      13.125235       0.115970       1.068824 0.74878708E+01  0.71440508E+02                                 1.651227                            1.541825      -0.855302       2.473733                    0.999319       3.255083       8.637653       0.539234       1.190537      -0.730577      -0.024769       0.024403       0.013215       0.037197      -0.010334       0.001834       0.007684       0.012113      -0.017342      -0.015256       0.000120       0.015137              1.713100       1.671611      -0.347549      -0.206415       1.810304       0.436316       1.657385          -0.000002
           20              H       3.655721       3.758817      11.350021       0.119851       1.119309 0.80166923E+01  0.77192217E+02                                 1.656415                            1.562214      -0.880659       2.464687                    0.999162       3.178217       8.257554       0.557200       1.141608      -0.744114      -0.036438       0.008561      -0.013092       0.039654      -0.010978       0.004368       0.006028       0.016280      -0.023021      -0.016197      -0.001368       0.017565              1.687988       2.072045      -0.072177       0.333768       1.425410       0.102651       1.566508          -0.000003
           21              C      -1.487955       9.390301      13.216022      -0.029275      38.201793 0.44208359E+03  0.10320072E+05                                 9.796481                            6.923823       0.145424       2.051150                    0.999323      27.018687      74.605290       0.645222       0.406648      -1.082658       0.015991       0.032718      -0.037453       0.052239      -0.006555       0.003626      -0.001425      -0.000350      -0.014702      -0.006697      -0.003175       0.009872             12.758361      10.423122       0.619101      -3.354491      12.511052      -8.243647      15.340908          -0.000002
           22              C      -0.230486       9.202899      12.706966      -0.096760      33.131982 0.39271060E+03  0.90373356E+04                                 9.069734                            6.687500      -0.007594       1.980551                    0.999640      28.691820      82.693586       0.623235       0.427057      -1.053239      -0.003372       0.021822      -0.010784       0.024573      -0.014658       0.016576       0.009032       0.004217      -0.018036      -0.027237       0.006809       0.020428             10.957769       9.744887       0.175786      -2.719109      10.458103      -6.248276      12.670317          -0.000006
           23              C       0.209912       9.960595      11.692094      -0.095469      33.885685 0.39599549E+03  0.91208959E+04                                 9.178594                            6.697742      -0.003190       1.976662                    0.999673      28.799486      82.712952       0.625981       0.424813      -1.055903      -0.023842      -0.002079       0.016169       0.028882      -0.017040      -0.001306       0.018213       0.037233      -0.039841      -0.033057      -0.000295       0.033353             11.211081       9.015891      -0.113831      -2.069193      11.586032      -7.032202      13.031321          -0.000008
           24              C      -0.593467      10.940745      11.119811      -0.035045      38.937813 0.43718738E+03  0.10182558E+05                                 9.913469                            6.876058       0.098549       2.035322                    0.999354      27.063925      74.768865       0.648446       0.405548      -1.082842      -0.011954      -0.030500       0.044356       0.055142      -0.003537      -0.005946       0.000689       0.012982      -0.011187      -0.006568      -0.004995       0.011563             13.100630      10.384274       0.839483      -3.399724      13.217709      -8.827910      15.699906          -0.000002
           25              C      -1.885540      11.098486      11.594822      -0.108606      32.977422 0.40090086E+03  0.92507356E+04                                 8.968293                            6.707185       0.051928       1.990678                    0.999683      28.870911      82.654430       0.630800       0.420799      -1.059741       0.010606      -0.012765       0.014313       0.021916      -0.023704       0.014984       0.002983      -0.009522      -0.042953      -0.029606      -0.002927       0.032533             10.729275       9.828543       0.422286      -2.863495       9.932563      -5.983909      12.426720          -0.000007
           26              C      -2.323109      10.363710      12.634012      -0.103624      33.721067 0.40299680E+03  0.93067346E+04                                 9.099191                            6.727738       0.008561       1.977168                    0.999625      28.878828      82.580680       0.629713       0.421180      -1.060013       0.022931       0.001644      -0.007915       0.024315      -0.013707      -0.006649       0.011680       0.041119      -0.050981      -0.026724      -0.008368       0.035092             10.992711       9.170439      -0.170687      -2.089310      11.096411      -6.629312      12.711282          -0.000008
           27              C      -2.010449       8.535534      14.422195       0.639378      22.755894 0.23745443E+03  0.48597698E+04                                 7.481617                            5.511958      -0.036689       2.055748                    0.999282      21.834322      61.015877       0.623746       0.479803      -1.014360      -0.018918      -0.037192       0.054242       0.068435       0.027233       0.062265       0.093583      -0.015958      -0.033987      -0.103434      -0.022528       0.125962              9.190156       8.546120      -0.301290      -1.837599       9.001215      -4.613657      10.023135          -0.000001
           28              C      -0.138528      11.811691       9.947683       0.656266      23.499014 0.24323164E+03  0.50036261E+04                                 7.662559                            5.582616      -0.099658       2.033201                    0.999150      21.779299      60.844115       0.619662       0.480493      -1.014885       0.028393       0.035386      -0.062238       0.077019       0.012423       0.033755       0.103461      -0.038661      -0.001401      -0.098127      -0.022700       0.120827              9.552258       8.841622       0.232870      -1.925046       9.132653      -5.209439      10.682498          -0.000001
           29              C       2.765015       7.207545      15.617020       0.490183      26.397790 0.27933442E+03  0.58892341E+04                                 7.884717                            5.782601       0.155185       2.091259                    0.999592      22.930766      62.762123       0.647170       0.448904      -1.042694      -0.017845       0.091287      -0.117828       0.150117      -0.059486      -0.042235       0.096917      -0.123862       0.046771      -0.093869      -0.063177       0.157046              9.494810      15.266967       0.478618       0.679239       5.992644      -2.001000       7.224819          -0.000002
           30              C       0.292847      10.832888       5.110022      -0.029275      38.201786 0.44208344E+03  0.10320067E+05                                 9.796480                            6.923822       0.145425       2.051151                    0.999323      27.018682      74.605278       0.645222       0.406648      -1.082658      -0.015991      -0.032718      -0.037453       0.052239      -0.006555      -0.003626       0.001424      -0.000349      -0.014702      -0.006697      -0.003175       0.009872             12.758361      10.423124       0.619100       3.354491      12.511053       8.243647      15.340907          -0.000002
           31              C      -0.964622      11.020290       4.600966      -0.096760      33.132005 0.39271087E+03  0.90373438E+04                                 9.069739                            6.687502      -0.007596       1.980550                    0.999640      28.691831      82.693635       0.623235       0.427057      -1.053239       0.003372      -0.021822      -0.010784       0.024573      -0.014658      -0.016576      -0.009032       0.004217      -0.018036      -0.027237       0.006809       0.020428             10.957775       9.744893       0.175787       2.719112      10.458109       6.248280      12.670324          -0.000006
           32              C      -1.405020      10.262594       3.586094      -0.095469      33.885699 0.39599562E+03  0.91209007E+04                                 9.178599                            6.697744      -0.003191       1.976662                    0.999673      28.799495      82.713015       0.625980       0.424813      -1.055903       0.023842       0.002079       0.016169       0.028882      -0.017040       0.001306      -0.018213       0.037233      -0.039842      -0.033057      -0.000296       0.033353             11.211087       9.015900      -0.113831       2.069197      11.586037       7.032204      13.031326          -0.000008
           33              C      -0.601641       9.282444       3.013811      -0.035045      38.937823 0.43718745E+03  0.10182560E+05                                 9.913472                            6.876059       0.098549       2.035322                    0.999354      27.063927      74.768884       0.648446       0.405548      -1.082842       0.011954       0.030500       0.044356       0.055142      -0.003537       0.005946      -0.000689       0.012982      -0.011187      -0.006568      -0.004995       0.011563             13.100634      10.384280       0.839482       3.399726      13.217713       8.827912      15.699910          -0.000002
           34              C       0.690432       9.124703       3.488822      -0.108606      32.977456 0.40090126E+03  0.92507483E+04                                 8.968304                            6.707191       0.051927       1.990678                    0.999683      28.870924      82.654520       0.630800       0.420800      -1.059740      -0.010606       0.012765       0.014313       0.021916      -0.023704      -0.014984      -0.002983      -0.009522      -0.042953      -0.029606      -0.002927       0.032533             10.729290       9.828556       0.422288       2.863501       9.932576       5.983918      12.426738          -0.000007
           35              C       1.128001       9.859479       4.528012      -0.103624      33.721101 0.40299718E+03  0.93067469E+04                                 9.099202                            6.727744       0.008560       1.977168                    0.999625      28.878843      82.580778       0.629712       0.421180      -1.060012      -0.022931      -0.001644      -0.007915       0.024315      -0.013707       0.006649      -0.011680       0.041119      -0.050982      -0.026724      -0.008368       0.035092             10.992724       9.170452      -0.170686       2.089315      11.096423       6.629321      12.711298          -0.000008
           36              C       0.815341      11.687655       6.316195       0.639378      22.755892 0.23745440E+03  0.48597690E+04                                 7.481617                            5.511958      -0.036689       2.055748                    0.999282      21.834321      61.015879       0.623746       0.479803      -1.014360       0.018918       0.037192       0.054242       0.068435       0.027233      -0.062266      -0.093583      -0.015958      -0.033987      -0.103434      -0.022528       0.125962              9.190158       8.546120      -0.301290       1.837600       9.001217       4.613658      10.023136          -0.000001
           37              C      -1.056580       8.411498       1.841683       0.656266      23.499012 0.24323160E+03  0.50036253E+04                                 7.662559                            5.582616      -0.099658       2.033201                    0.999150      21.779298      60.844117       0.619661       0.480493      -1.014885      -0.028393      -0.035386      -0.062238       0.077019       0.012423      -0.033755      -0.103461      -0.038661      -0.001401      -0.098127      -0.022700       0.120827              9.552259       8.841623       0.232870       1.925046       9.132654       5.209440      10.682499          -0.000001
           38              C       5.691877      13.015644       7.511020       0.490183      26.397791 0.27933443E+03  0.58892342E+04                                 7.884717                            5.782601       0.155184       2.091259                    0.999592      22.930768      62.762126       0.647170       0.448904      -1.042694       0.017845      -0.091287      -0.117828       0.150117      -0.059486       0.042235      -0.096917      -0.123862       0.046771      -0.093869      -0.063177       0.157046              9.494810      15.266967       0.478618      -0.679239       5.992644       2.001000       7.224819          -0.000002
           39              C       7.125883       4.091825       2.995978      -0.029275      38.201804 0.44208366E+03  0.10320074E+05                                 9.796485                            6.923825       0.145424       2.051150                    0.999323      27.018688      74.605310       0.645221       0.406648      -1.082658      -0.015991      -0.032718       0.037453       0.052239      -0.006555       0.003626      -0.001424      -0.000350      -0.014702      -0.006697      -0.003175       0.009872             12.758368      10.423128       0.619102      -3.354494      12.511059      -8.243652      15.340916          -0.000002
           40              C       5.868414       4.279227       3.505034      -0.096760      33.132003 0.39271085E+03  0.90373432E+04                                 9.069739                            6.687502      -0.007595       1.980551                    0.999640      28.691831      82.693639       0.623235       0.427057      -1.053239       0.003372      -0.021822       0.010784       0.024573      -0.014658       0.016576       0.009031       0.004217      -0.018036      -0.027237       0.006809       0.020428             10.957776       9.744892       0.175787      -2.719112      10.458109      -6.248281      12.670325          -0.000006
           41              C       5.428016       3.521531       4.519906      -0.095469      33.885705 0.39599571E+03  0.91209031E+04                                 9.178600                            6.697745      -0.003191       1.976662                    0.999673      28.799497      82.713022       0.625980       0.424813      -1.055903       0.023842       0.002079      -0.016169       0.028882      -0.017040      -0.001306       0.018213       0.037233      -0.039842      -0.033057      -0.000296       0.033353             11.211090       9.015899      -0.113831      -2.069197      11.586040      -7.032207      13.031330          -0.000008
           42              C       6.231395       2.541381       5.092189      -0.035045      38.937821 0.43718744E+03  0.10182560E+05                                 9.913471                            6.876059       0.098549       2.035322                    0.999354      27.063927      74.768880       0.648446       0.405548      -1.082842       0.011954       0.030500      -0.044356       0.055142      -0.003537      -0.005946       0.000689       0.012982      -0.011187      -0.006568      -0.004995       0.011563             13.100633      10.384278       0.839482      -3.399724      13.217713      -8.827913      15.699909          -0.000002
           43              C       7.523468       2.383640       4.617178      -0.108606      32.977440 0.40090109E+03  0.92507429E+04                                 8.968300                            6.707189       0.051928       1.990678                    0.999683      28.870917      82.654479       0.630800       0.420799      -1.059740      -0.010606       0.012765      -0.014313       0.021916      -0.023704       0.014984       0.002983      -0.009522      -0.042953      -0.029606      -0.002927       0.032533             10.729283       9.828550       0.422286      -2.863498       9.932571      -5.983914      12.426729          -0.000007
           44              C       7.961037       3.118416       3.577988      -0.103624      33.721088 0.40299706E+03  0.93067428E+04                                 9.099198                            6.727742       0.008561       1.977168                    0.999625      28.878835      82.580729       0.629712       0.421180      -1.060012      -0.022931      -0.001644       0.007915       0.024315      -0.013707      -0.006649       0.011680       0.041119      -0.050982      -0.026724      -0.008368       0.035092             10.992719       9.170445      -0.170687      -2.089312      11.096420      -6.629318      12.711292          -0.000008
           45              C       7.648377       4.946592       1.789805       0.639378      22.755892 0.23745440E+03  0.48597691E+04                                 7.481617                            5.511958      -0.036689       2.055748                    0.999282      21.834321      61.015880       0.623746       0.479803      -1.014360       0.018918       0.037192      -0.054242       0.068435       0.027233       0.062265       0.093583      -0.015958      -0.033987      -0.103434      -0.022528       0.125962              9.190158       8.546121      -0.301289      -1.837600       9.001217      -4.613658      10.023137          -0.000001
           46              C       5.776456       1.670435       6.264317       0.656266      23.499014 0.24323163E+03  0.50036258E+04                                 7.662559                            5.582616      -0.099658       2.033201                    0.999150      21.779299      60.844119       0.619661       0.480493      -1.014885      -0.028393      -0.035386       0.062238       0.077019       0.012423       0.033755       0.103461      -0.038661      -0.001401      -0.098127      -0.022700       0.120827              9.552259       8.841623       0.232870      -1.925046       9.132654      -5.209440      10.682500          -0.000001
           47              C       2.872913       6.274581       0.594980       0.490183      26.397793 0.27933445E+03  0.58892349E+04                                 7.884718                            5.782602       0.155184       2.091259                    0.999592      22.930768      62.762131       0.647170       0.448904      -1.042694       0.017845      -0.091287       0.117828       0.150117      -0.059486      -0.042235       0.096917      -0.123862       0.046771      -0.093869      -0.063177       0.157046              9.494811      15.266969       0.478618       0.679239       5.992644      -2.001000       7.224819          -0.000002
           48              C       5.345081       2.649238      11.101978      -0.029274      38.201781 0.44208339E+03  0.10320066E+05                                 9.796479                            6.923822       0.145426       2.051151                    0.999323      27.018680      74.605269       0.645222       0.406648      -1.082658       0.015991       0.032718       0.037453       0.052239      -0.006555      -0.003626       0.001424      -0.000349      -0.014702      -0.006697      -0.003175       0.009872             12.758359      10.423123       0.619100       3.354491      12.511050       8.243645      15.340906          -0.000002
           49              C       6.602550       2.461836      11.611034      -0.096760      33.132003 0.39271086E+03  0.90373435E+04                                 9.069739                            6.687502      -0.007595       1.980551                    0.999640      28.691829      82.693631       0.623235       0.427057      -1.053239      -0.003372       0.021821       0.010784       0.024573      -0.014658      -0.016576      -0.009032       0.004217      -0.018036      -0.027237       0.006809       0.020428             10.957776       9.744893       0.175787       2.719113      10.458109       6.248281      12.670326          -0.000006
           50              C       7.042948       3.219532      12.625906      -0.095469      33.885703 0.39599567E+03  0.91209021E+04                                 9.178600                            6.697745      -0.003191       1.976662                    0.999673      28.799496      82.713018       0.625980       0.424813      -1.055903      -0.023842      -0.002079      -0.016169       0.028882      -0.017040       0.001306      -0.018213       0.037233      -0.039842      -0.033057      -0.000296       0.033353             11.211089       9.015899      -0.113831       2.069197      11.586038       7.032206      13.031329          -0.000008
           51              C       6.239569       4.199682      13.198189      -0.035044      38.937811 0.43718732E+03  0.10182556E+05                                 9.913469                            6.876057       0.098550       2.035322                    0.999354      27.063923      74.768863       0.648446       0.405548      -1.082842      -0.011954      -0.030500      -0.044356       0.055142      -0.003537       0.005946      -0.000689       0.012982      -0.011187      -0.006568      -0.004995       0.011563             13.100630      10.384276       0.839482       3.399724      13.217709       8.827910      15.699906          -0.000002
           52              C       4.947496       4.357423      12.723178      -0.108606      32.977441 0.40090109E+03  0.92507428E+04                                 8.968300                            6.707189       0.051927       1.990678                    0.999683      28.870918      82.654479       0.630800       0.420799      -1.059740       0.010606      -0.012765      -0.014313       0.021916      -0.023704      -0.014984      -0.002983      -0.009522      -0.042953      -0.029606      -0.002927       0.032533             10.729284       9.828550       0.422287       2.863499       9.932570       5.983914      12.426730          -0.000007
           53              C       4.509927       3.622647      11.683988      -0.103624      33.721085 0.40299700E+03  0.93067409E+04                                 9.099197                            6.727741       0.008561       1.977168                    0.999625      28.878836      82.580733       0.629712       0.421180      -1.060012       0.022931       0.001644       0.007915       0.024315      -0.013707       0.006649      -0.011680       0.041119      -0.050982      -0.026724      -0.008368       0.035092             10.992718       9.170447      -0.170687       2.089313      11.096416       6.629316      12.711290          -0.000007
           54              C       4.822587       1.794471       9.895805       0.639378      22.755892 0.23745440E+03  0.48597692E+04                                 7.481617                            5.511958      -0.036689       2.055748                    0.999282      21.834322      61.015884       0.623746       0.479803      -1.014360      -0.018918      -0.037192      -0.054242       0.068435       0.027233      -0.062265      -0.093583      -0.015958      -0.033986      -0.103434      -0.022528       0.125962              9.190158       8.546121      -0.301290       1.837600       9.001216       4.613658      10.023137          -0.000001
           55              C       6.694508       5.070628      14.370317       0.656266      23.499017 0.24323166E+03  0.50036268E+04                                 7.662560                            5.582617      -0.099658       2.033201                    0.999150      21.779301      60.844126       0.619661       0.480493      -1.014885       0.028393       0.035386       0.062238       0.077019       0.012423      -0.033755      -0.103461      -0.038661      -0.001401      -0.098127      -0.022700       0.120827              9.552260       8.841623       0.232870       1.925046       9.132655       5.209441      10.682501          -0.000001
           56              C      -0.053949       0.466482       8.700980       0.490183      26.397791 0.27933443E+03  0.58892344E+04                                 7.884717                            5.782601       0.155185       2.091260                    0.999592      22.930768      62.762125       0.647170       0.448904      -1.042694      -0.017845       0.091287       0.117828       0.150117      -0.059486       0.042235      -0.096917      -0.123862       0.046771      -0.093869      -0.063177       0.157046              9.494809      15.266966       0.478618      -0.679239       5.992644       2.001000       7.224818          -0.000002
           57              O       6.495563       8.867194      14.824253      -0.601257      31.735271 0.47288503E+03  0.10998510E+05                                 7.870276                            6.654077       0.445821       2.199110                    0.996931      27.331334      70.445433       0.750026       0.351117      -1.146426       0.009572       0.041888      -0.056194       0.070739       0.004705      -0.006782       0.058480       0.083521      -0.062528      -0.085277       0.032459       0.052819              8.842753      11.477266       0.477948      -3.276281       6.801337      -1.514464       8.249657          -0.000007
           58              O      -1.275698       7.665937      14.825874      -0.630148      43.427887 0.63819949E+03  0.16070247E+05                                 9.930717                            7.947302      -0.077113       2.010555                    0.994778      29.089130      79.158160       0.655429       0.371120      -1.125622      -0.005134       0.067685      -0.055832       0.087891       0.011530       0.055814       0.069959      -0.023275      -0.066457      -0.091486      -0.002925       0.094411             11.727072      10.189351      -3.118722       2.666877      13.411296      -5.505314      11.580570          -0.000002
           59              O      -0.918852      12.597699       9.461323      -0.581762      37.897746 0.55680893E+03  0.13531809E+05                                 9.038189                            7.383291       0.048278       2.069620                    0.996172      27.778223      73.924535       0.686486       0.367134      -1.130235       0.001674      -0.042858       0.046723       0.063425      -0.009256       0.046093       0.064996      -0.058128       0.004112      -0.084727      -0.001188       0.085916             10.511831       9.092580      -2.633060       2.198890      11.442457      -5.274744      11.000457          -0.000003
           60              O       1.107598      11.620244       9.602368      -0.683918      36.571244 0.56053796E+03  0.13548930E+05                                 8.577183                            7.160934       0.600318       2.214246                    0.998721      28.796394      74.680114       0.738653       0.343056      -1.157732      -0.064835      -0.040682       0.030323       0.082330       0.007838      -0.010902       0.067819       0.080998      -0.094279      -0.097160       0.039604       0.057555              9.920168      13.051255       1.808360      -4.382712       7.349209      -2.002410       9.360039          -0.000007
           61              O       1.615458       7.343714      15.085266      -0.568997      35.505766 0.46435302E+03  0.10705750E+05                                 8.431415                            6.523141       0.668794       2.266861                    0.998917      26.879168      68.032539       0.773109       0.343634      -1.157490       0.069201       0.084808      -0.015679       0.110576      -0.024185       0.022456       0.066021       0.078029      -0.110566      -0.102010       0.037427       0.064583             10.273968      17.596653      -1.323680       3.026059       5.897513      -1.092419       7.327740          -0.000007
           62              O       3.802694       7.794017      15.242522      -0.535140      31.752400 0.41705164E+03  0.93900150E+04                                 7.847484                            6.205888       0.477245       2.210812                    0.998458      26.503036      66.978093       0.785562       0.346297      -1.151614      -0.069660      -0.006580      -0.067098       0.096943       0.026662      -0.043427       0.076403       0.043602      -0.150905      -0.119949       0.055922       0.064026              9.322084      15.650807       2.157766      -1.691647       6.274879      -0.955181       6.040567          -0.000010
           63              O       1.961329      11.355995       6.718253      -0.601257      31.735294 0.47288543E+03  0.10998522E+05                                 7.870281                            6.654080       0.445820       2.199110                    0.996931      27.331340      70.445460       0.750026       0.351117      -1.146426      -0.009572      -0.041888      -0.056194       0.070739       0.004705       0.006782      -0.058480       0.083521      -0.062528      -0.085277       0.032459       0.052818              8.842759      11.477273       0.477950       3.276284       6.801342       1.514467       8.249663          -0.000007
           64              O       0.080590      12.557252       6.719874      -0.630148      43.427891 0.63819953E+03  0.16070248E+05                                 9.930717                            7.947302      -0.077113       2.010555                    0.994778      29.089131      79.158161       0.655429       0.371120      -1.125622       0.005134      -0.067685      -0.055832       0.087891       0.011530      -0.055814      -0.069959      -0.023275      -0.066457      -0.091486      -0.002925       0.094411             11.727073      10.189351      -3.118723      -2.666877      13.411298       5.505316      11.580571          -0.000002
           65              O      -0.276256       7.625490       1.355323      -0.581762      37.897753 0.55680903E+03  0.13531812E+05                                 9.038191                            7.383292       0.048278       2.069620                    0.996172      27.778223      73.924540       0.686485       0.367134      -1.130235      -0.001674       0.042858       0.046723       0.063425      -0.009256      -0.046093      -0.064996      -0.058128       0.004112      -0.084727      -0.001188       0.085916             10.511834       9.092581      -2.633060      -2.198890      11.442460       5.274746      11.000461          -0.000003
           66              O      -2.302706       8.602945       1.496368      -0.683918      36.571258 0.56053819E+03  0.13548937E+05                                 8.577186                            7.160936       0.600319       2.214246                    0.998721      28.796393      74.680119       0.738653       0.343057      -1.157732       0.064835       0.040683       0.030323       0.082330       0.007838       0.010902      -0.067819       0.080998      -0.094280      -0.097160       0.039604       0.057555              9.920172      13.051261       1.808362       4.382714       7.349213       2.002412       9.360043          -0.000007
           67              O      -2.810566      12.879475       6.979266      -0.568997      35.505771 0.46435307E+03  0.10705751E+05                                 8.431416                            6.523141       0.668793       2.266861                    0.998917      26.879169      68.032543       0.773109       0.343634      -1.157490      -0.069201      -0.084808      -0.015679       0.110576      -0.024185      -0.022456      -0.066022       0.078029      -0.110565      -0.102010       0.037427       0.064583             10.273970      17.596656      -1.323680      -3.026060       5.897513       1.092419       7.327740          -0.000007
           68              O       4.654198      12.429172       7.136522      -0.535141      31.752438 0.41705220E+03  0.93900309E+04                                 7.847491                            6.205893       0.477242       2.210811                    0.998458      26.503051      66.978145       0.785561       0.346297      -1.151614       0.069660       0.006580      -0.067098       0.096943       0.026662       0.043427      -0.076403       0.043602      -0.150905      -0.119949       0.055923       0.064027              9.322093      15.650823       2.157768       1.691648       6.274884       0.955182       6.040572          -0.000010
           69              O      -0.857635       4.614932       1.387747      -0.601257      31.735278 0.47288514E+03  0.10998514E+05                                 7.870278                            6.654078       0.445821       2.199110                    0.996931      27.331335      70.445439       0.750026       0.351117      -1.146426      -0.009572      -0.041888       0.056194       0.070739       0.004705      -0.006782       0.058480       0.083521      -0.062528      -0.085277       0.032459       0.052819              8.842756      11.477269       0.477949      -3.276283       6.801339      -1.514465       8.249659          -0.000008
           70              O       6.913626       5.816189       1.386126      -0.630148      43.427895 0.63819961E+03  0.16070251E+05                                 9.930719                            7.947303      -0.077113       2.010555                    0.994778      29.089131      79.158168       0.655429       0.371120      -1.125622       0.005134      -0.067685       0.055832       0.087891       0.011530       0.055814       0.069959      -0.023275      -0.066457      -0.091486      -0.002925       0.094411             11.727075      10.189352      -3.118722       2.666877      13.411299      -5.505316      11.580573          -0.000002
           71              O       6.556780       0.884427       6.750677      -0.581762      37.897751 0.55680898E+03  0.13531810E+05                                 9.038190                            7.383292       0.048278       2.069621                    0.996172      27.778222      73.924536       0.686485       0.367134      -1.130235      -0.001674       0.042858      -0.046723       0.063425      -0.009256       0.046093       0.064996      -0.058128       0.004112      -0.084727      -0.001188       0.085916             10.511833       9.092581      -2.633060       2.198890      11.442460      -5.274746      11.000459          -0.000003
           72              O       4.530330       1.861882       6.609632      -0.683918      36.571254 0.56053812E+03  0.13548935E+05                                 8.577185                            7.160936       0.600319       2.214246                    0.998721      28.796392      74.680115       0.738653       0.343057      -1.157732       0.064835       0.040683      -0.030323       0.082330       0.007838      -0.010902       0.067819       0.080998      -0.094279      -0.097159       0.039604       0.057555              9.920171      13.051259       1.808362      -4.382714       7.349212      -2.002411       9.360042          -0.000007
           73              O       4.022470       6.138412       1.126734      -0.568997      35.505785 0.46435330E+03  0.10705758E+05                                 8.431419                            6.523143       0.668793       2.266861                    0.998917      26.879172      68.032558       0.773109       0.343634      -1.157490      -0.069201      -0.084808       0.015679       0.110576      -0.024185       0.022456       0.066022       0.078029      -0.110566      -0.102010       0.037427       0.064583             10.273973      17.596662      -1.323681       3.026061       5.897515      -1.092419       7.327743          -0.000007
           74              O       1.835234       5.688109       0.969478      -0.535140      31.752407 0.41705173E+03  0.93900176E+04                                 7.847485                            6.205889       0.477245       2.210812                    0.998458      26.503040      66.978103       0.785562       0.346297      -1.151614       0.069660       0.006580       0.067098       0.096943       0.026662      -0.043427       0.076403       0.043602      -0.150905      -0.119949       0.055923       0.064026              9.322086      15.650810       2.157767      -1.691647       6.274880      -0.955181       6.040567          -0.000010
           75              O       3.676599       2.126131       9.493747      -0.601257      31.735301 0.47288555E+03  0.10998526E+05                                 7.870283                            6.654082       0.445821       2.199110                    0.996931      27.331340      70.445467       0.750026       0.351117      -1.146426       0.009572       0.041888       0.056194       0.070739       0.004705       0.006782      -0.058480       0.083521      -0.062528      -0.085277       0.032459       0.052819              8.842761      11.477276       0.477949       3.276285       6.801343       1.514467       8.249665          -0.000008
           76              O       5.557338       0.924874       9.492126      -0.630148      43.427896 0.63819962E+03  0.16070252E+05                                 9.930719                            7.947303      -0.077113       2.010555                    0.994778      29.089132      79.158170       0.655429       0.371120      -1.125622      -0.005134       0.067685       0.055832       0.087891       0.011530      -0.055814      -0.069959      -0.023275      -0.066457      -0.091486      -0.002925       0.094411             11.727075      10.189353      -3.118723      -2.666877      13.411298       5.505316      11.580573          -0.000002
           77              O       5.914184       5.856636      14.856677      -0.581762      37.897756 0.55680908E+03  0.13531813E+05                                 9.038191                            7.383292       0.048277       2.069620                    0.996172      27.778225      73.924546       0.686485       0.367134      -1.130235       0.001674      -0.042858      -0.046723       0.063425      -0.009256      -0.046093      -0.064996      -0.058128       0.004112      -0.084727      -0.001188       0.085916             10.511834       9.092581      -2.633060      -2.198890      11.442460       5.274746      11.000461          -0.000003
           78              O       7.940634       4.879181      14.715632      -0.683918      36.571252 0.56053809E+03  0.13548934E+05                                 8.577185                            7.160936       0.600319       2.214246                    0.998721      28.796391      74.680112       0.738653       0.343057      -1.157732      -0.064835      -0.040683      -0.030323       0.082330       0.007838       0.010902      -0.067819       0.080998      -0.094279      -0.097159       0.039604       0.057555              9.920171      13.051259       1.808361       4.382714       7.349212       2.002411       9.360042          -0.000007
           79              O       8.448494       0.602651       9.232734      -0.568997      35.505775 0.46435315E+03  0.10705753E+05                                 8.431417                            6.523142       0.668793       2.266861                    0.998917      26.879169      68.032547       0.773109       0.343634      -1.157490       0.069201       0.084808       0.015679       0.110576      -0.024185      -0.022456      -0.066021       0.078029      -0.110565      -0.102010       0.037427       0.064583             10.273971      17.596658      -1.323680      -3.026060       5.897514       1.092419       7.327741          -0.000008
           80              O       0.983730       1.052954       9.075478      -0.535140      31.752419 0.41705190E+03  0.93900225E+04                                 7.847488                            6.205891       0.477245       2.210812                    0.998458      26.503040      66.978112       0.785561       0.346298      -1.151614      -0.069660      -0.006580       0.067098       0.096943       0.026662       0.043427      -0.076403       0.043602      -0.150905      -0.119949       0.055922       0.064026              9.322090      15.650817       2.157768       1.691648       6.274882       0.955181       6.040570          -0.000011

******************************************************
Auxiliary information for the entire system
The total spin magnetic moment of the unit cell is   -0.000281
The total net atomic charge of the unit cell is   0.000004
Accuracy of reproducing the electrostatic potential in the unit cell:
  The inner radius (bohr) =    5.0000
  The outer radius (bohr) =   12.0000
  Valid grid points have density less than (e/(bohr^3)) =    0.0001
  The number of valid grid points were=       209624
  The rms potential error without charges in kcal/mol is=      5.21350
  The rms potential error with partial charges in kcal/mol is=      0.51849
  The RRMSE value at monopole order=      0.09945
  The rms potential error with partial charges and cloud penetration in kcal/mol is=      0.52083
  The RRMSE value at monopole order with cloud penetration is=      0.09990
  The rms potential error with partial charges and atomic dipoles in kcal/mol is=      0.55800
  The RRMSE value at dipole order=      0.10703
  The rms potential error with partial charges, atomic dipoles and cloud penetration in kcal/mol is=      0.53572
  The RRMSE value at dipole order with cloud penetration=      0.10276

******************************************************
The electron densities and ab initio electrostatic potential were computed in VASP using the PBE functional and
projector augmented wave method. See the main text of the journal article for a description of computational details.
The atomic charges, dipoles, and quadrupoles were computed with the DDEC6 method as described in
(a) T. A. Manz and N. Gabaldon Limas, RSC Adv. 6 (2016) 47771-47801 DOI: 10.1039/c6ra04656h
(b) N. Gabaldon Limas and T. A. Manz, RSC Adv. 8 (2018) 2678-2707 DOI: 10.1039/c7ra11829e.
For each atom in the material, the electron cloud parameters were fit to the spherically averaged atom-in-material
electron density using radial positions for which this density was between 10^-4 and 10^-2 electrons per cubic bohr.
The polarizabilities, dispersion coefficients, and quantum Drude oscillator (QDO) parameters were fit using the MCLF method.
The magnetic structure of the system was optimized in VASP from the default ferromagnetic initial guess using spin polarization.
The atomic spin moments (ASMs) were computed on this optimized magnetic structure using the DDEC6 partition as inputs
to the method of T. A. Manz and D. S. Sholl, J. Chem. Theory Comput. 7 (2011) 4146-4164 DOI: 10.1021/ct200539n.
The RMSE and RRMSE were computed using a uniform grid with Ewald summation.
