# Supplementary material for: A collection of forcefield precursors for metal–organic frameworks
Source: RSC Adv. 2019 Nov 13;9(63):36492–507. doi: 10.1039/c9ra07327b (PMC9075174; doi:10.1039/c9ra07327b)
Supplement: RA-009-C9RA07327B-s4645 [file RA-009-C9RA07327B-s4645.xyz]

  102
jmolscript: load "" {1 1 1} spacegroup "x,y,z" unitcell [{     12.449800     0.000000     0.000000 }, {      6.224905    12.333861     0.000000 }, {      6.224929     2.149922    13.006742 }]
Cd    16.362541     1.881958     7.934503     1.035507
Cd    16.362551     7.509856    11.575610     1.035476
Cd     8.537093    12.601825     5.072239     1.035528
Cd     8.537083     6.973927     1.431132     1.035455
Cd    15.155787     4.695907     9.755057     1.178642
Cd     9.743847     9.787876     3.251685     1.178669
C     14.761743     3.575385     6.438337     0.628287
C     13.864111     4.453512     5.609808    -0.041079
C     12.184630     4.690325     3.908526    -0.087632
C     17.565446     2.238526    10.341661     0.617748
C     18.153080     2.206388    11.721676    -0.024654
C     13.029972     3.886495     4.664218    -0.091257
C     11.179930     6.934341     3.351837     0.616446
C     12.172181     6.058817     4.114032    -0.022767
C     17.871717     3.221000    12.621742    -0.090741
C     13.859132     5.832030     5.808811    -0.082852
C     13.022504     6.633823     5.055721    -0.090154
C     12.729952    13.470778    12.101473    -0.086901
C      8.536829     3.666506     0.065034     0.626681
C      7.639200     2.788379     0.893563    -0.041207
C      5.959726     2.551567     2.594845    -0.088864
C     17.565446     7.153288     9.168452     0.615426
C     18.153073     7.185426     7.788437    -0.022849
C      6.805066     3.355396     1.839153    -0.090433
C     11.179932    12.641411     3.151534     0.616181
C      5.947275     1.183074     2.389339    -0.022608
C     17.871705     6.170814     6.888371    -0.092719
C      7.634219     1.409861     0.694560    -0.084010
C      6.797594     0.608069     1.447650    -0.088993
C     18.954840     8.254896     7.408640    -0.087488
C     10.137891    10.908398     6.568405     0.628294
C     11.035523    10.030271     7.396934    -0.041226
C     12.715004     9.793458     9.098216    -0.087595
C      7.334188    12.245257     2.665081     0.617742
C      6.746554    12.277395     1.285066    -0.024408
C     11.869662    10.597288     8.342524    -0.091054
C     13.719704     7.549442     9.654905     0.616452
C     12.727453     8.424966     8.892710    -0.022778
C      7.027917    11.262783     0.385000    -0.090987
C     11.040502     8.651753     7.197931    -0.082835
C     11.877130     7.849960     7.951021    -0.090159
C     12.169682     1.013005     0.905269    -0.086966
C     16.362805    10.817277    12.941708     0.626630
C     17.260434    11.695404    12.113179    -0.041239
C     18.939908    11.932216    10.411897    -0.088729
C      7.334188     7.330495     3.838290     0.615422
C      6.746561     7.298357     5.218305    -0.023050
C     18.094568    11.128387    11.167589    -0.090643
C     13.719702     1.842372     9.855208     0.616176
C     18.952359    13.300709    10.617403    -0.022557
C      7.027929     8.312969     6.118371    -0.092618
C     17.265415    13.073922    12.312182    -0.084121
C     18.102040    13.875714    11.559092    -0.089007
C      5.944794     6.228887     5.598102    -0.087125
O     14.973389     2.392781     6.065044    -0.573231
O     15.309537     4.034050     7.477576    -0.599589
O     10.515109     6.390023     2.446568    -0.584301
O     16.878217     3.216250     9.981374    -0.612499
O     11.116438     8.147268     3.705621    -0.593929
O     11.524806    13.600570     9.588570    -0.538617
O      8.748477     4.849110     0.438327    -0.572290
O     15.309547     5.357764    12.032537    -0.598365
O      4.290210     0.851868     4.056803    -0.584292
O     16.878217     6.175563     9.528739    -0.610860
O     11.116437    11.428484     2.797750    -0.593706
O     17.749705     8.125105     9.921543    -0.538021
O      9.926245    12.091002     6.941698    -0.573246
O      9.590097    10.449733     5.529166    -0.599580
O     14.384525     8.093760    10.560174    -0.584316
O      8.021417    11.267533     3.025368    -0.612439
O     13.783196     6.336515     9.301121    -0.593916
O     13.374828     0.883213     3.418172    -0.538720
O     16.151157     9.634673    12.568415    -0.572297
O      9.590087     9.126019     0.974205    -0.598378
O     20.609424    13.631915     8.949939    -0.584310
O      8.021417     8.308220     3.478003    -0.610824
O     13.783197     3.055299    10.208992    -0.593723
O      7.149929     6.358678     3.085199    -0.537968
H     11.504620     4.221840     3.122529     0.102679
H     13.034702     2.757870     4.503324     0.104871
H     17.215425     4.097823    12.305418     0.102446
H     14.544496     6.297328     6.591947     0.104542
H     13.027547     7.764105     5.204258     0.110878
H     12.961018    12.639013    11.356967     0.107171
H      5.279720     3.020051     3.380842     0.103173
H      6.809922     4.484021     2.000047     0.104561
H     17.215290     5.293990     7.204695     0.103300
H     14.544508     3.094485    12.918166     0.104736
H     13.027541    11.811647     1.299113     0.110670
H     19.185786     9.086662     8.153146     0.107371
H     13.395014    10.261943     9.884213     0.102668
H     11.863251    11.726025     8.501857     0.104770
H      7.683587    10.383346     0.695210     0.102536
H     10.355138     8.186455     6.414795     0.104525
H     11.872087     6.719678     7.802484     0.110880
H     11.939985     1.843795     1.651336     0.107310
H     19.619914    11.463732     9.625900     0.103167
H     18.088280     9.999650    11.008256     0.104739
H      7.684344     9.189793     5.802047     0.103274
H     10.355126    11.389298     0.088576     0.104725
H     11.870662     2.671879    11.709059     0.110783
H      5.714969     5.398097     4.852035     0.107189

The following XYZ coordinates are in angstroms. Other properties are in atomic units.
The sperically averaged electron density of each atom fit to a function of the form exp(a - br)
eigen_1, eigen_2 and eigen_3 are the three eigenvalues of traceless quadrupole moment tensor
  atom number  atomic symbol              X              Y              Z     net charge C6 coefficient C8 coefficient C10 coefficient fluctuating dipole atomic polarizability isotropic forcefield polarizability              a              b squared Pearson coefficient          <r^3>          <r^4>         wp_QDO          m_QDO          q_QDO       dipole_x       dipole_y       dipole_z         dipole            Qxy            Qxz            Qyz     Q(x^2-y^2)  Q(3z^2 - R^2)        eigen_1        eigen_2        eigen_3 static polarizability      alpha(xx)      alpha(xy)      alpha(xz)      alpha(yy)      alpha(yz)      alpha(zz) atomic spin moment
            1             Cd      16.362541       1.881958       7.934503       1.035507     145.725010 0.34172993E+04  0.12276088E+06                                21.186863                           18.168528       0.815182       1.987878                    0.999092      74.725725     196.947966       0.470697       0.362233      -1.207522      -0.009664      -0.069139      -0.032192       0.076876       0.055117      -0.068982      -0.031043       0.026408       0.020205      -0.070159      -0.037562       0.107721             24.819426      19.718964      -2.860290       4.474660      24.748618       2.172182      29.990697          -0.000010
            2             Cd      16.362551       7.509856      11.575610       1.035476     145.962216 0.34239045E+04  0.12306455E+06                                21.215518                           18.191134       0.807916       1.985609                    0.999114      74.757096     197.120403       0.470182       0.362434      -1.207286      -0.009803       0.069552       0.031879       0.077135      -0.055626       0.069313      -0.031239       0.027744       0.019348      -0.070414      -0.038138       0.108552             24.855732      19.744709       2.863510      -4.482359      24.784934       2.179131      30.037553          -0.000010
            3             Cd       8.537093      12.601825       5.072239       1.035528     145.720401 0.34172737E+04  0.12275973E+06                                21.186388                           18.168466       0.815144       1.987867                    0.999092      74.725406     196.946928       0.470698       0.362233      -1.207522       0.009635       0.069182       0.032189       0.076910       0.055096      -0.068961      -0.031093       0.026445       0.020200      -0.070101      -0.037622       0.107723             24.818477      19.718821      -2.859602       4.475291      24.745631       2.171023      29.990978          -0.000010
            4             Cd       8.537083       6.973927       1.431132       1.035455     145.973444 0.34242584E+04  0.12308045E+06                                21.216655                           18.192154       0.807810       1.985566                    0.999114      74.758563     197.126833       0.470165       0.362437      -1.207283       0.009818      -0.069586      -0.031866       0.077162      -0.055606       0.069291      -0.031221       0.027768       0.019347      -0.070389      -0.038126       0.108516             24.856849      19.745481       2.863363      -4.482642      24.784542       2.177473      30.040523          -0.000010
            5             Cd      15.155787       4.695907       9.755057       1.178642     198.705428 0.39821013E+04  0.14779351E+06                                25.475974                           19.591579       0.423906       1.897068                    0.999378      72.024737     189.440046       0.456568       0.361458      -1.214979       0.028709      -0.000031      -0.000013       0.028709       0.000286       0.000099      -0.029656       0.188206       0.066800      -0.111797       0.028827       0.082970             32.071095      23.857723      -0.001623       0.000950      42.582409      -0.475693      29.773152           0.000002
            6             Cd       9.743847       9.787876       3.251685       1.178669     198.697818 0.39821985E+04  0.14779812E+06                                25.475226                           19.591759       0.423581       1.896982                    0.999376      72.024597     189.440763       0.456567       0.361456      -1.214980      -0.028736       0.000037      -0.000018       0.028736       0.000292       0.000099      -0.029665       0.188188       0.066839      -0.111797       0.028843       0.082955             32.068566      23.855595       0.001276      -0.001991      42.580166      -0.474192      29.769938           0.000002
            7              C      14.761743       3.575385       6.438337       0.628287      24.957959 0.24095904E+03  0.49571808E+04                                 7.914949                            5.536753      -0.060551       2.041945                    0.999417      22.115087      62.272074       0.624045       0.477088      -1.014245       0.039467      -0.038917       0.036644       0.066445       0.059384      -0.087412      -0.005736       0.083266      -0.028268      -0.094143      -0.032634       0.126777              9.815265       7.774176      -2.885798       3.611219      11.547912      -0.208206      10.123707          -0.000003
            8              C      13.864111       4.453512       5.609808      -0.041079      38.824523 0.44703004E+03  0.10520487E+05                                 9.952541                            7.030411       0.021897       2.007325                    0.999128      27.678640      78.084532       0.627698       0.414626      -1.071690      -0.031275       0.029929      -0.027170       0.051109      -0.016754      -0.016102      -0.006951       0.023756       0.047204      -0.032455       0.005045       0.027410             12.403271      11.297712      -3.912332       6.014412      14.721849      -1.759138      11.190251          -0.000002
            9              C      12.184630       4.690325       3.908526      -0.087632      38.504370 0.48078645E+03  0.11555448E+05                                 9.799584                            7.249223       0.061626       1.980569                    0.999559      29.863688      85.931879       0.621741       0.409885      -1.071732       0.020017       0.013896       0.021106       0.032237       0.012545      -0.003702       0.010293       0.034219       0.024809      -0.028594       0.011496       0.017098             11.524742      10.502050      -3.553790       4.905707      14.391480      -0.865327       9.680696          -0.000005
           10              C      17.565446       2.238526      10.341661       0.617748      24.554961 0.23873625E+03  0.48879807E+04                                 7.799327                            5.483744      -0.049129       2.045523                    0.999486      21.940634      61.137095       0.633326       0.472354      -1.019295      -0.021765       0.006596      -0.050208       0.055118       0.060238      -0.066647      -0.028388       0.061306      -0.187532      -0.091531      -0.034628       0.126159              9.619313       7.512892      -2.360086       3.907424       8.756560       0.517785      12.588488          -0.000004
           11              C      18.153080       2.206388      11.721676      -0.024654      38.276388 0.43395991E+03  0.10127175E+05                                 9.847965                            6.912150      -0.026348       1.995643                    0.999093      27.319700      76.495030       0.635710       0.412865      -1.073915       0.016198       0.000462       0.043000       0.045952       0.021103      -0.003095      -0.010811       0.021673       0.006441      -0.026892       0.001187       0.025705             12.397885      10.250608      -3.554990       5.912261       9.776945      -0.030865      17.166101          -0.000003
           12              C      13.029972       3.886495       4.664218      -0.091257      39.737976 0.48396275E+03  0.11669197E+05                                10.073060                            7.312623       0.048977       1.980450                    0.999538      29.941805      86.737291       0.613072       0.414348      -1.067163       0.004066       0.042223      -0.000460       0.042421       0.003624      -0.034128       0.013751      -0.009285      -0.005306      -0.040205       0.006740       0.033465             11.980352      10.922651      -3.122911       5.434683      14.325584      -0.361127      10.692820          -0.000012
           13              C      11.179930       6.934341       3.351837       0.616446      24.279389 0.25034978E+03  0.51803937E+04                                 7.714777                            5.608684      -0.029649       2.047036                    0.999305      22.187534      61.895804       0.628181       0.471201      -1.021217      -0.034173       0.041387      -0.031342       0.062153       0.045630      -0.087143      -0.019988       0.060984       0.070422      -0.079583      -0.041868       0.121452              9.367449       8.850895      -2.627612       4.151126      10.536303      -0.236639       8.715149          -0.000003
           14              C      12.172181       6.058817       4.114032      -0.022767      38.886694 0.44588605E+03  0.10477105E+05                                 9.966156                            7.015248      -0.063535       1.979816                    0.999053      27.578059      77.504174       0.629789       0.413898      -1.073158       0.030836      -0.023394       0.024868       0.046006      -0.003250      -0.022402      -0.010701       0.023704       0.047090      -0.026636      -0.007179       0.033815             12.531267      12.393718      -4.538585       6.326671      14.401714      -1.807933      10.798370          -0.000006
           15              C      17.871717       3.221000      12.621742      -0.090741      38.837197 0.49258287E+03  0.11923746E+05                                 9.948929                            7.384081       0.080221       1.990984                    0.999518      29.926692      86.725076       0.609576       0.415092      -1.067207       0.017937      -0.031673       0.006359       0.036950       0.000809      -0.008170      -0.017782       0.018398      -0.068773      -0.033011       0.009793       0.023219             11.779621       9.982290      -3.713714       4.538178      10.188984       0.339649      15.167589          -0.000005
           16              C      13.859132       5.832030       5.808811      -0.082852      38.364147 0.49299163E+03  0.11944085E+05                                 9.841430                            7.379929       0.034356       1.975583                    0.999502      29.986369      87.125782       0.610234       0.414282      -1.067016      -0.028466      -0.020077      -0.015917       0.038299       0.017943      -0.010858       0.013457       0.023232       0.060561      -0.036583       0.010691       0.025893             11.597716      10.871565      -3.408028       4.956030      13.938844      -0.984662       9.982740          -0.000003
           17              C      13.022504       6.633823       5.055721      -0.090154      37.250958 0.48252615E+03  0.11624358E+05                                 9.617039                            7.285982      -0.000258       1.963599                    0.999448      29.971314      86.746747       0.616270       0.412560      -1.068461      -0.008684      -0.031863      -0.005843       0.033538       0.005561      -0.030115       0.000792      -0.015372      -0.016831      -0.035797       0.010146       0.025651             11.213806      10.969907      -3.079613       5.376509      12.283224      -0.910760      10.388286          -0.000003
           18              C      12.729952      13.470778      12.101473      -0.086901      38.752130 0.48193863E+03  0.11576962E+05                                 9.829500                            7.243534       0.115369       1.998680                    0.999547      29.710830      85.153800       0.624544       0.408263      -1.074010      -0.008351       0.028003       0.019549       0.035157       0.010852      -0.016058       0.018648       0.000360      -0.019410      -0.031634       0.013756       0.017878             11.696104      10.252852      -3.879714       5.155885      10.004919      -0.374425      14.830540          -0.000005
           19              C       8.536829       3.666506       0.065034       0.626681      24.963443 0.24104081E+03  0.49587157E+04                                 7.912124                            5.535163      -0.058102       2.042615                    0.999423      22.117262      62.253975       0.624635       0.476652      -1.014593       0.038703       0.037960      -0.035752       0.064939      -0.059573       0.087992      -0.006221       0.084371      -0.029077      -0.094331      -0.033498       0.127829              9.811354       7.770803       2.884211      -3.609061      11.544035      -0.207409      10.119223          -0.000002
           20              C       7.639200       2.788379       0.893563      -0.041207      38.817486 0.44699004E+03  0.10518439E+05                                 9.947520                            7.027521       0.027802       2.009033                    0.999147      27.679550      78.061871       0.628225       0.414322      -1.071976      -0.031402      -0.030616       0.027056       0.051531       0.016706       0.016493      -0.006561       0.023837       0.046883      -0.032322       0.004506       0.027816             12.395968      11.290181       3.908114      -6.009606      14.714314      -1.755831      11.183408          -0.000002
           21              C       5.959726       2.551567       2.594845      -0.088864      38.542483 0.48136537E+03  0.11572908E+05                                 9.805888                            7.253616       0.054583       1.978426                    0.999561      29.882045      85.999446       0.621545       0.409888      -1.071724       0.020016      -0.014760      -0.021727       0.033024      -0.012132       0.003566       0.010117       0.035278       0.027104      -0.028951       0.012029       0.016922             11.532401      10.508878       3.557893      -4.908636      14.402185      -0.866962       9.686140          -0.000005
           22              C      17.565446       7.153288       9.168452       0.615426      24.621416 0.23945595E+03  0.49063044E+04                                 7.811605                            5.490999      -0.053900       2.043485                    0.999510      21.976447      61.255111       0.633095       0.472181      -1.019410      -0.021079      -0.005862       0.049011       0.053672      -0.060815       0.066831      -0.027711       0.061684      -0.187336      -0.091544      -0.034994       0.126539              9.636083       7.525344       2.363820      -3.916795       8.769387       0.518571      12.613517          -0.000004
           23              C      18.153073       7.185426       7.788437      -0.022849      38.203726 0.43294597E+03  0.10097707E+05                                 9.837082                            6.904925      -0.028134       1.995507                    0.999108      27.285560      76.379954       0.635919       0.412967      -1.073838       0.017293       0.000551      -0.043055       0.046402      -0.020375       0.003159      -0.011189       0.020589       0.004338      -0.025948       0.000610       0.025338             12.384239      10.238480       3.548856      -5.905938       9.764275      -0.030492      17.149962          -0.000003
           24              C       6.805066       3.355396       1.839153      -0.090433      39.737898 0.48391629E+03  0.11668304E+05                                10.075082                            7.313824       0.047601       1.980131                    0.999516      29.938810      86.741750       0.612800       0.414524      -1.067004       0.003655      -0.041514       0.001035       0.041688      -0.003508       0.034071       0.013615      -0.008839      -0.004988      -0.039952       0.006449       0.033502             11.982855      10.924543       3.124155      -5.435268      14.329661      -0.361070      10.694361          -0.000011
           25              C      11.179932      12.641411       3.151534       0.616181      24.278208 0.25035079E+03  0.51803201E+04                                 7.713541                            5.608049      -0.028618       2.047329                    0.999315      22.188519      61.894097       0.628337       0.471092      -1.021295      -0.034363      -0.040706       0.031560       0.061918      -0.046304       0.087055      -0.019707       0.061121       0.069497      -0.080141      -0.041357       0.121498              9.365629       8.848818       2.626785      -4.150088      10.534276      -0.236354       8.713794          -0.000003
           26              C       5.947275       1.183074       2.389339      -0.022608      38.866047 0.44564161E+03  0.10469373E+05                                 9.960782                            7.011943      -0.060011       1.980883                    0.999081      27.570701      77.462760       0.630157       0.413735      -1.073320       0.030592       0.024358      -0.024593       0.046195       0.003684       0.022247      -0.010611       0.023800       0.049660      -0.027045      -0.006963       0.034008             12.523881      12.385524       4.534799      -6.322051      14.393974      -1.805668      10.792144          -0.000006
           27              C      17.871705       6.170814       6.888371      -0.092719      38.928281 0.49407361E+03  0.11968980E+05                                 9.963635                            7.394856       0.075030       1.988981                    0.999569      29.972291      86.893035       0.609174       0.415049      -1.067225       0.017738       0.032127      -0.006367       0.037247      -0.001475       0.008655      -0.017469       0.017583      -0.068736      -0.032723       0.009280       0.023444             11.797507       9.997307       3.718228      -4.547025      10.201473       0.340496      15.193742          -0.000005
           28              C       7.634219       1.409861       0.694560      -0.084010      38.388558 0.49338753E+03  0.11955745E+05                                 9.843582                            7.381210       0.033719       1.975268                    0.999492      30.001231      87.168622       0.610407       0.414093      -1.067167      -0.028003       0.020124       0.015903       0.037974      -0.017978       0.011157       0.013385       0.023578       0.061981      -0.036917       0.010469       0.026448             11.600333      10.874010       3.408027      -4.957668      13.941573      -0.983845       9.985418          -0.000003
           29              C       6.797594       0.608069       1.447650      -0.088993      37.208440 0.48182448E+03  0.11603251E+05                                 9.610412                            7.280995      -0.007654       1.961403                    0.999397      29.948240      86.664717       0.616441       0.412595      -1.068436      -0.008633       0.031846       0.005975       0.033532      -0.004911       0.029991       0.001196      -0.015834      -0.014674      -0.035583       0.010307       0.025276             11.205893      10.960997       3.076885      -5.371552      12.276339      -0.909242      10.380343          -0.000003
           30              C      18.954840       8.254896       7.408640      -0.087488      38.772970 0.48208855E+03  0.11581277E+05                                 9.832578                            7.244692       0.115421       1.998706                    0.999496      29.714211      85.161642       0.624500       0.408267      -1.074025      -0.007679      -0.027413      -0.021248       0.035523      -0.011190       0.016107       0.019006      -0.000178      -0.019159      -0.032073       0.013810       0.018263             11.700654      10.255653       3.877877      -5.160024      10.004619      -0.373683      14.841690          -0.000005
           31              C      10.137891      10.908398       6.568405       0.628294      24.956855 0.24095652E+03  0.49571142E+04                                 7.914645                            5.536697      -0.060663       2.041905                    0.999418      22.115070      62.271858       0.624053       0.477083      -1.014248      -0.039464       0.038907      -0.036646       0.066439       0.059371      -0.087420      -0.005744       0.083247      -0.028285      -0.094135      -0.032640       0.126775              9.814640       7.773684      -2.885068       3.611107      11.546820      -0.207778      10.123417          -0.000003
           32              C      11.035523      10.030271       7.396934      -0.041226      38.824784 0.44710887E+03  0.10522826E+05                                 9.952640                            7.031046       0.022056       2.007336                    0.999129      27.681222      78.094102       0.627667       0.414627      -1.071687       0.031230      -0.029943       0.027115       0.051060      -0.016764      -0.016146      -0.006968       0.023762       0.047199      -0.032484       0.005032       0.027452             12.402906      11.296259      -3.912106       6.012957      14.723691      -1.758406      11.188768          -0.000002
           33              C      12.715004       9.793458       9.098216      -0.087595      38.508974 0.48078065E+03  0.11555260E+05                                 9.800396                            7.249244       0.061452       1.980529                    0.999557      29.863033      85.929492       0.621733       0.409892      -1.071729      -0.020025      -0.013889      -0.021122       0.032250       0.012549      -0.003657       0.010297       0.034170       0.024761      -0.028567       0.011483       0.017084             11.526125      10.504287      -3.554429       4.907490      14.391219      -0.866046       9.682869          -0.000005
           34              C       7.334188      12.245257       2.665081       0.617742      24.556899 0.23873608E+03  0.48879805E+04                                 7.799776                            5.483750      -0.049002       2.045567                    0.999485      21.940714      61.137497       0.633324       0.472355      -1.019294       0.021780      -0.006609       0.050208       0.055126       0.060254      -0.066669      -0.028349       0.061290      -0.187497      -0.091536      -0.034627       0.126163              9.620325       7.514043      -2.360677       3.908633       8.756834       0.516346      12.590098          -0.000004
           35              C       6.746554      12.277395       1.285066      -0.024408      38.277911 0.43384828E+03  0.10123904E+05                                 9.848136                            6.911272      -0.026966       1.995507                    0.999090      27.316115      76.482108       0.635750       0.412866      -1.073916      -0.016215      -0.000486      -0.043079       0.046033       0.021077      -0.003081      -0.010759       0.021644       0.006581      -0.026863       0.001226       0.025637             12.398762      10.247394      -3.550598       5.911668       9.774656      -0.025228      17.174235          -0.000003
           36              C      11.869662      10.597288       8.342524      -0.091054      39.728894 0.48377306E+03  0.11663451E+05                                10.071392                            7.310945       0.049133       1.980574                    0.999538      29.936945      86.718132       0.613175       0.414321      -1.067184      -0.003876      -0.042184       0.000563       0.042365       0.003785      -0.034010       0.013801      -0.009359      -0.005427      -0.040192       0.006896       0.033296             11.979031      10.922026      -3.131508       5.432409      14.327765      -0.369412      10.687303          -0.000011
           37              C      13.719704       7.549442       9.654905       0.616452      24.279996 0.25034924E+03  0.51803845E+04                                 7.714939                            5.608693      -0.029673       2.047030                    0.999305      22.187548      61.896045       0.628177       0.471203      -1.021215       0.034169      -0.041388       0.031340       0.062150       0.045632      -0.087143      -0.019990       0.060998       0.070422      -0.079584      -0.041873       0.121456              9.367863       8.851285      -2.627780       4.151342      10.536824      -0.236583       8.715480          -0.000003
           38              C      12.727453       8.424966       8.892710      -0.022778      38.889189 0.44590091E+03  0.10477547E+05                                 9.966593                            7.015361      -0.063622       1.979779                    0.999053      27.578589      77.506147       0.629784       0.413898      -1.073157      -0.030834       0.023392      -0.024863       0.046001      -0.003247      -0.022396      -0.010698       0.023696       0.047082      -0.026626      -0.007179       0.033805             12.532176      12.394858      -4.539186       6.327419      14.402396      -1.808312      10.799274          -0.000006
           39              C       7.027917      11.262783       0.385000      -0.090987      38.830992 0.49283525E+03  0.11931371E+05                                 9.947229                            7.385497       0.080984       1.991068                    0.999519      29.935164      86.754846       0.609577       0.415039      -1.067242      -0.017793       0.031903      -0.005828       0.036991       0.000780      -0.007978      -0.017942       0.018826      -0.068626      -0.033104       0.009820       0.023284             11.773452       9.971298      -3.715455       4.513362      10.203848       0.361340      15.145211          -0.000005
           40              C      11.040502       8.651753       7.197931      -0.082835      38.363069 0.49298644E+03  0.11943942E+05                                 9.841275                            7.379912       0.034368       1.975587                    0.999502      29.986332      87.125945       0.610232       0.414284      -1.067013       0.028464       0.020084       0.015916       0.038299       0.017940      -0.010870       0.013447       0.023246       0.060572      -0.036584       0.010683       0.025901             11.597382      10.871212      -3.408152       4.955703      13.938650      -0.984799       9.982284          -0.000003
           41              C      11.877130       7.849960       7.951021      -0.090159      37.251658 0.48253124E+03  0.11624514E+05                                 9.617170                            7.286023      -0.000277       1.963591                    0.999448      29.971492      86.747463       0.616268       0.412560      -1.068461       0.008684       0.031858       0.005846       0.033534       0.005562      -0.030120       0.000787      -0.015364      -0.016823      -0.035798       0.010139       0.025659             11.214029      10.970167      -3.079835       5.376673      12.283419      -0.910922      10.388502          -0.000003
           42              C      12.169682       1.013005       0.905269      -0.086966      38.779226 0.48208842E+03  0.11581505E+05                                 9.834356                            7.245137       0.114089       1.998270                    0.999546      29.713679      85.166541       0.624410       0.408317      -1.073970       0.008224      -0.028039      -0.019783       0.035287       0.010848      -0.015996       0.018582       0.000487      -0.019072      -0.031518       0.013724       0.017795             11.703532      10.253917      -3.872440       5.162893      10.000969      -0.368618      14.855711          -0.000005
           43              C      16.362805      10.817277      12.941708       0.626630      24.962962 0.24105210E+03  0.49590118E+04                                 7.911972                            5.535271      -0.058168       2.042573                    0.999423      22.118125      62.257037       0.624631       0.476648      -1.014594      -0.038675      -0.037969       0.035770       0.064938      -0.059553       0.088016      -0.006226       0.084346      -0.029040      -0.094332      -0.033501       0.127833              9.810907       7.770867       2.883351      -3.608994      11.542956      -0.207189      10.118898          -0.000003
           44              C      17.260434      11.695404      12.113179      -0.041239      38.813856 0.44701990E+03  0.10519365E+05                                 9.947027                            7.027812       0.028054       2.009090                    0.999148      27.680753      78.067252       0.628201       0.414328      -1.071966       0.031403       0.030610      -0.027034       0.051516       0.016704       0.016528      -0.006564       0.023857       0.046955      -0.032345       0.004483       0.027862             12.394713      11.288568       3.907088      -6.008020      14.714234      -1.754648      11.181337          -0.000002
           45              C      18.939908      11.932216      10.411897      -0.088729      38.544386 0.48131186E+03  0.11571320E+05                                 9.806333                            7.253319       0.054126       1.978311                    0.999561      29.880071      85.993133       0.621543       0.409900      -1.071714      -0.020049       0.014719       0.021779       0.033060      -0.012121       0.003508       0.010088       0.035240       0.027057      -0.028901       0.012000       0.016902             11.533349      10.511319       3.557934      -4.910798      14.400345      -0.867623       9.688385          -0.000005
           46              C       7.334188       7.330495       3.838290       0.615422      24.620272 0.23945466E+03  0.49062704E+04                                 7.811298                            5.490973      -0.053543       2.043598                    0.999510      21.976390      61.254862       0.633099       0.472179      -1.019411       0.021079       0.005860      -0.049003       0.053665      -0.060802       0.066819      -0.027702       0.061647      -0.187319      -0.091534      -0.034975       0.126509              9.635372       7.525100       2.364348      -3.916077       8.769356       0.518336      12.611661          -0.000004
           47              C       6.746561       7.298357       5.218305      -0.023050      38.202264 0.43302199E+03  0.10099909E+05                                 9.836765                            6.905504      -0.027783       1.995593                    0.999111      27.287838      76.387607       0.635897       0.412964      -1.073842      -0.017250      -0.000512       0.043008       0.046341      -0.020390       0.003181      -0.011138       0.020548       0.004380      -0.025924       0.000591       0.025333             12.382938      10.236846       3.548395      -5.903740       9.764434      -0.028675      17.147533          -0.000003
           48              C      18.094568      11.128387      11.167589      -0.090643      39.742929 0.48394750E+03  0.11669303E+05                                10.076023                            7.314061       0.047513       1.980089                    0.999513      29.940552      86.749143       0.612787       0.414524      -1.066998      -0.003531       0.041672      -0.001089       0.041836      -0.003598       0.034067       0.013631      -0.008574      -0.004980      -0.039935       0.006415       0.033520             11.984674      10.927709       3.132598      -5.435586      14.333788      -0.369409      10.692525          -0.000011
           49              C      13.719702       1.842372       9.855208       0.616176      24.279072 0.25035316E+03  0.51803792E+04                                 7.713698                            5.608050      -0.028538       2.047351                    0.999314      22.188712      61.894606       0.628341       0.471088      -1.021298       0.034360       0.040710      -0.031564       0.061921      -0.046305       0.087058      -0.019716       0.061136       0.069516      -0.080139      -0.041370       0.121509              9.365987       8.849359       2.627160      -4.150076      10.534801      -0.236399       8.713802          -0.000003
           50              C      18.952359      13.300709      10.617403      -0.022557      38.870419 0.44562285E+03  0.10468786E+05                                 9.961459                            7.011773      -0.060351       1.980785                    0.999080      27.569785      77.458785       0.630170       0.413732      -1.073325      -0.030611      -0.024351       0.024626       0.046221       0.003683       0.022196      -0.010613       0.023808       0.049682      -0.027033      -0.006932       0.033966             12.525268      12.388450       4.535281      -6.324219      14.393113      -1.806353      10.794241          -0.000006
           51              C       7.027929       8.312969       6.118371      -0.092618      38.919464 0.49402280E+03  0.11967543E+05                                 9.962440                            7.394653       0.075269       1.989088                    0.999569      29.971068      86.891142       0.609156       0.415069      -1.067203      -0.017744      -0.032120       0.006388       0.037247      -0.001524       0.008666      -0.017456       0.017621      -0.068643      -0.032691       0.009215       0.023476             11.795419       9.995325       3.717454      -4.545145      10.200440       0.341621      15.190494          -0.000005
           52              C      17.265415      13.073922      12.312182      -0.084121      38.385328 0.49343405E+03  0.11957139E+05                                 9.842975                            7.381496       0.034419       1.975464                    0.999494      30.002822      87.173864       0.610404       0.414086      -1.067173       0.027993      -0.020145      -0.015863       0.037961      -0.017993       0.011205       0.013387       0.023631       0.062069      -0.036966       0.010464       0.026502             11.598979      10.871947       3.407705      -4.955945      13.941529      -0.983429       9.983462          -0.000003
           53              C      18.102040      13.875714      11.559092      -0.089007      37.198490 0.48173091E+03  0.11600421E+05                                 9.608532                            7.280131      -0.007513       1.961471                    0.999395      29.945993      86.655747       0.616498       0.412577      -1.068449       0.008758      -0.031911      -0.006091       0.033647      -0.004888       0.029953       0.001094      -0.015804      -0.014594      -0.035515       0.010244       0.025271             11.202680      10.957469       3.068642      -5.370804      12.270637      -0.902085      10.379933          -0.000003
           54              C       5.944794       6.228887       5.598102      -0.087125      38.753389 0.48174224E+03  0.11570756E+05                                 9.829052                            7.241803       0.116172       1.999070                    0.999498      29.703715      85.120501       0.624668       0.408235      -1.074057       0.007726       0.027409       0.021196       0.035499      -0.011225       0.015934       0.019143      -0.000222      -0.018151      -0.032000       0.013584       0.018416             11.696733      10.248487       3.870539      -5.159667       9.995339      -0.369331      14.846372          -0.000005
           55              O      14.973389       2.392781       6.065044      -0.573231      46.717654 0.61723775E+03  0.15364193E+05                                10.370627                            7.731310       0.136034       2.086784                    0.996103      28.302352      75.782004       0.677585       0.363149      -1.135358      -0.015154       0.034163      -0.014002       0.039910       0.003567      -0.054190       0.006878      -0.023907      -0.070114      -0.067857       0.024146       0.043712             12.781981       7.684938      -3.687932       0.211052      20.117829       3.941734      10.543176           0.000000
           56              O      15.309537       4.034050       7.477576      -0.599589      47.904466 0.69463021E+03  0.17800835E+05                                10.518879                            8.212064      -0.013250       2.027611                    0.994855      29.102722      78.949994       0.656504       0.364068      -1.135153      -0.024442       0.017174      -0.036603       0.047245       0.047270      -0.010466       0.014676       0.080258       0.045108      -0.073089       0.018302       0.054787             12.526459       9.375290       0.875919       4.598711      10.717544       2.240053      17.486543           0.000002
           57              O      10.515109       6.390023       2.446568      -0.584301      38.142538 0.56478214E+03  0.13747562E+05                                 8.999911                            7.375019       0.297049       2.134875                    0.996911      28.171770      74.554503       0.696762       0.361141      -1.137116       0.018653       0.015098       0.014795       0.028192       0.056459      -0.009029       0.004854       0.086823       0.106079      -0.089458       0.034102       0.055357             10.340362      10.738404       0.578945       5.905953       7.617628       1.548699      12.665052          -0.000004
           58              O      16.878217       3.216250       9.981374      -0.612499      45.823810 0.63202920E+03  0.15856602E+05                                10.248414                            7.846346       0.078440       2.054681                    0.995951      29.093998      78.707014       0.668350       0.365283      -1.131494       0.040307      -0.006636       0.032646       0.052292       0.018483      -0.025453      -0.049663       0.010561      -0.158518      -0.079759       0.011478       0.068281             12.421721      11.686962      -5.869954       3.904751      14.731892      -3.074417      10.846309          -0.000002
           59              O      11.116438       8.147268       3.705621      -0.593929      37.073596 0.54396139E+03  0.13102285E+05                                 8.753015                            7.167327       0.481465       2.194337                    0.997788      28.034473      73.532039       0.718042       0.354142      -1.143976       0.020229      -0.027882      -0.010355       0.035970       0.018633      -0.062383       0.011092      -0.060843      -0.055818      -0.085801       0.037838       0.047963             10.081197       7.356135      -3.464346       0.859297      15.806844       0.585406       7.080612          -0.000001
           60              O      11.524806      13.600570       9.588570      -0.538617      33.725997 0.46581444E+03  0.10789144E+05                                 8.252816                            6.605345       0.525384       2.224909                    0.997708      26.862525      69.005848       0.752875       0.351244      -1.146767      -0.001286       0.001974       0.030038       0.030130       0.030518      -0.023658       0.040213      -0.006842      -0.038096      -0.064228       0.019996       0.044232              9.448072       6.253187      -1.275149       0.982503      11.262504       4.518198      10.828524          -0.000007
           61              O       8.748477       4.849110       0.438327      -0.572290      46.710372 0.61709518E+03  0.15359858E+05                                10.369797                            7.730732       0.135999       2.086904                    0.996168      28.298542      75.771494       0.677565       0.363179      -1.135328      -0.015350      -0.035166       0.013485       0.040671      -0.003127       0.054084       0.006934      -0.023850      -0.070588      -0.067769       0.024092       0.043676             12.781095       7.684327       3.687104      -0.211195      20.116187       3.941598      10.542771           0.000000
           62              O      15.309547       5.357764      12.032537      -0.598365      47.871674 0.69403466E+03  0.17782166E+05                                10.515604                            8.209958      -0.006517       2.029924                    0.994904      29.088256      78.909069       0.656403       0.364193      -1.135029      -0.024935      -0.016655       0.037397       0.047934      -0.047399       0.010322       0.015008       0.080414       0.044989      -0.073308       0.018400       0.054908             12.522128       9.371961      -0.875753      -4.595884      10.715553       2.239896      17.478869           0.000002
           63              O       4.290210       0.851868       4.056803      -0.584292      38.145651 0.56483906E+03  0.13749600E+05                                 9.001633                            7.376448       0.294270       2.134067                    0.996944      28.170249      74.557670       0.696530       0.361244      -1.137009       0.018293      -0.015764      -0.014543       0.028189      -0.056378       0.008681       0.005144       0.086582       0.105272      -0.089203       0.034109       0.055094             10.342243      10.739966      -0.579194      -5.907035       7.619372       1.549371      12.667390          -0.000003
           64              O      16.878217       6.175563       9.528739      -0.610860      45.734685 0.63053193E+03  0.15808913E+05                                10.233465                            7.835634       0.073809       2.053768                    0.995906      29.065629      78.592961       0.669019       0.365151      -1.131650       0.040771       0.007603      -0.032567       0.052732      -0.018065       0.025752      -0.049781       0.009669      -0.160878      -0.080462       0.012084       0.068378             12.402590      11.668676       5.859809      -3.897499      14.709749      -3.069839      10.829344          -0.000002
           65              O      11.116437      11.428484       2.797750      -0.593706      37.098108 0.54440653E+03  0.13116312E+05                                 8.758708                            7.171893       0.479771       2.193847                    0.997741      28.039613      73.566214       0.717533       0.354304      -1.143791       0.020349       0.028243       0.010419       0.036336      -0.018554       0.062568       0.011282      -0.061198      -0.054773      -0.086019       0.038198       0.047820             10.087876       7.361187       3.467462      -0.860675      15.816790       0.585164       7.085651          -0.000002
           66              O      17.749705       8.125105       9.921543      -0.538021      33.699260 0.46534057E+03  0.10775372E+05                                 8.248154                            6.601751       0.529372       2.226401                    0.997738      26.852112      68.969038       0.753123       0.351220      -1.146793      -0.001376      -0.002438      -0.030572       0.030700      -0.030662       0.024260       0.040247      -0.007460      -0.038041      -0.064701       0.020380       0.044321              9.442706       6.249471       1.273591      -0.981424      11.255741       4.516139      10.822906          -0.000007
           67              O       9.926245      12.091002       6.941698      -0.573246      46.718651 0.61725699E+03  0.15364779E+05                                10.370727                            7.731416       0.135993       2.086775                    0.996099      28.302416      75.782221       0.677583       0.363148      -1.135360       0.015136      -0.034158       0.013984       0.039892       0.003571      -0.054204       0.006878      -0.023912      -0.070143      -0.067876       0.024154       0.043723             12.782124       7.685591      -3.688014       0.211908      20.117124       3.941240      10.543656          -0.000000
           68              O       9.590097      10.449733       5.529166      -0.599580      47.903551 0.69463183E+03  0.17800894E+05                                10.518737                            8.212091      -0.013268       2.027607                    0.994855      29.102667      78.949975       0.656500       0.364069      -1.135151       0.024447      -0.017179       0.036602       0.047249       0.047268      -0.010460       0.014677       0.080252       0.045097      -0.073084       0.018299       0.054785             12.525944       9.374980       0.876033       4.598262      10.717052       2.239963      17.485801           0.000002
           69              O      14.384525       8.093760      10.560174      -0.584316      38.144702 0.56480421E+03  0.13748245E+05                                 9.000289                            7.375182       0.297002       2.134851                    0.996912      28.172255      74.556375       0.696752       0.361143      -1.137113      -0.018650      -0.015105      -0.014798       0.028195       0.056465      -0.009032       0.004852       0.086841       0.106084      -0.089468       0.034101       0.055367             10.341012      10.739004       0.579107       5.906332       7.618326       1.549188      12.665707          -0.000003
           70              O       8.021417      11.267533       3.025368      -0.612439      45.824312 0.63203754E+03  0.15856923E+05                                10.248543                            7.846528       0.077577       2.054408                    0.995946      29.094123      78.708599       0.668323       0.365295      -1.131481      -0.040304       0.006623      -0.032692       0.052316       0.018460      -0.025463      -0.049695       0.010576      -0.158572      -0.079802       0.011514       0.068288             12.421281      11.688002      -5.871163       3.903891      14.733345      -3.076315      10.842494          -0.000002
           71              O      13.783196       6.336515       9.301121      -0.593916      37.074068 0.54395184E+03  0.13102000E+05                                 8.753146                            7.167278       0.481452       2.194340                    0.997788      28.034197      73.531214       0.718042       0.354144      -1.143975      -0.020229       0.027878       0.010359       0.035968       0.018631      -0.062384       0.011090      -0.060846      -0.055846      -0.085804       0.037838       0.047966             10.081662       7.356517      -3.464791       0.859426      15.807674       0.585322       7.080796          -0.000002
           72              O      13.374828       0.883213       3.418172      -0.538720      33.733843 0.46590664E+03  0.10791791E+05                                 8.254092                            6.605930       0.525209       2.224806                    0.997710      26.864463      69.012008       0.752855       0.351237      -1.146775       0.001314      -0.001955      -0.029996       0.030089       0.030538      -0.023688       0.040234      -0.006902      -0.038202      -0.064278       0.020004       0.044274              9.450205       6.254735      -1.276514       0.983305      11.264910       4.518149      10.830970          -0.000007
           73              O      16.151157       9.634673      12.568415      -0.572297      46.712253 0.61712699E+03  0.15360852E+05                                10.370054                            7.730937       0.136232       2.086977                    0.996166      28.298871      75.772928       0.677555       0.363179      -1.135327       0.015351       0.035156      -0.013464       0.040655      -0.003125       0.054105       0.006932      -0.023853      -0.070562      -0.067786       0.024090       0.043696             12.781419       7.685121       3.686844      -0.212087      20.115813       3.941218      10.543322           0.000000
           74              O       9.590087       9.126019       0.974205      -0.598378      47.873026 0.69413535E+03  0.17785305E+05                                10.515458                            8.210339      -0.007475       2.029571                    0.994904      29.089812      78.913284       0.656417       0.364174      -1.135050       0.025004       0.016628      -0.037353       0.047926      -0.047333       0.010314       0.015019       0.080436       0.045068      -0.073280       0.018429       0.054851             12.521469       9.371211      -0.874547      -4.593288      10.713441       2.237506      17.479757           0.000002
           75              O      20.609424      13.631915       8.949939      -0.584310      38.147772 0.56486571E+03  0.13750430E+05                                 9.002036                            7.376655       0.294249       2.134050                    0.996944      28.170809      74.559966       0.696514       0.361248      -1.137005      -0.018292       0.015775       0.014538       0.028193      -0.056380       0.008684       0.005142       0.086578       0.105279      -0.089205       0.034109       0.055095             10.342991      10.740882      -0.579359      -5.907543       7.619973       1.549733      12.668117          -0.000003
           76              O       8.021417       8.308220       3.478003      -0.610824      45.733359 0.63052829E+03  0.15808855E+05                                10.233382                            7.835727       0.073520       2.053688                    0.995901      29.065529      78.593694       0.668998       0.365162      -1.131637      -0.040775      -0.007584       0.032562       0.052729      -0.018066       0.025744      -0.049786       0.009666      -0.160871      -0.080462       0.012085       0.068377             12.402161      11.669136       5.860342      -3.897221      14.709076      -3.069126      10.828271          -0.000002
           77              O      13.783197       3.055299      10.208992      -0.593723      37.099120 0.54442583E+03  0.13116939E+05                                 8.758916                            7.172067       0.479660       2.193786                    0.997736      28.040734      73.570452       0.717515       0.354308      -1.143784      -0.020338      -0.028235      -0.010443       0.036331      -0.018555       0.062623       0.011273      -0.061278      -0.054793      -0.086091       0.038229       0.047862             10.088045       7.360928       3.467151      -0.859819      15.817649       0.585926       7.085559          -0.000001
           78              O       7.149929       6.358678       3.085199      -0.537968      33.698186 0.46529975E+03  0.10774168E+05                                 8.248043                            6.601510       0.529018       2.226359                    0.997728      26.849886      68.962011       0.753130       0.351225      -1.146791       0.001370       0.002391       0.030575       0.030699      -0.030578       0.024199       0.040254      -0.007571      -0.038077      -0.064618       0.020288       0.044330              9.442708       6.249726       1.274854      -0.981555      11.256006       4.515039      10.822392          -0.000007
           79              H      11.504620       4.221840       3.122529       0.102679       1.903965 0.15798614E+02  0.18039279E+03                                 2.348401                            2.172077      -1.238781       2.220817                    0.997206       4.193911      11.898533       0.479009       1.119857      -0.747072      -0.033505      -0.023562      -0.037428       0.055485       0.007487       0.018095       0.010876      -0.010398      -0.007553      -0.021535      -0.002862       0.024397              2.436111       2.415710       0.223400       0.749520       2.276175       0.462057       2.616448          -0.000006
           80              H      13.034702       2.757870       4.503324       0.104871       2.106205 0.16671961E+02  0.19406131E+03                                 2.547995                            2.249916      -1.634219       2.044184                    0.993875       4.509486      13.163661       0.462143       1.138616      -0.739688      -0.001486      -0.053206      -0.013467       0.054904       0.004012       0.008084       0.000867      -0.016244      -0.023147      -0.014390       0.001070       0.013320              2.741897       1.997227      -0.273239       0.097568       4.070281       0.542790       2.158183          -0.000004
           81              H      17.215425       4.097823      12.305418       0.102446       1.854544 0.14783450E+02  0.16864441E+03                                 2.423008                            2.178945      -1.550344       2.079999                    0.994512       4.612374      13.766728       0.445823       1.204337      -0.722203      -0.032163       0.040500      -0.014696       0.053765      -0.011377       0.003316       0.003475      -0.017831       0.012082      -0.017417       0.004630       0.012787              2.601599       2.750403      -0.973301       0.382432       2.885729      -0.363233       2.168666          -0.000003
           82              H      14.544496       6.297328       6.591947       0.104542       1.934275 0.16566297E+02  0.19348981E+03                                 2.468097                            2.297419      -1.451472       2.139250                    0.992716       4.449328      13.224361       0.438922       1.194776      -0.727194       0.030332       0.026242       0.041695       0.057855       0.006324       0.019683       0.010135      -0.020431      -0.015088      -0.026242       0.001417       0.024825              2.563079       2.726074       0.217846       0.731120       2.205837       0.396345       2.757327          -0.000003
           83              H      13.027547       7.764105       5.204258       0.110878       2.067415 0.18328908E+02  0.21623658E+03                                 2.457758                            2.328526      -1.400164       2.159037                    0.995161       4.174463      11.864344       0.468012       1.109320      -0.752187       0.001939       0.058736       0.007674       0.059267       0.008375       0.012270       0.005739      -0.034818      -0.036012      -0.024049      -0.003175       0.027224              2.502723       2.050153      -0.229028       0.057372       3.368213       0.186431       2.089804          -0.000005
           84              H      12.961018      12.639013      11.356967       0.107171       1.750353 0.14446758E+02  0.16196901E+03                                 2.256860                            2.105591      -1.188351       2.254338                    0.997140       4.123585      11.748241       0.474718       1.150823      -0.738971       0.011974      -0.040934      -0.036959       0.056435      -0.015776       0.001854       0.012282      -0.019521       0.012899      -0.023022       0.000797       0.022225              2.317227       1.893198      -0.272365      -0.007739       2.555337       0.702849       2.503147          -0.000006
           85              H       5.279720       3.020051       3.380842       0.103173       1.901549 0.15775356E+02  0.18007129E+03                                 2.346961                            2.170900      -1.240749       2.220190                    0.997063       4.191609      11.892397       0.478971       1.120293      -0.746956      -0.033364       0.023675       0.037309       0.055368      -0.007462      -0.018054       0.010744      -0.010296      -0.007489      -0.021450      -0.002809       0.024259              2.434530       2.414141      -0.223092      -0.748680       2.274809       0.461516       2.614640          -0.000006
           86              H       6.809922       4.484021       2.000047       0.104561       2.106661 0.16675605E+02  0.19411200E+03                                 2.548234                            2.250069      -1.635428       2.043628                    0.993808       4.510331      13.165890       0.462162       1.138522      -0.739712      -0.001512       0.053314       0.013385       0.054990      -0.004104      -0.008177       0.001027      -0.016365      -0.022860      -0.014461       0.001032       0.013429              2.742218       1.997432       0.273446      -0.097576       4.070851       0.542844       2.158370          -0.000004
           87              H      17.215290       5.293990       7.204695       0.103300       1.849685 0.14740467E+02  0.16806716E+03                                 2.421094                            2.177555      -1.556857       2.077994                    0.994505       4.607636      13.758507       0.445324       1.206308      -0.721755      -0.031944      -0.040173       0.014685       0.053385       0.011366      -0.003314       0.003499      -0.017765       0.011392      -0.017294       0.004425       0.012869              2.599315       2.747994       0.971717      -0.381814       2.882776      -0.362553       2.167175          -0.000003
           88              H      14.544508       3.094485      12.918166       0.104736       1.935547 0.16582882E+02  0.19377442E+03                                 2.471524                            2.300404      -1.454356       2.138162                    0.992933       4.452166      13.245375       0.438016       1.196684      -0.726745       0.030115      -0.026404      -0.041520       0.057689      -0.006266      -0.019763       0.010212      -0.020140      -0.015101      -0.026262       0.001415       0.024847              2.566759       2.730106      -0.218259      -0.732764       2.208726       0.397103       2.761446          -0.000003
           89              H      13.027541      11.811647       1.299113       0.110670       2.071379 0.18372608E+02  0.21688535E+03                                 2.461146                            2.331520      -1.407997       2.156072                    0.995242       4.177804      11.878229       0.467636       1.109529      -0.752137       0.001977      -0.058705      -0.007389       0.059201      -0.008272      -0.012413       0.005755      -0.035013      -0.036306      -0.024258      -0.003056       0.027314              2.506265       2.052692       0.229668      -0.057499       3.373743       0.186757       2.092361          -0.000005
           90              H      19.185786       9.086662       8.153146       0.107371       1.746693 0.14407530E+02  0.16140617E+03                                 2.252911                            2.102094      -1.177805       2.258444                    0.997146       4.119185      11.728086       0.475367       1.150128      -0.739143       0.012056       0.040749       0.037235       0.056500       0.015666      -0.001883       0.012192      -0.019496       0.012284      -0.022835       0.000733       0.022102              2.313093       1.890168       0.271478       0.007845       2.550646       0.701114       2.498466          -0.000005
           91              H      13.395014      10.261943       9.884213       0.102668       1.904013 0.15798366E+02  0.18038943E+03                                 2.348442                            2.172057      -1.238610       2.220869                    0.997208       4.193992      11.898782       0.479011       1.119854      -0.747071       0.033505       0.023568       0.037425       0.055485       0.007489       0.018098       0.010878      -0.010402      -0.007558      -0.021539      -0.002862       0.024401              2.436196       2.415722       0.223533       0.749571       2.276193       0.462262       2.616672          -0.000006
           92              H      11.863251      11.726025       8.501857       0.104770       2.106963 0.16679151E+02  0.19417313E+03                                 2.548932                            2.250644      -1.637454       2.042940                    0.993905       4.511074      13.170845       0.461977       1.138862      -0.739620       0.001173       0.053259       0.013284       0.054903       0.004040       0.008005       0.000836      -0.016259      -0.023030      -0.014307       0.001000       0.013307              2.742988       1.998313      -0.275026       0.097774       4.072210       0.541265       2.158443          -0.000004
           93              H       7.683587      10.383346       0.695210       0.102536       1.853264 0.14776119E+02  0.16855808E+03                                 2.423307                            2.179519      -1.551657       2.079914                    0.994510       4.610312      13.765317       0.445374       1.205570      -0.721940       0.032037      -0.040898       0.013823       0.053760      -0.011343       0.003187       0.003657      -0.017782       0.012111      -0.017368       0.004532       0.012835              2.601463       2.750727      -0.974696       0.379093       2.889359      -0.360480       2.164304          -0.000003
           94              H      10.355138       8.186455       6.414795       0.104525       1.934258 0.16566339E+02  0.19349004E+03                                 2.468059                            2.297404      -1.451385       2.139276                    0.992718       4.449364      13.224373       0.438929       1.194757      -0.727198      -0.030332      -0.026235      -0.041695       0.057852       0.006324       0.019681       0.010134      -0.020428      -0.015081      -0.026239       0.001417       0.024822              2.563019       2.726008       0.217850       0.731079       2.205794       0.396340       2.757254          -0.000003
           95              H      11.872087       6.719678       7.802484       0.110880       2.067388 0.18328563E+02  0.21623143E+03                                 2.457735                            2.328502      -1.400169       2.159037                    0.995161       4.174430      11.864209       0.468015       1.109318      -0.752187      -0.001941      -0.058736      -0.007674       0.059267       0.008376       0.012269       0.005739      -0.034818      -0.036011      -0.024048      -0.003176       0.027224              2.502703       2.050135      -0.229029       0.057377       3.368180       0.186425       2.089794          -0.000005
           96              H      11.939985       1.843795       1.651336       0.107310       1.749349 0.14433743E+02  0.16178062E+03                                 2.255595                            2.104304      -1.186496       2.255080                    0.997148       4.122250      11.741471       0.474995       1.150455      -0.739057      -0.011808       0.040878       0.037122       0.056467      -0.015765       0.001900       0.012307      -0.019416       0.013426      -0.023088       0.000911       0.022177              2.316055       1.891785      -0.271066      -0.007058       2.552761       0.702756       2.503620          -0.000005
           97              H      19.619914      11.463732       9.625900       0.103167       1.901920 0.15778266E+02  0.18011239E+03                                 2.347233                            2.171070      -1.240913       2.220093                    0.997062       4.191910      11.893419       0.478963       1.120262      -0.746963       0.033369      -0.023684      -0.037307       0.055374      -0.007466      -0.018057       0.010734      -0.010281      -0.007482      -0.021447      -0.002809       0.024256              2.434875       2.414524      -0.223262      -0.748923       2.274968       0.461708       2.615133          -0.000006
           98              H      18.088280       9.999650      11.008256       0.104739       2.105860 0.16669035E+02  0.19402646E+03                                 2.548103                            2.250016      -1.637793       2.042787                    0.993844       4.510050      13.166989       0.462023       1.138917      -0.739609       0.001281      -0.053216      -0.013198       0.054844      -0.004092      -0.008092       0.000974      -0.016543      -0.022659      -0.014395       0.000954       0.013441              2.742041       1.997814       0.274762      -0.097754       4.070495       0.540925       2.157815          -0.000004
           99              H       7.684344       9.189793       5.802047       0.103274       1.849592 0.14739965E+02  0.16806033E+03                                 2.421036                            2.177536      -1.556752       2.078031                    0.994507       4.607661      13.758621       0.445320       1.206328      -0.721751       0.031944       0.040167      -0.014691       0.053382       0.011368      -0.003317       0.003495      -0.017758       0.011402      -0.017295       0.004430       0.012865              2.599227       2.747893       0.971676      -0.381800       2.882658      -0.362472       2.167131          -0.000003
          100              H      10.355126      11.389298       0.088576       0.104725       1.935503 0.16583525E+02  0.19378232E+03                                 2.471363                            2.300353      -1.454887       2.137922                    0.992923       4.452415      13.245797       0.438052       1.196584      -0.726766      -0.030110       0.026395       0.041523       0.057684      -0.006273      -0.019757       0.010211      -0.020147      -0.015093      -0.026257       0.001407       0.024849              2.566525       2.729819      -0.218069      -0.732474       2.208583       0.396980       2.761171          -0.000003
          101              H      11.870662       2.671879      11.709059       0.110783       2.071487 0.18375656E+02  0.21693598E+03                                 2.461649                            2.332067      -1.410015       2.155432                    0.995235       4.177156      11.877797       0.467463       1.109866      -0.752060      -0.002180       0.058557       0.007607       0.059090      -0.008256      -0.012413       0.005787      -0.035076      -0.036492      -0.024287      -0.003085       0.027372              2.506640       2.052687       0.228329      -0.057266       3.374306       0.188303       2.092926          -0.000005
          102              H       5.714969       5.398097       4.852035       0.107189       1.749748 0.14437181E+02  0.16181708E+03                                 2.255158                            2.103931      -1.178014       2.258121                    0.997151       4.122798      11.740182       0.475283       1.149773      -0.739220      -0.012050      -0.040718      -0.037299       0.056519       0.015544      -0.001821       0.012297      -0.019461       0.012667      -0.022776       0.000659       0.022117              2.315567       1.891456       0.271054       0.007153       2.552195       0.702562       2.503050          -0.000005

******************************************************
Auxiliary information for the entire system
The total spin magnetic moment of the unit cell is   -0.000406
The total net atomic charge of the unit cell is   0.000004
Accuracy of reproducing the electrostatic potential in the unit cell:
  The inner radius (bohr) =    5.0000
  The outer radius (bohr) =   12.0000
  Valid grid points have density less than (e/(bohr^3)) =    0.0001
  The number of valid grid points were=       146383
  The rms potential error without charges in kcal/mol is=      2.84963
  The rms potential error with partial charges in kcal/mol is=      0.52966
  The RRMSE value at monopole order=      0.18587
  The rms potential error with partial charges and cloud penetration in kcal/mol is=      0.51677
  The RRMSE value at monopole order with cloud penetration is=      0.18134
  The rms potential error with partial charges and atomic dipoles in kcal/mol is=      0.47537
  The RRMSE value at dipole order=      0.16682
  The rms potential error with partial charges, atomic dipoles and cloud penetration in kcal/mol is=      0.45952
  The RRMSE value at dipole order with cloud penetration=      0.16126

******************************************************
The electron densities and ab initio electrostatic potential were computed in VASP using the PBE functional and
projector augmented wave method. See the main text of the journal article for a description of computational details.
The atomic charges, dipoles, and quadrupoles were computed with the DDEC6 method as described in
(a) T. A. Manz and N. Gabaldon Limas, RSC Adv. 6 (2016) 47771-47801 DOI: 10.1039/c6ra04656h
(b) N. Gabaldon Limas and T. A. Manz, RSC Adv. 8 (2018) 2678-2707 DOI: 10.1039/c7ra11829e.
For each atom in the material, the electron cloud parameters were fit to the spherically averaged atom-in-material
electron density using radial positions for which this density was between 10^-4 and 10^-2 electrons per cubic bohr.
The polarizabilities, dispersion coefficients, and quantum Drude oscillator (QDO) parameters were fit using the MCLF method.
The magnetic structure of the system was optimized in VASP from the default ferromagnetic initial guess using spin polarization.
The atomic spin moments (ASMs) were computed on this optimized magnetic structure using the DDEC6 partition as inputs
to the method of T. A. Manz and D. S. Sholl, J. Chem. Theory Comput. 7 (2011) 4146-4164 DOI: 10.1021/ct200539n.
The RMSE and RRMSE were computed using a uniform grid with Ewald summation.
