# Supplementary material for: A collection of forcefield precursors for metal–organic frameworks
Source: RSC Adv. 2019 Nov 13;9(63):36492–507. doi: 10.1039/c9ra07327b (PMC9075174; doi:10.1039/c9ra07327b)
Supplement: RA-009-C9RA07327B-s4646 [file RA-009-C9RA07327B-s4646.xyz]

  168
jmolscript: load "" {1 1 1} spacegroup "x,y,z" unitcell [{     10.830000     0.000000     0.000000 }, {      0.000000    17.049000     0.000000 }, {      0.000000     0.000000    17.293000 }]
Zn     7.317939    13.344423     8.566088     1.023016
Zn     7.728829    10.255144     8.841392     1.061724
Zn     4.798665    11.049968     7.468847     0.980288
Zn     8.997672    15.386211     6.788194     1.014303
Zn     8.927061     3.704577    17.212588     1.023017
Zn     8.516171     6.793856     0.194892     1.061724
Zn     0.616335     5.999032    16.115347     0.980289
Zn     7.247328     1.662789    15.434694     1.014303
Zn     3.512061     4.819923     0.080412     1.023018
Zn     3.101170     1.730644    17.098108     1.061724
Zn     6.031335     2.525468     1.177653     0.980288
Zn     1.832328     6.861711     1.858306     1.014304
Zn     1.902939    12.229077     8.726912     1.023017
Zn     2.313830    15.318356     8.451608     1.061724
Zn    10.213665    14.523532     9.824153     0.980288
Zn     3.582672    10.187289    10.504806     1.014303
H      7.505190    11.238701    12.731107     0.128805
H      7.630818    11.543878     4.579186     0.132724
H      8.044524    10.147565     2.782444     0.118945
H      7.681719     9.716225    14.444843     0.125873
H      0.664962     9.012101    13.424556     0.138061
H      0.729942     9.114395     4.361295     0.127169
H      8.739810     5.810299     4.084607     0.128805
H      8.614182     5.505122    13.225686     0.132724
H      8.200476     6.901435    11.428944     0.118945
H      8.563281     7.332775     5.798343     0.125873
H      4.750038     8.036899     4.778056     0.138061
H      4.685058     7.934605    13.007795     0.127169
H      3.324810     2.714201    13.208393     0.128805
H      3.199182     3.019378     4.067314     0.132724
H      2.785476     1.623065     5.864056     0.118945
H      3.148281     1.191725    11.494657     0.125873
H     10.165038     0.487601    12.514944     0.138061
H     10.100058     0.589895     4.285205     0.127169
H      2.090190    14.334799     4.561893     0.128805
H      2.215818    14.029622    12.713814     0.132724
H      2.629524    15.425935    14.510556     0.118945
H      2.266719    15.857275     2.848157     0.125873
H      6.079962    16.561399     3.868444     0.138061
H      6.144942    16.459105    12.931705     0.127169
C      9.214164    12.481573     6.410515     0.631987
C     10.650222    10.548216     5.367747    -0.056359
C      0.949791    10.659035    11.340749     0.627548
C      9.411270    11.105719    12.106829    -0.020690
C      8.314191    10.805656    12.888473    -0.104773
C      9.240156    12.195150    11.077896     0.633326
C     10.605819    10.416939    12.217505    -0.058354
C      0.876147    10.759624     6.405327     0.567660
C      8.461479    11.138112     4.480616    -0.113989
C      9.484914    11.433059     5.345266    -0.011273
C      9.813063     9.422982     3.411909    -0.044567
C      8.678079    10.225990     3.458600    -0.070385
C      9.637617     9.196231    14.043645    -0.025537
C      8.404080     9.888420    13.884550    -0.086867
C     10.014501     8.381288     2.405456     0.644621
C     10.693542     9.457080    13.272377    -0.106597
C     10.786680     9.629275     4.387234    -0.115024
C      9.742668     8.137488    15.171149     0.605648
C      7.030836     4.567427    15.057015     0.631987
C      5.594778     6.500784    14.014247    -0.056359
C      4.465209     6.389965     2.694249     0.627548
C      6.833730     5.943281     3.460329    -0.020690
C      7.930809     6.243344     4.241973    -0.104773
C      7.004844     4.853850     2.431396     0.633326
C      5.639181     6.632061     3.571004    -0.058354
C      4.538853     6.289376    15.051827     0.567660
C      7.783521     5.910888    13.127116    -0.113989
C      6.760086     5.615941    13.991766    -0.011273
C      6.431937     7.626018    12.058409    -0.044567
C      7.566921     6.823010    12.105100    -0.070385
C      6.607383     7.852769     5.397145    -0.025537
C      7.840920     7.160580     5.238050    -0.086867
C      6.230499     8.667712    11.051956     0.644621
C      5.551458     7.591920     4.625877    -0.106597
C      5.458320     7.419725    13.033734    -0.115024
C      6.502332     8.911512     6.524649     0.605648
C      1.615836     3.957073     2.235985     0.631988
C      0.179778     2.023716     3.278753    -0.056359
C      9.880209     2.134535    14.598751     0.627548
C      1.418730     2.581219    13.832671    -0.020690
C      2.515809     2.281156    13.051027    -0.104773
C      1.589844     3.670650    14.861604     0.633326
C      0.224181     1.892439    13.721995    -0.058354
C      9.953853     2.235124     2.241173     0.567660
C      2.368521     2.613612     4.165884    -0.113989
C      1.345086     2.908559     3.301234    -0.011273
C      1.016937     0.898482     5.234591    -0.044568
C      2.151921     1.701490     5.187900    -0.070385
C      1.192383     0.671731    11.895855    -0.025537
C      2.425920     1.363920    12.054950    -0.086867
C      0.815499    16.905788     6.241044     0.644621
C      0.136458     0.932580    12.667123    -0.106597
C      0.043320     1.104775     4.259266    -0.115024
C      1.087332    16.661988    10.768351     0.605648
C      3.799164    13.091927    10.882485     0.631988
C      5.235222    15.025284    11.925253    -0.056359
C      6.364791    14.914465     5.952251     0.627548
C      3.996270    14.467781     5.186171    -0.020690
C      2.899191    14.767844     4.404527    -0.104773
C      3.825156    13.378350     6.215104     0.633326
C      5.190819    15.156561     5.075496    -0.058354
C      6.291147    14.813876    10.887673     0.567660
C      3.046479    14.435388    12.812384    -0.113989
C      4.069914    14.140441    11.947734    -0.011273
C      4.398063    16.150518    13.881091    -0.044567
C      3.263079    15.347510    13.834400    -0.070385
C      4.222617    16.377269     3.249355    -0.025537
C      2.989080    15.685080     3.408450    -0.086867
C      4.599501     0.143212    14.887544     0.644621
C      5.278542    16.116420     4.020623    -0.106597
C      5.371680    15.944225    12.905766    -0.115024
C      4.327668     0.387012     2.121851     0.605648
O      8.479890    12.036594    10.029940    -0.606678
O      6.169851    11.555812     8.717401    -0.674966
O      8.336934    12.178101     7.261331    -0.565370
O      9.034386     8.118734     1.599603    -0.605859
O      8.816703     7.910736    15.928582    -0.528480
O      0.641136    11.513190     7.323586    -0.476490
O      8.668332    14.929809     8.662064    -0.726330
O      1.755543     9.847502     6.450289    -0.366422
O      0.768930    11.276209    10.270313    -0.571711
O      9.808731    13.274351    11.268119    -0.507287
O      9.761079    13.589758     6.213375    -0.493113
O      0.074727     7.562936    15.124458    -0.520585
O      2.075028    10.205531    11.643377    -0.556059
O      0.248007     7.747066     2.384705    -0.547930
O      7.765110     5.012406     1.383440    -0.606678
O     10.075149     5.493188     0.070901    -0.674967
O      7.908066     4.870899    15.907831    -0.565370
O      7.210614     8.930266    10.246103    -0.605859
O      7.428297     9.138264     7.282082    -0.528480
O      4.773864     5.535810    15.970086    -0.476490
O      7.576668     2.119191     0.015564    -0.726330
O      3.659457     7.201498    15.096789    -0.366421
O      4.646070     5.772791     1.623813    -0.571711
O      6.436269     3.774649     2.621619    -0.507287
O      6.483921     3.459242    14.859875    -0.493113
O      5.340273     9.486064     6.477958    -0.520585
O      3.339972     6.843469     2.996877    -0.556059
O      5.166993     9.301934    11.031205    -0.547930
O      2.350110     3.512094    15.909560    -0.606678
O      4.660149     3.031312    17.222099    -0.674969
O      2.493066     3.653601     1.385169    -0.565370
O      1.795614    16.643234     7.046898    -0.605859
O      2.013297    16.435236    10.010918    -0.528481
O     10.188864     2.988690     1.322915    -0.476490
O      2.161668     6.405309    -0.015564    -0.726332
O      9.074457     1.323002     2.196211    -0.366423
O     10.061070     2.751709    15.669187    -0.571711
O      1.021269     4.749851    14.671381    -0.507287
O      1.068921     5.065258     2.433125    -0.493113
O     10.755273    16.087436    10.815042    -0.520585
O      8.754972     1.681031    14.296123    -0.556059
O     10.581993    16.271566     6.261795    -0.547930
O      3.064890    13.536906     7.263060    -0.606678
O      0.754851    14.017688     8.575599    -0.674966
O      2.921934    13.395399    10.031669    -0.565370
O      3.619386     0.405766    15.693397    -0.605859
O      3.401703     0.613764     1.364418    -0.528480
O      6.056136    14.060310     9.969415    -0.476490
O      3.253332    10.643691     8.630936    -0.726332
O      7.170543    15.725998    10.842711    -0.366423
O      6.183930    14.297291     7.022687    -0.571711
O      4.393731    12.299149     6.024881    -0.507288
O      4.346079    11.983742    11.079625    -0.493113
O      5.489727     0.961564     2.168542    -0.520585
O      7.490028    15.367969     5.649623    -0.556059
O      5.663007     0.777434    14.908295    -0.547930

The following XYZ coordinates are in angstroms. Other properties are in atomic units.
The sperically averaged electron density of each atom fit to a function of the form exp(a - br)
eigen_1, eigen_2 and eigen_3 are the three eigenvalues of traceless quadrupole moment tensor
  atom number  atomic symbol              X              Y              Z     net charge C6 coefficient C8 coefficient C10 coefficient fluctuating dipole atomic polarizability isotropic forcefield polarizability              a              b squared Pearson coefficient          <r^3>          <r^4>         wp_QDO          m_QDO          q_QDO       dipole_x       dipole_y       dipole_z         dipole            Qxy            Qxz            Qyz     Q(x^2-y^2)  Q(3z^2 - R^2)        eigen_1        eigen_2        eigen_3 static polarizability      alpha(xx)      alpha(xy)      alpha(xz)      alpha(yy)      alpha(yz)      alpha(zz) atomic spin moment
            1             Zn       7.317939      13.344423       8.566088       1.023016      81.026577 0.15383258E+04  0.47128416E+05                                17.047049                           14.240313       0.065679       1.895653                    0.998376      45.187065     125.470142       0.404436       0.494336      -1.073051      -0.033564      -0.022782       0.015808       0.043536       0.005108       0.018710       0.004108       0.001785      -0.089861      -0.036715       0.010892       0.025824             20.631085      21.683167      -2.007346      -2.666603      18.366726       0.419989      21.843361           0.102936
            2             Zn       7.728829      10.255144       8.841392       1.061724      78.165683 0.15218437E+04  0.46163440E+05                                15.379908                           13.129489       0.271170       1.976506                    0.998931      42.926581     115.838542       0.475358       0.424773      -1.122596       0.102597      -0.022978      -0.000150       0.105139      -0.076013      -0.035911      -0.005791       0.075278      -0.250338      -0.097314      -0.032816       0.130129             18.046557      13.849378       3.531922       1.255686      18.129133      -0.099819      22.161159           0.025375
            3             Zn       4.798665      11.049968       7.468847       0.980288      83.956250 0.17781747E+04  0.56195558E+05                                16.104887                           14.122965       0.005416       1.881816                    0.997933      45.514901     126.216024       0.460755       0.420638      -1.123019      -0.043525       0.000593      -0.012751       0.045359       0.058338      -0.000991       0.031716      -0.017116       0.063362      -0.074581       0.011868       0.062713             18.549412      20.871289      -3.990031      -1.168425      18.670986       1.211418      16.105962           0.100247
            4             Zn       8.997672      15.386211       6.788194       1.014303      83.052741 0.15158649E+04  0.45991598E+05                                15.858031                           12.998849       0.122488       1.920383                    0.999486      44.048702     119.342315       0.482956       0.418004      -1.125772       0.030449       0.034036      -0.029451       0.054341      -0.038312      -0.026086       0.004938      -0.034681       0.124272      -0.066329       0.011701       0.054628             18.822233      24.915026       5.242512      -0.534845      16.842242      -3.540142      14.709432           0.044233
            5             Zn       8.927061       3.704577      17.212588       1.023017      81.026498 0.15383240E+04  0.47128350E+05                                17.047046                           14.240311       0.065674       1.895651                    0.998376      45.187061     125.470157       0.404436       0.494336      -1.073051       0.033564       0.022782       0.015808       0.043537       0.005108      -0.018710      -0.004108       0.001785      -0.089862      -0.036715       0.010891       0.025824             20.631081      21.683167      -2.007345       2.666604      18.366721      -0.419990      21.843355           0.102941
            6             Zn       8.516171       6.793856       0.194892       1.061724      78.165746 0.15218452E+04  0.46163502E+05                                15.379919                           13.129498       0.271167       1.976505                    0.998931      42.926595     115.838612       0.475358       0.424773      -1.122596      -0.102597       0.022978      -0.000151       0.105139      -0.076013       0.035912       0.005791       0.075279      -0.250339      -0.097314      -0.032816       0.130130             18.046569      13.849390       3.531926      -1.255688      18.129145       0.099820      22.161173           0.025375
            7             Zn       0.616335       5.999032      16.115347       0.980289      83.956327 0.17781766E+04  0.56195637E+05                                16.104900                           14.122976       0.005413       1.881815                    0.997933      45.514925     126.216139       0.460754       0.420638      -1.123019       0.043525      -0.000593      -0.012751       0.045358       0.058338       0.000991      -0.031716      -0.017117       0.063365      -0.074581       0.011868       0.062713             18.549429      20.871311      -3.990036       1.168428      18.671002      -1.211421      16.105975           0.100246
            8             Zn       7.247328       1.662789      15.434694       1.014303      83.052777 0.15158658E+04  0.45991634E+05                                15.858037                           12.998854       0.122486       1.920382                    0.999486      44.048711     119.342360       0.482956       0.418004      -1.125771      -0.030449      -0.034036      -0.029451       0.054341      -0.038312       0.026086      -0.004938      -0.034682       0.124272      -0.066329       0.011701       0.054628             18.822240      24.915034       5.242513       0.534845      16.842250       3.540143      14.709437           0.044233
            9             Zn       3.512061       4.819923       0.080412       1.023018      81.026487 0.15383234E+04  0.47128329E+05                                17.047048                           14.240311       0.065674       1.895651                    0.998376      45.187076     125.470216       0.404435       0.494336      -1.073050       0.033564      -0.022782      -0.015808       0.043537      -0.005108       0.018710      -0.004108       0.001785      -0.089862      -0.036716       0.010892       0.025824             20.631085      21.683173       2.007347      -2.666609      18.366724      -0.419993      21.843358           0.102940
           10             Zn       3.101170       1.730644      17.098108       1.061724      78.165829 0.15218473E+04  0.46163579E+05                                15.379930                           13.129507       0.271166       1.976505                    0.998931      42.926618     115.838698       0.475358       0.424773      -1.122596      -0.102596      -0.022978       0.000150       0.105138       0.076013      -0.035912       0.005791       0.075279      -0.250340      -0.097314      -0.032816       0.130130             18.046583      13.849403      -3.531933       1.255690      18.129157       0.099817      22.161189           0.025375
           11             Zn       6.031335       2.525468       1.177653       0.980288      83.956401 0.17781787E+04  0.56195723E+05                                16.104912                           14.122986       0.005412       1.881814                    0.997933      45.514950     126.216247       0.460754       0.420638      -1.123019       0.043525       0.000594       0.012751       0.045358      -0.058338      -0.000991      -0.031716      -0.017118       0.063364      -0.074581       0.011868       0.062714             18.549442      20.871327       3.990038      -1.168427      18.671015      -1.211423      16.105986           0.100247
           12             Zn       1.832328       6.861711       1.858306       1.014304      83.052751 0.15158651E+04  0.45991607E+05                                15.858033                           12.998850       0.122488       1.920383                    0.999486      44.048705     119.342331       0.482956       0.418004      -1.125772      -0.030449       0.034036       0.029451       0.054341       0.038312      -0.026086      -0.004938      -0.034681       0.124272      -0.066329       0.011701       0.054628             18.822236      24.915027      -5.242512      -0.534846      16.842245       3.540143      14.709435           0.044233
           13             Zn       1.902939      12.229077       8.726912       1.023017      81.026554 0.15383252E+04  0.47128388E+05                                17.047044                           14.240309       0.065679       1.895653                    0.998376      45.187039     125.470049       0.404436       0.494336      -1.073051      -0.033563       0.022782      -0.015808       0.043536      -0.005108      -0.018710       0.004108       0.001785      -0.089860      -0.036715       0.010891       0.025824             20.631079      21.683164       2.007348       2.666606      18.366720       0.419991      21.843354           0.102939
           14             Zn       2.313830      15.318356       8.451608       1.061724      78.165674 0.15218433E+04  0.46163427E+05                                15.379907                           13.129487       0.271170       1.976507                    0.998931      42.926576     115.838521       0.475358       0.424773      -1.122596       0.102597       0.022978       0.000151       0.105139       0.076013       0.035911      -0.005791       0.075278      -0.250337      -0.097313      -0.032816       0.130129             18.046555      13.849380      -3.531928      -1.255686      18.129131      -0.099820      22.161153           0.025375
           15             Zn      10.213665      14.523532       9.824153       0.980288      83.956237 0.17781743E+04  0.56195544E+05                                16.104886                           14.122964       0.005416       1.881816                    0.997933      45.514895     126.216003       0.460755       0.420638      -1.123019      -0.043525      -0.000593       0.012752       0.045358      -0.058338       0.000991       0.031716      -0.017115       0.063361      -0.074581       0.011868       0.062713             18.549411      20.871286       3.990030       1.168425      18.670985       1.211419      16.105961           0.100247
           16             Zn       3.582672      10.187289      10.504806       1.014303      83.052707 0.15158643E+04  0.45991574E+05                                15.858027                           12.998846       0.122488       1.920383                    0.999486      44.048694     119.342285       0.482956       0.418004      -1.125772       0.030449      -0.034036       0.029450       0.054341       0.038312       0.026086       0.004938      -0.034681       0.124271      -0.066329       0.011701       0.054628             18.822227      24.915015      -5.242509       0.534845      16.842237      -3.540141      14.709429           0.044233
           17              H       7.505190      11.238701      12.731107       0.128805       0.986474 0.69839594E+01  0.65809127E+02                                 1.605172                            1.522735      -0.735413       2.546548                    0.999847       3.146773       8.434544       0.522088       1.245025      -0.718861      -0.038137       0.015012      -0.007109       0.041597      -0.005371      -0.003652      -0.010775       0.015539      -0.012830      -0.017267       0.005675       0.011592              1.643603       1.964436      -0.356850       0.154548       1.579263      -0.172312       1.387110           0.000175
           18              H       7.630818      11.543878       4.579186       0.132724       0.979719 0.69793115E+01  0.65836505E+02                                 1.605772                            1.528586      -0.744710       2.543720                    0.999830       3.151309       8.485797       0.517194       1.255448      -0.716469      -0.037713       0.012218       0.006148       0.040117      -0.006514       0.004427       0.010429       0.015413      -0.006473      -0.017412       0.006196       0.011216              1.641567       1.965496      -0.377403      -0.124642       1.580214       0.147448       1.378991           0.000621
           19              H       8.044524      10.147565       2.782444       0.118945       1.121739 0.82436063E+01  0.79975403E+02                                 1.664854                            1.589919      -0.870117       2.470699                    0.999197       3.190074       8.333964       0.549039       1.149910      -0.742373      -0.028169       0.001190      -0.030643       0.041640      -0.008760       0.010583       0.000136       0.019415       0.005523      -0.015141      -0.003086       0.018228              1.681745       1.696279       0.036073       0.371900       1.458684       0.183335       1.890271           0.000058
           20              H       7.681719       9.716225      14.444843       0.125873       1.111041 0.80859714E+01  0.78347450E+02                                 1.679727                            1.594750      -0.859880       2.481872                    0.999244       3.182393       8.406081       0.535956       1.179463      -0.735051      -0.034155      -0.003119       0.023743       0.041714      -0.006219      -0.010175      -0.004909       0.021892      -0.009757      -0.016128      -0.001885       0.018013              1.709635       1.855558       0.160927      -0.376166       1.498054      -0.237097       1.775293           0.000014
           21              H       0.664962       9.012101      13.424556       0.138061       1.051182 0.76236029E+01  0.73639114E+02                                 1.676649                            1.591178      -1.174671       2.338760                    0.996776       3.361902       9.209663       0.509154       1.245399      -0.716742       0.035819      -0.019196       0.010073       0.041868      -0.008943       0.004817       0.002835       0.010645      -0.014864      -0.011625      -0.001711       0.013336              1.702072       1.979058      -0.277171       0.062285       1.623332      -0.271864       1.503827           0.000294
           22              H       0.729942       9.114395       4.361295       0.127169       1.082946 0.80011911E+01  0.78333098E+02                                 1.716675                            1.634031      -1.278132       2.282970                    0.995925       3.479209       9.638289       0.499940       1.251403      -0.714903       0.033679      -0.020944      -0.000207       0.039661      -0.007550      -0.003252      -0.002780       0.006457      -0.029706      -0.011912      -0.001313       0.013225              1.742685       1.966161      -0.354843      -0.022306       1.722925       0.251791       1.538968           0.001858
           23              H       8.739810       5.810299       4.084607       0.128805       0.986474 0.69839594E+01  0.65809128E+02                                 1.605172                            1.522735      -0.735413       2.546547                    0.999847       3.146773       8.434545       0.522088       1.245026      -0.718861       0.038137      -0.015012      -0.007110       0.041597      -0.005371       0.003652       0.010775       0.015539      -0.012830      -0.017267       0.005675       0.011592              1.643603       1.964436      -0.356850      -0.154548       1.579263       0.172312       1.387110           0.000175
           24              H       8.614182       5.505122      13.225686       0.132724       0.979719 0.69793087E+01  0.65836477E+02                                 1.605772                            1.528587      -0.744710       2.543720                    0.999830       3.151308       8.485796       0.517193       1.255449      -0.716469       0.037713      -0.012218       0.006148       0.040117      -0.006514      -0.004427      -0.010429       0.015413      -0.006473      -0.017412       0.006196       0.011216              1.641567       1.965496      -0.377404       0.124642       1.580214      -0.147448       1.378991           0.000621
           25              H       8.200476       6.901435      11.428944       0.118945       1.121740 0.82436126E+01  0.79975474E+02                                 1.664854                            1.589919      -0.870118       2.470698                    0.999197       3.190076       8.333968       0.549039       1.149909      -0.742374       0.028169      -0.001190      -0.030643       0.041640      -0.008760      -0.010583      -0.000136       0.019415       0.005522      -0.015141      -0.003086       0.018228              1.681745       1.696279       0.036073      -0.371900       1.458684      -0.183335       1.890271           0.000058
           26              H       8.563281       7.332775       5.798343       0.125873       1.111041 0.80859714E+01  0.78347450E+02                                 1.679727                            1.594750      -0.859880       2.481872                    0.999244       3.182393       8.406081       0.535956       1.179463      -0.735051       0.034155       0.003119       0.023743       0.041714      -0.006219       0.010175       0.004909       0.021892      -0.009757      -0.016128      -0.001885       0.018013              1.709635       1.855558       0.160927       0.376166       1.498054       0.237097       1.775293           0.000014
           27              H       4.750038       8.036899       4.778056       0.138061       1.051182 0.76236031E+01  0.73639113E+02                                 1.676649                            1.591177      -1.174670       2.338761                    0.996776       3.361902       9.209661       0.509155       1.245398      -0.716742      -0.035819       0.019196       0.010073       0.041868      -0.008943      -0.004817      -0.002835       0.010645      -0.014864      -0.011625      -0.001711       0.013336              1.702072       1.979057      -0.277171      -0.062285       1.623331       0.271863       1.503827           0.000294
           28              H       4.685058       7.934605      13.007795       0.127169       1.082946 0.80011946E+01  0.78333136E+02                                 1.716674                            1.634031      -1.278132       2.282969                    0.995925       3.479210       9.638290       0.499941       1.251402      -0.714903      -0.033679       0.020944      -0.000207       0.039661      -0.007550       0.003252       0.002780       0.006457      -0.029706      -0.011912      -0.001313       0.013225              1.742684       1.966160      -0.354843       0.022306       1.722925      -0.251791       1.538968           0.001858
           29              H       3.324810       2.714201      13.208393       0.128805       0.986474 0.69839593E+01  0.65809130E+02                                 1.605173                            1.522735      -0.735413       2.546547                    0.999847       3.146773       8.434546       0.522087       1.245026      -0.718861       0.038137       0.015012       0.007110       0.041597       0.005371      -0.003652       0.010775       0.015539      -0.012830      -0.017268       0.005675       0.011592              1.643603       1.964436       0.356851       0.154549       1.579263       0.172312       1.387111           0.000175
           30              H       3.199182       3.019378       4.067314       0.132724       0.979719 0.69793087E+01  0.65836476E+02                                 1.605772                            1.528587      -0.744710       2.543720                    0.999830       3.151308       8.485796       0.517193       1.255449      -0.716469       0.037713       0.012218      -0.006148       0.040117       0.006514       0.004427      -0.010429       0.015413      -0.006473      -0.017412       0.006196       0.011216              1.641567       1.965496       0.377404      -0.124642       1.580214      -0.147448       1.378991           0.000621
           31              H       2.785476       1.623065       5.864056       0.118945       1.121740 0.82436153E+01  0.79975511E+02                                 1.664854                            1.589920      -0.870118       2.470698                    0.999197       3.190076       8.333970       0.549039       1.149910      -0.742373       0.028169       0.001190       0.030643       0.041640       0.008760       0.010583      -0.000136       0.019415       0.005522      -0.015141      -0.003086       0.018228              1.681745       1.696280      -0.036073       0.371900       1.458685      -0.183335       1.890272           0.000058
           32              H       3.148281       1.191725      11.494657       0.125873       1.111041 0.80859696E+01  0.78347427E+02                                 1.679726                            1.594750      -0.859880       2.481872                    0.999244       3.182393       8.406080       0.535956       1.179463      -0.735051       0.034155      -0.003119      -0.023743       0.041714       0.006219      -0.010175       0.004909       0.021892      -0.009757      -0.016128      -0.001885       0.018013              1.709635       1.855558      -0.160926      -0.376166       1.498054       0.237097       1.775293           0.000014
           33              H      10.165038       0.487601      12.514944       0.138061       1.051182 0.76236033E+01  0.73639115E+02                                 1.676649                            1.591177      -1.174670       2.338761                    0.996776       3.361902       9.209661       0.509155       1.245398      -0.716742      -0.035819      -0.019196      -0.010073       0.041868       0.008943       0.004817      -0.002835       0.010645      -0.014864      -0.011625      -0.001711       0.013336              1.702072       1.979058       0.277171       0.062285       1.623331       0.271864       1.503827           0.000294
           34              H      10.100058       0.589895       4.285205       0.127169       1.082946 0.80011879E+01  0.78333056E+02                                 1.716674                            1.634030      -1.278131       2.282970                    0.995925       3.479209       9.638287       0.499941       1.251403      -0.714903      -0.033679      -0.020944       0.000207       0.039661       0.007550      -0.003252       0.002780       0.006457      -0.029706      -0.011912      -0.001313       0.013225              1.742684       1.966160       0.354843      -0.022306       1.722924      -0.251791       1.538968           0.001858
           35              H       2.090190      14.334799       4.561893       0.128805       0.986475 0.69839632E+01  0.65809171E+02                                 1.605172                            1.522735      -0.735414       2.546547                    0.999847       3.146774       8.434547       0.522088       1.245025      -0.718861      -0.038137      -0.015012       0.007110       0.041597       0.005371       0.003652      -0.010775       0.015539      -0.012830      -0.017267       0.005675       0.011592              1.643603       1.964436       0.356851      -0.154548       1.579263      -0.172312       1.387111           0.000175
           36              H       2.215818      14.029622      12.713814       0.132724       0.979719 0.69793127E+01  0.65836519E+02                                 1.605772                            1.528586      -0.744710       2.543720                    0.999830       3.151309       8.485797       0.517194       1.255448      -0.716469      -0.037713      -0.012218      -0.006148       0.040117       0.006514      -0.004427       0.010429       0.015413      -0.006473      -0.017412       0.006196       0.011216              1.641567       1.965496       0.377404       0.124642       1.580214       0.147448       1.378991           0.000621
           37              H       2.629524      15.425935      14.510556       0.118945       1.121739 0.82436087E+01  0.79975427E+02                                 1.664853                            1.589919      -0.870118       2.470698                    0.999197       3.190075       8.333965       0.549039       1.149910      -0.742374      -0.028169      -0.001190       0.030643       0.041640       0.008760      -0.010583       0.000136       0.019415       0.005522      -0.015141      -0.003086       0.018228              1.681744       1.696279      -0.036073      -0.371900       1.458684       0.183335       1.890270           0.000058
           38              H       2.266719      15.857275       2.848157       0.125873       1.111041 0.80859691E+01  0.78347418E+02                                 1.679726                            1.594750      -0.859880       2.481872                    0.999244       3.182393       8.406079       0.535956       1.179463      -0.735051      -0.034155       0.003119      -0.023743       0.041714       0.006219       0.010175      -0.004909       0.021892      -0.009757      -0.016128      -0.001885       0.018013              1.709634       1.855557      -0.160926       0.376166       1.498054      -0.237097       1.775292           0.000014
           39              H       6.079962      16.561399       3.868444       0.138061       1.051182 0.76236017E+01  0.73639098E+02                                 1.676649                            1.591177      -1.174671       2.338760                    0.996776       3.361902       9.209662       0.509154       1.245398      -0.716742       0.035819       0.019196      -0.010073       0.041868       0.008943      -0.004817       0.002835       0.010645      -0.014864      -0.011625      -0.001711       0.013336              1.702072       1.979057       0.277171      -0.062285       1.623331      -0.271863       1.503827           0.000294
           40              H       6.144942      16.459105      12.931705       0.127169       1.082947 0.80011952E+01  0.78333139E+02                                 1.716674                            1.634031      -1.278132       2.282969                    0.995925       3.479210       9.638288       0.499941       1.251402      -0.714903       0.033679       0.020944       0.000207       0.039661       0.007550       0.003252      -0.002780       0.006457      -0.029706      -0.011912      -0.001313       0.013225              1.742684       1.966160       0.354843       0.022306       1.722924       0.251791       1.538968           0.001858
           41              C       9.214164      12.481573       6.410515       0.631987      23.404826 0.25076986E+03  0.52290710E+04                                 7.726281                            5.745969      -0.218265       1.991575                    0.999363      22.511285      64.552628       0.594942       0.493722      -1.002068      -0.013479       0.034904       0.052657       0.064596      -0.022967       0.082236      -0.026595       0.108571       0.022193      -0.068459      -0.052203       0.120661              9.307621       7.787914       1.002517      -2.765070      11.191616       2.389612       8.943333           0.002388
           42              C      10.650222      10.548216       5.367747      -0.056359      41.966929 0.46272538E+03  0.10959306E+05                                10.398983                            7.119845       0.153682       2.045522                    0.999518      27.806102      78.112367       0.629502       0.410818      -1.076607      -0.033853      -0.019217      -0.018629       0.043155      -0.007836      -0.001929      -0.010706      -0.000552       0.013685      -0.014647       0.001447       0.013199             13.527759      12.264999      -0.170864       4.281885      12.082832       7.591982      16.235445           0.033826
           43              C       0.949791      10.659035      11.340749       0.627548      23.696177 0.23809777E+03  0.48662738E+04                                 7.610208                            5.477826       0.012639       2.069590                    0.999588      21.726477      60.269125       0.634121       0.472599      -1.020288       0.051089       0.005189      -0.025335       0.057262       0.025165       0.033145       0.058007      -0.131754      -0.041148      -0.076746      -0.033461       0.110207              9.247250      12.630535       0.316408      -2.781350       5.939016      -3.007982       9.172200          -0.000296
           44              C       9.411270      11.105719      12.106829      -0.020690      38.986717 0.45451168E+03  0.10751350E+05                                10.021764                            7.134717      -0.229153       1.928828                    0.998630      27.685109      78.548371       0.616522       0.419991      -1.067227      -0.000323      -0.023918       0.042658       0.048907       0.017604       0.016961       0.021775      -0.033175       0.013288      -0.028899      -0.012666       0.041564             12.531021      12.211234      -0.907103      -1.369921      12.469443      -7.284893      12.912384           0.000149
           45              C       8.314191      10.805656      12.888473      -0.104773      32.366631 0.40212969E+03  0.92991859E+04                                 8.923742                            6.766624       0.130707       2.030346                    0.999298      28.612271      82.377994       0.620323       0.426982      -1.054408       0.014754      -0.016485      -0.002546       0.022269      -0.006154       0.004976       0.009791       0.034560      -0.062972      -0.026946      -0.002115       0.029061             10.591116       9.901003      -0.247262      -1.257726      10.386760      -5.983256      11.485583           0.001219
           46              C       9.240156      12.195150      11.077896       0.633326      24.401486 0.25779673E+03  0.53997646E+04                                 7.914437                            5.795942      -0.193373       1.995077                    0.999193      22.480494      64.099752       0.598421       0.488655      -1.007093      -0.022828       0.052334      -0.041842       0.070786      -0.047294      -0.067115       0.030438       0.122732      -0.032250      -0.073886      -0.049230       0.123116              9.632394       7.633030       1.252414       2.479917      11.185098      -3.486003      10.079054          -0.000661
           47              C      10.605819      10.416939      12.217505      -0.058354      42.547105 0.45541268E+03  0.10737525E+05                                10.494354                            7.058008       0.104121       2.034627                    0.999379      27.575680      77.156165       0.633310       0.410195      -1.077588      -0.026816      -0.018190       0.032312       0.045761       0.001635       0.011115      -0.001173      -0.006014       0.021220      -0.013089      -0.000215       0.013303             13.756842      15.524264       0.814074      -4.887570      11.153373      -6.992069      14.592888           0.001394
           48              C       0.876147      10.759624       6.405327       0.567660      23.083627 0.24782337E+03  0.51097795E+04                                 7.450902                            5.579222       0.078994       2.086902                    0.999660      22.097555      61.324535       0.630681       0.471017      -1.022386       0.029754       0.019091       0.041176       0.054271       0.056739      -0.043479      -0.049264      -0.024703      -0.032872      -0.053961      -0.047822       0.101783              8.805794       8.895346      -0.224218       3.102163       7.461515       3.542836      10.060522          -0.002948
           49              C       8.461479      11.138112       4.480616      -0.113989      32.048096 0.40983318E+03  0.95152554E+04                                 8.855393                            6.819315       0.162318       2.039711                    0.999241      28.724261      82.662993       0.619994       0.425506      -1.056113       0.006284      -0.021889      -0.005468       0.023421      -0.009207      -0.000734      -0.007905       0.019884      -0.025718      -0.016622      -0.001414       0.018035             10.453308       9.132719      -1.296884       0.476506      10.544973       5.944745      11.682231           0.003900
           50              C       9.484914      11.433059       5.345266      -0.011273      38.105917 0.47314473E+03  0.11283897E+05                                 9.883486                            7.272953      -0.136978       1.956320                    0.998908      27.706595      78.448616       0.612607       0.419236      -1.069712       0.014153      -0.017370      -0.038231       0.044313       0.022002      -0.024987      -0.027612      -0.025154      -0.021552      -0.033528      -0.018231       0.051759             12.211745      10.681457      -2.135387       0.640949      13.153479       7.100080      12.800298           0.022795
           51              C       9.813063       9.422982       3.411909      -0.044567      40.714476 0.43158998E+03  0.10041284E+05                                10.226865                            6.849846       0.019014       2.011443                    0.999385      27.135321      75.450043       0.645753       0.407682      -1.079115      -0.002005       0.032257       0.038479       0.050251       0.000632       0.011008      -0.006421       0.020217      -0.004150      -0.014680      -0.002898       0.017578             14.066042      10.056095      -2.282428       0.273637      15.822579      10.079531      16.319452           0.004358
           52              C       8.678079      10.225990       3.458600      -0.070385      32.114945 0.40671257E+03  0.94200435E+04                                 8.883297                            6.800197       0.004468       1.982543                    0.999595      28.604324      82.083785       0.620232       0.426370      -1.056108       0.012428       0.014786       0.022169       0.029403       0.011365       0.011982      -0.021026       0.035803       0.007673      -0.036770       0.013271       0.023499             10.538514       8.615710      -2.588255      -0.306900      11.372532       5.899910      11.627300          -0.001289
           53              C       9.637617       9.196231      14.043645      -0.025537      38.900718 0.43380162E+03  0.10095133E+05                                 9.923257                            6.867538       0.076613       2.030002                    0.999284      27.037127      74.930773       0.645570       0.407701      -1.080226      -0.000231       0.029764      -0.034847       0.045829      -0.011736       0.007870       0.002632       0.011221      -0.016739      -0.015037      -0.002065       0.017102             13.267933      10.676256      -0.555437      -1.338749      13.802577      -9.205930      15.324966           0.011404
           54              C       8.404080       9.888420      13.884550      -0.086867      31.678898 0.40951152E+03  0.94968938E+04                                 8.769732                            6.807374       0.048711       1.996915                    0.999655      28.686067      82.250112       0.622395       0.424350      -1.057836       0.012434       0.005813      -0.013617       0.019334       0.002814      -0.012215       0.019897       0.037194      -0.003542      -0.032839       0.006873       0.025966             10.249439       9.167094      -1.153561      -0.261479      10.464755      -5.837494      11.116469           0.000656
           55              C      10.014501       8.381288       2.405456       0.644621      26.065481 0.24112380E+03  0.49395205E+04                                 8.125024                            5.514931      -0.057030       2.046649                    0.999143      21.647474      59.953354       0.632106       0.473011      -1.020929       0.006431      -0.059130      -0.050465       0.078003       0.026651      -0.018515      -0.076122      -0.040719       0.040969      -0.063644      -0.034240       0.097883             10.621941       9.443235      -2.100615       0.197827      11.207718       6.278500      11.214869          -0.000060
           56              C      10.693542       9.457080      13.272377      -0.106597      36.646702 0.42247096E+03  0.99008670E+04                                 9.735869                            6.959759      -0.152973       1.925509                    0.999314      29.391458      85.470397       0.607865       0.429955      -1.051515      -0.008283       0.019076      -0.011793       0.023908      -0.004571       0.037026       0.042900      -0.027766      -0.016670      -0.060888       0.004605       0.056283             12.310442      10.589099       1.213916      -3.179374      11.883590      -8.022050      14.458638           0.000061
           57              C      10.786680       9.629275       4.387234      -0.115024      37.237515 0.42952907E+03  0.10123866E+05                                 9.853424                            7.029150      -0.154445       1.918962                    0.999441      29.851332      87.501092       0.602432       0.431364      -1.049015      -0.021482       0.008183      -0.001095       0.023013       0.006381      -0.031328      -0.051901       0.000797      -0.063476      -0.066027       0.005046       0.060981             12.509964       9.475890       0.193243       2.635793      12.423087       8.377576      15.630915           0.000867
           58              C       9.742668       8.137488      15.171149       0.605648      24.759516 0.25796882E+03  0.53654988E+04                                 7.852388                            5.695222       0.028490       2.067470                    0.999523      22.146955      61.464313       0.624565       0.471504      -1.023472       0.006744      -0.040923       0.052971       0.067276       0.035698       0.026714       0.084516      -0.010623      -0.005701      -0.082851      -0.021927       0.104778              9.910038       8.427962      -0.702034      -1.376453       9.874013      -5.766036      11.428140           0.000322
           59              C       7.030836       4.567427      15.057015       0.631987      23.404825 0.25076984E+03  0.52290706E+04                                 7.726282                            5.745969      -0.218268       1.991574                    0.999363      22.511289      64.552652       0.594942       0.493722      -1.002068       0.013479      -0.034903       0.052657       0.064596      -0.022967      -0.082236       0.026595       0.108571       0.022193      -0.068459      -0.052203       0.120661              9.307622       7.787916       1.002517       2.765070      11.191617      -2.389612       8.943334           0.002389
           60              C       5.594778       6.500784      14.014247      -0.056359      41.966924 0.46272531E+03  0.10959304E+05                                10.398981                            7.119844       0.153683       2.045522                    0.999518      27.806100      78.112355       0.629502       0.410818      -1.076607       0.033854       0.019217      -0.018629       0.043155      -0.007836       0.001929       0.010706      -0.000552       0.013685      -0.014647       0.001447       0.013199             13.527757      12.264997      -0.170863      -4.281884      12.082831      -7.591982      16.235444           0.033826
           61              C       4.465209       6.389965       2.694249       0.627548      23.696178 0.23809771E+03  0.48662724E+04                                 7.610208                            5.477825       0.012639       2.069590                    0.999588      21.726477      60.269123       0.634122       0.472599      -1.020288      -0.051089      -0.005189      -0.025335       0.057262       0.025165      -0.033145      -0.058007      -0.131754      -0.041148      -0.076746      -0.033461       0.110207              9.247251      12.630540       0.316408       2.781351       5.939015       3.007981       9.172198          -0.000296
           62              C       6.833730       5.943281       3.460329      -0.020690      38.986719 0.45451171E+03  0.10751351E+05                                10.021764                            7.134718      -0.229153       1.928828                    0.998630      27.685111      78.548380       0.616522       0.419991      -1.067227       0.000322       0.023918       0.042658       0.048907       0.017604      -0.016961      -0.021774      -0.033175       0.013288      -0.028899      -0.012666       0.041564             12.531021      12.211239      -0.907101       1.369925      12.469441       7.284890      12.912383           0.000149
           63              C       7.930809       6.243344       4.241973      -0.104773      32.366639 0.40212975E+03  0.92991878E+04                                 8.923744                            6.766624       0.130707       2.030346                    0.999298      28.612273      82.378005       0.620323       0.426982      -1.054408      -0.014754       0.016485      -0.002546       0.022269      -0.006154      -0.004976      -0.009791       0.034560      -0.062972      -0.026946      -0.002115       0.029061             10.591119       9.901006      -0.247262       1.257728      10.386762       5.983258      11.485587           0.001219
           64              C       7.004844       4.853850       2.431396       0.633326      24.401483 0.25779671E+03  0.53997640E+04                                 7.914436                            5.795942      -0.193372       1.995077                    0.999193      22.480493      64.099750       0.598421       0.488655      -1.007093       0.022828      -0.052334      -0.041842       0.070786      -0.047294       0.067115      -0.030438       0.122732      -0.032250      -0.073886      -0.049230       0.123116              9.632393       7.633029       1.252414      -2.479916      11.185097       3.486002      10.079052          -0.000661
           65              C       5.639181       6.632061       3.571004      -0.058354      42.547109 0.45541273E+03  0.10737526E+05                                10.494354                            7.058008       0.104121       2.034627                    0.999379      27.575680      77.156163       0.633310       0.410195      -1.077588       0.026816       0.018190       0.032312       0.045761       0.001635      -0.011115       0.001173      -0.006014       0.021220      -0.013088      -0.000215       0.013303             13.756842      15.524276       0.814075       4.887577      11.153366       6.992062      14.592883           0.001394
           66              C       4.538853       6.289376      15.051827       0.567660      23.083624 0.24782334E+03  0.51097786E+04                                 7.450902                            5.579222       0.078996       2.086902                    0.999660      22.097554      61.324532       0.630681       0.471017      -1.022386      -0.029755      -0.019091       0.041176       0.054271       0.056739       0.043479       0.049264      -0.024703      -0.032872      -0.053961      -0.047822       0.101783              8.805794       8.895345      -0.224217      -3.102163       7.461515      -3.542836      10.060521          -0.002948
           67              C       7.783521       5.910888      13.127116      -0.113989      32.048091 0.40983311E+03  0.95152533E+04                                 8.855392                            6.819314       0.162318       2.039712                    0.999241      28.724258      82.662980       0.619994       0.425506      -1.056113      -0.006284       0.021889      -0.005468       0.023421      -0.009207       0.000734       0.007905       0.019884      -0.025718      -0.016621      -0.001414       0.018035             10.453306       9.132718      -1.296884      -0.476506      10.544971      -5.944745      11.682230           0.003900
           68              C       6.760086       5.615941      13.991766      -0.011273      38.105909 0.47314459E+03  0.11283893E+05                                 9.883485                            7.272952      -0.136978       1.956320                    0.998908      27.706590      78.448599       0.612607       0.419236      -1.069712      -0.014153       0.017370      -0.038231       0.044313       0.022002       0.024987       0.027612      -0.025154      -0.021552      -0.033528      -0.018231       0.051759             12.211744      10.681456      -2.135386      -0.640950      13.153479      -7.100080      12.800297           0.022796
           69              C       6.431937       7.626018      12.058409      -0.044567      40.714472 0.43158995E+03  0.10041283E+05                                10.226865                            6.849846       0.019014       2.011443                    0.999385      27.135320      75.450041       0.645753       0.407682      -1.079115       0.002005      -0.032257       0.038479       0.050251       0.000632      -0.011008       0.006421       0.020217      -0.004150      -0.014680      -0.002898       0.017578             14.066041      10.056095      -2.282427      -0.273638      15.822578     -10.079530      16.319452           0.004358
           70              C       7.566921       6.823010      12.105100      -0.070385      32.114948 0.40671262E+03  0.94200449E+04                                 8.883298                            6.800198       0.004468       1.982542                    0.999595      28.604326      82.083795       0.620232       0.426370      -1.056108      -0.012428      -0.014786       0.022169       0.029403       0.011365      -0.011982       0.021026       0.035803       0.007673      -0.036770       0.013271       0.023499             10.538515       8.615710      -2.588255       0.306900      11.372533      -5.899911      11.627302          -0.001289
           71              C       6.607383       7.852769       5.397145      -0.025537      38.900700 0.43380143E+03  0.10095127E+05                                 9.923256                            6.867538       0.076612       2.030002                    0.999284      27.037119      74.930757       0.645569       0.407702      -1.080226       0.000231      -0.029764      -0.034847       0.045828      -0.011736      -0.007870      -0.002632       0.011220      -0.016739      -0.015037      -0.002065       0.017102             13.267931      10.676256      -0.555438       1.338748      13.802574       9.205927      15.324963           0.011404
           72              C       7.840920       7.160580       5.238050      -0.086867      31.678898 0.40951151E+03  0.94968933E+04                                 8.769732                            6.807374       0.048712       1.996915                    0.999655      28.686066      82.250110       0.622395       0.424350      -1.057836      -0.012434      -0.005813      -0.013617       0.019334       0.002814       0.012215      -0.019897       0.037194      -0.003542      -0.032839       0.006873       0.025966             10.249440       9.167095      -1.153561       0.261479      10.464756       5.837494      11.116470           0.000656
           73              C       6.230499       8.667712      11.051956       0.644621      26.065481 0.24112381E+03  0.49395207E+04                                 8.125024                            5.514931      -0.057030       2.046649                    0.999143      21.647474      59.953354       0.632106       0.473011      -1.020929      -0.006431       0.059130      -0.050465       0.078003       0.026651       0.018515       0.076122      -0.040719       0.040969      -0.063644      -0.034240       0.097883             10.621941       9.443235      -2.100615      -0.197827      11.207718      -6.278500      11.214870          -0.000060
           74              C       5.551458       7.591920       4.625877      -0.106597      36.646702 0.42247110E+03  0.99008712E+04                                 9.735870                            6.959761      -0.152973       1.925509                    0.999314      29.391455      85.470390       0.607864       0.429955      -1.051515       0.008283      -0.019076      -0.011793       0.023908      -0.004571      -0.037026      -0.042900      -0.027765      -0.016670      -0.060887       0.004605       0.056283             12.310443      10.589101       1.213918       3.179377      11.883587       8.022048      14.458640           0.000061
           75              C       5.458320       7.419725      13.033734      -0.115024      37.237518 0.42952910E+03  0.10123867E+05                                 9.853426                            7.029151      -0.154445       1.918962                    0.999441      29.851333      87.501098       0.602432       0.431365      -1.049014       0.021482      -0.008183      -0.001095       0.023013       0.006381       0.031328       0.051901       0.000797      -0.063476      -0.066027       0.005046       0.060981             12.509965       9.475891       0.193244      -2.635794      12.423088      -8.377578      15.630918           0.000867
           76              C       6.502332       8.911512       6.524649       0.605648      24.759510 0.25796876E+03  0.53654973E+04                                 7.852388                            5.695222       0.028489       2.067469                    0.999523      22.146951      61.464305       0.624565       0.471504      -1.023472      -0.006744       0.040923       0.052970       0.067276       0.035698      -0.026714      -0.084516      -0.010622      -0.005701      -0.082851      -0.021927       0.104778              9.910038       8.427961      -0.702034       1.376453       9.874012       5.766035      11.428140           0.000321
           77              C       1.615836       3.957073       2.235985       0.631988      23.404818 0.25076974E+03  0.52290681E+04                                 7.726280                            5.745968      -0.218267       1.991574                    0.999363      22.511284      64.552634       0.594942       0.493722      -1.002068       0.013479       0.034903      -0.052657       0.064596       0.022967       0.082236       0.026595       0.108571       0.022193      -0.068459      -0.052202       0.120661              9.307620       7.787914      -1.002517      -2.765070      11.191615      -2.389611       8.943332           0.002388
           78              C       0.179778       2.023716       3.278753      -0.056359      41.966919 0.46272524E+03  0.10959302E+05                                10.398982                            7.119845       0.153682       2.045522                    0.999518      27.806096      78.112349       0.629502       0.410818      -1.076607       0.033853      -0.019218       0.018628       0.043155       0.007836      -0.001929       0.010706      -0.000552       0.013685      -0.014647       0.001447       0.013200             13.527758      12.264998       0.170863       4.281885      12.082831      -7.591982      16.235444           0.033827
           79              C       9.880209       2.134535      14.598751       0.627548      23.696177 0.23809777E+03  0.48662740E+04                                 7.610209                            5.477826       0.012639       2.069590                    0.999588      21.726477      60.269125       0.634121       0.472599      -1.020288      -0.051089       0.005189       0.025335       0.057262      -0.025165       0.033145      -0.058007      -0.131754      -0.041148      -0.076746      -0.033461       0.110207              9.247250      12.630536      -0.316408      -2.781350       5.939016       3.007982       9.172200          -0.000296
           80              C       1.418730       2.581219      13.832671      -0.020690      38.986723 0.45451176E+03  0.10751352E+05                                10.021764                            7.134718      -0.229153       1.928828                    0.998630      27.685112      78.548380       0.616522       0.419991      -1.067227       0.000322      -0.023918      -0.042658       0.048907      -0.017604       0.016961      -0.021774      -0.033175       0.013288      -0.028899      -0.012666       0.041564             12.531021      12.211235       0.907103      -1.369921      12.469443       7.284893      12.912386           0.000149
           81              C       2.515809       2.281156      13.051027      -0.104773      32.366634 0.40212976E+03  0.92991877E+04                                 8.923742                            6.766624       0.130707       2.030346                    0.999298      28.612274      82.378003       0.620323       0.426982      -1.054408      -0.014754      -0.016485       0.002546       0.022269       0.006155       0.004976      -0.009791       0.034560      -0.062972      -0.026946      -0.002115       0.029061             10.591116       9.901004       0.247263      -1.257726      10.386760       5.983256      11.485584           0.001219
           82              C       1.589844       3.670650      14.861604       0.633326      24.401486 0.25779671E+03  0.53997641E+04                                 7.914437                            5.795942      -0.193372       1.995077                    0.999193      22.480494      64.099754       0.598421       0.488655      -1.007093       0.022828       0.052334       0.041842       0.070786       0.047294      -0.067115      -0.030438       0.122732      -0.032250      -0.073886      -0.049230       0.123116              9.632394       7.633030      -1.252415       2.479917      11.185098       3.486003      10.079054          -0.000661
           83              C       0.224181       1.892439      13.721995      -0.058354      42.547103 0.45541268E+03  0.10737525E+05                                10.494353                            7.058008       0.104121       2.034627                    0.999379      27.575680      77.156163       0.633310       0.410195      -1.077588       0.026816      -0.018190      -0.032312       0.045761      -0.001635       0.011115       0.001173      -0.006014       0.021220      -0.013088      -0.000215       0.013303             13.756840      15.524264      -0.814073      -4.887569      11.153372       6.992068      14.592886           0.001394
           84              C       9.953853       2.235124       2.241173       0.567660      23.083590 0.24782288E+03  0.51097668E+04                                 7.450894                            5.579216       0.078995       2.086902                    0.999660      22.097542      61.324487       0.630682       0.471017      -1.022386      -0.029754       0.019091      -0.041176       0.054270      -0.056739      -0.043478       0.049263      -0.024703      -0.032872      -0.053960      -0.047822       0.101782              8.805783       8.895335       0.224220       3.102155       7.461509      -3.542831      10.060506          -0.002948
           85              C       2.368521       2.613612       4.165884      -0.113989      32.048096 0.40983318E+03  0.95152552E+04                                 8.855393                            6.819314       0.162319       2.039712                    0.999241      28.724261      82.662989       0.619994       0.425506      -1.056113      -0.006284      -0.021889       0.005468       0.023421       0.009207      -0.000734       0.007905       0.019884      -0.025718      -0.016621      -0.001414       0.018035             10.453307       9.132718       1.296884       0.476506      10.544972      -5.944745      11.682231           0.003900
           86              C       1.345086       2.908559       3.301234      -0.011273      38.105912 0.47314465E+03  0.11283895E+05                                 9.883485                            7.272952      -0.136978       1.956320                    0.998908      27.706592      78.448604       0.612607       0.419236      -1.069712      -0.014153      -0.017370       0.038231       0.044313      -0.022002      -0.024987       0.027612      -0.025154      -0.021553      -0.033528      -0.018231       0.051759             12.211744      10.681457       2.135387       0.640949      13.153479      -7.100080      12.800298           0.022796
           87              C       1.016937       0.898482       5.234591      -0.044568      40.714489 0.43159014E+03  0.10041288E+05                                10.226868                            6.849848       0.019014       2.011443                    0.999385      27.135327      75.450067       0.645753       0.407682      -1.079115       0.002005       0.032257      -0.038479       0.050251      -0.000632       0.011008       0.006421       0.020217      -0.004150      -0.014680      -0.002898       0.017578             14.066046      10.056098       2.282430       0.273637      15.822583     -10.079534      16.319457           0.004358
           88              C       2.151921       1.701490       5.187900      -0.070385      32.114952 0.40671266E+03  0.94200461E+04                                 8.883298                            6.800198       0.004468       1.982542                    0.999595      28.604329      82.083805       0.620232       0.426370      -1.056108      -0.012428       0.014786      -0.022169       0.029403      -0.011365       0.011982       0.021026       0.035803       0.007673      -0.036770       0.013271       0.023499             10.538516       8.615711       2.588255      -0.306900      11.372533      -5.899912      11.627303          -0.001289
           89              C       1.192383       0.671731      11.895855      -0.025537      38.900698 0.43380138E+03  0.10095126E+05                                 9.923256                            6.867537       0.076612       2.030002                    0.999284      27.037117      74.930749       0.645569       0.407702      -1.080226       0.000231       0.029764       0.034847       0.045828       0.011736       0.007870      -0.002632       0.011220      -0.016739      -0.015037      -0.002065       0.017102             13.267931      10.676255       0.555437      -1.338749      13.802574       9.205928      15.324963           0.011404
           90              C       2.425920       1.363920      12.054950      -0.086867      31.678897 0.40951151E+03  0.94968936E+04                                 8.769732                            6.807374       0.048711       1.996915                    0.999655      28.686066      82.250109       0.622395       0.424350      -1.057836      -0.012434       0.005813       0.013617       0.019334      -0.002814      -0.012215      -0.019897       0.037194      -0.003542      -0.032839       0.006873       0.025966             10.249439       9.167094       1.153561      -0.261479      10.464755       5.837494      11.116469           0.000656
           91              C       0.815499      16.905788       6.241044       0.644621      26.065496 0.24112395E+03  0.49395244E+04                                 8.125027                            5.514933      -0.057031       2.046649                    0.999143      21.647476      59.953361       0.632106       0.473011      -1.020929      -0.006431      -0.059130       0.050465       0.078003      -0.026651      -0.018515       0.076122      -0.040719       0.040969      -0.063644      -0.034240       0.097883             10.621946       9.443237       2.100616       0.197827      11.207723      -6.278505      11.214878          -0.000060
           92              C       0.136458       0.932580      12.667123      -0.106597      36.646695 0.42247087E+03  0.99008645E+04                                 9.735868                            6.959759      -0.152973       1.925509                    0.999314      29.391454      85.470383       0.607865       0.429955      -1.051515       0.008283       0.019076       0.011793       0.023908       0.004571       0.037026      -0.042900      -0.027766      -0.016670      -0.060888       0.004605       0.056283             12.310441      10.589098      -1.213916      -3.179374      11.883588       8.022048      14.458636           0.000061
           93              C       0.043320       1.104775       4.259266      -0.115024      37.237509 0.42952899E+03  0.10123864E+05                                 9.853424                            7.029150      -0.154445       1.918962                    0.999441      29.851328      87.501080       0.602432       0.431365      -1.049014       0.021482       0.008183       0.001095       0.023013      -0.006381      -0.031328       0.051901       0.000797      -0.063476      -0.066027       0.005046       0.060981             12.509963       9.475889      -0.193244       2.635793      12.423086      -8.377576      15.630915           0.000868
           94              C       1.087332      16.661988      10.768351       0.605648      24.759512 0.25796876E+03  0.53654973E+04                                 7.852388                            5.695222       0.028489       2.067469                    0.999523      22.146951      61.464303       0.624565       0.471504      -1.023472      -0.006744      -0.040923      -0.052970       0.067276      -0.035698       0.026714      -0.084515      -0.010623      -0.005701      -0.082851      -0.021927       0.104778              9.910038       8.427962       0.702034      -1.376453       9.874012       5.766035      11.428140           0.000321
           95              C       3.799164      13.091927      10.882485       0.631988      23.404827 0.25076987E+03  0.52290712E+04                                 7.726280                            5.745968      -0.218266       1.991574                    0.999363      22.511285      64.552626       0.594942       0.493722      -1.002068      -0.013479      -0.034903      -0.052657       0.064596       0.022967      -0.082236      -0.026595       0.108571       0.022193      -0.068459      -0.052202       0.120661              9.307620       7.787914      -1.002517       2.765070      11.191615       2.389611       8.943332           0.002388
           96              C       5.235222      15.025284      11.925253      -0.056359      41.966928 0.46272536E+03  0.10959305E+05                                10.398983                            7.119845       0.153682       2.045522                    0.999518      27.806101      78.112365       0.629502       0.410818      -1.076607      -0.033854       0.019218       0.018629       0.043156       0.007836       0.001929      -0.010706      -0.000552       0.013685      -0.014647       0.001447       0.013200             13.527759      12.264999       0.170863      -4.281885      12.082832       7.591983      16.235446           0.033826
           97              C       6.364791      14.914465       5.952251       0.627548      23.696179 0.23809771E+03  0.48662725E+04                                 7.610209                            5.477825       0.012639       2.069590                    0.999588      21.726478      60.269129       0.634122       0.472599      -1.020288       0.051089      -0.005189       0.025335       0.057262      -0.025165      -0.033145       0.058007      -0.131754      -0.041148      -0.076746      -0.033461       0.110207              9.247251      12.630540      -0.316408       2.781351       5.939015      -3.007981       9.172198          -0.000296
           98              C       3.996270      14.467781       5.186171      -0.020690      38.986720 0.45451171E+03  0.10751351E+05                                10.021764                            7.134718      -0.229153       1.928828                    0.998630      27.685111      78.548380       0.616522       0.419991      -1.067227      -0.000322       0.023918      -0.042658       0.048907      -0.017604      -0.016961       0.021774      -0.033175       0.013288      -0.028899      -0.012666       0.041564             12.531021      12.211238       0.907101       1.369925      12.469441      -7.284890      12.912383           0.000149
           99              C       2.899191      14.767844       4.404527      -0.104773      32.366642 0.40212979E+03  0.92991887E+04                                 8.923743                            6.766624       0.130706       2.030346                    0.999298      28.612276      82.378009       0.620323       0.426982      -1.054408       0.014754       0.016485       0.002546       0.022269       0.006154      -0.004976       0.009791       0.034560      -0.062972      -0.026946      -0.002115       0.029061             10.591118       9.901006       0.247262       1.257727      10.386762      -5.983257      11.485586           0.001219
          100              C       3.825156      13.378350       6.215104       0.633326      24.401484 0.25779672E+03  0.53997644E+04                                 7.914437                            5.795942      -0.193373       1.995077                    0.999193      22.480494      64.099753       0.598421       0.488655      -1.007093      -0.022828      -0.052334       0.041842       0.070786       0.047294       0.067115       0.030438       0.122732      -0.032250      -0.073886      -0.049230       0.123116              9.632393       7.633029      -1.252414      -2.479917      11.185097      -3.486002      10.079053          -0.000661
          101              C       5.190819      15.156561       5.075496      -0.058354      42.547111 0.45541273E+03  0.10737526E+05                                10.494355                            7.058008       0.104121       2.034627                    0.999379      27.575680      77.156165       0.633310       0.410195      -1.077588      -0.026816       0.018190      -0.032312       0.045761      -0.001635      -0.011115      -0.001173      -0.006014       0.021220      -0.013089      -0.000215       0.013303             13.756842      15.524277      -0.814075       4.887577      11.153367      -6.992063      14.592884           0.001394
          102              C       6.291147      14.813876      10.887673       0.567660      23.083608 0.24782311E+03  0.51097728E+04                                 7.450897                            5.579219       0.078996       2.086902                    0.999660      22.097553      61.324524       0.630681       0.471017      -1.022386       0.029754      -0.019091      -0.041176       0.054271      -0.056739       0.043479      -0.049264      -0.024703      -0.032872      -0.053961      -0.047822       0.101783              8.805788       8.895339       0.224219      -3.102158       7.461513       3.542834      10.060512          -0.002948
          103              C       3.046479      14.435388      12.812384      -0.113989      32.048095 0.40983316E+03  0.95152548E+04                                 8.855393                            6.819314       0.162318       2.039711                    0.999241      28.724261      82.662990       0.619994       0.425506      -1.056113       0.006284       0.021889       0.005468       0.023421       0.009208       0.000734      -0.007905       0.019884      -0.025718      -0.016622      -0.001414       0.018035             10.453307       9.132718       1.296884      -0.476506      10.544972       5.944745      11.682230           0.003900
          104              C       4.069914      14.140441      11.947734      -0.011273      38.105914 0.47314470E+03  0.11283896E+05                                 9.883485                            7.272953      -0.136978       1.956320                    0.998908      27.706594      78.448613       0.612607       0.419236      -1.069712       0.014153       0.017370       0.038231       0.044313      -0.022002       0.024987      -0.027612      -0.025154      -0.021552      -0.033528      -0.018231       0.051759             12.211744      10.681457       2.135387      -0.640949      13.153479       7.100079      12.800297           0.022796
          105              C       4.398063      16.150518      13.881091      -0.044567      40.714475 0.43158998E+03  0.10041283E+05                                10.226865                            6.849846       0.019015       2.011443                    0.999385      27.135321      75.450043       0.645753       0.407682      -1.079115      -0.002005      -0.032257      -0.038479       0.050251      -0.000632      -0.011008      -0.006421       0.020217      -0.004150      -0.014680      -0.002898       0.017578             14.066042      10.056095       2.282428      -0.273638      15.822579      10.079531      16.319452           0.004358
          106              C       3.263079      15.347510      13.834400      -0.070385      32.114948 0.40671263E+03  0.94200450E+04                                 8.883297                            6.800197       0.004468       1.982542                    0.999595      28.604327      82.083791       0.620232       0.426370      -1.056108       0.012428      -0.014786      -0.022169       0.029403      -0.011365      -0.011982      -0.021026       0.035803       0.007673      -0.036770       0.013271       0.023499             10.538514       8.615709       2.588255       0.306900      11.372532       5.899910      11.627300          -0.001289
          107              C       4.222617      16.377269       3.249355      -0.025537      38.900708 0.43380151E+03  0.10095130E+05                                 9.923256                            6.867537       0.076612       2.030002                    0.999284      27.037123      74.930764       0.645569       0.407701      -1.080226      -0.000231      -0.029764       0.034847       0.045829       0.011736      -0.007870       0.002632       0.011221      -0.016739      -0.015037      -0.002065       0.017102             13.267931      10.676256       0.555438       1.338748      13.802575      -9.205927      15.324963           0.011404
          108              C       2.989080      15.685080       3.408450      -0.086867      31.678898 0.40951150E+03  0.94968931E+04                                 8.769732                            6.807374       0.048711       1.996915                    0.999655      28.686066      82.250106       0.622395       0.424350      -1.057836       0.012434      -0.005813       0.013617       0.019334      -0.002814       0.012215       0.019897       0.037194      -0.003542      -0.032839       0.006873       0.025966             10.249440       9.167094       1.153562       0.261479      10.464756      -5.837494      11.116469           0.000657
          109              C       4.599501       0.143212      14.887544       0.644621      26.065483 0.24112381E+03  0.49395209E+04                                 8.125025                            5.514931      -0.057030       2.046649                    0.999143      21.647475      59.953358       0.632106       0.473011      -1.020929       0.006431       0.059130       0.050465       0.078003      -0.026651       0.018515      -0.076122      -0.040719       0.040969      -0.063644      -0.034240       0.097883             10.621941       9.443236       2.100615      -0.197827      11.207718       6.278500      11.214870          -0.000060
          110              C       5.278542      16.116420       4.020623      -0.106597      36.646712 0.42247121E+03  0.99008744E+04                                 9.735871                            6.959762      -0.152973       1.925509                    0.999314      29.391459      85.470406       0.607864       0.429955      -1.051515      -0.008283      -0.019076       0.011793       0.023908       0.004571      -0.037026       0.042900      -0.027765      -0.016670      -0.060887       0.004605       0.056283             12.310446      10.589103      -1.213918       3.179378      11.883590      -8.022051      14.458644           0.000061
          111              C       5.371680      15.944225      12.905766      -0.115024      37.237513 0.42952903E+03  0.10123865E+05                                 9.853425                            7.029150      -0.154445       1.918962                    0.999441      29.851331      87.501089       0.602432       0.431365      -1.049014      -0.021482      -0.008183       0.001095       0.023013      -0.006381       0.031328      -0.051901       0.000797      -0.063476      -0.066027       0.005046       0.060981             12.509964       9.475889      -0.193244      -2.635793      12.423087       8.377577      15.630916           0.000868
          112              C       4.327668       0.387012       2.121851       0.605648      24.759519 0.25796885E+03  0.53654997E+04                                 7.852389                            5.695223       0.028489       2.067469                    0.999523      22.146957      61.464323       0.624565       0.471504      -1.023472       0.006744       0.040923      -0.052971       0.067276      -0.035698      -0.026714       0.084516      -0.010623      -0.005701      -0.082851      -0.021927       0.104778              9.910040       8.427963       0.702034       1.376453       9.874014      -5.766037      11.428142           0.000321
          113              O       8.479890      12.036594      10.029940      -0.606678      48.615635 0.72673046E+03  0.18811513E+05                                10.638218                            8.374322       0.119895       2.066237                    0.995707      29.361852      79.728883       0.653881       0.361874      -1.138287       0.005117       0.032473       0.025810       0.041795      -0.011808       0.000067       0.038469       0.125406       0.104885      -0.092782       0.043030       0.049753             12.732502      13.351139       0.612631       7.615039       8.688556      -0.526047      16.157812           0.001915
          114              O       6.169851      11.555812       8.717401      -0.674966      50.617596 0.10137239E+04  0.28356648E+05                                10.825280                            9.825529      -0.075096       1.980243                    0.994435      31.708136      87.869218       0.613123       0.357128      -1.148516      -0.041069       0.039258       0.084854       0.102118       0.006643      -0.091934       0.000114       0.090035       0.276708      -0.092129      -0.056587       0.148716             12.068159      15.013429       1.058218       1.536591      11.467599       0.388445       9.723449           0.554184
          115              O       8.336934      12.178101       7.261331      -0.565370      45.656900 0.67447558E+03  0.17202466E+05                                10.277809                            8.136342      -0.105150       2.007793                    0.994825      28.756892      78.493829       0.652466       0.368064      -1.129105       0.014327       0.017731      -0.017949       0.029014      -0.003824       0.012309      -0.028871       0.114134       0.080774      -0.078442       0.025613       0.052829             12.268719      13.337929       0.352275      -7.207177       8.670224       0.333774      14.798006           0.042573
          116              O       9.034386       8.118734       1.599603      -0.605859      38.105491 0.54575147E+03  0.13124468E+05                                 8.915984                            7.118870       0.493951       2.196701                    0.998028      28.004919      72.819285       0.731410       0.348224      -1.151584       0.041347       0.003486       0.017935       0.045204       0.041357       0.040267      -0.025565       0.015687       0.052922      -0.073909       0.023411       0.050498             10.651318       9.088387       2.447492       4.289447       8.870621       5.162412      13.994947           0.004631
          117              O       8.816703       7.910736      15.928582      -0.528480      33.899173 0.47102779E+03  0.10961546E+05                                 8.287282                            6.673734       0.324144       2.166171                    0.997886      26.727163      69.258116       0.742264       0.354587      -1.141837       0.021612       0.010672      -0.016527       0.029225       0.045648      -0.019020       0.036858       0.004645       0.052662      -0.072364       0.025542       0.046822              9.786047       8.195617       1.952759      -3.698295       7.859922      -4.436035      13.302602           0.013618
          118              O       0.641136      11.513190       7.323586      -0.476490      36.821077 0.51161472E+03  0.12179131E+05                                 8.945322                            7.104689       0.030982       2.095611                    0.993972      26.302816      69.390272       0.695432       0.369980      -1.127499      -0.002621      -0.024219      -0.004056       0.024696       0.021256      -0.043090       0.005258      -0.068992       0.020097      -0.068478       0.027689       0.040790             10.696442       8.707952       1.092475       2.774052       9.575956       5.666496      13.805418           0.044243
          119              O       8.668332      14.929809       8.662064      -0.726330      44.686240 0.91165659E+03  0.24860984E+05                                 9.862023                            9.205285       0.227534       2.045871                    0.997816      32.614318      89.556773       0.644384       0.348558      -1.154252      -0.032840       0.059477       0.051945       0.085524      -0.070730      -0.045652       0.064421       0.013151      -0.060023      -0.076360      -0.046715       0.123075             10.701044      12.117899       0.947020       0.942205       7.966593      -0.895024      12.018640           0.514428
          120              O       1.755543       9.847502       6.450289      -0.366422      23.296589 0.34652990E+03  0.74418179E+04                                 6.322018                            5.667862       1.019018       2.414601                    0.999536      24.584823      60.484505       0.820425       0.347639      -1.151630      -0.024510       0.026660       0.032788       0.048852      -0.019843       0.037655       0.020349       0.012369       0.043600      -0.052306       0.006905       0.045401              6.577835       8.429225      -2.026820       0.906276       6.258190       0.623264       5.046088           0.335419
          121              O       0.768930      11.276209      10.270313      -0.571711      38.748777 0.58963877E+03  0.14536950E+05                                 9.216897                            7.610784       0.111296       2.082708                    0.995647      28.199179      75.595703       0.674396       0.368387      -1.129228       0.002881      -0.012326       0.008877       0.015461       0.006707       0.033003       0.010921      -0.133873       0.105016      -0.093052       0.033916       0.059135             10.707108       9.264453       0.786235      -1.935693       8.560042      -5.204778      14.296830           0.006279
          122              O       9.808731      13.274351      11.268119      -0.507287      30.579184 0.44919625E+03  0.10357300E+05                                 7.772000                            6.547045       0.329115       2.176651                    0.996731      26.539998      69.044289       0.742352       0.357837      -1.136254      -0.019797      -0.004913      -0.013176       0.024283       0.011038      -0.045991       0.018541      -0.001550      -0.158122      -0.078327       0.031187       0.047140              8.776318       7.427628       3.698762      -0.133761      12.946428      -1.174903       5.954898           0.007536
          123              O       9.761079      13.589758       6.213375      -0.493113      33.295860 0.49641123E+03  0.11719038E+05                                 8.263686                            6.936060       0.311549       2.170201                    0.996835      26.718790      70.011020       0.713905       0.363425      -1.133455       0.025062      -0.012189       0.025469       0.037754       0.024892       0.053100      -0.032427      -0.007514      -0.087050      -0.082400       0.034569       0.047831              9.421792       7.628255       2.614144      -0.402959      15.080298       0.095650       5.556823           0.068440
          124              O       0.074727       7.562936      15.124458      -0.520585      34.065181 0.48163883E+03  0.11234257E+05                                 8.291797                            6.711093       0.515513       2.240269                    0.997046      26.397598      67.754613       0.748836       0.350668      -1.148766       0.005026       0.020868      -0.011552       0.024376      -0.031179       0.013241       0.027089       0.025883      -0.110657      -0.057968       0.005554       0.052414              9.719479      10.360780      -4.637322       1.864789      11.354539      -3.852039       7.443118           0.036788
          125              O       2.075028      10.205531      11.643377      -0.556059      32.002315 0.43646071E+03  0.99316489E+04                                 7.819838                            6.306633       0.698653       2.287410                    0.999138      26.412697      66.933292       0.787678       0.341729      -1.156347      -0.031155       0.023641      -0.003094       0.039232      -0.010468       0.018859       0.034861       0.040847      -0.155048      -0.072107       0.021862       0.050245              8.904733      15.176073      -1.392590      -1.074561       5.652594      -0.984376       5.885532           0.002424
          126              O       0.248007       7.747066       2.384705      -0.547930      41.952742 0.49088561E+03  0.11513517E+05                                 9.541558                            6.777742       0.484305       2.225999                    0.997304      26.557237      68.528436       0.744145       0.350930      -1.147652      -0.051511      -0.012315       0.010101       0.053917      -0.010804      -0.019253      -0.054268      -0.006221      -0.056740      -0.066277       0.012747       0.053530             12.146444      16.233039      -7.976293      -3.220176      12.725177       3.748581       7.481117           0.009103
          127              O       7.765110       5.012406       1.383440      -0.606678      48.615634 0.72673047E+03  0.18811513E+05                                10.638219                            8.374322       0.119894       2.066237                    0.995707      29.361851      79.728883       0.653881       0.361874      -1.138287      -0.005117      -0.032473       0.025810       0.041795      -0.011808      -0.000067      -0.038469       0.125406       0.104885      -0.092782       0.043030       0.049753             12.732502      13.351140       0.612632      -7.615040       8.688556       0.526047      16.157810           0.001915
          128              O      10.075149       5.493188       0.070901      -0.674967      50.617797 0.10137288E+04  0.28356807E+05                                10.825282                            9.825530      -0.075083       1.980246                    0.994435      31.708238      87.869417       0.613125       0.357126      -1.148518       0.041068      -0.039257       0.084852       0.102116       0.006644       0.091928      -0.000110       0.090033       0.276682      -0.092123      -0.056582       0.148706             12.068161      15.013434       1.058218      -1.536592      11.467600      -0.388445       9.723450           0.554186
          129              O       7.908066       4.870899      15.907831      -0.565370      45.656920 0.67447590E+03  0.17202477E+05                                10.277812                            8.136344      -0.105151       2.007793                    0.994825      28.756898      78.493856       0.652466       0.368064      -1.129105      -0.014328      -0.017731      -0.017949       0.029014      -0.003824      -0.012309       0.028871       0.114133       0.080774      -0.078442       0.025613       0.052829             12.268724      13.337935       0.352276       7.207180       8.670226      -0.333773      14.798011           0.042573
          130              O       7.210614       8.930266      10.246103      -0.605859      38.105497 0.54575158E+03  0.13124472E+05                                 8.915985                            7.118871       0.493951       2.196701                    0.998028      28.004921      72.819293       0.731410       0.348224      -1.151584      -0.041347      -0.003486       0.017935       0.045204       0.041357      -0.040267       0.025565       0.015687       0.052922      -0.073909       0.023411       0.050498             10.651320       9.088387       2.447493      -4.289448       8.870623      -5.162413      13.994950           0.004631
          131              O       7.428297       9.138264       7.282082      -0.528480      33.899175 0.47102783E+03  0.10961547E+05                                 8.287283                            6.673735       0.324146       2.166171                    0.997886      26.727162      69.258118       0.742264       0.354587      -1.141837      -0.021612      -0.010672      -0.016527       0.029225       0.045648       0.019020      -0.036858       0.004644       0.052662      -0.072364       0.025542       0.046822              9.786048       8.195618       1.952759       3.698296       7.859923       4.436036      13.302605           0.013619
          132              O       4.773864       5.535810      15.970086      -0.476490      36.821122 0.51161544E+03  0.12179153E+05                                 8.945331                            7.104695       0.030979       2.095609                    0.993972      26.302831      69.390337       0.695431       0.369980      -1.127499       0.002621       0.024219      -0.004056       0.024696       0.021256       0.043090      -0.005257      -0.068991       0.020098      -0.068478       0.027688       0.040790             10.696453       8.707962       1.092477      -2.774057       9.575965      -5.666502      13.805432           0.044243
          133              O       7.576668       2.119191       0.015564      -0.726330      44.686226 0.91165621E+03  0.24860970E+05                                 9.862019                            9.205281       0.227536       2.045872                    0.997816      32.614315      89.556752       0.644384       0.348557      -1.154252       0.032840      -0.059477       0.051945       0.085524      -0.070728       0.045651      -0.064421       0.013151      -0.060021      -0.076360      -0.046713       0.123073             10.701039      12.117895       0.947019      -0.942205       7.966589       0.895023      12.018634           0.514429
          134              O       3.659457       7.201498      15.096789      -0.366421      23.296580 0.34652973E+03  0.74418132E+04                                 6.322016                            5.667860       1.019019       2.414602                    0.999536      24.584821      60.484492       0.820425       0.347639      -1.151630       0.024510      -0.026660       0.032788       0.048852      -0.019843      -0.037655      -0.020349       0.012369       0.043597      -0.052305       0.006906       0.045399              6.577832       8.429222      -2.026820      -0.906275       6.258188      -0.623264       5.046086           0.335420
          135              O       4.646070       5.772791       1.623813      -0.571711      38.748765 0.58963853E+03  0.14536943E+05                                 9.216896                            7.610783       0.111297       2.082708                    0.995647      28.199172      75.595681       0.674396       0.368387      -1.129228      -0.002881       0.012326       0.008877       0.015460       0.006707      -0.033003      -0.010921      -0.133873       0.105016      -0.093052       0.033916       0.059135             10.707107       9.264453       0.786236       1.935695       8.560040       5.204777      14.296828           0.006279
          136              O       6.436269       3.774649       2.621619      -0.507287      30.579181 0.44919622E+03  0.10357299E+05                                 7.771999                            6.547044       0.329115       2.176651                    0.996731      26.539997      69.044285       0.742352       0.357837      -1.136254       0.019797       0.004913      -0.013176       0.024283       0.011038       0.045991      -0.018541      -0.001550      -0.158122      -0.078327       0.031187       0.047140              8.776317       7.427628       3.698762       0.133761      12.946426       1.174902       5.954897           0.007536
          137              O       6.483921       3.459242      14.859875      -0.493113      33.295927 0.49641246E+03  0.11719075E+05                                 8.263698                            6.936069       0.311544       2.170199                    0.996835      26.718819      70.011129       0.713904       0.363426      -1.133455      -0.025061       0.012189       0.025469       0.037753       0.024892      -0.053099       0.032427      -0.007515      -0.087051      -0.082400       0.034570       0.047830              9.421806       7.628266       2.614148       0.402959      15.080321      -0.095651       5.556830           0.068440
          138              O       5.340273       9.486064       6.477958      -0.520585      34.065156 0.48163843E+03  0.11234245E+05                                 8.291794                            6.711091       0.515516       2.240270                    0.997046      26.397587      67.754578       0.748836       0.350668      -1.148766      -0.005026      -0.020868      -0.011552       0.024376      -0.031179      -0.013241      -0.027088       0.025883      -0.110656      -0.057967       0.005553       0.052414              9.719474      10.360775      -4.637319      -1.864788      11.354533       3.852036       7.443114           0.036790
          139              O       3.339972       6.843469       2.996877      -0.556059      32.002317 0.43646065E+03  0.99316474E+04                                 7.819838                            6.306633       0.698653       2.287410                    0.999138      26.412695      66.933285       0.787678       0.341729      -1.156347       0.031155      -0.023641      -0.003093       0.039231      -0.010468      -0.018859      -0.034861       0.040847      -0.155049      -0.072107       0.021862       0.050245              8.904734      15.176076      -1.392590       1.074561       5.652594       0.984376       5.885531           0.002424
          140              O       5.166993       9.301934      11.031205      -0.547930      41.952712 0.49088527E+03  0.11513507E+05                                 9.541552                            6.777739       0.484307       2.226000                    0.997304      26.557231      68.528407       0.744145       0.350930      -1.147653       0.051511       0.012315       0.010100       0.053917      -0.010804       0.019253       0.054268      -0.006221      -0.056740      -0.066277       0.012747       0.053530             12.146436      16.233028      -7.976287       3.220173      12.725168      -3.748578       7.481112           0.009103
          141              O       2.350110       3.512094      15.909560      -0.606678      48.615655 0.72673075E+03  0.18811522E+05                                10.638222                            8.374324       0.119893       2.066237                    0.995707      29.361856      79.728904       0.653881       0.361874      -1.138287      -0.005117       0.032472      -0.025810       0.041795       0.011808       0.000067      -0.038469       0.125406       0.104885      -0.092782       0.043030       0.049753             12.732507      13.351143      -0.612633       7.615043       8.688560       0.526046      16.157816           0.001915
          142              O       4.660149       3.031312      17.222099      -0.674969      50.617963 0.10137329E+04  0.28356940E+05                                10.825285                            9.825533      -0.075074       1.980248                    0.994435      31.708320      87.869581       0.613127       0.357125      -1.148519       0.041067       0.039257      -0.084852       0.102115      -0.006644      -0.091925      -0.000108       0.090033       0.276676      -0.092122      -0.056579       0.148701             12.068164      15.013439      -1.058220       1.536592      11.467602      -0.388446       9.723453           0.554185
          143              O       2.493066       3.653601       1.385169      -0.565370      45.656960 0.67447657E+03  0.17202498E+05                                10.277818                            8.136348      -0.105151       2.007792                    0.994825      28.756912      78.493905       0.652466       0.368064      -1.129105      -0.014327       0.017731       0.017949       0.029014       0.003824       0.012309       0.028872       0.114134       0.080775      -0.078442       0.025613       0.052829             12.268731      13.337942      -0.352275      -7.207185       8.670232      -0.333774      14.798020           0.042573
          144              O       1.795614      16.643234       7.046898      -0.605859      38.105506 0.54575174E+03  0.13124476E+05                                 8.915986                            7.118872       0.493951       2.196701                    0.998028      28.004921      72.819290       0.731410       0.348224      -1.151584      -0.041347       0.003486      -0.017935       0.045204      -0.041357       0.040267       0.025565       0.015687       0.052922      -0.073909       0.023411       0.050498             10.651322       9.088386      -2.447493       4.289450       8.870623      -5.162414      13.994956           0.004631
          145              O       2.013297      16.435236      10.010918      -0.528481      33.899172 0.47102775E+03  0.10961544E+05                                 8.287282                            6.673734       0.324147       2.166172                    0.997886      26.727162      69.258111       0.742264       0.354587      -1.141837      -0.021612       0.010672       0.016527       0.029225      -0.045648      -0.019020      -0.036858       0.004644       0.052662      -0.072363       0.025542       0.046822              9.786047       8.195618      -1.952759      -3.698297       7.859921       4.436035      13.302603           0.013618
          146              O      10.188864       2.988690       1.322915      -0.476490      36.821101 0.51161503E+03  0.12179141E+05                                 8.945328                            7.104693       0.030980       2.095609                    0.993972      26.302827      69.390323       0.695431       0.369980      -1.127499       0.002621      -0.024219       0.004056       0.024696      -0.021256      -0.043090      -0.005258      -0.068991       0.020097      -0.068478       0.027688       0.040789             10.696448       8.707957      -1.092473       2.774052       9.575966      -5.666501      13.805422           0.044243
          147              O       2.161668       6.405309      -0.015564      -0.726332      44.686312 0.91165841E+03  0.24861046E+05                                 9.862033                            9.205294       0.227535       2.045871                    0.997816      32.614348      89.556884       0.644384       0.348557      -1.154252       0.032840       0.059477      -0.051945       0.085524       0.070729      -0.045651      -0.064421       0.013153      -0.060022      -0.076360      -0.046714       0.123074             10.701056      12.117915      -0.947022       0.942207       7.966600       0.895025      12.018652           0.514425
          148              O       9.074457       1.323002       2.196211      -0.366423      23.296621 0.34653045E+03  0.74418333E+04                                 6.322028                            5.667870       1.019015       2.414600                    0.999536      24.584819      60.484527       0.820423       0.347640      -1.151629       0.024510       0.026660      -0.032788       0.048853       0.019842       0.037656      -0.020349       0.012369       0.043602      -0.052306       0.006905       0.045401              6.577845       8.429240       2.026825       0.906278       6.258201      -0.623266       5.046095           0.335415
          149              O      10.061070       2.751709      15.669187      -0.571711      38.748767 0.58963863E+03  0.14536946E+05                                 9.216896                            7.610784       0.111296       2.082708                    0.995647      28.199174      75.595689       0.674396       0.368387      -1.129228      -0.002881      -0.012326      -0.008877       0.015461      -0.006707       0.033003      -0.010921      -0.133873       0.105015      -0.093052       0.033916       0.059135             10.707107       9.264453      -0.786235      -1.935693       8.560041       5.204777      14.296826           0.006279
          150              O       1.021269       4.749851      14.671381      -0.507287      30.579188 0.44919632E+03  0.10357302E+05                                 7.772001                            6.547045       0.329115       2.176651                    0.996731      26.539999      69.044294       0.742352       0.357837      -1.136254       0.019797      -0.004913       0.013176       0.024283      -0.011038      -0.045991      -0.018541      -0.001550      -0.158122      -0.078327       0.031187       0.047140              8.776319       7.427629      -3.698763      -0.133761      12.946430       1.174903       5.954899           0.007536
          151              O       1.068921       5.065258       2.433125      -0.493113      33.295914 0.49641220E+03  0.11719068E+05                                 8.263696                            6.936068       0.311545       2.170199                    0.996835      26.718810      70.011103       0.713904       0.363426      -1.133455      -0.025061      -0.012189      -0.025469       0.037753      -0.024892       0.053099       0.032427      -0.007515      -0.087051      -0.082400       0.034570       0.047830              9.421804       7.628265      -2.614148      -0.402960      15.080319      -0.095651       5.556829           0.068440
          152              O      10.755273      16.087436      10.815042      -0.520585      34.065163 0.48163853E+03  0.11234248E+05                                 8.291795                            6.711091       0.515516       2.240269                    0.997046      26.397590      67.754587       0.748836       0.350668      -1.148766      -0.005026       0.020868       0.011552       0.024376       0.031179       0.013241      -0.027088       0.025882      -0.110656      -0.057966       0.005553       0.052414              9.719475      10.360777       4.637320       1.864788      11.354535       3.852037       7.443115           0.036789
          153              O       8.754972       1.681031      14.296123      -0.556059      32.002310 0.43646060E+03  0.99316460E+04                                 7.819837                            6.306632       0.698653       2.287410                    0.999138      26.412694      66.933281       0.787678       0.341729      -1.156347       0.031155       0.023641       0.003094       0.039232       0.010468       0.018859      -0.034861       0.040848      -0.155049      -0.072107       0.021862       0.050245              8.904732      15.176071       1.392590      -1.074561       5.652593       0.984376       5.885531           0.002424
          154              O      10.581993      16.271566       6.261795      -0.547930      41.952728 0.49088547E+03  0.11513513E+05                                 9.541555                            6.777740       0.484306       2.226000                    0.997304      26.557235      68.528426       0.744145       0.350930      -1.147653       0.051511      -0.012315      -0.010100       0.053917       0.010804      -0.019253       0.054268      -0.006221      -0.056740      -0.066277       0.012747       0.053530             12.146440      16.233033       7.976290      -3.220175      12.725173      -3.748580       7.481115           0.009103
          155              O       3.064890      13.536906       7.263060      -0.606678      48.615625 0.72673034E+03  0.18811509E+05                                10.638217                            8.374321       0.119895       2.066237                    0.995707      29.361850      79.728875       0.653881       0.361874      -1.138287       0.005117      -0.032473      -0.025810       0.041795       0.011808      -0.000066       0.038469       0.125406       0.104885      -0.092782       0.043029       0.049753             12.732500      13.351137      -0.612632      -7.615038       8.688556      -0.526046      16.157808           0.001915
          156              O       0.754851      14.017688       8.575599      -0.674966      50.617534 0.10137225E+04  0.28356599E+05                                10.825279                            9.825528      -0.075099       1.980242                    0.994435      31.708105      87.869149       0.613122       0.357128      -1.148516      -0.041069      -0.039258      -0.084855       0.102118      -0.006642       0.091935       0.000116       0.090035       0.276714      -0.092130      -0.056588       0.148718             12.068157      15.013427      -1.058219      -1.536591      11.467596       0.388445       9.723448           0.554184
          157              O       2.921934      13.395399      10.031669      -0.565370      45.656889 0.67447537E+03  0.17202459E+05                                10.277808                            8.136341      -0.105150       2.007793                    0.994824      28.756887      78.493813       0.652466       0.368064      -1.129105       0.014327      -0.017731       0.017949       0.029014       0.003824      -0.012309      -0.028871       0.114134       0.080774      -0.078442       0.025613       0.052828             12.268718      13.337927      -0.352274       7.207176       8.670223       0.333774      14.798005           0.042573
          158              O       3.619386       0.405766      15.693397      -0.605859      38.105497 0.54575157E+03  0.13124471E+05                                 8.915985                            7.118871       0.493951       2.196701                    0.998028      28.004920      72.819290       0.731410       0.348224      -1.151584       0.041347      -0.003486      -0.017935       0.045204      -0.041357      -0.040267      -0.025565       0.015687       0.052922      -0.073909       0.023411       0.050498             10.651320       9.088389      -2.447493      -4.289449       8.870622       5.162412      13.994948           0.004631
          159              O       3.401703       0.613764       1.364418      -0.528480      33.899185 0.47102797E+03  0.10961551E+05                                 8.287283                            6.673735       0.324145       2.166171                    0.997886      26.727169      69.258133       0.742264       0.354587      -1.141837       0.021612      -0.010672       0.016527       0.029225      -0.045648       0.019020       0.036858       0.004645       0.052662      -0.072364       0.025542       0.046822              9.786049       8.195620      -1.952760       3.698298       7.859923      -4.436036      13.302604           0.013618
          160              O       6.056136      14.060310       9.969415      -0.476490      36.821085 0.51161475E+03  0.12179132E+05                                 8.945323                            7.104689       0.030983       2.095610                    0.993972      26.302825      69.390301       0.695432       0.369980      -1.127499      -0.002621       0.024219       0.004056       0.024696      -0.021256       0.043090       0.005258      -0.068992       0.020098      -0.068478       0.027689       0.040790             10.696442       8.707951      -1.092473      -2.774050       9.575961       5.666498      13.805415           0.044243
          161              O       3.253332      10.643691       8.630936      -0.726332      44.686279 0.91165759E+03  0.24861017E+05                                 9.862026                            9.205288       0.227535       2.045871                    0.997816      32.614342      89.556840       0.644384       0.348557      -1.154252      -0.032840      -0.059477      -0.051945       0.085524       0.070728       0.045651       0.064420       0.013151      -0.060022      -0.076359      -0.046714       0.123073             10.701047      12.117904      -0.947020      -0.942206       7.966595      -0.895024      12.018643           0.514425
          162              O       7.170543      15.725998      10.842711      -0.366423      23.296621 0.34653046E+03  0.74418329E+04                                 6.322024                            5.667866       1.019018       2.414601                    0.999536      24.584841      60.484562       0.820424       0.347639      -1.151630      -0.024510      -0.026660      -0.032788       0.048852       0.019843      -0.037655       0.020348       0.012369       0.043598      -0.052305       0.006906       0.045400              6.577841       8.429234       2.026823      -0.906277       6.258196       0.623265       5.046092           0.335415
          163              O       6.183930      14.297291       7.022687      -0.571711      38.748774 0.58963871E+03  0.14536949E+05                                 9.216897                            7.610784       0.111296       2.082708                    0.995647      28.199178      75.595698       0.674396       0.368387      -1.129228       0.002881       0.012326      -0.008877       0.015460      -0.006707      -0.033003       0.010921      -0.133873       0.105016      -0.093052       0.033916       0.059135             10.707108       9.264454      -0.786236       1.935695       8.560042      -5.204778      14.296829           0.006279
          164              O       4.393731      12.299149       6.024881      -0.507288      30.579190 0.44919638E+03  0.10357304E+05                                 7.772001                            6.547046       0.329115       2.176651                    0.996731      26.540001      69.044300       0.742352       0.357837      -1.136254      -0.019797       0.004913       0.013176       0.024283      -0.011038       0.045991       0.018541      -0.001550      -0.158122      -0.078327       0.031187       0.047140              8.776320       7.427629      -3.698763       0.133761      12.946430      -1.174903       5.954899           0.007536
          165              O       4.346079      11.983742      11.079625      -0.493113      33.295872 0.49641145E+03  0.11719045E+05                                 8.263688                            6.936062       0.311548       2.170201                    0.996835      26.718795      70.011040       0.713905       0.363426      -1.133455       0.025062       0.012189      -0.025469       0.037754      -0.024892      -0.053100      -0.032427      -0.007514      -0.087050      -0.082400       0.034569       0.047831              9.421794       7.628257      -2.614144       0.402959      15.080303       0.095651       5.556824           0.068440
          166              O       5.489727       0.961564       2.168542      -0.520585      34.065188 0.48163897E+03  0.11234261E+05                                 8.291797                            6.711093       0.515515       2.240269                    0.997046      26.397604      67.754627       0.748837       0.350668      -1.148766       0.005026      -0.020868       0.011552       0.024376       0.031179      -0.013241       0.027089       0.025883      -0.110657      -0.057968       0.005554       0.052414              9.719479      10.360780       4.637322      -1.864789      11.354539      -3.852039       7.443117           0.036788
          167              O       7.490028      15.367969       5.649623      -0.556059      32.002329 0.43646085E+03  0.99316530E+04                                 7.819840                            6.306635       0.698652       2.287410                    0.999138      26.412699      66.933302       0.787678       0.341729      -1.156347      -0.031155      -0.023641       0.003094       0.039232       0.010468      -0.018859       0.034861       0.040847      -0.155048      -0.072107       0.021862       0.050245              8.904737      15.176081       1.392591       1.074562       5.652595      -0.984376       5.885533           0.002424
          168              O       5.663007       0.777434      14.908295      -0.547930      41.952738 0.49088557E+03  0.11513516E+05                                 9.541557                            6.777741       0.484305       2.225999                    0.997304      26.557236      68.528432       0.744145       0.350930      -1.147653      -0.051511       0.012315      -0.010100       0.053917       0.010804       0.019253      -0.054268      -0.006221      -0.056740      -0.066277       0.012747       0.053530             12.146443      16.233037       7.976292       3.220176      12.725176       3.748581       7.481116           0.009103

******************************************************
Auxiliary information for the entire system
The total spin magnetic moment of the unit cell is   7.981920
The total net atomic charge of the unit cell is   0.000008
Accuracy of reproducing the electrostatic potential in the unit cell:
  The inner radius (bohr) =    5.0000
  The outer radius (bohr) =   12.0000
  Valid grid points have density less than (e/(bohr^3)) =    0.0001
  The number of valid grid points were=       192224
  The rms potential error without charges in kcal/mol is=      2.90098
  The rms potential error with partial charges in kcal/mol is=      0.67174
  The RRMSE value at monopole order=      0.23156
  The rms potential error with partial charges and cloud penetration in kcal/mol is=      0.66681
  The RRMSE value at monopole order with cloud penetration is=      0.22986
  The rms potential error with partial charges and atomic dipoles in kcal/mol is=      0.32637
  The RRMSE value at dipole order=      0.11250
  The rms potential error with partial charges, atomic dipoles and cloud penetration in kcal/mol is=      0.31271
  The RRMSE value at dipole order with cloud penetration=      0.10780

******************************************************
The electron densities and ab initio electrostatic potential were computed in VASP using the PBE functional and
projector augmented wave method. See the main text of the journal article for a description of computational details.
The atomic charges, dipoles, and quadrupoles were computed with the DDEC6 method as described in
(a) T. A. Manz and N. Gabaldon Limas, RSC Adv. 6 (2016) 47771-47801 DOI: 10.1039/c6ra04656h
(b) N. Gabaldon Limas and T. A. Manz, RSC Adv. 8 (2018) 2678-2707 DOI: 10.1039/c7ra11829e.
For each atom in the material, the electron cloud parameters were fit to the spherically averaged atom-in-material
electron density using radial positions for which this density was between 10^-4 and 10^-2 electrons per cubic bohr.
The polarizabilities, dispersion coefficients, and quantum Drude oscillator (QDO) parameters were fit using the MCLF method.
The magnetic structure of the system was optimized in VASP from the default ferromagnetic initial guess using spin polarization.
The atomic spin moments (ASMs) were computed on this optimized magnetic structure using the DDEC6 partition as inputs
to the method of T. A. Manz and D. S. Sholl, J. Chem. Theory Comput. 7 (2011) 4146-4164 DOI: 10.1021/ct200539n.
The RMSE and RRMSE were computed using a uniform grid with Ewald summation.
