# Supplementary material for: A collection of forcefield precursors for metal–organic frameworks
Source: RSC Adv. 2019 Nov 13;9(63):36492–507. doi: 10.1039/c9ra07327b (PMC9075174; doi:10.1039/c9ra07327b)
Supplement: RA-009-C9RA07327B-s4647 [file RA-009-C9RA07327B-s4647.xyz]

   54
jmolscript: load "" {1 1 1} spacegroup "x,y,z" unitcell [{      8.935000     0.000000     0.000000 }, {     -4.467500     7.737937     0.000000 }, {      0.000000     0.000000    10.878000 }]
Ti     4.467500     0.000000     7.252036     1.681413
Ti     2.233750     3.868969     0.000000     1.681743
Ti    -2.233750     3.868969     3.625964     1.681648
C     -0.339530     5.354652     5.439000     0.500070
C     -1.646944     6.109488     5.439000     0.516731
C      0.339530     5.354652     9.064964     0.500004
C      1.646944     6.109488     9.064964     0.516575
C      0.000000     4.766569     1.813036     0.500027
C      0.000000     3.256898     1.813036     0.516626
C      4.807030     2.383285     5.439000     0.500069
C      6.114444     1.628449     5.439000     0.516730
C      4.127970     2.383285     9.064964     0.500004
C      2.820556     1.628449     9.064964     0.516575
C      4.467500     2.971368     1.813036     0.500027
C      4.467500     4.481039     1.813036     0.516626
O      0.602666     5.903272     6.059046    -0.560131
O     -2.563005     5.627802     4.755862    -0.589152
O      0.343551     4.264377     9.685010    -0.560131
O      1.687821     7.143663     8.381825    -0.589008
O     -0.946217     5.308225     2.433082    -0.560085
O      0.875183     2.704409     1.129898    -0.589136
O      3.864834     1.834665     6.059046    -0.560131
O      7.030505     2.110135     4.755862    -0.589152
O      4.123949     3.473560     9.685010    -0.560131
O      2.779678     0.594274     8.381825    -0.589008
O      5.413717     2.429712     2.433082    -0.560085
O      3.592317     5.033528     1.129898    -0.589136
O      5.070166     1.834665     8.444918    -0.560091
O      1.904495     2.110135     9.748102    -0.589161
O      4.811051     3.473560     4.818954    -0.560148
O      6.155321     0.594274     6.122138    -0.589138
O      3.521284     2.429712     1.192990    -0.560101
O      5.342683     5.033528     2.496175    -0.588986
O     -0.602666     5.903272     8.444918    -0.560091
O      2.563005     5.627802     9.748102    -0.589160
O     -0.343551     4.264377     4.818954    -0.560148
O     -1.687821     7.143663     6.122138    -0.589138
O      0.946217     5.308225     1.192990    -0.560102
O     -0.875183     2.704409     2.496175    -0.588986
H     -0.238118     0.848852    10.327573     0.391184
H      4.705618     6.889085    10.327573     0.391183
H      0.854186     0.218210     0.550427     0.391184
H      3.613314     7.519727     0.550427     0.391184
H     -3.613314     7.519727     3.075537     0.391336
H      8.080814     0.218210     3.075537     0.391337
H      4.229382     6.889085     4.176391     0.391219
H      0.238118     0.848852     4.176391     0.391219
H      3.851432     7.107295     6.701609     0.391212
H      0.616068     0.630642     6.701609     0.391212
H      8.318932     0.630642     7.802463     0.391326
H     -3.851432     7.107295     7.802463     0.391326
N      0.000000     0.000000     0.000000    -0.682824
N      0.000000     0.000000     3.625964    -0.683218
N      0.000000     0.000000     7.252036    -0.683212

The following XYZ coordinates are in angstroms. Other properties are in atomic units.
The sperically averaged electron density of each atom fit to a function of the form exp(a - br)
eigen_1, eigen_2 and eigen_3 are the three eigenvalues of traceless quadrupole moment tensor
  atom number  atomic symbol              X              Y              Z     net charge C6 coefficient C8 coefficient C10 coefficient fluctuating dipole atomic polarizability isotropic forcefield polarizability              a              b squared Pearson coefficient          <r^3>          <r^4>         wp_QDO          m_QDO          q_QDO       dipole_x       dipole_y       dipole_z         dipole            Qxy            Qxz            Qyz     Q(x^2-y^2)  Q(3z^2 - R^2)        eigen_1        eigen_2        eigen_3 static polarizability      alpha(xx)      alpha(xy)      alpha(xz)      alpha(yy)      alpha(yz)      alpha(zz) atomic spin moment
            1             Ti       4.467500       0.000000       7.252036       1.681413      66.723689 0.12363925E+04  0.35095649E+05                                12.391538                           10.536295       1.651914       2.441809                    0.996502      39.657271      98.747892       0.640853       0.336706      -1.207057      -0.000000      -0.000000      -0.000110       0.000110      -0.000019       0.000000       0.000000       0.106675      -0.704050      -0.234683       0.064004       0.170679             14.353306      11.207227      -0.000283       0.000003      16.556574      -0.000002      15.296115           0.827694
            2             Ti       2.233750       3.868969       0.000000       1.681743      66.698266 0.12358321E+04  0.35075471E+05                                12.388350                           10.533882       1.651645       2.441812                    0.996498      39.649219      98.719126       0.640934       0.336704      -1.207068       0.000000       0.000000       0.000008       0.000008       0.046249       0.000000      -0.000000      -0.053149      -0.703421      -0.234474       0.063896       0.170577             14.349333      15.214179      -2.315157       0.000001      12.540890      -0.000001      15.292931           0.827894
            3             Ti      -2.233750       3.868969       3.625964       1.681648      66.706924 0.12360192E+04  0.35082154E+05                                12.389246                           10.534520       1.652435       2.442012                    0.996506      39.653102      98.731121       0.640928       0.336694      -1.207076      -0.000000      -0.000000       0.000107       0.000107      -0.046276       0.000000       0.000000      -0.053116      -0.703831      -0.234610       0.063950       0.170660             14.350470      15.216305       2.315517       0.000002      12.541934       0.000002      15.293171           0.827918
            4              C      -0.339530       5.354652       5.439000       0.500070      23.775884 0.26887648E+03  0.56559882E+04                                 7.481435                            5.767548      -0.020543       2.046181                    0.999378      22.989025      64.364453       0.627610       0.463939      -1.026634       0.127652      -0.073707       0.000005       0.147403       0.018988      -0.057056      -0.098831      -0.021925       0.242619      -0.093287      -0.062362       0.155649              8.447707       8.226181       1.032136       2.292878       9.418022       3.971414       7.698917           0.021784
            5              C      -1.646944       6.109488       5.439000       0.516731      23.703961 0.25127540E+03  0.52119161E+04                                 7.481215                            5.586401       0.092540       2.082775                    0.999425      22.811346      64.014870       0.634035       0.465742      -1.022709      -0.120262       0.069428       0.000001       0.138864       0.045942      -0.058695      -0.101665      -0.053051       0.225363      -0.090610      -0.075814       0.166424              8.657830       8.430015       0.788886       2.450781       9.340917       4.244869       8.202558           0.038937
            6              C       0.339530       5.354652       9.064964       0.500004      23.777873 0.26890328E+03  0.56566832E+04                                 7.481727                            5.767748      -0.020281       2.046246                    0.999380      22.990396      64.368684       0.627614       0.463925      -1.026643      -0.127654      -0.073691      -0.000015       0.147397      -0.018955      -0.057064       0.098832      -0.021876       0.242642      -0.093320      -0.062325       0.155645              8.448046       8.226516      -1.032166       2.292958       9.418473      -3.971577       7.699150           0.021763
            7              C       1.646944       6.109488       9.064964       0.516575      23.706325 0.25130576E+03  0.52126921E+04                                 7.481584                            5.586659       0.092641       2.082774                    0.999428      22.812929      64.019766       0.634035       0.465729      -1.022718       0.120257       0.069363       0.000030       0.138827      -0.045926      -0.058677       0.101692      -0.052888       0.225476      -0.090575      -0.075859       0.166434              8.658257       8.430499      -0.788935       2.450950       9.341379      -4.245067       8.202894           0.038904
            8              C       0.000000       4.766569       1.813036       0.500027      23.777608 0.26890125E+03  0.56566219E+04                                 7.481694                            5.767750      -0.020232       2.046269                    0.999380      22.989941      64.367009       0.627611       0.463929      -1.026643      -0.000014       0.147389       0.000011       0.147389      -0.000006       0.114136      -0.000007       0.043756       0.242668      -0.093337      -0.062323       0.155660              8.447983      10.014230       0.000035      -4.585916       7.630582      -0.000014       7.699137           0.021898
            9              C       0.000000       3.256898       1.813036       0.516626      23.705648 0.25129781E+03  0.52124971E+04                                 7.481549                            5.586645       0.092659       2.082792                    0.999428      22.812414      64.018575       0.634022       0.465741      -1.022709       0.000052      -0.138814      -0.000032       0.138814      -0.000063       0.117428       0.000027       0.106001       0.225522      -0.090588      -0.075876       0.166464              8.658211       9.796788      -0.000030      -4.901785       7.974919       0.000044       8.202925           0.039066
           10              C       4.807030       2.383285       5.439000       0.500069      23.775890 0.26887657E+03  0.56559903E+04                                 7.481436                            5.767549      -0.020543       2.046181                    0.999378      22.989029      64.364464       0.627610       0.463939      -1.026634      -0.127652       0.073707       0.000005       0.147403       0.018988       0.057056       0.098831      -0.021924       0.242619      -0.093287      -0.062362       0.155649              8.447708       8.226182       1.032136      -2.292878       9.418025      -3.971415       7.698918           0.021785
           11              C       6.114444       1.628449       5.439000       0.516730      23.703965 0.25127547E+03  0.52119178E+04                                 7.481215                            5.586401       0.092541       2.082776                    0.999425      22.811349      64.014874       0.634035       0.465742      -1.022709       0.120262      -0.069429       0.000001       0.138865       0.045942       0.058695       0.101665      -0.053051       0.225363      -0.090610      -0.075814       0.166424              8.657830       8.430016       0.788886      -2.450781       9.340917      -4.244869       8.202557           0.038939
           12              C       4.127970       2.383285       9.064964       0.500004      23.777873 0.26890325E+03  0.56566825E+04                                 7.481728                            5.767748      -0.020282       2.046246                    0.999380      22.990395      64.368682       0.627614       0.463925      -1.026643       0.127654       0.073691      -0.000014       0.147397      -0.018955       0.057064      -0.098832      -0.021876       0.242642      -0.093320      -0.062325       0.155645              8.448047       8.226517      -1.032166      -2.292958       9.418473       3.971577       7.699150           0.021763
           13              C       2.820556       1.628449       9.064964       0.516575      23.706319 0.25130576E+03  0.52126922E+04                                 7.481583                            5.586659       0.092640       2.082774                    0.999428      22.812929      64.019766       0.634035       0.465729      -1.022718      -0.120256      -0.069363       0.000030       0.138827      -0.045926       0.058677      -0.101692      -0.052888       0.225476      -0.090575      -0.075859       0.166434              8.658255       8.430497      -0.788930      -2.450946       9.341378       4.245065       8.202891           0.038903
           14              C       4.467500       2.971368       1.813036       0.500027      23.777598 0.26890109E+03  0.56566179E+04                                 7.481691                            5.767748      -0.020231       2.046269                    0.999380      22.989942      64.367010       0.627611       0.463929      -1.026643       0.000014      -0.147389       0.000011       0.147389      -0.000006      -0.114136       0.000007       0.043756       0.242669      -0.093337      -0.062323       0.155660              8.447980      10.014223       0.000037       4.585914       7.630580       0.000015       7.699135           0.021897
           15              C       4.467500       4.481039       1.813036       0.516626      23.705655 0.25129786E+03  0.52124983E+04                                 7.481551                            5.586645       0.092659       2.082791                    0.999428      22.812417      64.018586       0.634022       0.465741      -1.022709      -0.000052       0.138814      -0.000032       0.138814      -0.000063      -0.117428      -0.000027       0.106001       0.225522      -0.090588      -0.075876       0.166464              8.658213       9.796792      -0.000031       4.901787       7.974921      -0.000044       8.202927           0.039067
           16              O       0.602666       5.903272       6.059046      -0.560131      36.671186 0.54821120E+03  0.13234670E+05                                 8.727458                            7.249407       0.320110       2.133358                    0.999193      28.066742      73.778685       0.705753       0.359491      -1.139326       0.001367      -0.072816      -0.038838       0.082538       0.084673       0.015726      -0.018591      -0.041543       0.174622      -0.119490       0.054591       0.064900              9.747448       9.996916       3.228903       3.580986       9.496815       3.552460       9.748613           0.003709
           17              O      -2.563005       5.627802       4.755862      -0.589152      45.360408 0.62478957E+03  0.15596175E+05                                10.116247                            7.789038       0.215633       2.095948                    0.999045      28.679903      76.847569       0.673840       0.364137      -1.134831       0.019291       0.040184       0.032928       0.055418       0.091255       0.007429      -0.018833      -0.008555       0.220678      -0.129799       0.051554       0.078245             11.963861      12.157383       3.646526       5.169056      11.546084       5.241282      12.188116           0.007747
           18              O       0.343551       4.264377       9.685010      -0.560131      36.670683 0.54819892E+03  0.13234285E+05                                 8.727326                            7.249283       0.319789       2.133260                    0.999191      28.066776      73.778261       0.705766       0.359487      -1.139331      -0.063744       0.035239      -0.038893       0.082570      -0.060304      -0.023997      -0.004306      -0.125880       0.174695      -0.119492       0.054556       0.064935              9.747294       6.825355      -1.397808       1.285881      12.668195      -4.877385       9.748332           0.003708
           19              O       1.687821       7.143663       8.381825      -0.589008      45.356297 0.62471878E+03  0.15593989E+05                                10.115706                            7.788652       0.215296       2.095864                    0.999047      28.678291      76.842582       0.673848       0.364142      -1.134825       0.025131      -0.036888       0.033005       0.055512      -0.049398      -0.020000       0.002929      -0.153780       0.220686      -0.129833       0.051617       0.078216             11.963172       8.540719      -1.558469       1.954471      15.161579      -7.096642      12.187220           0.007749
           20              O      -0.946217       5.308225       2.433082      -0.560085      36.668267 0.54816136E+03  0.13233156E+05                                 8.726971                            7.249061       0.320081       2.133353                    0.999192      28.065840      73.775275       0.705772       0.359490      -1.139328       0.062392       0.037573      -0.038846       0.082545      -0.024333       0.008236       0.022899       0.167396       0.174610      -0.119464       0.054574       0.064890              9.746837      12.417264      -1.830915      -4.866547       7.075263       1.324963       9.747984           0.003738
           21              O       0.875183       2.704409       1.129898      -0.589136      45.358107 0.62476007E+03  0.15595238E+05                                10.115860                            7.788826       0.215565       2.095930                    0.999043      28.679398      76.845452       0.673853       0.364135      -1.134834      -0.044457      -0.003358       0.032933       0.055428      -0.041951       0.012607       0.015865       0.162320       0.220837      -0.129833       0.051538       0.078296             11.963308      14.856028      -2.087854      -7.123154       8.846266       1.855831      12.187630           0.007785
           22              O       3.864834       1.834665       6.059046      -0.560131      36.671187 0.54821120E+03  0.13234670E+05                                 8.727458                            7.249407       0.320110       2.133358                    0.999193      28.066741      73.778685       0.705753       0.359491      -1.139326      -0.001367       0.072816      -0.038838       0.082537       0.084673      -0.015726       0.018591      -0.041543       0.174622      -0.119490       0.054591       0.064900              9.747449       9.996917       3.228903      -3.580986       9.496817      -3.552460       9.748613           0.003708
           23              O       7.030505       2.110135       4.755862      -0.589152      45.360385 0.62478924E+03  0.15596165E+05                                10.116244                            7.789037       0.215633       2.095948                    0.999045      28.679895      76.847540       0.673840       0.364137      -1.134831      -0.019291      -0.040184       0.032928       0.055418       0.091255      -0.007429       0.018833      -0.008555       0.220677      -0.129799       0.051553       0.078245             11.963856      12.157380       3.646525      -5.169054      11.546079      -5.241278      12.188110           0.007745
           24              O       4.123949       3.473560       9.685010      -0.560131      36.670691 0.54819904E+03  0.13234289E+05                                 8.727327                            7.249284       0.319788       2.133259                    0.999191      28.066778      73.778270       0.705766       0.359487      -1.139330       0.063744      -0.035239      -0.038893       0.082570      -0.060304       0.023997       0.004306      -0.125880       0.174695      -0.119492       0.054556       0.064935              9.747296       6.825356      -1.397809      -1.285882      12.668198       4.877387       9.748334           0.003708
           25              O       2.779678       0.594274       8.381825      -0.589008      45.356282 0.62471872E+03  0.15593988E+05                                10.115704                            7.788651       0.215296       2.095865                    0.999047      28.678289      76.842573       0.673848       0.364142      -1.134825      -0.025131       0.036888       0.033005       0.055512      -0.049398       0.020000      -0.002929      -0.153780       0.220686      -0.129833       0.051617       0.078216             11.963168       8.540716      -1.558463      -1.954465      15.161573       7.096639      12.187216           0.007749
           26              O       5.413717       2.429712       2.433082      -0.560085      36.668264 0.54816131E+03  0.13233155E+05                                 8.726971                            7.249061       0.320082       2.133354                    0.999192      28.065837      73.775268       0.705772       0.359490      -1.139328      -0.062392      -0.037573      -0.038847       0.082545      -0.024333      -0.008236      -0.022899       0.167395       0.174609      -0.119464       0.054574       0.064890              9.746837      12.417263      -1.830915       4.866547       7.075264      -1.324963       9.747984           0.003739
           27              O       3.592317       5.033528       1.129898      -0.589136      45.358120 0.62476012E+03  0.15595240E+05                                10.115863                            7.788826       0.215564       2.095930                    0.999043      28.679399      76.845459       0.673853       0.364135      -1.134834       0.044457       0.003358       0.032933       0.055428      -0.041951      -0.012607      -0.015865       0.162320       0.220837      -0.129833       0.051538       0.078296             11.963312      14.856037      -2.087855       7.123159       8.846266      -1.855832      12.187633           0.007785
           28              O       5.070166       1.834665       8.444918      -0.560091      36.671599 0.54821738E+03  0.13234894E+05                                 8.727649                            7.249553       0.319811       2.133264                    0.999192      28.066514      73.778973       0.705728       0.359502      -1.139314       0.001328       0.072819       0.038844       0.082543      -0.084649      -0.015723      -0.018582      -0.041571       0.174613      -0.119467       0.054579       0.064888              9.747665       9.997162      -3.228954      -3.581054       9.497094       3.552531       9.748740           0.003702
           29              O       1.904495       2.110135       9.748102      -0.589161      45.359654 0.62478429E+03  0.15595983E+05                                10.116026                            7.788935       0.215585       2.095923                    0.999043      28.680045      76.847358       0.673854       0.364131      -1.134838       0.019325      -0.040193      -0.032956       0.055453      -0.091256      -0.007450      -0.018856      -0.008498       0.220790      -0.129822       0.051542       0.078280             11.963519      12.157121      -3.646368      -5.168881      11.545742       5.241008      12.187695           0.007743
           30              O       4.811051       3.473560       4.818954      -0.560148      36.672578 0.54823725E+03  0.13235463E+05                                 8.727696                            7.249598       0.320185       2.133375                    0.999193      28.067260      73.780640       0.705740       0.359493      -1.139324      -0.063735      -0.035220       0.038856       0.082537       0.060323       0.023955      -0.004320      -0.125903       0.174629      -0.119494       0.054593       0.064900              9.747715       6.825672       1.397912      -1.286014      12.668586      -4.877614       9.748889           0.003710
           31              O       6.155321       0.594274       6.122138      -0.589138      45.360234 0.62478527E+03  0.15596065E+05                                10.116279                            7.789057       0.215524       2.095919                    0.999045      28.679722      76.847449       0.673832       0.364142      -1.134826       0.025152       0.036802      -0.032916       0.055412       0.049334       0.020022       0.002982      -0.153762       0.220689      -0.129793       0.051547       0.078247             11.963903       8.541016       1.558605      -1.954618      15.162519      -7.097192      12.188172           0.007755
           32              O       3.521284       2.429712       1.192990      -0.560101      36.666159 0.54812016E+03  0.13231865E+05                                 8.726488                            7.248661       0.320030       2.133352                    0.999191      28.065471      73.772605       0.705813       0.359477      -1.139342       0.062384      -0.037604       0.038875       0.082566       0.024358      -0.008280       0.022942       0.167368       0.174671      -0.119481       0.054543       0.064938              9.746290      12.416602       1.830945       4.866240       7.074875       1.324958       9.747391           0.003743
           33              O       5.342683       5.033528       2.496175      -0.588986      45.354749 0.62469551E+03  0.15593259E+05                                10.115512                            7.788525       0.215323       2.095885                    0.999047      28.677702      76.840564       0.673852       0.364144      -1.134824      -0.044498       0.003324      -0.032992       0.055494       0.041902      -0.012546       0.015850       0.162451       0.220721      -0.129844       0.051612       0.078232             11.962926      14.855603       2.087690       7.122935       8.846063       1.855702      12.187110           0.007783
           34              O      -0.602666       5.903272       8.444918      -0.560091      36.671590 0.54821726E+03  0.13234890E+05                                 8.727648                            7.249552       0.319811       2.133264                    0.999192      28.066510      73.778962       0.705728       0.359502      -1.139314      -0.001328      -0.072819       0.038845       0.082543      -0.084649       0.015723       0.018582      -0.041570       0.174613      -0.119467       0.054579       0.064887              9.747664       9.997161      -3.228952       3.581053       9.497092      -3.552530       9.748739           0.003703
           35              O       2.563005       5.627802       9.748102      -0.589160      45.359648 0.62478406E+03  0.15595976E+05                                10.116024                            7.788934       0.215585       2.095923                    0.999043      28.680041      76.847342       0.673855       0.364131      -1.134838      -0.019325       0.040193      -0.032956       0.055453      -0.091256       0.007450       0.018856      -0.008498       0.220789      -0.129822       0.051542       0.078280             11.963519      12.157120      -3.646368       5.168881      11.545740      -5.241009      12.187696           0.007742
           36              O      -0.343551       4.264377       4.818954      -0.560148      36.672586 0.54823744E+03  0.13235469E+05                                 8.727698                            7.249600       0.320184       2.133374                    0.999193      28.067262      73.780652       0.705740       0.359493      -1.139324       0.063735       0.035220       0.038856       0.082537       0.060323      -0.023956       0.004320      -0.125903       0.174630      -0.119494       0.054593       0.064900              9.747717       6.825674       1.397912       1.286015      12.668587       4.877614       9.748891           0.003711
           37              O      -1.687821       7.143663       6.122138      -0.589138      45.360249 0.62478548E+03  0.15596071E+05                                10.116282                            7.789058       0.215523       2.095919                    0.999045      28.679725      76.847464       0.673832       0.364142      -1.134826      -0.025152      -0.036802      -0.032916       0.055411       0.049334      -0.020022      -0.002982      -0.153762       0.220689      -0.129793       0.051547       0.078247             11.963906       8.541019       1.558606       1.954619      15.162523       7.097195      12.188177           0.007755
           38              O       0.946217       5.308225       1.192990      -0.560102      36.666179 0.54812062E+03  0.13231879E+05                                 8.726491                            7.248664       0.320030       2.133352                    0.999191      28.065475      73.772617       0.705813       0.359477      -1.139342      -0.062384       0.037604       0.038875       0.082566       0.024358       0.008280      -0.022942       0.167368       0.174671      -0.119481       0.054543       0.064938              9.746294      12.416612       1.830944      -4.866241       7.074876      -1.324955       9.747393           0.003744
           39              O      -0.875183       2.704409       2.496175      -0.588986      45.354724 0.62469523E+03  0.15593250E+05                                10.115508                            7.788523       0.215324       2.095885                    0.999047      28.677696      76.840540       0.673852       0.364144      -1.134824       0.044498      -0.003324      -0.032993       0.055494       0.041902       0.012546      -0.015849       0.162451       0.220721      -0.129844       0.051612       0.078232             11.962919      14.855594       2.087689      -7.122929       8.846061      -1.855701      12.187103           0.007783
           40              H      -0.238118       0.848852      10.327573       0.391184       0.639435 0.43827570E+01  0.38098399E+02                                 1.402767                            1.368123      -1.511157       2.326994                    0.997354       2.563812       7.420061       0.439959       1.601527      -0.651242      -0.013163       0.025968      -0.004900       0.029523      -0.011503       0.003454      -0.006781      -0.008809      -0.018904      -0.009901      -0.007930       0.017831              1.409417       1.200274      -0.039929       0.054039       1.617771      -0.271746       1.410206           0.000164
           41              H       4.705618       6.889085      10.327573       0.391183       0.639436 0.43827651E+01  0.38098483E+02                                 1.402768                            1.368124      -1.511157       2.326993                    0.997354       2.563814       7.420066       0.439959       1.601526      -0.651242       0.013163      -0.025968      -0.004900       0.029523      -0.011503      -0.003454       0.006781      -0.008809      -0.018904      -0.009901      -0.007930       0.017831              1.409418       1.200275      -0.039929      -0.054039       1.617772       0.271747       1.410207           0.000164
           42              H       0.854186       0.218210       0.550427       0.391184       0.639396 0.43824148E+01  0.38094716E+02                                 1.402723                            1.368081      -1.511099       2.327025                    0.997353       2.563710       7.419720       0.439960       1.601553      -0.651238       0.029072       0.001583       0.004899       0.029524      -0.001938       0.007604       0.000398       0.024334      -0.018903      -0.009902      -0.007933       0.017835              1.409372       1.547923       0.160808       0.262348       1.270030       0.089070       1.410163           0.000161
           43              H       3.613314       7.519727       0.550427       0.391184       0.639396 0.43824162E+01  0.38094727E+02                                 1.402722                            1.368080      -1.511098       2.327025                    0.997353       2.563710       7.419717       0.439961       1.601552      -0.651239      -0.029072      -0.001583       0.004899       0.029524      -0.001938      -0.007604      -0.000398       0.024333      -0.018903      -0.009902      -0.007933       0.017835              1.409371       1.547922       0.160808      -0.262348       1.270029      -0.089070       1.410162           0.000161
           44              H      -3.613314       7.519727       3.075537       0.391336       0.639237 0.43813367E+01  0.38085357E+02                                 1.402847                            1.368203      -1.513135       2.326274                    0.997339       2.563683       7.421142       0.439774       1.602233      -0.651129       0.029017      -0.001569      -0.004897       0.029469       0.001948      -0.007587       0.000406       0.024312      -0.018893      -0.009903      -0.007913       0.017816              1.409496       1.548066      -0.160829      -0.262360       1.270155       0.089074       1.410267           0.000161
           45              H       8.080814       0.218210       3.075537       0.391337       0.639236 0.43813290E+01  0.38085276E+02                                 1.402846                            1.368202      -1.513134       2.326274                    0.997339       2.563681       7.421136       0.439774       1.602233      -0.651129      -0.029017       0.001569      -0.004897       0.029469       0.001948       0.007587      -0.000406       0.024312      -0.018893      -0.009903      -0.007913       0.017816              1.409495       1.548065      -0.160829       0.262360       1.270154      -0.089074       1.410266           0.000161
           46              H       4.229382       6.889085       4.176391       0.391219       0.639248 0.43811435E+01  0.38080975E+02                                 1.402522                            1.367895      -1.511064       2.327067                    0.997352       2.563417       7.418656       0.439983       1.601583      -0.651234      -0.013162      -0.025955       0.004911       0.029513       0.011505      -0.003441      -0.006770      -0.008819      -0.018890      -0.009903      -0.007920       0.017823              1.409167       1.200093       0.039913      -0.054023       1.617453      -0.271663       1.409955           0.000164
           47              H       0.238118       0.848852       4.176391       0.391219       0.639248 0.43811465E+01  0.38081005E+02                                 1.402522                            1.367895      -1.511063       2.327067                    0.997352       2.563418       7.418657       0.439983       1.601582      -0.651234       0.013162       0.025955       0.004911       0.029513       0.011505       0.003441       0.006770      -0.008819      -0.018890      -0.009903      -0.007920       0.017823              1.409167       1.200093       0.039913       0.054022       1.617453       0.271662       1.409955           0.000164
           48              H       3.851432       7.107295       6.701609       0.391212       0.639265 0.43812855E+01  0.38082447E+02                                 1.402534                            1.367907      -1.511003       2.327090                    0.997353       2.563459       7.418755       0.439987       1.601558      -0.651238      -0.015899      -0.024377      -0.004910       0.029515       0.009571       0.004141       0.006366      -0.015516      -0.018889      -0.009901      -0.007921       0.017822              1.409180       1.478562       0.200681       0.208263       1.339009       0.182622       1.409970           0.000166
           49              H       0.616068       0.630642       6.701609       0.391212       0.639266 0.43812902E+01  0.38082497E+02                                 1.402535                            1.367907      -1.511004       2.327090                    0.997353       2.563460       7.418758       0.439987       1.601557      -0.651238       0.015899       0.024377      -0.004910       0.029515       0.009571      -0.004141      -0.006366      -0.015516      -0.018889      -0.009901      -0.007921       0.017822              1.409181       1.478562       0.200682      -0.208263       1.339009      -0.182622       1.409971           0.000166
           50              H       8.318932       0.630642       7.802463       0.391326       0.639342 0.43822955E+01  0.38095972E+02                                 1.403019                            1.368364      -1.513423       2.326110                    0.997336       2.564006       7.422424       0.439740       1.602259      -0.651123      -0.015865       0.024342       0.004893       0.029465      -0.009552      -0.004143       0.006364      -0.015524      -0.018895      -0.009900      -0.007911       0.017811              1.409670       1.479109      -0.200796      -0.208361       1.339468       0.182708       1.410434           0.000166
           51              H      -3.851432       7.107295       7.802463       0.391326       0.639342 0.43822964E+01  0.38095983E+02                                 1.403020                            1.368364      -1.513423       2.326110                    0.997336       2.564006       7.422425       0.439740       1.602260      -0.651123       0.015865      -0.024342       0.004893       0.029465      -0.009552       0.004143      -0.006364      -0.015524      -0.018895      -0.009900      -0.007911       0.017811              1.409671       1.479109      -0.200796       0.208361       1.339468      -0.182708       1.410435           0.000166
           52              N       0.000000       0.000000       0.000000      -0.682824      26.298052 0.46485122E+03  0.10788121E+05                                 6.724757                            6.318188       0.603545       2.252518                    0.994604      28.127256      72.917454       0.819543       0.322035      -1.169013       0.000000      -0.000000      -0.000008       0.000008      -0.027844      -0.000000       0.000000       0.032167      -0.154633      -0.051544      -0.006383       0.057928              6.782001       6.475740       0.935659      -0.000000       7.556214       0.000000       6.314048           0.000247
           53              N       0.000000       0.000000       3.625964      -0.683218      26.305406 0.46503540E+03  0.10793384E+05                                 6.725616                            6.319061       0.603696       2.252481                    0.994617      28.132788      72.933366       0.819566       0.321996      -1.169057      -0.000000      -0.000000       0.000233       0.000233       0.027899      -0.000000       0.000000       0.031939      -0.154996      -0.051665      -0.006313       0.057979              6.782844       6.476770      -0.936012      -0.000001       7.557097       0.000000       6.314665           0.000247
           54              N       0.000000       0.000000       7.252036      -0.683212      26.305659 0.46503928E+03  0.10793522E+05                                 6.725670                            6.319074       0.603548       2.252428                    0.994615      28.133115      72.934932       0.819566       0.321995      -1.169055      -0.000000      -0.000000      -0.000239       0.000239       0.000130       0.000000      -0.000000      -0.064269      -0.155012      -0.051671      -0.006300       0.057970              6.782913       8.097763      -0.000330       0.000000       5.936307      -0.000000       6.314669           0.000253

******************************************************
Auxiliary information for the entire system
The total spin magnetic moment of the unit cell is   2.988666
The total net atomic charge of the unit cell is   -0.000000
Accuracy of reproducing the electrostatic potential in the unit cell:
  The inner radius (bohr) =    5.0000
  The outer radius (bohr) =   12.0000
  Valid grid points have density less than (e/(bohr^3)) =    0.0001
  The number of valid grid points were=          832
  The rms potential error without charges in kcal/mol is=      2.68401
  The rms potential error with partial charges in kcal/mol is=      0.52575
  The RRMSE value at monopole order=      0.19588
  The rms potential error with partial charges and cloud penetration in kcal/mol is=      0.52578
  The RRMSE value at monopole order with cloud penetration is=      0.19589
  The rms potential error with partial charges and atomic dipoles in kcal/mol is=      0.51390
  The RRMSE value at dipole order=      0.19147
  The rms potential error with partial charges, atomic dipoles and cloud penetration in kcal/mol is=      0.49893
  The RRMSE value at dipole order with cloud penetration=      0.18589

******************************************************
The electron densities and ab initio electrostatic potential were computed in VASP using the PBE functional and
projector augmented wave method. See the main text of the journal article for a description of computational details.
The atomic charges, dipoles, and quadrupoles were computed with the DDEC6 method as described in
(a) T. A. Manz and N. Gabaldon Limas, RSC Adv. 6 (2016) 47771-47801 DOI: 10.1039/c6ra04656h
(b) N. Gabaldon Limas and T. A. Manz, RSC Adv. 8 (2018) 2678-2707 DOI: 10.1039/c7ra11829e.
For each atom in the material, the electron cloud parameters were fit to the spherically averaged atom-in-material
electron density using radial positions for which this density was between 10^-4 and 10^-2 electrons per cubic bohr.
The polarizabilities, dispersion coefficients, and quantum Drude oscillator (QDO) parameters were fit using the MCLF method.
The magnetic structure of the system was optimized in VASP from the default ferromagnetic initial guess using spin polarization.
The atomic spin moments (ASMs) were computed on this optimized magnetic structure using the DDEC6 partition as inputs
to the method of T. A. Manz and D. S. Sholl, J. Chem. Theory Comput. 7 (2011) 4146-4164 DOI: 10.1021/ct200539n.
The RMSE and RRMSE were computed using a uniform grid with Ewald summation.
