# Supplementary material for: A collection of forcefield precursors for metal–organic frameworks
Source: RSC Adv. 2019 Nov 13;9(63):36492–507. doi: 10.1039/c9ra07327b (PMC9075174; doi:10.1039/c9ra07327b)
Supplement: RA-009-C9RA07327B-s4648 [file RA-009-C9RA07327B-s4648.xyz]

   54
jmolscript: load "" {1 1 1} spacegroup "x,y,z" unitcell [{      8.939000     0.000000     0.000000 }, {     -4.469500     7.741401     0.000000 }, {      0.000000     0.000000    10.893000 }]
Ti    -2.234750     3.870701     1.815536     1.684703
Ti     4.469500     0.000000     9.077464     1.684608
Ti     2.234750     3.870701     5.446500     1.684785
C      0.000000     4.772574     3.630964     0.503165
C      0.000000     3.258975     3.630964     0.503190
C     -0.336330     5.355114     0.000000     0.503310
C     -1.647145     6.111914     0.000000     0.503094
C      0.336330     5.355114     7.262036     0.503140
C      1.647145     6.111914     7.262036     0.503135
C      4.469500     2.968827     3.630964     0.503164
C      4.469500     4.482426     3.630964     0.503190
C      4.805830     2.386287     0.000000     0.503310
C      6.116645     1.629487     0.000000     0.503094
C      4.133170     2.386287     7.262036     0.503140
C      2.822355     1.629487     7.262036     0.503135
O     -0.947355     5.310911     3.010281    -0.561704
O     -0.877720     2.698652     2.942526    -0.586012
O      0.603561     5.906379    10.272317    -0.561847
O     -1.693538     7.152203    10.204562    -0.586017
O      0.343794     4.265512     6.641244    -0.561869
O      2.571259     5.631947     6.573490    -0.586052
O      5.416855     2.430490     3.010281    -0.561704
O      5.347220     5.042749     2.942526    -0.586012
O      3.865939     1.835022    10.272317    -0.561847
O      6.163038     0.589198    10.204562    -0.586017
O      4.125706     3.475889     6.641244    -0.561869
O      1.898241     2.109454     6.573490    -0.586052
O      3.522145     2.430490     4.251756    -0.561833
O      3.591780     5.042749     4.319510    -0.586021
O      5.073061     1.835022     7.882719    -0.561723
O      2.775962     0.589198     7.950474    -0.586039
O      4.813294     3.475889     0.620683    -0.561858
O      7.040759     2.109454     0.688438    -0.586029
O      0.947355     5.310911     4.251756    -0.561834
O      0.877720     2.698652     4.319510    -0.586020
O     -0.603561     5.906379     7.882719    -0.561723
O      1.693538     7.152203     7.950474    -0.586039
O     -0.343794     4.265512     0.620683    -0.561858
O     -2.571259     5.631947     0.688438    -0.586028
H      3.933383     7.054816     9.627124     0.399179
H      0.536117     0.686585     9.627124     0.399179
H      8.402883     0.686585     8.527912     0.399163
H     -3.933383     7.054816     8.527912     0.399163
H     -0.326542     0.807583     5.996161     0.399279
H      4.796042     6.933818     5.996161     0.399280
H      0.862658     0.120998     4.896839     0.399279
H      3.606842     7.620403     4.896839     0.399279
H     -3.606842     7.620403     2.365088     0.399176
H      8.076342     0.120998     2.365088     0.399176
H      4.142958     6.933818     1.265876     0.399188
H      0.326542     0.807583     1.265876     0.399188
N      0.000000     0.000000     9.077464    -0.702752
N      0.000000     0.000000     5.446500    -0.703174
N      0.000000     0.000000     1.815536    -0.702758

The following XYZ coordinates are in angstroms. Other properties are in atomic units.
The sperically averaged electron density of each atom fit to a function of the form exp(a - br)
eigen_1, eigen_2 and eigen_3 are the three eigenvalues of traceless quadrupole moment tensor
  atom number  atomic symbol              X              Y              Z     net charge C6 coefficient C8 coefficient C10 coefficient fluctuating dipole atomic polarizability isotropic forcefield polarizability              a              b squared Pearson coefficient          <r^3>          <r^4>         wp_QDO          m_QDO          q_QDO       dipole_x       dipole_y       dipole_z         dipole            Qxy            Qxz            Qyz     Q(x^2-y^2)  Q(3z^2 - R^2)        eigen_1        eigen_2        eigen_3 static polarizability      alpha(xx)      alpha(xy)      alpha(xz)      alpha(yy)      alpha(yz)      alpha(zz) atomic spin moment
            1             Ti      -2.234750       3.870701       1.815536       1.684703      66.540121 0.12352398E+04  0.35058840E+05                                12.379558                           10.537869       1.660247       2.444785                    0.996567      39.626900      98.704081       0.640139       0.337121      -1.206545      -0.000000       0.000000       0.000016       0.000016      -0.046094      -0.000000      -0.000000      -0.052901      -0.699735      -0.233245       0.063479       0.169766             14.336481      15.200651       2.323375      -0.000002      12.516827      -0.000002      15.291965           0.824254
            2             Ti       4.469500       0.000000       9.077464       1.684608      66.547270 0.12353955E+04  0.35064470E+05                                12.380529                           10.538601       1.660034       2.444703                    0.996565      39.628613      98.711039       0.640108       0.337125      -1.206537      -0.000000      -0.000000      -0.000012       0.000012      -0.000020      -0.000000      -0.000000       0.106249      -0.699949      -0.233316       0.063534       0.169783             14.337704      11.176547      -0.000445      -0.000000      16.543393      -0.000000      15.293173           0.823958
            3             Ti       2.234750       3.870701       5.446500       1.684785      66.546643 0.12353659E+04  0.35063682E+05                                12.380879                           10.538830       1.658635       2.444307                    0.996558      39.626900      98.709222       0.640065       0.337148      -1.206508       0.000000       0.000000      -0.000008       0.000008       0.046069       0.000000       0.000000      -0.052932      -0.700101      -0.233367       0.063553       0.169814             14.338136      15.202444      -2.324026      -0.000002      12.518905       0.000002      15.293058           0.824078
            4              C       0.000000       4.772574       3.630964       0.503165      23.807209 0.26919683E+03  0.56665055E+04                                 7.494304                            5.776711      -0.030733       2.042329                    0.999389      23.025648      64.566353       0.625948       0.464860      -1.025746       0.000045       0.147406       0.000050       0.147406       0.000036      -0.114050       0.000061       0.043225       0.244974      -0.093484      -0.062441       0.155925              8.461422      10.065369      -0.000113       4.608433       7.595889      -0.000038       7.723007           0.022096
            5              C       0.000000       3.258975       3.630964       0.503190      24.254084 0.26000096E+03  0.54347299E+04                                 7.578982                            5.669166       0.100241       2.080535                    0.999430      23.061308      64.795702       0.632133       0.463548      -1.024744      -0.000006      -0.139068       0.000089       0.139068       0.000002      -0.117085       0.000020       0.102746       0.230546      -0.089797      -0.076468       0.166265              8.771688       9.923642       0.000109       4.969301       8.075593       0.000038       8.315830           0.040438
            6              C      -0.336330       5.355114       0.000000       0.503310      23.801269 0.26911409E+03  0.56643452E+04                                 7.493151                            5.775868      -0.030299       2.042524                    0.999385      23.022666      64.556226       0.625984       0.464868      -1.025739       0.127669      -0.073717      -0.000007       0.147423       0.018690       0.057006       0.098745      -0.021586       0.244910      -0.093475      -0.062401       0.155877              8.460066       8.212156       1.069076      -2.303672       9.446637      -3.990100       7.721404           0.021969
            7              C      -1.647145       6.111914       0.000000       0.503094      24.254799 0.26000843E+03  0.54348794E+04                                 7.578712                            5.668968       0.101030       2.080726                    0.999435      23.062313      64.796707       0.632196       0.463502      -1.024778      -0.120497       0.069563      -0.000002       0.139135       0.044496       0.058556       0.101426      -0.051380       0.230483      -0.089793      -0.076494       0.166287              8.771327       8.537472       0.800159      -2.484452       9.461403      -4.303197       8.315106           0.040278
            8              C       0.336330       5.355114       7.262036       0.503140      23.807394 0.26919781E+03  0.56665422E+04                                 7.494329                            5.776702      -0.030760       2.042314                    0.999389      23.026108      64.568133       0.625950       0.464857      -1.025746      -0.127638      -0.073750      -0.000045       0.147412      -0.018706       0.057068      -0.098731      -0.021689       0.244949      -0.093466      -0.062447       0.155912              8.461472       8.213419      -1.069394      -2.304254       9.448004       3.991028       7.722994           0.021951
            9              C       1.647145       6.111914       7.262036       0.503135      24.254746 0.26000883E+03  0.54349253E+04                                 7.579011                            5.669176       0.100194       2.080508                    0.999430      23.061849      64.797005       0.632146       0.463536      -1.024753       0.120446       0.069539      -0.000086       0.139079      -0.044486       0.058546      -0.101370      -0.051374       0.230493      -0.089785      -0.076449       0.166233              8.771724       8.537598      -0.800182      -2.484619       9.461807       4.303562       8.315769           0.040250
           10              C       4.469500       2.968827       3.630964       0.503164      23.807207 0.26919682E+03  0.56665054E+04                                 7.494304                            5.776711      -0.030732       2.042329                    0.999389      23.025648      64.566353       0.625948       0.464860      -1.025746      -0.000045      -0.147406       0.000050       0.147406       0.000036       0.114050      -0.000061       0.043225       0.244974      -0.093484      -0.062441       0.155925              8.461421      10.065368      -0.000113      -4.608432       7.595889       0.000038       7.723007           0.022096
           11              C       4.469500       4.482426       3.630964       0.503190      24.254088 0.26000098E+03  0.54347304E+04                                 7.578983                            5.669166       0.100241       2.080535                    0.999430      23.061309      64.795703       0.632133       0.463548      -1.024744       0.000006       0.139068       0.000089       0.139068       0.000002       0.117086      -0.000020       0.102746       0.230546      -0.089797      -0.076468       0.166265              8.771689       9.923643       0.000109      -4.969302       8.075593      -0.000038       8.315831           0.040440
           12              C       4.805830       2.386287       0.000000       0.503310      23.801267 0.26911405E+03  0.56643443E+04                                 7.493151                            5.775868      -0.030299       2.042524                    0.999385      23.022664      64.556223       0.625984       0.464868      -1.025739      -0.127668       0.073717      -0.000007       0.147422       0.018690      -0.057006      -0.098745      -0.021586       0.244910      -0.093475      -0.062401       0.155876              8.460066       8.212156       1.069076       2.303672       9.446638       3.990100       7.721404           0.021968
           13              C       6.116645       1.629487       0.000000       0.503094      24.254791 0.26000834E+03  0.54348771E+04                                 7.578711                            5.668967       0.101030       2.080726                    0.999435      23.062308      64.796691       0.632196       0.463502      -1.024778       0.120497      -0.069563      -0.000002       0.139135       0.044496      -0.058556      -0.101426      -0.051380       0.230482      -0.089793      -0.076494       0.166287              8.771325       8.537470       0.800159       2.484451       9.461401       4.303195       8.315104           0.040277
           14              C       4.133170       2.386287       7.262036       0.503140      23.807394 0.26919781E+03  0.56665421E+04                                 7.494329                            5.776702      -0.030760       2.042314                    0.999389      23.026108      64.568133       0.625950       0.464857      -1.025746       0.127638       0.073750      -0.000045       0.147412      -0.018706      -0.057068       0.098731      -0.021689       0.244949      -0.093465      -0.062447       0.155912              8.461472       8.213418      -1.069394       2.304253       9.448005      -3.991028       7.722994           0.021952
           15              C       2.822355       1.629487       7.262036       0.503135      24.254741 0.26000878E+03  0.54349239E+04                                 7.579009                            5.669176       0.100195       2.080508                    0.999430      23.061846      64.796993       0.632146       0.463536      -1.024753      -0.120446      -0.069539      -0.000086       0.139079      -0.044486      -0.058546       0.101370      -0.051374       0.230493      -0.089785      -0.076449       0.166233              8.771723       8.537597      -0.800181       2.484618       9.461805      -4.303561       8.315767           0.040250
           16              O      -0.947355       5.310911       3.010281      -0.561704      36.935364 0.55260706E+03  0.13369921E+05                                 8.774109                            7.283201       0.306098       2.127687                    0.999181      28.142566      74.103326       0.703290       0.359964      -1.138741       0.061291       0.037074       0.037537       0.080871      -0.024138      -0.007883      -0.023391       0.168681       0.175429      -0.120259       0.055326       0.064933              9.802829      12.515613      -1.817460       4.906785       7.087846      -1.313084       9.805026           0.003987
           17              O      -0.877720       2.698652       2.942526      -0.586012      45.451280 0.62989651E+03  0.15752589E+05                                10.130796                            7.818877       0.210102       2.092745                    0.999082      28.723977      76.986947       0.672934       0.363958      -1.135194       0.045097      -0.003333       0.030968       0.054807       0.043807      -0.010006       0.018881       0.162836       0.223086      -0.131727       0.054126       0.077601             11.977991      14.888073       2.092281       7.131572       8.820144       1.835114      12.225757           0.007467
           18              O       0.603561       5.906379      10.272317      -0.561847      36.944917 0.55277941E+03  0.13375191E+05                                 8.775785                            7.284480       0.305620       2.127496                    0.999181      28.145665      74.115591       0.703204       0.359978      -1.138725       0.001510      -0.071561       0.037520       0.080815       0.085081      -0.016357       0.018544      -0.042532       0.175509      -0.120257       0.055318       0.064939              9.804810      10.020638       3.259855      -3.591284       9.586839      -3.593847       9.806954           0.003950
           19              O      -1.693538       7.152203      10.204562      -0.586017      45.452743 0.62991271E+03  0.15753109E+05                                10.131050                            7.819039       0.209975       2.092707                    0.999082      28.724114      76.987804       0.672919       0.363963      -1.135189      -0.025420      -0.037399       0.031003       0.054827       0.048635       0.021371      -0.000778      -0.157308       0.223089      -0.131752       0.054144       0.077607             11.978316       8.525350       1.581519      -1.976676      15.183679      -7.093869      12.225921           0.007432
           20              O       0.343794       4.265512       6.641244      -0.561869      36.945300 0.55278998E+03  0.13375482E+05                                 8.775783                            7.284491       0.305867       2.127579                    0.999183      28.145723      74.115303       0.703214       0.359973      -1.138732      -0.062731       0.034478       0.037537       0.080827      -0.060951       0.024223       0.004852      -0.126140       0.175428      -0.120246       0.055294       0.064952              9.804817       6.872224      -1.442053      -1.316746      12.734851       4.907230       9.807375           0.003948
           21              O       2.571259       5.631947       6.573490      -0.586052      45.454216 0.62994001E+03  0.15753906E+05                                10.131185                            7.819106       0.210183       2.092773                    0.999082      28.724220      76.987463       0.672931       0.363954      -1.135200      -0.019679       0.040760       0.031045       0.054886      -0.092405      -0.011404      -0.018104      -0.005560       0.223131      -0.131734       0.054129       0.077605             11.978563      12.149378      -3.673761      -5.155367      11.559728       5.259028      12.226583           0.007415
           22              O       5.416855       2.430490       3.010281      -0.561704      36.935371 0.55260722E+03  0.13369926E+05                                 8.774111                            7.283202       0.306097       2.127687                    0.999181      28.142568      74.103337       0.703290       0.359964      -1.138741      -0.061291      -0.037074       0.037537       0.080871      -0.024138       0.007883       0.023391       0.168681       0.175429      -0.120259       0.055326       0.064933              9.802830      12.515614      -1.817461      -4.906784       7.087848       1.313085       9.805027           0.003987
           23              O       5.347220       5.042749       2.942526      -0.586012      45.451285 0.62989649E+03  0.15752589E+05                                10.130796                            7.818877       0.210102       2.092745                    0.999082      28.723978      76.986948       0.672934       0.363958      -1.135194      -0.045096       0.003333       0.030968       0.054807       0.043807       0.010006      -0.018881       0.162835       0.223086      -0.131727       0.054126       0.077601             11.977992      14.888076       2.092281      -7.131574       8.820143      -1.835113      12.225758           0.007466
           24              O       3.865939       1.835022      10.272317      -0.561847      36.944912 0.55277931E+03  0.13375188E+05                                 8.775785                            7.284480       0.305619       2.127496                    0.999181      28.145662      74.115582       0.703204       0.359978      -1.138725      -0.001510       0.071561       0.037520       0.080815       0.085081       0.016357      -0.018544      -0.042532       0.175510      -0.120257       0.055318       0.064939              9.804809      10.020637       3.259855       3.591284       9.586839       3.593847       9.806953           0.003951
           25              O       6.163038       0.589198      10.204562      -0.586017      45.452729 0.62991249E+03  0.15753102E+05                                10.131049                            7.819038       0.209975       2.092707                    0.999082      28.724108      76.987786       0.672919       0.363963      -1.135189       0.025420       0.037398       0.031004       0.054827       0.048635      -0.021371       0.000778      -0.157308       0.223089      -0.131752       0.054144       0.077607             11.978314       8.525348       1.581519       1.976675      15.183676       7.093868      12.225918           0.007432
           26              O       4.125706       3.475889       6.641244      -0.561869      36.945301 0.55278997E+03  0.13375481E+05                                 8.775783                            7.284491       0.305867       2.127579                    0.999183      28.145723      74.115302       0.703214       0.359973      -1.138732       0.062731      -0.034478       0.037537       0.080827      -0.060951      -0.024223      -0.004852      -0.126140       0.175428      -0.120246       0.055294       0.064952              9.804817       6.872224      -1.442053       1.316746      12.734853      -4.907231       9.807375           0.003947
           27              O       1.898241       2.109454       6.573490      -0.586052      45.454218 0.62994010E+03  0.15753908E+05                                10.131185                            7.819107       0.210182       2.092773                    0.999082      28.724221      76.987466       0.672931       0.363954      -1.135200       0.019679      -0.040760       0.031045       0.054886      -0.092405       0.011404       0.018104      -0.005560       0.223131      -0.131734       0.054129       0.077605             11.978563      12.149379      -3.673761       5.155367      11.559728      -5.259026      12.226582           0.007414
           28              O       3.522145       2.430490       4.251756      -0.561833      36.940070 0.55269828E+03  0.13372654E+05                                 8.774797                            7.283754       0.306137       2.127682                    0.999184      28.144289      74.108858       0.703271       0.359960      -1.138747       0.061218      -0.037110      -0.037515       0.080822       0.024151       0.007916      -0.023410       0.168617       0.175405      -0.120235       0.055284       0.064951              9.803642      12.516396       1.817368      -4.907419       7.088258      -1.313132       9.806271           0.003985
           29              O       3.591780       5.042749       4.319510      -0.586021      45.452390 0.62991091E+03  0.15753004E+05                                10.130973                            7.818961       0.210172       2.092784                    0.999082      28.723506      76.985260       0.672933       0.363957      -1.135197       0.045123       0.003335      -0.031019       0.054858      -0.043798       0.009978       0.018911       0.162839       0.223178      -0.131744       0.054125       0.077618             11.978297      14.888220      -2.092137      -7.131971       8.820186       1.835118      12.226483           0.007458
           30              O       5.073061       1.835022       7.882719      -0.561723      36.939520 0.55267869E+03  0.13372136E+05                                 8.774917                            7.283795       0.305816       2.127588                    0.999181      28.143584      74.108233       0.703241       0.359976      -1.138728       0.001443       0.071616      -0.037533       0.080869      -0.085113       0.016330       0.018527      -0.042556       0.175443      -0.120271       0.055334       0.064937              9.803803      10.019701      -3.259433       3.590954       9.585788      -3.593361       9.805921           0.003947
           31              O       2.775962       0.589198       7.950474      -0.586039      45.453632 0.62993319E+03  0.15753746E+05                                10.131125                            7.819102       0.210076       2.092721                    0.999083      28.724791      76.989871       0.672924       0.363957      -1.135194      -0.025441       0.037404      -0.030981       0.054828      -0.048612      -0.021362      -0.000784      -0.157269       0.223052      -0.131716       0.054127       0.077590             11.978405       8.525521      -1.581466       1.976623      15.183679      -7.093931      12.226014           0.007429
           32              O       4.813294       3.475889       0.620683      -0.561858      36.945980 0.55279908E+03  0.13375798E+05                                 8.775990                            7.284643       0.305695       2.127517                    0.999181      28.145959      74.116925       0.703191       0.359982      -1.138722      -0.062720      -0.034469      -0.037544       0.080817       0.060954      -0.024223       0.004885      -0.126103       0.175516      -0.120253       0.055314       0.064939              9.805040       6.872316       1.442110       1.316729      12.735613       4.907203       9.807193           0.003951
           33              O       7.040759       2.109454       0.688438      -0.586029      45.452245 0.62990582E+03  0.15752868E+05                                10.130911                            7.818942       0.210058       2.092731                    0.999082      28.724082      76.987134       0.672931       0.363958      -1.135194      -0.019675      -0.040713      -0.031019       0.054835       0.092440       0.011360      -0.018120      -0.005573       0.223079      -0.131757       0.054152       0.077604             11.978143      12.149320       3.673881       5.155072      11.559375       5.258685      12.225734           0.007423
           34              O       0.947355       5.310911       4.251756      -0.561834      36.940081 0.55269844E+03  0.13372659E+05                                 8.774799                            7.283755       0.306136       2.127681                    0.999184      28.144292      74.108871       0.703271       0.359960      -1.138747      -0.061218       0.037110      -0.037515       0.080822       0.024151      -0.007916       0.023410       0.168617       0.175405      -0.120235       0.055284       0.064951              9.803644      12.516400       1.817368       4.907422       7.088259       1.313132       9.806274           0.003985
           35              O       0.877720       2.698652       4.319510      -0.586020      45.452383 0.62991089E+03  0.15753004E+05                                10.130972                            7.818961       0.210172       2.092784                    0.999082      28.723505      76.985256       0.672933       0.363957      -1.135197      -0.045123      -0.003335      -0.031019       0.054858      -0.043798      -0.009978      -0.018911       0.162839       0.223178      -0.131744       0.054125       0.077618             11.978294      14.888216      -2.092137       7.131968       8.820187      -1.835119      12.226480           0.007458
           36              O      -0.603561       5.906379       7.882719      -0.561723      36.939509 0.55267848E+03  0.13372130E+05                                 8.774915                            7.283794       0.305818       2.127589                    0.999181      28.143580      74.108217       0.703241       0.359976      -1.138728      -0.001443      -0.071617      -0.037533       0.080869      -0.085113      -0.016331      -0.018527      -0.042556       0.175443      -0.120271       0.055334       0.064937              9.803801      10.019699      -3.259432      -3.590953       9.585786       3.593360       9.805919           0.003946
           37              O       1.693538       7.152203       7.950474      -0.586039      45.453643 0.62993336E+03  0.15753751E+05                                10.131127                            7.819103       0.210076       2.092721                    0.999083      28.724795      76.989884       0.672924       0.363957      -1.135194       0.025441      -0.037404      -0.030981       0.054828      -0.048612       0.021362       0.000784      -0.157269       0.223052      -0.131716       0.054127       0.077589             11.978407       8.525522      -1.581466      -1.976624      15.183682       7.093933      12.226016           0.007429
           38              O      -0.343794       4.265512       0.620683      -0.561858      36.945979 0.55279909E+03  0.13375798E+05                                 8.775989                            7.284642       0.305697       2.127518                    0.999181      28.145962      74.116930       0.703191       0.359982      -1.138722       0.062720       0.034469      -0.037544       0.080817       0.060954       0.024223      -0.004885      -0.126103       0.175516      -0.120252       0.055314       0.064939              9.805039       6.872315       1.442109      -1.316729      12.735611      -4.907202       9.807192           0.003950
           39              O      -2.571259       5.631947       0.688438      -0.586028      45.452243 0.62990572E+03  0.15752864E+05                                10.130911                            7.818942       0.210058       2.092731                    0.999082      28.724080      76.987131       0.672931       0.363958      -1.135194       0.019675       0.040713      -0.031019       0.054834       0.092440      -0.011360       0.018120      -0.005573       0.223079      -0.131757       0.054152       0.077604             11.978144      12.149319       3.673881      -5.155072      11.559376      -5.258687      12.225736           0.007422
           40              H       3.933383       7.054816       9.627124       0.399179       0.596554 0.40198350E+01  0.34272779E+02                                 1.354723                            1.323412      -1.398099       2.396645                    0.997754       2.473237       7.140607       0.439695       1.633855      -0.646556      -0.009252      -0.028680       0.004959       0.030541       0.007929      -0.002508      -0.006279      -0.017922      -0.020672      -0.008824      -0.008476       0.017300              1.359367       1.372471       0.184944      -0.190960       1.331556      -0.186787       1.374076           0.000281
           41              H       0.536117       0.686585       9.627124       0.399179       0.596554 0.40198355E+01  0.34272782E+02                                 1.354723                            1.323412      -1.398099       2.396645                    0.997754       2.473237       7.140606       0.439695       1.633854      -0.646556       0.009252       0.028680       0.004959       0.030541       0.007929       0.002508       0.006279      -0.017922      -0.020672      -0.008824      -0.008476       0.017300              1.359367       1.372471       0.184944       0.190960       1.331555       0.186787       1.374076           0.000280
           42              H       8.402883       0.686585       8.527912       0.399163       0.596495 0.40192172E+01  0.34265691E+02                                 1.354554                            1.323247      -1.398038       2.396665                    0.997754       2.473014       7.139431       0.439761       1.633697      -0.646581      -0.009262       0.028693      -0.004977       0.030559      -0.007925       0.002507      -0.006271      -0.017922      -0.020683      -0.008825      -0.008470       0.017295              1.359198       1.372309      -0.184928       0.190923       1.331410      -0.186747       1.373875           0.000280
           43              H      -3.933383       7.054816       8.527912       0.399163       0.596495 0.40192172E+01  0.34265691E+02                                 1.354554                            1.323247      -1.398037       2.396665                    0.997754       2.473014       7.139431       0.439761       1.633697      -0.646581       0.009262      -0.028693      -0.004977       0.030559      -0.007925      -0.002507       0.006271      -0.017922      -0.020683      -0.008825      -0.008470       0.017295              1.359198       1.372309      -0.184928      -0.190923       1.331410       0.186747       1.373875           0.000280
           44              H      -0.326542       0.807583       5.996161       0.399279       0.596376 0.40184156E+01  0.34258299E+02                                 1.354554                            1.323261      -1.398098       2.396733                    0.997758       2.472947       7.139962       0.439671       1.634057      -0.646523      -0.020212       0.022320       0.004946       0.030515      -0.011726      -0.004175       0.005320      -0.004769      -0.020628      -0.008823      -0.008472       0.017295              1.359193       1.181493      -0.074733      -0.066265       1.522178       0.258689       1.373908           0.000276
           45              H       4.796042       6.933818       5.996161       0.399280       0.596375 0.40184087E+01  0.34258229E+02                                 1.354554                            1.323260      -1.398097       2.396734                    0.997759       2.472945       7.139958       0.439671       1.634058      -0.646523       0.020212      -0.022320       0.004946       0.030515      -0.011726       0.004175      -0.005320      -0.004769      -0.020628      -0.008823      -0.008472       0.017295              1.359193       1.181492      -0.074733       0.066265       1.522178      -0.258689       1.373908           0.000276
           46              H       0.862658       0.120998       4.896839       0.399279       0.596323 0.40179402E+01  0.34253158E+02                                 1.354470                            1.323181      -1.397944       2.396810                    0.997759       2.472781       7.139319       0.439686       1.634054      -0.646525       0.029438      -0.006346      -0.004947       0.030518      -0.003799      -0.006700       0.000958       0.022701      -0.020626      -0.008824      -0.008477       0.017301              1.359109       1.501626       0.110143      -0.257143       1.201873      -0.071951       1.373827           0.000273
           47              H       3.606842       7.620403       4.896839       0.399279       0.596322 0.40179360E+01  0.34253117E+02                                 1.354470                            1.323181      -1.397943       2.396810                    0.997759       2.472780       7.139318       0.439686       1.634056      -0.646525      -0.029438       0.006346      -0.004947       0.030518      -0.003799       0.006700      -0.000958       0.022701      -0.020626      -0.008824      -0.008477       0.017301              1.359109       1.501626       0.110143       0.257143       1.201873       0.071951       1.373827           0.000273
           48              H      -3.606842       7.620403       2.365088       0.399176       0.596388 0.40182618E+01  0.34255340E+02                                 1.354378                            1.323080      -1.397757       2.396823                    0.997758       2.472673       7.138101       0.439795       1.633675      -0.646586       0.029484       0.006325       0.004981       0.030563       0.003799       0.006689       0.000965       0.022696      -0.020682      -0.008827      -0.008474       0.017301              1.359019       1.501574      -0.110147       0.257135       1.201785      -0.071955       1.373699           0.000273
           49              H       8.076342       0.120998       2.365088       0.399176       0.596387 0.40182601E+01  0.34255320E+02                                 1.354377                            1.323080      -1.397757       2.396823                    0.997758       2.472673       7.138099       0.439795       1.633674      -0.646586      -0.029484      -0.006325       0.004981       0.030563       0.003799      -0.006689      -0.000965       0.022696      -0.020682      -0.008827      -0.008474       0.017301              1.359019       1.501573      -0.110147      -0.257135       1.201784       0.071955       1.373699           0.000273
           50              H       4.142958       6.933818       1.265876       0.399188       0.596519 0.40195281E+01  0.34269475E+02                                 1.354668                            1.323361      -1.398114       2.396647                    0.997754       2.473126       7.140193       0.439704       1.633853      -0.646556      -0.020212      -0.022351      -0.004961       0.030541       0.011726       0.004182       0.005312      -0.004773      -0.020672      -0.008825      -0.008476       0.017301              1.359311       1.181576       0.074751       0.066278       1.522340       0.258747       1.374018           0.000277
           51              H       0.326542       0.807583       1.265876       0.399188       0.596518 0.40195243E+01  0.34269438E+02                                 1.354668                            1.323361      -1.398115       2.396647                    0.997754       2.473125       7.140191       0.439704       1.633854      -0.646556       0.020212       0.022351      -0.004961       0.030541       0.011726      -0.004182      -0.005312      -0.004773      -0.020672      -0.008825      -0.008476       0.017301              1.359311       1.181575       0.074751      -0.066278       1.522339      -0.258747       1.374018           0.000277
           52              N       0.000000       0.000000       9.077464      -0.702752      26.339211 0.47339123E+03  0.11040461E+05                                 6.738899                            6.395797       0.558536       2.237812                    0.993990      28.285181      73.595074       0.810473       0.324041      -1.166773      -0.000000      -0.000000      -0.000061       0.000061      -0.000022       0.000000       0.000000      -0.046332      -0.167825      -0.055942       0.004805       0.051137              6.752679       7.295483      -0.000047       0.000000       6.574039      -0.000000       6.388515           0.000256
           53              N       0.000000       0.000000       5.446500      -0.703174      26.345691 0.47356309E+03  0.11045378E+05                                 6.739771                            6.396779       0.558822       2.237815                    0.994005      28.289260      73.606684       0.810452       0.324023      -1.166799       0.000000       0.000000       0.000005       0.000005      -0.019972       0.000000      -0.000000       0.023079      -0.167802      -0.055934       0.004901       0.051033              6.753500       6.754893       0.312621      -0.000000       7.116011       0.000000       6.389595           0.000248
           54              N       0.000000       0.000000       1.815536      -0.702758      26.338904 0.47338615E+03  0.11040282E+05                                 6.738840                            6.395789       0.558700       2.237874                    0.993993      28.284754      73.593083       0.810471       0.324044      -1.166773      -0.000000      -0.000000       0.000064       0.000064       0.020056       0.000000      -0.000000       0.023227      -0.167792      -0.055931       0.004789       0.051141              6.752605       6.754253      -0.312379       0.000000       7.115054       0.000000       6.388509           0.000248

******************************************************
Auxiliary information for the entire system
The total spin magnetic moment of the unit cell is   2.987104
The total net atomic charge of the unit cell is   0.000001
Accuracy of reproducing the electrostatic potential in the unit cell:
  The inner radius (bohr) =    5.0000
  The outer radius (bohr) =   12.0000
  Valid grid points have density less than (e/(bohr^3)) =    0.0001
  The number of valid grid points were=          696
  The rms potential error without charges in kcal/mol is=      2.65805
  The rms potential error with partial charges in kcal/mol is=      0.48291
  The RRMSE value at monopole order=      0.18168
  The rms potential error with partial charges and cloud penetration in kcal/mol is=      0.48243
  The RRMSE value at monopole order with cloud penetration is=      0.18150
  The rms potential error with partial charges and atomic dipoles in kcal/mol is=      0.48815
  The RRMSE value at dipole order=      0.18365
  The rms potential error with partial charges, atomic dipoles and cloud penetration in kcal/mol is=      0.47281
  The RRMSE value at dipole order with cloud penetration=      0.17788

******************************************************
The electron densities and ab initio electrostatic potential were computed in VASP using the PBE functional and
projector augmented wave method. See the main text of the journal article for a description of computational details.
The atomic charges, dipoles, and quadrupoles were computed with the DDEC6 method as described in
(a) T. A. Manz and N. Gabaldon Limas, RSC Adv. 6 (2016) 47771-47801 DOI: 10.1039/c6ra04656h
(b) N. Gabaldon Limas and T. A. Manz, RSC Adv. 8 (2018) 2678-2707 DOI: 10.1039/c7ra11829e.
For each atom in the material, the electron cloud parameters were fit to the spherically averaged atom-in-material
electron density using radial positions for which this density was between 10^-4 and 10^-2 electrons per cubic bohr.
The polarizabilities, dispersion coefficients, and quantum Drude oscillator (QDO) parameters were fit using the MCLF method.
The magnetic structure of the system was optimized in VASP from the default ferromagnetic initial guess using spin polarization.
The atomic spin moments (ASMs) were computed on this optimized magnetic structure using the DDEC6 partition as inputs
to the method of T. A. Manz and D. S. Sholl, J. Chem. Theory Comput. 7 (2011) 4146-4164 DOI: 10.1021/ct200539n.
The RMSE and RRMSE were computed using a uniform grid with Ewald summation.
