# Supplementary material for: A collection of forcefield precursors for metal–organic frameworks
Source: RSC Adv. 2019 Nov 13;9(63):36492–507. doi: 10.1039/c9ra07327b (PMC9075174; doi:10.1039/c9ra07327b)
Supplement: RA-009-C9RA07327B-s4649 [file RA-009-C9RA07327B-s4649.xyz]

   54
jmolscript: load "" {1 1 1} spacegroup "x,y,z" unitcell [{      8.931000     0.000000     0.000000 }, {     -4.465500     7.734473     0.000000 }, {      0.000000     0.000000    10.893000 }]
Ti    -2.232750     3.867236     1.815536     1.685623
Ti     4.465500     0.000000     9.077464     1.685455
Ti     2.232750     3.867236     5.446500     1.685701
C      0.000000     4.770159     3.630964     0.500880
C      0.000000     3.252346     3.630964     0.500153
C     -0.334421     5.349394     0.000000     0.500809
C     -1.648886     6.108300     0.000000     0.500392
C      0.334421     5.349394     7.262036     0.500851
C      1.648886     6.108300     7.262036     0.500088
C      4.465500     2.964314     3.630964     0.500880
C      4.465500     4.482127     3.630964     0.500153
C      4.799921     2.385079     0.000000     0.500809
C      6.114386     1.626173     0.000000     0.500392
C      4.131079     2.385079     7.262036     0.500851
C      2.816614     1.626173     7.262036     0.500088
O     -0.947802     5.309793     3.008102    -0.559908
O     -0.881266     2.692447     2.942090    -0.584590
O      0.606817     5.900397    10.270138    -0.559880
O     -1.693139     7.151448    10.204127    -0.584733
O      0.340986     4.258756     6.639066    -0.559931
O      2.574405     5.625050     6.573054    -0.584636
O      5.413302     2.424680     3.008102    -0.559908
O      5.346766     5.042026     2.942090    -0.584590
O      3.858683     1.834076    10.270138    -0.559880
O      6.158639     0.583025    10.204127    -0.584733
O      4.124514     3.475717     6.639066    -0.559931
O      1.891095     2.109423     6.573054    -0.584636
O      3.517698     2.424680     4.253934    -0.559890
O      3.584234     5.042026     4.319946    -0.584601
O      5.072317     1.834076     7.884898    -0.559926
O      2.772361     0.583025     7.950910    -0.584620
O      4.806486     3.475717     0.622862    -0.559901
O      7.039905     2.109423     0.688873    -0.584745
O      0.947802     5.309793     4.253934    -0.559890
O      0.881266     2.692447     4.319946    -0.584601
O     -0.606817     5.900397     7.884898    -0.559926
O      1.693139     7.151448     7.950910    -0.584620
O     -0.340986     4.258756     0.622862    -0.559901
O     -2.574405     5.625050     0.688873    -0.584745
H      3.902088     7.068458     9.625164     0.395879
H      0.563412     0.666015     9.625164     0.395879
H      8.367588     0.666015     8.529873     0.395834
H     -3.902088     7.068458     8.529873     0.395834
H     -0.295080     0.820937     5.994200     0.395834
H      4.760580     6.913536     5.994200     0.395834
H      0.858492     0.154921     4.898800     0.395832
H      3.607008     7.579552     4.898800     0.395832
H     -3.607008     7.579552     2.363127     0.395846
H      8.072508     0.154921     2.363127     0.395846
H      4.170420     6.913536     1.267836     0.395888
H      0.295080     0.820937     1.267836     0.395888
N      0.000000     0.000000     9.077464    -0.692920
N      0.000000     0.000000     5.446500    -0.692785
N      0.000000     0.000000     1.815536    -0.692929

The following XYZ coordinates are in angstroms. Other properties are in atomic units.
The sperically averaged electron density of each atom fit to a function of the form exp(a - br)
eigen_1, eigen_2 and eigen_3 are the three eigenvalues of traceless quadrupole moment tensor
  atom number  atomic symbol              X              Y              Z     net charge C6 coefficient C8 coefficient C10 coefficient fluctuating dipole atomic polarizability isotropic forcefield polarizability              a              b squared Pearson coefficient          <r^3>          <r^4>         wp_QDO          m_QDO          q_QDO       dipole_x       dipole_y       dipole_z         dipole            Qxy            Qxz            Qyz     Q(x^2-y^2)  Q(3z^2 - R^2)        eigen_1        eigen_2        eigen_3 static polarizability      alpha(xx)      alpha(xy)      alpha(xz)      alpha(yy)      alpha(yz)      alpha(zz) atomic spin moment
            1             Ti      -2.232750       3.867236       1.815536       1.685623      66.374951 0.12319599E+04  0.34939415E+05                                12.351950                           10.518356       1.668889       2.447692                    0.996578      39.594443      98.557509       0.641293       0.336768      -1.206968      -0.000000       0.000000       0.000081       0.000081      -0.046227      -0.000000      -0.000000      -0.053151      -0.700575      -0.233525       0.063441       0.170084             14.294518      15.126557       2.261269       0.000001      12.514621       0.000002      15.242376           0.820543
            2             Ti       4.465500       0.000000       9.077464       1.685455      66.387259 0.12322328E+04  0.34949270E+05                                12.353627                           10.519647       1.668554       2.447557                    0.996576      39.597492      98.569759       0.641239       0.336776      -1.206954       0.000000      -0.000000      -0.000079       0.000079       0.000029      -0.000000      -0.000000       0.106600      -0.700801      -0.233600       0.063500       0.170100             14.296603      11.210765      -0.000377       0.000000      16.434536       0.000000      15.244509           0.820209
            3             Ti       2.232750       3.867236       5.446500       1.685701      66.375508 0.12319562E+04  0.34939299E+05                                12.351941                           10.518258       1.669589       2.447857                    0.996581      39.595119      98.559314       0.641303       0.336762      -1.206972       0.000000      -0.000000      -0.000007       0.000007       0.046257      -0.000000      -0.000000      -0.053135      -0.700725      -0.233575       0.063444       0.170131             14.294558      15.126558      -2.261492       0.000001      12.515251      -0.000002      15.241864           0.820328
            4              C       0.000000       4.770159       3.630964       0.500880      23.944590 0.27149734E+03  0.57252169E+04                                 7.518262                            5.798103      -0.020938       2.044378                    0.999361      23.066732      64.670187       0.625521       0.464342      -1.026370      -0.000042       0.146473       0.000032       0.146473       0.000026      -0.114192       0.000064       0.044402       0.243987      -0.093184      -0.062866       0.156050              8.488533      10.097772      -0.000106       4.630756       7.607689      -0.000033       7.760138           0.022413
            5              C       0.000000       3.252346       3.630964       0.500153      24.436989 0.26257675E+03  0.55002242E+04                                 7.612198                            5.694412       0.107115       2.082308                    0.999496      23.107604      64.921758       0.631407       0.463098      -1.025345      -0.000042      -0.139719       0.000042       0.139719       0.000002      -0.117403       0.000014       0.102965       0.231630      -0.090087      -0.076686       0.166774              8.812210       9.982975       0.000114       5.002722       8.092599       0.000057       8.361057           0.041616
            6              C      -0.334421       5.349394       0.000000       0.500809      23.942914 0.27147120E+03  0.57245058E+04                                 7.517691                            5.797658      -0.020559       2.044517                    0.999361      23.066312      64.667287       0.625575       0.464315      -1.026389       0.126831      -0.073235      -0.000008       0.146457       0.019269       0.057107       0.098921      -0.022253       0.243916      -0.093175      -0.062904       0.156079              8.487877       8.229733       1.078169      -2.315087       9.474708      -4.009869       7.759192           0.022265
            7              C      -1.648886       6.108300       0.000000       0.500392      24.431408 0.26250564E+03  0.54983595E+04                                 7.611034                            5.693633       0.107140       2.082364                    0.999494      23.104772      64.911484       0.631452       0.463097      -1.025346      -0.121074       0.069896      -0.000002       0.139801       0.044615       0.058700       0.101676      -0.051517       0.231106      -0.090034      -0.076675       0.166709              8.810757       8.564064       0.818308      -2.500776       9.508947      -4.331469       8.359259           0.041424
            8              C       0.334421       5.349394       7.262036       0.500851      23.944910 0.27150005E+03  0.57252954E+04                                 7.518288                            5.798093      -0.020982       2.044355                    0.999361      23.067276      64.672095       0.625527       0.464335      -1.026372      -0.126877      -0.073211      -0.000026       0.146484      -0.019221       0.057140      -0.098849      -0.022260       0.243954      -0.093162      -0.062869       0.156031              8.488587       8.230365      -1.078321      -2.315415       9.475270       4.010369       7.760126           0.022246
            9              C       1.648886       6.108300       7.262036       0.500088      24.437880 0.26258736E+03  0.55004895E+04                                 7.612255                            5.694440       0.107085       2.082283                    0.999496      23.108290      64.923459       0.631421       0.463084      -1.025355       0.120998       0.069898      -0.000039       0.139736      -0.044579       0.058696      -0.101643      -0.051481       0.231567      -0.090071      -0.076662       0.166734              8.812283       8.565214      -0.818525      -2.501334       9.510602       4.332542       8.361032           0.041390
           10              C       4.465500       2.964314       3.630964       0.500880      23.944591 0.27149732E+03  0.57252166E+04                                 7.518263                            5.798103      -0.020939       2.044377                    0.999361      23.066732      64.670193       0.625521       0.464342      -1.026370       0.000042      -0.146472       0.000032       0.146472       0.000026       0.114192      -0.000064       0.044402       0.243987      -0.093184      -0.062866       0.156050              8.488535      10.097775      -0.000106      -4.630757       7.607690       0.000033       7.760139           0.022413
           11              C       4.465500       4.482127       3.630964       0.500153      24.436980 0.26257667E+03  0.55002222E+04                                 7.612197                            5.694412       0.107114       2.082308                    0.999496      23.107600      64.921747       0.631407       0.463098      -1.025345       0.000042       0.139719       0.000042       0.139719       0.000002       0.117403      -0.000014       0.102965       0.231630      -0.090087      -0.076686       0.166774              8.812208       9.982972       0.000114      -5.002720       8.092598      -0.000057       8.361054           0.041617
           12              C       4.799921       2.385079       0.000000       0.500809      23.942913 0.27147119E+03  0.57245054E+04                                 7.517690                            5.797658      -0.020559       2.044517                    0.999361      23.066311      64.667282       0.625575       0.464315      -1.026389      -0.126831       0.073235      -0.000008       0.146457       0.019269      -0.057107      -0.098921      -0.022253       0.243917      -0.093175      -0.062904       0.156079              8.487877       8.229732       1.078170       2.315087       9.474707       4.009868       7.759192           0.022265
           13              C       6.114386       1.626173       0.000000       0.500392      24.431410 0.26250567E+03  0.54983601E+04                                 7.611034                            5.693633       0.107140       2.082364                    0.999494      23.104773      64.911485       0.631452       0.463096      -1.025346       0.121074      -0.069895      -0.000002       0.139801       0.044614      -0.058700      -0.101676      -0.051517       0.231106      -0.090034      -0.076675       0.166709              8.810757       8.564064       0.818309       2.500776       9.508948       4.331469       8.359259           0.041425
           14              C       4.131079       2.385079       7.262036       0.500851      23.944905 0.27149999E+03  0.57252938E+04                                 7.518286                            5.798092      -0.020981       2.044355                    0.999361      23.067272      64.672077       0.625528       0.464335      -1.026372       0.126877       0.073211      -0.000026       0.146484      -0.019221      -0.057140       0.098849      -0.022260       0.243954      -0.093162      -0.062869       0.156031              8.488585       8.230364      -1.078320       2.315414       9.475268      -4.010368       7.760125           0.022245
           15              C       2.816614       1.626173       7.262036       0.500088      24.437885 0.26258741E+03  0.55004909E+04                                 7.612256                            5.694440       0.107084       2.082283                    0.999496      23.108293      64.923469       0.631421       0.463084      -1.025355      -0.120998      -0.069898      -0.000039       0.139736      -0.044579      -0.058696       0.101643      -0.051481       0.231568      -0.090071      -0.076662       0.166734              8.812284       8.565215      -0.818526       2.501334       9.510604      -4.332543       8.361034           0.041391
           16              O      -0.947802       5.309793       3.008102      -0.559908      36.851413 0.55158014E+03  0.13337258E+05                                 8.758834                            7.274362       0.308972       2.129124                    0.999184      28.110888      73.969014       0.704102       0.359760      -1.139041       0.061191       0.038071       0.038525       0.081719      -0.024342      -0.006920      -0.023156       0.168711       0.173059      -0.119858       0.056222       0.063637              9.783140      12.489562      -1.809118       4.889875       7.074516      -1.306959       9.785343           0.004020
           17              O      -0.881266       2.692447       2.942090      -0.584590      45.405626 0.62964878E+03  0.15742799E+05                                10.121581                            7.815327       0.212986       2.094180                    0.999081      28.698150      76.876296       0.673434       0.363770      -1.135488       0.044524      -0.003544       0.032289       0.055114       0.044267      -0.009426       0.018920       0.161916       0.221803      -0.131319       0.054398       0.076921             11.962144      14.861577       2.069585       7.103891       8.820981       1.828218      12.203874           0.007634
           18              O       0.606817       5.900397      10.270138      -0.559880      36.856372 0.55166191E+03  0.13339800E+05                                 8.759877                            7.275126       0.308490       2.128975                    0.999183      28.111643      73.973828       0.704029       0.359782      -1.139018       0.002322      -0.071988       0.038491       0.081665       0.085242      -0.016596       0.017554      -0.042267       0.173028      -0.119876       0.056246       0.063630              9.784408       9.996192       3.249949      -3.577225       9.570511      -3.581967       9.786520           0.003974
           19              O      -1.693139       7.151448      10.204127      -0.584733      45.412519 0.62976311E+03  0.15746376E+05                                10.122549                            7.816029       0.212781       2.094080                    0.999080      28.700413      76.884170       0.673405       0.363770      -1.135488      -0.025315      -0.036753       0.032222       0.055044       0.047997       0.021094      -0.001254      -0.157570       0.221552      -0.131259       0.054402       0.076857             11.963338       8.539694       1.581217      -1.969076      15.145396      -7.066969      12.204923           0.007595
           20              O       0.340986       4.258756       6.639066      -0.559931      36.857948 0.55169798E+03  0.13340859E+05                                 8.760059                            7.275294       0.308875       2.129076                    0.999179      28.112282      73.975463       0.704033       0.359775      -1.139026      -0.063459       0.033994       0.038543       0.081659      -0.060812       0.023512       0.005635      -0.126577       0.173165      -0.119853       0.056262       0.063591              9.784618       6.862552      -1.440616      -1.313476      12.704125       4.889233       9.787176           0.003971
           21              O       2.574405       5.625050       6.573054      -0.584636      45.411407 0.62973972E+03  0.15745607E+05                                10.122377                            7.815846       0.213252       2.094247                    0.999080      28.699492      76.880642       0.673419       0.363766      -1.135494      -0.019224       0.040359       0.032379       0.055198      -0.092262      -0.011778      -0.017630      -0.004258       0.221813      -0.131353       0.054440       0.076913             11.963217      12.124181      -3.650807      -5.135748      11.560202       5.238817      12.205269           0.007575
           22              O       5.413302       2.424680       3.008102      -0.559908      36.851436 0.55158053E+03  0.13337270E+05                                 8.758838                            7.274365       0.308970       2.129123                    0.999184      28.110896      73.969044       0.704102       0.359760      -1.139041      -0.061192      -0.038071       0.038525       0.081719      -0.024342       0.006920       0.023156       0.168711       0.173059      -0.119858       0.056222       0.063636              9.783145      12.489569      -1.809118      -4.889879       7.074518       1.306959       9.785348           0.004020
           23              O       5.346766       5.042026       2.942090      -0.584590      45.405621 0.62964882E+03  0.15742800E+05                                10.121580                            7.815327       0.212987       2.094180                    0.999081      28.698151      76.876297       0.673434       0.363770      -1.135488      -0.044524       0.003544       0.032289       0.055114       0.044267       0.009426      -0.018920       0.161916       0.221804      -0.131319       0.054398       0.076921             11.962141      14.861572       2.069585      -7.103888       8.820981      -1.828218      12.203871           0.007634
           24              O       3.858683       1.834076      10.270138      -0.559880      36.856368 0.55166183E+03  0.13339797E+05                                 8.759876                            7.275125       0.308491       2.128975                    0.999183      28.111643      73.973824       0.704029       0.359782      -1.139018      -0.002321       0.071988       0.038491       0.081665       0.085242       0.016596      -0.017554      -0.042267       0.173029      -0.119876       0.056246       0.063630              9.784406       9.996191       3.249949       3.577225       9.570509       3.581966       9.786519           0.003974
           25              O       6.158639       0.583025      10.204127      -0.584733      45.412515 0.62976302E+03  0.15746373E+05                                10.122548                            7.816028       0.212781       2.094081                    0.999080      28.700411      76.884163       0.673405       0.363770      -1.135488       0.025315       0.036753       0.032222       0.055044       0.047997      -0.021093       0.001254      -0.157570       0.221552      -0.131259       0.054402       0.076857             11.963337       8.539693       1.581217       1.969076      15.145395       7.066969      12.204923           0.007594
           26              O       4.124514       3.475717       6.639066      -0.559931      36.857921 0.55169753E+03  0.13340845E+05                                 8.760054                            7.275291       0.308876       2.129077                    0.999179      28.112274      73.975429       0.704033       0.359775      -1.139026       0.063458      -0.033994       0.038543       0.081659      -0.060812      -0.023511      -0.005635      -0.126577       0.173165      -0.119853       0.056262       0.063591              9.784612       6.862548      -1.440614       1.313475      12.704117      -4.889229       9.787170           0.003971
           27              O       1.891095       2.109423       6.573054      -0.584636      45.411415 0.62973978E+03  0.15745609E+05                                10.122379                            7.815846       0.213251       2.094247                    0.999080      28.699493      76.880649       0.673419       0.363766      -1.135494       0.019224      -0.040359       0.032379       0.055198      -0.092262       0.011778       0.017630      -0.004259       0.221813      -0.131353       0.054440       0.076913             11.963220      12.124182      -3.650808       5.135749      11.560206      -5.238820      12.205272           0.007574
           28              O       3.517698       2.424680       4.253934      -0.559890      36.852684 0.55160584E+03  0.13338025E+05                                 8.759089                            7.274571       0.309137       2.129178                    0.999180      28.110747      73.968856       0.704087       0.359764      -1.139039       0.061162      -0.037984      -0.038517       0.081652       0.024406       0.006886      -0.023187       0.168595       0.173141      -0.119841       0.056248       0.063593              9.783459      12.489702       1.808972      -4.890207       7.074582      -1.306968       9.786094           0.004016
           29              O       3.584234       5.042026       4.319946      -0.584601      45.409492 0.62970997E+03  0.15744689E+05                                10.122166                            7.815708       0.213252       2.094263                    0.999080      28.698710      76.878306       0.673419       0.363770      -1.135489       0.044548       0.003531      -0.032349       0.055167      -0.044294       0.009383       0.018998       0.161942       0.221867      -0.131366       0.054437       0.076929             11.962947      14.862380      -2.069539      -7.104648       8.821297       1.828228      12.205164           0.007625
           30              O       5.072317       1.834076       7.884898      -0.559926      36.855661 0.55165300E+03  0.13339513E+05                                 8.759666                            7.274975       0.308660       2.129015                    0.999183      28.111901      73.973996       0.704051       0.359773      -1.139026       0.002354       0.072027      -0.038521       0.081715      -0.085225       0.016609       0.017573      -0.042223       0.173063      -0.119866       0.056231       0.063635              9.784147       9.995988      -3.249760       3.577202       9.570188      -3.581804       9.786265           0.003972
           31              O       2.772361       0.583025       7.950910      -0.584620      45.407928 0.62968424E+03  0.15743915E+05                                10.121888                            7.815533       0.212947       2.094152                    0.999081      28.698985      76.879210       0.673427       0.363769      -1.135488      -0.025335       0.036804      -0.032303       0.055135      -0.047985      -0.021103      -0.001310      -0.157607       0.221765      -0.131308       0.054401       0.076907             11.962532       8.539172      -1.580989       1.968764      15.144321      -7.066498      12.204103           0.007590
           32              O       4.806486       3.475717       0.622862      -0.559901      36.857860 0.55168991E+03  0.13340655E+05                                 8.760137                            7.275335       0.308591       2.129001                    0.999183      28.112159      73.975848       0.704015       0.359784      -1.139015      -0.063495      -0.033978      -0.038517       0.081668       0.060919      -0.023486       0.005589      -0.126526       0.173038      -0.119876       0.056246       0.063630              9.784700       6.862572       1.440679       1.313468      12.704709       4.889120       9.786819           0.003976
           33              O       7.039905       2.109423       0.688873      -0.584745      45.412345 0.62976144E+03  0.15746301E+05                                10.122466                            7.815973       0.212884       2.094110                    0.999079      28.700472      76.883878       0.673414       0.363765      -1.135493      -0.019168      -0.040301      -0.032239       0.055054       0.092233       0.011633      -0.017642      -0.004339       0.221538      -0.131261       0.054408       0.076854             11.963235      12.124543       3.650971       5.135617      11.560358       5.238677      12.204803           0.007586
           34              O       0.947802       5.309793       4.253934      -0.559890      36.852682 0.55160585E+03  0.13338025E+05                                 8.759089                            7.274572       0.309136       2.129178                    0.999180      28.110745      73.968854       0.704087       0.359764      -1.139039      -0.061162       0.037984      -0.038517       0.081652       0.024406      -0.006886       0.023187       0.168595       0.173141      -0.119841       0.056248       0.063593              9.783459      12.489701       1.808973       4.890205       7.074583       1.306968       9.786094           0.004015
           35              O       0.881266       2.692447       4.319946      -0.584601      45.409497 0.62970995E+03  0.15744688E+05                                10.122167                            7.815708       0.213252       2.094263                    0.999080      28.698710      76.878308       0.673419       0.363770      -1.135489      -0.044548      -0.003531      -0.032349       0.055168      -0.044294      -0.009383      -0.018998       0.161941       0.221867      -0.131366       0.054437       0.076929             11.962949      14.862384      -2.069539       7.104651       8.821296      -1.828228      12.205167           0.007625
           36              O      -0.606817       5.900397       7.884898      -0.559926      36.855669 0.55165313E+03  0.13339517E+05                                 8.759667                            7.274975       0.308659       2.129015                    0.999183      28.111906      73.974010       0.704051       0.359773      -1.139026      -0.002354      -0.072027      -0.038521       0.081715      -0.085225      -0.016609      -0.017573      -0.042223       0.173063      -0.119866       0.056231       0.063635              9.784148       9.995989      -3.249761      -3.577203       9.570189       3.581805       9.786266           0.003971
           37              O       1.693139       7.151448       7.950910      -0.584620      45.407917 0.62968409E+03  0.15743910E+05                                10.121887                            7.815532       0.212947       2.094152                    0.999081      28.698981      76.879198       0.673427       0.363769      -1.135488       0.025335      -0.036804      -0.032303       0.055135      -0.047986       0.021103       0.001310      -0.157607       0.221766      -0.131308       0.054401       0.076907             11.962530       8.539171      -1.580988      -1.968763      15.144318       7.066496      12.204100           0.007591
           38              O      -0.340986       4.258756       0.622862      -0.559901      36.857860 0.55168989E+03  0.13340655E+05                                 8.760138                            7.275335       0.308591       2.129001                    0.999183      28.112157      73.975844       0.704015       0.359784      -1.139015       0.063495       0.033978      -0.038517       0.081668       0.060919       0.023486      -0.005589      -0.126526       0.173038      -0.119876       0.056246       0.063630              9.784701       6.862572       1.440680      -1.313468      12.704710      -4.889121       9.786820           0.003977
           39              O      -2.574405       5.625050       0.688873      -0.584745      45.412345 0.62976149E+03  0.15746302E+05                                10.122467                            7.815974       0.212884       2.094110                    0.999079      28.700472      76.883879       0.673414       0.363765      -1.135493       0.019168       0.040301      -0.032239       0.055054       0.092233      -0.011633       0.017642      -0.004339       0.221538      -0.131261       0.054408       0.076854             11.963235      12.124544       3.650971      -5.135617      11.560358      -5.238676      12.204802           0.007586
           40              H       3.902088       7.068458       9.625164       0.395879       0.607911 0.41155124E+01  0.35283932E+02                                 1.369234                            1.336729      -1.436015       2.374831                    0.997554       2.502005       7.236022       0.438792       1.628149      -0.647333      -0.011473      -0.027145       0.005136       0.029914       0.008521      -0.003107      -0.006470      -0.017094      -0.020478      -0.009201      -0.008385       0.017586              1.374565       1.407949       0.192664      -0.197796       1.333089      -0.186156       1.382657           0.000187
           41              H       0.563412       0.666015       9.625164       0.395879       0.607911 0.41155115E+01  0.35283925E+02                                 1.369234                            1.336729      -1.436015       2.374831                    0.997554       2.502005       7.236024       0.438792       1.628150      -0.647333       0.011473       0.027145       0.005136       0.029914       0.008521       0.003107       0.006470      -0.017094      -0.020478      -0.009201      -0.008385       0.017586              1.374565       1.407949       0.192664       0.197796       1.333089       0.186156       1.382657           0.000187
           42              H       8.367588       0.666015       8.529873       0.395834       0.607891 0.41153009E+01  0.35281755E+02                                 1.369224                            1.336712      -1.435594       2.375008                    0.997562       2.502022       7.236094       0.438785       1.628192      -0.647327      -0.011488       0.027166      -0.005123       0.029936      -0.008520       0.003108      -0.006475      -0.017099      -0.020446      -0.009198      -0.008388       0.017586              1.374556       1.407960      -0.192688       0.197790       1.333103      -0.186149       1.382605           0.000187
           43              H      -3.902088       7.068458       8.529873       0.395834       0.607891 0.41152980E+01  0.35281724E+02                                 1.369224                            1.336712      -1.435594       2.375008                    0.997562       2.502021       7.236090       0.438785       1.628191      -0.647327       0.011488      -0.027166      -0.005123       0.029936      -0.008520      -0.003108       0.006475      -0.017099      -0.020446      -0.009198      -0.008388       0.017586              1.374555       1.407959      -0.192687      -0.197790       1.333103       0.186149       1.382604           0.000187
           44              H      -0.295080       0.820937       5.994200       0.395834       0.607896 0.41151146E+01  0.35277405E+02                                 1.368843                            1.336367      -1.433971       2.375647                    0.997580       2.501531       7.232815       0.439026       1.627425      -0.647446      -0.017785       0.023509       0.005153       0.029925      -0.011667      -0.004048       0.005935      -0.006245      -0.020458      -0.009205      -0.008391       0.017595              1.374163       1.184650      -0.063883      -0.062287       1.555576       0.264220       1.382264           0.000184
           45              H       4.760580       6.913536       5.994200       0.395834       0.607896 0.41151113E+01  0.35277370E+02                                 1.368842                            1.336367      -1.433970       2.375648                    0.997580       2.501530       7.232812       0.439026       1.627425      -0.647446       0.017785      -0.023509       0.005153       0.029925      -0.011667       0.004048      -0.005935      -0.006245      -0.020458      -0.009205      -0.008391       0.017595              1.374163       1.184650      -0.063883       0.062287       1.555576      -0.264220       1.382264           0.000184
           46              H       0.858492       0.154921       4.898800       0.395832       0.607855 0.41147536E+01  0.35273536E+02                                 1.368789                            1.336316      -1.433896       2.375685                    0.997579       2.501413       7.232394       0.439031       1.627443      -0.647445       0.029253      -0.003650      -0.005152       0.029927      -0.003131      -0.007169       0.000540       0.023337      -0.020457      -0.009207      -0.008394       0.017601              1.374109       1.518104       0.128665      -0.259951       1.222012      -0.078163       1.382211           0.000182
           47              H       3.607008       7.579552       4.898800       0.395832       0.607855 0.41147519E+01  0.35273519E+02                                 1.368789                            1.336316      -1.433898       2.375685                    0.997579       2.501413       7.232395       0.439031       1.627444      -0.647445      -0.029253       0.003650      -0.005152       0.029927      -0.003131       0.007169      -0.000540       0.023337      -0.020457      -0.009207      -0.008394       0.017601              1.374109       1.518104       0.128665       0.259951       1.222012       0.078163       1.382211           0.000182
           48              H      -3.607008       7.579552       2.363127       0.395846       0.607783 0.41143367E+01  0.35271249E+02                                 1.369048                            1.336546      -1.435296       2.375177                    0.997566       2.501685       7.234773       0.438819       1.628169      -0.647332       0.029274       0.003634       0.005127       0.029941       0.003145       0.007166       0.000546       0.023314      -0.020445      -0.009201      -0.008390       0.017592              1.374377       1.518476      -0.128727       0.260051       1.222223      -0.078200       1.382431           0.000181
           49              H       8.072508       0.154921       2.363127       0.395846       0.607784 0.41143396E+01  0.35271280E+02                                 1.369048                            1.336547      -1.435295       2.375177                    0.997566       2.501686       7.234777       0.438819       1.628169      -0.647332      -0.029274      -0.003634       0.005127       0.029941       0.003145      -0.007166      -0.000546       0.023314      -0.020445      -0.009201      -0.008390       0.017592              1.374377       1.518477      -0.128727      -0.260052       1.222224       0.078200       1.382432           0.000182
           50              H       4.170420       6.913536       1.267836       0.395888       0.607886 0.41152976E+01  0.35281668E+02                                 1.369205                            1.336702      -1.436111       2.374796                    0.997552       2.501931       7.235790       0.438792       1.628167      -0.647330      -0.017772      -0.023507      -0.005138       0.029913       0.011663       0.004048       0.005927      -0.006211      -0.020478      -0.009202      -0.008384       0.017587              1.374534       1.184930       0.063915       0.062315       1.556049       0.264359       1.382625           0.000184
           51              H       0.295080       0.820937       1.267836       0.395888       0.607886 0.41152973E+01  0.35281662E+02                                 1.369204                            1.336701      -1.436110       2.374796                    0.997552       2.501931       7.235788       0.438793       1.628167      -0.647330       0.017772       0.023507      -0.005138       0.029913       0.011663      -0.004048      -0.005927      -0.006211      -0.020478      -0.009203      -0.008384       0.017587              1.374534       1.184929       0.063915      -0.062315       1.556048      -0.264358       1.382624           0.000184
           52              N       0.000000       0.000000       9.077464      -0.692920      26.043262 0.46410075E+03  0.10769792E+05                                 6.679622                            6.318665       0.578155       2.246261                    0.994122      28.102507      72.926210       0.818166       0.322604      -1.168124       0.000000       0.000000      -0.000168       0.000168      -0.000056      -0.000000       0.000000      -0.053959      -0.168061      -0.056020       0.001031       0.054990              6.707693       7.512788      -0.000182       0.000000       6.303264      -0.000000       6.307026           0.000159
           53              N       0.000000       0.000000       5.446500      -0.692785      26.042151 0.46408001E+03  0.10769195E+05                                 6.680019                            6.319295       0.577476       2.246144                    0.994113      28.100430      72.920525       0.817975       0.322683      -1.168052      -0.000000      -0.000000       0.000009       0.000009      -0.023336      -0.000000      -0.000000       0.026962      -0.168477      -0.056159       0.001130       0.055029              6.707998       6.605607       0.523919      -0.000000       7.210658       0.000000       6.307730           0.000153
           54              N       0.000000       0.000000       1.815536      -0.692929      26.043051 0.46409800E+03  0.10769685E+05                                 6.679579                            6.318667       0.578308       2.246316                    0.994123      28.102171      72.924583       0.818164       0.322606      -1.168125       0.000000      -0.000000       0.000175       0.000175       0.023339       0.000000       0.000000       0.027101      -0.168034      -0.056011       0.001018       0.054993              6.707634       6.605623      -0.523765      -0.000000       7.210247       0.000000       6.307032           0.000153

******************************************************
Auxiliary information for the entire system
The total spin magnetic moment of the unit cell is   2.985530
The total net atomic charge of the unit cell is   -0.000005
Accuracy of reproducing the electrostatic potential in the unit cell:
  The inner radius (bohr) =    5.0000
  The outer radius (bohr) =   12.0000
  Valid grid points have density less than (e/(bohr^3)) =    0.0001
  The number of valid grid points were=          671
  The rms potential error without charges in kcal/mol is=      2.57266
  The rms potential error with partial charges in kcal/mol is=      0.48275
  The RRMSE value at monopole order=      0.18765
  The rms potential error with partial charges and cloud penetration in kcal/mol is=      0.48264
  The RRMSE value at monopole order with cloud penetration is=      0.18760
  The rms potential error with partial charges and atomic dipoles in kcal/mol is=      0.47486
  The RRMSE value at dipole order=      0.18458
  The rms potential error with partial charges, atomic dipoles and cloud penetration in kcal/mol is=      0.45949
  The RRMSE value at dipole order with cloud penetration=      0.17860

******************************************************
The electron densities and ab initio electrostatic potential were computed in VASP using the PBE functional and
projector augmented wave method. See the main text of the journal article for a description of computational details.
The atomic charges, dipoles, and quadrupoles were computed with the DDEC6 method as described in
(a) T. A. Manz and N. Gabaldon Limas, RSC Adv. 6 (2016) 47771-47801 DOI: 10.1039/c6ra04656h
(b) N. Gabaldon Limas and T. A. Manz, RSC Adv. 8 (2018) 2678-2707 DOI: 10.1039/c7ra11829e.
For each atom in the material, the electron cloud parameters were fit to the spherically averaged atom-in-material
electron density using radial positions for which this density was between 10^-4 and 10^-2 electrons per cubic bohr.
The polarizabilities, dispersion coefficients, and quantum Drude oscillator (QDO) parameters were fit using the MCLF method.
The magnetic structure of the system was optimized in VASP from the default ferromagnetic initial guess using spin polarization.
The atomic spin moments (ASMs) were computed on this optimized magnetic structure using the DDEC6 partition as inputs
to the method of T. A. Manz and D. S. Sholl, J. Chem. Theory Comput. 7 (2011) 4146-4164 DOI: 10.1021/ct200539n.
The RMSE and RRMSE were computed using a uniform grid with Ewald summation.
