# Supplementary material for: A collection of forcefield precursors for metal–organic frameworks
Source: RSC Adv. 2019 Nov 13;9(63):36492–507. doi: 10.1039/c9ra07327b (PMC9075174; doi:10.1039/c9ra07327b)
Supplement: RA-009-C9RA07327B-s4650 [file RA-009-C9RA07327B-s4650.xyz]

   54
jmolscript: load "" {1 1 1} spacegroup "x,y,z" unitcell [{      8.947000     0.000000     0.000000 }, {     -4.473500     7.748329     0.000000 }, {      0.000000     0.000000    10.898000 }]
Ti    -2.236750     3.874165     1.816370     1.684265
Ti     4.473500     0.000000     9.081630     1.684172
Ti     2.236750     3.874165     5.449000     1.684183
C      0.000000     4.780254     3.632630     0.502759
C     -0.000000     3.262356     3.632630     0.499846
C     -0.333678     5.358202     0.000000     0.502724
C     -1.648216     6.117151     0.000000     0.499910
C      0.333678     5.358202     7.265370     0.502741
C      1.648216     6.117151     7.265370     0.499793
C      4.473500     2.968075     3.632630     0.502758
C      4.473500     4.485973     3.632630     0.499847
C      4.807178     2.390127     0.000000     0.502725
C      6.121716     1.631178     0.000000     0.499910
C      4.139822     2.390127     7.265370     0.502740
C      2.825284     1.631178     7.265370     0.499794
O     -0.947487     5.315354     3.011008    -0.560766
O     -0.878148     2.700293     2.942351    -0.585256
O      0.603475     5.911200    10.276378    -0.560839
O     -1.695904     7.158681    10.207721    -0.585419
O      0.344012     4.270104     6.643639    -0.560863
O      2.574052     5.637684     6.574981    -0.585380
O      5.420987     2.432975     3.011008    -0.560767
O      5.351648     5.048036     2.942351    -0.585256
O      3.870025     1.837129    10.276378    -0.560840
O      6.169404     0.589648    10.207721    -0.585419
O      4.129488     3.478225     6.643639    -0.560864
O      1.899448     2.110645     6.574981    -0.585380
O      3.526013     2.432975     4.254361    -0.560832
O      3.595352     5.048036     4.323019    -0.585354
O      5.076975     1.837129     7.886992    -0.560784
O      2.777596     0.589648     7.955649    -0.585279
O      4.817512     3.478225     0.621622    -0.560844
O      7.047552     2.110645     0.690279    -0.585429
O      0.947487     5.315354     4.254361    -0.560831
O      0.878148     2.700293     4.323019    -0.585354
O     -0.603475     5.911200     7.886992    -0.560784
O      1.695904     7.158681     7.955649    -0.585280
O     -0.344012     4.270104     0.621622    -0.560844
O     -2.574052     5.637684     0.690279    -0.585429
H      3.937933     7.053304     9.621190     0.398128
H      0.535567     0.695025     9.621190     0.398128
H      8.411433     0.695025     8.542179     0.398380
H     -3.937933     7.053304     8.542179     0.398380
H     -0.334126     0.811328     5.988560     0.398290
H      4.807626     6.937001     5.988560     0.398290
H      0.869693     0.116302     4.909440     0.398289
H      3.603807     7.632027     4.909440     0.398289
H     -3.603807     7.632027     2.355821     0.398392
H      8.077307     0.116302     2.355821     0.398392
H      4.139374     6.937001     1.276810     0.398138
H      0.334126     0.811328     1.276810     0.398138
N      0.000000     0.000000     9.081630    -0.697724
N      0.000000     0.000000     5.449000    -0.697852
N      0.000000     0.000000     1.816370    -0.697732

The following XYZ coordinates are in angstroms. Other properties are in atomic units.
The sperically averaged electron density of each atom fit to a function of the form exp(a - br)
eigen_1, eigen_2 and eigen_3 are the three eigenvalues of traceless quadrupole moment tensor
  atom number  atomic symbol              X              Y              Z     net charge C6 coefficient C8 coefficient C10 coefficient fluctuating dipole atomic polarizability isotropic forcefield polarizability              a              b squared Pearson coefficient          <r^3>          <r^4>         wp_QDO          m_QDO          q_QDO       dipole_x       dipole_y       dipole_z         dipole            Qxy            Qxz            Qyz     Q(x^2-y^2)  Q(3z^2 - R^2)        eigen_1        eigen_2        eigen_3 static polarizability      alpha(xx)      alpha(xy)      alpha(xz)      alpha(yy)      alpha(yz)      alpha(zz) atomic spin moment
            1             Ti      -2.236750       3.874165       1.816370       1.684265      66.560441 0.12359589E+04  0.35087268E+05                                12.387686                           10.545568       1.657969       2.443624                    0.996538      39.648423      98.795759       0.639431       0.337417      -1.206180      -0.000000      -0.000000      -0.000161       0.000161      -0.046127      -0.000001      -0.000001      -0.053063      -0.702738      -0.234246       0.063910       0.170336             14.345220      15.222061       2.323775      -0.000002      12.538176      -0.000003      15.275423           0.827680
            2             Ti       4.473500       0.000000       9.081630       1.684172      66.567332 0.12361106E+04  0.35092758E+05                                12.388633                           10.546291       1.657743       2.443540                    0.996536      39.650052      98.802484       0.639400       0.337422      -1.206172      -0.000000       0.000001       0.000167       0.000167       0.000024       0.000000      -0.000001       0.106385      -0.702951      -0.234317       0.063966       0.170351             14.346402      11.197553      -0.000265      -0.000001      16.565059      -0.000000      15.276595           0.827437
            3             Ti       2.236750       3.874165       5.449000       1.684183      66.566933 0.12360879E+04  0.35092025E+05                                12.388558                           10.546171       1.658289       2.443677                    0.996545      39.650699      98.804633       0.639404       0.337421      -1.206170       0.000001      -0.000000      -0.000007       0.000007       0.046142       0.000000       0.000000      -0.053018      -0.702200      -0.234067       0.063819       0.170248             14.346308      15.223425      -2.324206      -0.000001      12.539657       0.000003      15.275843           0.827510
            4              C       0.000000       4.780254       3.632630       0.502759      23.852762 0.26945850E+03  0.56733695E+04                                 7.502353                            5.779547      -0.030677       2.042115                    0.999313      23.041111      64.616616       0.625792       0.464865      -1.025747       0.000010       0.145857       0.000029       0.145857      -0.000015      -0.115022      -0.000018       0.043649       0.246137      -0.094245      -0.062847       0.157093              8.473297      10.093093      -0.000145       4.630241       7.575685      -0.000068       7.751113           0.021605
            5              C      -0.000000       3.262356       3.632630       0.499846      24.421985 0.26269037E+03  0.55036247E+04                                 7.608666                            5.694819       0.107480       2.081605                    0.999452      23.132152      65.013164       0.631473       0.462964      -1.025340       0.000039      -0.139960       0.000030       0.139960      -0.000027      -0.117241      -0.000020       0.104069       0.232161      -0.090728      -0.076171       0.166899              8.805783       9.952778       0.000143       4.990453       8.104530       0.000057       8.360041           0.040209
            6              C      -0.333678       5.358202       0.000000       0.502724      23.851686 0.26944007E+03  0.56729236E+04                                 7.502247                            5.779434      -0.031093       2.041991                    0.999312      23.041238      64.618102       0.625780       0.464879      -1.025733       0.126306      -0.072929      -0.000007       0.145849       0.018883       0.057502       0.099601      -0.021809       0.246288      -0.094248      -0.062853       0.157102              8.473170       8.205093       1.090049      -2.314979       9.463788      -4.009680       7.750629           0.021491
            7              C      -1.648216       6.117151       0.000000       0.499910      24.418876 0.26265003E+03  0.55026024E+04                                 7.608157                            5.694468       0.107333       2.081548                    0.999453      23.131188      65.010724       0.631474       0.462978      -1.025326      -0.121253       0.070000       0.000000       0.140009       0.045068       0.058591       0.101486      -0.052042       0.232376      -0.090770      -0.076110       0.166880              8.805125       8.566218       0.800173      -2.494894       9.490174      -4.321293       8.358983           0.040062
            8              C       0.333678       5.358202       7.265370       0.502741      23.852904 0.26945896E+03  0.56733916E+04                                 7.502378                            5.779541      -0.030685       2.042108                    0.999313      23.041485      64.618110       0.625793       0.464863      -1.025746      -0.126313      -0.072943      -0.000025       0.145861      -0.018914       0.057486      -0.099615      -0.021813       0.246118      -0.094230      -0.062853       0.157083              8.473347       8.205220      -1.090164      -2.315185       9.463713       4.009901       7.751107           0.021477
            9              C       1.648216       6.117151       7.265370       0.499793      24.422532 0.26269718E+03  0.55037904E+04                                 7.608663                            5.694813       0.107449       2.081584                    0.999452      23.132605      65.014088       0.631488       0.462951      -1.025350       0.121240       0.069946      -0.000029       0.139970      -0.045072       0.058590      -0.101526      -0.051984       0.232114      -0.090715      -0.076155       0.166870              8.805779       8.566516      -0.800234      -2.495160       9.490871       4.321865       8.359950           0.040045
           10              C       4.473500       2.968075       3.632630       0.502758      23.852764 0.26945854E+03  0.56733706E+04                                 7.502354                            5.779548      -0.030676       2.042115                    0.999313      23.041114      64.616630       0.625792       0.464865      -1.025747      -0.000010      -0.145857       0.000029       0.145857      -0.000015       0.115022       0.000018       0.043650       0.246138      -0.094245      -0.062848       0.157093              8.473298      10.093094      -0.000145      -4.630241       7.575686       0.000068       7.751114           0.021609
           11              C       4.473500       4.485973       3.632630       0.499847      24.421967 0.26269012E+03  0.55036181E+04                                 7.608663                            5.694817       0.107481       2.081606                    0.999452      23.132138      65.013118       0.631473       0.462964      -1.025340      -0.000039       0.139960       0.000031       0.139960      -0.000027       0.117241       0.000020       0.104069       0.232161      -0.090728      -0.076171       0.166900              8.805780       9.952775       0.000143      -4.990451       8.104526      -0.000057       8.360038           0.040206
           12              C       4.807178       2.390127       0.000000       0.502725      23.851674 0.26943991E+03  0.56729195E+04                                 7.502245                            5.779432      -0.031093       2.041991                    0.999312      23.041229      64.618070       0.625780       0.464879      -1.025733      -0.126306       0.072929      -0.000007       0.145849       0.018883      -0.057502      -0.099601      -0.021809       0.246289      -0.094248      -0.062853       0.157102              8.473167       8.205090       1.090048       2.314978       9.463785       4.009679       7.750626           0.021489
           13              C       6.121716       1.631178       0.000000       0.499910      24.418860 0.26264984E+03  0.55025974E+04                                 7.608156                            5.694467       0.107332       2.081548                    0.999453      23.131177      65.010691       0.631474       0.462978      -1.025326       0.121253      -0.070000       0.000000       0.140009       0.045069      -0.058591      -0.101486      -0.052043       0.232377      -0.090771      -0.076110       0.166881              8.805123       8.566216       0.800173       2.494893       9.490172       4.321292       8.358980           0.040063
           14              C       4.139822       2.390127       7.265370       0.502740      23.852895 0.26945883E+03  0.56733883E+04                                 7.502377                            5.779540      -0.030683       2.042108                    0.999313      23.041479      64.618091       0.625793       0.464863      -1.025746       0.126313       0.072943      -0.000025       0.145862      -0.018914      -0.057486       0.099615      -0.021814       0.246120      -0.094230      -0.062853       0.157083              8.473345       8.205218      -1.090164       2.315184       9.463712      -4.009901       7.751106           0.021480
           15              C       2.825284       1.631178       7.265370       0.499794      24.422513 0.26269697E+03  0.55037848E+04                                 7.608659                            5.694810       0.107451       2.081585                    0.999452      23.132592      65.014038       0.631488       0.462951      -1.025350      -0.121240      -0.069946      -0.000029       0.139970      -0.045073      -0.058591       0.101527      -0.051984       0.232115      -0.090716      -0.076155       0.166871              8.805774       8.566511      -0.800232       2.495157       9.490866      -4.321861       8.359944           0.040043
           16              O      -0.947487       5.315354       3.011008      -0.560766      36.971036 0.55243129E+03  0.13365375E+05                                 8.780746                            7.283300       0.305877       2.127467                    0.999178      28.142377      74.115962       0.703062       0.360089      -1.138578       0.061987       0.036711       0.037621       0.081274      -0.024036      -0.007365      -0.023048       0.170164       0.176528      -0.120995       0.056133       0.064862              9.814149      12.531619      -1.811774       4.923932       7.083045      -1.311194       9.827785           0.003881
           17              O      -0.878148       2.700293       2.942351      -0.585256      45.498444 0.63152193E+03  0.15803239E+05                                10.139170                            7.829755       0.204764       2.090628                    0.999057      28.742072      77.056996       0.672371       0.364032      -1.135149       0.045355      -0.003643       0.031073       0.055099       0.044179      -0.009413       0.019083       0.162917       0.224026      -0.132101       0.054460       0.077641             11.985658      14.879573       2.088371       7.131933       8.829421       1.838004      12.247980           0.007212
           18              O       0.603475       5.911200      10.276378      -0.560839      36.978866 0.55256869E+03  0.13369586E+05                                 8.782094                            7.284308       0.306108       2.127501                    0.999179      28.144959      74.126227       0.702996       0.360099      -1.138565       0.000820      -0.072072       0.037695       0.081338       0.085730      -0.016328       0.017944      -0.043454       0.176608      -0.121053       0.056156       0.064897              9.815747      10.015794       3.265916      -3.598063       9.602211      -3.609420       9.829236           0.003848
           19              O      -1.695904       7.158681      10.207721      -0.585419      45.508272 0.63168536E+03  0.15808395E+05                                10.140649                            7.830803       0.204943       2.090637                    0.999060      28.745320      77.068999       0.672320       0.364035      -1.135143      -0.025887      -0.037434       0.031124       0.055138       0.048391       0.021302      -0.001393      -0.158045       0.223997      -0.132105       0.054456       0.077648             11.987493       8.534656       1.576048      -1.974650      15.178208      -7.096597      12.249614           0.007185
           20              O       0.344012       4.270104       6.643639      -0.560863      36.982654 0.55264781E+03  0.13371996E+05                                 8.782821                            7.284939       0.305923       2.127437                    0.999178      28.145702      74.129863       0.702949       0.360110      -1.138555      -0.062810       0.035295       0.037621       0.081278      -0.061691       0.023620       0.005140      -0.126744       0.176562      -0.121023       0.056152       0.064871              9.816573       6.877891      -1.453988      -1.327040      12.741286       4.921328       9.830542           0.003842
           21              O       2.574052       5.637684       6.574981      -0.585380      45.507100 0.63166701E+03  0.15807754E+05                                10.140369                            7.830609       0.204713       2.090581                    0.999059      28.744533      77.065382       0.672342       0.364027      -1.135154      -0.019507       0.041111       0.031042       0.055084      -0.092623      -0.011818      -0.017711      -0.004851       0.223995      -0.132086       0.054449       0.077637             11.987184      12.151771      -3.664346      -5.158440      11.560029       5.258319      12.249752           0.007166
           22              O       5.420987       2.432975       3.011008      -0.560767      36.971028 0.55243118E+03  0.13365372E+05                                 8.780745                            7.283300       0.305875       2.127466                    0.999178      28.142372      74.115949       0.703062       0.360089      -1.138577      -0.061987      -0.036711       0.037621       0.081273      -0.024036       0.007365       0.023049       0.170165       0.176528      -0.120996       0.056134       0.064862              9.814149      12.531617      -1.811774      -4.923931       7.083045       1.311194       9.827784           0.003882
           23              O       5.351648       5.048036       2.942351      -0.585256      45.498430 0.63152162E+03  0.15803229E+05                                10.139169                            7.829754       0.204763       2.090628                    0.999057      28.742063      77.056971       0.672371       0.364032      -1.135149      -0.045355       0.003643       0.031073       0.055099       0.044179       0.009413      -0.019083       0.162916       0.224025      -0.132100       0.054460       0.077641             11.985658      14.879574       2.088371      -7.131934       8.829419      -1.838004      12.247980           0.007209
           24              O       3.870025       1.837129      10.276378      -0.560840      36.978843 0.55256829E+03  0.13369574E+05                                 8.782090                            7.284305       0.306110       2.127502                    0.999179      28.144953      74.126197       0.702996       0.360099      -1.138565      -0.000820       0.072072       0.037695       0.081338       0.085730       0.016328      -0.017944      -0.043454       0.176608      -0.121053       0.056156       0.064897              9.815742      10.015789       3.265914       3.598061       9.602207       3.609418       9.829231           0.003849
           25              O       6.169404       0.589648      10.207721      -0.585419      45.508269 0.63168533E+03  0.15808394E+05                                10.140648                            7.830803       0.204944       2.090637                    0.999060      28.745320      77.068994       0.672320       0.364035      -1.135144       0.025887       0.037434       0.031124       0.055138       0.048391      -0.021302       0.001393      -0.158046       0.223997      -0.132105       0.054457       0.077648             11.987491       8.534655       1.576048       1.974649      15.178206       7.096596      12.249612           0.007185
           26              O       4.129488       3.478225       6.643639      -0.560864      36.982692 0.55264851E+03  0.13372017E+05                                 8.782828                            7.284945       0.305921       2.127436                    0.999178      28.145714      74.129913       0.702948       0.360110      -1.138555       0.062809      -0.035296       0.037621       0.081278      -0.061691      -0.023621      -0.005140      -0.126745       0.176564      -0.121024       0.056153       0.064871              9.816581       6.877896      -1.453990       1.327042      12.741297      -4.921333       9.830550           0.003846
           27              O       1.899448       2.110645       6.574981      -0.585380      45.507079 0.63166678E+03  0.15807746E+05                                10.140366                            7.830607       0.204715       2.090582                    0.999059      28.744528      77.065360       0.672342       0.364027      -1.135154       0.019508      -0.041111       0.031041       0.055084      -0.092623       0.011818       0.017711      -0.004851       0.223994      -0.132086       0.054449       0.077637             11.987179      12.151767      -3.664343       5.158438      11.560023      -5.258314      12.249746           0.007166
           28              O       3.526013       2.432975       4.254361      -0.560832      36.978063 0.55256737E+03  0.13369515E+05                                 8.781956                            7.284292       0.306197       2.127539                    0.999179      28.144440      74.124190       0.702999       0.360098      -1.138568       0.061966      -0.036766      -0.037602       0.081273       0.024042       0.007366      -0.023033       0.170206       0.176550      -0.121017       0.056143       0.064873              9.815541      12.533179       1.811757      -4.924866       7.083874      -1.311285       9.829569           0.003879
           29              O       3.595352       5.048036       4.323019      -0.585354      45.505624 0.63164314E+03  0.15807017E+05                                10.140206                            7.830495       0.204725       2.090597                    0.999059      28.743947      77.063630       0.672342       0.364031      -1.135151       0.045342       0.003659      -0.031018       0.055058      -0.044215       0.009428       0.019072       0.162856       0.224038      -0.132092       0.054444       0.077648             11.986980      14.880995      -2.088351      -7.132935       8.830252       1.838148      12.249693           0.007206
           30              O       5.076975       1.837129       7.886992      -0.560784      36.974391 0.55248858E+03  0.13367146E+05                                 8.781389                            7.283769       0.305555       2.127355                    0.999177      28.143238      74.119986       0.703025       0.360098      -1.138567       0.000782       0.072037      -0.037617       0.081271      -0.085706       0.016295       0.017908      -0.043480       0.176544      -0.121010       0.056144       0.064867              9.814931      10.014985      -3.265524       3.597812       9.601312      -3.609066       9.828495           0.003844
           31              O       2.777596       0.589648       7.955649      -0.585279      45.500612 0.63155642E+03  0.15804329E+05                                10.139483                            7.829974       0.204754       2.090611                    0.999058      28.742805      77.059693       0.672361       0.364032      -1.135148      -0.025839       0.037472      -0.031083       0.055118      -0.048459      -0.021239      -0.001398      -0.157954       0.223998      -0.132089       0.054457       0.077632             11.986047       8.533721      -1.575700       1.974286      15.176186      -7.095675      12.248235           0.007179
           32              O       4.817512       3.478225       0.621622      -0.560844      36.980057 0.55259091E+03  0.13370273E+05                                 8.782336                            7.284502       0.306209       2.127531                    0.999180      28.145232      74.127639       0.702979       0.360103      -1.138560      -0.062819      -0.035323      -0.037716       0.081342       0.061678      -0.023694       0.005157      -0.126758       0.176618      -0.121048       0.056146       0.064902              9.816020       6.877417       1.453902       1.326836      12.741123       4.920880       9.829520           0.003847
           33              O       7.047552       2.110645       0.690279      -0.585429      45.507687 0.63167691E+03  0.15808103E+05                                10.140494                            7.830695       0.205025       2.090660                    0.999059      28.745262      77.068213       0.672333       0.364030      -1.135149      -0.019470      -0.041135      -0.031138       0.055143       0.092639       0.011860      -0.017754      -0.004773       0.223985      -0.132112       0.054467       0.077645             11.987300      12.152252       3.664742       5.158428      11.560240       5.258294      12.249408           0.007172
           34              O       0.947487       5.315354       4.254361      -0.560831      36.978036 0.55256682E+03  0.13369498E+05                                 8.781951                            7.284288       0.306198       2.127539                    0.999179      28.144428      74.124146       0.703000       0.360098      -1.138568      -0.061965       0.036767      -0.037602       0.081274       0.024042      -0.007366       0.023033       0.170204       0.176547      -0.121015       0.056143       0.064872              9.815536      12.533173       1.811756       4.924864       7.083870       1.311284       9.829564           0.003876
           35              O       0.878148       2.700293       4.323019      -0.585354      45.505624 0.63164318E+03  0.15807018E+05                                10.140206                            7.830496       0.204724       2.090597                    0.999059      28.743947      77.063632       0.672342       0.364031      -1.135151      -0.045342      -0.003659      -0.031018       0.055058      -0.044215      -0.009428      -0.019072       0.162856       0.224038      -0.132092       0.054444       0.077648             11.986980      14.880994      -2.088352       7.132934       8.830253      -1.838148      12.249692           0.007205
           36              O      -0.603475       5.911200       7.886992      -0.560784      36.974410 0.55248894E+03  0.13367157E+05                                 8.781392                            7.283772       0.305555       2.127355                    0.999177      28.143244      74.120013       0.703024       0.360098      -1.138567      -0.000782      -0.072038      -0.037617       0.081272      -0.085705      -0.016295      -0.017909      -0.043480       0.176544      -0.121010       0.056143       0.064867              9.814935      10.014990      -3.265525      -3.597814       9.601315       3.609067       9.828499           0.003844
           37              O       1.695904       7.158681       7.955649      -0.585280      45.500636 0.63155676E+03  0.15804340E+05                                10.139488                            7.829977       0.204753       2.090611                    0.999058      28.742812      77.059723       0.672361       0.364032      -1.135148       0.025839      -0.037473      -0.031084       0.055119      -0.048459       0.021239       0.001398      -0.157954       0.223999      -0.132089       0.054457       0.077632             11.986052       8.533724      -1.575701      -1.974287      15.176192       7.095679      12.248241           0.007179
           38              O      -0.344012       4.270104       0.621622      -0.560844      36.980043 0.55259064E+03  0.13370265E+05                                 8.782333                            7.284500       0.306209       2.127531                    0.999180      28.145227      74.127620       0.702979       0.360103      -1.138560       0.062819       0.035324      -0.037716       0.081342       0.061678       0.023693      -0.005157      -0.126758       0.176617      -0.121048       0.056146       0.064901              9.816017       6.877415       1.453901      -1.326836      12.741119      -4.920878       9.829518           0.003846
           39              O      -2.574052       5.637684       0.690279      -0.585429      45.507710 0.63167721E+03  0.15808113E+05                                10.140497                            7.830697       0.205025       2.090659                    0.999059      28.745269      77.068242       0.672333       0.364030      -1.135149       0.019470       0.041135      -0.031138       0.055143       0.092639      -0.011860       0.017754      -0.004773       0.223985      -0.132111       0.054467       0.077645             11.987305      12.152256       3.664744      -5.158430      11.560245      -5.258298      12.249415           0.007172
           40              H       3.937933       7.053304       9.621190       0.398128       0.601282 0.40606487E+01  0.34719292E+02                                 1.363768                            1.331618      -1.405860       2.393364                    0.997600       2.484673       7.191262       0.437457       1.637553      -0.645986      -0.009745      -0.029927       0.004313       0.031768       0.008061      -0.002390      -0.006349      -0.018412      -0.022142      -0.009211      -0.008546       0.017757              1.368476       1.383397       0.189333      -0.192940       1.345757      -0.188182       1.376272           0.000266
           41              H       0.535567       0.695025       9.621190       0.398128       0.601281 0.40606434E+01  0.34719236E+02                                 1.363768                            1.331618      -1.405859       2.393365                    0.997600       2.484671       7.191256       0.437457       1.637554      -0.645986       0.009745       0.029927       0.004313       0.031768       0.008061       0.002390       0.006349      -0.018412      -0.022142      -0.009211      -0.008546       0.017757              1.368475       1.383397       0.189333       0.192940       1.345757       0.188182       1.376272           0.000266
           42              H       8.411433       0.695025       8.542179       0.398380       0.600893 0.40576163E+01  0.34689939E+02                                 1.363676                            1.331525      -1.407352       2.392919                    0.997580       2.484237       7.191713       0.437235       1.638547      -0.645831      -0.009679       0.029832      -0.004299       0.031656      -0.008048       0.002394      -0.006344      -0.018413      -0.022227      -0.009236      -0.008523       0.017759              1.368384       1.383316      -0.189336       0.192917       1.345689      -0.188156       1.376146           0.000265
           43              H      -3.937933       7.053304       8.542179       0.398380       0.600894 0.40576178E+01  0.34689956E+02                                 1.363676                            1.331525      -1.407352       2.392919                    0.997580       2.484238       7.191717       0.437235       1.638547      -0.645831       0.009679      -0.029832      -0.004299       0.031656      -0.008048      -0.002394       0.006344      -0.018413      -0.022227      -0.009236      -0.008523       0.017759              1.368384       1.383317      -0.189336      -0.192917       1.345689       0.188156       1.376147           0.000265
           44              H      -0.334126       0.811328       5.988560       0.398290       0.601078 0.40591974E+01  0.34706137E+02                                 1.363844                            1.331694      -1.407400       2.392825                    0.997581       2.484561       7.192455       0.437260       1.638325      -0.645866      -0.021019       0.023359       0.004295       0.031716      -0.011994      -0.004301       0.005240      -0.004739      -0.022174      -0.009219      -0.008531       0.017750              1.368550       1.191266      -0.078372      -0.066506       1.538034       0.261188       1.376350           0.000261
           45              H       4.807626       6.937001       5.988560       0.398290       0.601078 0.40592031E+01  0.34706198E+02                                 1.363845                            1.331695      -1.407401       2.392824                    0.997581       2.484563       7.192463       0.437260       1.638325      -0.645866       0.021019      -0.023359       0.004295       0.031716      -0.011994       0.004301      -0.005240      -0.004739      -0.022174      -0.009219      -0.008531       0.017749              1.368551       1.191267      -0.078372       0.066506       1.538035      -0.261188       1.376351           0.000261
           46              H       0.869693       0.116302       4.909440       0.398289       0.601024 0.40587127E+01  0.34700830E+02                                 1.363751                            1.331606      -1.407213       2.392917                    0.997582       2.484386       7.191742       0.437280       1.638305      -0.645870       0.030743      -0.006526      -0.004296       0.031720      -0.003946      -0.006693       0.001107       0.023152      -0.022171      -0.009221      -0.008535       0.017755              1.368456       1.519101       0.110956      -0.259424       1.210008      -0.072991       1.376260           0.000258
           47              H       3.603807       7.632027       4.909440       0.398289       0.601024 0.40587094E+01  0.34700795E+02                                 1.363751                            1.331606      -1.407213       2.392917                    0.997582       2.484385       7.191739       0.437280       1.638305      -0.645870      -0.030743       0.006526      -0.004296       0.031720      -0.003946       0.006693      -0.001107       0.023152      -0.022171      -0.009221      -0.008535       0.017756              1.368456       1.519100       0.110956       0.259424       1.210008       0.072991       1.376260           0.000258
           48              H      -3.603807       7.632027       2.355821       0.398392       0.600790 0.40566965E+01  0.34679965E+02                                 1.363509                            1.331368      -1.407087       2.393068                    0.997583       2.483916       7.190467       0.437265       1.638532      -0.645835       0.030679       0.006534       0.004302       0.031660       0.003951       0.006695       0.001099       0.023154      -0.022227      -0.009238      -0.008528       0.017766              1.368215       1.518863      -0.110936       0.259355       1.209800      -0.072978       1.375981           0.000258
           49              H       8.077307       0.116302       2.355821       0.398392       0.600789 0.40566903E+01  0.34679899E+02                                 1.363508                            1.331367      -1.407086       2.393069                    0.997583       2.483914       7.190460       0.437265       1.638533      -0.645835      -0.030679      -0.006534       0.004302       0.031660       0.003951      -0.006695      -0.001099       0.023155      -0.022227      -0.009238      -0.008528       0.017766              1.368214       1.518862      -0.110936      -0.259355       1.209799       0.072978       1.375980           0.000258
           50              H       4.139374       6.937001       1.276810       0.398138       0.601242 0.40603024E+01  0.34715560E+02                                 1.363707                            1.331562      -1.405857       2.393378                    0.997601       2.484549       7.190803       0.437466       1.637554      -0.645986      -0.021046      -0.023402      -0.004314       0.031768       0.012004       0.004301       0.005245      -0.004755      -0.022142      -0.009211      -0.008547       0.017758              1.368414       1.191153       0.078363       0.066496       1.537879       0.261158       1.376209           0.000262
           51              H       0.334126       0.811328       1.276810       0.398138       0.601242 0.40602995E+01  0.34715532E+02                                 1.363708                            1.331562      -1.405857       2.393379                    0.997601       2.484548       7.190802       0.437466       1.637555      -0.645986       0.021046       0.023402      -0.004314       0.031768       0.012004      -0.004301      -0.005245      -0.004755      -0.022143      -0.009211      -0.008547       0.017758              1.368414       1.191153       0.078363      -0.066496       1.537879      -0.261158       1.376209           0.000262
           52              N       0.000000       0.000000       9.081630      -0.697724      26.233820 0.47042772E+03  0.10953385E+05                                 6.712055                            6.364485       0.580246       2.244899                    0.994124      28.216980      73.341095       0.814677       0.322898      -1.167884       0.000000       0.000000       0.000435       0.000435       0.000217       0.000000      -0.000000      -0.047225      -0.162249      -0.054083       0.003428       0.050655              6.725132       7.254218      -0.000125      -0.000000       6.653234      -0.000000       6.267944           0.000220
           53              N       0.000000       0.000000       5.449000      -0.697852      26.237929 0.47053499E+03  0.10956459E+05                                 6.712524                            6.364973       0.581005       2.245075                    0.994143      28.219645      73.348888       0.814695       0.322874      -1.167911      -0.000000       0.000000       0.000004       0.000004      -0.020476       0.000000      -0.000000       0.023665      -0.161822      -0.053941       0.003321       0.050620              6.725583       6.803689       0.260339      -0.000000       7.104463      -0.000001       6.268598           0.000213
           54              N       0.000000       0.000000       1.816370      -0.697732      26.233473 0.47042152E+03  0.10953167E+05                                 6.711969                            6.364451       0.580388       2.244953                    0.994126      28.216521      73.338842       0.814681       0.322898      -1.167888      -0.000000       0.000000      -0.000432       0.000432       0.020563       0.000000       0.000000       0.023260      -0.162223      -0.054074       0.003413       0.050661              6.725032       6.803381      -0.260262       0.000000       7.103804      -0.000000       6.267910           0.000213

******************************************************
Auxiliary information for the entire system
The total spin magnetic moment of the unit cell is   2.988712
The total net atomic charge of the unit cell is   0.000000
Accuracy of reproducing the electrostatic potential in the unit cell:
  The inner radius (bohr) =    5.0000
  The outer radius (bohr) =   12.0000
  Valid grid points have density less than (e/(bohr^3)) =    0.0001
  The number of valid grid points were=          720
  The rms potential error without charges in kcal/mol is=      2.59674
  The rms potential error with partial charges in kcal/mol is=      0.50993
  The RRMSE value at monopole order=      0.19637
  The rms potential error with partial charges and cloud penetration in kcal/mol is=      0.50870
  The RRMSE value at monopole order with cloud penetration is=      0.19590
  The rms potential error with partial charges and atomic dipoles in kcal/mol is=      0.48042
  The RRMSE value at dipole order=      0.18501
  The rms potential error with partial charges, atomic dipoles and cloud penetration in kcal/mol is=      0.46638
  The RRMSE value at dipole order with cloud penetration=      0.17960

******************************************************
The electron densities and ab initio electrostatic potential were computed in VASP using the PBE functional and
projector augmented wave method. See the main text of the journal article for a description of computational details.
The atomic charges, dipoles, and quadrupoles were computed with the DDEC6 method as described in
(a) T. A. Manz and N. Gabaldon Limas, RSC Adv. 6 (2016) 47771-47801 DOI: 10.1039/c6ra04656h
(b) N. Gabaldon Limas and T. A. Manz, RSC Adv. 8 (2018) 2678-2707 DOI: 10.1039/c7ra11829e.
For each atom in the material, the electron cloud parameters were fit to the spherically averaged atom-in-material
electron density using radial positions for which this density was between 10^-4 and 10^-2 electrons per cubic bohr.
The polarizabilities, dispersion coefficients, and quantum Drude oscillator (QDO) parameters were fit using the MCLF method.
The magnetic structure of the system was optimized in VASP from the default ferromagnetic initial guess using spin polarization.
The atomic spin moments (ASMs) were computed on this optimized magnetic structure using the DDEC6 partition as inputs
to the method of T. A. Manz and D. S. Sholl, J. Chem. Theory Comput. 7 (2011) 4146-4164 DOI: 10.1021/ct200539n.
The RMSE and RRMSE were computed using a uniform grid with Ewald summation.
