# Supplementary material for: A collection of forcefield precursors for metal–organic frameworks
Source: RSC Adv. 2019 Nov 13;9(63):36492–507. doi: 10.1039/c9ra07327b (PMC9075174; doi:10.1039/c9ra07327b)
Supplement: RA-009-C9RA07327B-s4651 [file RA-009-C9RA07327B-s4651.xyz]

  648
jmolscript: load "" {1 1 1} spacegroup "x,y,z" unitcell [{     13.724700     0.000000     0.000000 }, {      0.000000    27.787000     0.000000 }, {      0.000000     0.000000    45.881000 }]
Zn    11.642526    20.716320    37.323735     0.463463
Zn     1.980749    26.328183    26.369646     0.447085
Zn     1.942594    13.129913    27.087684     0.457129
Zn     2.082174    20.964180    14.383235     0.463449
Zn    11.743951    15.352317     3.429146     0.447075
Zn    11.782106     0.763587     4.147184     0.457123
Zn     4.780176     7.070680    31.497765     0.463448
Zn     8.843099     1.458818    42.451854     0.447070
Zn     8.804944    14.657087    41.733816     0.457119
Zn     8.944524     6.822820     8.557265     0.463460
Zn     4.881601    12.434683    19.511354     0.447082
Zn     4.919756    27.023413    18.793316     0.457125
Zn     2.082174     7.070680     8.557265     0.463460
Zn    11.743951     1.458818    19.511354     0.447079
Zn    11.782106    14.657087    18.793316     0.457125
Zn    11.642526     6.822820    31.497765     0.463448
Zn     1.980749    12.434683    42.451854     0.447070
Zn     1.942594    27.023413    41.733816     0.457120
Zn     8.944524    20.716320    14.383235     0.463449
Zn     4.881601    26.328183     3.429146     0.447075
Zn     4.919756    13.129913     4.147184     0.457123
Zn     4.780176    20.964180    37.323735     0.463463
Zn     8.843099    15.352317    26.369646     0.447085
Zn     8.804944     0.763587    27.087684     0.457129
H     13.042582    22.396322    35.259548     0.096155
H      0.105680    22.201813    33.071025     0.133559
H     13.511967    18.172698    33.451837     0.133346
H     12.693975    18.483912    35.599068     0.101891
H      0.631336    23.560597    30.322753     0.136677
H      0.986806    25.450113    29.051849     0.093500
H      1.869304    23.304957    25.881472     0.096869
H      1.480895    21.340416    27.028497     0.133226
H      1.206401    18.094894    27.225785     0.130319
H      1.519324    15.999755    26.280637     0.091174
H      1.147385    14.254731    29.785945     0.097781
H      0.763093    16.288739    30.822856     0.133472
H     11.108772    19.134128    39.760475     0.095314
H     12.230080    18.122681    41.540657     0.130687
H      2.009296    18.995193    39.714594     0.125487
H      0.798778    20.059435    38.049113     0.083363
H     12.235570    17.161251    44.623861     0.137728
H      1.858324    15.441236     0.229405     0.127852
H      4.747374    15.863598    44.463277     0.128011
H      4.478370    16.861152    40.558804     0.128216
H      0.684863    14.860488     2.105938     0.083290
H     11.143084    16.524929     0.697391     0.087075
H      6.910386    15.077226    44.073289     0.093813
H      6.642755    16.066443    40.255989     0.093517
H      0.682118    19.284178    12.319049     0.096159
H     13.619020    19.478687    10.130525     0.133557
H      0.212733    23.507802    10.511337     0.133342
H      1.030725    23.196588    12.658568     0.101900
H     13.093364    18.119903     7.382253     0.136704
H     12.737894    16.230387     6.111349     0.093518
H     11.855396    18.375543     2.940972     0.096857
H     12.243805    20.340084     4.087997     0.133212
H     12.518299    23.585606     4.285285     0.130305
H     12.205376    25.680745     3.340137     0.091165
H     12.577315    27.425769     6.845445     0.097792
H     12.961607    25.391761     7.882356     0.133491
H      2.615928    22.546372    16.819975     0.095312
H      1.494620    23.557819    18.600157     0.130693
H     11.715404    22.685307    16.774094     0.125487
H     12.925922    21.621065    15.108613     0.083346
H      1.489130    24.519249    21.683361     0.137713
H     11.866376    26.239264    23.169905     0.127847
H      8.977326    25.816902    21.522777     0.128010
H      9.246330    24.819348    17.618304     0.128206
H     13.039837    26.820012    25.046438     0.083289
H      2.581616    25.155571    23.637891     0.087075
H      6.814314    26.603274    21.132789     0.093812
H      7.081945    25.614057    17.315489     0.093499
H      6.180232     5.390678    33.561951     0.096158
H      6.968030     5.585187    35.750475     0.133554
H      6.649617     9.614302    35.369663     0.133340
H      5.831625     9.303088    33.222432     0.101891
H      7.493686     4.226403    38.498747     0.136709
H      7.849156     2.336887    39.769651     0.093522
H      8.731654     4.482043    42.940028     0.096862
H      8.343245     6.446584    41.793003     0.133223
H      8.068751     9.692106    41.595715     0.130312
H      8.381674    11.787245    42.540863     0.091164
H      8.009735    13.532269    39.035555     0.097796
H      7.625443    11.498261    37.998644     0.133502
H      4.246422     8.652872    29.061025     0.095314
H      5.367730     9.664319    27.280843     0.130697
H      8.871646     8.791807    29.106906     0.125487
H      7.661128     7.727565    30.772387     0.083349
H      5.373220    10.625749    24.197639     0.137722
H      8.720674    12.345764    22.711095     0.127850
H     11.609724    11.923402    24.358223     0.128010
H     11.340720    10.925848    28.262696     0.128210
H      7.547213    12.926512    20.834562     0.083288
H      4.280734    11.262071    22.243109     0.087075
H      0.048036    12.709774    24.748211     0.093815
H     13.505105    11.720557    28.565511     0.093503
H      7.544468     8.502822    10.621451     0.096156
H      6.756670     8.308313    12.809975     0.133562
H      7.075083     4.279198    12.429163     0.133341
H      7.893075     4.590412    10.281932     0.101887
H      6.231014     9.667097    15.558247     0.136679
H      5.875544    11.556613    16.829151     0.093504
H      4.993046     9.411457    19.999528     0.096866
H      5.381455     7.446916    18.852503     0.133223
H      5.655949     4.201394    18.655215     0.130312
H      5.343026     2.106255    19.600363     0.091169
H      5.714965     0.361231    16.095055     0.097781
H      6.099257     2.395239    15.058144     0.133469
H      9.478278     5.240628     6.120525     0.095315
H      8.356970     4.229181     4.340343     0.130692
H      4.853054     5.101693     6.166406     0.125489
H      6.063572     6.165935     7.831887     0.083361
H      8.351480     3.267751     1.257139     0.137722
H      5.004026     1.547736    45.651595     0.127850
H      2.114976     1.970098     1.417723     0.128014
H      2.383980     2.967652     5.322196     0.128215
H      6.177487     0.966988    43.775062     0.083289
H      9.443966     2.631429    45.183609     0.087077
H     13.676664     1.183726     1.807711     0.093817
H      0.219595     2.172943     5.625011     0.093515
H      0.682118     5.390678    10.621451     0.096156
H     13.619020     5.585187    12.809975     0.133562
H      0.212733     9.614302    12.429163     0.133342
H      1.030725     9.303088    10.281932     0.101887
H     13.093364     4.226403    15.558247     0.136680
H     12.737894     2.336887    16.829151     0.093505
H     11.855396     4.482043    19.999528     0.096868
H     12.243805     6.446584    18.852503     0.133224
H     12.518299     9.692106    18.655215     0.130312
H     12.205376    11.787245    19.600363     0.091169
H     12.577315    13.532269    16.095055     0.097781
H     12.961607    11.498261    15.058144     0.133469
H      2.615928     8.652872     6.120525     0.095315
H      1.494620     9.664319     4.340343     0.130692
H     11.715404     8.791807     6.166406     0.125489
H     12.925922     7.727565     7.831887     0.083361
H      1.489130    10.625749     1.257139     0.137722
H     11.866376    12.345764    45.651595     0.127851
H      8.977326    11.923402     1.417723     0.128014
H      9.246330    10.925848     5.322196     0.128215
H     13.039837    12.926512    43.775062     0.083289
H      2.581616    11.262071    45.183609     0.087077
H      6.814314    12.709774     1.807711     0.093817
H      7.081945    11.720557     5.625011     0.093515
H     13.042582     8.502822    33.561951     0.096158
H      0.105680     8.308313    35.750475     0.133554
H     13.511967     4.279198    35.369663     0.133340
H     12.693975     4.590412    33.222432     0.101891
H      0.631336     9.667097    38.498747     0.136709
H      0.986806    11.556613    39.769651     0.093521
H      1.869304     9.411457    42.940028     0.096862
H      1.480895     7.446916    41.793003     0.133224
H      1.206401     4.201394    41.595715     0.130312
H      1.519324     2.106255    42.540863     0.091164
H      1.147385     0.361231    39.035555     0.097796
H      0.763093     2.395239    37.998644     0.133502
H     11.108772     5.240628    29.061025     0.095314
H     12.230080     4.229181    27.280843     0.130697
H      2.009296     5.101693    29.106906     0.125487
H      0.798778     6.165935    30.772387     0.083349
H     12.235570     3.267751    24.197639     0.137722
H      1.858324     1.547736    22.711095     0.127850
H      4.747374     1.970098    24.358223     0.128011
H      4.478370     2.967652    28.262696     0.128210
H      0.684863     0.966988    20.834562     0.083287
H     11.143084     2.631429    22.243109     0.087074
H      6.910386     1.183726    24.748211     0.093815
H      6.642755     2.172943    28.565511     0.093503
H      7.544468    22.396322    12.319049     0.096159
H      6.756670    22.201813    10.130525     0.133557
H      7.075083    18.172698    10.511337     0.133342
H      7.893075    18.483912    12.658568     0.101899
H      6.231014    23.560597     7.382253     0.136704
H      5.875544    25.450113     6.111349     0.093518
H      4.993046    23.304957     2.940972     0.096856
H      5.381455    21.340416     4.087997     0.133212
H      5.655949    18.094894     4.285285     0.130306
H      5.343026    15.999755     3.340137     0.091165
H      5.714965    14.254731     6.845445     0.097792
H      6.099257    16.288739     7.882356     0.133492
H      9.478278    19.134128    16.819975     0.095312
H      8.356970    18.122681    18.600157     0.130693
H      4.853054    18.995193    16.774094     0.125486
H      6.063572    20.059435    15.108613     0.083346
H      8.351480    17.161251    21.683361     0.137713
H      5.004026    15.441236    23.169905     0.127847
H      2.114976    15.863598    21.522777     0.128010
H      2.383980    16.861152    17.618304     0.128206
H      6.177487    14.860488    25.046438     0.083289
H      9.443966    16.524929    23.637891     0.087074
H     13.676664    15.077226    21.132789     0.093812
H      0.219595    16.066443    17.315489     0.093499
H      6.180232    19.284178    35.259548     0.096155
H      6.968030    19.478687    33.071025     0.133560
H      6.649617    23.507802    33.451837     0.133346
H      5.831625    23.196588    35.599068     0.101890
H      7.493686    18.119903    30.322753     0.136677
H      7.849156    16.230387    29.051849     0.093500
H      8.731654    18.375543    25.881472     0.096869
H      8.343245    20.340084    27.028497     0.133225
H      8.068751    23.585606    27.225785     0.130318
H      8.381674    25.680745    26.280637     0.091174
H      8.009735    27.425769    29.785945     0.097782
H      7.625443    25.391761    30.822856     0.133472
H      4.246422    22.546372    39.760475     0.095314
H      5.367730    23.557819    41.540657     0.130687
H      8.871646    22.685307    39.714594     0.125487
H      7.661128    21.621065    38.049113     0.083363
H      5.373220    24.519249    44.623861     0.137728
H      8.720674    26.239264     0.229405     0.127852
H     11.609724    25.816902    44.463277     0.128011
H     11.340720    24.819348    40.558804     0.128216
H      7.547213    26.820012     2.105938     0.083290
H      4.280734    25.155571     0.697391     0.087075
H      0.048036    26.603274    44.073289     0.093813
H     13.505105    25.614057    40.255989     0.093517
C     13.112578    21.532146    34.871854     0.103563
C     13.590198    21.426556    33.570210    -0.145519
C     -0.019215    20.170583    33.022850     0.051688
C     13.395307    19.050767    33.796403    -0.148987
C     12.914943    19.245276    35.074648     0.097305
C      0.370567    20.003861    31.591363     0.376869
C      0.839952    21.009751    29.617103     0.370535
C      0.822110    18.733995    29.767593     0.378506
C      1.040332    22.229600    28.816480     0.058679
C      0.883871    23.482794    29.408345    -0.146506
C      1.102093    24.599831    28.644426     0.101027
C      1.608535    23.352195    26.793128     0.084692
C      1.391685    22.174026    27.472625    -0.154047
C      0.970336    17.430785    29.137188     0.051670
C      1.189931    17.319637    27.772687    -0.147229
C      1.386195    16.063665    27.221197     0.098536
C      1.161110    15.043882    29.262902     0.097433
C      0.937397    16.255395    29.886883    -0.142965
C     12.058521    19.123013    39.763227     0.094105
C     12.720052    18.506142    40.823079    -0.139601
C      0.377429    18.456125    40.811149     0.062701
C      1.060919    19.025759    39.755887    -0.136140
C      0.326648    19.648188    38.764857     0.092166
C      1.091114    17.800352    41.928811     0.374395
C      1.071899    16.836143    43.962715     0.370535
C      2.972770    16.861152    42.750998     0.366117
C      0.334883    16.416560    45.189115     0.068120
C     12.704955    16.708323    45.314828    -0.148793
C      0.947004    15.694098     0.311991    -0.148624
C      4.390532    16.424896    42.536275     0.062739
C      5.120686    15.902500    43.591538    -0.138781
C      4.960107    16.494363    41.292900    -0.133690
C      0.240182    15.346760     1.421393     0.088320
C     12.064011    16.316526     0.598288     0.079689
C      6.406690    15.438457    43.352957     0.086994
C      6.248856    16.016427    41.118552     0.091479
C      0.612122    20.148354    11.931354     0.103568
C      0.134502    20.253944    10.629710    -0.145526
C      0.019215    21.509917    10.082350     0.051665
C      0.329393    22.629733    10.855903    -0.148991
C      0.809757    22.435224    12.134148     0.097323
C     13.354133    21.676639     8.650863     0.376882
C     12.884748    20.670749     6.676603     0.370520
C     12.902590    22.946505     6.827093     0.378494
C     12.684368    19.450900     5.875980     0.058694
C     12.840829    18.197706     6.467845    -0.146499
C     12.622607    17.080669     5.703926     0.101018
C     12.116165    18.328305     3.852628     0.084681
C     12.333015    19.506474     4.532125    -0.154051
C     12.754364    24.249715     6.196688     0.051682
C     12.534769    24.360863     4.832187    -0.147237
C     12.338505    25.616835     4.280697     0.098520
C     12.563590    26.636618     6.322402     0.097432
C     12.787303    25.425105     6.946383    -0.142953
C      1.666179    22.557487    16.822727     0.094099
C      1.004648    23.174358    17.882579    -0.139595
C     13.347271    23.224375    17.870649     0.062718
C     12.663781    22.654741    16.815386    -0.136151
C     13.398052    22.032312    15.824357     0.092143
C     12.633586    23.880148    18.988311     0.374379
C     12.652801    24.844357    21.022215     0.370536
C     10.751930    24.819348    19.810498     0.366112
C     13.389817    25.263940    22.248615     0.068109
C      1.019745    24.972177    22.374328    -0.148800
C     12.777696    25.986402    23.252491    -0.148633
C      9.334168    25.255604    19.595775     0.062740
C      8.604014    25.778000    20.651038    -0.138775
C      8.764593    25.186137    18.352400    -0.133707
C     13.484518    26.333740    24.361893     0.088317
C      1.660689    25.363974    23.538788     0.079687
C      7.318010    26.242043    20.412457     0.086998
C      7.475844    25.664073    18.178052     0.091455
C      6.250228     6.254854    33.949646     0.103569
C      6.727848     6.360444    35.251290    -0.145525
C      6.843135     7.616417    35.798650     0.051660
C      6.532957     8.736233    35.025097    -0.148995
C      6.052593     8.541724    33.746852     0.097327
C      7.232917     7.783139    37.230137     0.376884
C      7.702302     6.777249    39.204397     0.370520
C      7.684460     9.053005    39.053907     0.378495
C      7.902682     5.557400    40.005020     0.058697
C      7.746221     4.304206    39.413155    -0.146496
C      7.964443     3.187169    40.177074     0.101020
C      8.470885     4.434805    42.028372     0.084679
C      8.254035     5.612974    41.348875    -0.154052
C      7.832686    10.356215    39.684312     0.051683
C      8.052281    10.467363    41.048813    -0.147243
C      8.248545    11.723335    41.600303     0.098516
C      8.023460    12.743118    39.558598     0.097436
C      7.799747    11.531605    38.934617    -0.142950
C      5.196171     8.663987    29.058273     0.094099
C      5.857702     9.280858    27.998421    -0.139598
C      7.239779     9.330875    28.010351     0.062717
C      7.923269     8.761241    29.065613    -0.136148
C      7.188998     8.138812    30.056643     0.092146
C      7.953464     9.986648    26.892689     0.374386
C      7.934249    10.950857    24.858785     0.370535
C      9.835120    10.925848    26.070502     0.366117
C      7.197233    11.370440    23.632385     0.068117
C      5.842605    11.078677    23.506672    -0.148799
C      7.809354    12.092902    22.628509    -0.148631
C     11.252882    11.362104    26.285225     0.062744
C     11.983036    11.884500    25.229962    -0.138771
C     11.822457    11.292637    27.528600    -0.133698
C      7.102532    12.440240    21.519107     0.088316
C      5.201661    11.470474    22.342212     0.079686
C     13.269040    12.348543    25.468543     0.087006
C     13.111206    11.770573    27.702948     0.091466
C      7.474472     7.638646    11.009146     0.103562
C      6.996852     7.533056    12.310790    -0.145519
C      6.881565     6.277083    12.858150     0.051692
C      7.191743     5.157267    12.084597    -0.148985
C      7.672107     5.351776    10.806352     0.097308
C      6.491783     6.110361    14.289637     0.376865
C      6.022398     7.116251    16.263897     0.370535
C      6.040240     4.840495    16.113407     0.378507
C      5.822018     8.336100    17.064520     0.058678
C      5.978479     9.589294    16.472655    -0.146508
C      5.760257    10.706331    17.236574     0.101023
C      5.253815     9.458695    19.087872     0.084696
C      5.470665     8.280526    18.408375    -0.154045
C      5.892014     3.537285    16.743812     0.051666
C      5.672419     3.426137    18.108313    -0.147228
C      5.476155     2.170165    18.659803     0.098536
C      5.701240     1.150382    16.618098     0.097431
C      5.924953     2.361895    15.994117    -0.142965
C      8.528529     5.229513     6.117773     0.094104
C      7.866998     4.612642     5.057921    -0.139602
C      6.484921     4.562625     5.069851     0.062710
C      5.801431     5.132259     6.125113    -0.136139
C      6.535702     5.754688     7.116143     0.092165
C      5.771236     3.906852     3.952189     0.374386
C      5.790451     2.942643     1.918285     0.370535
C      3.889580     2.967652     3.130002     0.366111
C      6.527467     2.523060     0.691885     0.068115
C      7.882095     2.814823     0.566172    -0.148794
C      5.915346     1.800598    45.569009    -0.148626
C      2.471818     2.531396     3.344725     0.062739
C      1.741664     2.009000     2.289462    -0.138782
C      1.902243     2.600863     4.588100    -0.133695
C      6.622168     1.453260    44.459607     0.088322
C      8.523039     2.423026    45.282712     0.079691
C      0.455660     1.544957     2.528043     0.086998
C      0.613494     2.122927     4.762448     0.091474
C      0.612122     6.254854    11.009146     0.103562
C      0.134502     6.360444    12.310790    -0.145519
C      0.019215     7.616417    12.858150     0.051692
C      0.329393     8.736233    12.084597    -0.148984
C      0.809757     8.541724    10.806352     0.097308
C     13.354133     7.783139    14.289637     0.376866
C     12.884748     6.777249    16.263897     0.370535
C     12.902590     9.053005    16.113407     0.378508
C     12.684368     5.557400    17.064520     0.058678
C     12.840829     4.304206    16.472655    -0.146507
C     12.622607     3.187169    17.236574     0.101023
C     12.116165     4.434805    19.087872     0.084695
C     12.333015     5.612974    18.408375    -0.154044
C     12.754364    10.356215    16.743812     0.051666
C     12.534769    10.467363    18.108313    -0.147227
C     12.338505    11.723335    18.659803     0.098537
C     12.563590    12.743118    16.618098     0.097431
C     12.787303    11.531605    15.994117    -0.142965
C      1.666179     8.663987     6.117773     0.094105
C      1.004648     9.280858     5.057921    -0.139602
C     13.347271     9.330875     5.069851     0.062710
C     12.663781     8.761241     6.125113    -0.136139
C     13.398052     8.138812     7.116143     0.092165
C     12.633586     9.986648     3.952189     0.374386
C     12.652801    10.950857     1.918285     0.370535
C     10.751930    10.925848     3.130002     0.366112
C     13.389817    11.370440     0.691885     0.068116
C      1.019745    11.078677     0.566172    -0.148794
C     12.777696    12.092902    45.569009    -0.148626
C      9.334168    11.362104     3.344725     0.062739
C      8.604014    11.884500     2.289462    -0.138782
C      8.764593    11.292637     4.588100    -0.133694
C     13.484518    12.440240    44.459607     0.088322
C      1.660689    11.470474    45.282712     0.079691
C      7.318010    12.348543     2.528043     0.086997
C      7.475844    11.770573     4.762448     0.091474
C     13.112578     7.638646    33.949646     0.103569
C     13.590198     7.533056    35.251290    -0.145525
C     -0.019215     6.277083    35.798650     0.051660
C     13.395307     5.157267    35.025097    -0.148995
C     12.914943     5.351776    33.746852     0.097327
C      0.370567     6.110361    37.230137     0.376884
C      0.839952     7.116251    39.204397     0.370520
C      0.822110     4.840495    39.053907     0.378495
C      1.040332     8.336100    40.005020     0.058697
C      0.883871     9.589294    39.413155    -0.146496
C      1.102093    10.706331    40.177074     0.101020
C      1.608535     9.458695    42.028372     0.084679
C      1.391685     8.280526    41.348875    -0.154052
C      0.970336     3.537285    39.684312     0.051683
C      1.189931     3.426137    41.048813    -0.147243
C      1.386195     2.170165    41.600303     0.098516
C      1.161110     1.150382    39.558598     0.097436
C      0.937397     2.361895    38.934617    -0.142950
C     12.058521     5.229513    29.058273     0.094099
C     12.720052     4.612642    27.998421    -0.139598
C      0.377429     4.562625    28.010351     0.062717
C      1.060919     5.132259    29.065613    -0.136148
C      0.326648     5.754688    30.056643     0.092146
C      1.091114     3.906852    26.892689     0.374386
C      1.071899     2.942643    24.858785     0.370535
C      2.972770     2.967652    26.070502     0.366117
C      0.334883     2.523060    23.632385     0.068118
C     12.704955     2.814823    23.506672    -0.148799
C      0.947004     1.800598    22.628509    -0.148631
C      4.390532     2.531396    26.285225     0.062744
C      5.120686     2.009000    25.229962    -0.138771
C      4.960107     2.600863    27.528600    -0.133698
C      0.240182     1.453260    21.519107     0.088316
C     12.064011     2.423026    22.342212     0.079685
C      6.406690     1.544957    25.468543     0.087006
C      6.248856     2.122927    27.702948     0.091466
C      7.474472    21.532146    11.931354     0.103568
C      6.996852    21.426556    10.629710    -0.145526
C      6.881565    20.170583    10.082350     0.051665
C      7.191743    19.050767    10.855903    -0.148991
C      7.672107    19.245276    12.134148     0.097323
C      6.491783    20.003861     8.650863     0.376882
C      6.022398    21.009751     6.676603     0.370520
C      6.040240    18.733995     6.827093     0.378494
C      5.822018    22.229600     5.875980     0.058694
C      5.978479    23.482794     6.467845    -0.146499
C      5.760257    24.599831     5.703926     0.101018
C      5.253815    23.352195     3.852628     0.084682
C      5.470665    22.174026     4.532125    -0.154051
C      5.892014    17.430785     6.196688     0.051682
C      5.672419    17.319637     4.832187    -0.147237
C      5.476155    16.063665     4.280697     0.098520
C      5.701240    15.043882     6.322402     0.097431
C      5.924953    16.255395     6.946383    -0.142953
C      8.528529    19.123013    16.822727     0.094098
C      7.866998    18.506142    17.882579    -0.139595
C      6.484921    18.456125    17.870649     0.062718
C      5.801431    19.025759    16.815386    -0.136151
C      6.535702    19.648188    15.824357     0.092143
C      5.771236    17.800352    18.988311     0.374379
C      5.790451    16.836143    21.022215     0.370536
C      3.889580    16.861152    19.810498     0.366112
C      6.527467    16.416560    22.248615     0.068109
C      7.882095    16.708323    22.374328    -0.148801
C      5.915346    15.694098    23.252491    -0.148633
C      2.471818    16.424896    19.595775     0.062740
C      1.741664    15.902500    20.651038    -0.138775
C      1.902243    16.494363    18.352400    -0.133706
C      6.622168    15.346760    24.361893     0.088317
C      8.523039    16.316526    23.538788     0.079687
C      0.455660    15.438457    20.412457     0.086998
C      0.613494    16.016427    18.178052     0.091455
C      6.250228    20.148354    34.871854     0.103563
C      6.727848    20.253944    33.570210    -0.145519
C      6.843135    21.509917    33.022850     0.051688
C      6.532957    22.629733    33.796403    -0.148987
C      6.052593    22.435224    35.074648     0.097305
C      7.232917    21.676639    31.591363     0.376869
C      7.702302    20.670749    29.617103     0.370535
C      7.684460    22.946505    29.767593     0.378506
C      7.902682    19.450900    28.816480     0.058679
C      7.746221    18.197706    29.408345    -0.146506
C      7.964443    17.080669    28.644426     0.101027
C      8.470885    18.328305    26.793128     0.084692
C      8.254035    19.506474    27.472625    -0.154047
C      7.832686    24.249715    29.137188     0.051670
C      8.052281    24.360863    27.772687    -0.147229
C      8.248545    25.616835    27.221197     0.098536
C      8.023460    26.636618    29.262902     0.097433
C      7.799747    25.425105    29.886883    -0.142965
C      5.196171    22.557487    39.763227     0.094105
C      5.857702    23.174358    40.823079    -0.139601
C      7.239779    23.224375    40.811149     0.062701
C      7.923269    22.654741    39.755887    -0.136140
C      7.188998    22.032312    38.764857     0.092166
C      7.953464    23.880148    41.928811     0.374395
C      7.934249    24.844357    43.962715     0.370535
C      9.835120    24.819348    42.750998     0.366117
C      7.197233    25.263940    45.189115     0.068120
C      5.842605    24.972177    45.314828    -0.148793
C      7.809354    25.986402     0.311991    -0.148624
C     11.252882    25.255604    42.536275     0.062739
C     11.983036    25.778000    43.591538    -0.138780
C     11.822457    25.186137    41.292900    -0.133691
C      7.102532    26.333740     1.421393     0.088320
C      5.201661    25.363974     0.598288     0.079690
C     13.269040    26.242043    43.352957     0.086994
C     13.111206    25.664073    41.118552     0.091479
I     11.521886    23.214371    37.842649    -0.460964
I      9.483219    19.377264    37.010367    -0.466020
I      0.697215     0.390685    27.577693    -0.433706
I      4.498270    26.178966    26.003057    -0.468280
I      3.082430    11.837818    28.970181    -0.457745
I      3.055942    13.593678    24.836303    -0.454323
I      2.202814    18.466129    14.902149    -0.460938
I      4.241481    22.303236    14.069867    -0.465968
I     13.027485    13.502815     4.637193    -0.433552
I      9.226430    15.501534     3.062557    -0.468104
I     10.642270     2.055682     6.029681    -0.457718
I     10.668758     0.299822     1.895803    -0.454331
I      4.659536     4.572629    30.978851    -0.460968
I      2.620869     8.409736    31.811133    -0.465999
I      7.559565    27.396315    41.243807    -0.433536
I     11.360620     1.608034    42.818443    -0.468110
I      9.944780    15.949182    39.851319    -0.457747
I      9.918292    14.193322    43.985197    -0.454299
I      9.065164     9.320871     8.038351    -0.460956
I     11.103831     5.483764     8.870633    -0.465969
I      6.165135    14.284185    18.303307    -0.433644
I      2.364080    12.285466    19.877943    -0.468232
I      3.779920    25.731318    16.910819    -0.457745
I      3.806408    27.487178    21.044697    -0.454326
I      2.202814     4.572629     8.038351    -0.460956
I      4.241481     8.409736     8.870633    -0.465969
I     13.027485    27.396315    18.303307    -0.433635
I      9.226430     1.608034    19.877943    -0.468216
I     10.642270    15.949182    16.910819    -0.457744
I     10.668758    14.193322    21.044697    -0.454324
I     11.521886     9.320871    30.978851    -0.460968
I      9.483219     5.483764    31.811133    -0.466001
I      0.697215    14.284185    41.243807    -0.433534
I      4.498270    12.285466    42.818443    -0.468108
I      3.082430    25.731318    39.851319    -0.457747
I      3.055942    27.487178    43.985197    -0.454299
I      9.065164    23.214371    14.902149    -0.460938
I     11.103831    19.377264    14.069867    -0.465963
I      6.165135     0.390685     4.637193    -0.433550
I      2.364080    26.178966     3.062557    -0.468106
I      3.779920    11.837818     6.029681    -0.457718
I      3.806408    13.593678     1.895803    -0.454331
I      4.659536    18.466129    37.842649    -0.460964
I      2.620869    22.303236    37.010367    -0.466021
I      7.559565    13.502815    27.577693    -0.433708
I     11.360620    15.501534    26.003057    -0.468283
I      9.944780     2.055682    28.970181    -0.457745
I      9.918292     0.299822    24.836303    -0.454323
N     12.747501    20.467904    35.602738    -0.162775
N      0.540753    21.154243    30.902230    -0.391945
N      0.995041    19.823246    28.992204    -0.398850
N      0.489972    18.784012    31.085754    -0.386586
N      1.468543    24.563708    27.357464    -0.159230
N      1.395802    14.935513    27.947494    -0.151152
N     12.717307    19.700983    38.748799    -0.167313
N      0.385664    17.483580    43.026743    -0.383032
N      2.364766    16.499921    43.900776    -0.386553
N      2.401823    17.530818    41.739781    -0.366956
N     12.673388    15.660753     1.595741    -0.169046
N      6.957050    15.491253    42.126558    -0.172647
N      0.977199    21.212596    12.662238    -0.162744
N     13.183947    20.526257     7.961730    -0.391932
N     12.729659    21.857254     6.051704    -0.398868
N     13.234728    22.896488     8.145254    -0.386577
N     12.256157    17.116792     4.416964    -0.159250
N     12.328898    26.744988     5.006994    -0.151165
N      1.007393    21.979517    15.808299    -0.167340
N     13.339036    24.196920    20.086243    -0.383042
N     11.359934    25.180579    20.960276    -0.386552
N     11.322878    24.149682    18.799281    -0.366984
N      1.051312    26.019747    24.536241    -0.169045
N      6.767650    26.189248    19.186058    -0.172657
N      5.885151     7.319096    33.218762    -0.162742
N      7.403103     6.632757    37.919270    -0.391930
N      7.857391     7.963754    39.829296    -0.398872
N      7.352322     9.002988    37.735746    -0.386573
N      8.330893     3.223292    41.464036    -0.159249
N      8.258152    12.851487    40.874006    -0.151164
N      5.854957     8.086017    30.072701    -0.167335
N      7.248014    10.303420    25.794757    -0.383040
N      9.227116    11.287079    24.920724    -0.386549
N      9.264173    10.256182    27.081719    -0.366976
N      5.811038    12.126247    21.344759    -0.169050
N      0.094700    12.295747    26.694942    -0.172656
N      7.839549     6.574404    10.278262    -0.162775
N      6.321597     7.260743    14.978770    -0.391946
N      5.867309     5.929746    16.888796    -0.398843
N      6.372378     4.890512    14.795246    -0.386586
N      5.393807    10.670208    18.523536    -0.159229
N      5.466548     1.042013    17.933506    -0.151149
N      7.869743     5.807483     7.132201    -0.167316
N      6.476686     3.590080     2.854257    -0.383031
N      4.497584     2.606421     1.980224    -0.386546
N      4.460528     3.637318     4.141219    -0.366961
N      7.913662     1.767253    44.285259    -0.169042
N     13.630000     1.597752     3.754442    -0.172647
N      0.977199     7.319096    10.278262    -0.162775
N     13.183947     6.632757    14.978770    -0.391946
N     12.729659     7.963754    16.888796    -0.398843
N     13.234728     9.002988    14.795246    -0.386586
N     12.256157     3.223292    18.523536    -0.159229
N     12.328898    12.851487    17.933506    -0.151148
N      1.007393     8.086017     7.132201    -0.167316
N     13.339036    10.303420     2.854257    -0.383031
N     11.359934    11.287079     1.980224    -0.386546
N     11.322878    10.256182     4.141219    -0.366960
N      1.051312    12.126247    44.285259    -0.169042
N      6.767650    12.295747     3.754442    -0.172647
N     12.747501     6.574404    33.218762    -0.162742
N      0.540753     7.260743    37.919270    -0.391930
N      0.995041     5.929746    39.829296    -0.398872
N      0.489972     4.890512    37.735746    -0.386573
N      1.468543    10.670208    41.464036    -0.159249
N      1.395802     1.042013    40.874006    -0.151164
N     12.717307     5.807483    30.072701    -0.167335
N      0.385664     3.590080    25.794757    -0.383040
N      2.364766     2.606421    24.920724    -0.386549
N      2.401823     3.637318    27.081719    -0.366976
N     12.673388     1.767253    21.344759    -0.169051
N      6.957050     1.597752    26.694942    -0.172656
N      7.839549    20.467904    12.662238    -0.162744
N      6.321597    21.154243     7.961730    -0.391932
N      5.867309    19.823246     6.051704    -0.398868
N      6.372378    18.784012     8.145254    -0.386577
N      5.393807    24.563708     4.416964    -0.159250
N      5.466548    14.935513     5.006994    -0.151166
N      7.869743    19.700983    15.808299    -0.167340
N      6.476686    17.483580    20.086243    -0.383041
N      4.497584    16.499921    20.960276    -0.386551
N      4.460528    17.530818    18.799281    -0.366984
N      7.913662    15.660753    24.536241    -0.169045
N     13.630000    15.491253    19.186058    -0.172656
N      5.885151    21.212596    35.602738    -0.162775
N      7.403103    20.526257    30.902230    -0.391945
N      7.857391    21.857254    28.992204    -0.398850
N      7.352322    22.896488    31.085754    -0.386586
N      8.330893    17.116792    27.357464    -0.159230
N      8.258152    26.744988    27.947494    -0.151152
N      5.854957    21.979517    38.748799    -0.167313
N      7.248014    24.196920    43.026743    -0.383032
N      9.227116    25.180579    43.900776    -0.386553
N      9.264173    24.149682    41.739781    -0.366956
N      5.811038    26.019747     1.595741    -0.169046
N      0.094700    26.189248    42.126558    -0.172647

The following XYZ coordinates are in angstroms. Other properties are in atomic units.
The sperically averaged electron density of each atom fit to a function of the form exp(a - br)
eigen_1, eigen_2 and eigen_3 are the three eigenvalues of traceless quadrupole moment tensor
  atom number  atomic symbol              X              Y              Z     net charge C6 coefficient C8 coefficient C10 coefficient fluctuating dipole atomic polarizability isotropic forcefield polarizability              a              b squared Pearson coefficient          <r^3>          <r^4>         wp_QDO          m_QDO          q_QDO       dipole_x       dipole_y       dipole_z         dipole            Qxy            Qxz            Qyz     Q(x^2-y^2)  Q(3z^2 - R^2)        eigen_1        eigen_2        eigen_3 static polarizability      alpha(xx)      alpha(xy)      alpha(xz)      alpha(yy)      alpha(yz)      alpha(zz) atomic spin moment
            1             Zn      11.642526      20.716320      37.323735       0.463463     139.402031 0.32789448E+04  0.12068698E+06                                21.941824                           18.691524       0.306683       1.851905                    0.998444      59.669697     178.248665       0.416479       0.399564      -1.138175       0.001874       0.009352       0.010933       0.014509       0.023747      -0.027618      -0.003945       0.011033       0.003594      -0.033181      -0.006819       0.040000             26.385456      24.931043      -3.101644      -0.867664      20.774936      -1.916093      33.450390          -0.000000
            2             Zn       1.980749      26.328183      26.369646       0.447085     134.096754 0.33726736E+04  0.12507909E+06                                21.458943                           19.004399       0.325905       1.850419                    0.998712      60.493367     181.699622       0.411273       0.401574      -1.136162       0.012559       0.012965      -0.007986       0.019738       0.007877      -0.013358      -0.013490      -0.012799       0.030007      -0.017944      -0.008260       0.026205             24.484463      22.322158       1.862745       2.833307      26.554696      -4.968643      24.576534          -0.000004
            3             Zn       1.942594      13.129913      27.087684       0.457129     140.379978 0.32651191E+04  0.12014359E+06                                22.134824                           18.710197       0.308166       1.850630                    0.998434      59.969499     179.569142       0.414014       0.402058      -1.135532       0.010035      -0.001316      -0.013209       0.016641      -0.002071      -0.014110      -0.012871      -0.013278       0.046644      -0.022429      -0.003520       0.025949             26.560225      32.375400       0.004354      -0.379900      26.961313       3.020009      20.343961          -0.000001
            4             Zn       2.082174      20.964180      14.383235       0.463449     139.404028 0.32790031E+04  0.12068968E+06                                21.942010                           18.691670       0.306696       1.851905                    0.998444      59.670271     178.250884       0.416478       0.399563      -1.138175      -0.001874      -0.009339       0.010958       0.014519       0.023762       0.027670       0.003923       0.011083       0.003624      -0.033235      -0.006813       0.040048             26.385704      24.931344      -3.101646       0.867732      20.775102       1.916103      33.450665           0.000000
            5             Zn      11.743951      15.352317       3.429146       0.447075     134.099945 0.33727687E+04  0.12508346E+06                                21.459290                           19.004673       0.325891       1.850410                    0.998712      60.494114     181.702299       0.411270       0.401574      -1.136162      -0.012554      -0.012953      -0.007984       0.019726       0.007865       0.013357       0.013481      -0.012771       0.030020      -0.017932      -0.008259       0.026191             24.484879      22.322506       1.862777      -2.833383      26.555325       4.968648      24.576806           0.000001
            6             Zn      11.782106       0.763587       4.147184       0.457123     140.381535 0.32651612E+04  0.12014558E+06                                22.135023                           18.710350       0.308137       1.850620                    0.998434      59.969823     179.570718       0.414012       0.402060      -1.135530      -0.010035       0.001313      -0.013215       0.016645      -0.002057       0.014116       0.012873      -0.013290       0.046674      -0.022432      -0.003532       0.025964             26.560469      32.375645       0.004342       0.379870      26.961638      -3.019979      20.344123           0.000002
            7             Zn       4.780176       7.070680      31.497765       0.463448     139.403519 0.32789899E+04  0.12068908E+06                                21.941969                           18.691642       0.306695       1.851905                    0.998444      59.670143     178.250479       0.416478       0.399564      -1.138175       0.001874      -0.009340      -0.010958       0.014519      -0.023759       0.027670      -0.003925       0.011083       0.003624      -0.033232      -0.006816       0.040048             26.385648      24.931284       3.101638       0.867712      20.775090      -1.916107      33.450571          -0.000002
            8             Zn       8.843099       1.458818      42.451854       0.447070     134.100767 0.33727910E+04  0.12508448E+06                                21.459372                           19.004728       0.325893       1.850409                    0.998712      60.494306     181.702977       0.411270       0.401574      -1.136162       0.012554      -0.012951       0.007985       0.019726      -0.007866       0.013357      -0.013482      -0.012771       0.030023      -0.017932      -0.008260       0.026193             24.484988      22.322608      -1.862784      -2.833405      26.555427      -4.968666      24.576928           0.000001
            9             Zn       8.804944      14.657087      41.733816       0.457119     140.382296 0.32651854E+04  0.12014670E+06                                22.135093                           18.710412       0.308140       1.850619                    0.998434      59.970041     179.571534       0.414011       0.402059      -1.135530       0.010032       0.001310       0.013222       0.016649       0.002052       0.014127      -0.012870      -0.013291       0.046684      -0.022437      -0.003533       0.025970             26.560535      32.375684      -0.004325       0.379868      26.961721       3.019944      20.344200           0.000001
           10             Zn       8.944524       6.822820       8.557265       0.463460     139.402798 0.32789683E+04  0.12068807E+06                                21.941909                           18.691597       0.306679       1.851903                    0.998444      59.669895     178.249484       0.416478       0.399564      -1.138174      -0.001872       0.009348      -0.010934       0.014507      -0.023751      -0.027621       0.003943       0.011040       0.003602      -0.033187      -0.006819       0.040006             26.385561      24.931145       3.101672      -0.867654      20.775036       1.916100      33.450501           0.000001
           11             Zn       4.881601      12.434683      19.511354       0.447082     134.097932 0.33727086E+04  0.12508071E+06                                21.459071                           19.004498       0.325905       1.850417                    0.998712      60.493657     181.700727       0.411272       0.401574      -1.136162      -0.012553       0.012967       0.007990       0.019738      -0.007877      -0.013364       0.013495      -0.012807       0.029990      -0.017950      -0.008261       0.026211             24.484621      22.322299      -1.862760       2.833350      26.554871       4.968652      24.576693          -0.000000
           12             Zn       4.919756      27.023413      18.793316       0.457125     140.380020 0.32651215E+04  0.12014372E+06                                22.134844                           18.710219       0.308159       1.850628                    0.998434      59.969498     179.569255       0.414014       0.402059      -1.135531      -0.010034      -0.001324       0.013207       0.016639       0.002077      -0.014108       0.012866      -0.013299       0.046638      -0.022436      -0.003508       0.025943             26.560234      32.375367      -0.004345      -0.379927      26.961341      -3.019991      20.343994           0.000002
           13             Zn       2.082174       7.070680       8.557265       0.463460     139.402821 0.32789690E+04  0.12068810E+06                                21.941911                           18.691599       0.306679       1.851903                    0.998444      59.669901     178.249505       0.416478       0.399564      -1.138174      -0.001872      -0.009348      -0.010934       0.014507       0.023751      -0.027622      -0.003943       0.011040       0.003603      -0.033187      -0.006819       0.040006             26.385563      24.931147      -3.101671      -0.867652      20.775038      -1.916103      33.450503           0.000001
           14             Zn      11.743951       1.458818      19.511354       0.447079     134.098192 0.33727160E+04  0.12508105E+06                                21.459105                           19.004524       0.325901       1.850416                    0.998712      60.493706     181.700938       0.411272       0.401574      -1.136162      -0.012555      -0.012966       0.007992       0.019739       0.007877      -0.013365      -0.013496      -0.012805       0.029988      -0.017950      -0.008261       0.026211             24.484662      22.322336       1.862763       2.833354      26.554910      -4.968669      24.576740           0.000000
           15             Zn      11.782106      14.657087      18.793316       0.457125     140.379891 0.32651180E+04  0.12014356E+06                                22.134835                           18.710212       0.308159       1.850628                    0.998434      59.969456     179.569111       0.414014       0.402059      -1.135531      -0.010035       0.001324       0.013207       0.016639      -0.002078      -0.014108      -0.012866      -0.013297       0.046638      -0.022435      -0.003508       0.025943             26.560226      32.375369       0.004347      -0.379926      26.961328       3.019989      20.343981           0.000002
           16             Zn      11.642526       6.822820      31.497765       0.463448     139.403495 0.32789893E+04  0.12068906E+06                                21.941969                           18.691643       0.306694       1.851905                    0.998444      59.670135     178.250465       0.416478       0.399564      -1.138174       0.001874       0.009340      -0.010957       0.014519       0.023759       0.027670       0.003925       0.011083       0.003625      -0.033232      -0.006816       0.040048             26.385648      24.931285      -3.101637       0.867714      20.775089       1.916103      33.450569          -0.000002
           17             Zn       1.980749      12.434683      42.451854       0.447070     134.100744 0.33727913E+04  0.12508449E+06                                21.459370                           19.004729       0.325893       1.850409                    0.998712      60.494306     181.702981       0.411270       0.401574      -1.136162       0.012554       0.012951       0.007985       0.019726       0.007866       0.013357       0.013482      -0.012771       0.030024      -0.017932      -0.008260       0.026192             24.484982      22.322608       1.862780      -2.833405      26.555421       4.968651      24.576916           0.000001
           18             Zn       1.942594      27.023413      41.733816       0.457120     140.382285 0.32651848E+04  0.12014667E+06                                22.135091                           18.710410       0.308140       1.850619                    0.998434      59.970038     179.571520       0.414011       0.402059      -1.135530       0.010032      -0.001310       0.013222       0.016649      -0.002052       0.014127       0.012870      -0.013291       0.046684      -0.022437      -0.003533       0.025970             26.560534      32.375686       0.004325       0.379867      26.961715      -3.019943      20.344200           0.000001
           19             Zn       8.944524      20.716320      14.383235       0.463449     139.404000 0.32790023E+04  0.12068964E+06                                21.942006                           18.691667       0.306696       1.851905                    0.998444      59.670264     178.250847       0.416478       0.399563      -1.138175      -0.001874       0.009339       0.010958       0.014520      -0.023763       0.027670      -0.003923       0.011083       0.003622      -0.033236      -0.006813       0.040049             26.385700      24.931339       3.101645       0.867728      20.775099      -1.916112      33.450662           0.000001
           20             Zn       4.881601      26.328183       3.429146       0.447075     134.099965 0.33727694E+04  0.12508349E+06                                21.459291                           19.004673       0.325892       1.850410                    0.998712      60.494123     181.702334       0.411270       0.401574      -1.136162      -0.012553       0.012953      -0.007983       0.019726      -0.007865       0.013357      -0.013481      -0.012772       0.030020      -0.017932      -0.008259       0.026191             24.484880      22.322507      -1.862778      -2.833383      26.555327      -4.968648      24.576806           0.000001
           21             Zn       4.919756      13.129913       4.147184       0.457123     140.381536 0.32651623E+04  0.12014563E+06                                22.135023                           18.710352       0.308138       1.850620                    0.998434      59.969826     179.570723       0.414012       0.402060      -1.135530      -0.010035      -0.001313      -0.013215       0.016645       0.002057       0.014116      -0.012873      -0.013290       0.046674      -0.022432      -0.003532       0.025964             26.560465      32.375639      -0.004347       0.379869      26.961636       3.019973      20.344121           0.000002
           22             Zn       4.780176      20.964180      37.323735       0.463463     139.401998 0.32789439E+04  0.12068694E+06                                21.941822                           18.691523       0.306682       1.851905                    0.998444      59.669687     178.248636       0.416479       0.399564      -1.138174       0.001874      -0.009352       0.010933       0.014509      -0.023747      -0.027618       0.003945       0.011033       0.003594      -0.033181      -0.006819       0.040000             26.385454      24.931041       3.101643      -0.867664      20.774934       1.916093      33.450386          -0.000000
           23             Zn       8.843099      15.352317      26.369646       0.447085     134.096719 0.33726726E+04  0.12507904E+06                                21.458939                           19.004396       0.325905       1.850419                    0.998712      60.493359     181.699592       0.411273       0.401574      -1.136162       0.012559      -0.012965      -0.007986       0.019738      -0.007877      -0.013358       0.013491      -0.012800       0.030006      -0.017945      -0.008260       0.026205             24.484459      22.322154      -1.862745       2.833309      26.554690       4.968644      24.576534          -0.000004
           24             Zn       8.804944       0.763587      27.087684       0.457129     140.379974 0.32651180E+04  0.12014354E+06                                22.134824                           18.710195       0.308165       1.850630                    0.998434      59.969494     179.569132       0.414014       0.402058      -1.135531       0.010035       0.001315      -0.013210       0.016641       0.002071      -0.014110       0.012871      -0.013277       0.046644      -0.022429      -0.003521       0.025950             26.560227      32.375400      -0.004350      -0.379898      26.961319      -3.020013      20.343961          -0.000001
           25              H      13.042582      22.396322      35.259548       0.096155       1.668249 0.12964832E+02  0.14425379E+03                                 2.375013                            2.143448      -1.414100       2.199546                    0.992479       4.062368      12.286471       0.414243       1.328893      -0.699129       0.004728       0.047181       0.012777       0.049109       0.009646      -0.002604      -0.008630      -0.030909       0.003246      -0.018759      -0.002871       0.021630              2.491708       1.857942      -0.164132      -0.177115       3.073848       0.750440       2.543335          -0.000004
           26              H       0.105680      22.201813      33.071025       0.133559       1.212086 0.89261571E+01  0.89042830E+02                                 1.806619                            1.695438      -1.065264       2.375621                    0.998211       3.346364       9.098472       0.508442       1.207621      -0.727524       0.010539       0.036387      -0.013359       0.040169       0.002218      -0.003107      -0.001518      -0.035076      -0.039650      -0.015384      -0.008980       0.024364              1.848026       1.494048       0.180125      -0.218907       1.989205      -0.380715       2.060824          -0.000004
           27              H      13.511967      18.172698      33.451837       0.133346       1.186281 0.86914853E+01  0.85586680E+02                                 1.735726                            1.638202      -1.116595       2.353731                    0.997558       3.260601       8.629102       0.537183       1.157903      -0.739846       0.004640      -0.039816      -0.007565       0.040793       0.001461      -0.002190      -0.005061      -0.035419      -0.031713      -0.013954      -0.009874       0.023828              1.758765       1.390710      -0.101979      -0.129188       2.078029       0.326234       1.807557          -0.000005
           28              H      12.693975      18.483912      35.599068       0.101891       1.559799 0.11809382E+02  0.12673870E+03                                 2.198119                            1.996430      -0.977988       2.415522                    0.997484       3.562163      10.148821       0.450933       1.265647      -0.716795      -0.006826      -0.046529       0.025233       0.053369      -0.002952      -0.004974      -0.002385      -0.045934       0.008789      -0.025543       0.003621       0.021922              2.318420       1.785100       0.276101      -0.305205       2.517990      -0.727780       2.652170          -0.000004
           29              H       0.631336      23.560597      30.322753       0.136677       1.118651 0.80341110E+01  0.77419024E+02                                 1.651146                            1.559781      -1.077430       2.372719                    0.998177       3.192643       8.304190       0.559726       1.135587      -0.744934      -0.010338       0.010801       0.037402       0.040279      -0.003911      -0.006481       0.015831      -0.010682       0.029147      -0.012425      -0.010860       0.023285              1.676825       1.358601       0.022737      -0.232557       1.500308      -0.106269       2.171564          -0.000005
           30              H       0.986806      25.450113      29.051849       0.093500       1.726522 0.13551421E+02  0.15167509E+03                                 2.390731                            2.163877      -1.312145       2.242724                    0.994163       3.992089      11.907782       0.422343       1.295722      -0.707192      -0.006539       0.035609       0.029061       0.046425       0.001404      -0.009160       0.006790      -0.005281       0.060685      -0.016322      -0.007525       0.023846              2.470821       1.779115      -0.129511      -0.082664       3.539294       0.389304       2.094054          -0.000009
           31              H       1.869304      23.304957      25.881472       0.096869       1.427577 0.10637665E+02  0.11109765E+03                                 2.041719                            1.867717      -1.000127       2.399873                    0.996960       3.576534      10.015900       0.476915       1.229722      -0.722769       0.012780      -0.008509      -0.046314       0.048793      -0.002803      -0.007991       0.009698      -0.031105       0.033325      -0.022989       0.001304       0.021684              2.124894       1.617677       0.028383      -0.315932       1.748466      -0.286046       3.008540          -0.000000
           32              H       1.480895      21.340416      27.028497       0.133226       1.153345 0.84199739E+01  0.82094690E+02                                 1.684255                            1.596689      -1.108358       2.355926                    0.997725       3.246656       8.494434       0.553275       1.135431      -0.744957       0.004138      -0.032053      -0.024186       0.040367      -0.002627      -0.006354       0.014695      -0.009455       0.038613      -0.013039      -0.010282       0.023322              1.695519       1.330090      -0.036355      -0.059933       2.179154       0.190040       1.577313          -0.000001
           33              H       1.206401      18.094894      27.225785       0.130319       1.236699 0.93051928E+01  0.93880601E+02                                 1.838877                            1.738198      -1.117122       2.352250                    0.997655       3.391035       9.300257       0.498599       1.217600      -0.725359       0.000158       0.027727      -0.028411       0.039699      -0.000509      -0.005636      -0.012763      -0.006138       0.054379      -0.014907      -0.009402       0.024309              1.855834       1.442486      -0.010655      -0.033164       2.327598      -0.259363       1.797417          -0.000001
           34              H       1.519324      15.999755      26.280637       0.091174       1.620237 0.12435902E+02  0.13617563E+03                                 2.271531                            2.054704      -1.332903       2.231612                    0.993423       4.000149      11.785924       0.439371       1.273071      -0.710612       0.000020       0.005904      -0.047166       0.047535       0.003326       0.002881      -0.014198      -0.028270       0.022301      -0.019232      -0.003978       0.023210              2.385688       1.832202      -0.072746      -0.320648       1.988840       0.401749       3.336023          -0.000001
           35              H       1.147385      14.254731      29.785945       0.097781       1.577276 0.11957296E+02  0.12938796E+03                                 2.235652                            2.021371      -1.208313       2.298366                    0.995634       3.770829      10.969920       0.441728       1.281416      -0.710924      -0.005725      -0.035685       0.032857       0.048845       0.007136      -0.008858      -0.003200      -0.014390       0.056267      -0.020801      -0.001032       0.021833              2.345521       1.708414      -0.038342       0.019928       3.232182      -0.534401       2.095967          -0.000005
           36              H       0.763093      16.288739      30.822856       0.133472       1.184093 0.86538091E+01  0.85074285E+02                                 1.729375                            1.631175      -1.135483       2.345569                    0.997529       3.252703       8.584930       0.540368       1.152989      -0.741059      -0.007092      -0.006217       0.038765       0.039895       0.002735      -0.003842      -0.014311      -0.010004       0.043420      -0.012941      -0.010369       0.023310              1.756231       1.377112      -0.048561      -0.165805       1.625809       0.167291       2.265771          -0.000006
           37              H      11.108772      19.134128      39.760475       0.095314       1.597839 0.11988649E+02  0.13067847E+03                                 2.290663                            2.046082      -1.432642       2.191818                    0.992192       4.022062      12.001550       0.429107       1.309504      -0.702393      -0.048635      -0.004161       0.005770       0.049152      -0.002406      -0.009573      -0.003769       0.017227       0.005193      -0.012317      -0.002460       0.014777              2.458399       3.631228      -0.127275       0.143411       1.845270      -0.136172       1.898700           0.000001
           38              H      12.230080      18.122681      41.540657       0.130687       1.373760 0.10413445E+02  0.10916808E+03                                 2.040101                            1.886942      -1.400471       2.221213                    0.993743       3.725121      10.767385       0.455670       1.282195      -0.708773      -0.024106      -0.016049       0.027260       0.039772      -0.002518      -0.015102      -0.003932       0.014223      -0.006712      -0.015319      -0.003663       0.018982              2.125463       2.069529       0.191979      -0.300129       1.877550      -0.524431       2.429310           0.000002
           39              H       2.009296      18.995193      39.714594       0.125487       1.328430 0.10026030E+02  0.10549947E+03                                 2.072945                            1.906137      -1.638537       2.099459                    0.991291       4.113655      12.437856       0.428326       1.358972      -0.689377       0.035134       0.000564      -0.002068       0.035199       0.006350      -0.001992       0.000345       0.011132      -0.006169      -0.007654      -0.002057       0.009711              2.167955       2.969183      -0.043791       0.000789       1.707599      -0.207116       1.827085           0.000000
           40              H       0.798778      20.059435      38.049113       0.083363       1.339501 0.97543376E+01  0.10211674E+03                                 2.100242                            1.887738      -1.483809       2.154796                    0.991081       4.242348      12.867602       0.427061       1.369989      -0.686783       0.025534       0.019154      -0.032134       0.045293      -0.002119      -0.000705      -0.008119       0.015531       0.005884      -0.013358       0.006164       0.007194              2.267839       2.065658       0.313197      -0.446806       1.939173      -0.663773       2.798685           0.000000
           41              H      12.235570      17.161251      44.623861       0.137728       1.328347 0.10048786E+02  0.10387931E+03                                 1.964627                            1.833507      -1.286935       2.279266                    0.995436       3.536091       9.981903       0.472289       1.254536      -0.716293      -0.024838       0.017464      -0.028242       0.041467      -0.015639       0.007832      -0.005815       0.011391      -0.015334      -0.014100      -0.008527       0.022627              2.015235       1.921231      -0.206104       0.245307       1.790723      -0.433982       2.333750           0.000002
           42              H       1.858324      15.441236       0.229405       0.127852       1.223161 0.92891089E+01  0.95863734E+02                                 1.962340                            1.835737      -1.555769       2.141422                    0.992139       3.992414      11.940855       0.436262       1.360437      -0.689433       0.033813      -0.014621      -0.002950       0.036957      -0.008851       0.002309      -0.000150       0.004868      -0.023066      -0.008398      -0.004805       0.013203              2.025729       2.629090      -0.240213      -0.173279       1.659932      -0.061610       1.788164           0.000001
           43              H       4.747374      15.863598      44.463277       0.128011       1.367274 0.10437128E+02  0.10975054E+03                                 2.054146                            1.905456      -1.330502       2.253575                    0.993802       3.759987      10.973341       0.446511       1.304512      -0.703973      -0.011760      -0.003618       0.036275       0.038305      -0.004182       0.001844      -0.000229      -0.002720       0.039029      -0.010979      -0.002212       0.013191              2.118020       2.142966      -0.069664      -0.424393       1.607128      -0.035345       2.603966           0.000001
           44              H       4.478370      16.861152      40.558804       0.128216       1.226440 0.91769724E+01  0.94680454E+02                                 1.989292                            1.842337      -1.535006       2.151265                    0.992455       4.012861      12.109095       0.428031       1.386980      -0.684218      -0.017839       0.011153      -0.031783       0.038116       0.000099       0.004130      -0.001168       0.006515       0.044948      -0.010815      -0.005065       0.015880              2.061663       2.120917      -0.341020       0.322298       1.831298      -0.419090       2.232776           0.000000
           45              H       0.684863      14.860488       2.105938       0.083290       1.465009 0.11420344E+02  0.12401433E+03                                 2.199263                            2.022033      -1.562944       2.110252                    0.991372       4.384329      13.419426       0.420131       1.342544      -0.692219       0.024695      -0.023065       0.027277       0.043427      -0.006272      -0.000573      -0.002339       0.008331      -0.000645      -0.008112       0.000428       0.007684              2.275632       2.058301      -0.309475       0.387092       2.128376      -0.558837       2.640219           0.000000
           46              H      11.143084      16.524929       0.697391       0.087075       1.822502 0.14366839E+02  0.16349305E+03                                 2.486150                            2.231860      -1.459671       2.169386                    0.991911       4.178341      12.649191       0.413966       1.300181      -0.705179      -0.044710       0.010565      -0.005362       0.046253      -0.010846       0.006442      -0.012999       0.001614       0.001178      -0.014538      -0.005783       0.020321              2.635630       3.761707      -0.301548      -0.389973       1.953473       0.088986       2.191709           0.000002
           47              H       6.910386      15.077226      44.073289       0.093813       1.486286 0.11098247E+02  0.11915711E+03                                 2.212248                            1.989743      -1.334667       2.234546                    0.993265       4.046385      12.147487       0.426452       1.337737      -0.695751       0.015118      -0.016975       0.040777       0.046685      -0.003474      -0.005738      -0.003497       0.004788       0.054874      -0.014421      -0.005355       0.019777              2.347282       2.568903      -0.441781       0.692188       1.920587      -0.387638       2.552355           0.000001
           48              H       6.642755      16.066443      40.255989       0.093517       1.417710 0.10655820E+02  0.11328118E+03                                 2.144136                            1.950544      -1.321538       2.241799                    0.992973       4.013776      12.001185       0.430308       1.338923      -0.695401       0.012456       0.006231      -0.045023       0.047128      -0.006833       0.004045      -0.001642       0.004489       0.041870      -0.014211      -0.000983       0.015194              2.248453       2.227384      -0.073230      -0.673390       1.786010      -0.076164       2.731966           0.000000
           49              H       0.682118      19.284178      12.319049       0.096159       1.668376 0.12966055E+02  0.14427116E+03                                 2.375144                            2.143555      -1.414251       2.199471                    0.992478       4.062587      12.287395       0.414230       1.328901      -0.699126      -0.004730      -0.047179       0.012777       0.049107       0.009649       0.002602       0.008634      -0.030911       0.003253      -0.018763      -0.002871       0.021634              2.491853       1.858035      -0.164146       0.177134       3.074031      -0.750503       2.543494           0.000001
           50              H      13.619020      19.478687      10.130525       0.133557       1.212124 0.89265291E+01  0.89047463E+02                                 1.806653                            1.695469      -1.065253       2.375619                    0.998211       3.346439       9.098721       0.508439       1.207615      -0.727525      -0.010539      -0.036387      -0.013356       0.040168       0.002217       0.003109       0.001517      -0.035081      -0.039649      -0.015386      -0.008980       0.024366              1.848060       1.494075       0.180127       0.218913       1.989239       0.380717       2.060867          -0.000001
           51              H       0.212733      23.507802      10.511337       0.133342       1.186296 0.86916179E+01  0.85588254E+02                                 1.735734                            1.638209      -1.116580       2.353732                    0.997558       3.260627       8.629165       0.537184       1.157895      -0.739848      -0.004641       0.039816      -0.007562       0.040793       0.001462       0.002191       0.005062      -0.035420      -0.031709      -0.013955      -0.009873       0.023828              1.758772       1.390716      -0.101979       0.129188       2.078037      -0.326234       1.807564           0.000001
           52              H       1.030725      23.196588      12.658568       0.101900       1.559801 0.11809406E+02  0.12673964E+03                                 2.198174                            1.996474      -0.977977       2.415540                    0.997484       3.562130      10.148911       0.450911       1.265699      -0.716784       0.006824       0.046530       0.025239       0.053372      -0.002951       0.004975       0.002386      -0.045934       0.008793      -0.025543       0.003622       0.021921              2.318482       1.785140       0.276113       0.305218       2.518062       0.727812       2.652245           0.000003
           53              H      13.093364      18.119903       7.382253       0.136704       1.118508 0.80327532E+01  0.77402039E+02                                 1.650945                            1.559599      -1.077349       2.372768                    0.998178       3.192411       8.303157       0.559790       1.135515      -0.744952       0.010338      -0.010800       0.037404       0.040281      -0.003911       0.006481      -0.015832      -0.010681       0.029150      -0.012425      -0.010861       0.023286              1.676617       1.358456       0.022729       0.232514       1.500126       0.106237       2.171268          -0.000001
           54              H      12.737894      16.230387       6.111349       0.093518       1.725953 0.13545919E+02  0.15159466E+03                                 2.389953                            2.163243      -1.312019       2.242785                    0.994165       3.991505      11.904414       0.422472       1.295487      -0.707240       0.006540      -0.035610       0.029065       0.046429       0.001404       0.009158      -0.006799      -0.005284       0.060696      -0.016325      -0.007528       0.023852              2.469985       1.778637      -0.129451       0.082621       3.537903      -0.389136       2.093416           0.000001
           55              H      11.855396      18.375543       2.940972       0.096857       1.427571 0.10637614E+02  0.11109669E+03                                 2.041688                            1.867693      -1.000119       2.399871                    0.996960       3.576542      10.015817       0.476926       1.229697      -0.722775      -0.012779       0.008511      -0.046313       0.048792      -0.002803       0.007992      -0.009698      -0.031105       0.033324      -0.022989       0.001305       0.021685              2.124860       1.617656       0.028384       0.315923       1.748445       0.286046       3.008479           0.000000
           56              H      12.243805      20.340084       4.087997       0.133212       1.153409 0.84205815E+01  0.82102304E+02                                 1.684338                            1.596763      -1.108424       2.355892                    0.997724       3.246750       8.494838       0.553252       1.135456      -0.744951      -0.004138       0.032053      -0.024185       0.040367      -0.002627       0.006354      -0.014695      -0.009454       0.038615      -0.013039      -0.010283       0.023322              1.695604       1.330146      -0.036357       0.059938       2.179276      -0.190050       1.577390          -0.000002
           57              H      12.518299      23.585606       4.285285       0.130305       1.236755 0.93057216E+01  0.93887315E+02                                 1.838936                            1.738251      -1.117210       2.352205                    0.997654       3.391123       9.300581       0.498590       1.217604      -0.725358      -0.000159      -0.027728      -0.028410       0.039698      -0.000510       0.005635       0.012763      -0.006137       0.054380      -0.014907      -0.009402       0.024309              1.855895       1.442525      -0.010656       0.033165       2.327686       0.259373       1.797474          -0.000001
           58              H      12.205376      25.680745       3.340137       0.091165       1.620267 0.12436196E+02  0.13617957E+03                                 2.271553                            2.054724      -1.332910       2.231604                    0.993423       4.000196      11.786071       0.439371       1.273065      -0.710613      -0.000022      -0.005905      -0.047165       0.047533       0.003325      -0.002880       0.014198      -0.028271       0.022300      -0.019232      -0.003978       0.023210              2.385712       1.832218      -0.072748       0.320652       1.988863      -0.401757       3.336055           0.000001
           59              H      12.577315      27.425769       6.845445       0.097792       1.577138 0.11956001E+02  0.12936988E+03                                 2.235484                            2.021233      -1.208244       2.298403                    0.995635       3.770630      10.969012       0.441754       1.281380      -0.710932       0.005723       0.035686       0.032861       0.048847       0.007135       0.008856       0.003202      -0.014390       0.056269      -0.020800      -0.001034       0.021834              2.345336       1.708305      -0.038335      -0.019926       3.231884       0.534349       2.095819           0.000003
           60              H      12.961607      25.391761       7.882356       0.133491       1.183962 0.86525711E+01  0.85058682E+02                                 1.729215                            1.631032      -1.135411       2.345615                    0.997529       3.252495       8.584079       0.540408       1.152952      -0.741068       0.007091       0.006216       0.038768       0.039898       0.002735       0.003842       0.014311      -0.010000       0.043421      -0.012940      -0.010370       0.023309              1.756065       1.377002      -0.048553       0.165782       1.625654      -0.167263       2.265539           0.000001
           61              H       2.615928      22.546372      16.819975       0.095312       1.597731 0.11987646E+02  0.13066412E+03                                 2.290516                            2.045963      -1.432545       2.191865                    0.992193       4.021886      12.000667       0.429132       1.309462      -0.702403       0.048636       0.004160       0.005772       0.049154      -0.002408       0.009570       0.003770       0.017233       0.005191      -0.012320      -0.002457       0.014777              2.458231       3.630944      -0.127259      -0.143392       1.845163       0.136156       1.898586           0.000002
           62              H       1.494620      23.557819      18.600157       0.130693       1.373670 0.10412590E+02  0.10915685E+03                                 2.040016                            1.886869      -1.400405       2.221253                    0.993744       3.724972      10.766835       0.455678       1.282200      -0.708772       0.024105       0.016050       0.027262       0.039773      -0.002517       0.015103       0.003931       0.014220      -0.006717      -0.015319      -0.003662       0.018982              2.125371       2.069440       0.191969       0.300114       1.877474       0.524397       2.429200           0.000002
           63              H      11.715404      22.685307      16.774094       0.125487       1.328379 0.10025538E+02  0.10549250E+03                                 2.072855                            1.906063      -1.638497       2.099479                    0.991291       4.113510      12.437121       0.428346       1.358933      -0.689385      -0.035134      -0.000564      -0.002066       0.035200       0.006350       0.001994      -0.000346       0.011134      -0.006178      -0.007654      -0.002060       0.009714              2.167856       2.969024      -0.043790      -0.000792       1.707534       0.207102       1.827010           0.000001
           64              H      12.925922      21.621065      15.108613       0.083346       1.339566 0.97548945E+01  0.10212387E+03                                 2.100294                            1.887780      -1.483790       2.154792                    0.991081       4.242462      12.867967       0.427061       1.369971      -0.686786      -0.025535      -0.019156      -0.032129       0.045290      -0.002117       0.000703       0.008119       0.015534       0.005880      -0.013358       0.006163       0.007196              2.267899       2.065709       0.313209       0.446824       1.939221       0.663801       2.798768           0.000000
           65              H       1.489130      24.519249      21.683361       0.137713       1.328412 0.10049400E+02  0.10388731E+03                                 1.964696                            1.833568      -1.286976       2.279241                    0.995435       3.536189       9.982280       0.472279       1.254542      -0.716291       0.024838      -0.017462      -0.028241       0.041466      -0.015639      -0.007831       0.005815       0.011392      -0.015334      -0.014100      -0.008527       0.022627              2.015308       1.921301      -0.206115      -0.245320       1.790783       0.434005       2.333841           0.000002
           66              H      11.866376      26.239264      23.169905       0.127847       1.223173 0.92892214E+01  0.95865132E+02                                 1.962348                            1.835745      -1.555762       2.141423                    0.992139       3.992433      11.940905       0.436263       1.360431      -0.689434      -0.033812       0.014622      -0.002950       0.036956      -0.008852      -0.002310       0.000150       0.004869      -0.023066      -0.008398      -0.004806       0.013204              2.025738       2.629102      -0.240214       0.173280       1.659939       0.061610       1.788172          -0.000000
           67              H       8.977326      25.816902      21.522777       0.128010       1.367252 0.10436915E+02  0.10974769E+03                                 2.054125                            1.905437      -1.330482       2.253587                    0.993802       3.759941      10.973164       0.446514       1.304512      -0.703973       0.011761       0.003619       0.036275       0.038305      -0.004181      -0.001844       0.000229      -0.002721       0.039029      -0.010979      -0.002212       0.013191              2.117997       2.142940      -0.069662       0.424389       1.607112       0.035343       2.603940          -0.000000
           68              H       9.246330      24.819348      17.618304       0.128206       1.226398 0.91765819E+01  0.94675289E+02                                 1.989240                            1.842295      -1.534907       2.151309                    0.992456       4.012778      12.108718       0.428038       1.386974      -0.684220       0.017839      -0.011153      -0.031783       0.038115       0.000100      -0.004129       0.001172       0.006512       0.044955      -0.010816      -0.005067       0.015882              2.061608       2.120860      -0.341005      -0.322282       1.831253       0.419070       2.232710           0.000000
           69              H      13.039837      26.820012      25.046438       0.083289       1.464999 0.11420258E+02  0.12401321E+03                                 2.199256                            2.022028      -1.562944       2.110252                    0.991372       4.384327      13.419424       0.420131       1.342547      -0.692218      -0.024694       0.023067       0.027277       0.043427      -0.006272       0.000574       0.002340       0.008331      -0.000649      -0.008113       0.000428       0.007685              2.275624       2.058294      -0.309473      -0.387089       2.128367       0.558832       2.640210          -0.000001
           70              H       2.581616      25.155571      23.637891       0.087075       1.822479 0.14366633E+02  0.16349031E+03                                 2.486141                            2.231853      -1.459673       2.169388                    0.991911       4.178334      12.649205       0.413963       1.300192      -0.705177       0.044711      -0.010562      -0.005361       0.046253      -0.010843      -0.006442       0.012999       0.001614       0.001180      -0.014536      -0.005783       0.020319              2.635620       3.761692      -0.301546       0.389972       1.953466      -0.088986       2.191703           0.000000
           71              H       6.814314      26.603274      21.132789       0.093812       1.486236 0.11097793E+02  0.11915102E+03                                 2.212203                            1.989706      -1.334638       2.234564                    0.993265       4.046308      12.147194       0.426454       1.337742      -0.695750      -0.015118       0.016975       0.040779       0.046687      -0.003474       0.005737       0.003498       0.004789       0.054876      -0.014421      -0.005356       0.019777              2.347230       2.568840      -0.441764      -0.692166       1.920548       0.387625       2.552300           0.000000
           72              H       7.081945      25.614057      17.315489       0.093499       1.417787 0.10656530E+02  0.11329056E+03                                 2.144206                            1.950601      -1.321549       2.241781                    0.992973       4.013920      12.001693       0.430304       1.338913      -0.695402      -0.012455      -0.006230      -0.045020       0.047125      -0.006835      -0.004047       0.001644       0.004489       0.041866      -0.014212      -0.000982       0.015194              2.248530       2.227462      -0.073236       0.673424       1.786065       0.076167       2.732063           0.000001
           73              H       6.180232       5.390678      33.561951       0.096158       1.668338 0.12965697E+02  0.14426604E+03                                 2.375099                            2.143519      -1.414243       2.199477                    0.992478       4.062544      12.287178       0.414236       1.328893      -0.699128       0.004730      -0.047180      -0.012778       0.049108      -0.009649       0.002601      -0.008634      -0.030912       0.003252      -0.018763      -0.002871       0.021635              2.491805       1.858004       0.164141       0.177128       3.073968       0.750481       2.543441          -0.000005
           74              H       6.968030       5.585187      35.750475       0.133554       1.212121 0.89264949E+01  0.89046944E+02                                 1.806642                            1.695460      -1.065254       2.375619                    0.998211       3.346433       9.098665       0.508444       1.207606      -0.727527       0.010539      -0.036388       0.013356       0.040168      -0.002217       0.003109      -0.001517      -0.035082      -0.039650      -0.015387      -0.008980       0.024367              1.848049       1.494067      -0.180126       0.218911       1.989227      -0.380714       2.060853          -0.000005
           75              H       6.649617       9.614302      35.369663       0.133340       1.186272 0.86913922E+01  0.85585338E+02                                 1.735699                            1.638179      -1.116568       2.353739                    0.997558       3.260593       8.628995       0.537195       1.157882      -0.739851       0.004641       0.039817       0.007561       0.040793      -0.001462       0.002191      -0.005062      -0.035421      -0.031711      -0.013955      -0.009873       0.023828              1.758736       1.390692       0.101976       0.129184       2.077990       0.326222       1.807525          -0.000007
           76              H       5.831625       9.303088      33.222432       0.101891       1.559827 0.11809641E+02  0.12674292E+03                                 2.198214                            1.996506      -0.977986       2.415537                    0.997484       3.562144      10.149015       0.450903       1.265715      -0.716781      -0.006824       0.046530      -0.025239       0.053373       0.002951       0.004975      -0.002386      -0.045933       0.008794      -0.025543       0.003623       0.021921              2.318528       1.785168      -0.276121       0.305228       2.518115      -0.727835       2.652300          -0.000008
           77              H       7.493686       4.226403      38.498747       0.136709       1.118477 0.80324612E+01  0.77398376E+02                                 1.650900                            1.559559      -1.077330       2.372780                    0.998178       3.192361       8.302930       0.559804       1.135498      -0.744956      -0.010338      -0.010800      -0.037405       0.040282       0.003911       0.006481       0.015833      -0.010681       0.029151      -0.012425      -0.010861       0.023286              1.676571       1.358424      -0.022728       0.232504       1.500086      -0.106230       2.171202          -0.000004
           78              H       7.849156       2.336887      39.769651       0.093522       1.725852 0.13544947E+02  0.15158045E+03                                 2.389814                            2.163129      -1.312005       2.242792                    0.994166       3.991405      11.903826       0.422495       1.295445      -0.707248      -0.006540      -0.035610      -0.029066       0.046430      -0.001404       0.009158       0.006801      -0.005284       0.060699      -0.016326      -0.007528       0.023854              2.469835       1.778552       0.129440       0.082614       3.537653       0.389105       2.093302          -0.000005
           79              H       8.731654       4.482043      42.940028       0.096862       1.427521 0.10637144E+02  0.11109012E+03                                 2.041600                            1.867621      -1.000118       2.399871                    0.996960       3.576484      10.015448       0.476949       1.229657      -0.722783       0.012779       0.008511       0.046313       0.048792       0.002803       0.007993       0.009699      -0.031105       0.033323      -0.022989       0.001304       0.021685              2.124765       1.617597      -0.028381       0.315902       1.748374      -0.286024       3.008324           0.000004
           80              H       8.343245       6.446584      41.793003       0.133223       1.153364 0.84201376E+01  0.82096560E+02                                 1.684260                            1.596693      -1.108409       2.355900                    0.997724       3.246688       8.494490       0.553280       1.135416      -0.744961       0.004138       0.032053       0.024185       0.040366       0.002627       0.006354       0.014696      -0.009453       0.038616      -0.013039      -0.010283       0.023322              1.695523       1.330094       0.036355       0.059934       2.179158       0.190038       1.577319           0.000003
           81              H       8.068751       9.692106      41.595715       0.130312       1.236726 0.93054364E+01  0.93883431E+02                                 1.838879                            1.738201      -1.117204       2.352206                    0.997654       3.391084       9.300331       0.498608       1.217572      -0.725365       0.000159      -0.027727       0.028409       0.039698       0.000510       0.005635      -0.012763      -0.006137       0.054383      -0.014907      -0.009402       0.024309              1.855837       1.442489       0.010656       0.033164       2.327602      -0.259358       1.797419           0.000002
           82              H       8.381674      11.787245      42.540863       0.091164       1.620275 0.12436257E+02  0.13618023E+03                                 2.271547                            2.054718      -1.332910       2.231601                    0.993423       4.000201      11.786038       0.439375       1.273052      -0.710616       0.000022      -0.005905       0.047165       0.047533      -0.003325      -0.002880      -0.014198      -0.028272       0.022299      -0.019232      -0.003978       0.023210              2.385706       1.832214       0.072747       0.320651       1.988858       0.401755       3.336045           0.000002
           83              H       8.009735      13.532269      39.035555       0.097796       1.577088 0.11955530E+02  0.12936326E+03                                 2.235418                            2.021178      -1.208237       2.298409                    0.995635       3.770568      10.968697       0.441766       1.281361      -0.710936      -0.005723       0.035686      -0.032861       0.048848      -0.007135       0.008856      -0.003202      -0.014390       0.056272      -0.020800      -0.001035       0.021835              2.345263       1.708262       0.038332      -0.019925       3.231766      -0.534329       2.095761          -0.000003
           84              H       7.625443      11.498261      37.998644       0.133502       1.183885 0.86518372E+01  0.85049279E+02                                 1.729101                            1.630932      -1.135377       2.345634                    0.997530       3.252394       8.583575       0.540442       1.152908      -0.741079      -0.007090       0.006217      -0.038768       0.039899      -0.002735       0.003841      -0.014311      -0.009999       0.043422      -0.012940      -0.010370       0.023310              1.755947       1.376925       0.048548       0.165765       1.625547       0.167243       2.265370          -0.000005
           85              H       4.246422       8.652872      29.061025       0.095314       1.597742 0.11987742E+02  0.13066552E+03                                 2.290530                            2.045975      -1.432557       2.191860                    0.992193       4.021907      12.000771       0.429129       1.309466      -0.702401      -0.048636       0.004161      -0.005771       0.049153       0.002408       0.009570      -0.003770       0.017232       0.005192      -0.012320      -0.002457       0.014777              2.458248       3.630971       0.127261      -0.143395       1.845174      -0.136158       1.898597          -0.000000
           86              H       5.367730       9.664319      27.280843       0.130697       1.373683 0.10412716E+02  0.10915850E+03                                 2.040026                            1.886878      -1.400416       2.221246                    0.993744       3.724998      10.766927       0.455678       1.282197      -0.708773      -0.024105       0.016051      -0.027261       0.039773       0.002517       0.015103      -0.003931       0.014220      -0.006716      -0.015320      -0.003662       0.018982              2.125382       2.069451      -0.191969       0.300114       1.877483      -0.524400       2.429211          -0.000000
           87              H       8.871646       8.791807      29.106906       0.125487       1.328378 0.10025528E+02  0.10549242E+03                                 2.072858                            1.906065      -1.638498       2.099479                    0.991291       4.113513      12.437151       0.428344       1.358937      -0.689384       0.035134      -0.000563       0.002067       0.035200      -0.006350       0.001994       0.000346       0.011133      -0.006178      -0.007653      -0.002060       0.009714              2.167860       2.969030       0.043789      -0.000790       1.707536      -0.207102       1.827013          -0.000001
           88              H       7.661128       7.727565      30.772387       0.083349       1.339550 0.97547518E+01  0.10212202E+03                                 2.100280                            1.887768      -1.483784       2.154797                    0.991081       4.242432      12.867862       0.427062       1.369974      -0.686785       0.025535      -0.019156       0.032129       0.045291       0.002117       0.000704      -0.008119       0.015533       0.005879      -0.013358       0.006163       0.007195              2.267883       2.065695      -0.313206       0.446819       1.939209      -0.663793       2.798745          -0.000001
           89              H       5.373220      10.625749      24.197639       0.137722       1.328400 0.10049294E+02  0.10388595E+03                                 1.964683                            1.833557      -1.286974       2.279244                    0.995435       3.536176       9.982236       0.472281       1.254540      -0.716291      -0.024838      -0.017462       0.028242       0.041466       0.015639      -0.007831      -0.005815       0.011392      -0.015334      -0.014101      -0.008527       0.022627              2.015294       1.921288       0.206112      -0.245316       1.790772      -0.433999       2.333823          -0.000000
           90              H       8.720674      12.345764      22.711095       0.127850       1.223160 0.92891116E+01  0.95863847E+02                                 1.962346                            1.835744      -1.555753       2.141430                    0.992139       3.992421      11.940913       0.436259       1.360446      -0.689431       0.033812       0.014624       0.002951       0.036957       0.008853      -0.002309      -0.000150       0.004869      -0.023067      -0.008398      -0.004806       0.013204              2.025736       2.629099       0.240213       0.173280       1.659938      -0.061610       1.788171          -0.000000
           91              H      11.609724      11.923402      24.358223       0.128010       1.367271 0.10437103E+02  0.10975024E+03                                 2.054147                            1.905457      -1.330488       2.253582                    0.993802       3.759978      10.973323       0.446510       1.304516      -0.703972      -0.011761       0.003620      -0.036274       0.038305       0.004181      -0.001844      -0.000230      -0.002721       0.039030      -0.010979      -0.002213       0.013192              2.118021       2.142966       0.069664       0.424395       1.607128      -0.035344       2.603970          -0.000000
           92              H      11.340720      10.925848      28.262696       0.128210       1.226384 0.91764589E+01  0.94673804E+02                                 1.989235                            1.842290      -1.534896       2.151316                    0.992456       4.012761      12.108695       0.428035       1.386985      -0.684218      -0.017840      -0.011152       0.031784       0.038116      -0.000099      -0.004130      -0.001173       0.006513       0.044955      -0.010816      -0.005066       0.015882              2.061602       2.120853       0.341004      -0.322282       1.831248      -0.419069       2.232704          -0.000001
           93              H       7.547213      12.926512      20.834562       0.083288       1.465007 0.11420333E+02  0.12401422E+03                                 2.199263                            2.022034      -1.562943       2.110252                    0.991372       4.384340      13.419472       0.420130       1.342546      -0.692218       0.024694       0.023068      -0.027276       0.043427       0.006272       0.000574      -0.002341       0.008330      -0.000647      -0.008113       0.000429       0.007685              2.275632       2.058301       0.309474      -0.387091       2.128374      -0.558836       2.640220           0.000000
           94              H       4.280734      11.262071      22.243109       0.087075       1.822490 0.14366740E+02  0.16349181E+03                                 2.486149                            2.231859      -1.459675       2.169385                    0.991911       4.178350      12.649258       0.413963       1.300189      -0.705177      -0.044711      -0.010562       0.005362       0.046253       0.010844      -0.006442      -0.012999       0.001615       0.001178      -0.014538      -0.005782       0.020320              2.635629       3.761706       0.301547       0.389975       1.953472       0.088986       2.191711           0.000000
           95              H       0.048036      12.709774      24.748211       0.093815       1.486267 0.11098073E+02  0.11915479E+03                                 2.212231                            1.989729      -1.334659       2.234552                    0.993265       4.046358      12.147388       0.426453       1.337739      -0.695750       0.015117       0.016977      -0.040778       0.046686       0.003474       0.005737      -0.003498       0.004789       0.054877      -0.014422      -0.005356       0.019778              2.347261       2.568879       0.441774      -0.692180       1.920571      -0.387632       2.552334          -0.000000
           96              H      13.505105      11.720557      28.565511       0.093503       1.417779 0.10656453E+02  0.11328956E+03                                 2.144200                            1.950596      -1.321545       2.241784                    0.992973       4.013905      12.001647       0.430304       1.338915      -0.695402       0.012455      -0.006229       0.045021       0.047125       0.006835      -0.004047      -0.001644       0.004489       0.041868      -0.014212      -0.000982       0.015194              2.248523       2.227454       0.073235       0.673422       1.786059      -0.076166       2.732055          -0.000001
           97              H       7.544468       8.502822      10.621451       0.096156       1.668263 0.12964956E+02  0.14425546E+03                                 2.375021                            2.143453      -1.414114       2.199539                    0.992479       4.062386      12.286523       0.414244       1.328888      -0.699130      -0.004728       0.047181      -0.012777       0.049109      -0.009646      -0.002603       0.008631      -0.030909       0.003245      -0.018760      -0.002872       0.021631              2.491717       1.857948       0.164133      -0.177116       3.073860      -0.750444       2.543344           0.000003
           98              H       6.756670       8.308313      12.809975       0.133562       1.212067 0.89259797E+01  0.89040516E+02                                 1.806591                            1.695414      -1.065258       2.375624                    0.998211       3.346335       9.098331       0.508449       1.207610      -0.727526      -0.010538       0.036387       0.013360       0.040169      -0.002217      -0.003107       0.001518      -0.035076      -0.039652      -0.015384      -0.008980       0.024365              1.847997       1.494028      -0.180121      -0.218901       1.989173       0.380705       2.060789           0.000003
           99              H       7.075083       4.279198      12.429163       0.133341       1.186299 0.86916548E+01  0.85588893E+02                                 1.735758                            1.638230      -1.116602       2.353729                    0.997558       3.260615       8.629208       0.537171       1.157919      -0.739843      -0.004640      -0.039817       0.007565       0.040794      -0.001461      -0.002190       0.005061      -0.035419      -0.031713      -0.013954      -0.009874       0.023828              1.758798       1.390731       0.101982      -0.129192       2.078070      -0.326244       1.807592           0.000004
          100              H       7.893075       4.590412      10.281932       0.101887       1.559838 0.11809737E+02  0.12674373E+03                                 2.198180                            1.996480      -0.977988       2.415522                    0.997484       3.562185      10.148998       0.450919       1.265671      -0.716790       0.006825      -0.046529      -0.025234       0.053369       0.002952      -0.004975       0.002385      -0.045932       0.008791      -0.025543       0.003622       0.021921              2.318488       1.785144      -0.276113      -0.305219       2.518066       0.727813       2.652254           0.000005
          101              H       6.231014       9.667097      15.558247       0.136679       1.118631 0.80339141E+01  0.77416447E+02                                 1.651106                            1.559745      -1.077424       2.372721                    0.998177       3.192615       8.304009       0.559743       1.135563      -0.744940       0.010339       0.010801      -0.037401       0.040279       0.003911      -0.006481      -0.015831      -0.010683       0.029147      -0.012425      -0.010860       0.023285              1.676783       1.358572      -0.022735      -0.232548       1.500273       0.106262       2.171505           0.000002
          102              H       5.875544      11.556613      16.829151       0.093504       1.726405 0.13550291E+02  0.15165835E+03                                 2.390550                            2.163730      -1.312146       2.242721                    0.994163       3.991989      11.907081       0.422376       1.295653      -0.707205       0.006539       0.035608      -0.029062       0.046425      -0.001405      -0.009159      -0.006793      -0.005280       0.060692      -0.016323      -0.007526       0.023849              2.470626       1.779004       0.129496      -0.082654       3.538969      -0.389264       2.093906           0.000003
          103              H       4.993046       9.411457      19.999528       0.096866       1.427585 0.10637742E+02  0.11109878E+03                                 2.041738                            1.867733      -1.000130       2.399874                    0.996960       3.576539      10.015965       0.476908       1.229735      -0.722766      -0.012779      -0.008509       0.046315       0.048794       0.002802      -0.007992      -0.009699      -0.031104       0.033325      -0.022989       0.001304       0.021684              2.124916       1.617690      -0.028384      -0.315937       1.748482       0.286052       3.008576           0.000001
          104              H       5.381455       7.446916      18.852503       0.133223       1.153343 0.84199557E+01  0.82094519E+02                                 1.684259                            1.596692      -1.108351       2.355931                    0.997725       3.246648       8.494431       0.553271       1.135439      -0.744956      -0.004138      -0.032053       0.024187       0.040367       0.002627      -0.006354      -0.014695      -0.009455       0.038613      -0.013039      -0.010282       0.023322              1.695523       1.330093       0.036356      -0.059934       2.179160      -0.190040       1.577317           0.000000
          105              H       5.655949       4.201394      18.655215       0.130312       1.236703 0.93052331E+01  0.93881145E+02                                 1.838886                            1.738207      -1.117126       2.352249                    0.997655       3.391039       9.300286       0.498595       1.217606      -0.725358      -0.000158       0.027727       0.028412       0.039700       0.000510      -0.005636       0.012763      -0.006139       0.054379      -0.014907      -0.009402       0.024309              1.855843       1.442492       0.010655      -0.033164       2.327612       0.259365       1.797426           0.000000
          106              H       5.343026       2.106255      19.600363       0.091169       1.620262 0.12436136E+02  0.13617893E+03                                 2.271563                            2.054730      -1.332930       2.231600                    0.993423       4.000182      11.786084       0.439366       1.273079      -0.710610      -0.000020       0.005905       0.047167       0.047535      -0.003326       0.002882       0.014199      -0.028271       0.022301      -0.019233      -0.003977       0.023211              2.385724       1.832224       0.072748      -0.320656       1.988867      -0.401758       3.336079           0.000000
          107              H       5.714965       0.361231      16.095055       0.097781       1.577288 0.11957403E+02  0.12938937E+03                                 2.235660                            2.021377      -1.208330       2.298358                    0.995634       3.770844      10.969966       0.441728       1.281413      -0.710924       0.005726      -0.035685      -0.032857       0.048845      -0.007136      -0.008858       0.003199      -0.014390       0.056268      -0.020801      -0.001032       0.021834              2.345530       1.708419       0.038342       0.019928       3.232195       0.534405       2.095976           0.000004
          108              H       6.099257       2.395239      15.058144       0.133469       1.184084 0.86537152E+01  0.85072995E+02                                 1.729353                            1.631156      -1.135491       2.345565                    0.997528       3.252696       8.584848       0.540378       1.152974      -0.741063       0.007092      -0.006217      -0.038765       0.039896      -0.002735      -0.003842       0.014311      -0.010003       0.043419      -0.012941      -0.010369       0.023310              1.756208       1.377097       0.048560      -0.165802       1.625788      -0.167288       2.265740           0.000004
          109              H       9.478278       5.240628       6.120525       0.095315       1.597841 0.11988656E+02  0.13067850E+03                                 2.290659                            2.046078      -1.432635       2.191820                    0.992192       4.022062      12.001531       0.429109       1.309499      -0.702394       0.048635      -0.004161      -0.005771       0.049152       0.002407      -0.009573       0.003769       0.017228       0.005194      -0.012318      -0.002460       0.014778              2.458395       3.631221       0.127275       0.143411       1.845267       0.136172       1.898697           0.000002
          110              H       8.356970       4.229181       4.340343       0.130692       1.373738 0.10413251E+02  0.10916570E+03                                 2.040093                            1.886936      -1.400450       2.221227                    0.993743       3.725093      10.767339       0.455666       1.282210      -0.708770       0.024106      -0.016049      -0.027261       0.039772       0.002518      -0.015102       0.003932       0.014222      -0.006713      -0.015319      -0.003662       0.018982              2.125454       2.069521      -0.191977      -0.300126       1.877543       0.524427       2.429298           0.000003
          111              H       4.853054       5.101693       6.166406       0.125489       1.328422 0.10025961E+02  0.10549851E+03                                 2.072933                            1.906127      -1.638533       2.099461                    0.991291       4.113636      12.437766       0.428328       1.358968      -0.689378      -0.035134       0.000564       0.002068       0.035199      -0.006350      -0.001992      -0.000346       0.011132      -0.006171      -0.007654      -0.002058       0.009711              2.167942       2.969161       0.043791       0.000789       1.707591       0.207114       1.827075           0.000001
          112              H       6.063572       6.165935       7.831887       0.083361       1.339524 0.97545337E+01  0.10211927E+03                                 2.100262                            1.887754      -1.483812       2.154791                    0.991081       4.242385      12.867732       0.427060       1.369984      -0.686783      -0.025533       0.019154       0.032133       0.045292       0.002119      -0.000705       0.008119       0.015532       0.005884      -0.013358       0.006164       0.007194              2.267862       2.065678      -0.313202      -0.446813       1.939191       0.663783       2.798716           0.000001
          113              H       8.351480       3.267751       1.257139       0.137722       1.328371 0.10049014E+02  0.10388233E+03                                 1.964656                            1.833533      -1.286956       2.279255                    0.995435       3.536128       9.982059       0.472284       1.254542      -0.716291       0.024838       0.017463       0.028242       0.041467       0.015639       0.007831       0.005815       0.011391      -0.015333      -0.014101      -0.008527       0.022627              2.015266       1.921261       0.206109       0.245313       1.790749       0.433992       2.333788           0.000004
          114              H       5.004026       1.547736      45.651595       0.127850       1.223180 0.92892940E+01  0.95866129E+02                                 1.962360                            1.835755      -1.555780       2.141414                    0.992139       3.992453      11.941005       0.436260       1.360436      -0.689433      -0.033812      -0.014621       0.002950       0.036956       0.008851       0.002309       0.000150       0.004868      -0.023065      -0.008397      -0.004805       0.013202              2.025750       2.629120       0.240216      -0.173282       1.659948       0.061611       1.788183           0.000001
          115              H       2.114976       1.970098       1.417723       0.128014       1.367278 0.10437171E+02  0.10975112E+03                                 2.054151                            1.905460      -1.330506       2.253573                    0.993802       3.759996      10.973382       0.446511       1.304512      -0.703973       0.011760      -0.003617      -0.036275       0.038305       0.004181       0.001844       0.000229      -0.002720       0.039029      -0.010979      -0.002212       0.013191              2.118025       2.142971       0.069664      -0.424394       1.607131       0.035345       2.603972           0.000003
          116              H       2.383980       2.967652       5.322196       0.128215       1.226431 0.91768938E+01  0.94679454E+02                                 1.989284                            1.842331      -1.534983       2.151275                    0.992455       4.012848      12.109049       0.428031       1.386983      -0.684218       0.017839       0.011153       0.031783       0.038116      -0.000099       0.004130       0.001169       0.006514       0.044950      -0.010816      -0.005065       0.015881              2.061655       2.120909       0.341018       0.322294       1.831291       0.419087       2.232765           0.000001
          117              H       6.177487       0.966988      43.775062       0.083289       1.465029 0.11420533E+02  0.12401686E+03                                 2.199280                            2.022047      -1.562949       2.110247                    0.991372       4.384360      13.419537       0.420131       1.342540      -0.692219      -0.024695      -0.023065      -0.027277       0.043426       0.006272      -0.000573       0.002339       0.008331      -0.000646      -0.008112       0.000427       0.007684              2.275650       2.058316       0.309478       0.387096       2.128392       0.558845       2.640243           0.000001
          118              H       9.443966       2.631429      45.183609       0.087077       1.822490 0.14366719E+02  0.16349116E+03                                 2.486126                            2.231840      -1.459671       2.169386                    0.991911       4.178326      12.649082       0.413971       1.300170      -0.705182       0.044710       0.010564       0.005362       0.046253       0.010847       0.006442       0.012999       0.001613       0.001175      -0.014538      -0.005784       0.020322              2.635604       3.761666       0.301544      -0.389968       1.953457      -0.088984       2.191688           0.000004
          119              H      13.676664       1.183726       1.807711       0.093817       1.486275 0.11098152E+02  0.11915585E+03                                 2.212239                            1.989735      -1.334669       2.234547                    0.993265       4.046371      12.147440       0.426452       1.337738      -0.695750      -0.015118      -0.016975      -0.040778       0.046685       0.003475      -0.005738       0.003497       0.004788       0.054875      -0.014421      -0.005355       0.019777              2.347271       2.568891       0.441778       0.692183       1.920579       0.387635       2.552342           0.000002
          120              H       0.219595       2.172943       5.625011       0.093515       1.417732 0.10656022E+02  0.11328385E+03                                 2.144156                            1.950560      -1.321541       2.241794                    0.992973       4.013814      12.001322       0.430307       1.338920      -0.695401      -0.012456       0.006230       0.045022       0.047127       0.006834       0.004046       0.001642       0.004489       0.041870      -0.014212      -0.000982       0.015194              2.248475       2.227407       0.073232      -0.673400       1.786025       0.076165       2.731991           0.000001
          121              H       0.682118       5.390678      10.621451       0.096156       1.668265 0.12964980E+02  0.14425583E+03                                 2.375026                            2.143457      -1.414115       2.199538                    0.992479       4.062389      12.286546       0.414243       1.328890      -0.699129      -0.004728      -0.047181      -0.012777       0.049109       0.009646      -0.002603      -0.008631      -0.030909       0.003245      -0.018760      -0.002871       0.021631              2.491723       1.857951      -0.164133      -0.177117       3.073867       0.750446       2.543350           0.000003
          122              H      13.619020       5.585187      12.809975       0.133562       1.212072 0.89260265E+01  0.89041123E+02                                 1.806598                            1.695420      -1.065260       2.375623                    0.998211       3.346342       9.098365       0.508448       1.207612      -0.727526      -0.010538      -0.036387       0.013360       0.040169       0.002217      -0.003107      -0.001518      -0.035076      -0.039651      -0.015384      -0.008980       0.024365              1.848004       1.494033       0.180122      -0.218903       1.989181      -0.380707       2.060797           0.000003
          123              H       0.212733       9.614302      12.429163       0.133342       1.186291 0.86915831E+01  0.85587965E+02                                 1.735746                            1.638219      -1.116599       2.353730                    0.997558       3.260606       8.629158       0.537175       1.157914      -0.739844      -0.004640       0.039817       0.007565       0.040794       0.001461      -0.002190      -0.005061      -0.035419      -0.031713      -0.013954      -0.009874       0.023828              1.758786       1.390723      -0.101981      -0.129191       2.078055       0.326241       1.807578           0.000004
          124              H       1.030725       9.303088      10.281932       0.101887       1.559832 0.11809683E+02  0.12674295E+03                                 2.198171                            1.996472      -0.977989       2.415522                    0.997484       3.562181      10.148967       0.450922       1.265667      -0.716791       0.006825       0.046529      -0.025234       0.053369      -0.002952      -0.004975      -0.002385      -0.045933       0.008791      -0.025543       0.003622       0.021921              2.318477       1.785137       0.276111      -0.305217       2.518055      -0.727808       2.652240           0.000004
          125              H      13.093364       4.226403      15.558247       0.136680       1.118629 0.80338909E+01  0.77416158E+02                                 1.651103                            1.559742      -1.077423       2.372721                    0.998177       3.192610       8.303989       0.559744       1.135562      -0.744940       0.010339      -0.010801      -0.037401       0.040279      -0.003911      -0.006481       0.015831      -0.010683       0.029146      -0.012425      -0.010860       0.023285              1.676780       1.358570       0.022735      -0.232547       1.500270      -0.106262       2.171501           0.000002
          126              H      12.737894       2.336887      16.829151       0.093505       1.726385 0.13550092E+02  0.15165539E+03                                 2.390519                            2.163705      -1.312143       2.242722                    0.994164       3.991968      11.906948       0.422382       1.295642      -0.707208       0.006539      -0.035608      -0.029062       0.046425       0.001405      -0.009159       0.006794      -0.005280       0.060692      -0.016323      -0.007527       0.023850              2.470593       1.778985      -0.129494      -0.082652       3.538913       0.389256       2.093880           0.000003
          127              H      11.855396       4.482043      19.999528       0.096868       1.427559 0.10637499E+02  0.11109543E+03                                 2.041699                            1.867700      -1.000124       2.399877                    0.996960       3.576507      10.015788       0.476918       1.229720      -0.722770      -0.012779       0.008510       0.046315       0.048794      -0.002803      -0.007992       0.009699      -0.031104       0.033324      -0.022988       0.001304       0.021685              2.124872       1.617663       0.028383      -0.315927       1.748450      -0.286042       3.008505           0.000000
          128              H      12.243805       6.446584      18.852503       0.133224       1.153336 0.84198916E+01  0.82093719E+02                                 1.684251                            1.596685      -1.108346       2.355933                    0.997725       3.246636       8.494384       0.553273       1.135438      -0.744956      -0.004138       0.032053       0.024187       0.040368      -0.002627      -0.006354       0.014695      -0.009455       0.038613      -0.013039      -0.010282       0.023322              1.695515       1.330088      -0.036355      -0.059933       2.179149       0.190040       1.577310           0.000000
          129              H      12.518299       9.692106      18.655215       0.130312       1.236711 0.93053119E+01  0.93882197E+02                                 1.838899                            1.738218      -1.117126       2.352249                    0.997655       3.391049       9.300345       0.498591       1.217612      -0.725356      -0.000158      -0.027727       0.028412       0.039700      -0.000509      -0.005636      -0.012763      -0.006139       0.054379      -0.014907      -0.009402       0.024309              1.855857       1.442501      -0.010655      -0.033164       2.327631      -0.259368       1.797439           0.000001
          130              H      12.205376      11.787245      19.600363       0.091169       1.620259 0.12436111E+02  0.13617862E+03                                 2.271563                            2.054730      -1.332927       2.231601                    0.993423       4.000180      11.786087       0.439365       1.273082      -0.710609      -0.000020      -0.005905       0.047167       0.047535       0.003327       0.002882      -0.014199      -0.028271       0.022301      -0.019233      -0.003977       0.023210              2.385724       1.832224      -0.072748      -0.320656       1.988867       0.401758       3.336079           0.000001
          131              H      12.577315      13.532269      16.095055       0.097781       1.577285 0.11957373E+02  0.12938895E+03                                 2.235656                            2.021374      -1.208329       2.298358                    0.995634       3.770841      10.969948       0.441729       1.281412      -0.710925       0.005726       0.035685      -0.032857       0.048845       0.007136      -0.008858      -0.003199      -0.014390       0.056268      -0.020801      -0.001032       0.021834              2.345525       1.708416      -0.038342       0.019928       3.232187      -0.534403       2.095972           0.000004
          132              H      12.961607      11.498261      15.058144       0.133469       1.184082 0.86536916E+01  0.85072685E+02                                 1.729349                            1.631152      -1.135489       2.345566                    0.997529       3.252694       8.584832       0.540379       1.152972      -0.741063       0.007092       0.006217      -0.038765       0.039895       0.002735      -0.003842      -0.014311      -0.010003       0.043419      -0.012941      -0.010369       0.023310              1.756204       1.377094      -0.048560      -0.165801       1.625784       0.167287       2.265732           0.000004
          133              H       2.615928       8.652872       6.120525       0.095315       1.597841 0.11988657E+02  0.13067850E+03                                 2.290659                            2.046078      -1.432635       2.191820                    0.992192       4.022062      12.001528       0.429109       1.309498      -0.702394       0.048635       0.004161      -0.005771       0.049152      -0.002407      -0.009573      -0.003769       0.017228       0.005194      -0.012318      -0.002460       0.014778              2.458394       3.631220      -0.127275       0.143411       1.845267      -0.136171       1.898696           0.000002
          134              H       1.494620       9.664319       4.340343       0.130692       1.373738 0.10413247E+02  0.10916564E+03                                 2.040093                            1.886936      -1.400450       2.221227                    0.993743       3.725092      10.767336       0.455666       1.282210      -0.708770       0.024106       0.016049      -0.027261       0.039772      -0.002518      -0.015102      -0.003932       0.014222      -0.006713      -0.015319      -0.003662       0.018982              2.125454       2.069521       0.191977      -0.300126       1.877543      -0.524427       2.429298           0.000003
          135              H      11.715404       8.791807       6.166406       0.125489       1.328423 0.10025965E+02  0.10549856E+03                                 2.072933                            1.906127      -1.638533       2.099461                    0.991291       4.113637      12.437768       0.428328       1.358967      -0.689378      -0.035134      -0.000564       0.002068       0.035199       0.006350      -0.001992       0.000346       0.011132      -0.006171      -0.007654      -0.002058       0.009711              2.167942       2.969162      -0.043791       0.000789       1.707591      -0.207114       1.827075           0.000001
          136              H      12.925922       7.727565       7.831887       0.083361       1.339525 0.97545391E+01  0.10211934E+03                                 2.100262                            1.887754      -1.483812       2.154791                    0.991081       4.242386      12.867733       0.427061       1.369983      -0.686784      -0.025533      -0.019154       0.032133       0.045292      -0.002119      -0.000705      -0.008119       0.015532       0.005884      -0.013358       0.006164       0.007194              2.267862       2.065678       0.313202      -0.446813       1.939191      -0.663783       2.798716           0.000001
          137              H       1.489130      10.625749       1.257139       0.137722       1.328372 0.10049023E+02  0.10388245E+03                                 1.964658                            1.833534      -1.286956       2.279255                    0.995435       3.536129       9.982067       0.472283       1.254543      -0.716291       0.024838      -0.017463       0.028242       0.041467      -0.015639       0.007831      -0.005815       0.011391      -0.015333      -0.014101      -0.008527       0.022627              2.015268       1.921263      -0.206110       0.245313       1.790750      -0.433992       2.333790           0.000004
          138              H      11.866376      12.345764      45.651595       0.127851       1.223180 0.92892937E+01  0.95866125E+02                                 1.962359                            1.835755      -1.555780       2.141415                    0.992139       3.992453      11.941005       0.436260       1.360435      -0.689433      -0.033812       0.014621       0.002950       0.036956      -0.008851       0.002309      -0.000150       0.004868      -0.023065      -0.008397      -0.004805       0.013202              2.025750       2.629120      -0.240216      -0.173282       1.659948      -0.061611       1.788182           0.000001
          139              H       8.977326      11.923402       1.417723       0.128014       1.367278 0.10437178E+02  0.10975122E+03                                 2.054152                            1.905461      -1.330507       2.253573                    0.993802       3.759997      10.973390       0.446510       1.304513      -0.703972       0.011760       0.003617      -0.036275       0.038305      -0.004181       0.001844      -0.000229      -0.002720       0.039029      -0.010979      -0.002212       0.013191              2.118026       2.142973      -0.069664      -0.424394       1.607132      -0.035345       2.603974           0.000003
          140              H       9.246330      10.925848       5.322196       0.128215       1.226431 0.91768952E+01  0.94679472E+02                                 1.989284                            1.842331      -1.534984       2.151275                    0.992455       4.012848      12.109049       0.428031       1.386983      -0.684218       0.017839      -0.011153       0.031783       0.038116       0.000099       0.004130      -0.001169       0.006514       0.044950      -0.010816      -0.005065       0.015881              2.061655       2.120909      -0.341018       0.322295       1.831292      -0.419087       2.232765           0.000001
          141              H      13.039837      12.926512      43.775062       0.083289       1.465029 0.11420533E+02  0.12401687E+03                                 2.199280                            2.022047      -1.562949       2.110247                    0.991372       4.384360      13.419539       0.420131       1.342541      -0.692219      -0.024695       0.023065      -0.027277       0.043426      -0.006272      -0.000573      -0.002339       0.008331      -0.000646      -0.008112       0.000427       0.007684              2.275651       2.058316      -0.309479       0.387096       2.128392      -0.558845       2.640244           0.000001
          142              H       2.581616      11.262071      45.183609       0.087077       1.822491 0.14366728E+02  0.16349131E+03                                 2.486129                            2.231842      -1.459672       2.169386                    0.991911       4.178327      12.649093       0.413970       1.300171      -0.705181       0.044710      -0.010564       0.005362       0.046253      -0.010847       0.006442      -0.012999       0.001613       0.001175      -0.014538      -0.005784       0.020322              2.635607       3.761671      -0.301545      -0.389968       1.953459       0.088984       2.191691           0.000004
          143              H       6.814314      12.709774       1.807711       0.093817       1.486276 0.11098156E+02  0.11915592E+03                                 2.212240                            1.989736      -1.334669       2.234546                    0.993265       4.046372      12.147447       0.426452       1.337739      -0.695750      -0.015118       0.016975      -0.040778       0.046685      -0.003475      -0.005738      -0.003497       0.004788       0.054875      -0.014421      -0.005355       0.019777              2.347272       2.568893      -0.441778       0.692184       1.920580      -0.387635       2.552344           0.000002
          144              H       7.081945      11.720557       5.625011       0.093515       1.417732 0.10656023E+02  0.11328386E+03                                 2.144156                            1.950559      -1.321541       2.241794                    0.992973       4.013814      12.001320       0.430307       1.338920      -0.695401      -0.012456      -0.006230       0.045022       0.047127      -0.006834       0.004046      -0.001642       0.004489       0.041870      -0.014212      -0.000982       0.015194              2.248474       2.227406      -0.073232      -0.673400       1.786025      -0.076165       2.731992           0.000001
          145              H      13.042582       8.502822      33.561951       0.096158       1.668339 0.12965704E+02  0.14426612E+03                                 2.375099                            2.143518      -1.414244       2.199476                    0.992478       4.062545      12.287178       0.414236       1.328892      -0.699128       0.004730       0.047180      -0.012778       0.049108       0.009649       0.002601       0.008634      -0.030912       0.003252      -0.018763      -0.002871       0.021635              2.491804       1.858004      -0.164141       0.177128       3.073968      -0.750481       2.543441          -0.000005
          146              H       0.105680       8.308313      35.750475       0.133554       1.212120 0.89264809E+01  0.89046759E+02                                 1.806640                            1.695458      -1.065253       2.375619                    0.998211       3.346431       9.098654       0.508444       1.207605      -0.727527       0.010539       0.036388       0.013356       0.040168       0.002217       0.003109       0.001517      -0.035082      -0.039650      -0.015387      -0.008980       0.024367              1.848047       1.494065       0.180125       0.218910       1.989224       0.380713       2.060850          -0.000005
          147              H      13.511967       4.279198      35.369663       0.133340       1.186272 0.86913909E+01  0.85585323E+02                                 1.735699                            1.638179      -1.116568       2.353739                    0.997558       3.260593       8.628995       0.537195       1.157883      -0.739851       0.004641      -0.039817       0.007561       0.040793       0.001462       0.002191       0.005062      -0.035421      -0.031711      -0.013955      -0.009873       0.023828              1.758736       1.390692      -0.101976       0.129184       2.077990      -0.326222       1.807525          -0.000007
          148              H      12.693975       4.590412      33.222432       0.101891       1.559826 0.11809630E+02  0.12674276E+03                                 2.198212                            1.996504      -0.977986       2.415536                    0.997484       3.562144      10.149010       0.450904       1.265714      -0.716781      -0.006824      -0.046530      -0.025239       0.053373      -0.002951       0.004975       0.002386      -0.045933       0.008794      -0.025543       0.003623       0.021921              2.318525       1.785167       0.276121       0.305227       2.518112       0.727834       2.652297          -0.000008
          149              H       0.631336       9.667097      38.498747       0.136709       1.118477 0.80324589E+01  0.77398343E+02                                 1.650899                            1.559559      -1.077330       2.372780                    0.998178       3.192361       8.302928       0.559805       1.135498      -0.744956      -0.010338       0.010800      -0.037405       0.040282      -0.003911       0.006481      -0.015833      -0.010681       0.029151      -0.012425      -0.010861       0.023286              1.676570       1.358423       0.022728       0.232504       1.500085       0.106230       2.171201          -0.000004
          150              H       0.986806      11.556613      39.769651       0.093521       1.725853 0.13544958E+02  0.15158062E+03                                 2.389816                            2.163131      -1.312005       2.242792                    0.994166       3.991406      11.903833       0.422494       1.295446      -0.707248      -0.006540       0.035610      -0.029066       0.046430       0.001404       0.009158      -0.006801      -0.005284       0.060699      -0.016326      -0.007528       0.023854              2.469838       1.778553      -0.129440       0.082614       3.537657      -0.389106       2.093304          -0.000005
          151              H       1.869304       9.411457      42.940028       0.096862       1.427525 0.10637181E+02  0.11109064E+03                                 2.041607                            1.867627      -1.000118       2.399871                    0.996960       3.576488      10.015475       0.476947       1.229660      -0.722783       0.012779      -0.008511       0.046313       0.048792      -0.002803       0.007993      -0.009699      -0.031105       0.033323      -0.022989       0.001304       0.021685              2.124773       1.617602       0.028381       0.315903       1.748380       0.286026       3.008336           0.000004
          152              H       1.480895       7.446916      41.793003       0.133224       1.153363 0.84201308E+01  0.82096479E+02                                 1.684259                            1.596692      -1.108408       2.355900                    0.997724       3.246687       8.494487       0.553281       1.135416      -0.744961       0.004138      -0.032053       0.024185       0.040366      -0.002627       0.006354      -0.014696      -0.009454       0.038616      -0.013039      -0.010283       0.023322              1.695522       1.330093      -0.036355       0.059934       2.179156      -0.190037       1.577318           0.000003
          153              H       1.206401       4.201394      41.595715       0.130312       1.236724 0.93054140E+01  0.93883132E+02                                 1.838875                            1.738198      -1.117204       2.352206                    0.997654       3.391081       9.300314       0.498609       1.217570      -0.725365       0.000159       0.027727       0.028409       0.039698      -0.000510       0.005635       0.012763      -0.006137       0.054383      -0.014907      -0.009402       0.024309              1.855833       1.442486      -0.010656       0.033164       2.327596       0.259358       1.797415           0.000002
          154              H       1.519324       2.106255      42.540863       0.091164       1.620274 0.12436254E+02  0.13618018E+03                                 2.271546                            2.054718      -1.332910       2.231601                    0.993423       4.000200      11.786031       0.439375       1.273051      -0.710616       0.000022       0.005905       0.047165       0.047533       0.003325      -0.002880       0.014198      -0.028272       0.022299      -0.019232      -0.003978       0.023210              2.385705       1.832213      -0.072747       0.320651       1.988857      -0.401754       3.336044           0.000002
          155              H       1.147385       0.361231      39.035555       0.097796       1.577088 0.11955530E+02  0.12936325E+03                                 2.235418                            2.021178      -1.208238       2.298409                    0.995635       3.770568      10.968696       0.441766       1.281361      -0.710936      -0.005723      -0.035686      -0.032861       0.048848       0.007135       0.008856       0.003202      -0.014390       0.056272      -0.020800      -0.001035       0.021835              2.345263       1.708262      -0.038332      -0.019925       3.231766       0.534329       2.095760          -0.000003
          156              H       0.763093       2.395239      37.998644       0.133502       1.183885 0.86518400E+01  0.85049313E+02                                 1.729101                            1.630932      -1.135377       2.345634                    0.997530       3.252395       8.583578       0.540442       1.152908      -0.741079      -0.007090      -0.006217      -0.038768       0.039899       0.002735       0.003841       0.014311      -0.009999       0.043422      -0.012940      -0.010370       0.023310              1.755947       1.376925      -0.048548       0.165765       1.625547      -0.167243       2.265370          -0.000006
          157              H      11.108772       5.240628      29.061025       0.095314       1.597741 0.11987737E+02  0.13066546E+03                                 2.290530                            2.045975      -1.432556       2.191860                    0.992193       4.021906      12.000770       0.429129       1.309467      -0.702401      -0.048636      -0.004161      -0.005771       0.049153      -0.002408       0.009570       0.003770       0.017232       0.005192      -0.012320      -0.002457       0.014777              2.458248       3.630972      -0.127261      -0.143395       1.845174       0.136158       1.898597          -0.000000
          158              H      12.230080       4.229181      27.280843       0.130697       1.373684 0.10412729E+02  0.10915865E+03                                 2.040025                            1.886877      -1.400417       2.221245                    0.993744       3.724999      10.766924       0.455678       1.282195      -0.708773      -0.024105      -0.016051      -0.027261       0.039772      -0.002517       0.015103       0.003931       0.014220      -0.006716      -0.015320      -0.003662       0.018982              2.125381       2.069451       0.191969       0.300114       1.877483       0.524400       2.429210          -0.000000
          159              H       2.009296       5.101693      29.106906       0.125487       1.328379 0.10025535E+02  0.10549250E+03                                 2.072858                            1.906065      -1.638498       2.099479                    0.991291       4.113514      12.437151       0.428344       1.358936      -0.689384       0.035134       0.000563       0.002067       0.035200       0.006350       0.001994      -0.000346       0.011133      -0.006178      -0.007653      -0.002060       0.009714              2.167859       2.969030      -0.043789      -0.000790       1.707536       0.207102       1.827012          -0.000001
          160              H       0.798778       6.165935      30.772387       0.083349       1.339550 0.97547569E+01  0.10212209E+03                                 2.100281                            1.887768      -1.483785       2.154797                    0.991081       4.242433      12.867865       0.427062       1.369974      -0.686785       0.025535       0.019156       0.032129       0.045291      -0.002117       0.000704       0.008119       0.015533       0.005879      -0.013358       0.006163       0.007195              2.267883       2.065696       0.313206       0.446820       1.939209       0.663793       2.798746          -0.000001
          161              H      12.235570       3.267751      24.197639       0.137722       1.328392 0.10049209E+02  0.10388481E+03                                 1.964670                            1.833546      -1.286972       2.279245                    0.995435       3.536163       9.982168       0.472284       1.254535      -0.716292      -0.024838       0.017462       0.028242       0.041466      -0.015639      -0.007831       0.005815       0.011391      -0.015334      -0.014101      -0.008527       0.022627              2.015281       1.921276      -0.206110      -0.245314       1.790761       0.433995       2.333806          -0.000000
          162              H       1.858324       1.547736      22.711095       0.127850       1.223159 0.92891012E+01  0.95863723E+02                                 1.962346                            1.835744      -1.555754       2.141430                    0.992139       3.992419      11.940910       0.436258       1.360447      -0.689431       0.033812      -0.014624       0.002951       0.036957      -0.008853      -0.002309       0.000150       0.004869      -0.023067      -0.008398      -0.004806       0.013204              2.025736       2.629099      -0.240213       0.173280       1.659938       0.061610       1.788171          -0.000000
          163              H       4.747374       1.970098      24.358223       0.128011       1.367272 0.10437110E+02  0.10975030E+03                                 2.054145                            1.905455      -1.330490       2.253581                    0.993802       3.759979      10.973316       0.446511       1.304513      -0.703973      -0.011761      -0.003620      -0.036274       0.038305      -0.004181      -0.001844       0.000230      -0.002721       0.039030      -0.010979      -0.002213       0.013192              2.118019       2.142964      -0.069664       0.424395       1.607126       0.035344       2.603967          -0.000000
          164              H       4.478370       2.967652      28.262696       0.128210       1.226383 0.91764556E+01  0.94673758E+02                                 1.989234                            1.842289      -1.534896       2.151316                    0.992456       4.012760      12.108690       0.428035       1.386985      -0.684218      -0.017840       0.011152       0.031784       0.038116       0.000099      -0.004130       0.001172       0.006513       0.044955      -0.010816      -0.005066       0.015882              2.061601       2.120853      -0.341004      -0.322281       1.831247       0.419069       2.232703          -0.000001
          165              H       0.684863       0.966988      20.834562       0.083287       1.465011 0.11420363E+02  0.12401463E+03                                 2.199267                            2.022036      -1.562944       2.110251                    0.991372       4.384345      13.419491       0.420130       1.342546      -0.692218       0.024694      -0.023068      -0.027276       0.043427      -0.006272       0.000574       0.002341       0.008330      -0.000647      -0.008113       0.000429       0.007685              2.275635       2.058303      -0.309475      -0.387092       2.128377       0.558837       2.640224           0.000000
          166              H      11.143084       2.631429      22.243109       0.087074       1.822486 0.14366700E+02  0.16349114E+03                                 2.486140                            2.231851      -1.459672       2.169387                    0.991911       4.178341      12.649197       0.413965       1.300184      -0.705179      -0.044711       0.010562       0.005362       0.046253      -0.010845      -0.006442       0.012999       0.001614       0.001177      -0.014538      -0.005782       0.020320              2.635619       3.761689      -0.301546       0.389972       1.953465      -0.088985       2.191702           0.000000
          167              H       6.910386       1.183726      24.748211       0.093815       1.486272 0.11098119E+02  0.11915540E+03                                 2.212235                            1.989732      -1.334662       2.234550                    0.993265       4.046364      12.147410       0.426452       1.337738      -0.695750       0.015117      -0.016977      -0.040778       0.046686      -0.003474       0.005737       0.003497       0.004789       0.054877      -0.014422      -0.005356       0.019777              2.347266       2.568884      -0.441775      -0.692182       1.920574       0.387633       2.552339          -0.000001
          168              H       6.642755       2.172943      28.565511       0.093503       1.417777 0.10656432E+02  0.11328928E+03                                 2.144198                            1.950595      -1.321544       2.241784                    0.992973       4.013901      12.001635       0.430304       1.338916      -0.695402       0.012455       0.006229       0.045021       0.047125      -0.006835      -0.004047       0.001644       0.004489       0.041868      -0.014212      -0.000982       0.015194              2.248521       2.227453      -0.073235       0.673421       1.786058       0.076166       2.732053          -0.000001
          169              H       7.544468      22.396322      12.319049       0.096159       1.668378 0.12966075E+02  0.14427148E+03                                 2.375149                            2.143559      -1.414250       2.199472                    0.992478       4.062588      12.287412       0.414229       1.328904      -0.699125      -0.004730       0.047179       0.012778       0.049107      -0.009649       0.002602      -0.008634      -0.030911       0.003254      -0.018763      -0.002871       0.021634              2.491859       1.858038       0.164146       0.177134       3.074038       0.750506       2.543500           0.000001
          170              H       6.756670      22.201813      10.130525       0.133557       1.212127 0.89265520E+01  0.89047771E+02                                 1.806657                            1.695473      -1.065253       2.375620                    0.998211       3.346442       9.098741       0.508437       1.207617      -0.727524      -0.010539       0.036387      -0.013356       0.040168      -0.002217       0.003109      -0.001517      -0.035081      -0.039649      -0.015386      -0.008980       0.024366              1.848065       1.494078      -0.180128       0.218914       1.989244      -0.380719       2.060873          -0.000001
          171              H       7.075083      18.172698      10.511337       0.133342       1.186294 0.86915996E+01  0.85588011E+02                                 1.735731                            1.638206      -1.116580       2.353732                    0.997558       3.260625       8.629151       0.537185       1.157894      -0.739849      -0.004641      -0.039816      -0.007562       0.040793      -0.001462       0.002191      -0.005062      -0.035420      -0.031709      -0.013955      -0.009873       0.023828              1.758769       1.390714       0.101979       0.129188       2.078033       0.326233       1.807560           0.000001
          172              H       7.893075      18.483912      12.658568       0.101899       1.559800 0.11809394E+02  0.12673947E+03                                 2.198173                            1.996473      -0.977976       2.415540                    0.997484       3.562128      10.148903       0.450911       1.265700      -0.716784       0.006824      -0.046530       0.025239       0.053372       0.002951       0.004975      -0.002386      -0.045933       0.008793      -0.025543       0.003622       0.021921              2.318482       1.785139      -0.276112       0.305218       2.518061      -0.727812       2.652244           0.000003
          173              H       6.231014      23.560597       7.382253       0.136704       1.118508 0.80327515E+01  0.77402022E+02                                 1.650945                            1.559599      -1.077348       2.372769                    0.998178       3.192411       8.303158       0.559790       1.135515      -0.744952       0.010338       0.010800       0.037404       0.040282       0.003911       0.006481       0.015832      -0.010681       0.029150      -0.012425      -0.010861       0.023286              1.676617       1.358456      -0.022729       0.232514       1.500126      -0.106237       2.171268          -0.000001
          174              H       5.875544      25.450113       6.111349       0.093518       1.725952 0.13545906E+02  0.15159449E+03                                 2.389953                            2.163242      -1.312018       2.242785                    0.994165       3.991503      11.904408       0.422471       1.295488      -0.707240       0.006540       0.035610       0.029065       0.046429      -0.001404       0.009158       0.006799      -0.005284       0.060696      -0.016325      -0.007528       0.023853              2.469984       1.778637       0.129451       0.082621       3.537902       0.389136       2.093415           0.000001
          175              H       4.993046      23.304957       2.940972       0.096856       1.427577 0.10637674E+02  0.11109752E+03                                 2.041697                            1.867701      -1.000121       2.399870                    0.996960       3.576550      10.015860       0.476924       1.229701      -0.722774      -0.012779      -0.008511      -0.046313       0.048792       0.002803       0.007992       0.009698      -0.031105       0.033324      -0.022989       0.001305       0.021685              2.124871       1.617663      -0.028384       0.315925       1.748453      -0.286049       3.008497           0.000000
          176              H       5.381455      21.340416       4.087997       0.133212       1.153410 0.84205862E+01  0.82102363E+02                                 1.684339                            1.596764      -1.108425       2.355892                    0.997724       3.246751       8.494842       0.553251       1.135456      -0.744951      -0.004138      -0.032053      -0.024185       0.040367       0.002627       0.006354       0.014695      -0.009454       0.038615      -0.013039      -0.010283       0.023322              1.695604       1.330147       0.036357       0.059938       2.179277       0.190050       1.577390          -0.000002
          177              H       5.655949      18.094894       4.285285       0.130306       1.236751 0.93056909E+01  0.93886906E+02                                 1.838930                            1.738246      -1.117209       2.352205                    0.997654       3.391119       9.300558       0.498591       1.217601      -0.725359      -0.000159       0.027728      -0.028410       0.039698       0.000510       0.005635      -0.012763      -0.006137       0.054381      -0.014907      -0.009402       0.024309              1.855889       1.442522       0.010656       0.033165       2.327678      -0.259372       1.797468          -0.000001
          178              H       5.343026      15.999755       3.340137       0.091165       1.620268 0.12436200E+02  0.13617961E+03                                 2.271552                            2.054723      -1.332910       2.231603                    0.993423       4.000196      11.786067       0.439371       1.273064      -0.710613      -0.000022       0.005905      -0.047165       0.047533      -0.003325      -0.002880      -0.014198      -0.028271       0.022300      -0.019232      -0.003978       0.023210              2.385712       1.832217       0.072748       0.320652       1.988862       0.401757       3.336055           0.000001
          179              H       5.714965      14.254731       6.845445       0.097792       1.577133 0.11955952E+02  0.12936918E+03                                 2.235477                            2.021227      -1.208244       2.298403                    0.995635       3.770624      10.968979       0.441756       1.281378      -0.710932       0.005723      -0.035686       0.032861       0.048847      -0.007135       0.008856      -0.003202      -0.014390       0.056269      -0.020800      -0.001034       0.021834              2.345328       1.708300       0.038334      -0.019926       3.231872      -0.534347       2.095812           0.000003
          180              H       6.099257      16.288739       7.882356       0.133492       1.183957 0.86525169E+01  0.85057975E+02                                 1.729205                            1.631023      -1.135410       2.345616                    0.997529       3.252489       8.584041       0.540411       1.152947      -0.741070       0.007091      -0.006216       0.038768       0.039898      -0.002735       0.003842      -0.014311      -0.010000       0.043421      -0.012940      -0.010370       0.023309              1.756055       1.376995       0.048553       0.165780       1.625645       0.167261       2.265524           0.000001
          181              H       9.478278      19.134128      16.819975       0.095312       1.597734 0.11987668E+02  0.13066442E+03                                 2.290517                            2.045964      -1.432545       2.191864                    0.992193       4.021890      12.000680       0.429132       1.309461      -0.702403       0.048636      -0.004160       0.005772       0.049154       0.002408       0.009570      -0.003770       0.017233       0.005191      -0.012320      -0.002457       0.014777              2.458233       3.630947       0.127259      -0.143392       1.845164      -0.136156       1.898587           0.000002
          182              H       8.356970      18.122681      18.600157       0.130693       1.373670 0.10412590E+02  0.10915688E+03                                 2.040018                            1.886870      -1.400405       2.221253                    0.993744       3.724973      10.766847       0.455677       1.282203      -0.708772       0.024105      -0.016051       0.027262       0.039773       0.002517       0.015103      -0.003931       0.014220      -0.006717      -0.015320      -0.003662       0.018982              2.125374       2.069442      -0.191969       0.300114       1.877476      -0.524398       2.429202           0.000002
          183              H       4.853054      18.995193      16.774094       0.125486       1.328379 0.10025531E+02  0.10549241E+03                                 2.072854                            1.906062      -1.638496       2.099479                    0.991291       4.113509      12.437115       0.428346       1.358933      -0.689385      -0.035134       0.000564      -0.002066       0.035200      -0.006350       0.001994       0.000346       0.011134      -0.006178      -0.007654      -0.002060       0.009714              2.167855       2.969023       0.043790      -0.000792       1.707533      -0.207102       1.827010           0.000001
          184              H       6.063572      20.059435      15.108613       0.083346       1.339566 0.97548903E+01  0.10212382E+03                                 2.100294                            1.887779      -1.483789       2.154793                    0.991081       4.242461      12.867963       0.427061       1.369971      -0.686786      -0.025535       0.019156      -0.032129       0.045290       0.002117       0.000703      -0.008119       0.015534       0.005879      -0.013358       0.006163       0.007196              2.267899       2.065709      -0.313209       0.446824       1.939221      -0.663801       2.798767           0.000000
          185              H       8.351480      17.161251      21.683361       0.137713       1.328418 0.10049456E+02  0.10388807E+03                                 1.964705                            1.833575      -1.286978       2.279240                    0.995435       3.536198       9.982325       0.472277       1.254545      -0.716291       0.024838       0.017462      -0.028241       0.041466       0.015639      -0.007831      -0.005815       0.011392      -0.015334      -0.014100      -0.008527       0.022627              2.015317       1.921309       0.206116      -0.245321       1.790790      -0.434007       2.333851           0.000002
          186              H       5.004026      15.441236      23.169905       0.127847       1.223172 0.92892116E+01  0.95865020E+02                                 1.962348                            1.835745      -1.555761       2.141423                    0.992139       3.992432      11.940907       0.436262       1.360433      -0.689433      -0.033812      -0.014622      -0.002950       0.036956       0.008852      -0.002310      -0.000150       0.004869      -0.023066      -0.008398      -0.004806       0.013204              2.025738       2.629102       0.240214       0.173280       1.659939      -0.061610       1.788172          -0.000000
          187              H       2.114976      15.863598      21.522777       0.128010       1.367253 0.10436925E+02  0.10974785E+03                                 2.054127                            1.905439      -1.330481       2.253587                    0.993802       3.759944      10.973182       0.446513       1.304514      -0.703973       0.011761      -0.003619       0.036275       0.038305       0.004181      -0.001844      -0.000229      -0.002721       0.039030      -0.010979      -0.002212       0.013192              2.118000       2.142943       0.069662       0.424390       1.607113      -0.035343       2.603943           0.000000
          188              H       2.383980      16.861152      17.618304       0.128206       1.226396 0.91765705E+01  0.94675157E+02                                 1.989240                            1.842295      -1.534904       2.151310                    0.992456       4.012777      12.108720       0.428037       1.386976      -0.684220       0.017839       0.011153      -0.031783       0.038116      -0.000100      -0.004129      -0.001173       0.006512       0.044955      -0.010816      -0.005067       0.015883              2.061608       2.120860       0.341005      -0.322282       1.831253      -0.419070       2.232710           0.000001
          189              H       6.177487      14.860488      25.046438       0.083289       1.465000 0.11420267E+02  0.12401333E+03                                 2.199257                            2.022029      -1.562944       2.110252                    0.991372       4.384329      13.419432       0.420131       1.342547      -0.692218      -0.024694      -0.023067       0.027277       0.043427       0.006272       0.000574      -0.002340       0.008331      -0.000649      -0.008113       0.000428       0.007685              2.275625       2.058295       0.309473      -0.387090       2.128368      -0.558833       2.640212          -0.000001
          190              H       9.443966      16.524929      23.637891       0.087074       1.822480 0.14366649E+02  0.16349056E+03                                 2.486144                            2.231855      -1.459674       2.169387                    0.991911       4.178337      12.649220       0.413963       1.300193      -0.705177       0.044711       0.010562      -0.005361       0.046253       0.010843      -0.006442      -0.012999       0.001614       0.001180      -0.014536      -0.005783       0.020319              2.635624       3.761697       0.301546       0.389973       1.953468       0.088986       2.191706           0.000001
          191              H      13.676664      15.077226      21.132789       0.093812       1.486232 0.11097765E+02  0.11915064E+03                                 2.212200                            1.989704      -1.334636       2.234565                    0.993265       4.046304      12.147180       0.426454       1.337743      -0.695750      -0.015118      -0.016975       0.040779       0.046687       0.003474       0.005737      -0.003498       0.004789       0.054876      -0.014421      -0.005356       0.019777              2.347227       2.568837       0.441764      -0.692165       1.920546      -0.387624       2.552297           0.000000
          192              H       0.219595      16.066443      17.315489       0.093499       1.417791 0.10656563E+02  0.11329100E+03                                 2.144210                            1.950604      -1.321550       2.241780                    0.992973       4.013926      12.001716       0.430304       1.338913      -0.695402      -0.012455       0.006230      -0.045020       0.047125       0.006835      -0.004047      -0.001644       0.004489       0.041866      -0.014212      -0.000982       0.015194              2.248533       2.227466       0.073236       0.673425       1.786067      -0.076167       2.732068           0.000001
          193              H       6.180232      19.284178      35.259548       0.096155       1.668249 0.12964831E+02  0.14425377E+03                                 2.375014                            2.143448      -1.414099       2.199546                    0.992479       4.062367      12.286469       0.414243       1.328894      -0.699129       0.004728      -0.047181       0.012777       0.049109      -0.009646      -0.002604       0.008630      -0.030909       0.003246      -0.018759      -0.002871       0.021630              2.491709       1.857943       0.164132      -0.177115       3.073848      -0.750440       2.543335          -0.000003
          194              H       6.968030      19.478687      33.071025       0.133560       1.212085 0.89261515E+01  0.89042761E+02                                 1.806619                            1.695437      -1.065263       2.375621                    0.998211       3.346363       9.098469       0.508442       1.207621      -0.727524       0.010539      -0.036387      -0.013359       0.040169      -0.002218      -0.003107       0.001518      -0.035076      -0.039650      -0.015384      -0.008980       0.024364              1.848025       1.494048      -0.180125      -0.218907       1.989205       0.380714       2.060823          -0.000004
          195              H       6.649617      23.507802      33.451837       0.133346       1.186282 0.86914931E+01  0.85586780E+02                                 1.735728                            1.638203      -1.116595       2.353731                    0.997558       3.260602       8.629107       0.537182       1.157903      -0.739846       0.004640       0.039816      -0.007565       0.040793      -0.001461      -0.002190       0.005061      -0.035419      -0.031713      -0.013954      -0.009874       0.023828              1.758766       1.390711       0.101979      -0.129188       2.078030      -0.326235       1.807558          -0.000006
          196              H       5.831625      23.196588      35.599068       0.101890       1.559800 0.11809388E+02  0.12673879E+03                                 2.198120                            1.996431      -0.977988       2.415522                    0.997484       3.562164      10.148824       0.450932       1.265647      -0.716795      -0.006826       0.046529       0.025233       0.053369       0.002952      -0.004974       0.002385      -0.045934       0.008789      -0.025543       0.003621       0.021922              2.318421       1.785101      -0.276101      -0.305205       2.517992       0.727781       2.652172          -0.000005
          197              H       7.493686      18.119903      30.322753       0.136677       1.118652 0.80341219E+01  0.77419161E+02                                 1.651148                            1.559782      -1.077430       2.372719                    0.998177       3.192645       8.304199       0.559726       1.135588      -0.744934      -0.010338      -0.010801       0.037402       0.040279       0.003911      -0.006481      -0.015831      -0.010682       0.029147      -0.012425      -0.010860       0.023284              1.676826       1.358602      -0.022737      -0.232557       1.500310       0.106269       2.171567          -0.000005
          198              H       7.849156      16.230387      29.051849       0.093500       1.726530 0.13551498E+02  0.15167623E+03                                 2.390742                            2.163887      -1.312146       2.242723                    0.994163       3.992096      11.907828       0.422341       1.295726      -0.707191      -0.006539      -0.035609       0.029061       0.046425      -0.001404      -0.009160      -0.006790      -0.005281       0.060684      -0.016322      -0.007524       0.023846              2.470833       1.779122       0.129511      -0.082665       3.539315      -0.389307       2.094063          -0.000009
          199              H       8.731654      18.375543      25.881472       0.096869       1.427580 0.10637696E+02  0.11109808E+03                                 2.041724                            1.867721      -1.000129       2.399873                    0.996960       3.576538      10.015924       0.476913       1.229724      -0.722769       0.012780       0.008509      -0.046314       0.048793       0.002803      -0.007991      -0.009698      -0.031105       0.033324      -0.022989       0.001304       0.021684              2.124900       1.617681      -0.028383      -0.315934       1.748471       0.286048       3.008550          -0.000000
          200              H       8.343245      20.340084      27.028497       0.133225       1.153348 0.84199990E+01  0.82095007E+02                                 1.684259                            1.596692      -1.108359       2.355925                    0.997725       3.246660       8.494452       0.553274       1.135433      -0.744957       0.004138       0.032053      -0.024186       0.040367       0.002627      -0.006354      -0.014695      -0.009455       0.038613      -0.013039      -0.010282       0.023322              1.695523       1.330093       0.036356      -0.059934       2.179160      -0.190040       1.577317          -0.000001
          201              H       8.068751      23.585606      27.225785       0.130318       1.236700 0.93052059E+01  0.93880777E+02                                 1.838879                            1.738201      -1.117123       2.352250                    0.997655       3.391037       9.300268       0.498598       1.217601      -0.725359       0.000158      -0.027727      -0.028411       0.039699       0.000509      -0.005636       0.012763      -0.006138       0.054379      -0.014907      -0.009402       0.024309              1.855836       1.442488       0.010655      -0.033164       2.327602       0.259363       1.797419          -0.000001
          202              H       8.381674      25.680745      26.280637       0.091174       1.620235 0.12435891E+02  0.13617547E+03                                 2.271530                            2.054703      -1.332901       2.231613                    0.993423       4.000147      11.785918       0.439371       1.273071      -0.710612       0.000020      -0.005904      -0.047166       0.047534      -0.003326       0.002880       0.014198      -0.028270       0.022301      -0.019232      -0.003978       0.023210              2.385687       1.832201       0.072746      -0.320648       1.988840      -0.401748       3.336021          -0.000001
          203              H       8.009735      27.425769      29.785945       0.097782       1.577273 0.11957268E+02  0.12938755E+03                                 2.235647                            2.021367      -1.208312       2.298366                    0.995634       3.770826      10.969900       0.441729       1.281414      -0.710924      -0.005725       0.035685       0.032857       0.048845      -0.007136      -0.008858       0.003200      -0.014390       0.056268      -0.020801      -0.001032       0.021833              2.345515       1.708411       0.038342       0.019928       3.232172       0.534399       2.095963          -0.000005
          204              H       7.625443      25.391761      30.822856       0.133472       1.184091 0.86537920E+01  0.85074064E+02                                 1.729372                            1.631173      -1.135483       2.345570                    0.997529       3.252701       8.584918       0.540369       1.152988      -0.741059      -0.007092       0.006217       0.038765       0.039895      -0.002735      -0.003842       0.014311      -0.010004       0.043420      -0.012941      -0.010369       0.023310              1.756228       1.377111       0.048561      -0.165804       1.625807      -0.167290       2.265767          -0.000006
          205              H       4.246422      22.546372      39.760475       0.095314       1.597840 0.11988650E+02  0.13067847E+03                                 2.290662                            2.046081      -1.432642       2.191818                    0.992192       4.022062      12.001546       0.429107       1.309503      -0.702393      -0.048635       0.004161       0.005770       0.049152       0.002406      -0.009573       0.003769       0.017227       0.005193      -0.012317      -0.002460       0.014777              2.458398       3.631226       0.127275       0.143411       1.845269       0.136172       1.898700           0.000001
          206              H       5.367730      23.557819      41.540657       0.130687       1.373759 0.10413432E+02  0.10916790E+03                                 2.040099                            1.886940      -1.400471       2.221214                    0.993743       3.725119      10.767373       0.455671       1.282194      -0.708773      -0.024106       0.016049       0.027260       0.039772       0.002518      -0.015102       0.003932       0.014223      -0.006712      -0.015319      -0.003663       0.018982              2.125460       2.069527      -0.191979      -0.300128       1.877548       0.524430       2.429307           0.000001
          207              H       8.871646      22.685307      39.714594       0.125487       1.328429 0.10026026E+02  0.10549942E+03                                 2.072945                            1.906137      -1.638537       2.099459                    0.991291       4.113654      12.437855       0.428326       1.358973      -0.689377       0.035134      -0.000564      -0.002068       0.035199      -0.006350      -0.001992      -0.000345       0.011132      -0.006169      -0.007654      -0.002057       0.009711              2.167955       2.969183       0.043791       0.000789       1.707599       0.207116       1.827085           0.000000
          208              H       7.661128      21.621065      38.049113       0.083363       1.339501 0.97543376E+01  0.10211674E+03                                 2.100242                            1.887738      -1.483809       2.154796                    0.991081       4.242348      12.867602       0.427061       1.369989      -0.686783       0.025534      -0.019154      -0.032134       0.045293       0.002119      -0.000705       0.008119       0.015531       0.005884      -0.013358       0.006164       0.007194              2.267839       2.065658      -0.313197      -0.446806       1.939173       0.663773       2.798685           0.000000
          209              H       5.373220      24.519249      44.623861       0.137728       1.328347 0.10048782E+02  0.10387927E+03                                 1.964627                            1.833508      -1.286935       2.279266                    0.995436       3.536090       9.981902       0.472289       1.254536      -0.716292      -0.024838      -0.017464      -0.028242       0.041467       0.015639       0.007832       0.005815       0.011391      -0.015334      -0.014100      -0.008527       0.022627              2.015235       1.921232       0.206104       0.245307       1.790723       0.433982       2.333751           0.000002
          210              H       8.720674      26.239264       0.229405       0.127852       1.223160 0.92891041E+01  0.95863674E+02                                 1.962339                            1.835737      -1.555768       2.141423                    0.992139       3.992413      11.940852       0.436262       1.360437      -0.689433       0.033813       0.014621      -0.002950       0.036957       0.008851       0.002309       0.000150       0.004868      -0.023066      -0.008398      -0.004805       0.013203              2.025729       2.629090       0.240213      -0.173279       1.659932       0.061610       1.788164           0.000001
          211              H      11.609724      25.816902      44.463277       0.128011       1.367274 0.10437130E+02  0.10975056E+03                                 2.054146                            1.905456      -1.330502       2.253575                    0.993802       3.759987      10.973342       0.446511       1.304512      -0.703973      -0.011760       0.003618       0.036275       0.038305       0.004182       0.001844       0.000229      -0.002720       0.039029      -0.010979      -0.002212       0.013191              2.118020       2.142966       0.069664      -0.424393       1.607128       0.035345       2.603967           0.000001
          212              H      11.340720      24.819348      40.558804       0.128216       1.226440 0.91769683E+01  0.94680401E+02                                 1.989291                            1.842337      -1.535005       2.151266                    0.992455       4.012860      12.109091       0.428031       1.386980      -0.684218      -0.017839      -0.011153      -0.031783       0.038116      -0.000099       0.004130       0.001168       0.006515       0.044948      -0.010815      -0.005065       0.015880              2.061663       2.120916       0.341020       0.322297       1.831297       0.419090       2.232775           0.000000
          213              H       7.547213      26.820012       2.105938       0.083290       1.465009 0.11420344E+02  0.12401433E+03                                 2.199263                            2.022033      -1.562943       2.110252                    0.991372       4.384329      13.419424       0.420131       1.342544      -0.692219       0.024695       0.023065       0.027277       0.043427       0.006272      -0.000573       0.002339       0.008331      -0.000645      -0.008112       0.000428       0.007684              2.275632       2.058301       0.309475       0.387092       2.128375       0.558837       2.640218           0.000000
          214              H       4.280734      25.155571       0.697391       0.087075       1.822504 0.14366858E+02  0.16349333E+03                                 2.486153                            2.231862      -1.459672       2.169386                    0.991911       4.178344      12.649208       0.413965       1.300182      -0.705179      -0.044710      -0.010565      -0.005362       0.046253       0.010846       0.006442       0.012999       0.001614       0.001178      -0.014538      -0.005783       0.020321              2.635633       3.761713       0.301549      -0.389973       1.953475      -0.088986       2.191712           0.000002
          215              H       0.048036      26.603274      44.073289       0.093813       1.486286 0.11098245E+02  0.11915709E+03                                 2.212248                            1.989743      -1.334667       2.234546                    0.993265       4.046385      12.147488       0.426452       1.337737      -0.695751       0.015118       0.016975       0.040777       0.046685       0.003474      -0.005738       0.003497       0.004788       0.054874      -0.014421      -0.005355       0.019777              2.347281       2.568903       0.441781       0.692188       1.920586       0.387638       2.552355           0.000001
          216              H      13.505105      25.614057      40.255989       0.093517       1.417710 0.10655822E+02  0.11328120E+03                                 2.144137                            1.950544      -1.321538       2.241799                    0.992973       4.013776      12.001185       0.430308       1.338923      -0.695401       0.012456      -0.006231      -0.045023       0.047128       0.006833       0.004045       0.001642       0.004489       0.041870      -0.014211      -0.000983       0.015194              2.248453       2.227384       0.073230      -0.673390       1.786010       0.076164       2.731966           0.000000
          217              C      13.112578      21.532146      34.871854       0.103563      28.751852 0.33878875E+03  0.75563875E+04                                 8.417962                            6.262873      -0.024776       2.010687                    0.999293      26.577741      76.816469       0.632516       0.434160      -1.042997       0.000683      -0.043228       0.009704       0.044309       0.006122       0.030212      -0.009839       0.016357      -0.093558      -0.046968       0.009744       0.037224             10.207118       5.811195       0.193292      -3.383629       9.253999       0.733520      15.556160          -0.000001
          218              C      13.590198      21.426556      33.570210      -0.145519      35.437178 0.43723861E+03  0.10321877E+05                                 9.544037                            7.059072       0.020685       1.985379                    0.999450      29.449173      85.585217       0.607097       0.427374      -1.054474       0.005778       0.000419       0.008697       0.010450      -0.000730       0.016260      -0.002515      -0.003015      -0.111107      -0.041631       0.019268       0.022363             11.836988       6.431440      -0.112508      -4.130391       9.579124       1.819659      19.500401          -0.000004
          219              C      -0.019215      20.170583      33.022850       0.051688      39.741631 0.41461966E+03  0.95850099E+04                                10.300165                            6.829355      -0.084131       1.987421                    0.999222      26.543774      74.449385       0.628091       0.421833      -1.066063      -0.002680       0.001199       0.029957       0.030100      -0.001130       0.003639      -0.003804       0.033670      -0.023724      -0.014955      -0.006364       0.021319             14.531313       6.918914      -0.087935      -5.527120      10.115878       1.506154      26.559146           0.000004
          220              C      13.395307      19.050767      33.796403      -0.148987      34.818472 0.42974523E+03  0.10076818E+05                                 9.351555                            6.958847       0.132052       2.020291                    0.999644      29.176952      83.843386       0.618157       0.422566      -1.060022       0.003105       0.007802       0.001135       0.008473       0.000712       0.016217      -0.006270      -0.017512      -0.090482      -0.036942       0.012293       0.024650             11.545556       6.376733       0.168862      -4.353352       9.150689      -0.244232      19.109248          -0.000005
          221              C      12.914943      19.245276      35.074648       0.097305      27.417215 0.32658829E+03  0.71871901E+04                                 8.044320                            6.083353       0.219225       2.091697                    0.999600      26.023470      73.682221       0.654984       0.424929      -1.053078       0.002064       0.044240       0.008005       0.045006      -0.003890       0.024746      -0.012259      -0.013680      -0.062437      -0.037523       0.009095       0.028428              9.659067       5.504097       0.136167      -3.279438       8.567155       0.018697      14.905950          -0.000001
          222              C       0.370567      20.003861      31.591363       0.376869      33.650772 0.31533964E+03  0.68496109E+04                                 9.494728                            6.126206      -0.183681       1.980230                    0.999169      23.690481      65.711532       0.631805       0.446309      -1.044712       0.009200      -0.001188      -0.031080       0.032435       0.004283       0.035813      -0.004739       0.136995      -0.119086      -0.054538      -0.043203       0.097741             13.492689       6.214164      -0.410502      -4.655348      10.561020       1.809349      23.702884           0.000004
          223              C       0.839952      21.009751      29.617103       0.370535      33.309268 0.31307466E+03  0.67891696E+04                                 9.392179                            6.093053      -0.188705       1.977091                    0.999192      23.747476      65.846876       0.635161       0.444686      -1.045510      -0.003657      -0.028313       0.015242       0.032362       0.001016       0.031034      -0.000936       0.130229      -0.121863      -0.048229      -0.044427       0.092656             12.865405       5.435732       1.422515      -2.231864      18.905104      -5.774517      14.255379           0.000003
          224              C       0.822110      18.733995      29.767593       0.378506      34.422761 0.31805551E+03  0.69292650E+04                                 9.655329                            6.168345      -0.183336       1.980387                    0.999213      23.752880      66.164866       0.626695       0.448607      -1.042493      -0.003632       0.027743       0.015714       0.032091      -0.000972       0.034767      -0.001025       0.131899      -0.107282      -0.048253      -0.044960       0.093213             13.546159       5.531568      -1.455946      -1.969702      21.722390       6.276986      13.384520           0.000005
          225              C       1.040332      22.229600      28.816480       0.058679      38.842319 0.40715231E+03  0.93499735E+04                                10.071011                            6.731237      -0.105145       1.980467                    0.999222      26.272238      72.938870       0.639129       0.417315      -1.071194       0.006015       0.021063      -0.015058       0.026581       0.001660       0.007261       0.001734       0.026244      -0.024944      -0.011041      -0.008303       0.019344             13.549179       5.732407       1.756895      -2.319121      20.281516      -7.514875      14.633615           0.000002
          226              C       0.883871      23.482794      29.408345      -0.146506      33.297435 0.41210069E+03  0.95303071E+04                                 8.978196                            6.739496       0.177706       2.037202                    0.999691      28.589359      80.699350       0.640796       0.413317      -1.069485       0.002024       0.000083      -0.002687       0.003365      -0.007398       0.005390       0.027382       0.044016      -0.003621      -0.041791       0.017873       0.023918             10.690270       5.125400       0.986063      -1.560910      16.122627      -4.199457      10.822782          -0.000006
          227              C       1.102093      24.599831      28.644426       0.101027      27.142202 0.31870916E+03  0.69803374E+04                                 7.984149                            6.005614       0.139374       2.066406                    0.999620      25.975797      73.689537       0.658981       0.424377      -1.052028       0.011673      -0.020616      -0.036733       0.043710      -0.000229       0.013519       0.026850       0.077171       0.002138      -0.052937       0.009403       0.043534              9.289975       4.607360       0.647592      -1.555016      12.975081      -2.898553      10.287484          -0.000007
          228              C       1.608535      23.352195      26.793128       0.084692      27.397806 0.32999246E+03  0.72660966E+04                                 7.997709                            6.098641       0.206096       2.082295                    0.999682      26.090841      73.401824       0.658136       0.422662      -1.056644      -0.006969       0.029094       0.032419       0.044113      -0.010358       0.012118       0.022324       0.041899       0.029498      -0.040414       0.013968       0.026446              9.319005       4.599272       0.731788      -1.455234      12.584821      -3.393601      10.772923          -0.000000
          229              C       1.391685      22.174026      27.472625      -0.154047      34.176370 0.42358124E+03  0.98803592E+04                                 9.165050                            6.866128       0.109294       2.009764                    0.999647      29.104125      82.972347       0.629146       0.417367      -1.065042      -0.000197       0.005785       0.006015       0.008347      -0.008259       0.004804       0.025183       0.032211       0.007596      -0.036275       0.016480       0.019796             10.956656       5.293267       1.258890      -1.970754      14.732388      -4.955848      12.844312          -0.000001
          230              C       0.970336      17.430785      29.137188       0.051670      40.417762 0.41085757E+03  0.94880593E+04                                10.426119                            6.817474      -0.118212       1.978167                    0.999281      26.539832      74.698107       0.625220       0.424216      -1.063257      -0.002751      -0.024690      -0.012356       0.027746      -0.002487       0.002188      -0.000688       0.031085      -0.030963      -0.011044      -0.010016       0.021060             14.410450       5.719663      -1.905125      -1.498658      23.917858       7.178426      13.593829           0.000002
          231              C       1.189931      17.319637      27.772687      -0.147229      35.422793 0.44127929E+03  0.10446182E+05                                 9.537540                            7.095917       0.017044       1.982345                    0.999468      29.607464      86.297629       0.604682       0.427893      -1.053656      -0.005380      -0.006720       0.001480       0.008735       0.006127       0.002553      -0.023009       0.051479       0.029630      -0.041773       0.020239       0.021535             11.583098       5.459017      -1.429775      -1.356660      16.795480       5.102758      12.494796          -0.000001
          232              C       1.386195      16.063665      27.221197       0.098536      27.998594 0.33627201E+03  0.74722084E+04                                 8.230037                            6.225321       0.094054       2.049914                    0.999405      26.376254      75.625074       0.637799       0.432179      -1.046157      -0.011772      -0.024877       0.033742       0.043543       0.015586       0.019888      -0.021047       0.066254      -0.007761      -0.049316       0.005690       0.043626              9.686638       4.915140      -1.089054      -1.129826      13.729079       2.785869      10.415696          -0.000001
          233              C       1.161110      15.043882      29.262902       0.097433      27.591553 0.32741626E+03  0.72167515E+04                                 8.100839                            6.111414       0.168504       2.075400                    0.999617      26.093237      74.165159       0.649606       0.427774      -1.050336       0.007407       0.011731      -0.040349       0.042668       0.023024       0.003082      -0.019193       0.060735       0.007938      -0.046874       0.009745       0.037130              9.531023       4.648063      -1.098434      -0.855506      14.312105       2.228791       9.632903          -0.000004
          234              C       0.937397      16.255395      29.886883      -0.142965      34.430511 0.42388895E+03  0.98991599E+04                                 9.261313                            6.895652       0.165105       2.032902                    0.999694      28.953549      82.859992       0.623491       0.420659      -1.061897       0.000496       0.000978      -0.009424       0.009487       0.008667       0.002177      -0.024386       0.044538       0.027002      -0.040432       0.017953       0.022480             11.162340       5.161272      -1.415301      -1.032217      18.126337       3.267095      10.199409          -0.000007
          235              C      12.058521      19.123013      39.763227       0.094105      29.415758 0.33857562E+03  0.75291577E+04                                 8.489885                            6.225538       0.062830       2.038477                    0.999338      26.398792      75.486223       0.641632       0.429269      -1.048912       0.035633       0.001670      -0.030909       0.047200       0.006216      -0.020462       0.038510      -0.038724      -0.055858      -0.050903       0.000313       0.050590             10.347012      12.101851      -1.079680       1.541404       7.441308      -4.482554      11.497876          -0.000001
          236              C      12.720052      18.506142      40.823079      -0.139601      36.205090 0.43839413E+03  0.10368923E+05                                 9.671617                            7.055872      -0.056399       1.961322                    0.999324      29.572596      86.377485       0.608092       0.425861      -1.054092       0.003509      -0.011860      -0.012914       0.017882       0.000714      -0.017617       0.032262      -0.047581      -0.033214      -0.040479      -0.007701       0.048180             11.994529      14.215797      -2.367372       3.449121       8.619309      -5.320543      13.148480           0.000000
          237              C       0.377429      18.456125      40.811149       0.062701      40.398329 0.39968391E+03  0.91651221E+04                                10.419372                            6.713424      -0.056946       2.003526                    0.999172      26.148763      73.299147       0.631658       0.422866      -1.064278      -0.011709      -0.002166      -0.025225       0.027894       0.002501      -0.002291       0.025194      -0.041045      -0.030095      -0.024249      -0.014369       0.038618             14.716670      14.642837      -3.460995       4.715471      11.207286      -8.688479      18.299886          -0.000006
          238              C       1.060919      19.025759      39.755887      -0.136140      37.683688 0.44498436E+03  0.10597810E+05                                10.030518                            7.176003      -0.159683       1.932624                    0.998438      29.818567      88.311015       0.592629       0.433962      -1.045804      -0.009602      -0.007125       0.001231       0.012020       0.014749       0.002667       0.035207      -0.052082      -0.045440      -0.035006      -0.019851       0.054857             12.656459      12.643884      -1.407313       1.984112       9.713170      -6.917770      15.612324          -0.000002
          239              C       0.326648      19.648188      38.764857       0.092166      30.203539 0.34794377E+03  0.78093363E+04                                 8.750487                            6.392602       0.000860       2.021687                    0.998553      26.632522      77.114532       0.619617       0.440431      -1.039683      -0.042708      -0.002595       0.021169       0.047737       0.012180      -0.014304       0.029218      -0.044018      -0.033112      -0.040767      -0.002767       0.043534             10.760858      12.065034      -1.048509       1.661537       7.524642      -4.885818      12.692896          -0.000002
          240              C       1.091114      17.800352      41.928811       0.374395      35.188979 0.32904508E+03  0.72569348E+04                                 9.878309                            6.329140      -0.332006       1.928638                    0.998891      24.296406      68.931776       0.608335       0.456526      -1.034065       0.010432      -0.021892       0.017456       0.029880       0.039827       0.014446       0.051165      -0.097005      -0.080721      -0.052674      -0.045964       0.098637             14.009270      13.741669      -4.387355       4.069574      10.600543      -7.701589      17.685598          -0.000008
          241              C       1.071899      16.836143      43.962715       0.370535      34.302185 0.32768168E+03  0.72286637E+04                                 9.723848                            6.324508      -0.371471       1.912927                    0.998750      24.495051      69.796764       0.606551       0.457754      -1.032042       0.011808       0.000978      -0.027553       0.029993       0.032805       0.014532       0.045292      -0.090723      -0.066560      -0.044893      -0.042776       0.087669             13.460193      13.593152       0.428559      -5.897905       7.764151      -5.178164      19.023276          -0.000005
          242              C       2.972770      16.861152      42.750998       0.366117      35.103422 0.33862224E+03  0.75315037E+04                                 9.881266                            6.438513      -0.385205       1.907573                    0.998636      24.694603      70.651479       0.599864       0.459078      -1.031310      -0.028349       0.000978       0.002651       0.028490       0.030748       0.017675       0.052482      -0.093279      -0.039118      -0.049710      -0.041941       0.091651             13.800817      23.053182      -4.675358      -2.483205       8.046936      -1.928031      10.302334          -0.000006
          243              C       0.334883      16.416560      45.189115       0.068120      38.858569 0.40963841E+03  0.94623576E+04                                10.205204                            6.832791      -0.106881       1.986619                    0.999265      26.387772      74.523315       0.620413       0.427392      -1.060213      -0.011340      -0.018072       0.014569       0.025835       0.011469       0.011992       0.021100      -0.028215      -0.032018      -0.024216      -0.011666       0.035882             13.726573      13.748010       0.590751      -6.401851       7.795824      -5.109547      19.635883          -0.000001
          244              C      12.704955      16.708323      45.314828      -0.148793      34.770033 0.44441611E+03  0.10543572E+05                                 9.391917                            7.101666      -0.056120       1.957281                    0.999429      29.790475      87.047420       0.606661       0.425561      -1.054647      -0.002759      -0.021373      -0.007268       0.022743      -0.004827       0.015770       0.016864      -0.040626      -0.070738      -0.037628       0.000812       0.036816             11.126852      12.853002      -0.238277      -4.286085       6.369857      -2.658063      14.157699           0.000000
          245              C       0.947004      15.694098       0.311991      -0.148624      34.682497 0.44330327E+03  0.10552150E+05                                 9.483060                            7.164428      -0.133877       1.939132                    0.998796      29.941819      88.772251       0.592615       0.434204      -1.045226      -0.010984      -0.005039      -0.009988       0.015678       0.010319       0.012822       0.033373      -0.049707      -0.057216      -0.037637      -0.016006       0.053643             11.197232      10.917915      -0.462001      -3.104737       7.208060      -3.790433      15.465722          -0.000001
          246              C       4.390532      16.424896      42.536275       0.062739      39.515565 0.41624513E+03  0.96766614E+04                                10.373595                            6.926270      -0.241806       1.941895                    0.998897      26.766441      76.430715       0.609605       0.432196      -1.054724       0.017868      -0.015992      -0.007931       0.025257       0.014592       0.002865       0.000941      -0.046582      -0.043403      -0.021184      -0.013593       0.034777             14.182254      24.035466      -5.496226      -2.285137       7.688461      -0.916609      10.822836          -0.000002
          247              C       5.120686      15.902500      43.591538      -0.138781      35.500452 0.44447966E+03  0.10574295E+05                                 9.602460                            7.148243      -0.093573       1.949200                    0.999091      29.889189      88.240404       0.597212       0.431100      -1.048376      -0.003998      -0.016962      -0.010203       0.020194       0.022958       0.006796       0.010961      -0.064471       0.006951      -0.040972      -0.001367       0.042339             11.677389      17.837842      -4.427120      -0.367886       7.096356      -0.879420      10.097970           0.000000
          248              C       4.960107      16.494363      41.292900      -0.133690      36.449116 0.45050705E+03  0.10774530E+05                                 9.860476                            7.257576      -0.200482       1.920854                    0.998326      29.932761      89.161133       0.584113       0.438443      -1.041954       0.003027      -0.002993       0.006695       0.007933       0.030159       0.013966       0.014146      -0.047955      -0.014355      -0.037598      -0.010126       0.047724             12.027308      17.923475      -4.112861      -2.840222       7.459184      -1.059084      10.699264          -0.000001
          249              C       0.240182      15.346760       1.421393       0.088320      27.427388 0.34268632E+03  0.76738458E+04                                 8.178147                            6.331293      -0.047986       2.001167                    0.998968      26.848986      78.041815       0.623549       0.438651      -1.039145      -0.044554       0.011804      -0.014955       0.048457       0.004965       0.021650       0.034972      -0.041311      -0.060490      -0.046548      -0.005413       0.051961              9.356959      10.331289      -1.061129      -2.503784       6.132597      -2.227289      11.606993          -0.000000
          250              C      12.064011      16.316526       0.598288       0.079689      27.605388 0.33958800E+03  0.75644793E+04                                 8.088327                            6.201107       0.096659       2.042661                    0.999583      26.746275      76.782135       0.647533       0.424637      -1.050764       0.030441      -0.042644       0.006827       0.052838      -0.001540       0.026270       0.022514      -0.035767      -0.074631      -0.048087       0.008262       0.039826              9.297239      10.664576      -0.693517      -2.466990       5.503997      -1.878411      11.723143           0.000001
          251              C       6.406690      15.438457      43.352957       0.086994      28.816637 0.34667849E+03  0.77640462E+04                                 8.400840                            6.322878       0.083751       2.041594                    0.999479      26.711725      76.941900       0.632428       0.432448      -1.045768      -0.001582      -0.001973      -0.046426       0.046495       0.031739       0.005991       0.002038      -0.070698       0.019563      -0.051179       0.006501       0.044678              9.980670      14.315619      -3.440016      -0.636538       6.089556      -0.623337       9.536834           0.000001
          252              C       6.248856      16.016427      41.118552       0.091479      28.564314 0.34257847E+03  0.76543415E+04                                 8.380706                            6.306107       0.061873       2.040168                    0.999015      26.557756      76.569276       0.629745       0.435305      -1.043379       0.008562      -0.007926       0.042552       0.044123       0.024348       0.012797       0.011287      -0.063244       0.026722      -0.045746       0.003537       0.042209              9.936097      13.984784      -3.637032      -1.514947       6.678464      -0.961244       9.145042           0.000000
          253              C       0.612122      20.148354      11.931354       0.103568      28.752616 0.33879670E+03  0.75566450E+04                                 8.418248                            6.263039      -0.024977       2.010624                    0.999292      26.578219      76.819451       0.632490       0.434173      -1.042984      -0.000687       0.043228       0.009705       0.044309       0.006121      -0.030216       0.009845       0.016367      -0.093531      -0.046967       0.009738       0.037229             10.207517       5.811388       0.193283       3.383793       9.254324      -0.733610      15.556839          -0.000000
          254              C       0.134502      20.253944      10.629710      -0.145526      35.438536 0.43725571E+03  0.10322409E+05                                 9.544361                            7.059262       0.020617       1.985351                    0.999450      29.449852      85.588473       0.607080       0.427380      -1.054467      -0.005783      -0.000417       0.008705       0.010459      -0.000733      -0.016256       0.002517      -0.003038      -0.111129      -0.041636       0.019274       0.022362             11.837462       6.431659      -0.112541       4.130596       9.579418      -1.819821      19.501308          -0.000003
          255              C       0.019215      21.509917      10.082350       0.051665      39.742857 0.41463211E+03  0.95853777E+04                                10.300379                            6.829454      -0.084094       1.987427                    0.999222      26.544269      74.451296       0.628086       0.421833      -1.066062       0.002674      -0.001199       0.029967       0.030110      -0.001132      -0.003630       0.003802       0.033657      -0.023679      -0.014950      -0.006353       0.021303             14.531695       6.919066      -0.087957       5.527297      10.116078      -1.506257      26.559942           0.000000
          256              C       0.329393      22.629733      10.855903      -0.148991      34.818861 0.42975131E+03  0.10077003E+05                                 9.351636                            6.958904       0.132070       2.020294                    0.999644      29.177199      83.844437       0.618153       0.422567      -1.060021      -0.003117      -0.007805       0.001145       0.008482       0.000711      -0.016216       0.006274      -0.017535      -0.090488      -0.036945       0.012282       0.024663             11.545658       6.376784       0.168871       4.353394       9.150774       0.244262      19.109415          -0.000001
          257              C       0.809757      22.435224      12.134148       0.097323      27.416826 0.32658234E+03  0.71870388E+04                                 8.044305                            6.083335       0.219167       2.091689                    0.999600      26.023162      73.681668       0.654978       0.424935      -1.053073      -0.002077      -0.044237       0.008013       0.045005      -0.003896      -0.024751       0.012259      -0.013668      -0.062417      -0.037521       0.009088       0.028432              9.659051       5.504082       0.136185       3.279430       8.567181      -0.018640      14.905891           0.000001
          258              C      13.354133      21.676639       8.650863       0.376882      33.650993 0.31534025E+03  0.68496355E+04                                 9.494820                            6.126242      -0.183723       1.980217                    0.999169      23.690483      65.711847       0.631798       0.446314      -1.044708      -0.009208       0.001189      -0.031087       0.032444       0.004283      -0.035818       0.004742       0.136989      -0.119114      -0.054543      -0.043202       0.097744             13.492888       6.214241      -0.410524       4.655457      10.561046      -1.809434      23.703378          -0.000005
          259              C      12.884748      20.670749       6.676603       0.370520      33.309685 0.31307914E+03  0.67892883E+04                                 9.392218                            6.093075      -0.188669       1.977099                    0.999192      23.747714      65.847560       0.635164       0.444683      -1.045512       0.003654       0.028315       0.015241       0.032363       0.001017      -0.031031       0.000942       0.130208      -0.121861      -0.048230      -0.044414       0.092645             12.865453       5.435763       1.422527       2.231918      18.904965       5.774564      14.255630          -0.000007
          260              C      12.902590      22.946505       6.827093       0.378494      34.423183 0.31806016E+03  0.69293852E+04                                 9.655351                            6.168356      -0.183318       1.980388                    0.999213      23.753124      66.165440       0.626700       0.448602      -1.042497       0.003626      -0.027745       0.015712       0.032090      -0.000975      -0.034765       0.001021       0.131878      -0.107284      -0.048241      -0.044961       0.093202             13.546190       5.531586      -1.455960       1.969735      21.722299      -6.277064      13.384685          -0.000009
          261              C      12.684368      19.450900       5.875980       0.058694      38.842025 0.40714890E+03  0.93498797E+04                                10.070977                            6.731229      -0.105170       1.980461                    0.999222      26.272085      72.938488       0.639126       0.417318      -1.071192      -0.006016      -0.021064      -0.015055       0.026581       0.001658      -0.007264      -0.001740       0.026256      -0.024943      -0.011050      -0.008301       0.019351             13.549127       5.732405       1.756916       2.319149      20.281248       7.514952      14.633728          -0.000005
          262              C      12.840829      18.197706       6.467845      -0.146499      33.296453 0.41209145E+03  0.95300131E+04                                 8.977934                            6.739393       0.177713       2.037209                    0.999691      28.588912      80.697002       0.640807       0.413313      -1.069491      -0.002026      -0.000081      -0.002684       0.003364      -0.007397      -0.005394      -0.027381       0.044017      -0.003621      -0.041790       0.017872       0.023919             10.689856       5.125298       0.986008       1.560860      16.121770       4.199219      10.822501          -0.000005
          263              C      12.622607      17.080669       5.703926       0.101018      27.142438 0.31871766E+03  0.69805328E+04                                 7.984158                            6.005732       0.139460       2.066426                    0.999621      25.975718      73.688082       0.658971       0.424382      -1.052030      -0.011672       0.020619      -0.036732       0.043711      -0.000232      -0.013518      -0.026862       0.077159       0.002160      -0.052943       0.009417       0.043526              9.289940       4.607420       0.647654       1.555034      12.974767       2.898778      10.287632          -0.000002
          264              C      12.116165      18.328305       3.852628       0.084681      27.398084 0.32999664E+03  0.72662053E+04                                 7.997722                            6.098655       0.206135       2.082300                    0.999683      26.091072      73.402345       0.658140       0.422659      -1.056647       0.006972      -0.029096       0.032422       0.044117      -0.010360      -0.012111      -0.022328       0.041891       0.029523      -0.040415       0.013975       0.026441              9.319043       4.599282       0.731813       1.455222      12.584950       3.393713      10.772897          -0.000002
          265              C      12.333015      19.506474       4.532125      -0.154051      34.176611 0.42358318E+03  0.98804253E+04                                 9.165108                            6.866151       0.109248       2.009750                    0.999647      29.104271      82.973114       0.629144       0.417368      -1.065041       0.000196      -0.005780       0.006017       0.008346      -0.008259      -0.004804      -0.025180       0.032204       0.007589      -0.036270       0.016477       0.019793             10.956763       5.293298       1.258915       1.970774      14.732565       4.955946      12.844427          -0.000006
          266              C      12.754364      24.249715       6.196688       0.051682      40.417578 0.41085544E+03  0.94879892E+04                                10.426059                            6.817441      -0.118231       1.978159                    0.999281      26.539751      74.697580       0.625225       0.424214      -1.063259       0.002742       0.024689      -0.012354       0.027743      -0.002487      -0.002189       0.000693       0.031094      -0.030955      -0.011051      -0.010012       0.021063             14.410368       5.719638      -1.905124       1.498663      23.917652      -7.178465      13.593815          -0.000005
          267              C      12.534769      24.360863       4.832187      -0.147237      35.423105 0.44128203E+03  0.10446262E+05                                 9.537573                            7.095917       0.017054       1.982344                    0.999468      29.607686      86.298315       0.604685       0.427890      -1.053658       0.005371       0.006715       0.001484       0.008726       0.006124      -0.002556       0.023008       0.051468       0.029625      -0.041767       0.020238       0.021529             11.583173       5.459030      -1.429796       1.356669      16.795652      -5.102821      12.494837          -0.000004
          268              C      12.338505      25.616835       4.280697       0.098520      27.999087 0.33627849E+03  0.74723833E+04                                 8.230090                            6.225348       0.094111       2.049923                    0.999406      26.376611      75.626088       0.637803       0.432175      -1.046160       0.011762       0.024878       0.033745       0.043543       0.015582      -0.019885       0.021047       0.066246      -0.007734      -0.049313       0.005695       0.043618              9.686722       4.915166      -1.089074       1.129831      13.729272      -2.785921      10.415729          -0.000001
          269              C      12.563590      26.636618       6.322402       0.097432      27.591435 0.32741707E+03  0.72167537E+04                                 8.100749                            6.111388       0.168554       2.075413                    0.999617      26.093155      74.164174       0.649615       0.427769      -1.050342      -0.007416      -0.011733      -0.040346       0.042667       0.023022      -0.003083       0.019198       0.060730       0.007962      -0.046878       0.009754       0.037123              9.530882       4.648027      -1.098408       0.855489      14.311834      -2.228754       9.632786           0.000001
          270              C      12.787303      25.425105       6.946383      -0.142953      34.429295 0.42387429E+03  0.98986956E+04                                 9.260993                            6.895469       0.165145       2.032919                    0.999694      28.952947      82.856764       0.623510       0.420651      -1.061906      -0.000506      -0.000980      -0.009418       0.009482       0.008667      -0.002180       0.024386       0.044544       0.026997      -0.040435       0.017958       0.022477             11.161900       5.161118      -1.415229       1.032164      18.125572      -3.266907      10.199008          -0.000002
          271              C       1.666179      22.557487      16.822727       0.094099      29.415447 0.33857314E+03  0.75290702E+04                                 8.489771                            6.225487       0.062924       2.038505                    0.999338      26.398589      75.484879       0.641641       0.429265      -1.048917      -0.035636      -0.001676      -0.030904       0.047199       0.006216       0.020465      -0.038505      -0.038709      -0.055868      -0.050903       0.000322       0.050580             10.346849      12.101587      -1.079642      -1.541350       7.441228       4.482493      11.497732           0.000003
          272              C       1.004648      23.174358      17.882579      -0.139595      36.204262 0.43838429E+03  0.10368624E+05                                 9.671475                            7.055803      -0.056393       1.961331                    0.999324      29.572072      86.375451       0.608094       0.425862      -1.054092      -0.003507       0.011858      -0.012908       0.017876       0.000712       0.017614      -0.032262      -0.047596      -0.033222      -0.040478      -0.007707       0.048186             11.994321      14.215512      -2.367311      -3.449028       8.619187       5.320439      13.148263           0.000004
          273              C      13.347271      23.224375      17.870649       0.062718      40.397728 0.39967644E+03  0.91649186E+04                                10.419343                            6.713409      -0.057020       2.003509                    0.999171      26.148432      73.298363       0.631651       0.422872      -1.064273       0.011706       0.002167      -0.025222       0.027890       0.002504       0.002296      -0.025203      -0.041060      -0.030115      -0.024262      -0.014370       0.038632             14.716638      14.642707      -3.461006      -4.715489      11.207303       8.688502      18.299905           0.000002
          274              C      12.663781      22.654741      16.815386      -0.136151      37.683753 0.44498508E+03  0.10597821E+05                                10.030516                            7.176006      -0.159641       1.932635                    0.998439      29.818540      88.310632       0.592630       0.433962      -1.045805       0.009598       0.007124       0.001238       0.012017       0.014746      -0.002671      -0.035203      -0.052081      -0.045462      -0.035004      -0.019850       0.054855             12.656478      12.643756      -1.407341      -1.984157       9.713236       6.917849      15.612441           0.000003
          275              C      13.398052      22.032312      15.824357       0.092143      30.204034 0.34795031E+03  0.78095083E+04                                 8.750491                            6.392598       0.000977       2.021710                    0.998554      26.632936      77.115482       0.619628       0.440422      -1.039690       0.042710       0.002588       0.021177       0.047742       0.012188       0.014312      -0.029207      -0.044007      -0.033124      -0.040771      -0.002751       0.043522             10.760869      12.064982      -1.048499      -1.661517       7.524672       4.885857      12.692955           0.000001
          276              C      12.633586      23.880148      18.988311       0.374379      35.188913 0.32904408E+03  0.72569115E+04                                 9.878323                            6.329146      -0.332021       1.928635                    0.998891      24.296389      68.931854       0.608332       0.456528      -1.034063      -0.010430       0.021893       0.017451       0.029877       0.039823      -0.014453      -0.051161      -0.097014      -0.080719      -0.052664      -0.045973       0.098636             14.009289      13.741661      -4.387342      -4.069545      10.600566       7.701605      17.685640           0.000001
          277              C      12.652801      24.844357      21.022215       0.370536      34.301798 0.32767738E+03  0.72285517E+04                                 9.723828                            6.324500      -0.371493       1.912925                    0.998750      24.494845      69.796299       0.606546       0.457759      -1.032038      -0.011806      -0.000975      -0.027557       0.029995       0.032804      -0.014535      -0.045294      -0.090728      -0.066565      -0.044894      -0.042780       0.087673             13.460166      13.593127       0.428569       5.897921       7.764128       5.178141      19.023243           0.000008
          278              C      10.751930      24.819348      19.810498       0.366112      35.103153 0.33861910E+03  0.75314213E+04                                 9.881255                            6.438508      -0.385229       1.907569                    0.998635      24.694459      70.651156       0.599861       0.459082      -1.031307       0.028351      -0.000975       0.002646       0.028491       0.030747      -0.017677      -0.052485      -0.093282      -0.039128      -0.049710      -0.041945       0.091654             13.800801      23.053154      -4.675341       2.483231       8.046922       1.928016      10.302326           0.000005
          279              C      13.389817      25.263940      22.248615       0.068109      38.858710 0.40964028E+03  0.94624149E+04                                10.205239                            6.832812      -0.106876       1.986620                    0.999265      26.387849      74.523674       0.620411       0.427393      -1.060212       0.011341       0.018075       0.014568       0.025837       0.011469      -0.011990      -0.021099      -0.028214      -0.032012      -0.024212      -0.011668       0.035880             13.726617      13.748066       0.590740       6.401861       7.795843       5.109557      19.635943           0.000002
          280              C       1.019745      24.972177      22.374328      -0.148800      34.770280 0.44441934E+03  0.10543676E+05                                 9.391973                            7.101698      -0.056131       1.957275                    0.999429      29.790675      87.048350       0.606658       0.425562      -1.054646       0.002760       0.021378      -0.007269       0.022748      -0.004826      -0.015770      -0.016862      -0.040619      -0.070738      -0.037627       0.000815       0.036811             11.126922      12.853068      -0.238293       4.286083       6.369894       2.658092      14.157803           0.000004
          281              C      12.777696      25.986402      23.252491      -0.148633      34.682778 0.44330752E+03  0.10552279E+05                                 9.483112                            7.164464      -0.133877       1.939129                    0.998796      29.942012      88.773011       0.592613       0.434204      -1.045226       0.010986       0.005043      -0.009991       0.015682       0.010317      -0.012820      -0.033370      -0.049704      -0.057219      -0.037636      -0.016003       0.053639             11.197291      10.917971      -0.462008       3.104747       7.208091       3.790450      15.465813           0.000000
          282              C       9.334168      25.255604      19.595775       0.062740      39.515255 0.41624138E+03  0.96765559E+04                                10.373571                            6.926258      -0.241826       1.941892                    0.998896      26.766281      76.430272       0.609603       0.432199      -1.054722      -0.017866       0.015999      -0.007934       0.025261       0.014595      -0.002866      -0.000943      -0.046588      -0.043409      -0.021187      -0.013595       0.034782             14.182221      24.035429      -5.496210       2.285169       7.688441       0.916583      10.822793           0.000003
          283              C       8.604014      25.778000      20.651038      -0.138775      35.499703 0.44446970E+03  0.10573995E+05                                 9.602333                            7.148169      -0.093561       1.949210                    0.999091      29.888755      88.238765       0.597215       0.431101      -1.048376       0.004000       0.016969      -0.010203       0.020201       0.022961      -0.006798      -0.010962      -0.064476       0.006940      -0.040974      -0.001370       0.042344             11.677208      17.837517      -4.427023       0.367905       7.096253       0.879396      10.097855           0.000002
          284              C       8.764593      25.186137      18.352400      -0.133707      36.449518 0.45051273E+03  0.10774694E+05                                 9.860529                            7.257610      -0.200426       1.920867                    0.998327      29.932940      89.161613       0.584113       0.438441      -1.041956      -0.003021       0.002998       0.006695       0.007934       0.030156      -0.013968      -0.014133      -0.047951      -0.014351      -0.037597      -0.010115       0.047713             12.027392      17.923665      -4.112896       2.840319       7.459222       1.059045      10.699288           0.000003
          285              C      13.484518      26.333740      24.361893       0.088317      27.427492 0.34268802E+03  0.76738940E+04                                 8.178170                            6.331312      -0.047988       2.001165                    0.998968      26.849051      78.042079       0.623547       0.438652      -1.039145       0.044557      -0.011797      -0.014957       0.048458       0.004965      -0.021648      -0.034969      -0.041314      -0.060491      -0.046545      -0.005415       0.051960              9.356984      10.331310      -1.061125       2.503802       6.132602       2.227290      11.607040          -0.000002
          286              C       1.660689      25.363974      23.538788       0.079687      27.605309 0.33958673E+03  0.75644430E+04                                 8.088315                            6.201095       0.096677       2.042668                    0.999583      26.746191      76.781829       0.647534       0.424636      -1.050764      -0.030439       0.042652       0.006825       0.052842      -0.001534      -0.026270      -0.022514      -0.035765      -0.074631      -0.048085       0.008258       0.039827              9.297226      10.664541      -0.693510       2.466991       5.503983       1.878416      11.723154          -0.000000
          287              C       7.318010      26.242043      20.412457       0.086998      28.816255 0.34667387E+03  0.77639167E+04                                 8.400787                            6.322854       0.083737       2.041595                    0.999479      26.711441      76.940949       0.632426       0.432451      -1.045766       0.001585       0.001977      -0.046427       0.046496       0.031743      -0.005991      -0.002038      -0.070700       0.019568      -0.051183       0.006502       0.044681              9.980592      14.315481      -3.439970       0.636552       6.089511       0.623319       9.536784           0.000002
          288              C       7.475844      25.664073      18.178052       0.091455      28.564892 0.34258629E+03  0.76545590E+04                                 8.380779                            6.306149       0.061913       2.040169                    0.999016      26.558225      76.570814       0.629747       0.435301      -1.043382      -0.008561       0.007931       0.042554       0.044126       0.024347      -0.012792      -0.011283      -0.063236       0.026739      -0.045744       0.003544       0.042200              9.936192      13.984920      -3.637064       1.515010       6.678517       0.961235       9.145139           0.000002
          289              C       6.250228       6.254854      33.949646       0.103569      28.752477 0.33879505E+03  0.75565957E+04                                 8.418221                            6.263027      -0.024973       2.010627                    0.999292      26.578096      76.818926       0.632491       0.434173      -1.042984       0.000688       0.043227      -0.009706       0.044309      -0.006121      -0.030216      -0.009845       0.016369      -0.093531      -0.046967       0.009737       0.037230             10.207481       5.811374      -0.193288       3.383780       9.254286       0.733587      15.556783          -0.000005
          290              C       6.727848       6.360444      35.251290      -0.145525      35.438450 0.43725491E+03  0.10322384E+05                                 9.544343                            7.059257       0.020616       1.985351                    0.999450      29.449814      85.588300       0.607080       0.427380      -1.054467       0.005785      -0.000417      -0.008706       0.010461       0.000733      -0.016255      -0.002517      -0.003041      -0.111132      -0.041637       0.019274       0.022363             11.837432       6.431649       0.112537       4.130579       9.579402       1.819805      19.501247          -0.000009
          291              C       6.843135       7.616417      35.798650       0.051660      39.742927 0.41463321E+03  0.95854081E+04                                10.300382                            6.829457      -0.084085       1.987429                    0.999222      26.544314      74.451398       0.628087       0.421832      -1.066063      -0.002673      -0.001199      -0.029968       0.030111       0.001132      -0.003629      -0.003801       0.033655      -0.023675      -0.014949      -0.006352       0.021301             14.531701       6.919071       0.087953       5.527300      10.116070       1.506241      26.559963          -0.000004
          292              C       6.532957       8.736233      35.025097      -0.148995      34.818852 0.42975160E+03  0.10077008E+05                                 9.351636                            6.958909       0.132074       2.020295                    0.999644      29.177172      83.844270       0.618153       0.422567      -1.060021       0.003118      -0.007804      -0.001146       0.008482      -0.000711      -0.016216      -0.006275      -0.017537      -0.090493      -0.036947       0.012282       0.024666             11.545661       6.376791      -0.168886       4.353401       9.150752      -0.244310      19.109441          -0.000011
          293              C       6.052593       8.541724      33.746852       0.097327      27.416549 0.32657831E+03  0.71869275E+04                                 8.044246                            6.083290       0.219171       2.091694                    0.999600      26.023001      73.681075       0.654982       0.424933      -1.053074       0.002078      -0.044236      -0.008014       0.045004       0.003896      -0.024750      -0.012258      -0.013666      -0.062417      -0.037520       0.009088       0.028432              9.658976       5.504041      -0.136200       3.279399       8.567136       0.018592      14.905752          -0.000007
          294              C       7.232917       7.783139      37.230137       0.376884      33.650968 0.31534009E+03  0.68496305E+04                                 9.494816                            6.126240      -0.183720       1.980219                    0.999169      23.690463      65.711761       0.631798       0.446314      -1.044708       0.009209       0.001189       0.031087       0.032444      -0.004283      -0.035819      -0.004742       0.136989      -0.119118      -0.054543      -0.043202       0.097745             13.492885       6.214240       0.410523       4.655457      10.561030       1.809431      23.703385          -0.000007
          295              C       7.702302       6.777249      39.204397       0.370520      33.309711 0.31307935E+03  0.67892936E+04                                 9.392220                            6.093075      -0.188664       1.977100                    0.999192      23.747725      65.847582       0.635164       0.444682      -1.045513      -0.003653       0.028315      -0.015241       0.032363      -0.001017      -0.031031      -0.000942       0.130208      -0.121861      -0.048230      -0.044414       0.092644             12.865455       5.435765      -1.422524       2.231919      18.904958      -5.774555      14.255641          -0.000006
          296              C       7.684460       9.053005      39.053907       0.378495      34.423211 0.31806027E+03  0.69293873E+04                                 9.655354                            6.168354      -0.183316       1.980388                    0.999213      23.753124      66.165406       0.626701       0.448601      -1.042498      -0.003625      -0.027745      -0.015712       0.032091       0.000975      -0.034765      -0.001021       0.131877      -0.107283      -0.048241      -0.044961       0.093202             13.546199       5.531590       1.455966       1.969742      21.722289       6.277092      13.384720          -0.000008
          297              C       7.902682       5.557400      40.005020       0.058697      38.841999 0.40714870E+03  0.93498740E+04                                10.070974                            6.731229      -0.105176       1.980459                    0.999222      26.272071      72.938442       0.639126       0.417318      -1.071191       0.006017      -0.021063       0.015055       0.026581      -0.001658      -0.007264       0.001741       0.026256      -0.024943      -0.011050      -0.008301       0.019351             13.549127       5.732407      -1.756925       2.319144      20.281256      -7.514992      14.633718          -0.000004
          298              C       7.746221       4.304206      39.413155      -0.146496      33.296194 0.41208876E+03  0.95299291E+04                                 8.977871                            6.739365       0.177723       2.037213                    0.999691      28.588785      80.696387       0.640809       0.413312      -1.069492       0.002027      -0.000081       0.002683       0.003364       0.007397      -0.005394       0.027381       0.044017      -0.003621      -0.041791       0.017872       0.023919             10.689767       5.125273      -0.985998       1.560846      16.121600      -4.199179      10.822427          -0.000008
          299              C       7.964443       3.187169      40.177074       0.101020      27.142404 0.31871815E+03  0.69805408E+04                                 7.984153                            6.005750       0.139467       2.066429                    0.999621      25.975647      73.687679       0.658969       0.424384      -1.052030       0.011672       0.020619       0.036731       0.043710       0.000232      -0.013518       0.026863       0.077160       0.002164      -0.052945       0.009419       0.043526              9.289928       4.607429      -0.647666       1.555035      12.974702      -2.898824      10.287654          -0.000004
          300              C       8.470885       4.434805      42.028372       0.084679      27.398209 0.32999923E+03  0.72662730E+04                                 7.997740                            6.098687       0.206121       2.082294                    0.999683      26.091139      73.402465       0.658137       0.422660      -1.056647      -0.006972      -0.029096      -0.032422       0.044117       0.010361      -0.012111       0.022328       0.041891       0.029524      -0.040416       0.013975       0.026441              9.319059       4.599298      -0.731817       1.455210      12.584997      -3.393737      10.772883           0.000003
          301              C       8.254035       5.612974      41.348875      -0.154052      34.176569 0.42358352E+03  0.98804247E+04                                 9.165071                            6.866139       0.109250       2.009749                    0.999647      29.104265      82.972771       0.629147       0.417366      -1.065043      -0.000196      -0.005781      -0.006018       0.008347       0.008258      -0.004805       0.025181       0.032204       0.007590      -0.036271       0.016478       0.019793             10.956714       5.293288      -1.258914       1.970762      14.732472      -4.955953      12.844381           0.000002
          302              C       7.832686      10.356215      39.684312       0.051683      40.417578 0.41085533E+03  0.94879852E+04                                10.426056                            6.817437      -0.118235       1.978158                    0.999281      26.539752      74.697554       0.625225       0.424214      -1.063260      -0.002741       0.024689       0.012354       0.027743       0.002487      -0.002189      -0.000693       0.031093      -0.030955      -0.011050      -0.010012       0.021063             14.410376       5.719644       1.905136       1.498666      23.917673       7.178531      13.593811          -0.000004
          303              C       8.052281      10.467363      41.048813      -0.147243      35.423469 0.44128744E+03  0.10446421E+05                                 9.537644                            7.095971       0.017043       1.982338                    0.999468      29.607846      86.298877       0.604682       0.427891      -1.053657      -0.005371       0.006716      -0.001485       0.008726      -0.006124      -0.002556      -0.023009       0.051467       0.029627      -0.041767       0.020240       0.021528             11.583276       5.459078       1.429820       1.356685      16.795804       5.102939      12.494946          -0.000000
          304              C       8.248545      11.723335      41.600303       0.098516      27.999220 0.33628025E+03  0.74724324E+04                                 8.230111                            6.225363       0.094114       2.049922                    0.999406      26.376720      75.626463       0.637803       0.432175      -1.046160      -0.011761       0.024877      -0.033745       0.043543      -0.015582      -0.019885      -0.021047       0.066246      -0.007731      -0.049312       0.005695       0.043617              9.686750       4.915181       1.089080       1.129836      13.729308       2.785940      10.415761           0.000001
          305              C       8.023460      12.743118      39.558598       0.097436      27.591276 0.32741576E+03  0.72167148E+04                                 8.100719                            6.111385       0.168540       2.075410                    0.999617      26.093035      74.163683       0.649614       0.427771      -1.050341       0.007417      -0.011733       0.040345       0.042666      -0.023023      -0.003084      -0.019197       0.060733       0.007966      -0.046879       0.009755       0.037124              9.530832       4.648018       1.098397       0.855481      14.311739       2.228720       9.632738          -0.000004
          306              C       7.799747      11.531605      38.934617      -0.142950      34.428989 0.42387164E+03  0.98986047E+04                                 9.260913                            6.895438       0.165164       2.032926                    0.999694      28.952768      82.855757       0.623513       0.420650      -1.061908       0.000507      -0.000979       0.009417       0.009481      -0.008667      -0.002182      -0.024388       0.044547       0.026998      -0.040438       0.017961       0.022477             11.161782       5.161086       1.415211       1.032140      18.125404       3.266850      10.198855          -0.000010
          307              C       5.196171       8.663987      29.058273       0.094099      29.415531 0.33857394E+03  0.75290953E+04                                 8.489797                            6.225500       0.062908       2.038500                    0.999338      26.398633      75.485136       0.641639       0.429266      -1.048916       0.035636      -0.001674       0.030907       0.047201      -0.006215       0.020463       0.038505      -0.038711      -0.055870      -0.050902       0.000321       0.050581             10.346889      12.101636       1.079658      -1.541372       7.441258      -4.482515      11.497773           0.000000
          308              C       5.857702       9.280858      27.998421      -0.139598      36.204596 0.43838847E+03  0.10368752E+05                                 9.671548                            7.055846      -0.056408       1.961325                    0.999324      29.572241      86.376206       0.608091       0.425863      -1.054091       0.003508       0.011864       0.012911       0.017882      -0.000711       0.017614       0.032261      -0.047597      -0.033224      -0.040478      -0.007708       0.048186             11.994427      14.215645       2.367351      -3.449086       8.619264      -5.320494      13.148371           0.000001
          309              C       7.239779       9.330875      28.010351       0.062717      40.397850 0.39967733E+03  0.91649462E+04                                10.419369                            6.713419      -0.057023       2.003508                    0.999171      26.148480      73.298586       0.631650       0.422872      -1.064273      -0.011707       0.002172       0.025225       0.027894      -0.002504       0.002296       0.025202      -0.041060      -0.030116      -0.024262      -0.014370       0.038631             14.716686      14.642759       3.461022      -4.715510      11.207342      -8.688534      18.299956           0.000003
          310              C       7.923269       8.761241      29.065613      -0.136148      37.683658 0.44498390E+03  0.10597787E+05                                10.030504                            7.175999      -0.159641       1.932636                    0.998439      29.818487      88.310474       0.592630       0.433962      -1.045805      -0.009599       0.007127      -0.001234       0.012019      -0.014746      -0.002670       0.035203      -0.052083      -0.045464      -0.035005      -0.019850       0.054855             12.656460      12.643744       1.407326      -1.984133       9.713226      -6.917836      15.612410          -0.000001
          311              C       7.188998       8.138812      30.056643       0.092146      30.203903 0.34794889E+03  0.78094668E+04                                 8.750466                            6.392585       0.000981       2.021713                    0.998554      26.632835      77.115087       0.619628       0.440422      -1.039690      -0.042709       0.002589      -0.021176       0.047741      -0.012187       0.014312       0.029207      -0.044009      -0.033128      -0.040771      -0.002752       0.043523             10.760837      12.064945       1.048494      -1.661509       7.524653      -4.885840      12.692913          -0.000001
          312              C       7.953464       9.986648      26.892689       0.374386      35.189055 0.32904517E+03  0.72569443E+04                                 9.878361                            6.329163      -0.332045       1.928627                    0.998891      24.296433      68.932106       0.608330       0.456529      -1.034063       0.010428       0.021900      -0.017448       0.029880      -0.039823      -0.014452       0.051160      -0.097014      -0.080718      -0.052664      -0.045972       0.098636             14.009359      13.741726       4.387375      -4.069585      10.600624      -7.701654      17.685728           0.000007
          313              C       7.934249      10.950857      24.858785       0.370535      34.302076 0.32767972E+03  0.72286194E+04                                 9.723887                            6.324526      -0.371514       1.912916                    0.998750      24.494967      69.796819       0.606545       0.457760      -1.032037       0.011804      -0.000968       0.027560       0.029997      -0.032804      -0.014532       0.045293      -0.090727      -0.066560      -0.044894      -0.042777       0.087671             13.460268      13.593229      -0.428577       5.897985       7.764176      -5.178182      19.023397           0.000006
          314              C       9.835120      10.925848      26.070502       0.366117      35.103299 0.33862028E+03  0.75314572E+04                                 9.881294                            6.438526      -0.385249       1.907562                    0.998635      24.694521      70.651481       0.599859       0.459083      -1.031306      -0.028354      -0.000967      -0.002644       0.028494      -0.030747      -0.017677       0.052484      -0.093283      -0.039127      -0.049710      -0.041943       0.091654             13.800872      23.053299       4.675375       2.483241       8.046958      -1.928021      10.302359           0.000004
          315              C       7.197233      11.370440      23.632385       0.068117      38.858701 0.40963914E+03  0.94623882E+04                                10.205265                            6.832820      -0.106901       1.986614                    0.999265      26.387806      74.523711       0.620407       0.427395      -1.060210      -0.011342       0.018080      -0.014564       0.025839      -0.011469      -0.011991       0.021102      -0.028218      -0.032015      -0.024216      -0.011668       0.035883             13.726672      13.748114      -0.590753       6.401912       7.795863      -5.109579      19.636038           0.000003
          316              C       5.842605      11.078677      23.506672      -0.148799      34.770455 0.44442169E+03  0.10543751E+05                                 9.392025                            7.101731      -0.056154       1.957268                    0.999429      29.790732      87.048713       0.606655       0.425564      -1.054644      -0.002761       0.021383       0.007272       0.022754       0.004827      -0.015769       0.016864      -0.040623      -0.070735      -0.037626       0.000813       0.036814             11.126994      12.853158       0.238284       4.286143       6.369923      -2.658104      14.157900           0.000001
          317              C       7.809354      12.092902      22.628509      -0.148631      34.682803 0.44330769E+03  0.10552288E+05                                 9.483134                            7.164477      -0.133899       1.939124                    0.998796      29.941988      88.773082       0.592611       0.434205      -1.045224      -0.010987       0.005049       0.009994       0.015687      -0.010316      -0.012819       0.033372      -0.049706      -0.057216      -0.037636      -0.016004       0.053640             11.197326      10.917996       0.462004       3.104767       7.208107      -3.790466      15.465873           0.000001
          318              C      11.252882      11.362104      26.285225       0.062744      39.515424 0.41624287E+03  0.96766019E+04                                10.373609                            6.926275      -0.241841       1.941887                    0.998896      26.766339      76.430557       0.609602       0.432199      -1.054722       0.017863       0.016008       0.007936       0.025265      -0.014594      -0.002866       0.000942      -0.046587      -0.043410      -0.021186      -0.013595       0.034781             14.182291      24.035575       5.496249       2.285174       7.688474      -0.916587      10.822825           0.000002
          319              C      11.983036      11.884500      25.229962      -0.138771      35.499978 0.44447317E+03  0.10574103E+05                                 9.602389                            7.148198      -0.093585       1.949200                    0.999091      29.888913      88.239456       0.597213       0.431101      -1.048376      -0.004004       0.016980       0.010206       0.020211      -0.022961      -0.006798       0.010961      -0.064473       0.006947      -0.040974      -0.001368       0.042342             11.677293      17.837678       4.427068       0.367912       7.096295      -0.879397      10.097904           0.000000
          320              C      11.822457      11.292637      27.528600      -0.133698      36.449315 0.45051004E+03  0.10774612E+05                                 9.860493                            7.257587      -0.200424       1.920870                    0.998327      29.932812      89.161132       0.584114       0.438441      -1.041956       0.003018       0.003007      -0.006693       0.007934      -0.030157      -0.013968       0.014133      -0.047951      -0.014352      -0.037598      -0.010116       0.047713             12.027347      17.923594       4.112876       2.840308       7.459194      -1.059041      10.699251          -0.000001
          321              C       7.102532      12.440240      21.519107       0.088316      27.427574 0.34268911E+03  0.76739262E+04                                 8.178190                            6.331323      -0.047990       2.001163                    0.998968      26.849119      78.042373       0.623546       0.438652      -1.039145      -0.044558      -0.011794       0.014960       0.048460      -0.004963      -0.021648       0.034968      -0.041312      -0.060490      -0.046544      -0.005412       0.051957              9.357012      10.331337       1.061128       2.503812       6.132618      -2.227299      11.607079           0.000001
          322              C       5.201661      11.470474      22.342212       0.079686      27.605448 0.33958859E+03  0.75644967E+04                                 8.088342                            6.201112       0.096668       2.042664                    0.999583      26.746302      76.782266       0.647533       0.424636      -1.050764       0.030439       0.042655      -0.006823       0.052844       0.001537      -0.026270       0.022513      -0.035763      -0.074632      -0.048085       0.008261       0.039824              9.297264      10.664590       0.693511       2.467011       5.504000      -1.878420      11.723201           0.000001
          323              C      13.269040      12.348543      25.468543       0.087006      28.816336 0.34667447E+03  0.77639359E+04                                 8.400802                            6.322857       0.083717       2.041587                    0.999479      26.711516      76.941266       0.632426       0.432450      -1.045766      -0.001588       0.001985       0.046429       0.046499      -0.031742      -0.005991       0.002037      -0.070698       0.019568      -0.051182       0.006502       0.044680              9.980620      14.315539       3.439987       0.636550       6.089523      -0.623322       9.536798          -0.000000
          324              C      13.111206      11.770573      27.702948       0.091466      28.564695 0.34258361E+03  0.76544833E+04                                 8.380740                            6.306123       0.061914       2.040172                    0.999016      26.558101      76.570350       0.629749       0.435301      -1.043382       0.008558       0.007938      -0.042553       0.044125      -0.024347      -0.012792       0.011282      -0.063236       0.026737      -0.045744       0.003544       0.042201              9.936144      13.984846       3.637037       1.515008       6.678482      -0.961227       9.145103          -0.000001
          325              C       7.474472       7.638646      11.009146       0.103562      28.751970 0.33879017E+03  0.75564278E+04                                 8.417986                            6.262887      -0.024784       2.010683                    0.999293      26.577816      76.816757       0.632515       0.434160      -1.042996      -0.000681      -0.043228      -0.009703       0.044309      -0.006121       0.030212       0.009840       0.016355      -0.093558      -0.046969       0.009745       0.037224             10.207151       5.811210      -0.193289      -3.383639       9.254034      -0.733534      15.556210           0.000002
          326              C       6.996852       7.533056      12.310790      -0.145519      35.437207 0.43723884E+03  0.10321881E+05                                 9.544040                            7.059073       0.020691       1.985381                    0.999450      29.449161      85.585106       0.607097       0.427374      -1.054474      -0.005776       0.000419      -0.008696       0.010448       0.000731       0.016260       0.002515      -0.003015      -0.111109      -0.041631       0.019267       0.022364             11.836999       6.431444       0.112517      -4.130395       9.579122      -1.819685      19.500431           0.000003
          327              C       6.881565       6.277083      12.858150       0.051692      39.741638 0.41461927E+03  0.95849991E+04                                10.300172                            6.829355      -0.084134       1.987420                    0.999222      26.543754      74.449338       0.628091       0.421834      -1.066063       0.002680       0.001199      -0.029956       0.030099       0.001130       0.003639       0.003804       0.033671      -0.023728      -0.014955      -0.006365       0.021320             14.531336       6.918921       0.087933      -5.527132      10.115886      -1.506146      26.559202           0.000001
          328              C       7.191743       5.157267      12.084597      -0.148985      34.818301 0.42974240E+03  0.10076735E+05                                 9.351522                            6.958818       0.132056       2.020294                    0.999644      29.176872      83.843086       0.618159       0.422565      -1.060023      -0.003106       0.007801      -0.001135       0.008473      -0.000711       0.016217       0.006270      -0.017511      -0.090480      -0.036942       0.012292       0.024650             11.545520       6.376708      -0.168860      -4.353339       9.150671       0.244231      19.109181           0.000005
          329              C       7.672107       5.351776      10.806352       0.097308      27.417057 0.32658578E+03  0.71871197E+04                                 8.044273                            6.083311       0.219242       2.091703                    0.999600      26.023400      73.681908       0.654990       0.424927      -1.053080      -0.002065       0.044240      -0.008005       0.045006       0.003891       0.024746       0.012259      -0.013681      -0.062436      -0.037523       0.009095       0.028428              9.659013       5.504061      -0.136175      -3.279418       8.567128      -0.018669      14.905850           0.000003
          330              C       6.491783       6.110361      14.289637       0.376865      33.650920 0.31534094E+03  0.68496470E+04                                 9.494757                            6.126219      -0.183679       1.980230                    0.999169      23.690544      65.711775       0.631804       0.446309      -1.044712      -0.009200      -0.001187       0.031080       0.032435      -0.004283       0.035813       0.004739       0.136996      -0.119081      -0.054537      -0.043203       0.097740             13.492742       6.214185       0.410502      -4.655372      10.561047      -1.809347      23.702995           0.000002
          331              C       6.022398       7.116251      16.263897       0.370535      33.309372 0.31307567E+03  0.67891971E+04                                 9.392197                            6.093062      -0.188703       1.977091                    0.999192      23.747520      65.847034       0.635161       0.444686      -1.045510       0.003658      -0.028313      -0.015244       0.032363      -0.001015       0.031033       0.000936       0.130227      -0.121861      -0.048228      -0.044426       0.092654             12.865432       5.435743      -1.422521      -2.231875      18.905119       5.774546      14.255435           0.000003
          332              C       6.040240       4.840495      16.113407       0.378507      34.422863 0.31805645E+03  0.69292903E+04                                 9.655343                            6.168352      -0.183337       1.980385                    0.999213      23.752921      66.164990       0.626695       0.448606      -1.042494       0.003632       0.027744      -0.015715       0.032091       0.000972       0.034766       0.001025       0.131897      -0.107279      -0.048253      -0.044958       0.093211             13.546181       5.531576       1.455952      -1.969709      21.722413      -6.277008      13.384556           0.000003
          333              C       5.822018       8.336100      17.064520       0.058678      38.842377 0.40715303E+03  0.93499938E+04                                10.071017                            6.731241      -0.105140       1.980468                    0.999222      26.272264      72.938949       0.639129       0.417315      -1.071194      -0.006015       0.021064       0.015058       0.026582      -0.001660       0.007261      -0.001734       0.026242      -0.024942      -0.011041      -0.008302       0.019343             13.549191       5.732414      -1.756905      -2.319131      20.281496       7.514916      14.633664           0.000001
          334              C       5.978479       9.589294      16.472655      -0.146508      33.297422 0.41210118E+03  0.95303172E+04                                 8.978177                            6.739496       0.177705       2.037201                    0.999691      28.589376      80.699281       0.640797       0.413316      -1.069486      -0.002023       0.000083       0.002687       0.003365       0.007398       0.005389      -0.027382       0.044015      -0.003619      -0.041791       0.017874       0.023917             10.690232       5.125398      -0.986060      -1.560908      16.122522       4.199444      10.822777           0.000003
          335              C       5.760257      10.706331      17.236574       0.101023      27.142432 0.31871309E+03  0.69804407E+04                                 7.984206                            6.005676       0.139371       2.066403                    0.999620      25.975879      73.689714       0.658974       0.424380      -1.052026      -0.011671      -0.020617       0.036733       0.043710       0.000229       0.013520      -0.026852       0.077172       0.002142      -0.052940       0.009405       0.043535              9.290038       4.607403      -0.647616      -1.555035      12.975104       2.898650      10.287606           0.000002
          336              C       5.253815       9.458695      19.087872       0.084696      27.397614 0.32998979E+03  0.72660237E+04                                 7.997673                            6.098616       0.206098       2.082298                    0.999682      26.090725      73.401445       0.658137       0.422662      -1.056644       0.006971       0.029094      -0.032418       0.044113       0.010359       0.012119      -0.022324       0.041898       0.029498      -0.040415       0.013969       0.026446              9.318964       4.599254      -0.731787      -1.455231      12.584745       3.393596      10.772894           0.000001
          337              C       5.470665       8.280526      18.408375      -0.154045      34.176189 0.42357865E+03  0.98802834E+04                                 9.165021                            6.866108       0.109303       2.009769                    0.999647      29.104015      82.971964       0.629147       0.417367      -1.065042       0.000198       0.005784      -0.006014       0.008346       0.008259       0.004805      -0.025183       0.032211       0.007599      -0.036276       0.016479       0.019796             10.956625       5.293253      -1.258889      -1.970751      14.732333       4.955845      12.844291           0.000002
          338              C       5.892014       3.537285      16.743812       0.051666      40.417985 0.41086003E+03  0.94881280E+04                                10.426144                            6.817486      -0.118210       1.978166                    0.999281      26.539927      74.698365       0.625221       0.424215      -1.063258       0.002749      -0.024691       0.012356       0.027747       0.002488       0.002187       0.000689       0.031082      -0.030960      -0.011043      -0.010015       0.021058             14.410490       5.719676       1.905135      -1.498666      23.917916      -7.178465      13.593877           0.000002
          339              C       5.672419       3.426137      18.108313      -0.147228      35.422662 0.44127719E+03  0.10446118E+05                                 9.537510                            7.095892       0.017055       1.982349                    0.999468      29.607405      86.297353       0.604684       0.427892      -1.053657       0.005377      -0.006719      -0.001479       0.008732      -0.006127       0.002553       0.023010       0.051478       0.029636      -0.041774       0.020241       0.021533             11.583061       5.458998       1.429772      -1.356658      16.795422      -5.102738      12.494764           0.000002
          340              C       5.476155       2.170165      18.659803       0.098536      27.998574 0.33627142E+03  0.74721937E+04                                 8.230038                            6.225316       0.094045       2.049911                    0.999405      26.376250      75.625119       0.637799       0.432179      -1.046156       0.011769      -0.024876      -0.033742       0.043541      -0.015587       0.019889       0.021048       0.066251      -0.007761      -0.049317       0.005690       0.043626              9.686641       4.915137       1.089055      -1.129830      13.729070      -2.785868      10.415717           0.000001
          341              C       5.701240       1.150382      16.618098       0.097431      27.591643 0.32741741E+03  0.72167830E+04                                 8.100853                            6.111423       0.168493       2.075396                    0.999617      26.093303      74.165378       0.649606       0.427774      -1.050336      -0.007408       0.011730       0.040348       0.042667      -0.023025       0.003081       0.019192       0.060735       0.007938      -0.046875       0.009744       0.037131              9.531039       4.648069       1.098435      -0.855507      14.312132      -2.228783       9.632918           0.000004
          342              C       5.924953       2.361895      15.994117      -0.142965      34.430458 0.42388822E+03  0.98991328E+04                                 9.261282                            6.895632       0.165108       2.032902                    0.999694      28.953545      82.859772       0.623494       0.420657      -1.061899      -0.000497       0.000978       0.009423       0.009487      -0.008668       0.002176       0.024388       0.044538       0.027004      -0.040434       0.017952       0.022481             11.162301       5.161257       1.415297      -1.032211      18.126283      -3.267080      10.199362           0.000006
          343              C       8.528529       5.229513       6.117773       0.094104      29.415801 0.33857616E+03  0.75291713E+04                                 8.489885                            6.225537       0.062844       2.038480                    0.999338      26.398827      75.486288       0.641633       0.429268      -1.048913      -0.035634       0.001673       0.030906       0.047200      -0.006214      -0.020463      -0.038509      -0.038721      -0.055858      -0.050903       0.000315       0.050588             10.347015      12.101855       1.079685       1.541409       7.441315       4.482558      11.497876           0.000000
          344              C       7.866998       4.612642       5.057921      -0.139602      36.205148 0.43839485E+03  0.10368947E+05                                 9.671644                            7.055888      -0.056406       1.961321                    0.999324      29.572577      86.377548       0.608090       0.425862      -1.054091      -0.003509      -0.011859       0.012912       0.017879      -0.000713      -0.017617      -0.032261      -0.047585      -0.033216      -0.040479      -0.007703       0.048181             11.994572      14.215850       2.367397       3.449153       8.619344       5.320567      13.148521           0.000003
          345              C       6.484921       4.562625       5.069851       0.062710      40.398273 0.39968218E+03  0.91650792E+04                                10.419398                            6.713430      -0.056967       2.003522                    0.999172      26.148691      73.299108       0.631654       0.422869      -1.064276       0.011708      -0.002166       0.025224       0.027893      -0.002502      -0.002293      -0.025197      -0.041048      -0.030099      -0.024252      -0.014369       0.038621             14.716728      14.642885       3.461032       4.715518      11.207341       8.688528      18.299957          -0.000006
          346              C       5.801431       5.132259       6.125113      -0.136139      37.683682 0.44498406E+03  0.10597800E+05                                10.030516                            7.175999      -0.159671       1.932628                    0.998438      29.818547      88.310909       0.592629       0.433962      -1.045804       0.009601      -0.007126      -0.001232       0.012020      -0.014748       0.002669      -0.035207      -0.052083      -0.045442      -0.035005      -0.019852       0.054857             12.656465      12.643861       1.407321       1.984125       9.713189       6.917791      15.612345           0.000001
          347              C       6.535702       5.754688       7.116143       0.092165      30.203637 0.34794491E+03  0.78093666E+04                                 8.750489                            6.392599       0.000882       2.021691                    0.998553      26.632609      77.114755       0.619619       0.440429      -1.039685       0.042709      -0.002595      -0.021170       0.047738      -0.012180      -0.014306      -0.029216      -0.044016      -0.033110      -0.040767      -0.002765       0.043532             10.760864      12.065026       1.048506       1.661530       7.524653       4.885831      12.692913          -0.000001
          348              C       5.771236       3.906852       3.952189       0.374386      35.189215 0.32904671E+03  0.72569850E+04                                 9.878375                            6.329169      -0.332014       1.928635                    0.998891      24.296503      68.932281       0.608332       0.456528      -1.034064      -0.010431      -0.021893      -0.017455       0.029879      -0.039826       0.014448      -0.051163      -0.097006      -0.080720      -0.052670      -0.045966       0.098636             14.009386      13.741788       4.387410       4.069628      10.600637       7.701665      17.685732          -0.000005
          349              C       5.790451       2.942643       1.918285       0.370535      34.302214 0.32768148E+03  0.72286632E+04                                 9.723882                            6.324523      -0.371484       1.912924                    0.998750      24.495046      69.796927       0.606548       0.457757      -1.032040      -0.011807       0.000977       0.027554       0.029993      -0.032805       0.014533      -0.045292      -0.090724      -0.066561      -0.044894      -0.042776       0.087670             13.460253      13.593211      -0.428568      -5.897949       7.764180       5.178190      19.023367           0.000000
          350              C       3.889580       2.967652       3.130002       0.366111      35.103631 0.33862351E+03  0.75315456E+04                                 9.881339                            6.438546      -0.385223       1.907568                    0.998636      24.694662      70.651916       0.599859       0.459081      -1.031307       0.028350       0.000978      -0.002650       0.028490      -0.030748       0.017676      -0.052483      -0.093279      -0.039119      -0.049710      -0.041941       0.091651             13.800948      23.053449       4.675424      -2.483227       8.047001       1.928037      10.302394          -0.000001
          351              C       6.527467       2.523060       0.691885       0.068115      38.858678 0.40963925E+03  0.94623849E+04                                10.205235                            6.832805      -0.106882       1.986619                    0.999265      26.387805      74.523521       0.620411       0.427393      -1.060212       0.011341      -0.018073      -0.014569       0.025836      -0.011469       0.011992      -0.021100      -0.028215      -0.032016      -0.024215      -0.011667       0.035882             13.726624      13.748060      -0.590750      -6.401869       7.795852       5.109574      19.635959           0.000001
          352              C       7.882095       2.814823       0.566172      -0.148794      34.770051 0.44441606E+03  0.10543575E+05                                 9.391930                            7.101672      -0.056137       1.957276                    0.999429      29.790497      87.047620       0.606660       0.425562      -1.054646       0.002760      -0.021376       0.007268       0.022746       0.004827       0.015769      -0.016865      -0.040625      -0.070739      -0.037628       0.000813       0.036816             11.126869      12.853019       0.238284      -4.286073       6.369870       2.658077      14.157719           0.000006
          353              C       5.915346       1.800598      45.569009      -0.148626      34.682650 0.44330504E+03  0.10552206E+05                                 9.483095                            7.164446      -0.133888       1.939128                    0.998796      29.941916      88.772700       0.592614       0.434204      -1.045225       0.010984      -0.005039       0.009989       0.015679      -0.010320       0.012821      -0.033374      -0.049707      -0.057214      -0.037637      -0.016007       0.053643             11.197282      10.917958       0.462003      -3.104751       7.208088       3.790458      15.465800           0.000003
          354              C       2.471818       2.531396       3.344725       0.062739      39.515734 0.41624603E+03  0.96766958E+04                                10.373659                            6.926299      -0.241822       1.941891                    0.998896      26.766479      76.431091       0.609601       0.432199      -1.054722      -0.017868      -0.015993       0.007932       0.025258      -0.014592       0.002865      -0.000941      -0.046582      -0.043403      -0.021184      -0.013593       0.034777             14.182371      24.035710       5.496291      -2.285163       7.688517       0.916607      10.822885           0.000001
          355              C       1.741664       2.009000       2.289462      -0.138782      35.500574 0.44448128E+03  0.10574348E+05                                 9.602497                            7.148265      -0.093585       1.949196                    0.999091      29.889246      88.240753       0.597210       0.431101      -1.048375       0.003998      -0.016962       0.010203       0.020194      -0.022958       0.006797      -0.010962      -0.064471       0.006952      -0.040972      -0.001367       0.042339             11.677443      17.837941       4.427149      -0.367890       7.096388       0.879420      10.098001           0.000006
          356              C       1.902243       2.600863       4.588100      -0.133695      36.449275 0.45050905E+03  0.10774591E+05                                 9.860507                            7.257593      -0.200476       1.920855                    0.998326      29.932836      89.161447       0.584112       0.438443      -1.041954      -0.003026      -0.002995      -0.006695       0.007934      -0.030158       0.013967      -0.014144      -0.047953      -0.014351      -0.037598      -0.010123       0.047721             12.027359      17.923583       4.112886      -2.840260       7.459210       1.059073      10.699284           0.000002
          357              C       6.622168       1.453260      44.459607       0.088322      27.427429 0.34268652E+03  0.76738523E+04                                 8.178156                            6.331294      -0.047988       2.001165                    0.998968      26.849021      78.041962       0.623549       0.438651      -1.039145       0.044555       0.011804       0.014955       0.048457      -0.004965       0.021651      -0.034973      -0.041311      -0.060488      -0.046548      -0.005414       0.051962              9.356975      10.331296       1.061128      -2.503788       6.132604       2.227301      11.607024           0.000001
          358              C       8.523039       2.423026      45.282712       0.079691      27.605337 0.33958713E+03  0.75644539E+04                                 8.088320                            6.201102       0.096658       2.042662                    0.999583      26.746220      76.781912       0.647533       0.424637      -1.050764      -0.030440      -0.042647      -0.006825       0.052839       0.001539       0.026272      -0.022515      -0.035768      -0.074631      -0.048089       0.008262       0.039827              9.297232      10.664556       0.693512      -2.466987       5.503994       1.878420      11.723145           0.000002
          359              C       0.455660       1.544957       2.528043       0.086998      28.816597 0.34667780E+03  0.77640296E+04                                 8.400849                            6.322884       0.083731       2.041589                    0.999479      26.711681      76.941858       0.632425       0.432450      -1.045766       0.001582      -0.001974       0.046427       0.046495      -0.031739       0.005990      -0.002039      -0.070700       0.019562      -0.051179       0.006500       0.044679              9.980687      14.315658       3.440028      -0.636546       6.089565       0.623330       9.536837           0.000004
          360              C       0.613494       2.122927       4.762448       0.091474      28.564505 0.34258098E+03  0.76544126E+04                                 8.380739                            6.306126       0.061880       2.040167                    0.999015      26.557899      76.569797       0.629744       0.435305      -1.043379      -0.008561      -0.007929      -0.042552       0.044123      -0.024347       0.012796      -0.011288      -0.063242       0.026728      -0.045746       0.003538       0.042208              9.936144      13.984863       3.637054      -1.514975       6.678493       0.961239       9.145075           0.000002
          361              C       0.612122       6.254854      11.009146       0.103562      28.751967 0.33879009E+03  0.75564260E+04                                 8.417985                            6.262886      -0.024784       2.010683                    0.999293      26.577815      76.816764       0.632515       0.434160      -1.042996      -0.000681       0.043228      -0.009703       0.044309       0.006121       0.030212      -0.009840       0.016355      -0.093558      -0.046969       0.009745       0.037224             10.207151       5.811209       0.193289      -3.383639       9.254034       0.733535      15.556211           0.000002
          362              C       0.134502       6.360444      12.310790      -0.145519      35.437213 0.43723887E+03  0.10321882E+05                                 9.544042                            7.059074       0.020691       1.985381                    0.999450      29.449168      85.585149       0.607097       0.427374      -1.054474      -0.005776      -0.000419      -0.008696       0.010448      -0.000731       0.016260      -0.002515      -0.003015      -0.111109      -0.041631       0.019267       0.022364             11.837002       6.431445      -0.112516      -4.130397       9.579125       1.819685      19.500436           0.000003
          363              C       0.019215       7.616417      12.858150       0.051692      39.741626 0.41461921E+03  0.95849971E+04                                10.300169                            6.829353      -0.084133       1.987420                    0.999222      26.543752      74.449322       0.628091       0.421833      -1.066063       0.002680      -0.001199      -0.029956       0.030099      -0.001130       0.003639      -0.003804       0.033671      -0.023727      -0.014955      -0.006364       0.021320             14.531329       6.918918      -0.087936      -5.527128      10.115883       1.506154      26.559186           0.000001
          364              C       0.329393       8.736233      12.084597      -0.148984      34.818277 0.42974223E+03  0.10076729E+05                                 9.351515                            6.958816       0.132058       2.020295                    0.999644      29.176857      83.842998       0.618160       0.422565      -1.060023      -0.003105      -0.007801      -0.001135       0.008473       0.000711       0.016218      -0.006270      -0.017511      -0.090481      -0.036942       0.012292       0.024650             11.545508       6.376704       0.168861      -4.353333       9.150660      -0.244232      19.109160           0.000005
          365              C       0.809757       8.541724      10.806352       0.097308      27.417053 0.32658582E+03  0.71871204E+04                                 8.044273                            6.083313       0.219242       2.091703                    0.999600      26.023395      73.681881       0.654989       0.424927      -1.053080      -0.002065      -0.044240      -0.008005       0.045006      -0.003891       0.024746      -0.012259      -0.013681      -0.062436      -0.037523       0.009095       0.028428              9.659010       5.504060       0.136175      -3.279415       8.567126       0.018670      14.905843           0.000003
          366              C      13.354133       7.783139      14.289637       0.376866      33.650904 0.31534085E+03  0.68496442E+04                                 9.494752                            6.126217      -0.183678       1.980230                    0.999169      23.690539      65.711748       0.631804       0.446309      -1.044712      -0.009200       0.001187       0.031080       0.032435       0.004283       0.035813      -0.004739       0.136995      -0.119081      -0.054537      -0.043203       0.097740             13.492733       6.214181      -0.410504      -4.655367      10.561043       1.809357      23.702976           0.000002
          367              C      12.884748       6.777249      16.263897       0.370535      33.309351 0.31307558E+03  0.67891945E+04                                 9.392190                            6.093060      -0.188700       1.977092                    0.999192      23.747517      65.847009       0.635161       0.444686      -1.045510       0.003658       0.028313      -0.015243       0.032363       0.001016       0.031033      -0.000936       0.130226      -0.121861      -0.048228      -0.044426       0.092654             12.865416       5.435739       1.422517      -2.231871      18.905093      -5.774527      14.255416           0.000003
          368              C      12.902590       9.053005      16.113407       0.378508      34.422839 0.31805626E+03  0.69292852E+04                                 9.655340                            6.168351      -0.183337       1.980386                    0.999213      23.752910      66.164964       0.626695       0.448606      -1.042494       0.003633      -0.027744      -0.015714       0.032092      -0.000972       0.034766      -0.001026       0.131898      -0.107278      -0.048254      -0.044958       0.093211             13.546176       5.531574      -1.455952      -1.969708      21.722399       6.277010      13.384555           0.000003
          369              C      12.684368       5.557400      17.064520       0.058678      38.842326 0.40715263E+03  0.93499821E+04                                10.071008                            6.731239      -0.105142       1.980467                    0.999222      26.272246      72.938884       0.639129       0.417315      -1.071194      -0.006014      -0.021064       0.015058       0.026582       0.001660       0.007261       0.001734       0.026243      -0.024942      -0.011041      -0.008302       0.019344             13.549172       5.732409       1.756901      -2.319125      20.281470      -7.514901      14.633637           0.000001
          370              C      12.840829       4.304206      16.472655      -0.146507      33.297367 0.41210056E+03  0.95302980E+04                                 8.978161                            6.739488       0.177706       2.037202                    0.999691      28.589356      80.699168       0.640798       0.413316      -1.069487      -0.002023      -0.000083       0.002687       0.003365      -0.007398       0.005389       0.027382       0.044015      -0.003620      -0.041791       0.017874       0.023917             10.690210       5.125391       0.986057      -1.560905      16.122478      -4.199432      10.822760           0.000003
          371              C      12.622607       3.187169      17.236574       0.101023      27.142443 0.31871345E+03  0.69804486E+04                                 7.984204                            6.005680       0.139376       2.066404                    0.999620      25.975879      73.689649       0.658973       0.424380      -1.052026      -0.011671       0.020617       0.036733       0.043710      -0.000229       0.013520       0.026853       0.077172       0.002142      -0.052940       0.009405       0.043535              9.290035       4.607405       0.647620      -1.555035      12.975089      -2.898663      10.287609           0.000002
          372              C      12.116165       4.434805      19.087872       0.084695      27.397598 0.32998994E+03  0.72660250E+04                                 7.997664                            6.098617       0.206104       2.082300                    0.999682      26.090706      73.401285       0.658137       0.422662      -1.056645       0.006972      -0.029094      -0.032418       0.044113      -0.010359       0.012118       0.022325       0.041899       0.029499      -0.040415       0.013969       0.026446              9.318949       4.599250       0.731785      -1.455221      12.584745      -3.393591      10.772852           0.000000
          373              C      12.333015       5.612974      18.408375      -0.154044      34.176095 0.42357762E+03  0.98802514E+04                                 9.164997                            6.866096       0.109305       2.009770                    0.999647      29.103975      82.971758       0.629148       0.417367      -1.065043       0.000199      -0.005784      -0.006013       0.008346      -0.008259       0.004805       0.025183       0.032212       0.007598      -0.036276       0.016480       0.019796             10.956588       5.293240       1.258881      -1.970741      14.732285      -4.955815      12.844239           0.000001
          374              C      12.754364      10.356215      16.743812       0.051666      40.417982 0.41086008E+03  0.94881297E+04                                10.426144                            6.817488      -0.118208       1.978167                    0.999281      26.539928      74.698380       0.625221       0.424215      -1.063258       0.002750       0.024691       0.012356       0.027747      -0.002488       0.002187      -0.000688       0.031081      -0.030960      -0.011043      -0.010015       0.021058             14.410488       5.719676      -1.905134      -1.498667      23.917906       7.178463      13.593882           0.000002
          375              C      12.534769      10.467363      18.108313      -0.147227      35.422643 0.44127693E+03  0.10446112E+05                                 9.537509                            7.095891       0.017053       1.982349                    0.999468      29.607403      86.297388       0.604684       0.427892      -1.053657       0.005379       0.006720      -0.001479       0.008733       0.006127       0.002553      -0.023010       0.051478       0.029636      -0.041774       0.020241       0.021533             11.583058       5.458997      -1.429771      -1.356657      16.795418       5.102728      12.494761           0.000002
          376              C      12.338505      11.723335      18.659803       0.098537      27.998538 0.33627092E+03  0.74721801E+04                                 8.230033                            6.225313       0.094044       2.049912                    0.999405      26.376222      75.625030       0.637799       0.432180      -1.046156       0.011770       0.024876      -0.033742       0.043541       0.015587       0.019890      -0.021048       0.066252      -0.007763      -0.049317       0.005690       0.043627              9.686635       4.915134      -1.089054      -1.129829      13.729063       2.785865      10.415707           0.000001
          377              C      12.563590      12.743118      16.618098       0.097431      27.591647 0.32741749E+03  0.72167855E+04                                 8.100856                            6.111425       0.168492       2.075396                    0.999617      26.093302      74.165385       0.649606       0.427774      -1.050336      -0.007407      -0.011730       0.040349       0.042667       0.023025       0.003082      -0.019192       0.060735       0.007937      -0.046874       0.009744       0.037131              9.531042       4.648071      -1.098435      -0.855507      14.312134       2.228784       9.632920           0.000004
          378              C      12.787303      11.531605      15.994117      -0.142965      34.430496 0.42388883E+03  0.98991509E+04                                 9.261291                            6.895639       0.165107       2.032902                    0.999694      28.953561      82.859846       0.623493       0.420657      -1.061899      -0.000496      -0.000978       0.009424       0.009487       0.008668       0.002176      -0.024388       0.044538       0.027005      -0.040434       0.017952       0.022482             11.162310       5.161262      -1.415298      -1.032211      18.126301       3.267082      10.199368           0.000006
          379              C       1.666179       8.663987       6.117773       0.094105      29.415798 0.33857612E+03  0.75291701E+04                                 8.489885                            6.225537       0.062844       2.038480                    0.999338      26.398825      75.486282       0.641633       0.429268      -1.048913      -0.035634      -0.001673       0.030906       0.047199       0.006214      -0.020463       0.038509      -0.038721      -0.055859      -0.050903       0.000315       0.050588             10.347015      12.101854      -1.079685       1.541409       7.441314      -4.482558      11.497876           0.000000
          380              C       1.004648       9.280858       5.057921      -0.139602      36.205145 0.43839482E+03  0.10368946E+05                                 9.671644                            7.055888      -0.056406       1.961321                    0.999324      29.572575      86.377540       0.608090       0.425862      -1.054091      -0.003509       0.011859       0.012912       0.017879       0.000713      -0.017617       0.032261      -0.047585      -0.033216      -0.040479      -0.007703       0.048181             11.994571      14.215848      -2.367397       3.449153       8.619344      -5.320566      13.148520           0.000003
          381              C      13.347271       9.330875       5.069851       0.062710      40.398275 0.39968221E+03  0.91650800E+04                                10.419398                            6.713430      -0.056967       2.003522                    0.999172      26.148692      73.299111       0.631654       0.422869      -1.064276       0.011708       0.002166       0.025224       0.027893       0.002502      -0.002293       0.025197      -0.041048      -0.030099      -0.024252      -0.014369       0.038621             14.716728      14.642884      -3.461032       4.715518      11.207342      -8.688529      18.299959          -0.000006
          382              C      12.663781       8.761241       6.125113      -0.136139      37.683683 0.44498405E+03  0.10597800E+05                                10.030517                            7.176000      -0.159671       1.932628                    0.998438      29.818547      88.310913       0.592629       0.433962      -1.045804       0.009601       0.007126      -0.001232       0.012020       0.014748       0.002669       0.035207      -0.052083      -0.045442      -0.035005      -0.019852       0.054857             12.656466      12.643862      -1.407322       1.984125       9.713190      -6.917792      15.612347           0.000001
          383              C      13.398052       8.138812       7.116143       0.092165      30.203640 0.34794493E+03  0.78093673E+04                                 8.750489                            6.392600       0.000882       2.021691                    0.998553      26.632611      77.114762       0.619619       0.440429      -1.039685       0.042709       0.002595      -0.021170       0.047738       0.012180      -0.014306       0.029216      -0.044016      -0.033110      -0.040767      -0.002765       0.043532             10.760865      12.065026      -1.048506       1.661531       7.524654      -4.885832      12.692914          -0.000001
          384              C      12.633586       9.986648       3.952189       0.374386      35.189216 0.32904671E+03  0.72569851E+04                                 9.878375                            6.329169      -0.332015       1.928634                    0.998891      24.296503      68.932283       0.608332       0.456528      -1.034064      -0.010431       0.021893      -0.017455       0.029879       0.039826       0.014448       0.051163      -0.097006      -0.080720      -0.052670      -0.045966       0.098636             14.009387      13.741788      -4.387410       4.069628      10.600638      -7.701666      17.685734          -0.000005
          385              C      12.652801      10.950857       1.918285       0.370535      34.302219 0.32768152E+03  0.72286644E+04                                 9.723883                            6.324524      -0.371484       1.912924                    0.998750      24.495048      69.796937       0.606548       0.457757      -1.032040      -0.011807      -0.000977       0.027554       0.029993       0.032805       0.014533       0.045292      -0.090724      -0.066560      -0.044894      -0.042776       0.087670             13.460255      13.593213       0.428568      -5.897950       7.764181      -5.178191      19.023370          -0.000000
          386              C      10.751930      10.925848       3.130002       0.366112      35.103628 0.33862350E+03  0.75315452E+04                                 9.881338                            6.438545      -0.385222       1.907568                    0.998636      24.694661      70.651912       0.599859       0.459081      -1.031307       0.028350      -0.000978      -0.002650       0.028490       0.030748       0.017676       0.052483      -0.093279      -0.039119      -0.049710      -0.041941       0.091651             13.800947      23.053447      -4.675423      -2.483226       8.047001      -1.928038      10.302393          -0.000001
          387              C      13.389817      11.370440       0.691885       0.068116      38.858678 0.40963923E+03  0.94623845E+04                                10.205236                            6.832805      -0.106882       1.986619                    0.999265      26.387804      74.523523       0.620411       0.427393      -1.060212       0.011341       0.018073      -0.014569       0.025836       0.011469       0.011992       0.021100      -0.028215      -0.032016      -0.024215      -0.011667       0.035882             13.726625      13.748061       0.590750      -6.401870       7.795853      -5.109574      19.635961           0.000001
          388              C       1.019745      11.078677       0.566172      -0.148794      34.770053 0.44441606E+03  0.10543575E+05                                 9.391931                            7.101672      -0.056137       1.957276                    0.999429      29.790497      87.047630       0.606660       0.425562      -1.054646       0.002760       0.021376       0.007268       0.022746      -0.004827       0.015769       0.016865      -0.040625      -0.070739      -0.037628       0.000813       0.036816             11.126871      12.853021      -0.238284      -4.286074       6.369871      -2.658078      14.157722           0.000006
          389              C      12.777696      12.092902      45.569009      -0.148626      34.682652 0.44330507E+03  0.10552207E+05                                 9.483096                            7.164447      -0.133888       1.939128                    0.998796      29.941917      88.772703       0.592614       0.434204      -1.045225       0.010984       0.005039       0.009989       0.015679       0.010320       0.012821       0.033374      -0.049707      -0.057214      -0.037637      -0.016007       0.053643             11.197283      10.917958      -0.462003      -3.104752       7.208089      -3.790459      15.465801           0.000003
          390              C       9.334168      11.362104       3.344725       0.062739      39.515726 0.41624595E+03  0.96766935E+04                                10.373657                            6.926298      -0.241821       1.941891                    0.998896      26.766476      76.431077       0.609601       0.432199      -1.054722      -0.017868       0.015993       0.007932       0.025258       0.014592       0.002865       0.000942      -0.046582      -0.043403      -0.021184      -0.013593       0.034777             14.182368      24.035705      -5.496289      -2.285162       7.688515      -0.916608      10.822884           0.000001
          391              C       8.604014      11.884500       2.289462      -0.138782      35.500568 0.44448122E+03  0.10574346E+05                                 9.602496                            7.148264      -0.093585       1.949196                    0.999091      29.889245      88.240749       0.597210       0.431101      -1.048375       0.003998       0.016962       0.010203       0.020194       0.022958       0.006797       0.010962      -0.064471       0.006952      -0.040972      -0.001367       0.042339             11.677442      17.837938      -4.427147      -0.367890       7.096386      -0.879421      10.098001           0.000006
          392              C       8.764593      11.292637       4.588100      -0.133694      36.449269 0.45050898E+03  0.10774589E+05                                 9.860506                            7.257592      -0.200476       1.920855                    0.998326      29.932833      89.161432       0.584112       0.438443      -1.041954      -0.003026       0.002994      -0.006695       0.007934       0.030158       0.013967       0.014144      -0.047954      -0.014351      -0.037598      -0.010124       0.047721             12.027357      17.923579      -4.112884      -2.840258       7.459208      -1.059074      10.699283           0.000002
          393              C      13.484518      12.440240      44.459607       0.088322      27.427431 0.34268656E+03  0.76738535E+04                                 8.178156                            6.331295      -0.047988       2.001165                    0.998968      26.849023      78.041970       0.623549       0.438651      -1.039145       0.044555      -0.011804       0.014955       0.048457       0.004965       0.021651       0.034973      -0.041311      -0.060488      -0.046548      -0.005414       0.051962              9.356975      10.331297      -1.061128      -2.503788       6.132604      -2.227301      11.607025           0.000001
          394              C       1.660689      11.470474      45.282712       0.079691      27.605335 0.33958708E+03  0.75644528E+04                                 8.088320                            6.201102       0.096659       2.042662                    0.999583      26.746219      76.781914       0.647533       0.424637      -1.050764      -0.030441       0.042647      -0.006825       0.052839      -0.001539       0.026272       0.022515      -0.035768      -0.074631      -0.048089       0.008262       0.039827              9.297232      10.664557      -0.693512      -2.466987       5.503995      -1.878420      11.723145           0.000002
          395              C       7.318010      12.348543       2.528043       0.086997      28.816605 0.34667792E+03  0.77640330E+04                                 8.400851                            6.322885       0.083731       2.041589                    0.999479      26.711686      76.941878       0.632425       0.432450      -1.045766       0.001582       0.001974       0.046427       0.046495       0.031739       0.005990       0.002039      -0.070700       0.019562      -0.051179       0.006500       0.044679              9.980688      14.315660      -3.440027      -0.636545       6.089566      -0.623333       9.536839           0.000004
          396              C       7.475844      11.770573       4.762448       0.091474      28.564496 0.34258081E+03  0.76544079E+04                                 8.380736                            6.306124       0.061880       2.040167                    0.999015      26.557896      76.569783       0.629744       0.435305      -1.043379      -0.008561       0.007929      -0.042552       0.044123       0.024347       0.012796       0.011288      -0.063242       0.026728      -0.045746       0.003538       0.042208              9.936141      13.984858      -3.637052      -1.514973       6.678489      -0.961239       9.145075           0.000002
          397              C      13.112578       7.638646      33.949646       0.103569      28.752485 0.33879516E+03  0.75565990E+04                                 8.418222                            6.263028      -0.024974       2.010626                    0.999292      26.578102      76.818948       0.632491       0.434173      -1.042984       0.000688      -0.043227      -0.009706       0.044309       0.006121      -0.030216       0.009846       0.016369      -0.093531      -0.046967       0.009737       0.037230             10.207483       5.811375       0.193287       3.383780       9.254287      -0.733589      15.556785          -0.000005
          398              C      13.590198       7.533056      35.251290      -0.145525      35.438452 0.43725494E+03  0.10322385E+05                                 9.544343                            7.059257       0.020616       1.985351                    0.999450      29.449814      85.588293       0.607080       0.427380      -1.054467       0.005785       0.000417      -0.008706       0.010461      -0.000733      -0.016255       0.002517      -0.003041      -0.111132      -0.041637       0.019274       0.022363             11.837432       6.431649      -0.112538       4.130578       9.579401      -1.819807      19.501247          -0.000009
          399              C      -0.019215       6.277083      35.798650       0.051660      39.742925 0.41463319E+03  0.95854073E+04                                10.300382                            6.829457      -0.084085       1.987429                    0.999222      26.544313      74.451396       0.628087       0.421832      -1.066063      -0.002673       0.001199      -0.029968       0.030111      -0.001132      -0.003629       0.003801       0.033655      -0.023675      -0.014949      -0.006352       0.021301             14.531701       6.919071      -0.087953       5.527300      10.116069      -1.506242      26.559964          -0.000005
          400              C      13.395307       5.157267      35.025097      -0.148995      34.818857 0.42975168E+03  0.10077010E+05                                 9.351637                            6.958910       0.132074       2.020295                    0.999644      29.177174      83.844282       0.618153       0.422568      -1.060021       0.003118       0.007804      -0.001146       0.008482       0.000711      -0.016216       0.006275      -0.017537      -0.090493      -0.036947       0.012282       0.024666             11.545662       6.376791       0.168885       4.353401       9.150753       0.244309      19.109443          -0.000012
          401              C      12.914943       5.351776      33.746852       0.097327      27.416555 0.32657841E+03  0.71869301E+04                                 8.044247                            6.083291       0.219170       2.091694                    0.999600      26.023004      73.681084       0.654982       0.424934      -1.053074       0.002078       0.044236      -0.008014       0.045004      -0.003896      -0.024750       0.012258      -0.013666      -0.062417      -0.037520       0.009088       0.028432              9.658978       5.504042       0.136199       3.279399       8.567137      -0.018594      14.905754          -0.000007
          402              C       0.370567       6.110361      37.230137       0.376884      33.650968 0.31534009E+03  0.68496304E+04                                 9.494816                            6.126240      -0.183720       1.980219                    0.999169      23.690463      65.711761       0.631798       0.446314      -1.044708       0.009209      -0.001189       0.031087       0.032445       0.004283      -0.035819       0.004742       0.136989      -0.119118      -0.054543      -0.043202       0.097745             13.492886       6.214240      -0.410523       4.655458      10.561031      -1.809430      23.703386          -0.000007
          403              C       0.839952       7.116251      39.204397       0.370520      33.309713 0.31307935E+03  0.67892938E+04                                 9.392221                            6.093075      -0.188664       1.977100                    0.999192      23.747725      65.847583       0.635164       0.444682      -1.045513      -0.003653      -0.028315      -0.015241       0.032363       0.001017      -0.031031       0.000942       0.130208      -0.121861      -0.048230      -0.044414       0.092644             12.865456       5.435766       1.422524       2.231920      18.904961       5.774557      14.255642          -0.000006
          404              C       0.822110       4.840495      39.053907       0.378495      34.423213 0.31806027E+03  0.69293874E+04                                 9.655354                            6.168355      -0.183316       1.980388                    0.999213      23.753124      66.165408       0.626701       0.448601      -1.042498      -0.003625       0.027745      -0.015712       0.032091      -0.000975      -0.034765       0.001021       0.131877      -0.107283      -0.048241      -0.044961       0.093202             13.546201       5.531590      -1.455966       1.969742      21.722293      -6.277093      13.384720          -0.000008
          405              C       1.040332       8.336100      40.005020       0.058697      38.841995 0.40714862E+03  0.93498717E+04                                10.070974                            6.731229      -0.105176       1.980459                    0.999222      26.272068      72.938436       0.639126       0.417318      -1.071191       0.006017       0.021063       0.015055       0.026581       0.001658      -0.007264      -0.001741       0.026256      -0.024943      -0.011050      -0.008301       0.019351             13.549127       5.732407       1.756926       2.319144      20.281256       7.514993      14.633719          -0.000004
          406              C       0.883871       9.589294      39.413155      -0.146496      33.296203 0.41208890E+03  0.95299335E+04                                 8.977874                            6.739367       0.177722       2.037213                    0.999691      28.588789      80.696407       0.640809       0.413313      -1.069492       0.002027       0.000081       0.002683       0.003364      -0.007397      -0.005394      -0.027381       0.044017      -0.003621      -0.041791       0.017872       0.023919             10.689770       5.125274       0.985998       1.560846      16.121607       4.199180      10.822429          -0.000008
          407              C       1.102093      10.706331      40.177074       0.101020      27.142406 0.31871818E+03  0.69805417E+04                                 7.984153                            6.005750       0.139467       2.066428                    0.999621      25.975650      73.687691       0.658969       0.424384      -1.052030       0.011672      -0.020619       0.036731       0.043710      -0.000232      -0.013518      -0.026863       0.077159       0.002164      -0.052945       0.009419       0.043526              9.289928       4.607429       0.647665       1.555035      12.974703       2.898822      10.287653          -0.000004
          408              C       1.608535       9.458695      42.028372       0.084679      27.398202 0.32999911E+03  0.72662699E+04                                 7.997739                            6.098685       0.206122       2.082294                    0.999683      26.091138      73.402471       0.658137       0.422660      -1.056647      -0.006972       0.029096      -0.032422       0.044117      -0.010361      -0.012111      -0.022328       0.041891       0.029524      -0.040416       0.013975       0.026441              9.319058       4.599298       0.731816       1.455211      12.584990       3.393736      10.772887           0.000003
          409              C       1.391685       8.280526      41.348875      -0.154052      34.176580 0.42358368E+03  0.98804294E+04                                 9.165074                            6.866142       0.109249       2.009749                    0.999647      29.104268      82.972789       0.629147       0.417366      -1.065043      -0.000196       0.005781      -0.006018       0.008347      -0.008258      -0.004805      -0.025181       0.032205       0.007590      -0.036271       0.016478       0.019793             10.956718       5.293290       1.258915       1.970764      14.732476       4.955958      12.844389           0.000002
          410              C       0.970336       3.537285      39.684312       0.051683      40.417583 0.41085538E+03  0.94879866E+04                                10.426057                            6.817437      -0.118235       1.978158                    0.999281      26.539754      74.697562       0.625225       0.424214      -1.063260      -0.002741      -0.024689       0.012354       0.027743      -0.002487      -0.002189       0.000693       0.031093      -0.030955      -0.011050      -0.010012       0.021063             14.410378       5.719645      -1.905136       1.498666      23.917678      -7.178533      13.593811          -0.000004
          411              C       1.189931       3.426137      41.048813      -0.147243      35.423476 0.44128757E+03  0.10446425E+05                                 9.537646                            7.095973       0.017042       1.982338                    0.999468      29.607847      86.298879       0.604681       0.427891      -1.053657      -0.005371      -0.006716      -0.001485       0.008726       0.006124      -0.002556       0.023009       0.051467       0.029627      -0.041767       0.020240       0.021528             11.583279       5.459080      -1.429821       1.356686      16.795807      -5.102943      12.494950          -0.000001
          412              C       1.386195       2.170165      41.600303       0.098516      27.999216 0.33628021E+03  0.74724312E+04                                 8.230110                            6.225362       0.094114       2.049922                    0.999406      26.376718      75.626453       0.637803       0.432175      -1.046160      -0.011762      -0.024877      -0.033745       0.043543       0.015582      -0.019885       0.021047       0.066246      -0.007731      -0.049312       0.005695       0.043617              9.686749       4.915181      -1.089080       1.129836      13.729305      -2.785940      10.415760           0.000001
          413              C       1.161110       1.150382      39.558598       0.097436      27.591274 0.32741572E+03  0.72167137E+04                                 8.100719                            6.111384       0.168541       2.075410                    0.999617      26.093033      74.163675       0.649614       0.427771      -1.050341       0.007417       0.011733       0.040345       0.042666       0.023023      -0.003084       0.019197       0.060733       0.007966      -0.046879       0.009755       0.037124              9.530832       4.648018      -1.098397       0.855481      14.311739      -2.228720       9.632738          -0.000004
          414              C       0.937397       2.361895      38.934617      -0.142950      34.428989 0.42387164E+03  0.98986048E+04                                 9.260913                            6.895438       0.165164       2.032926                    0.999694      28.952768      82.855759       0.623513       0.420650      -1.061908       0.000507       0.000979       0.009417       0.009481       0.008667      -0.002182       0.024388       0.044547       0.026998      -0.040438       0.017961       0.022477             11.161782       5.161087      -1.415211       1.032140      18.125406      -3.266851      10.198855          -0.000010
          415              C      12.058521       5.229513      29.058273       0.094099      29.415518 0.33857378E+03  0.75290909E+04                                 8.489794                            6.225499       0.062908       2.038500                    0.999338      26.398625      75.485106       0.641639       0.429266      -1.048916       0.035636       0.001674       0.030907       0.047201       0.006215       0.020463      -0.038505      -0.038712      -0.055870      -0.050902       0.000320       0.050581             10.346885      12.101633      -1.079657      -1.541370       7.441255       4.482512      11.497767           0.000000
          416              C      12.720052       4.612642      27.998421      -0.139598      36.204593 0.43838846E+03  0.10368752E+05                                 9.671546                            7.055845      -0.056407       1.961325                    0.999324      29.572243      86.376201       0.608091       0.425863      -1.054091       0.003508      -0.011864       0.012911       0.017882       0.000711       0.017614      -0.032261      -0.047597      -0.033224      -0.040478      -0.007708       0.048186             11.994423      14.215643      -2.367350      -3.449084       8.619261       5.320491      13.148365           0.000001
          417              C       0.377429       4.562625      28.010351       0.062717      40.397833 0.39967723E+03  0.91649429E+04                                10.419365                            6.713417      -0.057021       2.003509                    0.999171      26.148476      73.298559       0.631650       0.422872      -1.064273      -0.011707      -0.002172       0.025225       0.027894       0.002504       0.002296      -0.025202      -0.041060      -0.030116      -0.024261      -0.014370       0.038631             14.716676      14.642753      -3.461020      -4.715506      11.207334       8.688526      18.299941           0.000003
          418              C       1.060919       5.132259      29.065613      -0.136148      37.683643 0.44498372E+03  0.10597781E+05                                10.030501                            7.175998      -0.159640       1.932637                    0.998439      29.818481      88.310446       0.592630       0.433962      -1.045805      -0.009599      -0.007127      -0.001234       0.012019       0.014746      -0.002670      -0.035203      -0.052083      -0.045464      -0.035005      -0.019850       0.054855             12.656455      12.643741      -1.407325      -1.984133       9.713222       6.917832      15.612401          -0.000001
          419              C       0.326648       5.754688      30.056643       0.092146      30.203901 0.34794887E+03  0.78094662E+04                                 8.750466                            6.392585       0.000980       2.021713                    0.998554      26.632834      77.115084       0.619628       0.440422      -1.039690      -0.042709      -0.002589      -0.021176       0.047741       0.012187       0.014312      -0.029207      -0.044009      -0.033128      -0.040771      -0.002753       0.043524             10.760836      12.064945      -1.048494      -1.661508       7.524652       4.885839      12.692910          -0.000001
          420              C       1.091114       3.906852      26.892689       0.374386      35.189028 0.32904496E+03  0.72569383E+04                                 9.878356                            6.329161      -0.332045       1.928627                    0.998891      24.296422      68.932060       0.608331       0.456529      -1.034063       0.010428      -0.021900      -0.017449       0.029880       0.039823      -0.014452      -0.051160      -0.097014      -0.080718      -0.052664      -0.045972       0.098636             14.009349      13.741718      -4.387372      -4.069582      10.600617       7.701647      17.685712           0.000007
          421              C       1.071899       2.942643      24.858785       0.370535      34.302055 0.32767958E+03  0.72286149E+04                                 9.723882                            6.324523      -0.371513       1.912917                    0.998750      24.494959      69.796777       0.606545       0.457760      -1.032038       0.011804       0.000968       0.027560       0.029997       0.032804      -0.014532      -0.045293      -0.090727      -0.066560      -0.044894      -0.042777       0.087671             13.460257      13.593217       0.428576       5.897975       7.764172       5.178179      19.023381           0.000006
          422              C       2.972770       2.967652      26.070502       0.366117      35.103284 0.33862016E+03  0.75314538E+04                                 9.881291                            6.438525      -0.385249       1.907562                    0.998635      24.694515      70.651455       0.599859       0.459083      -1.031306      -0.028354       0.000967      -0.002644       0.028494       0.030747      -0.017677      -0.052484      -0.093283      -0.039127      -0.049710      -0.041943       0.091654             13.800866      23.053285      -4.675373       2.483238       8.046956       1.928022      10.302356           0.000005
          423              C       0.334883       2.523060      23.632385       0.068118      38.858664 0.40963878E+03  0.94623773E+04                                10.205258                            6.832817      -0.106901       1.986614                    0.999265      26.387790      74.523648       0.620408       0.427395      -1.060210      -0.011342      -0.018080      -0.014564       0.025839       0.011469      -0.011992      -0.021102      -0.028218      -0.032016      -0.024216      -0.011668       0.035884             13.726660      13.748099       0.590754       6.401904       7.795859       5.109576      19.636022           0.000003
          424              C      12.704955       2.814823      23.506672      -0.148799      34.770415 0.44442124E+03  0.10543735E+05                                 9.392013                            7.101726      -0.056155       1.957267                    0.999429      29.790707      87.048570       0.606655       0.425563      -1.054645      -0.002761      -0.021383       0.007272       0.022754      -0.004827      -0.015768      -0.016864      -0.040624      -0.070736      -0.037627       0.000812       0.036815             11.126977      12.853141      -0.238283       4.286136       6.369916       2.658098      14.157874           0.000001
          425              C       0.947004       1.800598      22.628509      -0.148631      34.682771 0.44330722E+03  0.10552274E+05                                 9.483129                            7.164473      -0.133900       1.939124                    0.998796      29.941967      88.773003       0.592611       0.434205      -1.045224      -0.010987      -0.005049       0.009994       0.015687       0.010316      -0.012819      -0.033372      -0.049707      -0.057216      -0.037636      -0.016005       0.053640             11.197319      10.917988      -0.462003       3.104766       7.208104       3.790464      15.465864           0.000001
          426              C       4.390532       2.531396      26.285225       0.062744      39.515413 0.41624277E+03  0.96765990E+04                                10.373606                            6.926274      -0.241841       1.941887                    0.998896      26.766335      76.430537       0.609602       0.432199      -1.054722       0.017863      -0.016008       0.007936       0.025265       0.014594      -0.002866      -0.000942      -0.046587      -0.043410      -0.021186      -0.013595       0.034782             14.182286      24.035564      -5.496247       2.285172       7.688473       0.916587      10.822822           0.000002
          427              C       5.120686       2.009000      25.229962      -0.138771      35.499992 0.44447332E+03  0.10574107E+05                                 9.602390                            7.148199      -0.093585       1.949200                    0.999091      29.888921      88.239469       0.597213       0.431101      -1.048376      -0.004004      -0.016979       0.010206       0.020211       0.022961      -0.006798      -0.010961      -0.064473       0.006946      -0.040974      -0.001368       0.042342             11.677294      17.837682      -4.427070       0.367910       7.096298       0.879397      10.097903           0.000000
          428              C       4.960107       2.600863      27.528600      -0.133698      36.449295 0.45050978E+03  0.10774604E+05                                 9.860490                            7.257585      -0.200424       1.920870                    0.998327      29.932801      89.161091       0.584114       0.438441      -1.041956       0.003018      -0.003006      -0.006693       0.007934       0.030157      -0.013968      -0.014133      -0.047951      -0.014352      -0.037598      -0.010116       0.047714             12.027341      17.923583      -4.112874       2.840305       7.459193       1.059041      10.699248          -0.000001
          429              C       0.240182       1.453260      21.519107       0.088316      27.427572 0.34268906E+03  0.76739247E+04                                 8.178189                            6.331322      -0.047990       2.001163                    0.998968      26.849120      78.042376       0.623547       0.438652      -1.039145      -0.044558       0.011794       0.014960       0.048460       0.004962      -0.021648      -0.034968      -0.041311      -0.060490      -0.046545      -0.005412       0.051957              9.357010      10.331336      -1.061128       2.503810       6.132618       2.227300      11.607078           0.000001
          430              C      12.064011       2.423026      22.342212       0.079685      27.605458 0.33958884E+03  0.75645024E+04                                 8.088341                            6.201113       0.096670       2.042664                    0.999583      26.746309      76.782251       0.647533       0.424636      -1.050764       0.030440      -0.042655      -0.006823       0.052844      -0.001538      -0.026270      -0.022513      -0.035762      -0.074633      -0.048086       0.008262       0.039824              9.297259      10.664586      -0.693512       2.467006       5.504000       1.878420      11.723193           0.000001
          431              C       6.406690       1.544957      25.468543       0.087006      28.816344 0.34667454E+03  0.77639375E+04                                 8.400801                            6.322855       0.083718       2.041587                    0.999479      26.711527      76.941290       0.632427       0.432450      -1.045767      -0.001588      -0.001985       0.046430       0.046499       0.031742      -0.005991      -0.002037      -0.070699       0.019567      -0.051182       0.006502       0.044680              9.980618      14.315535      -3.439988       0.636548       6.089523       0.623321       9.536797          -0.000000
          432              C       6.248856       2.122927      27.702948       0.091466      28.564690 0.34258361E+03  0.76544831E+04                                 8.380740                            6.306124       0.061913       2.040172                    0.999016      26.558093      76.570323       0.629749       0.435301      -1.043382       0.008558      -0.007938      -0.042553       0.044125       0.024347      -0.012792      -0.011282      -0.063236       0.026737      -0.045744       0.003544       0.042201              9.936143      13.984843      -3.637038       1.515008       6.678484       0.961228       9.145101          -0.000001
          433              C       7.474472      21.532146      11.931354       0.103568      28.752593 0.33879637E+03  0.75566356E+04                                 8.418243                            6.263035      -0.024975       2.010625                    0.999292      26.578206      76.819402       0.632491       0.434172      -1.042984      -0.000688      -0.043228       0.009705       0.044309      -0.006121      -0.030216      -0.009845       0.016367      -0.093531      -0.046967       0.009738       0.037229             10.207511       5.811384      -0.193283       3.383790       9.254320       0.733609      15.556829           0.000000
          434              C       6.996852      21.426556      10.629710      -0.145526      35.438531 0.43725561E+03  0.10322406E+05                                 9.544361                            7.059262       0.020616       1.985351                    0.999450      29.449850      85.588478       0.607080       0.427380      -1.054467      -0.005783       0.000417       0.008705       0.010459       0.000733      -0.016256      -0.002517      -0.003038      -0.111128      -0.041636       0.019274       0.022362             11.837462       6.431659       0.112540       4.130596       9.579419       1.819818      19.501308          -0.000003
          435              C       6.881565      20.170583      10.082350       0.051665      39.742860 0.41463214E+03  0.95853789E+04                                10.300380                            6.829455      -0.084094       1.987427                    0.999222      26.544270      74.451303       0.628086       0.421833      -1.066062       0.002674       0.001199       0.029967       0.030110       0.001132      -0.003630      -0.003802       0.033657      -0.023679      -0.014950      -0.006353       0.021303             14.531697       6.919066       0.087957       5.527297      10.116080       1.506257      26.559944           0.000000
          436              C       7.191743      19.050767      10.855903      -0.148991      34.818860 0.42975134E+03  0.10077003E+05                                 9.351635                            6.958904       0.132070       2.020294                    0.999644      29.177198      83.844424       0.618153       0.422567      -1.060021      -0.003117       0.007805       0.001145       0.008482      -0.000711      -0.016216      -0.006274      -0.017535      -0.090488      -0.036945       0.012282       0.024664             11.545657       6.376784      -0.168873       4.353393       9.150772      -0.244266      19.109415          -0.000001
          437              C       7.672107      19.245276      12.134148       0.097323      27.416820 0.32658227E+03  0.71870367E+04                                 8.044303                            6.083333       0.219167       2.091690                    0.999600      26.023158      73.681646       0.654978       0.424934      -1.053074      -0.002078       0.044237       0.008013       0.045005       0.003896      -0.024751      -0.012259      -0.013668      -0.062417      -0.037521       0.009088       0.028432              9.659048       5.504081      -0.136186       3.279428       8.567179       0.018637      14.905885           0.000001
          438              C       6.491783      20.003861       8.650863       0.376882      33.650993 0.31534026E+03  0.68496356E+04                                 9.494820                            6.126242      -0.183723       1.980217                    0.999169      23.690483      65.711847       0.631798       0.446314      -1.044708      -0.009209      -0.001189      -0.031087       0.032444      -0.004283      -0.035818      -0.004742       0.136989      -0.119114      -0.054543      -0.043202       0.097744             13.492888       6.214241       0.410524       4.655457      10.561046       1.809434      23.703379          -0.000005
          439              C       6.022398      21.009751       6.676603       0.370520      33.309685 0.31307912E+03  0.67892880E+04                                 9.392219                            6.093075      -0.188669       1.977099                    0.999192      23.747713      65.847558       0.635164       0.444683      -1.045512       0.003654      -0.028315       0.015241       0.032363      -0.001017      -0.031031      -0.000942       0.130209      -0.121861      -0.048230      -0.044414       0.092645             12.865454       5.435764      -1.422527       2.231919      18.904964      -5.774566      14.255633          -0.000007
          440              C       6.040240      18.733995       6.827093       0.378494      34.423181 0.31806014E+03  0.69293847E+04                                 9.655350                            6.168356      -0.183318       1.980388                    0.999213      23.753123      66.165432       0.626700       0.448602      -1.042497       0.003626       0.027745       0.015712       0.032090       0.000975      -0.034765      -0.001021       0.131877      -0.107284      -0.048241      -0.044961       0.093202             13.546189       5.531585       1.455960       1.969735      21.722296       6.277064      13.384685          -0.000009
          441              C       5.822018      22.229600       5.875980       0.058694      38.842030 0.40714894E+03  0.93498811E+04                                10.070978                            6.731229      -0.105170       1.980461                    0.999222      26.272087      72.938496       0.639126       0.417318      -1.071192      -0.006016       0.021064      -0.015055       0.026581      -0.001658      -0.007264       0.001740       0.026256      -0.024943      -0.011050      -0.008301       0.019351             13.549129       5.732405      -1.756917       2.319150      20.281247      -7.514955      14.633733          -0.000005
          442              C       5.978479      23.482794       6.467845      -0.146499      33.296453 0.41209147E+03  0.95300136E+04                                 8.977934                            6.739393       0.177713       2.037209                    0.999691      28.588912      80.697005       0.640807       0.413313      -1.069491      -0.002026       0.000081      -0.002684       0.003364       0.007397      -0.005394       0.027381       0.044017      -0.003621      -0.041790       0.017872       0.023919             10.689856       5.125298      -0.986008       1.560861      16.121767      -4.199218      10.822503          -0.000005
          443              C       5.760257      24.599831       5.703926       0.101018      27.142438 0.31871767E+03  0.69805332E+04                                 7.984159                            6.005733       0.139460       2.066426                    0.999621      25.975717      73.688084       0.658971       0.424382      -1.052030      -0.011672      -0.020619      -0.036732       0.043711       0.000232      -0.013518       0.026862       0.077159       0.002161      -0.052943       0.009417       0.043526              9.289941       4.607421      -0.647654       1.555034      12.974767      -2.898778      10.287634          -0.000002
          444              C       5.253815      23.352195       3.852628       0.084682      27.398085 0.32999658E+03  0.72662042E+04                                 7.997723                            6.098655       0.206134       2.082300                    0.999683      26.091076      73.402380       0.658140       0.422659      -1.056647       0.006972       0.029096       0.032422       0.044117       0.010360      -0.012112       0.022328       0.041891       0.029523      -0.040415       0.013974       0.026441              9.319045       4.599282      -0.731814       1.455224      12.584947      -3.393714      10.772906          -0.000002
          445              C       5.470665      22.174026       4.532125      -0.154051      34.176632 0.42358342E+03  0.98804329E+04                                 9.165114                            6.866154       0.109247       2.009750                    0.999647      29.104278      82.973156       0.629143       0.417368      -1.065041       0.000196       0.005780       0.006017       0.008346       0.008259      -0.004805       0.025180       0.032204       0.007589      -0.036270       0.016477       0.019793             10.956772       5.293301      -1.258917       1.970776      14.732575      -4.955954      12.844440          -0.000006
          446              C       5.892014      17.430785       6.196688       0.051682      40.417567 0.41085535E+03  0.94879864E+04                                10.426057                            6.817439      -0.118231       1.978159                    0.999281      26.539748      74.697563       0.625225       0.424214      -1.063259       0.002742      -0.024689      -0.012354       0.027743       0.002487      -0.002189      -0.000693       0.031094      -0.030956      -0.011051      -0.010012       0.021063             14.410365       5.719637       1.905124       1.498663      23.917648       7.178468      13.593810          -0.000005
          447              C       5.672419      17.319637       4.832187      -0.147237      35.423109 0.44128215E+03  0.10446265E+05                                 9.537573                            7.095918       0.017054       1.982344                    0.999468      29.607686      86.298301       0.604685       0.427890      -1.053658       0.005371      -0.006715       0.001484       0.008726      -0.006124      -0.002556      -0.023008       0.051468       0.029625      -0.041767       0.020238       0.021529             11.583173       5.459030       1.429797       1.356669      16.795654       5.102825      12.494836          -0.000004
          448              C       5.476155      16.063665       4.280697       0.098520      27.999081 0.33627836E+03  0.74723795E+04                                 8.230088                            6.225346       0.094111       2.049923                    0.999406      26.376615      75.626098       0.637803       0.432175      -1.046160       0.011761      -0.024878       0.033745       0.043543      -0.015582      -0.019885      -0.021047       0.066246      -0.007734      -0.049313       0.005695       0.043617              9.686719       4.915165       1.089073       1.129831      13.729264       2.785918      10.415728          -0.000001
          449              C       5.701240      15.043882       6.322402       0.097431      27.591436 0.32741719E+03  0.72167568E+04                                 8.100748                            6.111389       0.168553       2.075412                    0.999617      26.093156      74.164167       0.649615       0.427769      -1.050342      -0.007416       0.011733      -0.040346       0.042667      -0.023022      -0.003083      -0.019198       0.060730       0.007962      -0.046878       0.009755       0.037123              9.530880       4.648028       1.098407       0.855489      14.311828       2.228749       9.632785           0.000001
          450              C       5.924953      16.255395       6.946383      -0.142953      34.429281 0.42387426E+03  0.98986940E+04                                 9.260989                            6.895469       0.165145       2.032919                    0.999694      28.952940      82.856713       0.623510       0.420651      -1.061906      -0.000506       0.000980      -0.009418       0.009482      -0.008667      -0.002180      -0.024386       0.044544       0.026997      -0.040435       0.017958       0.022477             11.161893       5.161117       1.415228       1.032163      18.125563       3.266904      10.198998          -0.000002
          451              C       8.528529      19.123013      16.822727       0.094098      29.415476 0.33857348E+03  0.75290798E+04                                 8.489776                            6.225490       0.062924       2.038504                    0.999338      26.398608      75.484947       0.641641       0.429265      -1.048917      -0.035636       0.001676      -0.030904       0.047200      -0.006216       0.020465       0.038505      -0.038708      -0.055869      -0.050903       0.000323       0.050580             10.346857      12.101596       1.079645      -1.541354       7.441234      -4.482498      11.497742           0.000003
          452              C       7.866998      18.506142      17.882579      -0.139595      36.204282 0.43838449E+03  0.10368630E+05                                 9.671481                            7.055806      -0.056395       1.961331                    0.999324      29.572078      86.375498       0.608094       0.425862      -1.054092      -0.003507      -0.011859      -0.012908       0.017876      -0.000712       0.017614       0.032261      -0.047596      -0.033223      -0.040478      -0.007707       0.048186             11.994331      14.215523       2.367315      -3.449034       8.619195      -5.320446      13.148275           0.000004
          453              C       6.484921      18.456125      17.870649       0.062718      40.397745 0.39967645E+03  0.91649199E+04                                10.419351                            6.713412      -0.057023       2.003508                    0.999171      26.148432      73.298396       0.631650       0.422872      -1.064273       0.011706      -0.002168      -0.025222       0.027891      -0.002504       0.002296       0.025203      -0.041060      -0.030115      -0.024262      -0.014370       0.038632             14.716654      14.642720       3.461012      -4.715498      11.207316      -8.688515      18.299927           0.000002
          454              C       5.801431      19.025759      16.815386      -0.136151      37.683757 0.44498508E+03  0.10597822E+05                                10.030519                            7.176008      -0.159641       1.932635                    0.998439      29.818538      88.310638       0.592630       0.433962      -1.045805       0.009598      -0.007124       0.001237       0.012017      -0.014746      -0.002671       0.035203      -0.052081      -0.045462      -0.035004      -0.019850       0.054855             12.656483      12.643758       1.407342      -1.984158       9.713241      -6.917854      15.612450           0.000003
          455              C       6.535702      19.648188      15.824357       0.092143      30.204032 0.34795028E+03  0.78095073E+04                                 8.750489                            6.392596       0.000979       2.021711                    0.998554      26.632935      77.115469       0.619628       0.440422      -1.039690       0.042710      -0.002588       0.021177       0.047742      -0.012188       0.014312       0.029207      -0.044006      -0.033125      -0.040771      -0.002751       0.043522             10.760868      12.064978       1.048499      -1.661516       7.524672      -4.885858      12.692955           0.000001
          456              C       5.771236      17.800352      18.988311       0.374379      35.188946 0.32904430E+03  0.72569183E+04                                 9.878332                            6.329150      -0.332024       1.928634                    0.998891      24.296401      68.931921       0.608332       0.456528      -1.034063      -0.010430      -0.021894       0.017450       0.029877      -0.039823      -0.014453       0.051160      -0.097014      -0.080718      -0.052663      -0.045973       0.098636             14.009307      13.741677       4.387349      -4.069553      10.600580      -7.701617      17.685664           0.000001
          457              C       5.790451      16.836143      21.022215       0.370536      34.301829 0.32767759E+03  0.72285583E+04                                 9.723838                            6.324504      -0.371496       1.912924                    0.998750      24.494857      69.796371       0.606546       0.457760      -1.032038      -0.011806       0.000975      -0.027557       0.029995      -0.032804      -0.014535       0.045294      -0.090728      -0.066565      -0.044894      -0.042779       0.087673             13.460183      13.593145      -0.428571       5.897933       7.764135      -5.178147      19.023269           0.000008
          458              C       3.889580      16.861152      19.810498       0.366112      35.103176 0.33861924E+03  0.75314258E+04                                 9.881264                            6.438512      -0.385232       1.907568                    0.998635      24.694466      70.651209       0.599860       0.459082      -1.031307       0.028351       0.000974       0.002646       0.028491      -0.030747      -0.017677       0.052485      -0.093282      -0.039128      -0.049710      -0.041944       0.091654             13.800817      23.053187       4.675349       2.483235       8.046930      -1.928017      10.302334           0.000005
          459              C       6.527467      16.416560      22.248615       0.068109      38.858735 0.40964042E+03  0.94624200E+04                                10.205246                            6.832816      -0.106878       1.986619                    0.999265      26.387855      74.523722       0.620410       0.427393      -1.060212       0.011341      -0.018076       0.014567       0.025837      -0.011469      -0.011990       0.021099      -0.028214      -0.032011      -0.024212      -0.011667       0.035880             13.726632      13.748081      -0.590741       6.401870       7.795849      -5.109562      19.635965           0.000002
          460              C       7.882095      16.708323      22.374328      -0.148801      34.770316 0.44441975E+03  0.10543690E+05                                 9.391984                            7.101703      -0.056133       1.957274                    0.999429      29.790695      87.048469       0.606658       0.425562      -1.054646       0.002760      -0.021379      -0.007269       0.022749       0.004826      -0.015770       0.016862      -0.040618      -0.070737      -0.037626       0.000816       0.036811             11.126937      12.853084       0.238293       4.286089       6.369901      -2.658098      14.157826           0.000004
          461              C       5.915346      15.694098      23.252491      -0.148633      34.682790 0.44330767E+03  0.10552284E+05                                 9.483115                            7.164465      -0.133878       1.939129                    0.998796      29.942016      88.773039       0.592613       0.434204      -1.045225       0.010986      -0.005043      -0.009991       0.015683      -0.010316      -0.012820       0.033371      -0.049704      -0.057219      -0.037636      -0.016003       0.053639             11.197296      10.917974       0.462008       3.104749       7.208094      -3.790453      15.465822           0.000000
          462              C       2.471818      16.424896      19.595775       0.062740      39.515280 0.41624153E+03  0.96765616E+04                                10.373581                            6.926262      -0.241829       1.941891                    0.998896      26.766287      76.430332       0.609602       0.432199      -1.054722      -0.017865      -0.016000      -0.007934       0.025261      -0.014594      -0.002866       0.000943      -0.046588      -0.043409      -0.021187      -0.013595       0.034782             14.182239      24.035466       5.496219       2.285174       7.688448      -0.916584      10.822802           0.000003
          463              C       1.741664      15.902500      20.651038      -0.138775      35.499727 0.44447006E+03  0.10574007E+05                                 9.602343                            7.148175      -0.093567       1.949208                    0.999091      29.888767      88.238856       0.597214       0.431101      -1.048376       0.004001      -0.016971      -0.010203       0.020202      -0.022961      -0.006798       0.010962      -0.064476       0.006941      -0.040974      -0.001370       0.042344             11.677221      17.837539       4.427028       0.367906       7.096259      -0.879397      10.097865           0.000002
          464              C       1.902243      16.494363      18.352400      -0.133706      36.449525 0.45051281E+03  0.10774696E+05                                 9.860530                            7.257610      -0.200425       1.920867                    0.998327      29.932943      89.161628       0.584113       0.438441      -1.041956      -0.003021      -0.003000       0.006695       0.007934      -0.030156      -0.013968       0.014133      -0.047950      -0.014351      -0.037597      -0.010115       0.047712             12.027394      17.923673       4.112896       2.840322       7.459222      -1.059045      10.699289           0.000004
          465              C       6.622168      15.346760      24.361893       0.088317      27.427498 0.34268810E+03  0.76738963E+04                                 8.178171                            6.331312      -0.047988       2.001164                    0.998968      26.849056      78.042101       0.623547       0.438652      -1.039145       0.044557       0.011797      -0.014957       0.048458      -0.004965      -0.021648       0.034969      -0.041314      -0.060491      -0.046545      -0.005415       0.051960              9.356986      10.331311       1.061126       2.503802       6.132603      -2.227291      11.607044          -0.000002
          466              C       8.523039      16.316526      23.538788       0.079687      27.605314 0.33958675E+03  0.75644439E+04                                 8.088316                            6.201095       0.096677       2.042668                    0.999583      26.746195      76.781849       0.647534       0.424636      -1.050764      -0.030439      -0.042652       0.006825       0.052842       0.001534      -0.026270       0.022514      -0.035764      -0.074630      -0.048085       0.008258       0.039827              9.297229      10.664544       0.693509       2.466993       5.503984      -1.878417      11.723160          -0.000000
          467              C       0.455660      15.438457      20.412457       0.086998      28.816265 0.34667402E+03  0.77639218E+04                                 8.400794                            6.322859       0.083734       2.041594                    0.999479      26.711443      76.940988       0.632425       0.432451      -1.045766       0.001585      -0.001978      -0.046427       0.046496      -0.031744      -0.005991       0.002038      -0.070700       0.019568      -0.051184       0.006502       0.044681              9.980601      14.315497       3.439972       0.636554       6.089515      -0.623321       9.536790           0.000002
          468              C       0.613494      16.016427      18.178052       0.091455      28.564913 0.34258654E+03  0.76545663E+04                                 8.380784                            6.306152       0.061913       2.040169                    0.999016      26.558245      76.570896       0.629747       0.435301      -1.043381      -0.008560      -0.007932       0.042554       0.044126      -0.024347      -0.012791       0.011282      -0.063236       0.026739      -0.045744       0.003544       0.042200              9.936198      13.984930       3.637064       1.515013       6.678518      -0.961235       9.145146           0.000002
          469              C       6.250228      20.148354      34.871854       0.103563      28.751855 0.33878880E+03  0.75563888E+04                                 8.417962                            6.262873      -0.024776       2.010687                    0.999293      26.577743      76.816474       0.632516       0.434160      -1.042997       0.000683       0.043228       0.009704       0.044309      -0.006121       0.030212       0.009839       0.016357      -0.093558      -0.046968       0.009744       0.037224             10.207118       5.811195      -0.193292      -3.383629       9.254000      -0.733520      15.556160          -0.000001
          470              C       6.727848      20.253944      33.570210      -0.145519      35.437176 0.43723860E+03  0.10321876E+05                                 9.544037                            7.059072       0.020685       1.985379                    0.999450      29.449172      85.585210       0.607097       0.427374      -1.054474       0.005778      -0.000419       0.008697       0.010450       0.000730       0.016260       0.002515      -0.003015      -0.111107      -0.041631       0.019268       0.022363             11.836988       6.431440       0.112508      -4.130390       9.579123      -1.819659      19.500400          -0.000003
          471              C       6.843135      21.509917      33.022850       0.051688      39.741631 0.41461966E+03  0.95850098E+04                                10.300165                            6.829355      -0.084131       1.987421                    0.999222      26.543774      74.449385       0.628091       0.421833      -1.066063      -0.002680      -0.001199       0.029957       0.030100       0.001130       0.003639       0.003804       0.033670      -0.023724      -0.014955      -0.006364       0.021319             14.531313       6.918914       0.087935      -5.527120      10.115878      -1.506153      26.559147           0.000004
          472              C       6.532957      22.629733      33.796403      -0.148987      34.818476 0.42974529E+03  0.10076820E+05                                 9.351556                            6.958847       0.132052       2.020291                    0.999644      29.176955      83.843399       0.618157       0.422566      -1.060022       0.003105      -0.007802       0.001135       0.008473      -0.000712       0.016217       0.006270      -0.017512      -0.090482      -0.036942       0.012292       0.024650             11.545558       6.376733      -0.168862      -4.353352       9.150690       0.244232      19.109250          -0.000006
          473              C       6.052593      22.435224      35.074648       0.097305      27.417211 0.32658821E+03  0.71871880E+04                                 8.044319                            6.083352       0.219225       2.091697                    0.999600      26.023467      73.682211       0.654984       0.424929      -1.053078       0.002064      -0.044240       0.008005       0.045006       0.003890       0.024746       0.012259      -0.013680      -0.062437      -0.037523       0.009095       0.028428              9.659067       5.504096      -0.136167      -3.279438       8.567154      -0.018696      14.905949          -0.000001
          474              C       7.232917      21.676639      31.591363       0.376869      33.650774 0.31533966E+03  0.68496114E+04                                 9.494728                            6.126206      -0.183681       1.980230                    0.999169      23.690482      65.711535       0.631805       0.446309      -1.044712       0.009200       0.001188      -0.031080       0.032435      -0.004283       0.035813       0.004739       0.136995      -0.119086      -0.054538      -0.043203       0.097741             13.492690       6.214164       0.410502      -4.655349      10.561020      -1.809347      23.702886           0.000004
          475              C       7.702302      20.670749      29.617103       0.370535      33.309271 0.31307467E+03  0.67891698E+04                                 9.392180                            6.093054      -0.188706       1.977090                    0.999192      23.747476      65.846881       0.635161       0.444686      -1.045510      -0.003657       0.028313       0.015242       0.032363      -0.001016       0.031034       0.000936       0.130230      -0.121863      -0.048229      -0.044427       0.092656             12.865408       5.435733      -1.422515      -2.231864      18.905109       5.774520      14.255382           0.000003
          476              C       7.684460      22.946505      29.767593       0.378506      34.422764 0.31805554E+03  0.69292658E+04                                 9.655329                            6.168345      -0.183336       1.980387                    0.999213      23.752882      66.164870       0.626695       0.448607      -1.042493      -0.003632      -0.027743       0.015714       0.032090       0.000972       0.034767       0.001025       0.131899      -0.107282      -0.048253      -0.044960       0.093213             13.546160       5.531568       1.455946      -1.969702      21.722390      -6.276985      13.384521           0.000005
          477              C       7.902682      19.450900      28.816480       0.058679      38.842331 0.40715242E+03  0.93499767E+04                                10.071013                            6.731237      -0.105144       1.980467                    0.999222      26.272243      72.938884       0.639129       0.417315      -1.071194       0.006015      -0.021063      -0.015058       0.026581      -0.001660       0.007261      -0.001734       0.026244      -0.024944      -0.011041      -0.008303       0.019344             13.549182       5.732408      -1.756895      -2.319122      20.281520       7.514876      14.633619           0.000002
          478              C       7.746221      18.197706      29.408345      -0.146506      33.297444 0.41210076E+03  0.95303092E+04                                 8.978198                            6.739497       0.177706       2.037202                    0.999691      28.589362      80.699367       0.640796       0.413317      -1.069485       0.002024      -0.000083      -0.002687       0.003365       0.007398       0.005390      -0.027382       0.044016      -0.003620      -0.041791       0.017873       0.023918             10.690274       5.125401      -0.986063      -1.560910      16.122637       4.199460      10.822785          -0.000006
          479              C       7.964443      17.080669      28.644426       0.101027      27.142195 0.31870899E+03  0.69803332E+04                                 7.984147                            6.005611       0.139374       2.066406                    0.999620      25.975796      73.689546       0.658981       0.424376      -1.052028       0.011673       0.020616      -0.036733       0.043710       0.000229       0.013519      -0.026850       0.077171       0.002137      -0.052937       0.009403       0.043534              9.289974       4.607358      -0.647590      -1.555016      12.975084       2.898548      10.287480          -0.000007
          480              C       8.470885      18.328305      26.793128       0.084692      27.397805 0.32999237E+03  0.72660946E+04                                 7.997710                            6.098640       0.206095       2.082295                    0.999682      26.090840      73.401833       0.658136       0.422662      -1.056644      -0.006969      -0.029094       0.032419       0.044113       0.010358       0.012118      -0.022324       0.041899       0.029498      -0.040414       0.013968       0.026446              9.319007       4.599272      -0.731788      -1.455235      12.584821       3.393601      10.772927          -0.000000
          481              C       8.254035      19.506474      27.472625      -0.154047      34.176383 0.42358135E+03  0.98803629E+04                                 9.165053                            6.866129       0.109294       2.009764                    0.999647      29.104132      82.972383       0.629146       0.417367      -1.065042      -0.000197      -0.005785       0.006015       0.008347       0.008259       0.004804      -0.025183       0.032211       0.007596      -0.036275       0.016480       0.019796             10.956661       5.293268      -1.258891      -1.970755      14.732396       4.955850      12.844318          -0.000001
          482              C       7.832686      24.249715      29.137188       0.051670      40.417758 0.41085750E+03  0.94880572E+04                                10.426118                            6.817474      -0.118213       1.978167                    0.999281      26.539829      74.698097       0.625220       0.424216      -1.063257      -0.002750       0.024690      -0.012356       0.027746       0.002487       0.002188       0.000689       0.031086      -0.030963      -0.011044      -0.010016       0.021060             14.410450       5.719663       1.905124      -1.498658      23.917858      -7.178425      13.593829           0.000002
          483              C       8.052281      24.360863      27.772687      -0.147229      35.422791 0.44127923E+03  0.10446181E+05                                 9.537540                            7.095917       0.017044       1.982345                    0.999468      29.607464      86.297634       0.604682       0.427893      -1.053656      -0.005380       0.006720       0.001480       0.008735      -0.006127       0.002553       0.023009       0.051479       0.029630      -0.041773       0.020239       0.021535             11.583098       5.459017       1.429774      -1.356660      16.795481      -5.102757      12.494796          -0.000001
          484              C       8.248545      25.616835      27.221197       0.098536      27.998606 0.33627226E+03  0.74722148E+04                                 8.230038                            6.225322       0.094057       2.049914                    0.999405      26.376255      75.625066       0.637799       0.432179      -1.046157      -0.011772       0.024877       0.033742       0.043543      -0.015586       0.019888       0.021047       0.066254      -0.007761      -0.049316       0.005690       0.043626              9.686640       4.915141       1.089055      -1.129826      13.729086      -2.785872      10.415692          -0.000001
          485              C       8.023460      26.636618      29.262902       0.097433      27.591562 0.32741640E+03  0.72167552E+04                                 8.100841                            6.111416       0.168504       2.075400                    0.999617      26.093240      74.165163       0.649606       0.427774      -1.050336       0.007407      -0.011731      -0.040349       0.042668      -0.023024       0.003082       0.019193       0.060735       0.007938      -0.046874       0.009745       0.037129              9.531026       4.648064       1.098436      -0.855506      14.312109      -2.228799       9.632905          -0.000005
          486              C       7.799747      25.425105      29.886883      -0.142965      34.430506 0.42388883E+03  0.98991561E+04                                 9.261311                            6.895651       0.165105       2.032902                    0.999694      28.953543      82.859960       0.623491       0.420659      -1.061898       0.000496      -0.000978      -0.009424       0.009487      -0.008667       0.002177       0.024386       0.044538       0.027002      -0.040432       0.017953       0.022480             11.162338       5.161272       1.415301      -1.032216      18.126336      -3.267094      10.199406          -0.000008
          487              C       5.196171      22.557487      39.763227       0.094105      29.415755 0.33857558E+03  0.75291566E+04                                 8.489885                            6.225538       0.062829       2.038477                    0.999338      26.398790      75.486218       0.641632       0.429269      -1.048912       0.035633      -0.001670      -0.030909       0.047200      -0.006215      -0.020462      -0.038510      -0.038724      -0.055858      -0.050903       0.000313       0.050590             10.347011      12.101851       1.079679       1.541404       7.441308       4.482554      11.497875          -0.000002
          488              C       5.857702      23.174358      40.823079      -0.139601      36.205087 0.43839411E+03  0.10368922E+05                                 9.671617                            7.055872      -0.056399       1.961322                    0.999324      29.572593      86.377471       0.608092       0.425861      -1.054092       0.003509       0.011861      -0.012914       0.017882      -0.000714      -0.017617      -0.032262      -0.047581      -0.033214      -0.040479      -0.007701       0.048180             11.994528      14.215796       2.367372       3.449121       8.619308       5.320542      13.148479          -0.000000
          489              C       7.239779      23.224375      40.811149       0.062701      40.398325 0.39968388E+03  0.91651211E+04                                10.419371                            6.713423      -0.056946       2.003526                    0.999172      26.148762      73.299138       0.631658       0.422866      -1.064278      -0.011709       0.002166      -0.025225       0.027894      -0.002501      -0.002291      -0.025194      -0.041045      -0.030095      -0.024249      -0.014369       0.038618             14.716667      14.642834       3.460994       4.715470      11.207284       8.688478      18.299883          -0.000006
          490              C       7.923269      22.654741      39.755887      -0.136140      37.683687 0.44498436E+03  0.10597810E+05                                10.030517                            7.176003      -0.159683       1.932624                    0.998438      29.818566      88.311011       0.592629       0.433962      -1.045804      -0.009602       0.007125       0.001231       0.012020      -0.014749       0.002667      -0.035207      -0.052082      -0.045440      -0.035006      -0.019851       0.054857             12.656459      12.643883       1.407313       1.984112       9.713170       6.917770      15.612323          -0.000002
          491              C       7.188998      22.032312      38.764857       0.092166      30.203540 0.34794377E+03  0.78093364E+04                                 8.750487                            6.392602       0.000861       2.021687                    0.998553      26.632522      77.114532       0.619617       0.440431      -1.039683      -0.042708       0.002595       0.021169       0.047737      -0.012180      -0.014304      -0.029218      -0.044018      -0.033112      -0.040767      -0.002767       0.043534             10.760858      12.065034       1.048509       1.661537       7.524642       4.885818      12.692896          -0.000002
          492              C       7.953464      23.880148      41.928811       0.374395      35.188978 0.32904508E+03  0.72569347E+04                                 9.878309                            6.329140      -0.332005       1.928638                    0.998891      24.296406      68.931773       0.608335       0.456526      -1.034065       0.010432       0.021892       0.017456       0.029880      -0.039827       0.014446      -0.051165      -0.097005      -0.080721      -0.052674      -0.045964       0.098637             14.009269      13.741668       4.387354       4.069573      10.600543       7.701589      17.685597          -0.000008
          493              C       7.934249      24.844357      43.962715       0.370535      34.302184 0.32768167E+03  0.72286634E+04                                 9.723848                            6.324508      -0.371472       1.912927                    0.998750      24.495050      69.796759       0.606551       0.457754      -1.032042       0.011808      -0.000978      -0.027554       0.029993      -0.032805       0.014532      -0.045292      -0.090723      -0.066560      -0.044893      -0.042776       0.087669             13.460193      13.593152      -0.428559      -5.897906       7.764151       5.178164      19.023276          -0.000005
          494              C       9.835120      24.819348      42.750998       0.366117      35.103417 0.33862219E+03  0.75315022E+04                                 9.881265                            6.438513      -0.385205       1.907573                    0.998636      24.694600      70.651470       0.599864       0.459079      -1.031310      -0.028349      -0.000978       0.002651       0.028490      -0.030748       0.017675      -0.052482      -0.093279      -0.039118      -0.049710      -0.041941       0.091651             13.800816      23.053179       4.675357      -2.483205       8.046935       1.928031      10.302334          -0.000006
          495              C       7.197233      25.263940      45.189115       0.068120      38.858568 0.40963839E+03  0.94623571E+04                                10.205204                            6.832791      -0.106881       1.986619                    0.999265      26.387771      74.523314       0.620412       0.427392      -1.060213      -0.011340       0.018072       0.014568       0.025835      -0.011469       0.011992      -0.021100      -0.028215      -0.032018      -0.024216      -0.011666       0.035882             13.726573      13.748011      -0.590751      -6.401852       7.795824       5.109547      19.635884          -0.000001
          496              C       5.842605      24.972177      45.314828      -0.148793      34.770039 0.44441618E+03  0.10543574E+05                                 9.391918                            7.101667      -0.056120       1.957281                    0.999429      29.790477      87.047431       0.606661       0.425561      -1.054647      -0.002759       0.021374      -0.007268       0.022743       0.004827       0.015770      -0.016864      -0.040626      -0.070738      -0.037628       0.000812       0.036816             11.126855      12.853004       0.238277      -4.286087       6.369857       2.658063      14.157703           0.000000
          497              C       7.809354      25.986402       0.311991      -0.148624      34.682494 0.44330324E+03  0.10552149E+05                                 9.483059                            7.164428      -0.133877       1.939132                    0.998796      29.941817      88.772242       0.592615       0.434204      -1.045226      -0.010984       0.005039      -0.009988       0.015678      -0.010319       0.012822      -0.033373      -0.049707      -0.057215      -0.037637      -0.016006       0.053643             11.197231      10.917914       0.462001      -3.104737       7.208059       3.790433      15.465720          -0.000001
          498              C      11.252882      25.255604      42.536275       0.062739      39.515562 0.41624511E+03  0.96766606E+04                                10.373594                            6.926269      -0.241806       1.941895                    0.998897      26.766440      76.430705       0.609605       0.432196      -1.054724       0.017868       0.015992      -0.007931       0.025257      -0.014592       0.002865      -0.000941      -0.046582      -0.043403      -0.021184      -0.013593       0.034777             14.182252      24.035461       5.496225      -2.285137       7.688460       0.916610      10.822835          -0.000002
          499              C      11.983036      25.778000      43.591538      -0.138780      35.500438 0.44447944E+03  0.10574288E+05                                 9.602457                            7.148240      -0.093572       1.949200                    0.999091      29.889181      88.240368       0.597212       0.431100      -1.048376      -0.003998       0.016962      -0.010203       0.020194      -0.022958       0.006796      -0.010961      -0.064471       0.006951      -0.040972      -0.001367       0.042339             11.677385      17.837834       4.427119      -0.367886       7.096354       0.879419      10.097967           0.000000
          500              C      11.822457      25.186137      41.292900      -0.133691      36.449119 0.45050709E+03  0.10774531E+05                                 9.860477                            7.257576      -0.200482       1.920854                    0.998326      29.932762      89.161136       0.584112       0.438443      -1.041954       0.003027       0.002993       0.006695       0.007933      -0.030159       0.013966      -0.014146      -0.047955      -0.014355      -0.037598      -0.010126       0.047724             12.027309      17.923476       4.112861      -2.840223       7.459185       1.059084      10.699265          -0.000001
          501              C       7.102532      26.333740       1.421393       0.088320      27.427387 0.34268630E+03  0.76738451E+04                                 8.178147                            6.331293      -0.047986       2.001167                    0.998968      26.848985      78.041810       0.623549       0.438651      -1.039145      -0.044554      -0.011804      -0.014955       0.048457      -0.004965       0.021650      -0.034972      -0.041311      -0.060490      -0.046548      -0.005413       0.051961              9.356959      10.331289       1.061129      -2.503783       6.132597       2.227288      11.606992          -0.000000
          502              C       5.201661      25.363974       0.598288       0.079690      27.605390 0.33958803E+03  0.75644803E+04                                 8.088328                            6.201107       0.096658       2.042661                    0.999583      26.746278      76.782156       0.647533       0.424637      -1.050764       0.030442       0.042644       0.006827       0.052838       0.001540       0.026270      -0.022514      -0.035767      -0.074631      -0.048087       0.008262       0.039826              9.297240      10.664579       0.693517      -2.466992       5.503997       1.878411      11.723145           0.000001
          503              C      13.269040      26.242043      43.352957       0.086994      28.816630 0.34667839E+03  0.77640433E+04                                 8.400839                            6.322878       0.083751       2.041594                    0.999479      26.711720      76.941883       0.632428       0.432448      -1.045768      -0.001582       0.001974      -0.046426       0.046495      -0.031739       0.005991      -0.002038      -0.070699       0.019563      -0.051179       0.006501       0.044678              9.980669      14.315618       3.440017      -0.636539       6.089555       0.623334       9.536833           0.000000
          504              C      13.111206      25.664073      41.118552       0.091479      28.564320 0.34257859E+03  0.76543445E+04                                 8.380707                            6.306107       0.061873       2.040168                    0.999015      26.557757      76.569275       0.629745       0.435305      -1.043379       0.008562       0.007926       0.042552       0.044123      -0.024348       0.012797      -0.011287      -0.063244       0.026722      -0.045746       0.003537       0.042209              9.936098      13.984785       3.637033      -1.514948       6.678467       0.961244       9.145041           0.000000
          505              I      11.521886      23.214371      37.842649      -0.460964     464.005278 0.18925662E+05  0.10463073E+07                                36.886355                           34.322794       1.489015       1.830998                    0.999935     170.087285     561.961517       0.474627       0.233424      -1.343434       0.006198       0.200693       0.102474       0.225427      -0.024326      -0.102075       0.211363      -0.415198      -0.576188      -0.309492      -0.078942       0.388433             39.924887      33.853864      -5.816493      -4.734138      49.325831      13.572154      36.594968          -0.000004
          506              I       9.483219      19.377264      37.010367      -0.466020     476.401217 0.20166279E+05  0.11318772E+07                                37.608218                           35.511946       1.375663       1.800632                    0.999976     171.386357     569.142723       0.465348       0.234506      -1.342897      -0.211608      -0.167571       0.088686       0.284118       0.204362       0.073909      -0.024903       0.235568      -0.674636      -0.255273      -0.097695       0.352968             40.015611      55.687782       2.117082       3.191175      31.181706      -2.043820      33.177346          -0.000027
          507              I       0.697215       0.390685      27.577693      -0.433706     421.910790 0.18924197E+05  0.10453154E+07                                34.563714                           34.334222       1.419061       1.820705                    0.999854     168.194164     553.921597       0.474688       0.233598      -1.344329      -0.140473       0.242595       0.079236       0.291313      -0.209790      -0.151986       0.189128      -0.246713      -0.327993      -0.242456      -0.166823       0.409280             35.325836      29.698891      -3.600337      -2.949832      48.777906       3.963920      27.500711          -0.000141
          508              I       4.498270      26.178966      26.003057      -0.468280     454.863380 0.20069801E+05  0.11249748E+07                                36.463578                           35.378679       1.359446       1.795734                    0.999978     171.446895     568.740426       0.467235       0.233868      -1.343976       0.199839       0.128775      -0.058734       0.244884       0.020337      -0.034872      -0.021341       0.628017      -0.556289      -0.231259      -0.178248       0.409507             38.417419      58.253830       4.598475       4.613258      30.694079      -2.653040      26.304347          -0.000118
          509              I       3.082430      11.837818      28.970181      -0.457745     496.949611 0.20282145E+05  0.11407540E+07                                38.824320                           35.687236       1.310293       1.784349                    0.999994     171.763769     572.205126       0.462471       0.235474      -1.340642       0.163743      -0.166826       0.162969       0.284959      -0.152605       0.150699      -0.267655       0.042599       0.172290      -0.272082      -0.118995       0.391077             42.824943      46.563295     -15.420578       9.176107      46.984481     -12.946939      34.927054          -0.000063
          510              I       3.055942      13.593678      24.836303      -0.454323     505.041796 0.19830019E+05  0.11036954E+07                                38.750529                           34.881456       1.602408       1.861554                    0.999932     167.668696     546.918154       0.478281       0.230090      -1.354967       0.132558      -0.030930      -0.153144       0.204893       0.047573      -0.240078      -0.077957       0.228197       0.655679      -0.237082      -0.151026       0.388109             43.863725      55.082886       1.228770     -21.613449      27.691127      -0.699105      48.817161          -0.000023
          511              I       2.202814      18.466129      14.902149      -0.460938     464.004298 0.18925590E+05  0.10463028E+07                                36.886450                           34.322850       1.488986       1.830996                    0.999935     170.086014     561.957934       0.474624       0.233426      -1.343432      -0.006185      -0.200719       0.102714       0.225558      -0.024330       0.102091      -0.211436      -0.415236      -0.576371      -0.309578      -0.078941       0.388519             39.925067      33.853942      -5.816575       4.734205      49.326130     -13.572404      36.595130           0.000015
          512              I       4.241481      22.303236      14.069867      -0.465968     476.410001 0.20166750E+05  0.11319109E+07                                37.608842                           35.512506       1.375513       1.800598                    0.999976     171.386570     569.146258       0.465342       0.234508      -1.342893       0.211601       0.167562       0.088911       0.284179       0.204347      -0.073885       0.024921       0.235587      -0.674724      -0.255291      -0.097678       0.352969             40.016309      55.688878       2.117149      -3.191183      31.182270       2.043923      33.177779           0.000044
          513              I      13.027485      13.502815       4.637193      -0.433552     421.866647 0.18921571E+05  0.10451325E+07                                34.560872                           34.331459       1.419214       1.820756                    0.999853     168.188673     553.890548       0.474715       0.233592      -1.344339       0.140509      -0.242575       0.079307       0.291333      -0.209783       0.151987      -0.189130      -0.246755      -0.327726      -0.242433      -0.166831       0.409264             35.322849      29.696304      -3.599864       2.949542      48.773611      -3.963725      27.498633           0.000059
          514              I       9.226430      15.501534       3.062557      -0.468104     454.816616 0.20067073E+05  0.11247817E+07                                36.460670                           35.375895       1.359626       1.795793                    0.999978     171.441022     568.707645       0.467261       0.233863      -1.343985      -0.199870      -0.128712      -0.058700       0.244869       0.020324       0.034861       0.021342       0.628007      -0.556320      -0.231253      -0.178252       0.409505             38.414302      58.248805       4.598148      -4.612887      30.691795       2.652836      26.302304           0.000081
          515              I      10.642270       2.055682       6.029681      -0.457718     496.935810 0.20281418E+05  0.11407018E+07                                38.823305                           35.686322       1.310372       1.784368                    0.999994     171.763709     572.200377       0.462483       0.235471      -1.340648      -0.163712       0.166844       0.163078       0.285014      -0.152677      -0.150778       0.267597       0.042516       0.172648      -0.272002      -0.119145       0.391146             42.823787      46.561984     -15.420239      -9.175925      46.983175      12.946526      34.926201           0.000095
          516              I      10.668758       0.299822       1.895803      -0.454331     505.049782 0.19830419E+05  0.11037233E+07                                38.750934                           34.881808       1.602368       1.861542                    0.999932     167.669979     546.923990       0.478278       0.230090      -1.354967      -0.132535       0.030921      -0.153104       0.204848       0.047578       0.240092       0.077941       0.228137       0.655609      -0.237038      -0.151060       0.388098             43.864182      55.083418       1.228798      21.613683      27.691484       0.699143      48.817645           0.000018
          517              I       4.659536       4.572629      30.978851      -0.460968     464.007506 0.18925762E+05  0.10463149E+07                                36.886676                           34.323058       1.488968       1.830992                    0.999935     170.086185     561.959544       0.474621       0.233426      -1.343430       0.006184      -0.200726      -0.102698       0.225557       0.024326       0.102089       0.211433      -0.415219      -0.576400      -0.309581      -0.078930       0.388511             39.925315      33.854172       5.816603       4.734226      49.326474      13.572456      36.595298          -0.000025
          518              I       2.620869       8.409736      31.811133      -0.465999     476.415059 0.20167029E+05  0.11319307E+07                                37.609183                           35.512820       1.375486       1.800590                    0.999976     171.386945     569.149061       0.465338       0.234509      -1.342891      -0.211603       0.167571      -0.088912       0.284185      -0.204345      -0.073888      -0.024930       0.235563      -0.674773      -0.255309      -0.097661       0.352969             40.016685      55.689394      -2.117181      -3.191229      31.182583      -2.043946      33.178078          -0.000043
          519              I       7.559565      27.396315      41.243807      -0.433536     421.859511 0.18921142E+05  0.10451026E+07                                34.560424                           34.331016       1.419237       1.820764                    0.999853     168.187711     553.885309       0.474720       0.233592      -1.344340      -0.140513      -0.242591      -0.079328       0.291354       0.209790       0.151988       0.189149      -0.246755      -0.327681      -0.242429      -0.166849       0.409278             35.322378      29.695911       3.599818       2.949507      48.772871       3.963729      27.498352           0.000069
          520              I      11.360620       1.608034      42.818443      -0.468110     454.814380 0.20066935E+05  0.11247720E+07                                36.460510                           35.375733       1.359626       1.795793                    0.999978     171.440953     568.706663       0.467263       0.233863      -1.343986       0.199872      -0.128725       0.058698       0.244876      -0.020323       0.034858      -0.021340       0.628009      -0.556298      -0.231254      -0.178248       0.409502             38.414133      58.248533      -4.598139      -4.612879      30.691649      -2.652814      26.302217           0.000094
          521              I       9.944780      15.949182      39.851319      -0.457747     496.939293 0.20281601E+05  0.11407151E+07                                38.823575                           35.686564       1.310338       1.784358                    0.999994     171.763689     572.201631       0.462480       0.235472      -1.340646       0.163703       0.166878      -0.163120       0.285052       0.152670      -0.150771      -0.267617       0.042527       0.172678      -0.272024      -0.119132       0.391155             42.824076      46.562207      15.420315      -9.175999      46.983504     -12.946691      34.926516          -0.000014
          522              I       9.918292      14.193322      43.985197      -0.454299     505.043660 0.19830105E+05  0.11037011E+07                                38.750553                           34.881466       1.602391       1.861550                    0.999932     167.669435     546.920537       0.478282       0.230089      -1.354968       0.132534       0.030935       0.153079       0.204830      -0.047582       0.240090      -0.077937       0.228134       0.655583      -0.237031      -0.151059       0.388091             43.863742      55.082759      -1.228811      21.613475      27.691234      -0.699165      48.817233           0.000086
          523              I       9.065164       9.320871       8.038351      -0.460956     464.002175 0.18925495E+05  0.10462957E+07                                36.886179                           34.322629       1.489033       1.831004                    0.999935     170.086819     561.959227       0.474628       0.233424      -1.343435      -0.006192       0.200715      -0.102501       0.225458       0.024336      -0.102077      -0.211366      -0.415249      -0.576175      -0.309493      -0.078965       0.388458             39.924709      33.853668       5.816508      -4.734123      49.325661     -13.572102      36.594798           0.000025
          524              I      11.103831       5.483764       8.870633      -0.465969     476.392397 0.20165789E+05  0.11318424E+07                                37.607650                           35.511418       1.375690       1.800642                    0.999976     171.385513     569.137355       0.465354       0.234505      -1.342899       0.211602      -0.167569      -0.088697       0.284117      -0.204366       0.073907       0.024884       0.235596      -0.674607      -0.255255      -0.097720       0.352975             40.015001      55.686931      -2.117037       3.191119      31.181239       2.043762      33.176834           0.000099
          525              I       6.165135      14.284185      18.303307      -0.433644     421.897996 0.18923430E+05  0.10452620E+07                                34.562899                           34.333422       1.419067       1.820712                    0.999853     168.192456     553.912220       0.474696       0.233596      -1.344332       0.140481       0.242614      -0.079207       0.291325       0.209791      -0.151978      -0.189138      -0.246716      -0.327980      -0.242448      -0.166836       0.409284             35.324984      29.698147       3.600208      -2.949748      48.776669      -3.963890      27.500135          -0.000022
          526              I       2.364080      12.285466      19.877943      -0.468232     454.854751 0.20069292E+05  0.11249389E+07                                36.463072                           35.378187       1.359462       1.795742                    0.999978     171.445552     568.733683       0.467239       0.233868      -1.343977      -0.199858       0.128784       0.058773       0.244914      -0.020330      -0.034884       0.021333       0.628039      -0.556323      -0.231259      -0.178265       0.409525             38.416885      58.252998      -4.598438       4.613222      30.693651       2.652989      26.304007          -0.000072
          527              I       3.779920      25.731318      16.910819      -0.457745     496.950486 0.20282190E+05  0.11407571E+07                                38.824324                           35.687238       1.310282       1.784346                    0.999994     171.764219     572.206570       0.462472       0.235474      -1.340643      -0.163728      -0.166846      -0.162939       0.284945       0.152618       0.150710       0.267635       0.042577       0.172313      -0.272057      -0.119021       0.391078             42.824942      46.563233      15.420583       9.176120      46.984495      12.946968      34.927098           0.000008
          528              I       3.806408      27.487178      21.044697      -0.454326     505.040448 0.19829952E+05  0.11036907E+07                                38.750480                           34.881412       1.602405       1.861554                    0.999932     167.668351     546.916874       0.478280       0.230090      -1.354966      -0.132546      -0.030959       0.153187       0.204923      -0.047576      -0.240087       0.077957       0.228177       0.655727      -0.237080      -0.151043       0.388123             43.863655      55.082674      -1.228775     -21.613423      27.691102       0.699116      48.817190          -0.000011
          529              I       2.202814       4.572629       8.038351      -0.460956     464.002311 0.18925502E+05  0.10462962E+07                                36.886190                           34.322639       1.489032       1.831004                    0.999935     170.086820     561.959283       0.474628       0.233424      -1.343435      -0.006192      -0.200715      -0.102501       0.225459      -0.024336      -0.102077       0.211367      -0.415249      -0.576177      -0.309493      -0.078966       0.388459             39.924721      33.853679      -5.816511      -4.734125      49.325674      13.572107      36.594808           0.000025
          530              I       4.241481       8.409736       8.870633      -0.465969     476.391991 0.20165766E+05  0.11318408E+07                                37.607622                           35.511392       1.375690       1.800643                    0.999976     171.385491     569.137154       0.465354       0.234505      -1.342899       0.211603       0.167569      -0.088697       0.284116       0.204366       0.073907      -0.024883       0.235595      -0.674606      -0.255254      -0.097721       0.352975             40.014970      55.686884       2.117036       3.191120      31.181217      -2.043759      33.176810           0.000097
          531              I      13.027485      27.396315      18.303307      -0.433635     421.896026 0.18923314E+05  0.10452540E+07                                34.562773                           34.333301       1.419072       1.820714                    0.999853     168.192212     553.910844       0.474697       0.233596      -1.344332       0.140485      -0.242616      -0.079207       0.291329      -0.209792      -0.151980       0.189138      -0.246721      -0.327965      -0.242449      -0.166836       0.409286             35.324849      29.698026      -3.600177      -2.949728      48.776474       3.963879      27.500045          -0.000012
          532              I       9.226430       1.608034      19.877943      -0.468216     454.848092 0.20068903E+05  0.11249114E+07                                36.462655                           35.377787       1.359479       1.795748                    0.999978     171.444756     568.729130       0.467243       0.233867      -1.343978      -0.199855      -0.128783       0.058773       0.244911       0.020329      -0.034882      -0.021328       0.628035      -0.556317      -0.231254      -0.178267       0.409521             38.416436      58.252286       4.598381       4.613163      30.693308      -2.652955      26.303714          -0.000061
          533              I      10.642270      15.949182      16.910819      -0.457744     496.950027 0.20282166E+05  0.11407554E+07                                38.824299                           35.687215       1.310283       1.784346                    0.999994     171.764154     572.206238       0.462472       0.235474      -1.340643      -0.163731       0.166843      -0.162936       0.284943      -0.152617       0.150710      -0.267635       0.042580       0.172306      -0.272058      -0.119019       0.391077             42.824916      46.563228     -15.420573       9.176115      46.984451     -12.946951      34.927068           0.000010
          534              I      10.668758      14.193322      21.044697      -0.454324     505.039437 0.19829901E+05  0.11036871E+07                                38.750424                           34.881363       1.602410       1.861556                    0.999932     167.668213     546.916183       0.478281       0.230090      -1.354967      -0.132546       0.030958       0.153187       0.204922       0.047576      -0.240086      -0.077957       0.228180       0.655726      -0.237081      -0.151041       0.388122             43.863596      55.082627       1.228769     -21.613393      27.691062      -0.699111      48.817100          -0.000009
          535              I      11.521886       9.320871      30.978851      -0.460968     464.007312 0.18925751E+05  0.10463141E+07                                36.886665                           34.323047       1.488968       1.830992                    0.999935     170.086153     561.959390       0.474621       0.233426      -1.343430       0.006183       0.200727      -0.102699       0.225558      -0.024326       0.102090      -0.211433      -0.415220      -0.576401      -0.309582      -0.078930       0.388513             39.925304      33.854162      -5.816601       4.734226      49.326458     -13.572456      36.595292          -0.000024
          536              I       9.483219       5.483764      31.811133      -0.466001     476.415351 0.20167046E+05  0.11319319E+07                                37.609201                           35.512837       1.375485       1.800590                    0.999976     171.386979     569.149256       0.465338       0.234509      -1.342891      -0.211604      -0.167570      -0.088911       0.284185       0.204346      -0.073887       0.024930       0.235563      -0.674773      -0.255308      -0.097661       0.352969             40.016703      55.689420       2.117182      -3.191229      31.182598       2.043945      33.178092          -0.000048
          537              I       0.697215      14.284185      41.243807      -0.433534     421.859390 0.18921133E+05  0.10451020E+07                                34.560415                           34.331006       1.419238       1.820764                    0.999853     168.187698     553.885230       0.474720       0.233592      -1.344340      -0.140512       0.242591      -0.079328       0.291354      -0.209790       0.151988      -0.189149      -0.246755      -0.327681      -0.242429      -0.166849       0.409278             35.322370      29.695904      -3.599821       2.949511      48.772860      -3.963731      27.498346           0.000071
          538              I       4.498270      12.285466      42.818443      -0.468108     454.814543 0.20066945E+05  0.11247727E+07                                36.460521                           35.375745       1.359626       1.795793                    0.999978     171.440961     568.706742       0.467263       0.233863      -1.343986       0.199871       0.128724       0.058697       0.244875       0.020324       0.034857       0.021341       0.628008      -0.556298      -0.231254      -0.178247       0.409502             38.414145      58.248551       4.598133      -4.612883      30.691658       2.652816      26.302225           0.000094
          539              I       3.082430      25.731318      39.851319      -0.457747     496.939324 0.20281603E+05  0.11407152E+07                                38.823577                           35.686566       1.310338       1.784358                    0.999994     171.763691     572.201647       0.462480       0.235472      -1.340646       0.163703      -0.166877      -0.163120       0.285052      -0.152670      -0.150770       0.267617       0.042528       0.172677      -0.272024      -0.119131       0.391155             42.824078      46.562208     -15.420315      -9.175999      46.983505      12.946693      34.926520          -0.000017
          540              I       3.055942      27.487178      43.985197      -0.454299     505.043862 0.19830115E+05  0.11037019E+07                                38.750564                           34.881476       1.602390       1.861549                    0.999932     167.669457     546.920658       0.478282       0.230089      -1.354968       0.132534      -0.030935       0.153079       0.204831       0.047582       0.240090       0.077937       0.228135       0.655583      -0.237032      -0.151059       0.388091             43.863755      55.082773       1.228811      21.613482      27.691241       0.699165      48.817252           0.000085
          541              I       9.065164      23.214371      14.902149      -0.460938     464.004862 0.18925621E+05  0.10463049E+07                                36.886485                           34.322884       1.488985       1.830996                    0.999935     170.086073     561.958296       0.474624       0.233426      -1.343431      -0.006189       0.200717       0.102712       0.225556       0.024329       0.102091       0.211436      -0.415231      -0.576368      -0.309577      -0.078939       0.388516             39.925104      33.853981       5.816581       4.734208      49.326171      13.572407      36.595159           0.000016
          542              I      11.103831      19.377264      14.069867      -0.465963     476.408922 0.20166690E+05  0.11319066E+07                                37.608773                           35.512442       1.375515       1.800599                    0.999976     171.386464     569.145593       0.465342       0.234508      -1.342893       0.211601      -0.167564       0.088911       0.284179      -0.204347      -0.073886      -0.024920       0.235587      -0.674723      -0.255290      -0.097679       0.352969             40.016236      55.688775      -2.117144      -3.191181      31.182213      -2.043922      33.177720           0.000052
          543              I       6.165135       0.390685       4.637193      -0.433550     421.866371 0.18921555E+05  0.10451313E+07                                34.560854                           34.331442       1.419214       1.820756                    0.999853     168.188634     553.890334       0.474716       0.233592      -1.344339       0.140509       0.242574       0.079307       0.291333       0.209782       0.151986       0.189130      -0.246756      -0.327724      -0.242432      -0.166831       0.409263             35.322831      29.696293       3.599866       2.949543      48.773583       3.963725      27.498618           0.000061
          544              I       2.364080      26.178966       3.062557      -0.468106     454.818251 0.20067168E+05  0.11247885E+07                                36.460772                           35.375993       1.359623       1.795792                    0.999978     171.441218     568.708764       0.467260       0.233864      -1.343985      -0.199872       0.128713      -0.058701       0.244871      -0.020325       0.034862      -0.021343       0.628010      -0.556323      -0.231255      -0.178252       0.409507             38.414412      58.248983      -4.598167      -4.612904      30.691878      -2.652842      26.302376           0.000088
          545              I       3.779920      11.837818       6.029681      -0.457718     496.935519 0.20281404E+05  0.11407008E+07                                38.823285                           35.686305       1.310372       1.784368                    0.999994     171.763695     572.200250       0.462483       0.235470      -1.340648      -0.163712      -0.166845       0.163078       0.285014       0.152676      -0.150778      -0.267597       0.042516       0.172649      -0.272001      -0.119145       0.391147             42.823761      46.561954      15.420223      -9.175918      46.983144     -12.946516      34.926187           0.000095
          546              I       3.806408      13.593678       1.895803      -0.454331     505.049746 0.19830418E+05  0.11037232E+07                                38.750931                           34.881807       1.602368       1.861542                    0.999932     167.669979     546.923982       0.478278       0.230090      -1.354967      -0.132536      -0.030921      -0.153103       0.204847      -0.047578       0.240092      -0.077941       0.228137       0.655608      -0.237038      -0.151060       0.388098             43.864176      55.083406      -1.228801      21.613677      27.691483      -0.699145      48.817639           0.000018
          547              I       4.659536      18.466129      37.842649      -0.460964     464.005191 0.18925657E+05  0.10463070E+07                                36.886347                           34.322787       1.489015       1.830998                    0.999935     170.087290     561.961495       0.474627       0.233424      -1.343435       0.006198      -0.200693       0.102474       0.225426       0.024326      -0.102074      -0.211362      -0.415198      -0.576187      -0.309491      -0.078942       0.388433             39.924879      33.853856       5.816491      -4.734137      49.325819     -13.572150      36.594961          -0.000003
          548              I       2.620869      22.303236      37.010367      -0.466021     476.401386 0.20166288E+05  0.11318778E+07                                37.608230                           35.511956       1.375662       1.800632                    0.999976     171.386370     569.142818       0.465348       0.234506      -1.342897      -0.211608       0.167572       0.088687       0.284119      -0.204362       0.073909       0.024903       0.235568      -0.674637      -0.255273      -0.097695       0.352968             40.015623      55.687799      -2.117082       3.191175      31.181715       2.043821      33.177356          -0.000029
          549              I       7.559565      13.502815      27.577693      -0.433708     421.911071 0.18924214E+05  0.10453166E+07                                34.563733                           34.334241       1.419060       1.820705                    0.999854     168.194188     553.921764       0.474687       0.233598      -1.344329      -0.140473      -0.242595       0.079235       0.291313       0.209790      -0.151986      -0.189128      -0.246712      -0.327995      -0.242457      -0.166823       0.409280             35.325856      29.698906       3.600340      -2.949831      48.777936      -3.963918      27.500727          -0.000141
          550              I      11.360620      15.501534      26.003057      -0.468283     454.863748 0.20069822E+05  0.11249763E+07                                36.463602                           35.378702       1.359445       1.795733                    0.999978     171.446929     568.740649       0.467234       0.233868      -1.343976       0.199839      -0.128776      -0.058735       0.244885      -0.020337      -0.034872       0.021341       0.628019      -0.556288      -0.231259      -0.178248       0.409508             38.417447      58.253879      -4.598479       4.613263      30.694098       2.653043      26.304365          -0.000116
          551              I       9.944780       2.055682      28.970181      -0.457745     496.949341 0.20282130E+05  0.11407530E+07                                38.824303                           35.687220       1.310294       1.784350                    0.999994     171.763748     572.204979       0.462471       0.235474      -1.340642       0.163743       0.166827       0.162972       0.284961       0.152606       0.150700       0.267655       0.042598       0.172293      -0.272082      -0.118997       0.391078             42.824924      46.563272      15.420573       9.176103      46.984466      12.946934      34.927035          -0.000063
          552              I       9.918292       0.299822      24.836303      -0.454323     505.041824 0.19830020E+05  0.11036954E+07                                38.750528                           34.881454       1.602407       1.861554                    0.999932     167.668734     546.918279       0.478281       0.230090      -1.354967       0.132559       0.030928      -0.153139       0.204890      -0.047573      -0.240078       0.077957       0.228197       0.655671      -0.237081      -0.151027       0.388107             43.863722      55.082892      -1.228773     -21.613444      27.691129       0.699108      48.817145          -0.000023
          553              N      12.747501      20.467904      35.602738      -0.162775      36.478965 0.51116314E+03  0.12391824E+05                                 9.535892                            7.545517      -0.339896       1.938741                    0.995991      27.539634      77.863137       0.604896       0.417686      -1.073866       0.039555      -0.012286      -0.101271       0.109414       0.002822       0.017589      -0.011439      -0.048536      -0.125938      -0.050210       0.003471       0.046739             11.390095       6.988007       0.349273      -3.833564      10.944858      -0.279407      16.237419           0.000006
[truncated: 64,866 more chars]
