# Supplementary material for: A collection of forcefield precursors for metal–organic frameworks
Source: RSC Adv. 2019 Nov 13;9(63):36492–507. doi: 10.1039/c9ra07327b (PMC9075174; doi:10.1039/c9ra07327b)
Supplement: RA-009-C9RA07327B-s4652 [file RA-009-C9RA07327B-s4652.xyz]

   42
jmolscript: load "" {1 1 1} spacegroup "x,y,z" unitcell [{      6.091500     0.000000     0.000000 }, {      2.288142     9.694634     0.000000 }, {      2.087818     4.456008    12.421809 }]
Eu     6.631599     7.320674     9.986016     1.208899
Eu     3.835861     6.829968     2.435793     1.208899
H      5.201312     0.557618     0.332904     0.108088
H      3.293948     5.976148     7.835677     0.108789
H      2.808802     8.262432     9.549887     0.445230
H      8.664146     9.342950    10.394570     0.462241
H      5.266148    13.593024    12.088905     0.108087
H      7.173512     8.174494     4.586132     0.108790
H      7.658658     5.888210     2.871922     0.445230
H      1.803314     4.807692     2.027239     0.462241
C      3.607924     6.081057    10.660396     0.559383
C      4.418676     5.163415    11.569673     0.069122
C      4.307681     0.346569     0.185085     0.058731
C      5.934027     8.481644     6.961182     0.526394
C      7.175249     7.732559     6.551262     0.077059
C      2.819961     6.441191     7.183532     0.058219
C      5.791194     9.740574    12.005678     0.484631
C      6.859536     8.069585     1.761413     0.559383
C      6.048784     8.987227     0.852136     0.069131
C      6.159779    13.804073    12.236724     0.058742
C      4.533433     5.668998     5.460627     0.526398
C      3.292211     6.418083     5.870547     0.077059
C      7.647499     7.709451     5.238277     0.058221
C      4.676266     4.410068     0.416131     0.484623
N      5.702825     5.529663    11.760969    -0.213336
N      7.823594     7.097146     7.533827    -0.197418
N      4.764635     8.620979     0.660840    -0.213339
N      2.643866     7.053496     4.887982    -0.197419
O      4.243587     7.040725    10.125017    -0.586782
O      2.388042     5.867521    10.529967    -0.564647
O      5.637181     8.445181     8.164855    -0.466325
O      5.279102     9.064773     6.084202    -0.377991
O      3.164627     6.238546     0.167694    -0.482836
O      5.649084     9.399001    10.815669    -0.398390
O      8.447078     8.957869     9.677831    -0.879066
O      6.223873     7.109917     2.296792    -0.586782
O      8.079418     8.283121     1.891842    -0.564648
O      4.830279     5.705461     4.256954    -0.466326
O      5.188358     5.085869     6.337607    -0.377993
O      7.302833     7.912096    12.254115    -0.482836
O      4.818376     4.751641     1.606140    -0.398389
O      2.020382     5.192773     2.743978    -0.879066

The following XYZ coordinates are in angstroms. Other properties are in atomic units.
The sperically averaged electron density of each atom fit to a function of the form exp(a - br)
eigen_1, eigen_2 and eigen_3 are the three eigenvalues of traceless quadrupole moment tensor
  atom number  atomic symbol              X              Y              Z     net charge C6 coefficient C8 coefficient C10 coefficient fluctuating dipole atomic polarizability isotropic forcefield polarizability              a              b squared Pearson coefficient          <r^3>          <r^4>         wp_QDO          m_QDO          q_QDO       dipole_x       dipole_y       dipole_z         dipole            Qxy            Qxz            Qyz     Q(x^2-y^2)  Q(3z^2 - R^2)        eigen_1        eigen_2        eigen_3 static polarizability      alpha(xx)      alpha(xy)      alpha(xz)      alpha(yy)      alpha(yz)      alpha(zz) atomic spin moment
            1             Eu       6.631599       7.320674       9.986016       1.208899     245.097190 0.68656091E+04  0.29024289E+06                                27.060048                           23.605636       0.733430       1.876325                    0.999755      98.943427     272.362117       0.476036       0.304357      -1.275968      -0.039248       0.017542      -0.012277       0.044708      -0.003481       0.113254       0.090283      -0.179351      -0.389359      -0.218746       0.033366       0.185381             30.730907      34.092859       1.632170      -3.701445      21.851696      -0.181097      36.248166           0.030985
            2             Eu       3.835861       6.829968       2.435793       1.208899     245.097372 0.68656153E+04  0.29024321E+06                                27.060054                           23.605641       0.733438       1.876327                    0.999755      98.943501     272.362329       0.476036       0.304357      -1.275968       0.039245      -0.017542       0.012275       0.044705      -0.003480       0.113253       0.090286      -0.179351      -0.389365      -0.218748       0.033364       0.185384             30.730913      34.092851       1.632174      -3.701442      21.851701      -0.181104      36.248186           0.030986
            3              H       5.201312       0.557618       0.332904       0.108088       1.282056 0.91159624E+01  0.92574878E+02                                 1.951018                            1.762939      -1.341845       2.245163                    0.993828       3.722762      10.641719       0.471750       1.278508      -0.708243       0.038497       0.014516       0.007766       0.041869       0.007280       0.006018       0.002574       0.011481      -0.020033      -0.008717      -0.005901       0.014618              2.060050       2.924233       0.233682       0.097827       1.729846      -0.095172       1.526071           0.000615
            4              H       3.293948       5.976148       7.835677       0.108789       1.267291 0.93544395E+01  0.95622620E+02                                 1.939710                            1.790886      -1.342305       2.244979                    0.993891       3.713732      10.654704       0.466030       1.285729      -0.707168       0.019323      -0.023535       0.031403       0.043743      -0.005653       0.005144      -0.010608      -0.007370       0.006128      -0.008330      -0.007481       0.015811              2.009823       1.882921      -0.303603       0.414673       1.703988      -0.366719       2.442560           0.001996
            5              H       2.808802       8.262432       9.549887       0.445230       0.393286 0.23393384E+01  0.17938180E+02                                 1.110282                            1.071690      -2.161244       2.044518                    0.996626       2.642438       7.961697       0.433854       1.841098      -0.609420       0.002239      -0.003985      -0.009253       0.010320      -0.000577       0.000935       0.003719      -0.002428       0.014495      -0.004303      -0.002335       0.006638              1.128819       1.081001      -0.203482      -0.044009       1.269371       0.130273       1.036085           0.000156
            6              H       8.664146       9.342950      10.394570       0.462241       0.374982 0.21425055E+01  0.15545278E+02                                 0.971383                            0.948190      -1.304216       2.489611                    0.999927       1.911388       5.024497       0.536450       1.573621      -0.655280       0.001033       0.021777       0.014447       0.026153      -0.006192       0.006088       0.011118      -0.011770       0.004555      -0.015975       0.001357       0.014618              0.979480       0.872615       0.024220       0.026311       0.989114       0.199394       1.076710           0.000177
            7              H       5.266148      13.593024      12.088905       0.108087       1.282064 0.91160200E+01  0.92575600E+02                                 1.951025                            1.762944      -1.341849       2.245160                    0.993828       3.722770      10.641746       0.471750       1.278507      -0.708243      -0.038497      -0.014516      -0.007766       0.041870       0.007280       0.006018       0.002574       0.011481      -0.020033      -0.008717      -0.005901       0.014618              2.060057       2.924247       0.233684       0.097828       1.729851      -0.095172       1.526074           0.000615
            8              H       7.173512       8.174494       4.586132       0.108790       1.267275 0.93542840E+01  0.95620625E+02                                 1.939694                            1.790872      -1.342284       2.244990                    0.993891       3.713700      10.654587       0.466031       1.285731      -0.707168      -0.019323       0.023535      -0.031403       0.043743      -0.005654       0.005143      -0.010608      -0.007369       0.006127      -0.008330      -0.007480       0.015810              2.009806       1.882905      -0.303600       0.414669       1.703975      -0.366715       2.442536           0.001996
            9              H       7.658658       5.888210       2.871922       0.445230       0.393287 0.23393422E+01  0.17938215E+02                                 1.110283                            1.071691      -2.161245       2.044518                    0.996626       2.642440       7.961704       0.433854       1.841097      -0.609420      -0.002239       0.003985       0.009253       0.010320      -0.000577       0.000935       0.003719      -0.002428       0.014495      -0.004303      -0.002335       0.006638              1.128820       1.081001      -0.203482      -0.044009       1.269372       0.130273       1.036085           0.000156
           10              H       1.803314       4.807692       2.027239       0.462241       0.374982 0.21425025E+01  0.15545251E+02                                 0.971382                            0.948190      -1.304216       2.489611                    0.999927       1.911387       5.024494       0.536450       1.573622      -0.655280      -0.001032      -0.021777      -0.014447       0.026153      -0.006192       0.006088       0.011118      -0.011770       0.004555      -0.015975       0.001357       0.014618              0.979479       0.872615       0.024220       0.026311       0.989114       0.199394       1.076710           0.000177
           11              C       3.607924       6.081057      10.660396       0.559383      24.775210 0.25737232E+03  0.53507255E+04                                 7.714744                            5.629676       0.158723       2.105153                    0.999623      22.495033      62.444367       0.637998       0.461781      -1.028677      -0.040997       0.047582      -0.035565       0.072178      -0.011727      -0.028218       0.080540      -0.057500       0.157418      -0.065849      -0.051099       0.116948              9.173661      11.627784      -0.256909       1.507147       8.523339      -3.490532       7.369860           0.001097
           12              C       4.418676       5.163415      11.569673       0.069122      33.625962 0.37750794E+03  0.84857936E+04                                 8.992175                            6.440231       0.222427       2.091608                    0.999224      25.476683      69.412144       0.661350       0.412010      -1.077299       0.052790      -0.004903       0.024898       0.058572      -0.015209      -0.020163       0.062343      -0.012183       0.068423      -0.055176      -0.024068       0.079244             10.994718      12.040841      -0.615064       2.606078      11.815828      -5.478754       9.127485           0.003952
           13              C       4.307681       0.346569       0.185085       0.058731      28.112930 0.31994608E+03  0.69922534E+04                                 8.099457                            6.017683      -0.002937       2.018737                    0.999361      25.983909      72.882213       0.660317       0.424437      -1.055295      -0.028375       0.036037      -0.029404       0.054483      -0.018617      -0.018221       0.082704      -0.023053       0.065107      -0.072262      -0.027810       0.100072              9.450748      10.920270       0.433342       1.462029      10.051893      -4.052826       7.380081           0.002276
           14              C       5.934027       8.481644       6.961182       0.526394      23.892162 0.26426486E+03  0.55337188E+04                                 7.561220                            5.752347      -0.074357       2.029439                    0.999269      22.694255      63.347127       0.622940       0.469550      -1.023788      -0.041527       0.049748       0.031501       0.072053       0.071077       0.007174       0.029673      -0.060502      -0.168515      -0.066998      -0.043306       0.110304              8.605383       9.164428      -2.494579      -0.889720       5.597829      -0.300832      11.053891          -0.001577
           15              C       7.175249       7.732559       6.551262       0.077059      32.882560 0.40726364E+03  0.93946999E+04                                 9.075519                            6.849918       0.006573       2.023199                    0.999366      26.290342      74.219863       0.614572       0.432042      -1.057252       0.049522      -0.025796       0.025265       0.061288       0.044361       0.023515       0.019161      -0.055775      -0.090676      -0.048486      -0.026627       0.075113             10.624649      12.665418      -3.827639      -2.615445       6.465722       0.559563      12.742808           0.016398
           16              C       2.819961       6.441191       7.183532       0.058219      27.324071 0.33608501E+03  0.74637098E+04                                 8.076596                            6.260197      -0.010392       2.019997                    0.998814      26.451822      75.710132       0.630728       0.437279      -1.043555      -0.041487       0.026629       0.011413       0.050601       0.055562       0.032287       0.007899      -0.086607      -0.147659      -0.074582      -0.023636       0.098219              9.146171       9.971562      -2.883228      -1.402679       5.750880      -0.126165      11.716071           0.009159
           17              C       5.791194       9.740574      12.005678       0.484631      23.285474 0.26530019E+03  0.55193560E+04                                 7.211870                            5.624853       0.422488       2.190337                    0.999703      22.443421      60.934915       0.658323       0.447215      -1.044126      -0.055872       0.058545      -0.047097       0.093634       0.086678      -0.032603      -0.044717       0.043180      -0.163906      -0.081040      -0.050886       0.131925              8.128146       5.719880      -2.140144       0.007218       8.996825       3.434436       9.667734           0.064777
           18              C       6.859536       8.069585       1.761413       0.559383      24.775206 0.25737229E+03  0.53507238E+04                                 7.714740                            5.629673       0.158726       2.105154                    0.999623      22.495027      62.444316       0.637998       0.461781      -1.028677       0.040997      -0.047583       0.035565       0.072178      -0.011727      -0.028218       0.080540      -0.057500       0.157419      -0.065849      -0.051099       0.116949              9.173655      11.627773      -0.256908       1.507144       8.523337      -3.490531       7.369855           0.001099
           19              C       6.048784       8.987227       0.852136       0.069131      33.625798 0.37750581E+03  0.84857330E+04                                 8.992144                            6.440210       0.222431       2.091610                    0.999224      25.476611      69.411879       0.661352       0.412010      -1.077300      -0.052790       0.004903      -0.024898       0.058572      -0.015208      -0.020163       0.062342      -0.012183       0.068423      -0.055176      -0.024068       0.079244             10.994677      12.040790      -0.615055       2.606061      11.815790      -5.478733       9.127452           0.003953
           20              C       6.159779      13.804073      12.236724       0.058742      28.112647 0.31994232E+03  0.69921475E+04                                 8.099386                            6.017635      -0.002920       2.018744                    0.999361      25.983758      72.881561       0.660322       0.424435      -1.055296       0.028375      -0.036037       0.029404       0.054484      -0.018617      -0.018221       0.082703      -0.023053       0.065105      -0.072261      -0.027809       0.100070              9.450661      10.920186       0.433345       1.462014      10.051788      -4.052775       7.380010           0.002275
           21              C       4.533433       5.668998       5.460627       0.526398      23.892450 0.26426853E+03  0.55338160E+04                                 7.561278                            5.752386      -0.074353       2.029436                    0.999269      22.694451      63.347832       0.622938       0.469550      -1.023788       0.041529      -0.049750      -0.031500       0.072055       0.071084       0.007175       0.029674      -0.060509      -0.168527      -0.067001      -0.043313       0.110314              8.605451       9.164503      -2.494601      -0.889737       5.597868      -0.300829      11.053981          -0.001574
           22              C       3.292211       6.418083       5.870547       0.077059      32.882681 0.40726504E+03  0.93947417E+04                                 9.075541                            6.849929       0.006560       2.023194                    0.999366      26.290408      74.220121       0.614571       0.432042      -1.057251      -0.049524       0.025797      -0.025264       0.061289       0.044363       0.023515       0.019162      -0.055777      -0.090680      -0.048487      -0.026628       0.075115             10.624678      12.665446      -3.827647      -2.615462       6.465734       0.559568      12.742855           0.016398
           23              C       7.647499       7.709451       5.238277       0.058221      27.323930 0.33608322E+03  0.74636572E+04                                 8.076560                            6.260175      -0.010371       2.020006                    0.998814      26.451723      75.709688       0.630730       0.437278      -1.043556       0.041486      -0.026628      -0.011413       0.050601       0.055560       0.032287       0.007899      -0.086604      -0.147662      -0.074582      -0.023635       0.098217              9.146126       9.971515      -2.883214      -1.402667       5.750858      -0.126166      11.716006           0.009159
           24              C       4.676266       4.410068       0.416131       0.484623      23.285543 0.26530109E+03  0.55193797E+04                                 7.211884                            5.624863       0.422487       2.190335                    0.999703      22.443465      60.935064       0.658323       0.447215      -1.044126       0.055872      -0.058545       0.047097       0.093634       0.086678      -0.032603      -0.044717       0.043180      -0.163907      -0.081040      -0.050886       0.131926              8.128163       5.719890      -2.140149       0.007218       8.996844       3.434446       9.667754           0.064778
           25              N       5.702825       5.529663      11.760969      -0.213336      36.370763 0.47389884E+03  0.11123605E+05                                 9.038475                            6.963734       0.297217       2.121143                    0.999447      26.925538      71.712270       0.680011       0.383734      -1.111610      -0.062278      -0.138933       0.103342       0.184012      -0.064765       0.034218       0.091715       0.096962       0.072405      -0.148124       0.063628       0.084495             10.515860      13.563095      -0.571471       3.172106       9.574037      -3.575499       8.410447           0.010532
           26              N       7.823594       7.097146       7.533827      -0.197418      34.925894 0.48710772E+03  0.11566546E+05                                 8.941222                            7.179247       0.181767       2.096450                    0.998008      27.051639      73.582724       0.650075       0.396793      -1.097198       0.076486       0.007551      -0.164419       0.181496       0.005934       0.065183       0.009874      -0.048378      -0.375499      -0.148196       0.058446       0.089750             10.033355      12.520396      -3.949907      -0.178657       6.781993      -0.122430      10.797677           0.037264
           27              N       4.764635       8.620979       0.660840      -0.213339      36.370858 0.47390049E+03  0.11123653E+05                                 9.038490                            6.963747       0.297217       2.121142                    0.999447      26.925579      71.712398       0.680011       0.383734      -1.111610       0.062278       0.138933      -0.103342       0.184012      -0.064765       0.034218       0.091714       0.096962       0.072406      -0.148123       0.063628       0.084495             10.515877      13.563118      -0.571464       3.172106       9.574055      -3.575505       8.410458           0.010532
           28              N       2.643866       7.053496       4.887982      -0.197419      34.925950 0.48710882E+03  0.11566577E+05                                 8.941222                            7.179249       0.181770       2.096451                    0.998008      27.051680      73.582808       0.650076       0.396792      -1.097198      -0.076486      -0.007550       0.164421       0.181498       0.005934       0.065183       0.009874      -0.048378      -0.375499      -0.148197       0.058447       0.089750             10.033354      12.520387      -3.949902      -0.178650       6.781992      -0.122435      10.797684           0.037262
           29              O       4.243587       7.040725      10.125017      -0.586782      42.368861 0.64420820E+03  0.16180778E+05                                 9.670196                            7.916399       0.158681       2.095330                    0.996091      28.363978      75.873841       0.668456       0.364805      -1.135969      -0.025168       0.006306       0.004365       0.026311       0.047683      -0.058854       0.015263      -0.077956       0.026593      -0.099259       0.037004       0.062255             10.957996      12.360827       3.333974      -1.606663      11.245380      -3.556446       9.267781           0.012671
           30              O       2.388042       5.867521      10.529967      -0.564647      36.048383 0.50774298E+03  0.12043960E+05                                 8.657613                            6.992131       0.202181       2.120016                    0.994882      27.499859      72.026247       0.715112       0.361083      -1.136272       0.032452       0.009910       0.007742       0.034803       0.004067      -0.011914       0.064792       0.079718       0.026996      -0.088561       0.033157       0.055404              9.901122      16.287071      -0.083205       0.824937       6.711964      -0.975170       6.704330           0.018354
           31              O       5.637181       8.445181       8.164855      -0.466325      36.693222 0.50182996E+03  0.11891900E+05                                 8.898735                            7.052658       0.088437       2.102507                    0.995085      26.592242      70.056335       0.695394       0.371689      -1.125894      -0.011457       0.039190      -0.024820       0.047783       0.048841      -0.003391      -0.014873      -0.040671       0.153669      -0.078747       0.020700       0.058047             10.313035       7.695249      -0.217053      -2.560091       5.615173       0.044972      17.628684           0.142634
           32              O       5.279102       9.064773       6.084202      -0.377991      22.443184 0.32819950E+03  0.69579395E+04                                 6.137485                            5.483582       0.962111       2.388741                    0.999649      24.649436      60.392485       0.840894       0.343575      -1.154209       0.018897      -0.005356       0.052269       0.055837       0.004092       0.003118       0.000356       0.016952       0.098241      -0.025788      -0.007205       0.032993              6.410269       6.523156      -1.368808       2.023374       5.481637      -1.561950       7.226014           0.300979
           33              O       3.164627       6.238546       0.167694      -0.482836      32.987019 0.47167013E+03  0.10953835E+05                                 8.108546                            6.706550       0.423719       2.197956                    0.998837      26.386364      67.769434       0.737542       0.357595      -1.142174      -0.005833       0.000238      -0.055168       0.055476       0.005802      -0.042393       0.025154      -0.031658      -0.063584      -0.062438       0.019942       0.042496              9.204059       6.899461      -2.558661      -1.733491      12.013616       4.370463       8.699100           0.119242
           34              O       5.649084       9.399001      10.815669      -0.398390      28.686170 0.40123434E+03  0.89508730E+04                                 7.401157                            6.189407       0.433135       2.232650                    0.997847      24.953315      62.860441       0.766845       0.358040      -1.141557      -0.029810       0.042991      -0.001987       0.052352       0.032071      -0.004794       0.021514      -0.001633       0.079228      -0.049876       0.011806       0.038069              8.232848       5.391340       0.003061       0.373328       7.391930       3.883905      11.915275           0.190878
           35              O       8.447078       8.957869       9.677831      -0.879066      24.514603 0.44073716E+03  0.10162624E+05                                 6.587572                            6.352725       0.119321       2.087168                    0.994317      28.792588      76.086793       0.773585       0.343377      -1.142547      -0.044160       0.071240      -0.072402       0.110758      -0.031532       0.008574       0.067799      -0.052867      -0.008633      -0.072464      -0.013076       0.085540              6.689155       6.427544      -0.447912      -0.061743       6.923238       1.511817       6.716683           0.002347
           36              O       6.223873       7.109917       2.296792      -0.586782      42.368848 0.64420789E+03  0.16180768E+05                                 9.670193                            7.916397       0.158681       2.095330                    0.996091      28.363975      75.873819       0.668456       0.364805      -1.135969       0.025168      -0.006306      -0.004366       0.026311       0.047683      -0.058855       0.015263      -0.077956       0.026592      -0.099259       0.037004       0.062255             10.957992      12.360823       3.333973      -1.606665      11.245377      -3.556446       9.267777           0.012669
           37              O       8.079418       8.283121       1.891842      -0.564648      36.048370 0.50774281E+03  0.12043955E+05                                 8.657610                            6.992129       0.202178       2.120015                    0.994882      27.499861      72.026244       0.715112       0.361082      -1.136272      -0.032452      -0.009910      -0.007742       0.034803       0.004066      -0.011913       0.064792       0.079719       0.026995      -0.088561       0.033157       0.055404              9.901117      16.287061      -0.083207       0.824939       6.711964      -0.975170       6.704327           0.018354
           38              O       4.830279       5.705461       4.256954      -0.466326      36.693413 0.50183288E+03  0.11891981E+05                                 8.898734                            7.052654       0.088440       2.102507                    0.995085      26.592399      70.056671       0.695399       0.371687      -1.125897       0.011458      -0.039190       0.024818       0.047782       0.048854      -0.003399      -0.014867      -0.040680       0.153675      -0.078761       0.020712       0.058050             10.313036       7.695248      -0.217053      -2.560097       5.615171       0.044974      17.628689           0.142631
           39              O       5.188358       5.085869       6.337607      -0.377993      22.443455 0.32820446E+03  0.69580637E+04                                 6.137476                            5.483574       0.962147       2.388746                    0.999649      24.649895      60.393487       0.840907       0.343569      -1.154215      -0.018892       0.005351      -0.052269       0.055835       0.004106       0.003152       0.000342       0.016928       0.098181      -0.025773      -0.007204       0.032978              6.410259       6.523148      -1.368806       2.023370       5.481628      -1.561946       7.226002           0.300996
           40              O       7.302833       7.912096      12.254115      -0.482836      32.987002 0.47166975E+03  0.10953824E+05                                 8.108543                            6.706548       0.423718       2.197956                    0.998837      26.386354      67.769404       0.737543       0.357595      -1.142174       0.005833      -0.000237       0.055168       0.055476       0.005802      -0.042393       0.025154      -0.031658      -0.063584      -0.062437       0.019942       0.042495              9.204057       6.899459      -2.558661      -1.733491      12.013614       4.370463       8.699098           0.119243
           41              O       4.818376       4.751641       1.606140      -0.398389      28.686162 0.40123412E+03  0.89508670E+04                                 7.401156                            6.189406       0.433133       2.232650                    0.997847      24.953306      62.860417       0.766845       0.358040      -1.141557       0.029810      -0.042990       0.001987       0.052352       0.032071      -0.004795       0.021514      -0.001633       0.079228      -0.049876       0.011807       0.038069              8.232848       5.391339       0.003061       0.373327       7.391929       3.883906      11.915275           0.190877
           42              O       2.020382       5.192773       2.743978      -0.879066      24.514623 0.44073768E+03  0.10162639E+05                                 6.587577                            6.352730       0.119318       2.087167                    0.994317      28.792595      76.086835       0.773585       0.343378      -1.142547       0.044161      -0.071240       0.072402       0.110758      -0.031532       0.008574       0.067799      -0.052867      -0.008634      -0.072464      -0.013076       0.085540              6.689161       6.427551      -0.447912      -0.061742       6.923243       1.511817       6.716688           0.002349

******************************************************
Auxiliary information for the entire system
The total spin magnetic moment of the unit cell is   1.929841
The total net atomic charge of the unit cell is   0.000001
Accuracy of reproducing the electrostatic potential in the unit cell:
  The inner radius (bohr) =    5.0000
  The outer radius (bohr) =   12.0000
  Valid grid points have density less than (e/(bohr^3)) =    0.0001
  The number of valid grid points were=        34522
  The rms potential error without charges in kcal/mol is=      7.14542
  The rms potential error with partial charges in kcal/mol is=      1.14894
  The RRMSE value at monopole order=      0.16079
  The rms potential error with partial charges and cloud penetration in kcal/mol is=      1.14874
  The RRMSE value at monopole order with cloud penetration is=      0.16077
  The rms potential error with partial charges and atomic dipoles in kcal/mol is=      0.59512
  The RRMSE value at dipole order=      0.08329
  The rms potential error with partial charges, atomic dipoles and cloud penetration in kcal/mol is=      0.57470
  The RRMSE value at dipole order with cloud penetration=      0.08043

******************************************************
The electron densities and ab initio electrostatic potential were computed in VASP using the PBE functional and
projector augmented wave method. See the main text of the journal article for a description of computational details.
The atomic charges, dipoles, and quadrupoles were computed with the DDEC6 method as described in
(a) T. A. Manz and N. Gabaldon Limas, RSC Adv. 6 (2016) 47771-47801 DOI: 10.1039/c6ra04656h
(b) N. Gabaldon Limas and T. A. Manz, RSC Adv. 8 (2018) 2678-2707 DOI: 10.1039/c7ra11829e.
For each atom in the material, the electron cloud parameters were fit to the spherically averaged atom-in-material
electron density using radial positions for which this density was between 10^-4 and 10^-2 electrons per cubic bohr.
The polarizabilities, dispersion coefficients, and quantum Drude oscillator (QDO) parameters were fit using the MCLF method.
The magnetic structure of the system was optimized in VASP from the default ferromagnetic initial guess using spin polarization.
The atomic spin moments (ASMs) were computed on this optimized magnetic structure using the DDEC6 partition as inputs
to the method of T. A. Manz and D. S. Sholl, J. Chem. Theory Comput. 7 (2011) 4146-4164 DOI: 10.1021/ct200539n.
The RMSE and RRMSE were computed using a uniform grid with Ewald summation.
