# Supplementary material for: A collection of forcefield precursors for metal–organic frameworks
Source: RSC Adv. 2019 Nov 13;9(63):36492–507. doi: 10.1039/c9ra07327b (PMC9075174; doi:10.1039/c9ra07327b)
Supplement: RA-009-C9RA07327B-s4653 [file RA-009-C9RA07327B-s4653.xyz]

  110
jmolscript: load "" {1 1 1} spacegroup "x,y,z" unitcell [{      9.460900     0.000000     0.000000 }, {      0.717458    11.435516     0.000000 }, {      1.165265     4.937396    13.682833 }]
Y      8.226625    10.930109     0.034344     1.859507
Y      1.951733     0.505407    -0.034344     1.859507
H      9.443716     8.376136    11.505894     0.175440
H     10.348485     7.953730    10.300437     0.162664
H      4.543774     8.756407    12.287184     0.317603
H      3.766461     9.452471    11.110460     0.306770
H      9.639236    13.525323     7.619970     0.106677
H      8.832792     3.033662     6.369359     0.130222
H      3.313565     5.927754     5.360934     0.355411
H      3.046665     4.854242     4.363455     0.314478
H      8.489192     2.506114     3.839403     0.164790
H      8.099672     3.531155     2.709201     0.162044
H      2.011297     8.247213     5.916457     0.115583
H      1.989003     7.288467     7.157490     0.136217
H      7.071861     3.515755     8.332845     0.341482
H      6.797213     4.689412     9.208547     0.347445
H      6.129650    13.566686    11.065307     0.171582
H      7.495759    13.256583    10.377061     0.137819
H      1.682048     9.994138    12.440432     0.125264
H      1.040913     4.482716     0.120409     0.132179
H      1.899907     7.996776     2.176939     0.175440
H      0.995138     8.419182     3.382396     0.162664
H      6.799849     7.616505     1.395649     0.317603
H      7.577162     6.920441     2.572373     0.306770
H      1.704387     2.847589     6.062863     0.106677
H      2.510831    13.339250     7.313474     0.130222
H      8.030058    10.445158     8.321899     0.355411
H      8.296958    11.518670     9.319378     0.314478
H      2.854431    13.866798     9.843430     0.164790
H      3.243951    12.841757    10.973632     0.162044
H      9.332326     8.125699     7.766376     0.115583
H      9.354620     9.084445     6.525343     0.136217
H      4.271762    12.857157     5.349988     0.341482
H      4.546410    11.683500     4.474286     0.347445
H      5.213973     2.806226     2.617526     0.171583
H      3.847864     3.116329     3.305772     0.137820
H      9.661575     6.378774     1.242401     0.125264
H     10.302710    11.890196    13.562424     0.132179
C      8.990012     1.818698     1.947067     0.746092
C      9.314924     5.620725     9.320746     0.119600
C      1.178067     6.782705    11.945113     0.724361
C      9.786115     7.614035    11.013312    -0.377860
C      9.396958     2.765436     7.112337    -0.250169
C      9.893566     5.023360     4.315566     0.109122
C      8.778771     2.903149     3.003382    -0.365833
C      9.657573     3.942343     7.981196     0.221481
C      0.739697     6.687758     5.679744     0.238291
C      1.432592     7.723205     6.492504    -0.248572
C      7.015156    13.202302    11.218555    -0.376571
C      7.716060    14.099032    12.207824     0.669015
C      5.314401    11.538866    12.484217     0.156524
C      3.306823    10.982055    13.134151     0.247837
C      2.035421    10.236762    13.309292    -0.262390
C      2.353611    14.554214    11.735766     0.746092
C      2.028699    10.752187     4.362087     0.119600
C      0.704656     9.590207     1.737720     0.724361
C      1.557508     8.758877     2.669521    -0.377859
C      1.946665    13.607476     6.570496    -0.250169
C      1.450057    11.349552     9.367267     0.109122
C      2.564852    13.469763    10.679451    -0.365833
C      1.686050    12.430569     5.701637     0.221482
C      1.143026     9.685154     8.003089     0.238291
C      9.911031     8.649707     7.190329    -0.248573
C      4.328467     3.170610     2.464278    -0.376571
C      3.627563     2.273880     1.475009     0.669015
C      6.029222     4.834046     1.198616     0.156524
C      8.036800     5.390857     0.548682     0.247837
C      9.308202     6.136150     0.373541    -0.262391
S      0.896834     3.749187     3.226275     0.044431
S      6.830200    11.457697    11.634650     0.032201
S      8.406206     6.735633    10.287164     0.043712
S     10.446789    12.623725    10.456558     0.044431
S      4.513423     4.915215     2.048183     0.032201
S      2.937417     9.637279     3.395669     0.043712
N      4.360733    10.552532    12.384332     0.050509
N      2.415612     7.211810    -0.030102    -0.269358
N      1.392292     5.760660     4.942239     0.146776
N      1.126265     5.607119     9.058035    -0.263332
N      4.870066    12.499491    13.235404    -0.302523
N      8.689056     4.589299     8.668075     0.156649
N      4.516043     9.369252    11.637249    -0.560109
N      2.759551     5.477712     4.880667    -0.666415
N      1.352457     4.517929     8.185071    -0.296772
N      8.923596     6.539676     5.529233    -0.282125
N      8.711462     5.456828     4.645322    -0.299439
N      7.348899     4.217199     8.746067    -0.645625
N      6.982890     5.820380     1.298501     0.050509
N      7.762746     4.223706     0.030102    -0.269358
N      9.951331    10.612252     8.740594     0.146776
N     10.217358    10.765793     4.624798    -0.263332
N      6.473557     3.873421     0.447429    -0.302523
N      2.654567    11.783613     5.014758     0.156649
N      6.827580     7.003660     2.045584    -0.560109
N      8.584072    10.895200     8.802166    -0.666415
N      9.991166    11.854983     5.497762    -0.296772
N      2.420027     9.833236     8.153600    -0.282125
N      2.632161    10.916084     9.037511    -0.299439
N      3.994724    12.155713     4.936766    -0.645625
O      8.009116     1.087149     1.700776    -0.629142
O     10.122285     5.877108    12.655252    -0.713069
O      2.398333     7.040521    12.016264    -0.572102
O      0.676824     1.761493     1.446275    -0.604533
O      8.190665    13.685481    13.283294    -0.602551
O      7.835707    15.321557    11.865753    -0.681287
O      3.334507    15.285763    11.982057    -0.629142
O      1.221338    10.495804     1.027581    -0.713069
O      8.945290     9.332391     1.666569    -0.572102
O     10.666799    14.611419    12.236558    -0.604533
O      3.152958     2.687431     0.399539    -0.602551
O      3.507916     1.051355     1.817080    -0.681287

The following XYZ coordinates are in angstroms. Other properties are in atomic units.
The sperically averaged electron density of each atom fit to a function of the form exp(a - br)
eigen_1, eigen_2 and eigen_3 are the three eigenvalues of traceless quadrupole moment tensor
  atom number  atomic symbol              X              Y              Z     net charge C6 coefficient C8 coefficient C10 coefficient fluctuating dipole atomic polarizability isotropic forcefield polarizability              a              b squared Pearson coefficient          <r^3>          <r^4>         wp_QDO          m_QDO          q_QDO       dipole_x       dipole_y       dipole_z         dipole            Qxy            Qxz            Qyz     Q(x^2-y^2)  Q(3z^2 - R^2)        eigen_1        eigen_2        eigen_3 static polarizability      alpha(xx)      alpha(xy)      alpha(xz)      alpha(yy)      alpha(yz)      alpha(zz) atomic spin moment
            1              Y       8.226625      10.930109       0.034344       1.859507     154.636608 0.42531003E+04  0.16441124E+06                                22.230947                           20.270864       0.204297       1.803076                    0.999669      70.338450     204.378377       0.437331       0.362302      -1.185172      -0.079307       0.059812       0.030331       0.103861      -0.145219      -0.204688      -0.017142       0.148762      -0.113024      -0.246290      -0.033003       0.279294             24.056404      22.678184       5.138909       3.508850      28.119586       5.413528      21.371441          -0.000023
            2              Y       1.951733       0.505407      -0.034344       1.859507     154.636557 0.42530984E+04  0.16441114E+06                                22.230941                           20.270859       0.204298       1.803077                    0.999669      70.338439     204.378326       0.437331       0.362301      -1.185172       0.079307      -0.059812      -0.030331       0.103861      -0.145219      -0.204688      -0.017142       0.148762      -0.113024      -0.246290      -0.033003       0.279294             24.056398      22.678178       5.138908       3.508849      28.119579       5.413527      21.371436          -0.000025
            3              H       9.443716       8.376136      11.505894       0.175440       0.912185 0.66359054E+01  0.63513550E+02                                 1.684765                            1.603666      -1.178371       2.334849                    0.997639       3.639662      10.787747       0.440333       1.453313      -0.672229      -0.009795       0.021647       0.006641       0.024671       0.002134       0.000771      -0.003317       0.004214      -0.051617      -0.017701       0.006087       0.011614              1.735813       1.456013      -0.258331      -0.174173       1.969795       0.421477       1.781630          -0.000000
            4              H      10.348485       7.953730      10.300437       0.162664       0.948912 0.72284251E+01  0.70843977E+02                                 1.745640                            1.685817      -1.437862       2.222090                    0.991483       3.791179      11.457251       0.423875       1.474377      -0.668264       0.018456       0.010116      -0.019267       0.028534       0.008396      -0.002861      -0.002508       0.008995       0.009833      -0.011198       0.001215       0.009983              1.783133       1.469561       0.122573      -0.227806       1.687342      -0.234250       2.192495          -0.000000
            5              H       4.543774       8.756407      12.287184       0.317603       0.592903 0.38437041E+01  0.32623826E+02                                 1.355200                            1.294925      -1.315589       2.368629                    0.997787       2.905306       8.554281       0.441114       1.635953      -0.642034       0.007348      -0.016496       0.019738       0.026753       0.001015       0.009835       0.006737      -0.022629       0.002835      -0.017342       0.001868       0.015474              1.379307       1.176480      -0.076902       0.080693       1.563869      -0.312219       1.397573           0.000000
            6              H       3.766461       9.452471      11.110460       0.306770       0.668407 0.45768188E+01  0.40472356E+02                                 1.452998                            1.401645      -1.461476       2.292130                    0.995499       3.026760       9.018595       0.430296       1.609695      -0.646336      -0.021689       0.007205      -0.019635       0.030131      -0.004835       0.015517       0.008233      -0.013421      -0.010692      -0.022516       0.008761       0.013756              1.473831       1.556147      -0.001526       0.363940       1.266961       0.011858       1.598385           0.000000
            7              H       9.639236      13.525323       7.619970       0.106677       1.306442 0.10755010E+02  0.11533119E+03                                 2.063247                            1.976764      -1.628814       2.083254                    0.989854       4.363091      13.377049       0.419218       1.362480      -0.687991      -0.006264      -0.021485       0.004320       0.022793      -0.006517      -0.008080      -0.004488       0.004714      -0.049114      -0.020076       0.004364       0.015712              2.103758       1.757077       0.237563      -0.327970       2.402653      -0.426040       2.151544          -0.000000
            8              H       8.832792       3.033662       6.369359       0.130222       1.134453 0.90502641E+01  0.92506505E+02                                 1.874275                            1.815109      -1.176428       2.325463                    0.993266       3.749646      11.049050       0.438955       1.365134      -0.690969      -0.012777       0.006629      -0.025645       0.029408      -0.004655       0.003627      -0.000601       0.015412       0.011780      -0.010977       0.001519       0.009459              1.903572       1.644862      -0.166072       0.315236       1.705685      -0.218156       2.360170          -0.000001
            9              H       3.313565       5.927754       5.360934       0.355411       0.548503 0.34818244E+01  0.28221816E+02                                 1.203578                            1.174060      -1.132499       2.500546                    0.999782       2.297123       6.164370       0.509006       1.484585      -0.672002       0.026065       0.017864       0.019788       0.037284      -0.003120       0.008162       0.027686       0.034493      -0.042487      -0.040930       0.014611       0.026319              1.200369       1.252247       0.110166       0.128587       1.174958       0.166859       1.173903          -0.000000
           10              H       3.046665       4.854242       4.363455       0.314478       0.631063 0.40019006E+01  0.34081733E+02                                 1.361291                            1.281186      -1.580913       2.222228                    0.995824       2.985555       8.614912       0.467586       1.538117      -0.656390       0.013483      -0.016098      -0.013059       0.024728      -0.010933       0.010595       0.021727       0.034128      -0.033692      -0.036953       0.010385       0.026568              1.396862       1.303932      -0.212739      -0.222008       1.474919       0.328207       1.411736           0.000000
           11              H       8.489192       2.506114       3.839403       0.164790       1.073006 0.84153111E+01  0.84779577E+02                                 1.831674                            1.771034      -1.301345       2.284645                    0.994509       3.643727      10.789155       0.434981       1.397703      -0.684370      -0.013082      -0.009490       0.022435       0.027651       0.005850      -0.002823       0.001139       0.011256       0.005175      -0.009408       0.001384       0.008024              1.860406       1.480315       0.013960      -0.013877       1.711760      -0.347439       2.389143          -0.000001
           12              H       8.099672       3.531155       2.709201       0.162044       0.982338 0.74902114E+01  0.74124485E+02                                 1.787614                            1.716351      -1.585683       2.150841                    0.990409       3.886020      11.831636       0.419652       1.474856      -0.667678      -0.023343       0.017166      -0.006476       0.029691      -0.000792       0.003795      -0.006868       0.006689      -0.025892      -0.012660       0.003323       0.009337              1.825574       1.820279      -0.407136       0.300985       1.966690      -0.276371       1.689754          -0.000000
           13              H       2.011297       8.247213       5.916457       0.115583       1.324568 0.10801530E+02  0.11578719E+03                                 2.084477                            1.984235      -1.490535       2.156928                    0.990431       4.195750      12.800871       0.418021       1.366886      -0.688432       0.008339       0.018058      -0.006845       0.021036      -0.005442      -0.000464      -0.000407      -0.008818      -0.013556      -0.005237      -0.004028       0.009266              2.133121       1.787515       0.329666      -0.362758       2.326460      -0.368356       2.285387          -0.000000
           14              H       1.989003       7.288467       7.157490       0.136217       1.252566 0.10276797E+02  0.10819533E+03                                 1.991550                            1.926951      -1.247531       2.294598                    0.993199       3.780308      11.224006       0.429379       1.354923      -0.693798       0.015482      -0.010565       0.023673       0.030194      -0.014590       0.004343       0.000655       0.010426      -0.009348      -0.014750      -0.002796       0.017546              2.020254       1.699711      -0.188182       0.280528       2.063834      -0.287411       2.297216          -0.000001
           15              H       7.071861       3.515755       8.332845       0.341482       0.547408 0.34448533E+01  0.27634865E+02                                 1.158461                            1.131697      -1.118822       2.486732                    0.999910       2.302508       5.994798       0.547644       1.394187      -0.687898      -0.015321      -0.026024      -0.013497       0.033078       0.013156      -0.009583       0.025909       0.024407      -0.054672      -0.041526       0.014366       0.027160              1.154341       1.103147       0.113521       0.028931       1.260044       0.159973       1.099833          -0.000000
           16              H       6.797213       4.689412       9.208547       0.347445       0.597096 0.37910112E+01  0.31354260E+02                                 1.261464                            1.213654      -1.185592       2.459738                    0.999846       2.401823       6.487539       0.508275       1.457022      -0.675895      -0.024621       0.011897       0.018514       0.033023       0.008221      -0.010918       0.019761       0.028494      -0.073002      -0.038717       0.009352       0.029365              1.270509       1.375470      -0.170968      -0.215065       1.210382       0.135206       1.225676           0.000000
           17              H       6.129650      13.566686      11.065307       0.171582       0.977227 0.73042022E+01  0.71001966E+02                                 1.722980                            1.652135      -1.136448       2.371848                    0.995963       3.452983      10.031991       0.449634       1.401359      -0.684158      -0.029789       0.012984      -0.006411       0.033122      -0.002661       0.010307      -0.003581       0.007285      -0.010326      -0.010542      -0.002787       0.013329              1.770300       2.428837      -0.119912       0.012565       1.449643      -0.054328       1.432421          -0.000001
           18              H       7.495759      13.256583      10.377061       0.137819       1.190331 0.92552589E+01  0.95330743E+02                                 1.924389                            1.823890      -1.544392       2.137122                    0.993462       3.996432      11.901966       0.441186       1.347845      -0.691737       0.004761       0.002847      -0.021335       0.022045      -0.003892       0.006097       0.004991      -0.011701       0.033667      -0.014725       0.000784       0.013942              1.976215       2.009411       0.009246      -0.588601       1.617908       0.000081       2.301326          -0.000000
           19              H       1.682048       9.994138      12.440432       0.125264       0.924638 0.71537071E+01  0.69576321E+02                                 1.679283                            1.649009      -1.241624       2.291847                    0.992051       3.822930      11.320071       0.441804       1.425431      -0.677352      -0.016259      -0.008565      -0.022742       0.029240       0.000545       0.003266       0.011340       0.008229       0.030866      -0.014513      -0.001571       0.016084              1.701350       1.609212       0.121073       0.214623       1.496969       0.171915       1.997870          -0.000001
           20              H       1.040913       4.482716       0.120409       0.132179       0.950378 0.73006059E+01  0.71775485E+02                                 1.738590                            1.686952      -1.531640       2.154544                    0.990041       4.043121      12.263482       0.426197       1.461767      -0.669270       0.002146      -0.024352       0.014457       0.028401      -0.005613      -0.002968      -0.004277      -0.012493      -0.027044      -0.011726      -0.001584       0.013310              1.773196       1.572669      -0.089098       0.022246       2.063865      -0.386465       1.683052          -0.000001
           21              H       1.899907       7.996776       2.176939       0.175440       0.912185 0.66359046E+01  0.63513542E+02                                 1.684765                            1.603666      -1.178371       2.334849                    0.997639       3.639662      10.787748       0.440332       1.453313      -0.672229       0.009795      -0.021647      -0.006641       0.024671       0.002134       0.000771      -0.003317       0.004214      -0.051617      -0.017701       0.006087       0.011614              1.735813       1.456014      -0.258331      -0.174173       1.969795       0.421477       1.781630          -0.000000
           22              H       0.995138       8.419182       3.382396       0.162664       0.948912 0.72284247E+01  0.70843975E+02                                 1.745640                            1.685818      -1.437862       2.222090                    0.991483       3.791179      11.457253       0.423875       1.474378      -0.668263      -0.018456      -0.010116       0.019267       0.028534       0.008396      -0.002861      -0.002508       0.008995       0.009833      -0.011198       0.001215       0.009983              1.783133       1.469562       0.122573      -0.227806       1.687342      -0.234250       2.192496          -0.000000
           23              H       6.799849       7.616505       1.395649       0.317603       0.592903 0.38437041E+01  0.32623826E+02                                 1.355200                            1.294925      -1.315589       2.368629                    0.997787       2.905306       8.554281       0.441114       1.635953      -0.642034      -0.007348       0.016496      -0.019738       0.026753       0.001015       0.009835       0.006737      -0.022629       0.002835      -0.017342       0.001868       0.015474              1.379307       1.176480      -0.076902       0.080693       1.563869      -0.312219       1.397573           0.000000
           24              H       7.577162       6.920441       2.572373       0.306770       0.668408 0.45768236E+01  0.40472405E+02                                 1.452998                            1.401645      -1.461476       2.292130                    0.995499       3.026761       9.018596       0.430297       1.609694      -0.646336       0.021689      -0.007205       0.019635       0.030131      -0.004835       0.015517       0.008233      -0.013421      -0.010692      -0.022516       0.008761       0.013756              1.473831       1.556147      -0.001526       0.363940       1.266961       0.011858       1.598385          -0.000000
           25              H       1.704387       2.847589       6.062863       0.106677       1.306441 0.10755003E+02  0.11533111E+03                                 2.063247                            1.976764      -1.628814       2.083254                    0.989854       4.363090      13.377047       0.419218       1.362481      -0.687990       0.006264       0.021485      -0.004320       0.022793      -0.006517      -0.008080      -0.004488       0.004714      -0.049114      -0.020076       0.004363       0.015712              2.103758       1.757077       0.237563      -0.327970       2.402653      -0.426040       2.151544          -0.000000
           26              H       2.510831      13.339250       7.313474       0.130222       1.134453 0.90502646E+01  0.92506509E+02                                 1.874275                            1.815109      -1.176428       2.325463                    0.993266       3.749646      11.049049       0.438955       1.365134      -0.690969       0.012777      -0.006629       0.025645       0.029408      -0.004655       0.003627      -0.000601       0.015412       0.011780      -0.010977       0.001519       0.009459              1.903572       1.644862      -0.166072       0.315235       1.705685      -0.218156       2.360170          -0.000001
           27              H       8.030058      10.445158       8.321899       0.355411       0.548502 0.34818219E+01  0.28221789E+02                                 1.203577                            1.174060      -1.132499       2.500546                    0.999782       2.297122       6.164366       0.509006       1.484585      -0.672002      -0.026065      -0.017864      -0.019788       0.037284      -0.003120       0.008162       0.027686       0.034493      -0.042487      -0.040930       0.014611       0.026319              1.200369       1.252247       0.110166       0.128586       1.174957       0.166859       1.173902          -0.000000
           28              H       8.296958      11.518670       9.319378       0.314478       0.631062 0.40018950E+01  0.34081675E+02                                 1.361291                            1.281186      -1.580913       2.222228                    0.995824       2.985553       8.614906       0.467586       1.538118      -0.656390      -0.013483       0.016098       0.013059       0.024727      -0.010933       0.010595       0.021727       0.034128      -0.033692      -0.036953       0.010385       0.026568              1.396862       1.303931      -0.212739      -0.222008       1.474919       0.328207       1.411735           0.000000
           29              H       2.854431      13.866798       9.843430       0.164790       1.073007 0.84153116E+01  0.84779582E+02                                 1.831674                            1.771034      -1.301345       2.284645                    0.994509       3.643727      10.789154       0.434981       1.397702      -0.684370       0.013082       0.009490      -0.022435       0.027651       0.005850      -0.002823       0.001139       0.011256       0.005175      -0.009408       0.001384       0.008024              1.860405       1.480315       0.013960      -0.013877       1.711759      -0.347439       2.389142          -0.000001
           30              H       3.243951      12.841757      10.973632       0.162044       0.982338 0.74902114E+01  0.74124485E+02                                 1.787614                            1.716351      -1.585683       2.150841                    0.990409       3.886020      11.831636       0.419652       1.474856      -0.667678       0.023343      -0.017166       0.006476       0.029691      -0.000792       0.003795      -0.006868       0.006689      -0.025892      -0.012660       0.003323       0.009337              1.825574       1.820279      -0.407135       0.300985       1.966690      -0.276371       1.689754          -0.000000
           31              H       9.332326       8.125699       7.766376       0.115583       1.324567 0.10801519E+02  0.11578704E+03                                 2.084476                            1.984235      -1.490534       2.156929                    0.990431       4.195748      12.800864       0.418021       1.366886      -0.688432      -0.008339      -0.018058       0.006845       0.021036      -0.005442      -0.000464      -0.000407      -0.008818      -0.013556      -0.005237      -0.004028       0.009266              2.133120       1.787514       0.329666      -0.362758       2.326459      -0.368356       2.285386          -0.000000
           32              H       9.354620       9.084445       6.525343       0.136217       1.252566 0.10276790E+02  0.10819523E+03                                 1.991549                            1.926950      -1.247531       2.294598                    0.993199       3.780307      11.224000       0.429379       1.354923      -0.693798      -0.015482       0.010565      -0.023673       0.030194      -0.014590       0.004343       0.000655       0.010426      -0.009348      -0.014750      -0.002796       0.017546              2.020252       1.699710      -0.188181       0.280528       2.063833      -0.287411       2.297214          -0.000001
           33              H       4.271762      12.857157       5.349988       0.341482       0.547408 0.34448497E+01  0.27634829E+02                                 1.158461                            1.131697      -1.118822       2.486732                    0.999910       2.302507       5.994795       0.547644       1.394187      -0.687898       0.015321       0.026024       0.013497       0.033078       0.013156      -0.009583       0.025909       0.024407      -0.054672      -0.041526       0.014366       0.027160              1.154341       1.103146       0.113521       0.028931       1.260043       0.159973       1.099832          -0.000000
           34              H       4.546410      11.683500       4.474286       0.347445       0.597096 0.37910140E+01  0.31354288E+02                                 1.261465                            1.213654      -1.185592       2.459738                    0.999846       2.401824       6.487542       0.508275       1.457022      -0.675895       0.024621      -0.011897      -0.018514       0.033023       0.008221      -0.010918       0.019761       0.028494      -0.073002      -0.038717       0.009352       0.029365              1.270509       1.375470      -0.170968      -0.215065       1.210382       0.135206       1.225676           0.000000
           35              H       5.213973       2.806226       2.617526       0.171583       0.977226 0.73041987E+01  0.71001924E+02                                 1.722979                            1.652134      -1.136447       2.371848                    0.995963       3.452982      10.031988       0.449634       1.401359      -0.684158       0.029789      -0.012984       0.006411       0.033122      -0.002661       0.010307      -0.003581       0.007285      -0.010326      -0.010542      -0.002787       0.013329              1.770300       2.428836      -0.119912       0.012565       1.449643      -0.054328       1.432420          -0.000001
           36              H       3.847864       3.116329       3.305772       0.137820       1.190331 0.92552601E+01  0.95330758E+02                                 1.924389                            1.823890      -1.544392       2.137122                    0.993462       3.996432      11.901966       0.441186       1.347845      -0.691737      -0.004761      -0.002847       0.021335       0.022045      -0.003892       0.006097       0.004991      -0.011700       0.033667      -0.014725       0.000784       0.013942              1.976215       2.009411       0.009246      -0.588601       1.617908       0.000081       2.301326          -0.000000
           37              H       9.661575       6.378774       1.242401       0.125264       0.924638 0.71537080E+01  0.69576330E+02                                 1.679283                            1.649009      -1.241624       2.291847                    0.992051       3.822930      11.320070       0.441804       1.425430      -0.677352       0.016259       0.008565       0.022742       0.029240       0.000545       0.003266       0.011340       0.008229       0.030866      -0.014513      -0.001571       0.016084              1.701350       1.609212       0.121073       0.214623       1.496968       0.171915       1.997870          -0.000001
           38              H      10.302710      11.890196      13.562424       0.132179       0.950377 0.73006003E+01  0.71775421E+02                                 1.738590                            1.686952      -1.531640       2.154544                    0.990041       4.043120      12.263481       0.426197       1.461767      -0.669270      -0.002146       0.024352      -0.014457       0.028401      -0.005613      -0.002968      -0.004277      -0.012493      -0.027044      -0.011726      -0.001584       0.013310              1.773195       1.572669      -0.089098       0.022246       2.063865      -0.386465       1.683052          -0.000001
           39              C       8.990012       1.818698       1.947067       0.746092      17.936423 0.22283493E+03  0.45485571E+04                                 6.724941                            5.600430      -0.459893       1.939827                    0.998457      21.544058      62.784743       0.568493       0.527826      -0.977420      -0.000021      -0.028408      -0.019773       0.034612      -0.022448       0.023208      -0.063432      -0.038243       0.078490      -0.048603      -0.040301       0.088904              7.300861       7.347641       0.910564      -0.338604       7.863734       2.864158       6.691210           0.000002
           40              C       9.314924       5.620725       9.320746       0.119600      30.035563 0.43436574E+03  0.10289342E+05                                 8.867942                            7.293692      -0.172283       1.951464                    0.997593      27.906984      82.602951       0.562994       0.459273      -1.030416       0.001300       0.002614       0.004324       0.005217       0.016742       0.013177       0.012095      -0.013931       0.013987      -0.021467      -0.007139       0.028606             10.026613       7.390258       0.277481      -0.767129      12.329432       5.577174      10.360148           0.000002
           41              C       1.178067       6.782705      11.945113       0.724361      19.001918 0.23485184E+03  0.48615634E+04                                 6.945371                            5.715837      -0.614504       1.868581                    0.998545      22.415631      65.977192       0.567188       0.521671      -0.979412       0.009610      -0.015405       0.022441       0.028866      -0.000506      -0.021857       0.059497      -0.078141       0.056460      -0.060181      -0.025532       0.085712              7.524000       7.162490       0.462207       1.448871       7.857482      -2.677483       7.552029           0.000002
           42              C       9.786115       7.614035      11.013312      -0.377860      32.658865 0.54227006E+03  0.13547334E+05                                 9.025995                            7.791993      -0.605005       1.793004                    0.995815      32.450467      97.913610       0.583922       0.419868      -1.056175      -0.060459      -0.037620      -0.024285       0.075235       0.045466       0.002654       0.017099       0.049041      -0.108783      -0.048862      -0.022081       0.070942              9.868061       6.970810      -0.691028       1.619528      10.799980      -0.102355      11.833392           0.000000
           43              C       9.396958       2.765436       7.112337      -0.250169      30.360523 0.44260882E+03  0.10602718E+05                                 8.763219                            7.095684      -0.588212       1.797944                    0.996104      31.414157      95.513577       0.599390       0.426579      -1.042812       0.101502      -0.008851      -0.027169       0.105448      -0.030619      -0.022305       0.023061       0.035864      -0.118051      -0.050614      -0.013789       0.064402             10.206536       6.631487      -1.459093      -1.512812      12.271927       3.937453      11.716193           0.000002
           44              C       9.893566       5.023360       4.315566       0.109122      30.253434 0.42846729E+03  0.10083251E+05                                 8.749465                            7.133706      -0.065298       1.978183                    0.998829      27.787792      81.143636       0.584358       0.445394      -1.041619      -0.003279      -0.004216       0.001480       0.005542       0.022848       0.010248       0.006348      -0.008315       0.002899      -0.024348      -0.003341       0.027689              9.990917       7.836542       0.608253       0.806810      11.875789       5.498950      10.260421           0.000001
           45              C       8.778771       2.903149       3.003382      -0.365833      30.587712 0.52238209E+03  0.12923062E+05                                 8.590110                            7.588994      -0.543231       1.813397                    0.995688      32.176650      96.464012       0.598849       0.413439      -1.060756       0.051811       0.040324       0.017532       0.067954       0.051710      -0.002350       0.011946       0.081046      -0.163662      -0.060805      -0.032235       0.093040              9.309823       6.949652      -0.194189       0.946341      10.586036       2.118927      10.393780           0.000001
           46              C       9.657573       3.942343       7.981196       0.221481      29.599263 0.36925270E+03  0.84259986E+04                                 8.974188                            6.804629      -0.290589       1.938447                    0.998115      26.079474      76.565471       0.570810       0.470237      -1.021063      -0.003058      -0.021574      -0.034550       0.040847      -0.012960       0.001195       0.029460      -0.027360       0.041702      -0.030960      -0.010023       0.040983             10.752624       7.026040      -0.458971      -1.219122      13.814132       7.132788      11.417699           0.000002
           47              C       0.739697       6.687758       5.679744       0.238291      30.111353 0.35286589E+03  0.79500580E+04                                 9.056548                            6.634433      -0.162796       1.989636                    0.998461      25.372810      73.679422       0.581187       0.467767      -1.023842       0.018977       0.020954       0.029017       0.040511      -0.000786       0.004357       0.018268      -0.046588       0.030431      -0.029055      -0.003911       0.032966             11.294456       7.371223       1.692171       1.255096      14.932487       7.692236      11.579660           0.000001
           48              C       1.432592       7.723205       6.492504      -0.248572      31.042739 0.42807724E+03  0.10161832E+05                                 8.871314                            6.945360      -0.536537       1.820093                    0.995753      30.931969      93.394051       0.610601       0.422570      -1.046054      -0.094318       0.037669       0.033372       0.106904      -0.034734      -0.014701       0.037837       0.001614      -0.066319      -0.048162      -0.014411       0.062573             10.784050       6.134378       0.548691      -0.029257      14.320089       4.794290      11.897683           0.000001
           49              C       7.015156      13.202302      11.218555      -0.376571      31.932965 0.53349314E+03  0.13291981E+05                                 8.862692                            7.716889      -0.557660       1.795202                    0.996942      32.991452      99.856478       0.587298       0.418588      -1.055536      -0.003829      -0.058231       0.031127       0.066139      -0.022046       0.006395      -0.045869      -0.059892      -0.017605      -0.041190      -0.027166       0.068355              9.568801      11.274284       2.742604      -0.320258       9.093955       0.348946       8.338166           0.000002
           50              C       7.716060      14.099032      12.207824       0.669015      20.468264 0.25285495E+03  0.53060683E+04                                 7.142082                            5.819194      -0.462410       1.901931                    0.999222      22.949747      66.945423       0.581192       0.502210      -0.993558       0.004885       0.006832      -0.004851       0.009699      -0.030431      -0.053030      -0.012168       0.111268      -0.059776      -0.071167      -0.023414       0.094581              7.724304       6.770627       1.887201       2.313029       8.778007      -0.310802       7.624279           0.000003
           51              C       5.314401      11.538866      12.484217       0.156524      32.906471 0.42812328E+03  0.10135394E+05                                 9.505499                            7.282948      -0.331514       1.894623                    0.998371      28.175758      84.199964       0.556875       0.464597      -1.024353       0.012732      -0.013186       0.004000       0.018761       0.002454       0.014418      -0.030345      -0.006824      -0.084690      -0.046777       0.013241       0.033536             11.594596      18.482997       3.244107      -3.937713       9.235521       0.118267       7.065270           0.000002
           52              C       3.306823      10.982055      13.134151       0.247837      30.107418 0.36351094E+03  0.82706626E+04                                 9.050148                            6.757234      -0.299505       1.924314                    0.998488      26.169889      76.964815       0.571520       0.471033      -1.019628      -0.027563      -0.020150       0.004345       0.034418       0.008292      -0.018369      -0.013494       0.035874      -0.023869      -0.025523      -0.008893       0.034416             11.141777      17.626729       4.078525      -3.540286       9.360649       0.109953       6.437953           0.000001
           53              C       2.035421      10.236762      13.309292      -0.262390      31.584374 0.47398112E+03  0.11529481E+05                                 8.997547                            7.370711      -0.616322       1.784549                    0.996318      31.681585      96.496715       0.585826       0.429822      -1.042720      -0.041048       0.072101       0.044655       0.094221      -0.017767      -0.031014       0.038704       0.026042      -0.067892      -0.055140      -0.004816       0.059956             10.580435      15.343547       1.831980      -2.678206       8.672365      -0.473977       7.725393           0.000002
           54              C       2.353611      14.554214      11.735766       0.746092      17.936423 0.22283493E+03  0.45485572E+04                                 6.724942                            5.600430      -0.459893       1.939827                    0.998457      21.544059      62.784749       0.568493       0.527826      -0.977420       0.000021       0.028408       0.019773       0.034612      -0.022448       0.023208      -0.063432      -0.038243       0.078490      -0.048603      -0.040301       0.088904              7.300862       7.347641       0.910564      -0.338604       7.863734       2.864158       6.691210           0.000002
           55              C       2.028699      10.752187       4.362087       0.119600      30.035564 0.43436577E+03  0.10289343E+05                                 8.867943                            7.293692      -0.172283       1.951464                    0.997593      27.906985      82.602955       0.562994       0.459273      -1.030416      -0.001300      -0.002614      -0.004324       0.005217       0.016742       0.013177       0.012095      -0.013931       0.013987      -0.021467      -0.007139       0.028606             10.026613       7.390258       0.277481      -0.767129      12.329433       5.577174      10.360148           0.000002
           56              C       0.704656       9.590207       1.737720       0.724361      19.001918 0.23485183E+03  0.48615633E+04                                 6.945372                            5.715837      -0.614504       1.868581                    0.998545      22.415631      65.977193       0.567188       0.521671      -0.979412      -0.009610       0.015406      -0.022441       0.028866      -0.000506      -0.021857       0.059497      -0.078141       0.056460      -0.060181      -0.025532       0.085712              7.524001       7.162490       0.462207       1.448871       7.857482      -2.677483       7.552030           0.000002
           57              C       1.557508       8.758877       2.669521      -0.377859      32.658865 0.54227006E+03  0.13547334E+05                                 9.025995                            7.791993      -0.605005       1.793004                    0.995815      32.450466      97.913607       0.583922       0.419868      -1.056175       0.060459       0.037620       0.024285       0.075235       0.045466       0.002654       0.017099       0.049041      -0.108783      -0.048862      -0.022081       0.070942              9.868060       6.970809      -0.691028       1.619528      10.799980      -0.102355      11.833392           0.000001
           58              C       1.946665      13.607476       6.570496      -0.250169      30.360527 0.44260891E+03  0.10602721E+05                                 8.763220                            7.095685      -0.588212       1.797944                    0.996104      31.414159      95.513584       0.599390       0.426579      -1.042812      -0.101502       0.008851       0.027169       0.105448      -0.030619      -0.022305       0.023061       0.035865      -0.118051      -0.050614      -0.013789       0.064402             10.206536       6.631488      -1.459094      -1.512812      12.271928       3.937454      11.716194           0.000002
           59              C       1.450057      11.349552       9.367267       0.109122      30.253435 0.42846729E+03  0.10083251E+05                                 8.749465                            7.133706      -0.065298       1.978183                    0.998829      27.787792      81.143636       0.584358       0.445394      -1.041619       0.003279       0.004216      -0.001480       0.005542       0.022848       0.010248       0.006348      -0.008315       0.002899      -0.024348      -0.003341       0.027689              9.990917       7.836542       0.608253       0.806810      11.875789       5.498950      10.260421           0.000001
           60              C       2.564852      13.469763      10.679451      -0.365833      30.587719 0.52238225E+03  0.12923067E+05                                 8.590111                            7.588996      -0.543231       1.813397                    0.995688      32.176656      96.464038       0.598849       0.413439      -1.060756      -0.051811      -0.040324      -0.017532       0.067954       0.051710      -0.002350       0.011946       0.081046      -0.163663      -0.060805      -0.032235       0.093040              9.309825       6.949654      -0.194189       0.946341      10.586039       2.118928      10.393782           0.000001
           61              C       1.686050      12.430569       5.701637       0.221482      29.599259 0.36925263E+03  0.84259967E+04                                 8.974188                            6.804629      -0.290589       1.938447                    0.998115      26.079472      76.565468       0.570810       0.470237      -1.021063       0.003058       0.021574       0.034550       0.040847      -0.012960       0.001195       0.029460      -0.027360       0.041702      -0.030960      -0.010023       0.040983             10.752623       7.026040      -0.458971      -1.219122      13.814131       7.132788      11.417699           0.000002
           62              C       1.143026       9.685154       8.003089       0.238291      30.111354 0.35286591E+03  0.79500587E+04                                 9.056548                            6.634433      -0.162797       1.989635                    0.998461      25.372812      73.679430       0.581187       0.467767      -1.023842      -0.018977      -0.020954      -0.029017       0.040511      -0.000786       0.004357       0.018268      -0.046588       0.030431      -0.029055      -0.003911       0.032966             11.294456       7.371222       1.692171       1.255095      14.932487       7.692236      11.579660           0.000001
           63              C       9.911031       8.649707       7.190329      -0.248573      31.042742 0.42807730E+03  0.10161833E+05                                 8.871315                            6.945361      -0.536537       1.820093                    0.995753      30.931969      93.394050       0.610601       0.422570      -1.046054       0.094318      -0.037669      -0.033372       0.106904      -0.034734      -0.014701       0.037837       0.001615      -0.066320      -0.048162      -0.014411       0.062573             10.784052       6.134378       0.548691      -0.029257      14.320091       4.794292      11.897685           0.000001
           64              C       4.328467       3.170610       2.464278      -0.376571      31.932970 0.53349326E+03  0.13291985E+05                                 8.862694                            7.716890      -0.557660       1.795202                    0.996942      32.991456      99.856496       0.587298       0.418588      -1.055536       0.003829       0.058231      -0.031127       0.066139      -0.022046       0.006395      -0.045869      -0.059892      -0.017605      -0.041190      -0.027166       0.068355              9.568803      11.274285       2.742606      -0.320258       9.093957       0.348946       8.338167           0.000002
           65              C       3.627563       2.273880       1.475009       0.669015      20.468264 0.25285496E+03  0.53060685E+04                                 7.142082                            5.819194      -0.462410       1.901931                    0.999222      22.949748      66.945429       0.581192       0.502210      -0.993558      -0.004885      -0.006832       0.004851       0.009699      -0.030431      -0.053030      -0.012168       0.111268      -0.059776      -0.071167      -0.023414       0.094581              7.724305       6.770627       1.887201       2.313029       8.778008      -0.310802       7.624279           0.000002
           66              C       6.029222       4.834046       1.198616       0.156524      32.906470 0.42812324E+03  0.10135393E+05                                 9.505499                            7.282948      -0.331514       1.894623                    0.998371      28.175758      84.199967       0.556875       0.464598      -1.024353      -0.012732       0.013186      -0.004000       0.018761       0.002454       0.014418      -0.030345      -0.006824      -0.084690      -0.046777       0.013241       0.033536             11.594597      18.482998       3.244107      -3.937713       9.235521       0.118267       7.065270           0.000002
           67              C       8.036800       5.390857       0.548682       0.247837      30.107416 0.36351092E+03  0.82706618E+04                                 9.050147                            6.757233      -0.299506       1.924314                    0.998488      26.169888      76.964811       0.571520       0.471033      -1.019628       0.027563       0.020150      -0.004345       0.034418       0.008292      -0.018369      -0.013494       0.035874      -0.023869      -0.025523      -0.008893       0.034416             11.141776      17.626729       4.078525      -3.540285       9.360648       0.109953       6.437952           0.000001
           68              C       9.308202       6.136150       0.373541      -0.262391      31.584380 0.47398123E+03  0.11529484E+05                                 8.997548                            7.370712      -0.616322       1.784549                    0.996318      31.681589      96.496733       0.585826       0.429822      -1.042720       0.041048      -0.072101      -0.044655       0.094221      -0.017767      -0.031014       0.038704       0.026042      -0.067892      -0.055140      -0.004816       0.059956             10.580437      15.343551       1.831981      -2.678207       8.672367      -0.473977       7.725395           0.000002
           69              S       0.896834       3.749187       3.226275       0.044431     134.318377 0.34561397E+04  0.12831827E+06                                18.133673                           16.160487       1.483521       2.154290                    0.998451      65.386020     193.327984       0.582184       0.283367      -1.245838      -0.176407      -0.065112      -0.040898       0.192436       0.195476      -0.042663       0.404501       0.064347      -0.578278      -0.524175       0.099347       0.424828             20.160333      14.967086       2.610995       1.099782      24.199621       9.597138      21.314292           0.000003
           70              S       6.830200      11.457697      11.634650       0.032201     137.117767 0.33549137E+04  0.12424565E+06                                18.643551                           16.041732       1.072647       2.018001                    0.999967      67.423739     202.316843       0.574981       0.287642      -1.235110      -0.004240       0.139847       0.069218       0.156097       0.118367      -0.334149      -0.213238      -0.259760      -0.913287      -0.531536       0.052191       0.479346             21.426756      30.928894       3.771350      -8.153759      18.210280      -3.079932      15.141092           0.000001
           71              S       8.406206       6.735633      10.287164       0.043712     113.910520 0.28786518E+04  0.10287964E+06                                16.401194                           14.837280       1.352895       2.103240                    0.999883      66.359636     197.330396       0.597606       0.286781      -1.232729       0.166096       0.047992       0.066897       0.185381       0.107417       0.047668       0.537909       0.010278      -0.399593      -0.584129       0.045927       0.538202             17.514573      14.099744      -0.732262      -0.019404      19.866346       7.140404      18.577628          -0.000000
           72              S      10.446789      12.623725      10.456558       0.044431     134.318381 0.34561398E+04  0.12831827E+06                                18.133674                           16.160488       1.483521       2.154289                    0.998451      65.386020     193.327988       0.582184       0.283367      -1.245838       0.176407       0.065112       0.040898       0.192436       0.195476      -0.042663       0.404501       0.064347      -0.578278      -0.524175       0.099347       0.424828             20.160334      14.967087       2.610995       1.099782      24.199623       9.597139      21.314293           0.000003
           73              S       4.513423       4.915215       2.048183       0.032201     137.117817 0.33549152E+04  0.12424572E+06                                18.643556                           16.041736       1.072646       2.018001                    0.999967      67.423751     202.316896       0.574981       0.287642      -1.235110       0.004240      -0.139848      -0.069218       0.156098       0.118367      -0.334149      -0.213239      -0.259760      -0.913288      -0.531537       0.052191       0.479346             21.426761      30.928903       3.771352      -8.153762      18.210285      -3.079933      15.141096           0.000001
           74              S       2.937417       9.637279       3.395669       0.043712     113.910461 0.28786498E+04  0.10287955E+06                                16.401188                           14.837274       1.352897       2.103241                    0.999883      66.359621     197.330325       0.597606       0.286781      -1.232729      -0.166096      -0.047993      -0.066896       0.185381       0.107416       0.047668       0.537908       0.010278      -0.399594      -0.584129       0.045927       0.538202             17.514566      14.099739      -0.732261      -0.019404      19.866338       7.140401      18.577621          -0.000000
           75              N       4.360733      10.552532      12.384332       0.050509      27.092560 0.34822780E+03  0.76364185E+04                                 7.516288                            5.978252       0.095307       2.116957                    0.997844      23.676519      62.775616       0.725711       0.384872      -1.100801       0.027958      -0.101440      -0.060006       0.121130       0.009363      -0.019754       0.076544      -0.064035      -0.148249      -0.094934      -0.001871       0.096805              8.461083       9.608231       1.336904      -1.509079       9.989957       2.133701       5.785060           0.000001
           76              N       2.415612       7.211810      -0.030102      -0.269358      35.725874 0.57027297E+03  0.14105681E+05                                 9.067492                            7.750908       0.263467       2.091409                    0.995533      29.174383      81.370957       0.626818       0.395051      -1.096843       0.168980      -0.057493      -0.108815       0.209046       0.107097       0.034196      -0.048962       0.069743      -0.110617      -0.131769       0.000694       0.131075             10.008011      12.297085       1.186182      -2.185939      10.359799       1.735422       7.367147           0.000001
           77              N       1.392292       5.760660       4.942239       0.146776      23.808028 0.29845211E+03  0.62628560E+04                                 6.792768                            5.463300       0.173655       2.168911                    0.999438      21.830557      55.615410       0.778290       0.375031      -1.114044       0.123665      -0.037405       0.001916       0.129213      -0.010302       0.007882       0.077784       0.162369      -0.201416      -0.136416       0.020951       0.115465              7.567746       8.624242      -0.916154      -0.464624       7.732478       2.903574       6.346519           0.000000
           78              N       1.126265       5.607119       9.058035      -0.263332      32.017595 0.54295614E+03  0.13279481E+05                                 8.410949                            7.548068       0.333013       2.101627                    0.998277      29.418119      81.856797       0.636431       0.393494      -1.096828      -0.110613      -0.166741      -0.106694       0.226763      -0.126135      -0.079996      -0.000080      -0.069685       0.160973      -0.176022       0.038565       0.137456              8.896705       7.150857       0.407704      -0.439429      10.089011       3.210390       9.450245           0.000001
           79              N       4.870066      12.499491      13.235404      -0.302523      36.075229 0.58513616E+03  0.14585706E+05                                 9.044676                            7.785187       0.322533       2.070902                    0.999795      30.666410      86.229940       0.632591       0.388430      -1.100054      -0.156768      -0.185831      -0.019737       0.243924      -0.092026      -0.077627      -0.057413       0.264888       0.164881      -0.212341       0.044678       0.167663              9.914108      13.698776       0.883613      -2.452499       9.123307       1.062134       6.920239          -0.000000
           80              N       8.689056       4.589299       8.668075       0.156649      23.660192 0.29696312E+03  0.62270504E+04                                 6.780429                            5.472306       0.108350       2.148075                    0.999292      21.821139      55.665253       0.772426       0.378155      -1.111160      -0.127694      -0.025638       0.017354       0.131393       0.045780      -0.029585       0.079849       0.134424      -0.212582      -0.144358       0.027448       0.116910              7.426136       9.047332       1.007927      -1.173438       7.145202       2.295788       6.085873           0.000001
           81              N       4.516043       9.369252      11.637249      -0.560109      30.728136 0.51013060E+03  0.12374019E+05                                 8.188799                            7.295838      -0.156288       1.955624                    0.994858      30.773160      87.341068       0.645322       0.391291      -1.090346      -0.070244       0.052464       0.086984       0.123503       0.012206       0.156909       0.110779      -0.370138      -0.073399      -0.277582       0.020673       0.256909              8.466481       7.265374      -0.274558       1.038340      10.265271       0.735926       7.868797          -0.000002
           82              N       2.759551       5.477712       4.880667      -0.666415      33.304179 0.53166450E+03  0.13048558E+05                                 8.748189                            7.572659      -0.133736       1.943581                    0.996219      31.975838      91.705805       0.617008       0.404474      -1.079842      -0.148133       0.041500       0.016360       0.154704      -0.057899       0.045703       0.175067       0.294930      -0.357218      -0.289934       0.071324       0.218609              9.101845      12.082640      -1.784719      -1.471929       7.709844       1.975579       7.513052          -0.000002
           83              N       1.352457       4.517929       8.185071      -0.296772      32.630239 0.55655510E+03  0.13668888E+05                                 8.416851                            7.565686       0.365470       2.099051                    0.998827      29.902664      82.830204       0.646638       0.385673      -1.104575      -0.174214       0.116989       0.114269       0.238944       0.069363       0.090969       0.056104      -0.274860       0.170046      -0.205556       0.026351       0.179205              8.834163       7.196433       0.536021      -0.296689      10.356218       3.134581       8.949840           0.000000
           84              N       8.923596       6.539676       5.529233      -0.282125      32.588641 0.53664831E+03  0.13074116E+05                                 8.441471                            7.446317       0.482214       2.135991                    0.999716      29.701283      82.220437       0.648872       0.387458      -1.102153       0.117946      -0.164878      -0.125726       0.238544       0.137682       0.113818       0.014514      -0.120024       0.123582      -0.204090       0.026177       0.177913              8.935681       8.245592       1.093561       1.093542       9.510866       3.537735       9.050586          -0.000002
           85              N       8.711462       5.456828       4.645322      -0.299439      34.019347 0.56674804E+03  0.14001486E+05                                 8.698185                            7.672047       0.471659       2.126496                    0.999379      30.267191      84.460419       0.636588       0.389461      -1.100388       0.176328       0.124147       0.108598       0.241449      -0.097984      -0.059503       0.039673      -0.231163       0.200248      -0.192078       0.034838       0.157240              9.210724       8.834550       0.339295       1.171532       9.409109       3.286485       9.388513          -0.000000
           86              N       7.348899       4.217199       8.746067      -0.645625      29.374412 0.45822156E+03  0.10786948E+05                                 7.879738                            6.909468       0.194672       2.070534                    0.996196      30.179738      83.528196       0.665945       0.390701      -1.094165       0.146611       0.032193       0.012765       0.150646       0.104397      -0.088976       0.151509       0.232636      -0.439244      -0.291877       0.059427       0.232450              8.090470      11.413012       1.255885      -1.445177       6.557931       0.645199       6.300467          -0.000002
           87              N       6.982890       5.820380       1.298501       0.050509      27.092561 0.34822779E+03  0.76364185E+04                                 7.516288                            5.978253       0.095306       2.116957                    0.997844      23.676519      62.775618       0.725711       0.384872      -1.100801      -0.027958       0.101440       0.060006       0.121130       0.009363      -0.019754       0.076544      -0.064035      -0.148249      -0.094934      -0.001871       0.096805              8.461083       9.608232       1.336904      -1.509079       9.989958       2.133701       5.785060           0.000001
           88              N       7.762746       4.223706       0.030102      -0.269358      35.725876 0.57027300E+03  0.14105682E+05                                 9.067492                            7.750908       0.263467       2.091409                    0.995533      29.174384      81.370960       0.626818       0.395051      -1.096843      -0.168980       0.057493       0.108815       0.209046       0.107097       0.034196      -0.048962       0.069743      -0.110617      -0.131769       0.000694       0.131075             10.008011      12.297086       1.186182      -2.185939      10.359799       1.735422       7.367147           0.000001
           89              N       9.951331      10.612252       8.740594       0.146776      23.808026 0.29845208E+03  0.62628552E+04                                 6.792768                            5.463300       0.173655       2.168911                    0.999438      21.830556      55.615411       0.778290       0.375031      -1.114044      -0.123665       0.037405      -0.001916       0.129213      -0.010302       0.007882       0.077784       0.162369      -0.201416      -0.136416       0.020951       0.115465              7.567746       8.624242      -0.916154      -0.464624       7.732478       2.903575       6.346519           0.000000
           90              N      10.217358      10.765793       4.624798      -0.263332      32.017599 0.54295623E+03  0.13279484E+05                                 8.410950                            7.548069       0.333012       2.101627                    0.998277      29.418121      81.856808       0.636431       0.393494      -1.096828       0.110613       0.166741       0.106694       0.226763      -0.126135      -0.079996      -0.000080      -0.069685       0.160974      -0.176022       0.038566       0.137456              8.896706       7.150858       0.407704      -0.439429      10.089013       3.210391       9.450246           0.000001
           91              N       6.473557       3.873421       0.447429      -0.302523      36.075232 0.58513624E+03  0.14585708E+05                                 9.044677                            7.785188       0.322533       2.070902                    0.999795      30.666412      86.229947       0.632591       0.388430      -1.100054       0.156768       0.185831       0.019737       0.243924      -0.092026      -0.077627      -0.057414       0.264888       0.164881      -0.212341       0.044678       0.167664              9.914108      13.698777       0.883613      -2.452499       9.123308       1.062134       6.920240          -0.000000
           92              N       2.654567      11.783613       5.014758       0.156649      23.660192 0.29696311E+03  0.62270503E+04                                 6.780429                            5.472306       0.108349       2.148075                    0.999292      21.821139      55.665256       0.772426       0.378155      -1.111160       0.127694       0.025638      -0.017354       0.131393       0.045780      -0.029585       0.079849       0.134424      -0.212582      -0.144358       0.027448       0.116910              7.426136       9.047332       1.007927      -1.173438       7.145202       2.295788       6.085873           0.000001
           93              N       6.827580       7.003660       2.045584      -0.560109      30.728136 0.51013058E+03  0.12374018E+05                                 8.188798                            7.295837      -0.156288       1.955624                    0.994858      30.773162      87.341071       0.645322       0.391291      -1.090346       0.070244      -0.052464      -0.086984       0.123503       0.012206       0.156909       0.110780      -0.370138      -0.073399      -0.277583       0.020673       0.256909              8.466480       7.265373      -0.274558       1.038340      10.265271       0.735926       7.868797          -0.000002
           94              N       8.584072      10.895200       8.802166      -0.666415      33.304181 0.53166456E+03  0.13048560E+05                                 8.748189                            7.572660      -0.133736       1.943581                    0.996219      31.975837      91.705799       0.617008       0.404474      -1.079842       0.148133      -0.041500      -0.016360       0.154704      -0.057899       0.045703       0.175067       0.294930      -0.357218      -0.289934       0.071324       0.218609              9.101845      12.082641      -1.784719      -1.471929       7.709844       1.975578       7.513051          -0.000002
           95              N       9.991166      11.854983       5.497762      -0.296772      32.630245 0.55655524E+03  0.13668893E+05                                 8.416853                            7.565687       0.365470       2.099051                    0.998827      29.902667      82.830217       0.646638       0.385673      -1.104575       0.174215      -0.116989      -0.114269       0.238944       0.069363       0.090969       0.056104      -0.274860       0.170046      -0.205556       0.026351       0.179205              8.834165       7.196434       0.536021      -0.296689      10.356219       3.134581       8.949841           0.000000
           96              N       2.420027       9.833236       8.153600      -0.282125      32.588656 0.53664865E+03  0.13074127E+05                                 8.441474                            7.446320       0.482213       2.135991                    0.999716      29.701290      82.220470       0.648872       0.387458      -1.102153      -0.117946       0.164878       0.125726       0.238544       0.137682       0.113818       0.014514      -0.120024       0.123582      -0.204091       0.026177       0.177913              8.935685       8.245595       1.093561       1.093543       9.510870       3.537737       9.050590          -0.000002
           97              N       2.632161      10.916084       9.037511      -0.299439      34.019346 0.56674802E+03  0.14001486E+05                                 8.698185                            7.672047       0.471660       2.126496                    0.999379      30.267191      84.460419       0.636588       0.389461      -1.100388      -0.176328      -0.124147      -0.108598       0.241449      -0.097984      -0.059503       0.039673      -0.231163       0.200248      -0.192078       0.034838       0.157240              9.210724       8.834550       0.339295       1.171532       9.409109       3.286485       9.388513          -0.000000
           98              N       3.994724      12.155713       4.936766      -0.645625      29.374433 0.45822198E+03  0.10786961E+05                                 7.879743                            6.909472       0.194671       2.070534                    0.996196      30.179749      83.528245       0.665944       0.390701      -1.094165      -0.146611      -0.032193      -0.012765       0.150646       0.104397      -0.088976       0.151509       0.232636      -0.439244      -0.291877       0.059427       0.232450              8.090475      11.413020       1.255886      -1.445179       6.557934       0.645199       6.300470          -0.000002
           99              O       8.009116       1.087149       1.700776      -0.629142      33.196574 0.54663504E+03  0.13184936E+05                                 8.121248                            7.197060       0.377252       2.175385                    0.994605      27.927344      73.339990       0.714630       0.355340      -1.142829       0.029208       0.031873       0.046028       0.063148       0.029914       0.041044      -0.038456      -0.020524      -0.011649      -0.074206       0.030394       0.043812              8.694599       8.859332       2.947688       1.745340      10.242642       2.604546       6.981824          -0.000003
          100              O      10.122285       5.877108      12.655252      -0.713069      48.334894 0.85201065E+03  0.23093599E+05                                10.680318                            9.197862      -0.319881       1.898449                    0.995344      31.771917      90.112647       0.606875       0.372357      -1.123112       0.015119       0.043274      -0.036808       0.058788      -0.003143      -0.049073       0.032333      -0.122795       0.080808      -0.095287       0.016539       0.078749             11.633663       7.815857       2.606272      -1.066597      15.296379      -4.512749      11.788752           0.000002
          101              O       2.398333       7.040521      12.016264      -0.572102      29.827055 0.49898787E+03  0.11761618E+05                                 7.519135                            6.879248       0.449394       2.221594                    0.992250      26.891350      69.757395       0.730644       0.355650      -1.142846      -0.001563       0.055301      -0.036880       0.066489       0.006008      -0.010715       0.061756       0.073873      -0.082987      -0.088199       0.035814       0.052385              7.767563      10.090695       1.951865       1.550923       7.099932      -0.110282       6.112063           0.000000
          102              O       0.676824       1.761493       1.446275      -0.604533      38.141220 0.68778191E+03  0.17599533E+05                                 9.028986                            8.224447      -0.202065       1.990364                    0.991590      28.582423      77.738241       0.649026       0.368803      -1.130348      -0.021854       0.025162       0.030747       0.045344      -0.009487      -0.002727      -0.060293       0.044661       0.010934      -0.073019       0.020938       0.052081              9.391666      11.291532      -0.800135      -2.637267       8.188761       1.955159       8.694704           0.000001
          103              O       8.190665      13.685481      13.283294      -0.602551      37.493582 0.61779257E+03  0.15386839E+05                                 8.934914                            7.765341       0.188717       2.108038                    0.992594      28.477882      76.361100       0.671877       0.366024      -1.132726      -0.005313      -0.061125      -0.012355       0.062587      -0.035763      -0.005311      -0.040696       0.120031       0.160883      -0.106977       0.041696       0.065281              9.489908       8.856223       0.263796       2.994650       8.709692      -2.542771      10.903811           0.000001
          104              O       7.835707      15.321557      11.865753      -0.681287      36.906329 0.63398012E+03  0.15866369E+05                                 8.653243                            7.723772       0.330944       2.115045                    0.998448      29.949917      80.071589       0.693569       0.352870      -1.145016      -0.013787      -0.047098      -0.069690       0.085235      -0.000876      -0.038952      -0.014294       0.005354      -0.156510      -0.069854       0.024386       0.045469              9.084907       7.427938       1.775326       0.103721      12.817636      -1.765440       7.009147          -0.000001
          105              O       3.334507      15.285763      11.982057      -0.629142      33.196580 0.54663516E+03  0.13184939E+05                                 8.121249                            7.197061       0.377251       2.175385                    0.994605      27.927347      73.340000       0.714630       0.355340      -1.142829      -0.029208      -0.031873      -0.046028       0.063148       0.029914       0.041044      -0.038456      -0.020524      -0.011649      -0.074206       0.030394       0.043812              8.694600       8.859333       2.947688       1.745340      10.242643       2.604546       6.981825          -0.000003
          106              O       1.221338      10.495804       1.027581      -0.713069      48.334898 0.85201075E+03  0.23093602E+05                                10.680318                            9.197863      -0.319881       1.898449                    0.995344      31.771919      90.112654       0.606875       0.372357      -1.123112      -0.015119      -0.043274       0.036808       0.058788      -0.003143      -0.049073       0.032333      -0.122795       0.080808      -0.095287       0.016539       0.078749             11.633663       7.815857       2.606272      -1.066597      15.296380      -4.512749      11.788753           0.000002
          107              O       8.945290       9.332391       1.666569      -0.572102      29.827055 0.49898786E+03  0.11761618E+05                                 7.519135                            6.879247       0.449394       2.221594                    0.992250      26.891350      69.757394       0.730644       0.355650      -1.142846       0.001563      -0.055301       0.036880       0.066489       0.006008      -0.010715       0.061756       0.073872      -0.082987      -0.088199       0.035814       0.052385              7.767563      10.090695       1.951865       1.550923       7.099932      -0.110282       6.112062           0.000000
          108              O      10.666799      14.611419      12.236558      -0.604533      38.141218 0.68778185E+03  0.17599531E+05                                 9.028986                            8.224446      -0.202065       1.990364                    0.991590      28.582422      77.738236       0.649026       0.368803      -1.130348       0.021854      -0.025162      -0.030747       0.045344      -0.009487      -0.002727      -0.060293       0.044661       0.010935      -0.073019       0.020938       0.052081              9.391665      11.291531      -0.800135      -2.637267       8.188761       1.955159       8.694703           0.000001
          109              O       3.152958       2.687431       0.399539      -0.602551      37.493584 0.61779261E+03  0.15386841E+05                                 8.934914                            7.765341       0.188717       2.108037                    0.992594      28.477883      76.361103       0.671877       0.366024      -1.132726       0.005313       0.061125       0.012355       0.062587      -0.035763      -0.005311      -0.040696       0.120031       0.160883      -0.106977       0.041696       0.065281              9.489909       8.856223       0.263796       2.994650       8.709692      -2.542771      10.903811           0.000001
          110              O       3.507916       1.051355       1.817080      -0.681287      36.906331 0.63398016E+03  0.15866370E+05                                 8.653243                            7.723773       0.330944       2.115045                    0.998448      29.949918      80.071592       0.693569       0.352870      -1.145016       0.013787       0.047098       0.069690       0.085235      -0.000876      -0.038952      -0.014294       0.005354      -0.156510      -0.069854       0.024386       0.045468              9.084907       7.427938       1.775326       0.103721      12.817637      -1.765440       7.009147          -0.000001

******************************************************
Auxiliary information for the entire system
The total spin magnetic moment of the unit cell is   -0.000012
The total net atomic charge of the unit cell is   0.000004
Accuracy of reproducing the electrostatic potential in the unit cell:
  The inner radius (bohr) =    5.0000
  The outer radius (bohr) =   12.0000
  Valid grid points have density less than (e/(bohr^3)) =    0.0001
  The number of valid grid points were=        16985
  The rms potential error without charges in kcal/mol is=      8.57056
  The rms potential error with partial charges in kcal/mol is=      2.20271
  The RRMSE value at monopole order=      0.25701
  The rms potential error with partial charges and cloud penetration in kcal/mol is=      2.19013
  The RRMSE value at monopole order with cloud penetration is=      0.25554
  The rms potential error with partial charges and atomic dipoles in kcal/mol is=      1.85250
  The RRMSE value at dipole order=      0.21615
  The rms potential error with partial charges, atomic dipoles and cloud penetration in kcal/mol is=      1.83665
  The RRMSE value at dipole order with cloud penetration=      0.21430

******************************************************
The electron densities and ab initio electrostatic potential were computed in VASP using the PBE functional and
projector augmented wave method. See the main text of the journal article for a description of computational details.
The atomic charges, dipoles, and quadrupoles were computed with the DDEC6 method as described in
(a) T. A. Manz and N. Gabaldon Limas, RSC Adv. 6 (2016) 47771-47801 DOI: 10.1039/c6ra04656h
(b) N. Gabaldon Limas and T. A. Manz, RSC Adv. 8 (2018) 2678-2707 DOI: 10.1039/c7ra11829e.
For each atom in the material, the electron cloud parameters were fit to the spherically averaged atom-in-material
electron density using radial positions for which this density was between 10^-4 and 10^-2 electrons per cubic bohr.
The polarizabilities, dispersion coefficients, and quantum Drude oscillator (QDO) parameters were fit using the MCLF method.
The magnetic structure of the system was optimized in VASP from the default ferromagnetic initial guess using spin polarization.
The atomic spin moments (ASMs) were computed on this optimized magnetic structure using the DDEC6 partition as inputs
to the method of T. A. Manz and D. S. Sholl, J. Chem. Theory Comput. 7 (2011) 4146-4164 DOI: 10.1021/ct200539n.
The RMSE and RRMSE were computed using a uniform grid with Ewald summation.
