# Supplementary material for: A collection of forcefield precursors for metal–organic frameworks
Source: RSC Adv. 2019 Nov 13;9(63):36492–507. doi: 10.1039/c9ra07327b (PMC9075174; doi:10.1039/c9ra07327b)
Supplement: RA-009-C9RA07327B-s4654 [file RA-009-C9RA07327B-s4654.xyz]

  110
jmolscript: load "" {1 1 1} spacegroup "x,y,z" unitcell [{      9.587900     0.000000     0.000000 }, {      0.746639    11.545884     0.000000 }, {      1.220274     5.119966    13.600028 }]
Ce     8.327828    11.053874     0.016456     1.920084
Ce     2.006711     0.492010    -0.016456     1.920024
H      9.615206     8.552007    11.375063     0.177753
H     10.485221     8.124312    10.146981     0.161735
H      4.532053     9.010869    12.158425     0.319896
H      3.810725     9.648237    10.907222     0.292593
H      9.808364    13.750122     7.560256     0.106549
H      9.009898     3.137060     6.299533     0.127828
H      3.355313     6.036389     5.358411     0.356963
H      3.083736     4.949728     4.376489     0.317341
H      8.589424     2.696005     3.882808     0.164526
H      8.258385     3.672770     2.692806     0.162283
H      2.069456     8.378461     5.899692     0.113624
H      2.011217     7.429997     7.149535     0.134416
H      7.225760     3.663197     8.230737     0.338698
H      6.955631     4.819075     9.129699     0.349766
H      6.222503    13.751482    10.946663     0.172684
H      7.591399    13.421329    10.272101     0.141727
H      1.768306    10.222760    12.359705     0.124913
H      1.055366     4.532930     0.131920     0.128559
H      1.939607     8.113843     2.224965     0.177763
H      1.069592     8.541538     3.453047     0.161714
H      7.022760     7.654981     1.441603     0.319823
H      7.744088     7.017613     2.692806     0.292626
H      1.746449     2.915728     6.039772     0.106544
H      2.544915    13.528790     7.300495     0.127854
H      8.199500    10.629461     8.241617     0.356952
H      8.471077    11.716122     9.223539     0.317332
H      2.965389    13.969845     9.717220     0.164423
H      3.296428    12.993080    10.907222     0.162188
H      9.485357     8.287389     7.700336     0.113623
H      9.543596     9.235853     6.450493     0.134413
H      4.329053    13.002653     5.369291     0.338706
H      4.599182    11.846775     4.470329     0.349784
H      5.332310     2.914368     2.653365     0.172659
H      3.963414     3.244521     3.327927     0.141670
H      9.786507     6.443090     1.240323     0.124921
H     10.499447    12.132920    13.468108     0.128552
C      9.106382     1.894361     2.038644     0.746603
C      9.492931     5.718135     9.257539     0.126030
C      1.301542     7.028350    11.811624     0.717278
C      9.968683     7.787051    10.894982    -0.373190
C      9.557492     2.866504     7.052975    -0.250430
C     10.061225     5.148379     4.303049     0.113639
C      8.908849     3.038741     3.032806    -0.367472
C      9.831103     4.055635     7.920656     0.224335
C     10.356646     6.828318     5.649452     0.242427
C      1.474378     7.866752     6.469533    -0.243969
C      7.107341    13.389058    11.112583    -0.379631
C      7.808451    14.304589    12.087705     0.668043
C      5.394790    11.746002    12.412746     0.157400
C      3.387954    11.213949    13.069627     0.245878
C      2.112610    10.468331    13.232827    -0.260191
C      2.448431    14.771489    11.561384     0.746676
C      2.061882    10.947715     4.342489     0.126023
C     10.253271     9.637500     1.788404     0.717400
C      1.586130     8.878799     2.705046    -0.373144
C      1.997321    13.799346     6.547053    -0.250434
C      1.493588    11.517471     9.296979     0.113640
C      2.645964    13.627109    10.567222    -0.367335
C      1.723710    12.610215     5.679372     0.224334
C      1.198167     9.837532     7.950576     0.242407
C     10.080435     8.799098     7.130495    -0.243962
C      4.447472     3.276792     2.487445    -0.379530
C      3.746362     2.361261     1.512323     0.667668
C      6.160023     4.919848     1.187282     0.157418
C      8.166859     5.451901     0.530401     0.245852
C      9.442203     6.197519     0.367201    -0.260184
S      0.925252     3.841102     3.246055     0.049770
S      6.917186    11.654510    11.576888     0.030340
S      8.593413     6.823819    10.256869     0.029921
S     10.629561    12.824748    10.353973     0.049591
S      4.637627     5.011340     2.023140     0.030364
S      2.961400     9.842031     3.343159     0.029964
N      4.441780    10.783419    12.309385     0.063146
N      2.445065     7.258004    -0.005440    -0.268658
N      1.428628     5.882549     4.931370     0.144284
N      1.180390     5.713735     9.000499    -0.263383
N      4.960059    12.706989    13.186587    -0.306720
N      8.858913     4.705338     8.612898     0.154659
N      4.576063     9.599575    11.560024    -0.561567
N      2.800247     5.584707     4.882410    -0.671273
N      1.391741     4.620314     8.123297    -0.294148
N      9.097422     6.698507     5.479451    -0.283187
N      8.884002     5.603289     4.603609    -0.302646
N      7.506641     4.350707     8.664578    -0.640234
N      7.113033     5.882431     1.290643     0.063117
N      7.889474     4.287880     0.005440    -0.268756
N     10.126185    10.783301     8.668658     0.144276
N     10.374423    10.952115     4.599529    -0.263393
N      6.594754     3.958861     0.413441    -0.306614
N      2.695900    11.960512     4.987130     0.154679
N      6.978750     7.066275     2.040004    -0.561569
N      8.754566    11.081143     8.717618    -0.671284
N     10.163072    12.045536     5.476731    -0.294156
N      2.457391     9.967343     8.120577    -0.283240
N      2.670811    11.062561     8.996419    -0.302652
N      4.048172    12.315143     4.935450    -0.640193
O      8.107272     1.212005     1.759572    -0.634154
O     10.419295     6.141461    12.580978    -0.732962
O      2.507422     7.326201    11.820736    -0.566841
O      0.686324     1.748745     1.596643    -0.620379
O      8.306103    13.912666    13.150547    -0.602635
O      7.890113    15.528178    11.715880    -0.700304
O      3.447541    15.453845    11.840456    -0.634943
O      1.135518    10.524389     1.019050    -0.732497
O      9.047391     9.339649     1.779292    -0.567807
O     10.868489    14.917105    12.003385    -0.621051
O      3.248710     2.753184     0.449481    -0.603358
O      3.664700     1.137672     1.884148    -0.700591

The following XYZ coordinates are in angstroms. Other properties are in atomic units.
The sperically averaged electron density of each atom fit to a function of the form exp(a - br)
eigen_1, eigen_2 and eigen_3 are the three eigenvalues of traceless quadrupole moment tensor
  atom number  atomic symbol              X              Y              Z     net charge C6 coefficient C8 coefficient C10 coefficient fluctuating dipole atomic polarizability isotropic forcefield polarizability              a              b squared Pearson coefficient          <r^3>          <r^4>         wp_QDO          m_QDO          q_QDO       dipole_x       dipole_y       dipole_z         dipole            Qxy            Qxz            Qyz     Q(x^2-y^2)  Q(3z^2 - R^2)        eigen_1        eigen_2        eigen_3 static polarizability      alpha(xx)      alpha(xy)      alpha(xz)      alpha(yy)      alpha(yz)      alpha(zz) atomic spin moment
            1             Ce       8.327828      11.053874       0.016456       1.920084     205.938341 0.62862729E+04  0.25970739E+06                                23.654315                           22.034013       1.309993       2.037247                    0.997766      99.906996     271.011740       0.511905       0.289618      -1.293151       0.028892       0.011175      -0.001669       0.031023      -0.074609      -0.153895       0.015374       0.029832       0.002138      -0.158934      -0.024285       0.183219             25.182070      24.157123       4.953368       3.508395      28.908502       5.390334      22.480584           1.029356
            2             Ce       2.006711       0.492010      -0.016456       1.920024     205.712027 0.62769511E+04  0.25924546E+06                                23.651367                           22.029928       1.310301       2.037663                    0.997752      99.775887     270.682058       0.511487       0.289940      -1.292694      -0.031735      -0.012956       0.001412       0.034307      -0.072860      -0.155804       0.016649       0.019416      -0.032307      -0.163590      -0.018059       0.181649             25.180545      24.158604       4.957823       3.510429      28.905989       5.395979      22.477043           1.027906
            3              H       9.615206       8.552007      11.375063       0.177753       0.902520 0.65579649E+01  0.62533190E+02                                 1.669976                            1.592365      -1.145899       2.353973                    0.997621       3.585997      10.581576       0.443014       1.449932      -0.673150      -0.009872       0.022241       0.006888       0.025290       0.001832       0.000244      -0.003739       0.003925      -0.049970      -0.017259       0.006195       0.011064              1.719073       1.449485      -0.262539      -0.173597       1.949348       0.408702       1.758387           0.000010
            4              H      10.485221       8.124312      10.146981       0.161735       0.932707 0.70385402E+01  0.68619761E+02                                 1.733483                            1.669199      -1.454098       2.213568                    0.991437       3.813586      11.546371       0.423228       1.484448      -0.666210       0.017780       0.009743      -0.019860       0.028381       0.007517      -0.002656      -0.001168       0.007830       0.012674      -0.010597       0.002232       0.008365              1.774834       1.430350       0.108944      -0.212298       1.669665      -0.244145       2.224486          -0.000042
            5              H       4.532053       9.010869      12.158425       0.319896       0.514097 0.32173798E+01  0.26117250E+02                                 1.233035                            1.186016      -1.219372       2.422935                    0.999782       2.744335       7.899366       0.460225       1.639496      -0.641758       0.003598      -0.019254       0.019530       0.027660       0.001309       0.007507       0.007538      -0.025073       0.007433      -0.016803       0.000346       0.016457              1.252069       1.078423      -0.036895       0.059130       1.406312      -0.244497       1.271473          -0.000026
            6              H       3.810725       9.648237      10.907222       0.292593       0.889642 0.65494852E+01  0.63060940E+02                                 1.720236                            1.644547      -1.665566       2.162935                    0.993098       3.414559      10.461585       0.410805       1.548520      -0.655568      -0.020199       0.001386      -0.024016       0.031411      -0.003830       0.015273       0.009937      -0.017458       0.000257      -0.022905       0.006030       0.016875              1.754515       1.813551       0.026245       0.494826       1.456977       0.019982       1.993016          -0.000007
            7              H       9.808364      13.750122       7.560256       0.106549       1.330097 0.11018959E+02  0.11888500E+03                                 2.088008                            2.000760      -1.656296       2.069937                    0.989984       4.395641      13.519875       0.416715       1.362325      -0.687981      -0.007847      -0.021219       0.003384       0.022875      -0.006955      -0.008125      -0.004015       0.006181      -0.052090      -0.020728       0.003735       0.016993              2.129803       1.799173       0.249507      -0.345512       2.413400      -0.422552       2.176838          -0.000044
            8              H       9.009898       3.137060       6.299533       0.127828       1.124535 0.89080938E+01  0.90736376E+02                                 1.865354                            1.801817      -1.173470       2.324774                    0.993329       3.762825      11.085628       0.439989       1.366684      -0.690448      -0.012610       0.006477      -0.026180       0.029772      -0.004817       0.004033      -0.000587       0.015691       0.010204      -0.010928       0.000939       0.009989              1.898723       1.622589      -0.163114       0.314637       1.701371      -0.227996       2.372208          -0.000011
            9              H       3.355313       6.036389       5.358411       0.356963       0.542878 0.34324171E+01  0.27704934E+02                                 1.193153                            1.164050      -1.136159       2.501662                    0.999772       2.273864       6.076852       0.512596       1.480383      -0.672896       0.025197       0.017492       0.019558       0.036378      -0.003042       0.008590       0.027434       0.032273      -0.045453      -0.040600       0.014646       0.025954              1.190163       1.243164       0.109553       0.126993       1.167537       0.163474       1.159789           0.000003
           10              H       3.083736       4.949728       4.376489       0.317341       0.623828 0.39565919E+01  0.33624957E+02                                 1.356031                            1.278086      -1.576243       2.229383                    0.995832       2.965288       8.568108       0.465517       1.548212      -0.654833       0.013679      -0.015855      -0.012978       0.024636      -0.011023       0.010449       0.021710       0.033992      -0.034816      -0.036967       0.010298       0.026668              1.390332       1.301712      -0.214393      -0.214221       1.480085       0.321129       1.389199           0.000002
           11              H       8.589424       2.696005       3.882808       0.164526       1.080823 0.85009421E+01  0.85837686E+02                                 1.840483                            1.780090      -1.305368       2.284063                    0.994133       3.638063      10.775801       0.433957       1.397810      -0.684529      -0.013919      -0.008689       0.022779       0.028074       0.006430      -0.003264       0.000599       0.014111       0.009039      -0.011270       0.001936       0.009334              1.869909       1.493915       0.022492      -0.034891       1.686616      -0.311796       2.429197          -0.000011
           12              H       8.258385       3.672770       2.692806       0.162283       0.974780 0.74058328E+01  0.73137267E+02                                 1.783164                            1.710328      -1.595720       2.145989                    0.990517       3.894019      11.872861       0.418722       1.481208      -0.666458      -0.022152       0.016327      -0.008143       0.028698      -0.000133       0.004043      -0.006483       0.006972      -0.024405      -0.012218       0.003243       0.008976              1.822346       1.777449      -0.386423       0.317242       1.965401      -0.313609       1.724188           0.000015
           13              H       2.069456       8.378461       5.899692       0.113624       1.312699 0.10695532E+02  0.11421827E+03                                 2.065584                            1.970276      -1.446158       2.180118                    0.990558       4.129520      12.521093       0.421396       1.361078      -0.690073       0.010962       0.019546      -0.008099       0.023829      -0.005653      -0.001975      -0.001159      -0.006681      -0.011349      -0.006562      -0.001896       0.008458              2.111542       1.793665       0.325106      -0.361568       2.277958      -0.341969       2.263004          -0.000005
           14              H       2.011217       7.429997       7.149535       0.134416       1.257806 0.10289959E+02  0.10833500E+03                                 1.993297                            1.924930      -1.240915       2.294798                    0.993442       3.791605      11.246213       0.430828       1.350353      -0.694600       0.015714      -0.010266       0.024859       0.031150      -0.015031       0.004195       0.001099       0.009911      -0.009006      -0.015259      -0.002442       0.017701              2.025139       1.684134      -0.181693       0.276308       2.076940      -0.297833       2.314343           0.000004
           15              H       7.225760       3.663197       8.230737       0.338698       0.551267 0.34669958E+01  0.27812790E+02                                 1.156381                            1.129289      -1.115457       2.486454                    0.999890       2.299479       5.955908       0.553511       1.379394      -0.690833      -0.015932      -0.026254      -0.015000       0.034177       0.012846      -0.008737       0.026844       0.026533      -0.051088      -0.041905       0.014753       0.027152              1.152803       1.104262       0.111127       0.034189       1.247053       0.167119       1.107093          -0.000005
           16              H       6.955631       4.819075       9.129699       0.349766       0.590173 0.37315299E+01  0.30757404E+02                                 1.255001                            1.206743      -1.191491       2.459689                    0.999831       2.386508       6.446751       0.507773       1.463435      -0.674783      -0.024705       0.011474       0.019412       0.033448       0.007502      -0.009106       0.021193       0.030149      -0.066266      -0.038236       0.009897       0.028339              1.264782       1.368051      -0.167633      -0.215727       1.201818       0.133432       1.224476          -0.000011
           17              H       6.222503      13.751482      10.946663       0.172684       0.976049 0.72988607E+01  0.70930986E+02                                 1.721947                            1.652095      -1.135730       2.373247                    0.995970       3.439829       9.989634       0.449448       1.402317      -0.684100      -0.029654       0.013630      -0.005669       0.033125      -0.002777       0.009653      -0.003500       0.008390      -0.010674      -0.009898      -0.003222       0.013120              1.768348       2.424687      -0.122855       0.023036       1.449161      -0.055519       1.431196          -0.000013
           18              H       7.591399      13.421329      10.272101       0.141727       1.168689 0.90373142E+01  0.92525313E+02                                 1.905914                            1.806944      -1.443561       2.190396                    0.993112       3.910801      11.608685       0.441574       1.354819      -0.690902       0.005896       0.002448      -0.021180       0.022121      -0.004218       0.005051       0.004498      -0.011157       0.033060      -0.014074       0.000939       0.013135              1.957342       2.005873      -0.007050      -0.587475       1.600694       0.020614       2.265458          -0.000009
           19              H       1.768306      10.222760      12.359705       0.124913       0.940594 0.73175475E+01  0.71614430E+02                                 1.700719                            1.669286      -1.281645       2.271898                    0.991546       3.871715      11.521588       0.438272       1.427996      -0.676664      -0.015123      -0.007609      -0.022765       0.028370       0.001094       0.004649       0.011022       0.006655       0.031059      -0.013661      -0.002955       0.016617              1.723729       1.620387       0.115824       0.208067       1.507445       0.175343       2.043356          -0.000001
           20              H       1.055366       4.532930       0.131920       0.128559       0.961614 0.74215798E+01  0.73150880E+02                                 1.741875                            1.692729      -1.485273       2.172660                    0.990276       4.033657      12.188016       0.429213       1.447803      -0.671927       0.002126      -0.024804       0.014469       0.028794      -0.005036      -0.003485      -0.004392      -0.011898      -0.028505      -0.012314      -0.000638       0.012952              1.773884       1.573414      -0.082645       0.018001       2.041098      -0.388383       1.707141          -0.000062
           21              H       1.939607       8.113843       2.224965       0.177763       0.902478 0.65575610E+01  0.62528167E+02                                 1.669907                            1.592303      -1.145850       2.354007                    0.997621       3.585812      10.580816       0.443029       1.449908      -0.673155       0.009865      -0.022242      -0.006883       0.025287       0.001832       0.000248      -0.003743       0.003933      -0.049981      -0.017264       0.006195       0.011069              1.719002       1.449428      -0.262526      -0.173584       1.949276       0.408674       1.758303           0.000005
           22              H       1.069592       8.541538       3.453047       0.161714       0.932566 0.70372626E+01  0.68604190E+02                                 1.733316                            1.669055      -1.453873       2.213673                    0.991439       3.813390      11.545514       0.423243       1.484462      -0.666208      -0.017808      -0.009736       0.019845       0.028386       0.007510      -0.002653      -0.001163       0.007865       0.012638      -0.010594       0.002232       0.008362              1.774656       1.430237       0.108923      -0.212257       1.669505      -0.244103       2.224227          -0.000025
           23              H       7.022760       7.654981       1.441603       0.319823       0.514356 0.32194947E+01  0.26138696E+02                                 1.233433                            1.186392      -1.219535       2.422795                    0.999780       2.745073       7.902123       0.460161       1.639457      -0.641762      -0.003577       0.019243      -0.019515       0.027639       0.001320       0.007513       0.007526      -0.025047       0.007448      -0.016796       0.000354       0.016442              1.252478       1.078758      -0.036893       0.059152       1.406824      -0.244590       1.271853          -0.000018
           24              H       7.744088       7.017613       2.692806       0.292626       0.889298 0.65463932E+01  0.63024682E+02                                 1.719927                            1.644270      -1.665303       2.163120                    0.993098       3.414001      10.459854       0.410792       1.548728      -0.655536       0.020211      -0.001369       0.024015       0.031418      -0.003810       0.015268       0.009938      -0.017468       0.000229      -0.022895       0.006012       0.016883              1.754197       1.813214       0.026251       0.494674       1.456760       0.019970       1.992618          -0.000006
           25              H       1.746449       2.915728       6.039772       0.106544       1.330141 0.11019444E+02  0.11889140E+03                                 2.088041                            2.000793      -1.656309       2.069924                    0.989984       4.395714      13.520113       0.416715       1.362310      -0.687984       0.007849       0.021218      -0.003380       0.022874      -0.006955      -0.008129      -0.004017       0.006182      -0.052081      -0.020728       0.003736       0.016992              2.129835       1.799201       0.249511      -0.345524       2.413432      -0.422554       2.176872          -0.000039
           26              H       2.544915      13.528790       7.300495       0.127854       1.124433 0.89070730E+01  0.90723585E+02                                 1.865264                            1.801733      -1.173485       2.324788                    0.993330       3.762634      11.085001       0.439991       1.366712      -0.690443       0.012610      -0.006477       0.026186       0.029777      -0.004816       0.004032      -0.000586       0.015690       0.010201      -0.010926       0.000939       0.009987              1.898629       1.622514      -0.163104       0.314611       1.701293      -0.227986       2.372081          -0.000008
           27              H       8.199500      10.629461       8.241617       0.356952       0.542885 0.34324685E+01  0.27705403E+02                                 1.193154                            1.164051      -1.136135       2.501664                    0.999772       2.273889       6.076890       0.512601       1.480364      -0.672899      -0.025197      -0.017494      -0.019557       0.036379      -0.003042       0.008589       0.027434       0.032274      -0.045456      -0.040600       0.014646       0.025954              1.190164       1.243167       0.109551       0.126992       1.167535       0.163472       1.159789           0.000003
           28              H       8.471077      11.716122       9.223539       0.317332       0.623862 0.39568722E+01  0.33627886E+02                                 1.356069                            1.278122      -1.576312       2.229340                    0.995831       2.965385       8.568417       0.465516       1.548189      -0.654836      -0.013681       0.015855       0.012978       0.024637      -0.011029       0.010446       0.021708       0.033999      -0.034830      -0.036968       0.010293       0.026674              1.390371       1.301757      -0.214401      -0.214232       1.480119       0.321136       1.389236           0.000002
           29              H       2.965389      13.969845       9.717220       0.164423       1.081101 0.85035456E+01  0.85869430E+02                                 1.840691                            1.780274      -1.305208       2.284067                    0.994134       3.638526      10.777056       0.433973       1.397671      -0.684555       0.013919       0.008705      -0.022769       0.028070       0.006440      -0.003255       0.000599       0.014114       0.009055      -0.011280       0.001947       0.009333              1.870126       1.494050       0.022496      -0.034894       1.686809      -0.311873       2.429517           0.000001
           30              H       3.296428      12.993080      10.907222       0.162188       0.974986 0.74076584E+01  0.73158887E+02                                 1.783318                            1.710460      -1.595415       2.146065                    0.990518       3.894392      11.873804       0.418739       1.481072      -0.666482       0.022152      -0.016311       0.008157       0.028693      -0.000123       0.004054      -0.006481       0.006961      -0.024431      -0.012226       0.003250       0.008976              1.822508       1.777593      -0.386482       0.317299       1.965583      -0.313670       1.724349           0.000019
           31              H       9.485357       8.287389       7.700336       0.113623       1.312631 0.10694848E+02  0.11420917E+03                                 2.065517                            1.970217      -1.446121       2.180139                    0.990558       4.129437      12.520753       0.421401       1.361083      -0.690072      -0.010965      -0.019545       0.008103       0.023831      -0.005652      -0.001978      -0.001159      -0.006674      -0.011350      -0.006562      -0.001893       0.008455              2.111470       1.793615       0.325085      -0.361552       2.277866      -0.341947       2.262928          -0.000005
           32              H       9.543596       9.235853       6.450493       0.134413       1.257737 0.10289219E+02  0.10832501E+03                                 1.993208                            1.924849      -1.240811       2.294847                    0.993443       3.791483      11.245653       0.430842       1.350337      -0.694604      -0.015714       0.010268      -0.024859       0.031150      -0.015030       0.004196       0.001098       0.009910      -0.008994      -0.015259      -0.002439       0.017698              2.025048       1.684070      -0.181684       0.276291       2.076844      -0.297814       2.314229           0.000004
           33              H       4.329053      13.002653       5.369291       0.338706       0.551252 0.34668880E+01  0.27811741E+02                                 1.156368                            1.129278      -1.115415       2.486479                    0.999890       2.299444       5.955820       0.553509       1.379410      -0.690831       0.015932       0.026254       0.014996       0.034176       0.012845      -0.008737       0.026842       0.026533      -0.051072      -0.041901       0.014752       0.027149              1.152789       1.104241       0.111118       0.034186       1.247042       0.167124       1.107084          -0.000005
           34              H       4.599182      11.846775       4.470329       0.349784       0.590239 0.37322243E+01  0.30765897E+02                                 1.255321                            1.207035      -1.191513       2.459697                    0.999831       2.386894       6.449001       0.507576       1.463872      -0.674703       0.024705      -0.011465      -0.019418       0.033450       0.007512      -0.009106       0.021190       0.030146      -0.066261      -0.038234       0.009894       0.028340              1.265110       1.368432      -0.167701      -0.215824       1.202106       0.133478       1.224791          -0.000012
           35              H       5.332310       2.914368       2.653365       0.172659       0.976044 0.72988494E+01  0.70931852E+02                                 1.722050                            1.652177      -1.135586       2.373314                    0.995967       3.440035       9.990763       0.449396       1.402459      -0.684073       0.029648      -0.013650       0.005657       0.033126      -0.002778       0.009646      -0.003511       0.008372      -0.010645      -0.009892      -0.003219       0.013111              1.768471       2.424932      -0.122837       0.023062       1.449216      -0.055522       1.431266          -0.000017
           36              H       3.963414       3.244521       3.327927       0.141670       1.168812 0.90385955E+01  0.92541855E+02                                 1.906064                            1.807085      -1.443454       2.190410                    0.993112       3.911107      11.609867       0.441551       1.354839      -0.690899      -0.005916      -0.002467       0.021168       0.022118      -0.004223       0.005039       0.004481      -0.011152       0.033005      -0.014059       0.000953       0.013106              1.957494       2.005997      -0.007067      -0.587536       1.600806       0.020650       2.265678          -0.000007
           37              H       9.786507       6.443090       1.240323       0.124921       0.940517 0.73167565E+01  0.71604708E+02                                 1.700631                            1.669201      -1.281486       2.271987                    0.991547       3.871476      11.520693       0.438281       1.428007      -0.676663       0.015120       0.007624       0.022765       0.028372       0.001087       0.004646       0.011027       0.006636       0.031039      -0.013658      -0.002957       0.016615              1.723642       1.620302       0.115818       0.208056       1.507386       0.175334       2.043239          -0.000002
           38              H      10.499447      12.132920      13.468108       0.128552       0.961738 0.74228155E+01  0.73165937E+02                                 1.742003                            1.692852      -1.485338       2.172616                    0.990280       4.033833      12.188696       0.429205       1.447774      -0.671931      -0.002102       0.024798      -0.014455       0.028780      -0.005020      -0.003498      -0.004371      -0.011908      -0.028457      -0.012300      -0.000633       0.012933              1.774016       1.573518      -0.082628       0.017987       2.041276      -0.388412       1.707255          -0.000035
           39              C       9.106382       1.894361       2.038644       0.746603      17.737830 0.22093910E+03  0.45052125E+04                                 6.682746                            5.583905      -0.478715       1.933262                    0.998225      21.613695      63.182920       0.567582       0.529218      -0.975697       0.002858      -0.030164      -0.015171       0.033885      -0.021606       0.017335      -0.066126      -0.037954       0.086272      -0.052705      -0.037185       0.089890              7.215755       7.458580       0.726040      -0.116445       7.813852       2.789026       6.374834           0.000442
           40              C       9.492931       5.718135       9.257539       0.126030      29.803705 0.43029847E+03  0.10178412E+05                                 8.845009                            7.275130      -0.201521       1.942482                    0.997501      27.904009      82.783480       0.561375       0.461257      -1.028359       0.001560       0.001064       0.003414       0.003902       0.015985       0.006864       0.012355      -0.013744       0.000236      -0.017534      -0.007724       0.025258             10.015848       7.419487       0.426853      -0.660431      12.353251       5.564354      10.274805           0.000004
           41              C       1.301542       7.028350      11.811624       0.717278      18.885733 0.23370014E+03  0.48379524E+04                                 6.929162                            5.712876      -0.623187       1.865883                    0.998548      22.540837      66.624520       0.564965       0.523699      -0.977215       0.003749      -0.012195       0.021036       0.024602      -0.002249      -0.023247       0.060670      -0.089609       0.056625      -0.064565      -0.025807       0.090372              7.481030       7.268732       0.565209       1.391788       7.598455      -2.570201       7.575903           0.000127
           42              C       9.968683       7.787051      10.894982      -0.373190      32.304055 0.53766493E+03  0.13404919E+05                                 8.964701                            7.762434      -0.616473       1.791970                    0.995510      32.307658      97.412821       0.584572       0.420257      -1.055832      -0.058420      -0.040880      -0.018445       0.073650       0.046569      -0.001185       0.016425       0.040910      -0.105915      -0.048991      -0.020149       0.069139              9.780639       7.056164      -0.625196       1.677217      10.635050      -0.017765      11.650703          -0.000280
           43              C       9.557492       2.866504       7.052975      -0.250430      30.348297 0.44434299E+03  0.10657686E+05                                 8.764276                            7.108609      -0.589070       1.795483                    0.996158      31.541198      96.049028       0.598797       0.426464      -1.042588       0.100013      -0.010201      -0.025404       0.103692      -0.031030      -0.015217       0.024244       0.032832      -0.127674      -0.052813      -0.009900       0.062714             10.205527       6.647061      -1.442948      -1.420815      12.396877       3.875530      11.572642          -0.000032
           44              C      10.061225       5.148379       4.303049       0.113639      29.928597 0.42493561E+03  0.99839419E+04                                 8.698918                            7.113581      -0.090701       1.970983                    0.998784      27.757969      81.109554       0.583771       0.446565      -1.040469      -0.002654      -0.003837       0.002346       0.005222       0.024623       0.009155       0.004216      -0.009629       0.004257      -0.026530      -0.001042       0.027572              9.916746       7.792083       0.628144       0.919450      12.029087       5.362366       9.929069          -0.000024
           45              C       8.908849       3.038741       3.032806      -0.367472      30.611311 0.52440102E+03  0.12985217E+05                                 8.590194                            7.601233      -0.538907       1.813889                    0.995714      32.221830      96.637435       0.598666       0.413177      -1.060949       0.048312       0.037668       0.014454       0.062943       0.051321      -0.001257       0.011074       0.090670      -0.163326      -0.060399      -0.035376       0.095775              9.290078       6.924081      -0.141525       1.003559      10.752962       2.024184      10.193191          -0.000714
           46              C       9.831103       4.055635       7.920656       0.224335      29.389621 0.36799561E+03  0.83933017E+04                                 8.956910                            6.806491      -0.309136       1.934592                    0.997868      26.051161      76.557734       0.568828       0.472101      -1.019671      -0.003887      -0.022150      -0.031045       0.038334      -0.015829      -0.000244       0.029966      -0.026499       0.045634      -0.033072      -0.009489       0.042561             10.745613       6.999057      -0.385821      -1.124184      13.946387       7.110956      11.291395          -0.000059
           47              C      10.356646       6.828318       5.649452       0.242427      29.669781 0.34947757E+03  0.78527158E+04                                 8.967541                            6.597719      -0.158606       1.991295                    0.998577      25.274111      73.232896       0.583587       0.467089      -1.024478       0.015965       0.020090       0.028074       0.038035       0.001080       0.004748       0.018836      -0.048948       0.035414      -0.030929      -0.003628       0.034557             11.189338       7.321233       1.686545       1.354464      14.881223       7.545139      11.365558          -0.000004
           48              C       1.474378       7.866752       6.469533      -0.243969      30.776463 0.42592010E+03  0.10094543E+05                                 8.819672                            6.925732      -0.518633       1.826787                    0.995728      30.816885      92.872721       0.611946       0.422313      -1.046558      -0.087110       0.041488       0.028931       0.100729      -0.034178      -0.017076       0.034062       0.000739      -0.069373      -0.044412      -0.017061       0.061472             10.726688       6.129919       0.558967       0.026310      14.303121       4.712660      11.747023          -0.000003
           49              C       7.107341      13.389058      11.112583      -0.379631      31.931412 0.53545866E+03  0.13350015E+05                                 8.852874                            7.723444      -0.544780       1.798982                    0.996931      33.006248      99.856817       0.588062       0.417760      -1.056312      -0.004011      -0.055415       0.032388       0.064311      -0.024246       0.003911      -0.049448      -0.056383      -0.017738      -0.046744      -0.023855       0.070600              9.536372      11.235093       2.706867      -0.374320       9.102961       0.304638       8.271062          -0.000363
           50              C       7.808451      14.304589      12.087705       0.668043      20.432786 0.25271197E+03  0.53171570E+04                                 7.187789                            5.860173      -0.517037       1.885588                    0.998984      23.192800      68.365485       0.571250       0.509596      -0.987176       0.002050       0.006662      -0.003745       0.007913      -0.025084      -0.056223      -0.010181       0.115070      -0.049684      -0.068781      -0.027752       0.096533              7.744973       6.740359       1.717195       2.320655       8.770488      -0.478413       7.724072           0.000092
           51              C       5.394790      11.746002      12.412746       0.157400      32.852438 0.42520724E+03  0.10053557E+05                                 9.505492                            7.267118      -0.345482       1.891566                    0.998371      28.139855      84.158953       0.556201       0.465752      -1.023271       0.014922      -0.012766       0.002342       0.019777       0.001358       0.015803      -0.029385      -0.006783      -0.079130      -0.045257       0.012037       0.033221             11.596182      18.574948       3.268405      -3.844120       9.123507       0.183621       7.090090           0.000006
           52              C       3.387954      11.213949      13.069627       0.245878      30.136843 0.36629919E+03  0.83487572E+04                                 9.059023                            6.783079      -0.302036       1.924465                    0.998327      26.174939      77.008762       0.570520       0.471031      -1.019786      -0.024759      -0.019042       0.005810       0.031771       0.007267      -0.017333      -0.014175       0.034978      -0.033414      -0.026903      -0.006803       0.033706             11.123376      17.631579       4.071005      -3.500439       9.234022       0.149293       6.504529          -0.000100
           53              C       2.112610      10.468331      13.232827      -0.260191      31.615367 0.47679185E+03  0.11612503E+05                                 9.001623                            7.391161      -0.607015       1.786900                    0.996418      31.699494      96.544197       0.585304       0.429663      -1.043041      -0.039842       0.071100       0.046598       0.093883      -0.017831      -0.029183       0.036965       0.026878      -0.083277      -0.055938      -0.002817       0.058754             10.563025      15.329825       1.779461      -2.684028       8.534875      -0.453064       7.824377          -0.000042
           54              C       2.448431      14.771489      11.561384       0.746676      17.735409 0.22090290E+03  0.45042697E+04                                 6.682762                            5.583987      -0.477740       1.933716                    0.998222      21.609375      63.167934       0.567498       0.529321      -0.975654      -0.002866       0.030233       0.015209       0.033964      -0.021616       0.017244      -0.065959      -0.038100       0.086209      -0.052576      -0.037148       0.089724              7.215734       7.458353       0.725981      -0.116483       7.813995       2.789204       6.374854           0.000560
           55              C       2.061882      10.947715       4.342489       0.126023      29.804596 0.43032385E+03  0.10179197E+05                                 8.845266                            7.275450      -0.201714       1.942412                    0.997499      27.904920      82.787863       0.561348       0.461270      -1.028348      -0.001547      -0.001081      -0.003385       0.003876       0.016007       0.006835       0.012357      -0.013752       0.000107      -0.017539      -0.007729       0.025268             10.016019       7.419805       0.426965      -0.660509      12.353514       5.564136      10.274737           0.000003
           56              C      10.253271       9.637500       1.788404       0.717400      18.878434 0.23358675E+03  0.48352017E+04                                 6.928337                            5.712093      -0.622231       1.866273                    0.998552      22.539237      66.625265       0.564893       0.523810      -0.977126      -0.003800       0.012206      -0.020979       0.024567      -0.002260      -0.023302       0.060696      -0.089799       0.056789      -0.064688      -0.025779       0.090467              7.480224       7.267716       0.565548       1.391102       7.598328      -2.570059       7.574628           0.000091
           57              C       1.586130       8.878799       2.705046      -0.373144      32.302648 0.53764348E+03  0.13404202E+05                                 8.964416                            7.762283      -0.616353       1.792022                    0.995511      32.306000      97.406019       0.584580       0.420258      -1.055836       0.058353       0.040836       0.018428       0.073568       0.046620      -0.001184       0.016456       0.041135      -0.106006      -0.049073      -0.020173       0.069246              9.780248       7.056691      -0.625212       1.677533      10.634550      -0.017335      11.649503          -0.000265
           58              C       1.997321      13.799346       6.547053      -0.250434      30.348243 0.44434350E+03  0.10657693E+05                                 8.764247                            7.108606      -0.589073       1.795484                    0.996158      31.541084      96.048425       0.598798       0.426463      -1.042589      -0.100010       0.010196       0.025421       0.103693      -0.031018      -0.015231       0.024248       0.032819      -0.127680      -0.052818      -0.009889       0.062707             10.205467       6.647041      -1.442946      -1.420858      12.396764       3.875479      11.572595          -0.000032
           59              C       1.493588      11.517471       9.296979       0.113640      29.928442 0.42493973E+03  0.99840939E+04                                 8.698905                            7.113655      -0.090808       1.970942                    0.998784      27.758496      81.112141       0.583761       0.446570      -1.040462       0.002665       0.003827      -0.002360       0.005226       0.024639       0.009169       0.004195      -0.009628       0.004275      -0.026555      -0.001025       0.027580              9.916580       7.792180       0.628223       0.919527      12.028652       5.362060       9.928907          -0.000012
           60              C       2.645964      13.627109      10.567222      -0.367335      30.608933 0.52435244E+03  0.12983771E+05                                 8.589908                            7.601028      -0.538872       1.813901                    0.995718      32.220858      96.635004       0.598654       0.413193      -1.060934      -0.048308      -0.037601      -0.014403       0.062889       0.051391      -0.001205       0.011093       0.090736      -0.163464      -0.060444      -0.035431       0.095876              9.289692       6.923734      -0.141582       1.003649      10.752423       2.023464      10.192918          -0.000745
           61              C       1.723710      12.610215       5.679372       0.224334      29.389447 0.36799636E+03  0.83933100E+04                                 8.956798                            6.806452      -0.309047       1.934615                    0.997870      26.051132      76.557224       0.568836       0.472095      -1.019676       0.003891       0.022125       0.031074       0.038344      -0.015822      -0.000259       0.029962      -0.026496       0.045654      -0.033059      -0.009502       0.042561             10.745402       6.999030      -0.385787      -1.124219      13.945969       7.110704      11.291207          -0.000060
           62              C       1.198167       9.837532       7.950576       0.242407      29.669673 0.34947796E+03  0.78527289E+04                                 8.967478                            6.597699      -0.158495       1.991328                    0.998577      25.274312      73.233565       0.583591       0.467086      -1.024480      -0.015967      -0.020089      -0.028074       0.038035       0.001090       0.004748       0.018841      -0.048952       0.035407      -0.030929      -0.003635       0.034564             11.189165       7.321210       1.686507       1.354429      14.880863       7.544940      11.365423          -0.000005
           63              C      10.080435       8.799098       7.130495      -0.243962      30.776457 0.42592087E+03  0.10094557E+05                                 8.819674                            6.925751      -0.518606       1.826798                    0.995728      30.816680      92.871800       0.611944       0.422315      -1.046558       0.087109      -0.041483      -0.028926       0.100725      -0.034183      -0.017084       0.034057       0.000747      -0.069360      -0.044405      -0.017070       0.061475             10.726667       6.129926       0.558946       0.026293      14.303047       4.712666      11.747029          -0.000003
           64              C       4.447472       3.276792       2.487445      -0.379530      31.929665 0.53538130E+03  0.13347745E+05                                 8.852615                            7.722723      -0.544561       1.799053                    0.996933      33.005783      99.857552       0.588102       0.417743      -1.056312       0.004008       0.055389      -0.032455       0.064322      -0.024328       0.003832      -0.049526      -0.056348      -0.017688      -0.046901      -0.023767       0.070668              9.536425      11.235116       2.707719      -0.373027       9.103152       0.305716       8.271007          -0.000329
           65              C       3.746362       2.361261       1.512323       0.667668      20.443324 0.25288482E+03  0.53224924E+04                                 7.192787                            5.863856      -0.525612       1.882728                    0.998936      23.216601      68.479709       0.570741       0.509888      -0.986888      -0.001946      -0.006607       0.003834       0.007883      -0.024890      -0.056035      -0.010474       0.115360      -0.050644      -0.068885      -0.027614       0.096499              7.750534       6.745884       1.719417       2.322251       8.776988      -0.478139       7.728729           0.000167
           66              C       6.160023       4.919848       1.187282       0.157418      32.851931 0.42519154E+03  0.10053072E+05                                 9.505375                            7.266944      -0.345393       1.891603                    0.998371      28.139061      84.155518       0.556214       0.465747      -1.023276      -0.014941       0.012741      -0.002369       0.019778       0.001409       0.015830      -0.029351      -0.006786      -0.079150      -0.045260       0.012081       0.033179             11.596307      18.575459       3.269198      -3.843718       9.123777       0.183615       7.089684           0.000002
           67              C       8.166859       5.451901       0.530401       0.245852      30.138669 0.36632044E+03  0.83493727E+04                                 9.059361                            6.783241      -0.302121       1.924414                    0.998328      26.176112      77.013118       0.570517       0.471026      -1.019788       0.024755       0.019030      -0.005820       0.031762       0.007299      -0.017343      -0.014132       0.035022      -0.033354      -0.026859      -0.006870       0.033729             11.123964      17.632786       4.071477      -3.500559       9.234401       0.149374       6.504705          -0.000058
           68              C       9.442203       6.197519       0.367201      -0.260184      31.614777 0.47677967E+03  0.11612132E+05                                 9.001502                            7.391053      -0.607053       1.786894                    0.996417      31.699204      96.543026       0.585310       0.429661      -1.043042       0.039861      -0.071083      -0.046586       0.093872      -0.017792      -0.029217       0.037036       0.026820      -0.083260      -0.056006      -0.002768       0.058774             10.562928      15.329516       1.779727      -2.684078       8.535039      -0.452927       7.824230          -0.000030
           69              S       0.925252       3.841102       3.246055       0.049770     132.091654 0.34174490E+04  0.12653317E+06                                17.924033                           16.070548       1.502743       2.160557                    0.998438      65.221563     192.616409       0.583732       0.283394      -1.245730      -0.176035      -0.065212      -0.042035       0.192374       0.190538      -0.030038       0.399702       0.057894      -0.635013      -0.520709       0.092854       0.427855             19.812049      14.823570       2.608779       1.078671      24.161732       9.065202      20.450845          -0.000217
           70              S       6.917186      11.654510      11.576888       0.030340     136.786307 0.33438492E+04  0.12374931E+06                                18.617017                           16.014821       1.054882       2.012599                    0.999950      67.488197     202.523111       0.575415       0.287626      -1.234971      -0.001741       0.143651       0.073337       0.161298       0.113931      -0.331432      -0.231240      -0.235214      -0.916154      -0.533400       0.050625       0.482776             21.392898      31.049513       3.722911      -7.949448      18.090256      -3.275922      15.038925          -0.000342
           71              S       8.593413       6.823819      10.256869       0.029921     116.936606 0.29758135E+04  0.10726683E+06                                16.725060                           15.108709       1.306642       2.086117                    0.999860      67.092653     200.540109       0.590699       0.287661      -1.231459       0.166073       0.067074       0.044339       0.184513       0.140796       0.016186       0.540596      -0.009884      -0.540516      -0.608373       0.061056       0.547317             17.919218      14.318728      -0.228172      -0.136023      20.762147       7.452905      18.676778          -0.000942
           72              S      10.629561      12.824748      10.353973       0.049591     132.108218 0.34180691E+04  0.12656202E+06                                17.925312                           16.071909       1.502902       2.160544                    0.998440      65.228183     192.641222       0.583711       0.283391      -1.245732       0.176210       0.065287       0.042042       0.192562       0.190547      -0.029939       0.399737       0.057562      -0.634728      -0.520621       0.092648       0.427973             19.813094      14.824859       2.609477       1.079246      24.162488       9.064282      20.451935          -0.000192
           73              S       4.637627       5.011340       2.023140       0.030364     136.787426 0.33438591E+04  0.12374982E+06                                18.617232                           16.014901       1.054821       2.012586                    0.999950      67.487841     202.522419       0.575410       0.287628      -1.234968       0.001636      -0.143794      -0.073460       0.161480       0.114005      -0.331361      -0.231128      -0.234970      -0.916038      -0.533249       0.050564       0.482685             21.393508      31.050260       3.725349      -7.948521      18.092747      -3.274918      15.037518          -0.000370
           74              S       2.961400       9.842031       3.343159       0.029964     116.910897 0.29749068E+04  0.10722511E+06                                16.722024                           15.105894       1.308209       2.086591                    0.999858      67.086296     200.507336       0.590789       0.287641      -1.231490      -0.166015      -0.067029      -0.044399       0.184459       0.140996       0.015929       0.540538      -0.009969      -0.539909      -0.608289       0.060997       0.547291             17.915961      14.316656      -0.227241      -0.136305      20.759888       7.450752      18.671340          -0.000952
           75              N       4.441780      10.783419      12.309385       0.063146      26.803916 0.34176016E+03  0.74597920E+04                                 7.455307                            5.915695       0.082390       2.114280                    0.998044      23.527097      62.241255       0.730768       0.383991      -1.101395       0.027096      -0.102474      -0.058387       0.121013       0.008234      -0.022369       0.070827      -0.072197      -0.140038      -0.089439      -0.005504       0.094943              8.398477       9.595887       1.486785      -1.403726       9.762118       2.169105       5.837425          -0.000030
           76              N       2.445065       7.258004      -0.005440      -0.268658      35.431439 0.56740910E+03  0.14016604E+05                                 9.003600                            7.722129       0.296602       2.100758                    0.995979      29.191958      81.355944       0.629145       0.394102      -1.097548       0.167866      -0.056465      -0.108694       0.207802       0.105620       0.041125      -0.052310       0.069746      -0.116539      -0.136899       0.006200       0.130700              9.895802      12.185008       1.145272      -2.122106      10.116673       1.775158       7.385725          -0.000169
           77              N       1.428628       5.882549       4.931370       0.144284      23.761081 0.29947670E+03  0.62858649E+04                                 6.775635                            5.467357       0.183018       2.171749                    0.999466      21.804640      55.444244       0.779616       0.374303      -1.115273       0.123518      -0.038285       0.006022       0.129455      -0.013317       0.009125       0.078784       0.162224      -0.210024      -0.138699       0.021449       0.117251              7.536689       8.616133      -0.958772      -0.360468       7.785917       2.819408       6.208017          -0.000010
           78              N       1.180390       5.713735       9.000499      -0.263383      32.057635 0.54450516E+03  0.13325355E+05                                 8.428754                            7.564315       0.327678       2.102537                    0.997919      29.356140      81.678788       0.635127       0.394066      -1.096554      -0.106909      -0.163622      -0.103702       0.221260      -0.124548      -0.080884       0.005692      -0.067667       0.155535      -0.172283       0.031493       0.140790              8.937805       7.170709       0.536672      -0.326794      10.245696       3.237328       9.397010          -0.000176
           79              N       4.960059      12.706989      13.186587      -0.306720      36.701864 0.60062039E+03  0.15077224E+05                                 9.168539                            7.904134       0.280518       2.054058                    0.999802      30.972071      87.537307       0.625526       0.390067      -1.098353      -0.160214      -0.186385      -0.025899       0.247141      -0.097781      -0.078139      -0.055914       0.261526       0.158808      -0.213242       0.044253       0.168989             10.021384      13.815156       0.891973      -2.425579       9.154546       1.147714       7.094450          -0.000133
           80              N       8.858913       4.705338       8.612898       0.154659      23.684189 0.29742179E+03  0.62407000E+04                                 6.790902                            5.481853       0.106294       2.147989                    0.999180      21.831049      55.755938       0.770429       0.378890      -1.110331      -0.130816      -0.020765       0.013844       0.133175       0.042227      -0.029328       0.079082       0.141627      -0.202550      -0.142774       0.026194       0.116580              7.441452       9.117935       1.037468      -1.052016       7.152489       2.310992       6.053932          -0.000033
           81              N       4.576063       9.599575      11.560024      -0.561567      32.038655 0.53287618E+03  0.13071428E+05                                 8.459854                            7.489860      -0.186473       1.939705                    0.995234      31.219657      89.194154       0.632495       0.394777      -1.087602      -0.071714       0.070277       0.084518       0.131244       0.015074       0.148971       0.099081      -0.391306      -0.025544      -0.277494       0.025527       0.251967              8.779792       7.488997       0.151756       1.283847      10.476870       1.067127       8.373508          -0.000030
           82              N       2.800247       5.584707       4.882410      -0.671273      33.237234 0.53225121E+03  0.13057262E+05                                 8.714925                            7.558877      -0.108916       1.951686                    0.996310      31.944310      91.382684       0.620214       0.402559      -1.081894      -0.147416       0.042495       0.014370       0.154090      -0.061770       0.050164       0.176795       0.287650      -0.381438      -0.294316       0.073456       0.220860              9.061590      12.066687      -1.824147      -1.351312       7.746092       1.910899       7.371991          -0.000002
           83              N       1.391741       4.620314       8.123297      -0.294148      32.396228 0.55237022E+03  0.13547668E+05                                 8.389424                            7.545695       0.343226       2.093288                    0.998591      29.863337      82.807368       0.646059       0.386544      -1.103371      -0.170565       0.117386       0.116912       0.237782       0.068636       0.092320       0.051520      -0.274866       0.169374      -0.206442       0.031090       0.175352              8.820585       7.162640       0.584571      -0.249137      10.405808       3.140693       8.893306          -0.000108
           84              N       9.097422       6.698507       5.479451      -0.283187      32.373475 0.53025907E+03  0.12887589E+05                                 8.421692                            7.412281       0.469963       2.133465                    0.999680      29.648638      82.137923       0.648598       0.388550      -1.100715       0.114180      -0.167729      -0.119699       0.235580       0.138032       0.110705       0.013412      -0.124987       0.135049      -0.205310       0.029858       0.175452              8.948071       8.210787       1.095889       1.222728       9.618758       3.553021       9.014669           0.000001
           85              N       8.884002       5.603289       4.603609      -0.302646      34.149517 0.56874095E+03  0.14064846E+05                                 8.732649                            7.690680       0.461829       2.123974                    0.999331      30.285993      84.590508       0.635096       0.389983      -1.099879       0.174063       0.121663       0.107696       0.238114      -0.092831      -0.058606       0.045313      -0.231334       0.183253      -0.185775       0.026567       0.159209              9.279842       8.844841       0.324824       1.359879       9.625601       3.272431       9.369084          -0.000011
           86              N       7.506641       4.350707       8.664578      -0.640234      29.286939 0.45541995E+03  0.10701648E+05                                 7.862183                            6.885913       0.201024       2.074477                    0.996119      30.064359      83.059633       0.667614       0.390429      -1.094655       0.146388       0.022310       0.018160       0.149187       0.102898      -0.077846       0.160452       0.251284      -0.423128      -0.295848       0.061587       0.234261              8.086260      11.453872       1.220008      -1.350406       6.476992       0.695674       6.327915          -0.000094
           87              N       7.113033       5.882431       1.290643       0.063117      26.805944 0.34178121E+03  0.74603896E+04                                 7.455765                            5.915898       0.082276       2.114220                    0.998045      23.528138      62.245216       0.730749       0.383994      -1.101389      -0.027092       0.102462       0.058402       0.121009       0.008251      -0.022369       0.070869      -0.072172      -0.140065      -0.089481      -0.005487       0.094968              8.399169       9.596730       1.487198      -1.403678       9.763144       2.169466       5.837634          -0.000018
           88              N       7.889474       4.287880       0.005440      -0.268756      35.435684 0.56749119E+03  0.14019171E+05                                 9.004358                            7.722710       0.296558       2.100713                    0.995976      29.194103      81.364081       0.629117       0.394105      -1.097544      -0.167880       0.056498       0.108644       0.207796       0.105625       0.041129      -0.052297       0.069798      -0.116473      -0.136901       0.006199       0.130702              9.896736      12.186509       1.145513      -2.122283      10.117441       1.775252       7.386259          -0.000098
           89              N      10.126185      10.783301       8.668658       0.144276      23.761540 0.29948288E+03  0.62860429E+04                                 6.775771                            5.467453       0.182950       2.171723                    0.999466      21.804924      55.445634       0.779599       0.374308      -1.115266      -0.123518       0.038288      -0.006020       0.129456      -0.013318       0.009123       0.078784       0.162224      -0.210030      -0.138699       0.021447       0.117252              7.536818       8.616450      -0.958801      -0.360487       7.785914       2.819376       6.208089          -0.000010
           90              N      10.374423      10.952115       4.599529      -0.263393      32.058495 0.54452809E+03  0.13326081E+05                                 8.428963                            7.564548       0.327823       2.102586                    0.997919      29.356281      81.680186       0.635107       0.394073      -1.096546       0.106895       0.163572       0.103730       0.221229      -0.124494      -0.080860       0.005728      -0.067664       0.155449      -0.172203       0.031442       0.140761              8.937993       7.170938       0.536859      -0.326649      10.245889       3.237274       9.397151          -0.000184
           91              N       6.594754       3.958861       0.413441      -0.306614      36.697405 0.60052029E+03  0.15074095E+05                                 9.168026                            7.903639       0.281234       2.054349                    0.999802      30.968443      87.525493       0.625525       0.390084      -1.098341       0.160077       0.186327       0.025844       0.247002      -0.097572      -0.078107      -0.055870       0.261546       0.158543      -0.213057       0.044130       0.168927             10.020994      13.815239       0.892430      -2.425422       9.153899       1.147435       7.093846          -0.000096
           92              N       2.695900      11.960512       4.987130       0.154679      23.683740 0.29741685E+03  0.62405776E+04                                 6.790847                            5.481841       0.106464       2.148058                    0.999180      21.830802      55.755428       0.770421       0.378895      -1.110327       0.130821       0.020763      -0.013845       0.133180       0.042237      -0.029344       0.079063       0.141611      -0.202474      -0.142751       0.026184       0.116567              7.441371       9.118041       1.037490      -1.052193       7.152234       2.310744       6.053839          -0.000040
           93              N       6.978750       7.066275       2.040004      -0.561569      32.040756 0.53291597E+03  0.13072720E+05                                 8.460393                            7.490247      -0.186653       1.939641                    0.995232      31.220854      89.200250       0.632461       0.394789      -1.087588       0.071787      -0.070277      -0.084486       0.131264       0.015190       0.148961       0.099116      -0.391199      -0.025588      -0.277432       0.025440       0.251992              8.780497       7.489658       0.152495       1.283695      10.478572       1.067795       8.373259          -0.000023
           94              N       8.754566      11.081143       8.717618      -0.671284      33.238020 0.53226514E+03  0.13057699E+05                                 8.715073                            7.558982      -0.108909       1.951677                    0.996311      31.944868      91.384830       0.620208       0.402559      -1.081893       0.147418      -0.042498      -0.014364       0.154092      -0.061763       0.050156       0.176794       0.287656      -0.381470      -0.294317       0.073452       0.220865              9.061759      12.067147      -1.824171      -1.351365       7.746045       1.910771       7.372085           0.000002
           95              N      10.163072      12.045536       5.476731      -0.294156      32.396306 0.55237582E+03  0.13547838E+05                                 8.389393                            7.545712       0.343390       2.093336                    0.998591      29.863564      82.808058       0.646061       0.386542      -1.103373       0.170575      -0.117418      -0.116864       0.237781       0.068645       0.092305       0.051530      -0.274873       0.169394      -0.206441       0.031080       0.175361              8.820512       7.162668       0.584622      -0.249130      10.405602       3.140568       8.893265          -0.000105
           96              N       2.457391       9.967343       8.120577      -0.283240      32.376353 0.53031841E+03  0.12889424E+05                                 8.422229                            7.412735       0.469921       2.133429                    0.999680      29.650211      82.144213       0.648571       0.388554      -1.100710      -0.114185       0.167743       0.119699       0.235592       0.138039       0.110706       0.013415      -0.124960       0.135030      -0.205306       0.029848       0.175458              8.948615       8.211303       1.095962       1.222829       9.619234       3.553250       9.015307           0.000001
           97              N       2.670811      11.062561       8.996419      -0.302652      34.150827 0.56876990E+03  0.14065782E+05                                 8.732935                            7.690938       0.461660       2.123914                    0.999331      30.286671      84.593859       0.635076       0.389990      -1.099871      -0.174071      -0.121649      -0.107691       0.238110      -0.092829      -0.058602       0.045330      -0.231343       0.183266      -0.185777       0.026555       0.159222              9.280095       8.845158       0.324855       1.360017       9.625674       3.272438       9.369454          -0.000013
           98              N       4.048172      12.315143       4.935450      -0.640193      29.286039 0.45540464E+03  0.10701229E+05                                 7.862008                            6.885746       0.200976       2.074480                    0.996119      30.063698      83.058336       0.667627       0.390423      -1.094656      -0.146388      -0.022277      -0.018206       0.149188       0.102917      -0.077841       0.160396       0.251284      -0.423039      -0.295789       0.061530       0.234259              8.086108      11.453567       1.219794      -1.350697       6.476652       0.695534       6.328105          -0.000086
           99              O       8.107272       1.212005       1.759572      -0.634154      34.677572 0.58168764E+03  0.14282216E+05                                 8.433045                            7.499074       0.266889       2.128532                    0.994391      28.602172      76.342192       0.688087       0.362541      -1.134556       0.026345       0.035594       0.042971       0.061705       0.024357       0.025604      -0.039433      -0.025814       0.029777      -0.060072       0.011656       0.048415              8.971608       9.557822       2.995387       1.973492      10.166273       2.526622       7.190729          -0.004270
          100              O      10.419295       6.141461      12.580978      -0.732962      50.582002 0.90206076E+03  0.24820020E+05                                11.056780                            9.506046      -0.368885       1.871795                    0.995646      32.547734      93.234134       0.592577       0.375660      -1.119804       0.008931       0.049006      -0.032084       0.059252      -0.006643      -0.048935       0.021895      -0.134955       0.094584      -0.101285       0.027776       0.073509             12.054530       7.925407       2.334254      -0.968249      15.290329      -4.899246      12.947854          -0.004842
          101              O       2.507422       7.326201      11.820736      -0.566841      29.832514 0.49477287E+03  0.11642867E+05                                 7.537382                            6.863333       0.494366       2.233473                    0.992501      26.936476      69.920360       0.729049       0.357022      -1.141226      -0.004124       0.049832      -0.034774       0.060905       0.017890      -0.020277       0.058614       0.066693      -0.083332      -0.087791       0.035115       0.052676              7.790492      10.187118       2.342520       1.193513       7.281715      -0.085846       5.902642          -0.003670
          102              O       0.686324       1.748745       1.596643      -0.620379      38.519803 0.70338292E+03  0.18091251E+05                                 9.078258                            8.314982      -0.123849       2.008402                    0.991601      28.887485      78.645937       0.646052       0.368606      -1.131043      -0.021764       0.024758       0.031517       0.045607      -0.016196      -0.006851      -0.050486       0.046224       0.018278      -0.066426       0.022688       0.043738              9.392193      11.396915      -1.167720      -2.402184       8.282322       1.949214       8.497341          -0.004063
          103              O       8.306103      13.912666      13.150547      -0.602635      37.497148 0.61789185E+03  0.15405991E+05                                 8.956330                            7.787421       0.183429       2.103586                    0.992791      28.620538      77.047252       0.667456       0.368049      -1.129985      -0.016808      -0.061765      -0.011962       0.065119      -0.032577      -0.009178      -0.044844       0.117116       0.159914      -0.106723       0.040161       0.066562              9.488229       8.866591      -0.004412       3.228478       8.500693      -2.534978      11.097402          -0.003924
          104              O       7.890113      15.528178      11.715880      -0.700304      40.003160 0.70217635E+03  0.18070721E+05                                 9.232879                            8.215533       0.147206       2.043815                    0.998122      31.025009      84.769256       0.660268       0.360460      -1.136230      -0.022800      -0.052479      -0.070203       0.090567      -0.012635      -0.032315      -0.034846       0.006061      -0.135479      -0.072598       0.034301       0.038298              9.688963       7.821350       1.730046      -0.049403      13.700342      -2.175881       7.545198          -0.004985
          105              O       3.447541      15.453845      11.840456      -0.634943      34.662093 0.58136185E+03  0.14271181E+05                                 8.426985                            7.493899       0.277663       2.131564                    0.994523      28.607088      76.329061       0.688799       0.362243      -1.134871      -0.026354      -0.035987      -0.043104       0.062029       0.023798       0.025248      -0.039508      -0.024243       0.030233      -0.059404       0.011231       0.048173              8.965018       9.550310       2.992944       1.971938      10.158885       2.524559       7.185858          -0.004216
          106              O       1.135518      10.524389       1.019050      -0.732497      50.531834 0.90084376E+03  0.24777715E+05                                11.049547                            9.499430      -0.368696       1.872207                    0.995634      32.525797      93.149128       0.592813       0.375644      -1.119837      -0.008758      -0.049225       0.031677       0.059188      -0.006052      -0.049167       0.021649      -0.133587       0.096872      -0.101088       0.028140       0.072949             12.046964       7.921291       2.334546      -0.969210      15.282572      -4.896386      12.937028          -0.004560
          107              O       9.047391       9.339649       1.779292      -0.567807      29.911643 0.49648041E+03  0.11693871E+05                                 7.552467                            6.876607       0.491758       2.231840                    0.992554      26.972423      70.060869       0.728069       0.357172      -1.141033       0.004462      -0.050042       0.034985       0.061221       0.018523      -0.020629       0.058863       0.065537      -0.081846      -0.087929       0.035783       0.052146              7.806479      10.207200       2.348474       1.196467       7.298055      -0.086690       5.914182          -0.003416
          108              O      10.868489      14.917105      12.003385      -0.621051      38.498605 0.70286312E+03  0.18072898E+05                                 9.070861                            8.308586      -0.114940       2.011154                    0.991637      28.883266      78.600270       0.646747       0.368311      -1.131372       0.022033      -0.024451      -0.031524       0.045575      -0.016416      -0.006446      -0.050463       0.045795       0.017766      -0.066254       0.022358       0.043896              9.384201      11.385962      -1.167161      -2.400001       8.275820       1.947135       8.490820          -0.003540
          109              O       3.248710       2.753184       0.449481      -0.603358      37.605993 0.62017719E+03  0.15479041E+05                                 8.977176                            7.804734       0.174503       2.100041                    0.992793      28.661815      77.227639       0.666264       0.368325      -1.129643       0.016534       0.062160       0.012089       0.065448      -0.031978      -0.008735      -0.045648       0.117976       0.160336      -0.107222       0.040117       0.067105              9.510760       8.887934      -0.002728       3.236098       8.522781      -2.542028      11.121566          -0.003746
          110              O       3.664700       1.137672       1.884148      -0.700591      40.092392 0.70413762E+03  0.18135460E+05                                 9.249891                            8.229659       0.132055       2.038820                    0.998035      31.053794      84.906134       0.659322       0.360693      -1.135945       0.022667       0.052479       0.070251       0.090570      -0.012371      -0.031724      -0.034697       0.004892      -0.136257      -0.072244       0.034676       0.037568              9.707351       7.836153       1.734106      -0.049148      13.726859      -2.181539       7.559041          -0.004911

******************************************************
Auxiliary information for the entire system
The total spin magnetic moment of the unit cell is   2.000617
The total net atomic charge of the unit cell is   0.000004
Accuracy of reproducing the electrostatic potential in the unit cell:
  The inner radius (bohr) =    5.0000
  The outer radius (bohr) =   12.0000
  Valid grid points have density less than (e/(bohr^3)) =    0.0001
  The number of valid grid points were=        18523
  The rms potential error without charges in kcal/mol is=      8.59044
  The rms potential error with partial charges in kcal/mol is=      2.11196
  The RRMSE value at monopole order=      0.24585
  The rms potential error with partial charges and cloud penetration in kcal/mol is=      2.10644
  The RRMSE value at monopole order with cloud penetration is=      0.24521
  The rms potential error with partial charges and atomic dipoles in kcal/mol is=      1.90435
  The RRMSE value at dipole order=      0.22168
  The rms potential error with partial charges, atomic dipoles and cloud penetration in kcal/mol is=      1.89261
  The RRMSE value at dipole order with cloud penetration=      0.22032

******************************************************
The electron densities and ab initio electrostatic potential were computed in VASP using the PBE functional and
projector augmented wave method. See the main text of the journal article for a description of computational details.
The atomic charges, dipoles, and quadrupoles were computed with the DDEC6 method as described in
(a) T. A. Manz and N. Gabaldon Limas, RSC Adv. 6 (2016) 47771-47801 DOI: 10.1039/c6ra04656h
(b) N. Gabaldon Limas and T. A. Manz, RSC Adv. 8 (2018) 2678-2707 DOI: 10.1039/c7ra11829e.
For each atom in the material, the electron cloud parameters were fit to the spherically averaged atom-in-material
electron density using radial positions for which this density was between 10^-4 and 10^-2 electrons per cubic bohr.
The polarizabilities, dispersion coefficients, and quantum Drude oscillator (QDO) parameters were fit using the MCLF method.
The magnetic structure of the system was optimized in VASP from the default ferromagnetic initial guess using spin polarization.
The atomic spin moments (ASMs) were computed on this optimized magnetic structure using the DDEC6 partition as inputs
to the method of T. A. Manz and D. S. Sholl, J. Chem. Theory Comput. 7 (2011) 4146-4164 DOI: 10.1021/ct200539n.
The RMSE and RRMSE were computed using a uniform grid with Ewald summation.
