# Supplementary material for: A collection of forcefield precursors for metal–organic frameworks
Source: RSC Adv. 2019 Nov 13;9(63):36492–507. doi: 10.1039/c9ra07327b (PMC9075174; doi:10.1039/c9ra07327b)
Supplement: RA-009-C9RA07327B-s4655 [file RA-009-C9RA07327B-s4655.xyz]

  144
jmolscript: load "" {1 1 1} spacegroup "x,y,z" unitcell [{      6.908200     0.000000     0.000000 }, {      0.000000    18.426000     0.000000 }, {      0.000000    -6.955300    17.232286 }]
Sm     5.369191     7.222028    10.716414     2.036733
Sm     5.180943    10.798459     1.779750     2.050174
Sm     1.915091     9.984022    15.132015     2.036730
Sm     1.726843    13.362891     6.836393     2.050175
Sm     1.539009     4.248672     6.515872     2.036730
Sm     1.727257     0.672241    15.452536     2.050176
Sm     4.993109     1.486678     2.100271     2.036731
Sm     5.181357    -1.892191    10.395893     2.050174
H      3.550124     5.300116    15.469423     0.147086
H      5.038150     2.363191    13.136172     0.147444
H      4.133176    10.543053     7.085916     0.131993
H      5.523797     7.031297     5.688378     0.133218
H      0.096024    11.905934    10.379006     0.147086
H      1.584050    -3.583141    12.712257     0.147444
H      0.679076    13.618297     1.530227     0.131993
H      2.069697    17.130053     2.927765     0.133218
H      3.358076     6.170584     1.762863     0.147086
H      1.870050     9.107509     4.096114     0.147444
H      2.775024     0.927647    10.146370     0.131993
H      1.384403     4.439403    11.543908     0.133218
H      6.812176    -0.435234     6.853280     0.147086
H      5.324150    15.053841     4.520029     0.147444
H      6.229124    -2.147597    15.702059     0.131993
H      4.838503    -5.659353    14.304521     0.133218
C      4.072384     5.874245    13.588174     0.153766
C      3.921785     5.007164    14.668639    -0.132447
C      4.345258     3.690919    14.514065     0.030431
C      4.815706     3.255694    13.277821    -0.140866
C      4.942126     4.199149    12.259221     0.140640
C      3.702795     7.342230    13.619710     0.620019
C      4.339040     2.733970    15.688445     0.691603
C      5.469913     3.882608    10.884601     0.571668
C      4.494475    10.490608     5.081629     0.119113
C      4.429538    10.003565     6.387836    -0.136117
C      4.819851     8.692531     6.614785     0.068753
C      5.277865     7.917819     5.557240    -0.134309
C      5.359382     8.499869     4.295492     0.129791
C      4.044060    11.885442     4.686320     0.651892
C      4.809489     8.130121     8.018700     0.585169
C      5.898912     7.800362     3.061660     0.561781
C      0.618284    11.331805    12.260255     0.153766
C      0.467685    12.198886    11.179790    -0.132448
C      0.891158    13.515131    11.334364     0.030431
C      1.361606    -4.475644    12.570608    -0.140866
C      1.488026    -5.419099    13.589208     0.140640
C      0.248695     9.863820    12.228719     0.620019
C      0.884940    -3.953920    10.159984     0.691603
C      2.015813    -5.102558    14.963828     0.571668
C      1.040375    13.670742     3.534514     0.119113
C      0.975438    14.157785     2.228307    -0.136117
C      1.365751    15.468819     2.001358     0.068753
C      1.823765    16.243531     3.058903    -0.134309
C      1.905282    15.661481     4.320651     0.129791
C      0.589960    12.275908     3.929823     0.651892
C      1.355389    16.031229     0.597443     0.585169
C      2.444812    -2.065012     5.554483     0.561781
C      2.835816     5.596455     3.644112     0.153766
C      2.986415     6.463536     2.563647    -0.132448
C      2.562942     7.779781     2.718221     0.030431
C      2.092494     8.215006     3.954465    -0.140866
C      1.966074     7.271551     4.973065     0.140640
C      3.205405     4.128470     3.612576     0.620019
C      2.569160     8.736730     1.543841     0.691603
C      1.438287     7.588092     6.347685     0.571667
C      2.413725     0.980092    12.150657     0.119113
C      2.478662     1.467135    10.844450    -0.136117
C      2.088349     2.778169    10.617501     0.068753
C      1.630335     3.552881    11.675046    -0.134310
C      1.548818     2.970831    12.936794     0.129791
C      2.864140    -0.414742    12.545966     0.651892
C      2.098711     3.340579     9.213586     0.585169
C      1.009288     3.670338    14.170626     0.561780
C      6.289916     0.138895     4.972031     0.153766
C      6.440515    -0.728186     6.052496    -0.132448
C      6.017042    -2.044431     5.897922     0.030431
C      5.546594    15.946344     4.661678    -0.140866
C      5.420174    16.889799     3.643078     0.140640
C      6.659505     1.606880     5.003567     0.620019
C      6.023260    15.424620     7.072302     0.691603
C      4.892387    16.573258     2.268458     0.571667
C      5.867825    -2.200042    13.697772     0.119113
C      5.932762    -2.687085    15.003979    -0.136117
C      5.542449    -3.998119    15.230928     0.068753
C      5.084435    -4.772831    14.173383    -0.134309
C      5.002918    -4.190781    12.911635     0.129791
C      6.318240    -0.805208    13.302463     0.651892
C      5.552811    -4.560529    16.634843     0.585169
C      4.463388    13.535712    11.677803     0.561780
N      4.613296     5.481970    12.441366    -0.432832
N      4.958706     9.753218     4.072678    -0.392777
N      1.159196    11.724080    13.407063    -0.432831
N      1.504606    14.408132     4.543465    -0.392777
N      2.294904     5.988730     4.790920    -0.432831
N      1.949494     1.717482    13.159608    -0.392777
N      5.749004    -0.253380     3.825223    -0.432831
N      5.403594    -2.937432    12.688821    -0.392777
O      2.957400     7.771257    14.508379    -0.593175
O      4.205712     8.035624    12.678310    -0.682881
O      4.725209     3.191940    16.772012    -0.681739
O      3.981886     1.546946    15.461152    -0.662107
O      5.628801     2.721032    10.544953    -0.525866
O      5.722753     4.909644    10.155158    -0.706355
O      3.581902    12.611397     5.586190    -0.666472
O      4.179461    12.197676     3.481783    -0.621218
O      4.951798     6.893828     8.184647    -0.626556
O      4.716228     8.921146     8.986982    -0.622874
O      6.300278     6.635844     3.138344    -0.523575
O      5.894767     8.505359     2.000668    -0.689105
O      6.411500     9.434793    11.340050    -0.593175
O      0.751612     9.170426    13.170119    -0.682880
O      1.271109    14.014110     9.076417    -0.681739
O      0.527786    -2.766896    10.387277    -0.662107
O      2.174701    -3.940982    15.303476    -0.525867
O      2.268653    -6.129594    15.693271    -0.706355
O      0.127802    11.549953     3.029953    -0.666472
O      0.725361    11.963674     5.134360    -0.621218
O      1.497698    17.267522     0.431496    -0.626556
O      1.262128     8.284904    16.861447    -0.622875
O      2.846178    -0.900494     5.477799    -0.523574
O      2.440667    15.655991     6.615475    -0.689105
O      3.950800     3.699443     2.723907    -0.593175
O      2.702488     3.435076     4.553976    -0.682880
O      2.182991     8.278760     0.460274    -0.681739
O      2.926314     9.923754     1.771134    -0.662107
O      1.279399     8.749668     6.687333    -0.525866
O      1.185447     6.561056     7.077128    -0.706355
O      3.326298    -1.140697    11.646096    -0.666472
O      2.728739    -0.726976    13.750503    -0.621218
O      1.956402     4.576872     9.047639    -0.626556
O      2.191972     2.549554     8.245304    -0.622874
O      0.607922     4.834856    14.093942    -0.523574
O      1.013433     2.965341    15.231618    -0.689105
O      0.496700     2.035907     5.892236    -0.593175
O      6.156588     2.300274     4.062167    -0.682880
O      5.637091    -2.543410     8.155869    -0.681739
O      6.380414    14.237596     6.845009    -0.662107
O      4.733499    15.411682     1.928810    -0.525866
O      4.639547    17.600294     1.539015    -0.706355
O      6.780398    -0.079253    14.202333    -0.666472
O      6.182839    -0.492974    12.097926    -0.621218
O      5.410502    -5.796822    16.800790    -0.626556
O      5.646072     3.185796     0.370839    -0.622875
O      4.062022    12.371194    11.754487    -0.523575
O      4.467533    -4.185291    10.616811    -0.689105

The following XYZ coordinates are in angstroms. Other properties are in atomic units.
The sperically averaged electron density of each atom fit to a function of the form exp(a - br)
eigen_1, eigen_2 and eigen_3 are the three eigenvalues of traceless quadrupole moment tensor
  atom number  atomic symbol              X              Y              Z     net charge C6 coefficient C8 coefficient C10 coefficient fluctuating dipole atomic polarizability isotropic forcefield polarizability              a              b squared Pearson coefficient          <r^3>          <r^4>         wp_QDO          m_QDO          q_QDO       dipole_x       dipole_y       dipole_z         dipole            Qxy            Qxz            Qyz     Q(x^2-y^2)  Q(3z^2 - R^2)        eigen_1        eigen_2        eigen_3 static polarizability      alpha(xx)      alpha(xy)      alpha(xz)      alpha(yy)      alpha(yz)      alpha(zz) atomic spin moment
            1             Sm       5.369191       7.222028      10.716414       2.036733     120.695705 0.29950914E+04  0.10171961E+06                                15.975661                           14.659931       2.498141       2.467358                    0.999790      81.128649     192.748104       0.670234       0.269082      -1.331174       0.022937       0.026237      -0.038318       0.051795      -0.064218       0.045454       0.073729       0.644196      -0.536554      -0.293034      -0.127275       0.420309             17.006201      11.524679       2.107172      -0.769682      19.369522      -3.270858      20.124402          -0.000015
            2             Sm       5.180943      10.798459       1.779750       2.050174     124.082531 0.28268011E+04  0.94623614E+05                                16.170354                           14.131302       2.460141       2.460197                    0.999771      80.481667     189.814671       0.690719       0.264911      -1.336419       0.010542       0.011490      -0.060965       0.062928      -0.070983      -0.039687       0.012030       0.123297      -0.503869      -0.172957      -0.009856       0.182813             18.145052      16.320151       3.727894       3.573434      15.074038       3.621543      23.040967          -0.000024
            3             Sm       1.915091       9.984022      15.132015       2.036730     120.696018 0.29951014E+04  0.10172003E+06                                15.975695                           14.659962       2.498141       2.467358                    0.999790      81.128673     192.748271       0.670233       0.269082      -1.331174       0.022937      -0.026237       0.038318       0.051795       0.064218      -0.045453       0.073729       0.644197      -0.536555      -0.293034      -0.127276       0.420310             17.006237      11.524702      -2.107176       0.769685      19.369561      -3.270866      20.124449          -0.000015
            4             Sm       1.726843      13.362891       6.836393       2.050175     124.082497 0.28268000E+04  0.94623563E+05                                16.170350                           14.131297       2.460140       2.460197                    0.999771      80.481669     189.814659       0.690719       0.264911      -1.336419       0.010542      -0.011490       0.060965       0.062927       0.070982       0.039687       0.012031       0.123298      -0.503869      -0.172957      -0.009856       0.182813             18.145048      16.320148      -3.727894      -3.573434      15.074033       3.621543      23.040964          -0.000023
            5             Sm       1.539009       4.248672       6.515872       2.036730     120.695953 0.29950994E+04  0.10171995E+06                                15.975688                           14.659956       2.498141       2.467358                    0.999790      81.128666     192.748233       0.670233       0.269082      -1.331174      -0.022937      -0.026237       0.038318       0.051795      -0.064218       0.045454       0.073729       0.644197      -0.536555      -0.293034      -0.127276       0.420310             17.006230      11.524697       2.107175      -0.769684      19.369554      -3.270863      20.124438          -0.000016
            6             Sm       1.727257       0.672241      15.452536       2.050176     124.082357 0.28267961E+04  0.94623399E+05                                16.170336                           14.131285       2.460141       2.460197                    0.999771      80.481656     189.814584       0.690720       0.264911      -1.336419      -0.010542      -0.011490       0.060965       0.062927      -0.070982      -0.039686       0.012031       0.123298      -0.503869      -0.172957      -0.009856       0.182813             18.145032      16.320133       3.727890       3.573430      15.074020       3.621539      23.040942          -0.000024
            7             Sm       4.993109       1.486678       2.100271       2.036731     120.695875 0.29950968E+04  0.10171984E+06                                15.975679                           14.659947       2.498141       2.467358                    0.999790      81.128664     192.748200       0.670233       0.269082      -1.331174      -0.022937       0.026237      -0.038318       0.051795       0.064218      -0.045454       0.073729       0.644197      -0.536554      -0.293034      -0.127276       0.420310             17.006221      11.524691      -2.107174       0.769683      19.369545      -3.270864      20.124427          -0.000016
            8             Sm       5.181357      -1.892191      10.395893       2.050174     124.082485 0.28267998E+04  0.94623557E+05                                16.170349                           14.131297       2.460141       2.460197                    0.999771      80.481664     189.814648       0.690719       0.264911      -1.336419      -0.010542       0.011490      -0.060965       0.062928       0.070983       0.039687       0.012031       0.123298      -0.503869      -0.172957      -0.009856       0.182813             18.145047      16.320146      -3.727893      -3.573433      15.074033       3.621543      23.040961          -0.000024
            9              H       3.550124       5.300116      15.469423       0.147086       0.995626 0.73925975E+01  0.71709925E+02                                 1.704659                            1.639594      -1.050871       2.410711                    0.997315       3.379476       9.645574       0.463039       1.363662      -0.692371      -0.021990       0.012466       0.032189       0.040928      -0.000739      -0.014322       0.004889      -0.002401       0.017802      -0.014704      -0.002408       0.017112              1.715666       1.516333      -0.119844      -0.277859       1.576157       0.199469       2.054509          -0.000001
           10              H       5.038150       2.363191      13.136172       0.147444       0.803280 0.58412750E+01  0.54131500E+02                                 1.542582                            1.506746      -1.161040       2.356964                    0.995512       3.519777      10.251777       0.453482       1.457484      -0.672019       0.010138      -0.039548      -0.004520       0.041076      -0.005061      -0.000010      -0.000292      -0.020069      -0.024591      -0.008206      -0.007135       0.015340              1.554781       1.404648      -0.151742      -0.042300       1.924470       0.072197       1.335225          -0.000003
           11              H       4.133176      10.543053       7.085916       0.131993       1.137037 0.87297969E+01  0.88245115E+02                                 1.847269                            1.767958      -1.323055       2.262021                    0.994726       3.668259      10.676017       0.451283       1.342675      -0.695297      -0.005023       0.016447       0.032967       0.037183       0.002816      -0.006150       0.008993      -0.002346       0.023076      -0.012376      -0.001395       0.013771              1.858540       1.571859      -0.212773      -0.177898       1.937789       0.331241       2.065973          -0.000001
           12              H       5.523797       7.031297       5.688378       0.133218       1.126784 0.89816426E+01  0.92015316E+02                                 1.877395                            1.824901      -1.428520       2.215515                    0.992546       3.833001      11.463422       0.429979       1.390446      -0.684927       0.008508      -0.032844       0.008460       0.034967       0.000910       0.002959      -0.002315      -0.018288      -0.020326      -0.009521      -0.003301       0.012822              1.879950       1.712472      -0.248481       0.030576       2.257457      -0.145545       1.669922           0.000001
           13              H       0.096024      11.905934      10.379006       0.147086       0.995627 0.73926111E+01  0.71710099E+02                                 1.704661                            1.639596      -1.050873       2.410709                    0.997315       3.379480       9.645592       0.463038       1.363663      -0.692370      -0.021990      -0.012466      -0.032189       0.040928       0.000739       0.014322       0.004889      -0.002401       0.017802      -0.014704      -0.002408       0.017112              1.715669       1.516335       0.119845       0.277860       1.576159       0.199469       2.054512          -0.000001
           14              H       1.584050      -3.583141      12.712257       0.147444       0.803280 0.58412748E+01  0.54131495E+02                                 1.542582                            1.506746      -1.161040       2.356964                    0.995512       3.519777      10.251776       0.453482       1.457484      -0.672019       0.010138       0.039548       0.004520       0.041076       0.005061       0.000010      -0.000292      -0.020069      -0.024590      -0.008206      -0.007135       0.015340              1.554781       1.404648       0.151742       0.042300       1.924469       0.072197       1.335225          -0.000003
           15              H       0.679076      13.618297       1.530227       0.131993       1.137035 0.87297783E+01  0.88244877E+02                                 1.847267                            1.767956      -1.323055       2.262021                    0.994726       3.668254      10.675998       0.451283       1.342675      -0.695297      -0.005023      -0.016447      -0.032967       0.037183      -0.002815       0.006150       0.008994      -0.002346       0.023075      -0.012376      -0.001395       0.013771              1.858538       1.571857       0.212773       0.177897       1.937787       0.331240       2.065970          -0.000001
           16              H       2.069697      17.130053       2.927765       0.133218       1.126786 0.89816625E+01  0.92015568E+02                                 1.877397                            1.824903      -1.428521       2.215514                    0.992546       3.833005      11.463436       0.429979       1.390445      -0.684927       0.008508       0.032844      -0.008460       0.034967      -0.000910      -0.002959      -0.002315      -0.018288      -0.020326      -0.009521      -0.003301       0.012822              1.879952       1.712473       0.248481      -0.030576       2.257459      -0.145545       1.669923           0.000001
           17              H       3.358076       6.170584       1.762863       0.147086       0.995626 0.73925993E+01  0.71709951E+02                                 1.704659                            1.639594      -1.050872       2.410711                    0.997315       3.379477       9.645579       0.463038       1.363662      -0.692371       0.021990      -0.012466      -0.032189       0.040928      -0.000739      -0.014322       0.004889      -0.002401       0.017802      -0.014704      -0.002408       0.017112              1.715667       1.516333      -0.119844      -0.277859       1.576158       0.199469       2.054510          -0.000001
           18              H       1.870050       9.107509       4.096114       0.147444       0.803281 0.58412765E+01  0.54131511E+02                                 1.542582                            1.506746      -1.161040       2.356965                    0.995512       3.519777      10.251774       0.453482       1.457483      -0.672020      -0.010138       0.039548       0.004520       0.041076      -0.005061      -0.000010      -0.000292      -0.020069      -0.024591      -0.008206      -0.007135       0.015340              1.554781       1.404648      -0.151742      -0.042300       1.924469       0.072197       1.335225          -0.000003
           19              H       2.775024       0.927647      10.146370       0.131993       1.137036 0.87297885E+01  0.88245002E+02                                 1.847268                            1.767956      -1.323055       2.262021                    0.994726       3.668256      10.676004       0.451283       1.342674      -0.695297       0.005023      -0.016447      -0.032967       0.037183       0.002815      -0.006150       0.008994      -0.002346       0.023076      -0.012376      -0.001395       0.013771              1.858539       1.571858      -0.212773      -0.177898       1.937788       0.331240       2.065971          -0.000002
           20              H       1.384403       4.439403      11.543908       0.133218       1.126785 0.89816534E+01  0.92015456E+02                                 1.877396                            1.824902      -1.428521       2.215514                    0.992546       3.833003      11.463430       0.429979       1.390446      -0.684927      -0.008508       0.032844      -0.008460       0.034967       0.000910       0.002959      -0.002315      -0.018288      -0.020326      -0.009521      -0.003301       0.012822              1.879951       1.712473      -0.248481       0.030576       2.257458      -0.145545       1.669923           0.000001
           21              H       6.812176      -0.435234       6.853280       0.147086       0.995626 0.73926016E+01  0.71709980E+02                                 1.704659                            1.639595      -1.050872       2.410710                    0.997315       3.379477       9.645580       0.463038       1.363662      -0.692371       0.021990       0.012466       0.032189       0.040928       0.000739       0.014322       0.004889      -0.002401       0.017802      -0.014704      -0.002408       0.017112              1.715667       1.516334       0.119844       0.277859       1.576158       0.199469       2.054511          -0.000001
           22              H       5.324150      15.053841       4.520029       0.147444       0.803281 0.58412788E+01  0.54131541E+02                                 1.542582                            1.506746      -1.161041       2.356964                    0.995512       3.519778      10.251779       0.453482       1.457483      -0.672020      -0.010138      -0.039548      -0.004520       0.041076       0.005061       0.000010      -0.000292      -0.020069      -0.024591      -0.008206      -0.007135       0.015340              1.554781       1.404649       0.151742       0.042300       1.924470       0.072197       1.335226          -0.000003
           23              H       6.229124      -2.147597      15.702059       0.131993       1.137037 0.87297974E+01  0.88245126E+02                                 1.847269                            1.767958      -1.323055       2.262021                    0.994726       3.668259      10.676019       0.451283       1.342675      -0.695296       0.005023       0.016447       0.032967       0.037183      -0.002816       0.006150       0.008993      -0.002346       0.023075      -0.012376      -0.001395       0.013771              1.858541       1.571859       0.212774       0.177898       1.937790       0.331241       2.065973          -0.000002
           24              H       4.838503      -5.659353      14.304521       0.133218       1.126784 0.89816414E+01  0.92015306E+02                                 1.877395                            1.824901      -1.428520       2.215515                    0.992546       3.833001      11.463424       0.429979       1.390447      -0.684927      -0.008508      -0.032844       0.008460       0.034967      -0.000910      -0.002959      -0.002315      -0.018288      -0.020326      -0.009521      -0.003301       0.012822              1.879950       1.712472       0.248481      -0.030576       2.257457      -0.145545       1.669922           0.000001
           25              C       4.072384       5.874245      13.588174       0.153766      32.002465 0.38287183E+03  0.87415064E+04                                 9.044683                            6.721378      -0.166533       1.978474                    0.998922      25.872155      73.893673       0.606288       0.442481      -1.045575       0.028464      -0.066375      -0.031670       0.078860       0.016293       0.025630       0.025497       0.109815      -0.056848      -0.060925      -0.015064       0.075990             10.549732       6.196721      -2.436118      -1.911046      16.108780      -0.622891       9.343696           0.000003
           26              C       3.921785       5.007164      14.668639      -0.132447      30.436365 0.44946404E+03  0.10729287E+05                                 8.686286                            7.261352      -0.197845       1.927232                    0.997704      29.646877      87.849270       0.583255       0.439918      -1.042445       0.000430      -0.010276      -0.008316       0.013227       0.017598      -0.001825       0.024893       0.093184      -0.056504      -0.056685      -0.002637       0.059321              9.291802       5.917349      -1.230371      -1.392139      12.194349      -1.850003       9.763708          -0.000003
           27              C       4.345258       3.690919      14.514065       0.030431      33.004263 0.45480387E+03  0.10818471E+05                                 9.196166                            7.276719      -0.257401       1.939214                    0.997730      27.302680      79.067381       0.589775       0.436595      -1.051219       0.014533       0.035832      -0.039316       0.055144       0.016052       0.015935       0.028599       0.056666      -0.089977      -0.051563      -0.002729       0.054292             10.458418       6.206663      -1.034669      -1.525213      11.349454      -2.855234      13.819136           0.000000
           28              C       4.815706       3.255694      13.277821      -0.140866      30.282666 0.47874606E+03  0.11625595E+05                                 8.740059                            7.545290      -0.377951       1.867886                    0.996819      30.211916      90.688858       0.565611       0.445942      -1.037517       0.008329       0.007519       0.017761       0.021009       0.008529       0.037724       0.012527       0.053349      -0.143912      -0.062174      -0.003423       0.065598              9.417497       6.707735      -0.341969      -2.190431       9.620005      -1.399545      11.924752          -0.000005
           29              C       4.942126       4.199149      12.259221       0.140640      30.948640 0.41399540E+03  0.96870578E+04                                 8.943931                            7.083415      -0.463851       1.866502                    0.998645      27.234134      80.045021       0.575955       0.454487      -1.033405      -0.026718       0.048740       0.064657       0.085265       0.004778       0.035966       0.015105       0.061872      -0.094105      -0.049923      -0.012056       0.061979              9.990116       6.701557      -1.061364      -3.097932      10.297776      -0.394507      12.971016           0.000001
           30              C       3.702795       7.342230      13.619710       0.620019      23.671596 0.24624108E+03  0.50910212E+04                                 7.640669                            5.603997      -0.192779       1.998705                    0.998964      22.234170      62.667733       0.619434       0.478263      -1.014092      -0.022826       0.081779       0.001169       0.084913       0.046781       0.092325      -0.001153       0.153636      -0.009930      -0.100364      -0.045046       0.145409              8.830438       6.916138      -2.088893      -2.883459      12.047575       0.479583       7.527602           0.000003
           31              C       4.339040       2.733970      15.688445       0.691603      20.997833 0.22892070E+03  0.46991092E+04                                 7.360206                            5.617225      -0.502708       1.921343                    0.996601      22.029978      64.146852       0.577279       0.516880      -0.983652       0.031016      -0.058726       0.069258       0.095956      -0.068675      -0.053356       0.012561       0.113167      -0.138069      -0.075306      -0.053220       0.128526              8.427269       5.258686       1.552380       1.337522       8.133982      -0.724609      11.889138           0.000000
           32              C       5.469913       3.882608      10.884601       0.571668      21.477646 0.26301987E+03  0.55559610E+04                                 7.240825                            5.863901      -0.332781       1.944793                    0.998260      23.384144      67.716321       0.591452       0.490248      -1.002815       0.030927       0.007381      -0.097202       0.102270      -0.002289       0.054982      -0.015804       0.171517      -0.039963      -0.083430      -0.032751       0.116181              7.842242       5.540961      -0.250967      -2.065013       8.988849      -0.116538       8.996916           0.000001
           33              C       4.494475      10.490608       5.081629       0.119113      32.316552 0.40845344E+03  0.94936973E+04                                 9.131876                            6.960531      -0.222726       1.953829                    0.998648      26.692164      77.347812       0.592434       0.444809      -1.042432       0.043210      -0.077011      -0.007248       0.088602       0.027597       0.018174       0.024088       0.075624      -0.102737      -0.052546      -0.017438       0.069983             10.612732       6.511122      -3.391986      -0.576523      15.184220      -1.406871      10.142853          -0.000002
           34              C       4.429538      10.003565       6.387836      -0.136117      31.441187 0.45304749E+03  0.10845766E+05                                 8.859643                            7.270550      -0.212738       1.914286                    0.998606      30.048258      89.420030       0.584746       0.437544      -1.042947       0.020132      -0.015433       0.009509       0.027091       0.043012       0.007758       0.025282       0.090862      -0.021492      -0.066414      -0.003451       0.069865              9.580179       5.724916      -2.047503      -0.155153      11.859733      -2.337312      11.155889          -0.000007
           35              C       4.819851       8.692531       6.614785       0.068753      32.893963 0.41995603E+03  0.97787498E+04                                 9.175527                            6.996714      -0.131204       1.994868                    0.998141      26.209669      74.754853       0.601743       0.437135      -1.052364       0.011267       0.019333      -0.030064       0.037477       0.017173       0.002241       0.016369       0.026076      -0.105485      -0.041246       0.000894       0.040352             10.650354       5.888775      -1.818632      -0.502641      10.656462      -2.773234      15.405825          -0.000002
           36              C       5.277865       7.917819       5.557240      -0.134309      29.692143 0.45880910E+03  0.11045115E+05                                 8.602098                            7.363398      -0.374508       1.866006                    0.997337      30.285270      91.093305       0.574132       0.443155      -1.037120       0.007297       0.014557       0.015911       0.022766       0.038400       0.028336      -0.006027       0.052891      -0.137458      -0.059306      -0.014503       0.073810              9.132433       6.285926      -1.412210      -1.178288       8.632248      -0.732822      12.479126          -0.000002
           37              C       5.359382       8.499869       4.295492       0.129791      30.006901 0.40939500E+03  0.95509519E+04                                 8.774721                            7.058442      -0.358110       1.904965                    0.998611      27.102737      79.493149       0.575302       0.456359      -1.032531      -0.015854       0.066756       0.046211       0.082724       0.033388       0.025126       0.004916       0.049782      -0.140113      -0.053204      -0.017019       0.070223              9.763463       6.673273      -2.229732      -2.001268      10.206724       0.497048      12.410391           0.000001
           38              C       4.044060      11.885442       4.686320       0.651892      20.522000 0.23444036E+03  0.48165890E+04                                 7.140703                            5.593409      -0.257993       1.996157                    0.998526      21.968815      62.941490       0.595726       0.500440      -0.996692      -0.022353       0.109898      -0.020620       0.114028       0.065339       0.051213       0.010701       0.105519      -0.177050      -0.078796      -0.048611       0.127407              8.094700       5.924474      -2.827071      -1.124321      11.010320       0.311953       7.349305          -0.000004
           39              C       4.809489       8.130121       8.018700       0.585169      22.771658 0.25866510E+03  0.54213940E+04                                 7.518690                            5.773372      -0.049747       2.039859                    0.999476      22.811088      65.019313       0.604756       0.483229      -1.010116      -0.010021      -0.008932       0.031251       0.034012       0.011340      -0.006727       0.029517       0.147988      -0.289759      -0.107720      -0.015524       0.123245              8.584265       4.329660      -0.314790       0.206376       8.448483      -1.800474      12.974652           0.000002
           40              C       5.898912       7.800362       3.061660       0.561781      21.090838 0.26974594E+03  0.57239922E+04                                 7.092418                            5.898181      -0.310730       1.944714                    0.998639      23.552239      67.964454       0.596828       0.483629      -1.008010       0.031834      -0.016366      -0.095488       0.101977       0.056080       0.029581       0.020740       0.120218      -0.061916      -0.073462      -0.029112       0.102574              7.579936       5.923946      -1.956907      -1.175390       8.464340       0.262304       8.351522           0.000003
           41              C       0.618284      11.331805      12.260255       0.153766      32.002470 0.38287187E+03  0.87415074E+04                                 9.044684                            6.721377      -0.166533       1.978474                    0.998922      25.872157      73.893677       0.606288       0.442481      -1.045575       0.028464       0.066375       0.031670       0.078860      -0.016293      -0.025630       0.025497       0.109815      -0.056848      -0.060925      -0.015065       0.075989             10.549733       6.196722       2.436118       1.911046      16.108780      -0.622891       9.343697           0.000003
           42              C       0.467685      12.198886      11.179790      -0.132448      30.436396 0.44946460E+03  0.10729304E+05                                 8.686292                            7.261357      -0.197846       1.927231                    0.997704      29.646901      87.849369       0.583255       0.439918      -1.042445       0.000430       0.010276       0.008317       0.013227      -0.017598       0.001825       0.024893       0.093184      -0.056505      -0.056685      -0.002637       0.059322              9.291810       5.917354       1.230372       1.392140      12.194359      -1.850004       9.763716          -0.000002
           43              C       0.891158      13.515131      11.334364       0.030431      33.004265 0.45480388E+03  0.10818471E+05                                 9.196168                            7.276720      -0.257402       1.939214                    0.997730      27.302682      79.067395       0.589774       0.436595      -1.051218       0.014533      -0.035832       0.039316       0.055144      -0.016052      -0.015935       0.028599       0.056666      -0.089978      -0.051563      -0.002729       0.054292             10.458419       6.206664       1.034670       1.525213      11.349456      -2.855233      13.819138          -0.000000
           44              C       1.361606      -4.475644      12.570608      -0.140866      30.282654 0.47874581E+03  0.11625587E+05                                 8.740057                            7.545289      -0.377951       1.867886                    0.996819      30.211907      90.688824       0.565611       0.445942      -1.037517       0.008329      -0.007519      -0.017761       0.021009      -0.008528      -0.037724       0.012527       0.053349      -0.143912      -0.062174      -0.003423       0.065598              9.417495       6.707733       0.341969       2.190430       9.620002      -1.399543      11.924749          -0.000004
           45              C       1.488026      -5.419099      13.589208       0.140640      30.948637 0.41399537E+03  0.96870568E+04                                 8.943930                            7.083414      -0.463851       1.866502                    0.998645      27.234130      80.045002       0.575955       0.454487      -1.033405      -0.026718      -0.048740      -0.064657       0.085264      -0.004778      -0.035966       0.015105       0.061872      -0.094105      -0.049923      -0.012056       0.061979              9.990115       6.701556       1.061364       3.097932      10.297775      -0.394506      12.971015           0.000001
           46              C       0.248695       9.863820      12.228719       0.620019      23.671599 0.24624111E+03  0.50910222E+04                                 7.640671                            5.603998      -0.192779       1.998704                    0.998964      22.234174      62.667752       0.619434       0.478263      -1.014092      -0.022826      -0.081779      -0.001169       0.084913      -0.046781      -0.092325      -0.001153       0.153636      -0.009930      -0.100364      -0.045046       0.145409              8.830440       6.916139       2.088893       2.883460      12.047577       0.479582       7.527603           0.000003
           47              C       0.884940      -3.953920      10.159984       0.691603      20.997830 0.22892066E+03  0.46991084E+04                                 7.360206                            5.617225      -0.502708       1.921343                    0.996601      22.029978      64.146860       0.577279       0.516880      -0.983652       0.031016       0.058726      -0.069258       0.095956       0.068675       0.053356       0.012561       0.113167      -0.138069      -0.075306      -0.053220       0.128526              8.427269       5.258686      -1.552380      -1.337523       8.133983      -0.724609      11.889138           0.000001
           48              C       2.015813      -5.102558      14.963828       0.571668      21.477645 0.26301985E+03  0.55559606E+04                                 7.240825                            5.863901      -0.332781       1.944793                    0.998260      23.384144      67.716323       0.591452       0.490248      -1.002815       0.030927      -0.007381       0.097202       0.102270       0.002289      -0.054981      -0.015804       0.171517      -0.039964      -0.083430      -0.032751       0.116181              7.842242       5.540961       0.250967       2.065012       8.988849      -0.116538       8.996916           0.000001
           49              C       1.040375      13.670742       3.534514       0.119113      32.316554 0.40845350E+03  0.94936987E+04                                 9.131874                            6.960530      -0.222725       1.953830                    0.998648      26.692165      77.347805       0.592434       0.444809      -1.042432       0.043210       0.077011       0.007248       0.088602      -0.027597      -0.018174       0.024088       0.075624      -0.102736      -0.052546      -0.017438       0.069983             10.612730       6.511121       3.391985       0.576522      15.184218      -1.406872      10.142851          -0.000002
           50              C       0.975438      14.157785       2.228307      -0.136117      31.441177 0.45304732E+03  0.10845761E+05                                 8.859642                            7.270549      -0.212738       1.914286                    0.998606      30.048248      89.419991       0.584746       0.437544      -1.042947       0.020132       0.015433      -0.009509       0.027091      -0.043012      -0.007758       0.025282       0.090863      -0.021493      -0.066414      -0.003451       0.069865              9.580177       5.724915       2.047502       0.155152      11.859731      -2.337312      11.155886          -0.000007
           51              C       1.365751      15.468819       2.001358       0.068753      32.893957 0.41995597E+03  0.97787478E+04                                 9.175525                            6.996714      -0.131204       1.994868                    0.998141      26.209666      74.754838       0.601743       0.437135      -1.052364       0.011267      -0.019333       0.030064       0.037477      -0.017173      -0.002241       0.016369       0.026076      -0.105485      -0.041246       0.000894       0.040352             10.650352       5.888774       1.818632       0.502641      10.656461      -2.773234      15.405821          -0.000003
           52              C       1.823765      16.243531       3.058903      -0.134309      29.692146 0.45880915E+03  0.11045117E+05                                 8.602099                            7.363398      -0.374508       1.866006                    0.997337      30.285276      91.093331       0.574132       0.443155      -1.037120       0.007297      -0.014557      -0.015911       0.022766      -0.038400      -0.028336      -0.006027       0.052891      -0.137458      -0.059306      -0.014504       0.073810              9.132434       6.285927       1.412211       1.178288       8.632250      -0.732824      12.479126          -0.000002
           53              C       1.905282      15.661481       4.320651       0.129791      30.006903 0.40939505E+03  0.95509535E+04                                 8.774722                            7.058443      -0.358110       1.904965                    0.998611      27.102740      79.493162       0.575301       0.456359      -1.032531      -0.015854      -0.066756      -0.046211       0.082724      -0.033388      -0.025127       0.004916       0.049782      -0.140113      -0.053204      -0.017019       0.070223              9.763463       6.673273       2.229732       2.001267      10.206725       0.497045      12.410392           0.000000
           54              C       0.589960      12.275908       3.929823       0.651892      20.521997 0.23444032E+03  0.48165879E+04                                 7.140703                            5.593409      -0.257993       1.996157                    0.998526      21.968813      62.941484       0.595726       0.500440      -0.996692      -0.022353      -0.109898       0.020620       0.114028      -0.065339      -0.051213       0.010701       0.105518      -0.177050      -0.078796      -0.048611       0.127407              8.094699       5.924473       2.827071       1.124321      11.010320       0.311953       7.349304          -0.000004
           55              C       1.355389      16.031229       0.597443       0.585169      22.771648 0.25866497E+03  0.54213906E+04                                 7.518688                            5.773371      -0.049747       2.039859                    0.999476      22.811079      65.019277       0.604756       0.483229      -1.010116      -0.010021       0.008932      -0.031251       0.034012      -0.011340       0.006727       0.029517       0.147989      -0.289759      -0.107720      -0.015524       0.123245              8.584262       4.329658       0.314790      -0.206375       8.448480      -1.800473      12.974648           0.000002
           56              C       2.444812      -2.065012       5.554483       0.561781      21.090839 0.26974596E+03  0.57239925E+04                                 7.092418                            5.898180      -0.310729       1.944714                    0.998639      23.552235      67.964433       0.596828       0.483629      -1.008010       0.031834       0.016367       0.095488       0.101977      -0.056080      -0.029581       0.020740       0.120218      -0.061916      -0.073462      -0.029112       0.102573              7.579935       5.923945       1.956906       1.175389       8.464339       0.262303       8.351521           0.000003
           57              C       2.835816       5.596455       3.644112       0.153766      32.002469 0.38287188E+03  0.87415077E+04                                 9.044684                            6.721378      -0.166534       1.978474                    0.998922      25.872157      73.893679       0.606288       0.442481      -1.045575      -0.028464       0.066375       0.031670       0.078860       0.016293       0.025630       0.025497       0.109815      -0.056848      -0.060925      -0.015064       0.075989             10.549733       6.196722      -2.436118      -1.911046      16.108780      -0.622891       9.343697           0.000003
           58              C       2.986415       6.463536       2.563647      -0.132448      30.436397 0.44946464E+03  0.10729306E+05                                 8.686293                            7.261358      -0.197846       1.927231                    0.997704      29.646900      87.849368       0.583255       0.439918      -1.042445      -0.000430       0.010276       0.008316       0.013227       0.017598      -0.001825       0.024893       0.093184      -0.056504      -0.056685      -0.002637       0.059321              9.291810       5.917354      -1.230372      -1.392140      12.194360      -1.850005       9.763716          -0.000002
           59              C       2.562942       7.779781       2.718221       0.030431      33.004270 0.45480397E+03  0.10818474E+05                                 9.196169                            7.276721      -0.257402       1.939214                    0.997730      27.302686      79.067412       0.589774       0.436595      -1.051218      -0.014533      -0.035832       0.039316       0.055144       0.016052       0.015935       0.028599       0.056666      -0.089977      -0.051563      -0.002729       0.054292             10.458421       6.206664      -1.034669      -1.525214      11.349456      -2.855234      13.819141           0.000000
           60              C       2.092494       8.215006       3.954465      -0.140866      30.282665 0.47874603E+03  0.11625594E+05                                 8.740060                            7.545291      -0.377951       1.867886                    0.996819      30.211916      90.688862       0.565611       0.445942      -1.037517      -0.008329      -0.007519      -0.017761       0.021009       0.008528       0.037724       0.012527       0.053349      -0.143912      -0.062174      -0.003423       0.065598              9.417497       6.707735      -0.341969      -2.190431       9.620004      -1.399544      11.924754          -0.000005
           61              C       1.966074       7.271551       4.973065       0.140640      30.948638 0.41399537E+03  0.96870568E+04                                 8.943931                            7.083414      -0.463851       1.866502                    0.998645      27.234131      80.045007       0.575955       0.454487      -1.033405       0.026718      -0.048740      -0.064657       0.085264       0.004778       0.035966       0.015105       0.061872      -0.094105      -0.049923      -0.012056       0.061980              9.990116       6.701557      -1.061364      -3.097932      10.297774      -0.394506      12.971016           0.000001
           62              C       3.205405       4.128470       3.612576       0.620019      23.671596 0.24624107E+03  0.50910210E+04                                 7.640670                            5.603998      -0.192779       1.998705                    0.998964      22.234169      62.667730       0.619434       0.478263      -1.014092       0.022826      -0.081779      -0.001169       0.084913       0.046781       0.092325      -0.001153       0.153636      -0.009930      -0.100364      -0.045046       0.145409              8.830439       6.916138      -2.088893      -2.883459      12.047576       0.479582       7.527602           0.000003
           63              C       2.569160       8.736730       1.543841       0.691603      20.997833 0.22892070E+03  0.46991093E+04                                 7.360206                            5.617225      -0.502708       1.921343                    0.996601      22.029979      64.146859       0.577279       0.516880      -0.983652      -0.031016       0.058726      -0.069258       0.095956      -0.068675      -0.053356       0.012561       0.113167      -0.138069      -0.075306      -0.053220       0.128526              8.427269       5.258686       1.552380       1.337522       8.133983      -0.724609      11.889139           0.000001
           64              C       1.438287       7.588092       6.347685       0.571667      21.477649 0.26301990E+03  0.55559621E+04                                 7.240826                            5.863901      -0.332781       1.944793                    0.998260      23.384149      67.716342       0.591452       0.490248      -1.002815      -0.030927      -0.007381       0.097202       0.102270      -0.002289       0.054981      -0.015804       0.171517      -0.039964      -0.083430      -0.032751       0.116181              7.842243       5.540961      -0.250967      -2.065013       8.988850      -0.116538       8.996917           0.000001
           65              C       2.413725       0.980092      12.150657       0.119113      32.316551 0.40845344E+03  0.94936974E+04                                 9.131875                            6.960530      -0.222726       1.953829                    0.998648      26.692164      77.347809       0.592434       0.444809      -1.042432      -0.043210       0.077011       0.007248       0.088602       0.027597       0.018174       0.024088       0.075624      -0.102737      -0.052546      -0.017438       0.069983             10.612731       6.511122      -3.391986      -0.576522      15.184220      -1.406871      10.142852          -0.000002
           66              C       2.478662       1.467135      10.844450      -0.136117      31.441185 0.45304745E+03  0.10845765E+05                                 8.859643                            7.270550      -0.212738       1.914286                    0.998606      30.048255      89.420018       0.584746       0.437544      -1.042947      -0.020132       0.015433      -0.009509       0.027091       0.043012       0.007758       0.025282       0.090862      -0.021492      -0.066414      -0.003451       0.069865              9.580179       5.724916      -2.047503      -0.155153      11.859733      -2.337312      11.155887          -0.000007
           67              C       2.088349       2.778169      10.617501       0.068753      32.893960 0.41995600E+03  0.97787490E+04                                 9.175526                            6.996714      -0.131204       1.994868                    0.998141      26.209668      74.754846       0.601743       0.437135      -1.052364      -0.011267      -0.019333       0.030064       0.037477       0.017173       0.002241       0.016369       0.026076      -0.105485      -0.041246       0.000894       0.040352             10.650352       5.888774      -1.818632      -0.502641      10.656462      -2.773234      15.405821          -0.000002
           68              C       1.630335       3.552881      11.675046      -0.134310      29.692153 0.45880932E+03  0.11045122E+05                                 8.602101                            7.363400      -0.374508       1.866006                    0.997337      30.285281      91.093351       0.574132       0.443155      -1.037120      -0.007297      -0.014557      -0.015911       0.022766       0.038400       0.028336      -0.006027       0.052891      -0.137458      -0.059306      -0.014504       0.073810              9.132436       6.285928      -1.412211      -1.178288       8.632251      -0.732824      12.479128          -0.000002
           69              C       1.548818       2.970831      12.936794       0.129791      30.006899 0.40939498E+03  0.95509514E+04                                 8.774721                            7.058442      -0.358110       1.904965                    0.998611      27.102738      79.493157       0.575301       0.456359      -1.032531       0.015854      -0.066756      -0.046211       0.082724       0.033388       0.025126       0.004916       0.049782      -0.140113      -0.053204      -0.017019       0.070223              9.763463       6.673273      -2.229732      -2.001267      10.206725       0.497046      12.410391           0.000000
           70              C       2.864140      -0.414742      12.545966       0.651892      20.521998 0.23444034E+03  0.48165884E+04                                 7.140703                            5.593409      -0.257993       1.996157                    0.998526      21.968814      62.941488       0.595726       0.500440      -0.996692       0.022353      -0.109898       0.020620       0.114028       0.065339       0.051213       0.010701       0.105518      -0.177050      -0.078796      -0.048611       0.127407              8.094700       5.924474      -2.827071      -1.124321      11.010321       0.311953       7.349304          -0.000004
           71              C       2.098711       3.340579       9.213586       0.585169      22.771651 0.25866501E+03  0.54213915E+04                                 7.518687                            5.773371      -0.049745       2.039860                    0.999476      22.811079      65.019271       0.604756       0.483228      -1.010117       0.010021       0.008932      -0.031251       0.034012       0.011340      -0.006727       0.029517       0.147989      -0.289759      -0.107720      -0.015524       0.123245              8.584262       4.329658      -0.314790       0.206375       8.448481      -1.800473      12.974647           0.000002
           72              C       1.009288       3.670338      14.170626       0.561780      21.090844 0.26974604E+03  0.57239947E+04                                 7.092419                            5.898181      -0.310729       1.944714                    0.998639      23.552240      67.964451       0.596828       0.483629      -1.008010      -0.031834       0.016367       0.095488       0.101977       0.056080       0.029581       0.020740       0.120218      -0.061916      -0.073462      -0.029112       0.102574              7.579936       5.923946      -1.956907      -1.175390       8.464341       0.262303       8.351523           0.000002
           73              C       6.289916       0.138895       4.972031       0.153766      32.002463 0.38287182E+03  0.87415057E+04                                 9.044682                            6.721377      -0.166533       1.978474                    0.998922      25.872154      73.893662       0.606288       0.442481      -1.045575      -0.028464      -0.066375      -0.031670       0.078860      -0.016293      -0.025630       0.025497       0.109815      -0.056848      -0.060925      -0.015064       0.075990             10.549730       6.196720       2.436117       1.911046      16.108776      -0.622891       9.343695           0.000003
           74              C       6.440515      -0.728186       6.052496      -0.132448      30.436378 0.44946428E+03  0.10729295E+05                                 8.686289                            7.261354      -0.197846       1.927231                    0.997704      29.646887      87.849311       0.583255       0.439918      -1.042445      -0.000430      -0.010276      -0.008316       0.013227      -0.017598       0.001824       0.024893       0.093184      -0.056504      -0.056685      -0.002637       0.059322              9.291805       5.917351       1.230371       1.392139      12.194353      -1.850003       9.763712          -0.000003
           75              C       6.017042      -2.044431       5.897922       0.030431      33.004262 0.45480384E+03  0.10818470E+05                                 9.196166                            7.276719      -0.257401       1.939214                    0.997730      27.302680      79.067383       0.589775       0.436595      -1.051219      -0.014533       0.035832      -0.039316       0.055144      -0.016052      -0.015935       0.028599       0.056666      -0.089977      -0.051563      -0.002729       0.054292             10.458418       6.206663       1.034669       1.525213      11.349454      -2.855233      13.819136           0.000000
           76              C       5.546594      15.946344       4.661678      -0.140866      30.282677 0.47874626E+03  0.11625601E+05                                 8.740062                            7.545293      -0.377952       1.867885                    0.996819      30.211925      90.688899       0.565611       0.445942      -1.037517      -0.008329       0.007519       0.017761       0.021009      -0.008529      -0.037724       0.012527       0.053349      -0.143913      -0.062174      -0.003423       0.065598              9.417500       6.707737       0.341969       2.190432       9.620007      -1.399546      11.924756          -0.000005
           77              C       5.420174      16.889799       3.643078       0.140640      30.948638 0.41399536E+03  0.96870566E+04                                 8.943931                            7.083415      -0.463852       1.866502                    0.998645      27.234133      80.045020       0.575955       0.454487      -1.033405       0.026718       0.048740       0.064657       0.085264      -0.004778      -0.035966       0.015105       0.061872      -0.094105      -0.049923      -0.012056       0.061980              9.990116       6.701557       1.061364       3.097932      10.297776      -0.394507      12.971016           0.000001
           78              C       6.659505       1.606880       5.003567       0.620019      23.671592 0.24624104E+03  0.50910201E+04                                 7.640668                            5.603997      -0.192779       1.998705                    0.998964      22.234167      62.667717       0.619434       0.478263      -1.014092       0.022826       0.081779       0.001169       0.084913      -0.046781      -0.092325      -0.001153       0.153636      -0.009930      -0.100364      -0.045046       0.145409              8.830437       6.916136       2.088892       2.883459      12.047573       0.479582       7.527601           0.000002
           79              C       6.023260      15.424620       7.072302       0.691603      20.997832 0.22892068E+03  0.46991088E+04                                 7.360206                            5.617225      -0.502708       1.921343                    0.996601      22.029978      64.146854       0.577279       0.516880      -0.983652      -0.031016      -0.058726       0.069258       0.095956       0.068675       0.053356       0.012561       0.113167      -0.138069      -0.075306      -0.053220       0.128526              8.427269       5.258686      -1.552380      -1.337522       8.133982      -0.724609      11.889138           0.000000
           80              C       4.892387      16.573258       2.268458       0.571667      21.477652 0.26301995E+03  0.55559632E+04                                 7.240826                            5.863902      -0.332781       1.944793                    0.998260      23.384148      67.716333       0.591452       0.490248      -1.002815      -0.030927       0.007382      -0.097202       0.102270       0.002289      -0.054981      -0.015804       0.171517      -0.039963      -0.083430      -0.032751       0.116181              7.842243       5.540962       0.250967       2.065013       8.988850      -0.116538       8.996917           0.000001
           81              C       5.867825      -2.200042      13.697772       0.119113      32.316550 0.40845341E+03  0.94936965E+04                                 9.131875                            6.960530      -0.222726       1.953830                    0.998648      26.692163      77.347806       0.592434       0.444809      -1.042432      -0.043210      -0.077011      -0.007248       0.088602      -0.027597      -0.018174       0.024088       0.075624      -0.102737      -0.052546      -0.017438       0.069983             10.612731       6.511122       3.391986       0.576523      15.184219      -1.406871      10.142853          -0.000003
           82              C       5.932762      -2.687085      15.003979      -0.136117      31.441189 0.45304751E+03  0.10845767E+05                                 8.859644                            7.270551      -0.212738       1.914286                    0.998606      30.048259      89.420037       0.584746       0.437544      -1.042947      -0.020132      -0.015433       0.009509       0.027091      -0.043012      -0.007758       0.025282       0.090863      -0.021493      -0.066414      -0.003451       0.069865              9.580180       5.724917       2.047503       0.155153      11.859733      -2.337312      11.155889          -0.000007
           83              C       5.542449      -3.998119      15.230928       0.068753      32.893961 0.41995598E+03  0.97787485E+04                                 9.175526                            6.996714      -0.131204       1.994868                    0.998141      26.209668      74.754849       0.601743       0.437135      -1.052364      -0.011266       0.019333      -0.030064       0.037477      -0.017173      -0.002241       0.016369       0.026076      -0.105485      -0.041246       0.000894       0.040352             10.650353       5.888775       1.818632       0.502642      10.656462      -2.773234      15.405824          -0.000003
           84              C       5.084435      -4.772831      14.173383      -0.134309      29.692154 0.45880933E+03  0.11045122E+05                                 8.602100                            7.363400      -0.374508       1.866006                    0.997337      30.285279      91.093342       0.574132       0.443155      -1.037120      -0.007297       0.014557       0.015910       0.022766      -0.038400      -0.028336      -0.006028       0.052891      -0.137458      -0.059306      -0.014504       0.073810              9.132436       6.285928       1.412211       1.178289       8.632250      -0.732823      12.479130          -0.000002
           85              C       5.002918      -4.190781      12.911635       0.129791      30.006903 0.40939504E+03  0.95509531E+04                                 8.774722                            7.058443      -0.358110       1.904965                    0.998611      27.102740      79.493161       0.575301       0.456359      -1.032531       0.015854       0.066756       0.046211       0.082724      -0.033388      -0.025126       0.004916       0.049782      -0.140113      -0.053204      -0.017019       0.070223              9.763464       6.673273       2.229733       2.001268      10.206725       0.497047      12.410393           0.000000
           86              C       6.318240      -0.805208      13.302463       0.651892      20.521999 0.23444035E+03  0.48165887E+04                                 7.140703                            5.593409      -0.257994       1.996157                    0.998526      21.968815      62.941493       0.595726       0.500440      -0.996692       0.022353       0.109898      -0.020620       0.114028      -0.065339      -0.051213       0.010701       0.105518      -0.177050      -0.078796      -0.048611       0.127408              8.094700       5.924474       2.827071       1.124321      11.010321       0.311953       7.349305          -0.000004
           87              C       5.552811      -4.560529      16.634843       0.585169      22.771659 0.25866511E+03  0.54213943E+04                                 7.518689                            5.773372      -0.049746       2.039859                    0.999476      22.811088      65.019307       0.604756       0.483228      -1.010117       0.010021      -0.008932       0.031251       0.034012      -0.011340       0.006727       0.029517       0.147989      -0.289759      -0.107720      -0.015524       0.123245              8.584264       4.329659       0.314790      -0.206376       8.448482      -1.800474      12.974651           0.000002
           88              C       4.463388      13.535712      11.677803       0.561780      21.090843 0.26974601E+03  0.57239942E+04                                 7.092419                            5.898181      -0.310730       1.944713                    0.998639      23.552242      67.964464       0.596828       0.483629      -1.008010      -0.031834      -0.016366      -0.095488       0.101977      -0.056080      -0.029581       0.020740       0.120218      -0.061916      -0.073462      -0.029112       0.102574              7.579937       5.923947       1.956907       1.175390       8.464341       0.262304       8.351523           0.000002
           89              N       4.613296       5.481970      12.441366      -0.432832      44.700809 0.67661934E+03  0.17527565E+05                                10.443531                            8.426744       0.015343       1.962348                    0.999827      32.519890      93.875236       0.600790       0.393556      -1.094096      -0.034589      -0.147462       0.161225       0.221212      -0.011532       0.042259       0.098665       0.122006      -0.129696      -0.146442       0.046901       0.099541             11.440155       7.858321      -2.858929      -3.324686      14.978739       2.577960      11.483403          -0.000004
           90              N       4.958706       9.753218       4.072678      -0.392777      43.555670 0.68176492E+03  0.17737432E+05                                10.427602                            8.589402      -0.179211       1.904371                    0.999196      32.397714      94.472715       0.580133       0.405810      -1.083104       0.003739      -0.078508       0.198761       0.213737       0.006794       0.021717       0.075769       0.085716      -0.340411      -0.149906       0.044984       0.104923             11.558316       8.236710      -3.508581      -1.620011      16.196864       1.996798      10.241372          -0.000005
           91              N       1.159196      11.724080      13.407063      -0.432831      44.700786 0.67661887E+03  0.17527549E+05                                10.443527                            8.426741       0.015344       1.962349                    0.999827      32.519878      93.875187       0.600790       0.393556      -1.094096      -0.034589       0.147462      -0.161225       0.221212       0.011532      -0.042259       0.098664       0.122006      -0.129696      -0.146442       0.046901       0.099541             11.440150       7.858319       2.858928       3.324685      14.978731       2.577960      11.483401          -0.000004
           92              N       1.504606      14.408132       4.543465      -0.392777      43.555678 0.68176508E+03  0.17737438E+05                                10.427603                            8.589403      -0.179211       1.904371                    0.999196      32.397719      94.472732       0.580133       0.405810      -1.083104       0.003739       0.078508      -0.198761       0.213737      -0.006794      -0.021717       0.075769       0.085715      -0.340411      -0.149906       0.044984       0.104923             11.558317       8.236711       3.508581       1.620011      16.196866       1.996796      10.241373          -0.000004
           93              N       2.294904       5.988730       4.790920      -0.432831      44.700778 0.67661875E+03  0.17527545E+05                                10.443526                            8.426740       0.015344       1.962349                    0.999827      32.519875      93.875175       0.600790       0.393556      -1.094096       0.034589       0.147462      -0.161225       0.221212      -0.011532       0.042259       0.098665       0.122006      -0.129696      -0.146442       0.046901       0.099541             11.440149       7.858318      -2.858927      -3.324684      14.978729       2.577960      11.483399          -0.000004
           94              N       1.949494       1.717482      13.159608      -0.392777      43.555675 0.68176503E+03  0.17737436E+05                                10.427603                            8.589403      -0.179211       1.904371                    0.999196      32.397717      94.472726       0.580133       0.405810      -1.083104      -0.003739       0.078508      -0.198761       0.213737       0.006794       0.021717       0.075769       0.085716      -0.340411      -0.149906       0.044984       0.104923             11.558317       8.236711      -3.508581      -1.620011      16.196867       1.996797      10.241372          -0.000005
           95              N       5.749004      -0.253380       3.825223      -0.432831      44.700795 0.67661908E+03  0.17527556E+05                                10.443529                            8.426742       0.015343       1.962349                    0.999827      32.519883      93.875208       0.600790       0.393556      -1.094096       0.034589      -0.147462       0.161225       0.221212       0.011532      -0.042259       0.098665       0.122006      -0.129696      -0.146442       0.046901       0.099541             11.440152       7.858320       2.858928       3.324685      14.978734       2.577959      11.483401          -0.000004
           96              N       5.403594      -2.937432      12.688821      -0.392777      43.555674 0.68176498E+03  0.17737435E+05                                10.427603                            8.589402      -0.179211       1.904371                    0.999196      32.397716      94.472722       0.580133       0.405810      -1.083104      -0.003739      -0.078508       0.198761       0.213737      -0.006794      -0.021717       0.075769       0.085716      -0.340411      -0.149906       0.044984       0.104923             11.558316       8.236711       3.508581       1.620011      16.196866       1.996798      10.241373          -0.000005
           97              O       2.957400       7.771257      14.508379      -0.593175      40.006042 0.55909297E+03  0.13572158E+05                                 9.324170                            7.355112       0.454670       2.187688                    0.996904      28.135313      74.311860       0.695369       0.362849      -1.135986      -0.009866      -0.081237      -0.037059       0.089834       0.003900       0.007854       0.013960       0.167129       0.070149      -0.096929       0.023595       0.073333             10.563249      10.168422      -4.471874      -4.370443      11.147998       3.812521      10.373325          -0.000005
           98              O       4.205712       8.035624      12.678310      -0.682881      40.213308 0.66117473E+03  0.16735655E+05                                 9.252362                            7.961027       0.357370       2.113074                    0.998886      30.263809      81.594145       0.673173       0.359462      -1.138774      -0.027619       0.038099       0.073042       0.086888       0.067277       0.028489      -0.054929       0.097239       0.080626      -0.122138       0.052562       0.069576              9.834387       8.374563       1.943136      -3.347240      11.009517      -3.010750      10.119080          -0.000005
           99              O       4.725209       3.191940      16.772012      -0.681739      49.689989 0.69604291E+03  0.17888767E+05                                10.852179                            8.259494       0.154306       2.060540                    0.996256      30.255446      82.839695       0.648425       0.367538      -1.129763      -0.026879      -0.079621      -0.073997       0.111971      -0.035120      -0.008510       0.024886       0.119128      -0.041615      -0.070763      -0.007767       0.078530             13.004950       8.148540       1.223180       3.755900       7.163571       2.268886      23.702738          -0.000006
          100              O       3.981886       1.546946      15.461152      -0.662107      37.732486 0.65366346E+03  0.16517593E+05                                 8.919932                            7.974048       0.290470       2.114308                    0.996805      29.621775      80.100347       0.664475       0.364783      -1.133276       0.105522       0.014235       0.009908       0.106938      -0.005325      -0.025757       0.057202       0.012882      -0.152424      -0.086320       0.024372       0.061948              9.412965       8.500594       3.172772       0.741616      11.896557       1.310655       7.841743          -0.000010
          101              O       5.628801       2.721032      10.544953      -0.525866      28.701005 0.47688461E+03  0.11126388E+05                                 7.323204                            6.738135       0.740128       2.285926                    0.998321      27.175853      70.391522       0.735305       0.357024      -1.140477       0.012706       0.040984      -0.003940       0.043089      -0.010067       0.069436       0.002027       0.041477      -0.277351      -0.118658       0.024582       0.094076              7.461993       6.373126      -0.812019      -0.453107      10.194771       1.558232       5.818080          -0.000009
          102              O       5.722753       4.909644      10.155158      -0.706355      44.891533 0.74959166E+03  0.19621036E+05                                10.067159                            8.562871       0.157551       2.046166                    0.997925      31.320620      86.483524       0.637916       0.366814      -1.130566       0.000384      -0.120940      -0.048503       0.130304       0.023118       0.030277      -0.068463       0.020949      -0.083732      -0.094637       0.036586       0.058051             10.951300       7.618980       0.965139      -1.747585      13.489560      -5.277001      11.745358          -0.000001
          103              O       3.581902      12.611397       5.586190      -0.666472      42.623964 0.65411863E+03  0.16503890E+05                                 9.671029                            7.939858       0.388736       2.145672                    0.997641      29.398311      78.995528       0.671701       0.361410      -1.137844       0.092381       0.007053      -0.088782       0.128321       0.033743       0.011339       0.044140       0.072883      -0.024350      -0.069959       0.004611       0.065348             10.998781      10.661310      -4.770415      -2.988831      13.165041       4.191107       9.169993          -0.000008
          104              O       4.179461      12.197676       3.481783      -0.621218      33.799723 0.60498020E+03  0.14970639E+05                                 8.228323                            7.647313       0.395344       2.165373                    0.996383      28.563999      76.039878       0.682809       0.362500      -1.136861      -0.043868       0.059370       0.069498       0.101386       0.046989       0.018000       0.011493       0.101929       0.090252      -0.084517       0.018118       0.066400              8.391907       6.901787      -0.387877      -1.005614       8.231957      -0.736495      10.041976          -0.000009
          105              O       4.951798       6.893828       8.184647      -0.626556      36.636044 0.61190578E+03  0.15211197E+05                                 8.787188                            7.711547       0.462884       2.169326                    0.997195      29.288125      78.583869       0.676079       0.364443      -1.133400      -0.001029      -0.005954      -0.066354       0.066628      -0.009674       0.006229      -0.035978      -0.002617      -0.304588      -0.109639       0.042811       0.066828              9.427865       6.042027      -0.373436       0.383153      12.490300      -3.712143       9.751267          -0.000001
          106              O       4.716228       8.921146       8.986982      -0.622874      34.489748 0.53730678E+03  0.12902173E+05                                 8.329181                            7.124914       0.705373       2.256963                    0.998642      28.424538      74.439251       0.719942       0.354298      -1.143856      -0.011315       0.060249      -0.057517       0.084061       0.007860       0.008458       0.076767       0.055020       0.002515      -0.091652       0.023831       0.067821              8.964657       5.429971      -0.075236       0.603474       7.800893       2.438389      13.663108          -0.000005
          107              O       6.300278       6.635844       3.138344      -0.523575      29.790587 0.49327643E+03  0.11593439E+05                                 7.504891                            6.853518       0.712799       2.277895                    0.998090      27.183381      70.410328       0.729821       0.357082      -1.141713      -0.001597       0.022189      -0.036074       0.042382       0.016596       0.057891      -0.012545       0.029679      -0.332291      -0.129345       0.039017       0.090328              7.716986       7.557942      -2.218030      -0.002230      10.500368       0.267805       5.092649          -0.000002
          108              O       5.894767       8.505359       2.000668      -0.689105      39.712241 0.71750310E+03  0.18586129E+05                                 9.247607                            8.393232       0.178228       2.056893                    0.996436      30.881914      84.967735       0.642207       0.368185      -1.128944       0.029661      -0.116277       0.019318       0.121545       0.044026       0.038973      -0.049066       0.044782      -0.007610      -0.091709       0.037926       0.053783              9.572266       7.613244      -0.414746      -0.265541       8.427445      -2.914071      12.676109          -0.000007
          109              O       6.411500       9.434793      11.340050      -0.593175      40.006123 0.55909430E+03  0.13572199E+05                                 9.324184                            7.355122       0.454667       2.187687                    0.996904      28.135337      74.311963       0.695368       0.362849      -1.135986      -0.009866       0.081237       0.037059       0.089834      -0.003900      -0.007854       0.013960       0.167128       0.070149      -0.096929       0.023595       0.073333             10.563266      10.168439       4.471883       4.370451      11.148018       3.812528      10.373342          -0.000005
          110              O       0.751612       9.170426      13.170119      -0.682880      40.213284 0.66117418E+03  0.16735637E+05                                 9.252358                            7.961023       0.357370       2.113074                    0.998886      30.263798      81.594105       0.673173       0.359462      -1.138774      -0.027620      -0.038099      -0.073041       0.086887      -0.067277      -0.028489      -0.054929       0.097239       0.080626      -0.122138       0.052562       0.069576              9.834382       8.374559      -1.943135       3.347239      11.009510      -3.010749      10.119077          -0.000006
          111              O       1.271109      14.014110       9.076417      -0.681739      49.690052 0.69604395E+03  0.17888801E+05                                10.852189                            8.259501       0.154304       2.060539                    0.996256      30.255463      82.839769       0.648424       0.367538      -1.129763      -0.026879       0.079621       0.073997       0.111971       0.035120       0.008510       0.024885       0.119128      -0.041614      -0.070763      -0.007767       0.078530             13.004963       8.148547      -1.223181      -3.755904       7.163577       2.268887      23.702764          -0.000006
          112              O       0.527786      -2.766896      10.387277      -0.662107      37.732459 0.65366283E+03  0.16517573E+05                                 8.919927                            7.974043       0.290471       2.114308                    0.996805      29.621765      80.100303       0.664476       0.364783      -1.133276       0.105522      -0.014235      -0.009908       0.106938       0.005325       0.025757       0.057202       0.012882      -0.152424      -0.086320       0.024372       0.061948              9.412959       8.500588      -3.172770      -0.741616      11.896551       1.310655       7.841738          -0.000010
          113              O       2.174701      -3.940982      15.303476      -0.525867      28.701031 0.47688517E+03  0.11126404E+05                                 7.323209                            6.738140       0.740126       2.285925                    0.998321      27.175863      70.391564       0.735305       0.357024      -1.140476       0.012706      -0.040984       0.003940       0.043089       0.010067      -0.069437       0.002027       0.041476      -0.277351      -0.118659       0.024582       0.094077              7.461998       6.373131       0.812020       0.453108      10.194778       1.558233       5.818084          -0.000009
          114              O       2.268653      -6.129594      15.693271      -0.706355      44.891507 0.74959112E+03  0.19621018E+05                                10.067154                            8.562867       0.157552       2.046166                    0.997925      31.320612      86.483487       0.637916       0.366813      -1.130566       0.000384       0.120940       0.048502       0.130304      -0.023118      -0.030277      -0.068464       0.020949      -0.083733      -0.094637       0.036586       0.058051             10.951294       7.618976      -0.965138       1.747583      13.489555      -5.276998      11.745351          -0.000001
          115              O       0.127802      11.549953       3.029953      -0.666472      42.623938 0.65411812E+03  0.16503873E+05                                 9.671024                            7.939854       0.388737       2.145673                    0.997641      29.398303      78.995493       0.671701       0.361410      -1.137844       0.092381      -0.007053       0.088782       0.128321      -0.033743      -0.011339       0.044140       0.072883      -0.024350      -0.069959       0.004611       0.065348             10.998776      10.661304       4.770412       2.988830      13.165034       4.191105       9.169989          -0.000008
          116              O       0.725361      11.963674       5.134360      -0.621218      33.799748 0.60498078E+03  0.14970658E+05                                 8.228327                            7.647317       0.395343       2.165373                    0.996383      28.564009      76.039918       0.682809       0.362500      -1.136861      -0.043868      -0.059370      -0.069498       0.101386      -0.046989      -0.018000       0.011493       0.101929       0.090251      -0.084517       0.018118       0.066400              8.391911       6.901791       0.387878       1.005615       8.231962      -0.736496      10.041980          -0.000009
          117              O       1.497698      17.267522       0.431496      -0.626556      36.636054 0.61190601E+03  0.15211204E+05                                 8.787189                            7.711549       0.462885       2.169326                    0.997195      29.288131      78.583888       0.676079       0.364443      -1.133400      -0.001029       0.005954       0.066353       0.066628       0.009674      -0.006229      -0.035978      -0.002616      -0.304588      -0.109639       0.042811       0.066828              9.427866       6.042028       0.373436      -0.383153      12.490301      -3.712144       9.751270          -0.000001
          118              O       1.262128       8.284904      16.861447      -0.622875      34.489699 0.53730587E+03  0.12902145E+05                                 8.329172                            7.124907       0.705374       2.256964                    0.998642      28.424523      74.439185       0.719942       0.354298      -1.143856      -0.011315      -0.060249       0.057517       0.084061      -0.007860      -0.008458       0.076767       0.055020       0.002515      -0.091652       0.023831       0.067821              8.964647       5.429965       0.075236      -0.603473       7.800885       2.438386      13.663090          -0.000005
          119              O       2.846178      -0.900494       5.477799      -0.523574      29.790543 0.49327547E+03  0.11593411E+05                                 7.504882                            6.853510       0.712802       2.277897                    0.998090      27.183364      70.410257       0.729821       0.357082      -1.141713      -0.001597      -0.022189       0.036074       0.042382      -0.016596      -0.057891      -0.012545       0.029679      -0.332290      -0.129345       0.039017       0.090328              7.716977       7.557933       2.218027       0.002229      10.500355       0.267805       5.092644          -0.000002
          120              O       2.440667      15.655991       6.615475      -0.689105      39.712216 0.71750251E+03  0.18586109E+05                                 9.247603                            8.393228       0.178229       2.056893                    0.996436      30.881905      84.967695       0.642207       0.368185      -1.128945       0.029661       0.116277      -0.019317       0.121546      -0.044026      -0.038973      -0.049066       0.044782      -0.007609      -0.091709       0.037926       0.053783              9.572261       7.613241       0.414745       0.265541       8.427441      -2.914069      12.676103          -0.000007
          121              O       3.950800       3.699443       2.723907      -0.593175      40.006071 0.55909345E+03  0.13572172E+05                                 9.324175                            7.355115       0.454669       2.187688                    0.996904      28.135322      74.311897       0.695369       0.362849      -1.135986       0.009866       0.081237       0.037059       0.089834       0.003900       0.007854       0.013960       0.167128       0.070149      -0.096929       0.023595       0.073333             10.563255      10.168428      -4.471877      -4.370445      11.148006       3.812524      10.373331          -0.000005
          122              O       2.702488       3.435076       4.553976      -0.682880      40.213259 0.66117370E+03  0.16735622E+05                                 9.252354                            7.961019       0.357371       2.113074                    0.998886      30.263792      81.594074       0.673173       0.359462      -1.138774       0.027620      -0.038099      -0.073042       0.086887       0.067277       0.028489      -0.054929       0.097239       0.080627      -0.122138       0.052562       0.069576              9.834377       8.374554       1.943134      -3.347237      11.009505      -3.010747      10.119071          -0.000006
          123              O       2.182991       8.278760       0.460274      -0.681739      49.690051 0.69604395E+03  0.17888801E+05                                10.852189                            8.259501       0.154304       2.060539                    0.996256      30.255463      82.839769       0.648424       0.367538      -1.129763       0.026879       0.079621       0.073997       0.111971      -0.035120      -0.008510       0.024885       0.119128      -0.041615      -0.070763      -0.007767       0.078530             13.004963       8.148547       1.223181       3.755904       7.163577       2.268887      23.702765          -0.000006
          124              O       2.926314       9.923754       1.771134      -0.662107      37.732444 0.65366248E+03  0.16517562E+05                                 8.919924                            7.974041       0.290472       2.114309                    0.996805      29.621759      80.100279       0.664476       0.364783      -1.133276      -0.105522      -0.014234      -0.009908       0.106938      -0.005325      -0.025757       0.057202       0.012882      -0.152424      -0.086320       0.024372       0.061948              9.412956       8.500586       3.172769       0.741615      11.896547       1.310654       7.841736          -0.000010
          125              O       1.279399       8.749668       6.687333      -0.525866      28.701044 0.47688545E+03  0.11126413E+05                                 7.323212                            6.738142       0.740125       2.285925                    0.998321      27.175869      70.391587       0.735305       0.357024      -1.140476      -0.012706      -0.040984       0.003940       0.043089      -0.010067       0.069437       0.002027       0.041477      -0.277351      -0.118659       0.024582       0.094077              7.462000       6.373133      -0.812020      -0.453108      10.194782       1.558234       5.818086          -0.000008
          126              O       1.185447       6.561056       7.077128      -0.706355      44.891523 0.74959143E+03  0.19621028E+05                                10.067157                            8.562870       0.157551       2.046166                    0.997925      31.320616      86.483510       0.637916       0.366814      -1.130566      -0.000384       0.120940       0.048502       0.130304       0.023118       0.030277      -0.068464       0.020949      -0.083733      -0.094637       0.036586       0.058051             10.951298       7.618979       0.965139      -1.747584      13.489560      -5.277000      11.745355          -0.000001
          127              O       3.326298      -1.140697      11.646096      -0.666472      42.623941 0.65411819E+03  0.16503875E+05                                 9.671024                            7.939854       0.388737       2.145673                    0.997641      29.398304      78.995497       0.671701       0.361410      -1.137844      -0.092381      -0.007053       0.088782       0.128321       0.033743       0.011339       0.044140       0.072883      -0.024350      -0.069959       0.004611       0.065348             10.998776      10.661304      -4.770412      -2.988830      13.165035       4.191106       9.169990          -0.000008
          128              O       2.728739      -0.726976      13.750503      -0.621218      33.799742 0.60498065E+03  0.14970654E+05                                 8.228326                            7.647316       0.395343       2.165373                    0.996383      28.564007      76.039909       0.682809       0.362500      -1.136861       0.043868      -0.059370      -0.069498       0.101386       0.046989       0.018000       0.011493       0.101929       0.090251      -0.084517       0.018118       0.066400              8.391910       6.901790      -0.387878      -1.005614       8.231961      -0.736496      10.041979          -0.000009
          129              O       1.956402       4.576872       9.047639      -0.626556      36.636054 0.61190600E+03  0.15211204E+05                                 8.787189                            7.711549       0.462885       2.169326                    0.997195      29.288132      78.583890       0.676079       0.364443      -1.133400       0.001029       0.005954       0.066353       0.066628      -0.009674       0.006229      -0.035978      -0.002616      -0.304588      -0.109639       0.042811       0.066827              9.427866       6.042028      -0.373436       0.383153      12.490301      -3.712144       9.751270          -0.000001
          130              O       2.191972       2.549554       8.245304      -0.622874      34.489663 0.53730517E+03  0.12902124E+05                                 8.329165                            7.124902       0.705376       2.256964                    0.998642      28.424511      74.439134       0.719943       0.354297      -1.143856       0.011315      -0.060249       0.057517       0.084061       0.007860       0.008458       0.076767       0.055020       0.002515      -0.091652       0.023831       0.067821              8.964639       5.429961      -0.075236       0.603472       7.800879       2.438384      13.663077          -0.000005
          131              O       0.607922       4.834856      14.093942      -0.523574      29.790545 0.49327553E+03  0.11593412E+05                                 7.504883                            6.853511       0.712801       2.277896                    0.998090      27.183363      70.410258       0.729821       0.357082      -1.141713       0.001597      -0.022189       0.036074       0.042382       0.016596       0.057891      -0.012545       0.029679      -0.332289      -0.129345       0.039017       0.090328              7.716978       7.557934      -2.218027      -0.002229      10.500357       0.267805       5.092644          -0.000001
          132              O       1.013433       2.965341      15.231618      -0.689105      39.712218 0.71750253E+03  0.18586110E+05                                 9.247603                            8.393228       0.178229       2.056893                    0.996436      30.881905      84.967697       0.642207       0.368185      -1.128945      -0.029661       0.116277      -0.019317       0.121546       0.044026       0.038973      -0.049066       0.044782      -0.007610      -0.091709       0.037926       0.053783              9.572262       7.613241      -0.414745      -0.265541       8.427441      -2.914070      12.676104          -0.000007
          133              O       0.496700       2.035907       5.892236      -0.593175      40.006051 0.55909315E+03  0.13572163E+05                                 9.324171                            7.355113       0.454670       2.187688                    0.996904      28.135318      74.311877       0.695369       0.362849      -1.135986       0.009866      -0.081237      -0.037059       0.089834      -0.003900      -0.007854       0.013960       0.167129       0.070149      -0.096929       0.023595       0.073333             10.563250      10.168423       4.471875       4.370443      11.148000       3.812521      10.373326          -0.000005
          134              O       6.156588       2.300274       4.062167      -0.682880      40.213277 0.66117408E+03  0.16735633E+05                                 9.252357                            7.961022       0.357371       2.113074                    0.998886      30.263798      81.594099       0.673173       0.359462      -1.138774       0.027619       0.038099       0.073042       0.086888      -0.067277      -0.028489      -0.054929       0.097239       0.080627      -0.122138       0.052562       0.069576              9.834380       8.374557      -1.943134       3.347238      11.009510      -3.010748      10.119074          -0.000006
          135              O       5.637091      -2.543410       8.155869      -0.681739      49.690007 0.69604322E+03  0.17888777E+05                                10.852182                            8.259496       0.154306       2.060540                    0.996256      30.255451      82.839717       0.648425       0.367538      -1.129763       0.026879      -0.079621      -0.073997       0.111971       0.035120       0.008510       0.024885       0.119128      -0.041615      -0.070763      -0.007767       0.078530             13.004954       8.148542      -1.223180      -3.755902       7.163573       2.268886      23.702746          -0.000006
          136              O       6.380414      14.237596       6.845009      -0.662107      37.732489 0.65366351E+03  0.16517595E+05                                 8.919933                            7.974048       0.290470       2.114308                    0.996805      29.621775      80.100349       0.664475       0.364783      -1.133276      -0.105522       0.014235       0.009908       0.106938       0.005325       0.025757       0.057202       0.012882      -0.152424      -0.086321       0.024372       0.061948              9.412965       8.500594      -3.172772      -0.741616      11.896558       1.310655       7.841744          -0.000009
          137              O       4.733499      15.411682       1.928810      -0.525866      28.701006 0.47688463E+03  0.11126388E+05                                 7.323204                            6.738136       0.740127       2.285926                    0.998321      27.175853      70.391523       0.735305       0.357024      -1.140477      -0.012706       0.040984      -0.003940       0.043089       0.010067      -0.069436       0.002027       0.041477      -0.277351      -0.118659       0.024582       0.094077              7.461993       6.373126       0.812019       0.453107      10.194771       1.558232       5.818081          -0.000008
          138              O       4.639547      17.600294       1.539015      -0.706355      44.891518 0.74959133E+03  0.19621025E+05                                10.067156                            8.562869       0.157552       2.046166                    0.997925      31.320615      86.483502       0.637916       0.366814      -1.130566      -0.000384      -0.120940      -0.048503       0.130304      -0.023118      -0.030277      -0.068463       0.020948      -0.083732      -0.094637       0.036586       0.058051             10.951297       7.618978      -0.965139       1.747584      13.489557      -5.277000      11.745355          -0.000001
          139              O       6.780398      -0.079253      14.202333      -0.666472      42.623969 0.65411874E+03  0.16503893E+05                                 9.671029                            7.939858       0.388736       2.145672                    0.997641      29.398313      78.995535       0.671701       0.361410      -1.137844      -0.092381       0.007053      -0.088782       0.128321      -0.033743      -0.011339       0.044140       0.072883      -0.024350      -0.069959       0.004611       0.065348             10.998782      10.661310       4.770415       2.988831      13.165042       4.191107       9.169994          -0.000008
          140              O       6.182839      -0.492974      12.097926      -0.621218      33.799728 0.60498031E+03  0.14970643E+05                                 8.228323                            7.647313       0.395344       2.165373                    0.996383      28.564001      76.039886       0.682809       0.362500      -1.136861       0.043868       0.059370       0.069498       0.101386      -0.046989      -0.018000       0.011493       0.101929       0.090252      -0.084517       0.018118       0.066400              8.391908       6.901788       0.387878       1.005614       8.231958      -0.736495      10.041977          -0.000009
          141              O       5.410502      -5.796822      16.800790      -0.626556      36.636035 0.61190558E+03  0.15211191E+05                                 8.787186                            7.711546       0.462885       2.169326                    0.997195      29.288122      78.583854       0.676079       0.364443      -1.133400       0.001029      -0.005954      -0.066354       0.066628       0.009674      -0.006229      -0.035978      -0.002617      -0.304588      -0.109639       0.042811       0.066828              9.427863       6.042026       0.373436      -0.383153      12.490297      -3.712142       9.751265          -0.000001
          142              O       5.646072       3.185796       0.370839      -0.622875      34.489746 0.53730675E+03  0.12902172E+05                                 8.329181                            7.124915       0.705373       2.256963                    0.998642      28.424536      74.439247       0.719942       0.354298      -1.143856       0.011315       0.060249      -0.057517       0.084060      -0.007860      -0.008458       0.076767       0.055020       0.002516      -0.091652       0.023831       0.067821              8.964657       5.429971       0.075236      -0.603474       7.800893       2.438389      13.663108          -0.000005
          143              O       4.062022      12.371194      11.754487      -0.523575      29.790568 0.49327600E+03  0.11593426E+05                                 7.504887                            6.853515       0.712801       2.277896                    0.998090      27.183373      70.410295       0.729821       0.357082      -1.141713       0.001597       0.022189      -0.036074       0.042382      -0.016596      -0.057891      -0.012545       0.029679      -0.332290      -0.129345       0.039017       0.090328              7.716982       7.557938       2.218029       0.002230      10.500362       0.267805       5.092647          -0.000001
          144              O       4.467533      -4.185291      10.616811      -0.689105      39.712236 0.71750296E+03  0.18586125E+05                                 9.247607                            8.393231       0.178228       2.056893                    0.996436      30.881910      84.967724       0.642207       0.368185      -1.128944      -0.029661      -0.116277       0.019318       0.121545      -0.044026      -0.038973      -0.049066       0.044782      -0.007610      -0.091709       0.037926       0.053783              9.572266       7.613244       0.414746       0.265541       8.427444      -2.914071      12.676108          -0.000006

******************************************************
Auxiliary information for the entire system
The total spin magnetic moment of the unit cell is   -0.000522
The total net atomic charge of the unit cell is   0.000004
Accuracy of reproducing the electrostatic potential in the unit cell:
  The inner radius (bohr) =    5.0000
  The outer radius (bohr) =   12.0000
  Valid grid points have density less than (e/(bohr^3)) =    0.0001
  The number of valid grid points were=         7752
  The rms potential error without charges in kcal/mol is=     10.88675
  The rms potential error with partial charges in kcal/mol is=      0.84916
  The RRMSE value at monopole order=      0.07800
  The rms potential error with partial charges and cloud penetration in kcal/mol is=      0.83807
  The RRMSE value at monopole order with cloud penetration is=      0.07698
  The rms potential error with partial charges and atomic dipoles in kcal/mol is=      1.23067
  The RRMSE value at dipole order=      0.11304
  The rms potential error with partial charges, atomic dipoles and cloud penetration in kcal/mol is=      1.22346
  The RRMSE value at dipole order with cloud penetration=      0.11238

******************************************************
The electron densities and ab initio electrostatic potential were computed in VASP using the PBE functional and
projector augmented wave method. See the main text of the journal article for a description of computational details.
The atomic charges, dipoles, and quadrupoles were computed with the DDEC6 method as described in
(a) T. A. Manz and N. Gabaldon Limas, RSC Adv. 6 (2016) 47771-47801 DOI: 10.1039/c6ra04656h
(b) N. Gabaldon Limas and T. A. Manz, RSC Adv. 8 (2018) 2678-2707 DOI: 10.1039/c7ra11829e.
For each atom in the material, the electron cloud parameters were fit to the spherically averaged atom-in-material
electron density using radial positions for which this density was between 10^-4 and 10^-2 electrons per cubic bohr.
The polarizabilities, dispersion coefficients, and quantum Drude oscillator (QDO) parameters were fit using the MCLF method.
The magnetic structure of the system was optimized in VASP from the default ferromagnetic initial guess using spin polarization.
The atomic spin moments (ASMs) were computed on this optimized magnetic structure using the DDEC6 partition as inputs
to the method of T. A. Manz and D. S. Sholl, J. Chem. Theory Comput. 7 (2011) 4146-4164 DOI: 10.1021/ct200539n.
The RMSE and RRMSE were computed using a uniform grid with Ewald summation.
