# Supplementary material for: A collection of forcefield precursors for metal–organic frameworks
Source: RSC Adv. 2019 Nov 13;9(63):36492–507. doi: 10.1039/c9ra07327b (PMC9075174; doi:10.1039/c9ra07327b)
Supplement: RA-009-C9RA07327B-s4656 [file RA-009-C9RA07327B-s4656.xyz]

  117
jmolscript: load "" {1 1 1} spacegroup "x,y,z" unitcell [{     10.047000     0.000000     0.000000 }, {      3.877904    12.049349     0.000000 }, {      4.297340    -0.532451    12.780352 }]
Ni     9.250094    10.917361     5.384107     0.802365
Ni     8.972150     0.599537     7.396245     0.802375
Ni     1.938952     6.024674     0.000000     0.545992
H      3.231452     1.257624     5.647638     0.109675
H      6.736836     1.486872     3.933792     0.123245
H      5.800542     3.746958     3.942739     0.134660
H     13.165006     3.490443     7.178724     0.123027
H      3.250796     4.824630     3.411076     0.131554
H     11.078931     8.447403     4.810524     0.104448
H      8.444040     8.601814     7.669489     0.121432
H      9.590338     6.452958     7.882921     0.134040
H     11.708124     5.208146     7.741059     0.133512
H     11.794283     6.498390     3.958075     0.131275
H      9.813556     8.351546     0.256885     0.116568
H      7.247629     7.962988    10.798119     0.123865
H     16.319551    10.192064    10.799397     0.137666
H      9.532033    10.479566     1.584764     0.138402
H     13.967459    11.346317    10.598746     0.126010
H     14.740007    11.465821     5.040571     0.128795
H      6.175921     8.648441     2.588021     0.129154
H     12.241813     9.191636     2.853853     0.119961
H     14.990792    10.259274     7.132714     0.109676
H     11.485408    10.030026     8.846560     0.123247
H     12.421702     7.769940     8.837613     0.134661
H      5.057238     8.026455     5.601628     0.123028
H     14.971448     6.692268     9.369276     0.131554
H      7.143313     3.069495     7.969828     0.104449
H      9.778204     2.915084     5.110863     0.121434
H      8.631906     5.063940     4.897431     0.134043
H      6.514120     6.308752     5.039293     0.133512
H      6.427961     5.018508     8.822277     0.131275
H      8.408688     3.165352    12.523467     0.116568
H     10.974615     3.553910     1.982233     0.123866
H      1.902693     1.324834     1.980955     0.137666
H      8.690211     1.037332    11.195588     0.138402
H      4.254785     0.170581     2.181606     0.126010
H      3.482237     0.051077     7.739781     0.128796
H     12.046323     2.868457    10.192331     0.129157
H      5.980431     2.325262     9.926499     0.119962
C      3.989964     1.587380     5.223330     0.093035
C      5.907581     1.723016     4.281418    -0.026210
C      5.400638     2.979657     4.283974    -0.133474
C      3.288828     3.975295     5.229720     0.160828
C     12.884679     4.095860     6.529482    -0.140477
C     12.960666     4.884978     4.276306    -0.146950
C     10.563458     8.222527     5.551785     0.094965
C      9.125956     8.299643     7.113544    -0.025774
C      9.755917     7.107405     7.242625    -0.141227
C     11.601476     6.006628     5.899410     0.163126
C     12.013233     5.120457     6.866883    -0.164310
C     12.072988     5.894178     4.607317    -0.164065
C     14.790492     8.127826    12.481292     0.098217
C     16.523363     8.212733    11.253100    -0.047354
C     15.994570     9.450041    11.256934    -0.107271
C     14.030216    10.483620    12.419946     0.153799
C      9.276259    11.112005     0.952136    -0.140298
C     13.657309    11.418341    11.472922    -0.143329
C     13.304995    10.473697     4.010474    -0.030672
C     14.603124    10.786757     4.420724    -0.153460
C      5.643840    10.088816     3.906954    -0.018249
C      5.444626     9.087313     2.957373    -0.129655
C      4.159558     8.741294     2.557348    -0.003725
C     13.106305     9.430781     3.100513    -0.154651
C     12.129734    11.188109     4.649492     0.594013
C      7.012536    10.328949     4.476957     0.542334
C      3.935879     7.587809     1.611602     0.562244
C     14.232280     9.929518     7.557022     0.093037
C     12.314663     9.793882     8.498934    -0.026208
C     12.821606     8.537241     8.496378    -0.133472
C     14.933416     7.541603     7.550632     0.160828
C      5.337565     7.421038     6.250870    -0.140475
C      5.261578     6.631920     8.504046    -0.146950
C      7.658786     3.294371     7.228567     0.094966
C      9.096288     3.217255     5.666808    -0.025772
C      8.466327     4.409493     5.537727    -0.141224
C      6.620768     5.510270     6.880942     0.163126
C      6.209011     6.396441     5.913469    -0.164308
C      6.149256     5.622720     8.173035    -0.164065
C      3.431752     3.389072     0.299060     0.098216
C      1.698881     3.304165     1.527252    -0.047355
C      2.227674     2.066857     1.523418    -0.107270
C      4.192028     1.033278     0.360406     0.153798
C      8.945985     0.404893    11.828216    -0.140291
C      4.564935     0.098557     1.307430    -0.143319
C      4.917249     1.043201     8.769878    -0.030669
C      3.619120     0.730141     8.359628    -0.153457
C     12.578404     1.428082     8.873398    -0.018249
C     12.777618     2.429585     9.822979    -0.129654
C     14.062686     2.775604    10.223004    -0.003723
C      5.115939     2.086117     9.679839    -0.154650
C      6.092510     0.328789     8.130860     0.594012
C     11.209708     1.187949     8.303395     0.542335
C     14.286365     3.929089    11.168750     0.562244
N      5.022798     0.849204     4.865480    -0.262792
N      4.173881     2.886836     4.892319     0.014152
N      9.634566     8.995653     6.054053    -0.231903
N     10.689579     7.059205     6.230422     0.010891
N     15.755760     7.374738    12.018643    -0.210290
N     14.896486     9.408275    12.056984     0.036432
N     13.199446    10.667694     7.914872    -0.262793
N     14.048363     8.630062     7.888033     0.014153
N      8.587678     2.521245     6.726299    -0.231904
N      7.532665     4.457693     6.549930     0.010892
N      2.466484     4.142160     0.761709    -0.210289
N      3.325758     2.108623     0.723368     0.036432
O     10.975624    10.793180     4.295476    -0.545965
O      8.478541     0.031898     5.481493    -0.572792
O      7.111378    10.731175     5.668086    -0.529484
O      8.040965    10.119870     3.768926    -0.529560
O      4.935321     7.169298     0.955970    -0.594692
O     12.831424     7.117305     1.538754    -0.518099
O      7.246620     0.723718     8.484876    -0.545966
O      9.743703    11.485000     7.298859    -0.572790
O     11.110866     0.785723     7.112266    -0.529476
O     10.181279     1.397028     9.011426    -0.529554
O     13.286923     4.347600    11.824382    -0.594690
O      5.390820     4.399593    11.241598    -0.518100

The following XYZ coordinates are in angstroms. Other properties are in atomic units.
The sperically averaged electron density of each atom fit to a function of the form exp(a - br)
eigen_1, eigen_2 and eigen_3 are the three eigenvalues of traceless quadrupole moment tensor
  atom number  atomic symbol              X              Y              Z     net charge C6 coefficient C8 coefficient C10 coefficient fluctuating dipole atomic polarizability isotropic forcefield polarizability              a              b squared Pearson coefficient          <r^3>          <r^4>         wp_QDO          m_QDO          q_QDO       dipole_x       dipole_y       dipole_z         dipole            Qxy            Qxz            Qyz     Q(x^2-y^2)  Q(3z^2 - R^2)        eigen_1        eigen_2        eigen_3 static polarizability      alpha(xx)      alpha(xy)      alpha(xz)      alpha(yy)      alpha(yz)      alpha(zz) atomic spin moment
            1             Ni       9.250094      10.917361       5.384107       0.802365     101.232146 0.18888464E+04  0.59485007E+05                                17.343902                           13.925461       0.948348       2.174416                    0.995404      45.586259     118.759628       0.505174       0.384994      -1.169696       0.010574      -0.003434       0.014659       0.018398       0.023718      -0.014019       0.060298       0.165214       0.225479      -0.141118       0.047759       0.093359             21.234705      23.844989      -1.936583       4.516671      25.137003      -1.523919      14.722123           1.803670
            2             Ni       8.972150       0.599537       7.396245       0.802375     101.232063 0.18888442E+04  0.59484893E+05                                17.343853                           13.925423       0.948368       2.174424                    0.995404      45.586138     118.759057       0.505177       0.384992      -1.169698      -0.010575       0.003433      -0.014660       0.018399       0.023718      -0.014018       0.060297       0.165213       0.225476      -0.141117       0.047759       0.093357             21.234643      23.844912      -1.936581       4.516653      25.136933      -1.523914      14.722085           1.803670
            3             Ni       1.938952       6.024674       0.000000       0.545992     170.204586 0.28987743E+04  0.10161306E+06                                22.987889                           16.288096       0.614500       2.008796                    0.997215      51.792738     142.373950       0.509112       0.343208      -1.203725      -0.000000       0.000000       0.000000       0.000000       0.049514       0.064708       0.077277      -0.080807       0.158783      -0.098277      -0.046256       0.144533             29.857350      18.318890       2.755688      11.618604      42.472747       2.920165      28.780411           0.081409
            4              H       3.231452       1.257624       5.647638       0.109675       1.081011 0.78446990E+01  0.77868840E+02                                 1.827828                            1.703601      -1.404170       2.207181                    0.993961       3.932162      11.661185       0.444762       1.387364      -0.683766      -0.037973      -0.024851       0.022446       0.050629       0.000668      -0.005406      -0.003727       0.002055      -0.037352      -0.014444       0.005121       0.009323              1.877743       2.147973       0.363713      -0.430122       1.769696      -0.200747       1.715561           0.000149
            5              H       6.736836       1.486872       3.933792       0.123245       1.168172 0.85689285E+01  0.85543975E+02                                 1.839002                            1.721224      -1.017529       2.409262                    0.997762       3.451816       9.731175       0.473220       1.296521      -0.706923       0.043791      -0.012090      -0.017240       0.048591      -0.000668      -0.019962      -0.004217       0.007467      -0.032644      -0.023803       0.002179       0.021624              1.888278       2.418923      -0.379958      -0.283413       1.664454       0.128787       1.581458           0.000148
            6              H       5.800542       3.746958       3.942739       0.134660       1.105006 0.82154005E+01  0.80923217E+02                                 1.752351                            1.671996      -0.908548       2.463120                    0.999003       3.337525       9.259110       0.487291       1.276065      -0.711775       0.025133       0.031760      -0.021218       0.045722       0.000674      -0.018663      -0.009781      -0.003355      -0.042071      -0.027193       0.007258       0.019934              1.756179       1.637340       0.340133      -0.089475       2.129357      -0.212008       1.501841           0.000241
            7              H      13.165006       3.490443       7.178724       0.123027       0.928478 0.67168525E+01  0.64368866E+02                                 1.681031                            1.598365      -1.307551       2.262994                    0.993925       3.793057      11.184265       0.448104       1.426321      -0.676590       0.010022      -0.021176       0.026525       0.035390      -0.011048      -0.000095      -0.000506       0.002515       0.007927      -0.012454       0.002645       0.009808              1.717181       1.456085      -0.231539       0.168516       1.901970      -0.443989       1.793487           0.000003
            8              H       3.250796       4.824630       3.411076       0.131554       0.958761 0.70288525E+01  0.67822663E+02                                 1.697749                            1.622121      -1.236443       2.310523                    0.994395       3.618252      10.549692       0.452171       1.403826      -0.682340       0.014816       0.003494      -0.036878       0.039896      -0.008578      -0.008664      -0.002864       0.001552       0.016323      -0.014646       0.002992       0.011655              1.717974       1.431622      -0.085458      -0.213708       1.487538       0.088312       2.234762           0.000010
            9              H      11.078931       8.447403       4.810524       0.104448       1.073721 0.77789274E+01  0.76662141E+02                                 1.789881                            1.674061      -1.278073       2.265981                    0.995279       3.792293      11.021088       0.460035       1.350996      -0.691836       0.022555       0.017313      -0.041021       0.049912      -0.004679      -0.008131      -0.003357       0.003306       0.022952      -0.011887      -0.000376       0.012263              1.821174       1.785724       0.141020      -0.507941       1.712997      -0.274078       1.964802          -0.000029
           10              H       8.444040       8.601814       7.669489       0.121432       1.006425 0.70156286E+01  0.66634507E+02                                 1.663015                            1.554635      -0.801113       2.513087                    0.999516       3.298306       9.075489       0.499174       1.291879      -0.707419      -0.033179       0.017912       0.026763       0.046238      -0.009844      -0.017105      -0.005508      -0.008016       0.005005      -0.023613       0.007357       0.016256              1.710027       2.015547      -0.240538      -0.444921       1.509660       0.179507       1.604874           0.000142
           11              H       9.590338       6.452958       7.882921       0.134040       1.075460 0.78617975E+01  0.76312749E+02                                 1.698188                            1.618097      -0.832467       2.497916                    0.999482       3.241819       8.821598       0.505257       1.248874      -0.718247      -0.015189      -0.028799       0.035911       0.048474      -0.007019      -0.018703      -0.014121      -0.011817       0.013776      -0.027955       0.006034       0.021921              1.709172       1.555557       0.163104      -0.158315       1.890015      -0.392965       1.681943           0.000275
           12              H      11.708124       5.208146       7.741059       0.133512       0.935243 0.69739146E+01  0.65921000E+02                                 1.565435                            1.536873      -0.751112       2.537288                    0.999816       3.202452       8.696049       0.510186       1.270079      -0.712792      -0.010838      -0.001711       0.037339       0.038918      -0.008027      -0.005744      -0.003061      -0.003043       0.036838      -0.015765       0.001898       0.013867              1.548983       1.436610      -0.087514      -0.162188       1.428209       0.042896       1.782130           0.000027
           13              H      11.794283       6.498390       3.958075       0.131275       1.043638 0.77057224E+01  0.75452040E+02                                 1.741381                            1.656698      -1.152768       2.342789                    0.996273       3.546272      10.136506       0.468321       1.335686      -0.696655      -0.009511       0.022395      -0.029721       0.038410      -0.010498       0.003543      -0.003379      -0.001658       0.004884      -0.011352      -0.000663       0.012015              1.768203       1.478190      -0.229837       0.070012       1.955235      -0.368727       1.871183          -0.000107
           14              H       9.813556       8.351546       0.256885       0.116568       1.204001 0.89356308E+01  0.89704285E+02                                 1.847956                            1.737834      -0.890376       2.468790                    0.999059       3.378350       9.399286       0.481388       1.267426      -0.714432      -0.039101      -0.025129       0.033357       0.057211       0.001944      -0.018900      -0.008852       0.005399      -0.018316      -0.021695      -0.000177       0.021873              1.858058       1.953331       0.199337      -0.469952       1.691749      -0.191650       1.929093          -0.000020
           15              H       7.247629       7.962988      10.798119       0.123865       1.075429 0.76104208E+01  0.73221928E+02                                 1.695974                            1.589186      -0.764250       2.529345                    0.999773       3.210231       8.676533       0.511566       1.244434      -0.719408       0.040098      -0.010557      -0.021093       0.046521      -0.002481      -0.020763      -0.007047      -0.002031      -0.032601      -0.026907       0.007664       0.019243              1.724968       2.003261      -0.226416      -0.418723       1.447288       0.164536       1.724356          -0.000019
           16              H      16.319551      10.192064      10.799397       0.137666       1.016246 0.71543293E+01  0.68064306E+02                                 1.653083                            1.555082      -0.869882       2.483749                    0.999463       3.227409       8.794150       0.507910       1.267561      -0.713096       0.021887       0.032344      -0.024892       0.046312      -0.001545      -0.020731      -0.007695      -0.003075      -0.028502      -0.026385       0.006922       0.019463              1.677340       1.471815       0.246461      -0.205259       1.941527      -0.416837       1.618679           0.000006
           17              H       9.532033      10.479566       1.584764       0.138402       0.970525 0.68309204E+01  0.64991929E+02                                 1.666265                            1.563805      -1.143421       2.356761                    0.995919       3.464475       9.806066       0.479522       1.342510      -0.694798       0.007625      -0.023918       0.033525       0.041883      -0.009161       0.000854      -0.006925      -0.011302       0.012172      -0.013241      -0.000117       0.013358              1.712431       1.450460      -0.242661       0.114604       1.719870      -0.355498       1.966962          -0.000021
           18              H      13.967459      11.346317      10.598746       0.126010       0.967321 0.68212094E+01  0.65635162E+02                                 1.731637                            1.613491      -1.331760       2.257574                    0.993367       3.777942      11.170021       0.444763       1.431208      -0.675869       0.009022       0.001972      -0.035671       0.036847      -0.010406      -0.005583       0.000697       0.001275       0.017006      -0.013853       0.002397       0.011456              1.803755       1.479675      -0.091865      -0.294483       1.476805       0.044541       2.454785          -0.000072
           19              H      14.740007      11.465821       5.040571       0.128795       1.015094 0.74443646E+01  0.73237977E+02                                 1.786833                            1.685500      -1.441395       2.203974                    0.992928       3.880868      11.614701       0.435047       1.431071      -0.675665       0.006565       0.030351       0.025580       0.040232       0.003777       0.001718       0.005516      -0.010118      -0.010986      -0.006025      -0.004476       0.010500              1.834392       1.672121       0.111508       0.084964       1.948381       0.441420       1.882674          -0.000039
           20              H       6.175921       8.648441       2.588021       0.129154       1.159245 0.89253894E+01  0.89820550E+02                                 1.803034                            1.733952      -1.329379       2.258391                    0.995175       3.534752       9.934602       0.481814       1.263218      -0.713078       0.031091      -0.016684      -0.018721       0.039944      -0.008664      -0.005749       0.000896       0.010823      -0.013868      -0.009170      -0.004963       0.014133              1.804401       2.083689      -0.157394      -0.200581       1.651360       0.190950       1.678155           0.000312
           21              H      12.241813       9.191636       2.853853       0.119961       1.044705 0.77752977E+01  0.76581824E+02                                 1.757667                            1.673869      -1.301095       2.262139                    0.995258       3.731990      10.826233       0.460193       1.351318      -0.692117      -0.035472      -0.008290      -0.011922       0.038329       0.005889       0.004890      -0.000181       0.019223      -0.012802      -0.009647      -0.004917       0.014564              1.790619       2.149921       0.140186       0.198101       1.568199       0.123051       1.653737           0.000042
           22              H      14.990792      10.259274       7.132714       0.109676       1.081010 0.78446940E+01  0.77868783E+02                                 1.827828                            1.703600      -1.404172       2.207180                    0.993961       3.932161      11.661184       0.444762       1.387365      -0.683766       0.037973       0.024851      -0.022446       0.050629       0.000668      -0.005406      -0.003727       0.002055      -0.037352      -0.014444       0.005121       0.009323              1.877743       2.147972       0.363713      -0.430122       1.769696      -0.200747       1.715560           0.000149
           23              H      11.485408      10.030026       8.846560       0.123247       1.168171 0.85689180E+01  0.85543846E+02                                 1.839001                            1.721223      -1.017527       2.409263                    0.997762       3.451814       9.731169       0.473221       1.296521      -0.706923      -0.043791       0.012090       0.017240       0.048591      -0.000668      -0.019962      -0.004217       0.007467      -0.032644      -0.023803       0.002179       0.021624              1.888277       2.418920      -0.379957      -0.283413       1.664453       0.128787       1.581457           0.000148
           24              H      12.421702       7.769940       8.837613       0.134661       1.105004 0.82153859E+01  0.80923043E+02                                 1.752350                            1.671995      -0.908548       2.463121                    0.999003       3.337522       9.259102       0.487291       1.276066      -0.711775      -0.025133      -0.031760       0.021217       0.045722       0.000674      -0.018663      -0.009781      -0.003355      -0.042071      -0.027193       0.007258       0.019934              1.756178       1.637339       0.340133      -0.089475       2.129356      -0.212008       1.501840           0.000241
           25              H       5.057238       8.026455       5.601628       0.123028       0.928476 0.67168282E+01  0.64368575E+02                                 1.681028                            1.598362      -1.307550       2.262995                    0.993925       3.793049      11.184237       0.448104       1.426321      -0.676590      -0.010022       0.021176      -0.026526       0.035390      -0.011048      -0.000095      -0.000506       0.002515       0.007927      -0.012454       0.002645       0.009808              1.717178       1.456083      -0.231538       0.168516       1.901966      -0.443988       1.793484           0.000003
           26              H      14.971448       6.692268       9.369276       0.131554       0.958762 0.70288643E+01  0.67822807E+02                                 1.697750                            1.622122      -1.236444       2.310522                    0.994395       3.618255      10.549704       0.452171       1.403826      -0.682340      -0.014816      -0.003494       0.036878       0.039896      -0.008578      -0.008664      -0.002864       0.001552       0.016323      -0.014646       0.002992       0.011655              1.717976       1.431623      -0.085458      -0.213709       1.487540       0.088312       2.234764           0.000010
           27              H       7.143313       3.069495       7.969828       0.104449       1.073723 0.77789501E+01  0.76662418E+02                                 1.789882                            1.674063      -1.278074       2.265981                    0.995279       3.792299      11.021108       0.460035       1.350995      -0.691837      -0.022555      -0.017313       0.041021       0.049912      -0.004679      -0.008131      -0.003357       0.003306       0.022952      -0.011887      -0.000376       0.012263              1.821176       1.785726       0.141020      -0.507942       1.712998      -0.274078       1.964804          -0.000028
           28              H       9.778204       2.915084       5.110863       0.121434       1.006423 0.70156059E+01  0.66634234E+02                                 1.663012                            1.554632      -0.801111       2.513089                    0.999516       3.298300       9.075467       0.499175       1.291878      -0.707419       0.033179      -0.017912      -0.026763       0.046238      -0.009844      -0.017105      -0.005508      -0.008016       0.005005      -0.023613       0.007356       0.016256              1.710023       2.015542      -0.240537      -0.444919       1.509657       0.179506       1.604871           0.000142
           29              H       8.631906       5.063940       4.897431       0.134043       1.075453 0.78617367E+01  0.76312000E+02                                 1.698180                            1.618090      -0.832462       2.497919                    0.999482       3.241806       8.821549       0.505258       1.248873      -0.718247       0.015189       0.028800      -0.035911       0.048474      -0.007019      -0.018703      -0.014121      -0.011817       0.013776      -0.027955       0.006034       0.021921              1.709164       1.555549       0.163103      -0.158314       1.890006      -0.392963       1.681936           0.000275
           30              H       6.514120       6.308752       5.039293       0.133512       0.935240 0.69738810E+01  0.65920594E+02                                 1.565431                            1.536869      -0.751112       2.537288                    0.999816       3.202443       8.696015       0.510187       1.270078      -0.712792       0.010838       0.001711      -0.037340       0.038918      -0.008027      -0.005744      -0.003061      -0.003043       0.036838      -0.015765       0.001898       0.013867              1.548979       1.436606      -0.087513      -0.162188       1.428205       0.042895       1.782125           0.000026
           31              H       6.427961       5.018508       8.822277       0.131275       1.043640 0.77057369E+01  0.75452218E+02                                 1.741383                            1.656699      -1.152767       2.342789                    0.996273       3.546276      10.136520       0.468321       1.335686      -0.696655       0.009511      -0.022395       0.029721       0.038410      -0.010497       0.003543      -0.003378      -0.001658       0.004884      -0.011352      -0.000663       0.012015              1.768204       1.478191      -0.229837       0.070012       1.955237      -0.368727       1.871185          -0.000107
           32              H       8.408688       3.165352      12.523467       0.116568       1.204007 0.89356866E+01  0.89704996E+02                                 1.847962                            1.737840      -0.890380       2.468788                    0.999059       3.378361       9.399328       0.481387       1.267426      -0.714432       0.039101       0.025129      -0.033357       0.057211       0.001944      -0.018900      -0.008852       0.005399      -0.018316      -0.021695      -0.000177       0.021873              1.858064       1.953338       0.199338      -0.469955       1.691755      -0.191650       1.929100          -0.000019
           33              H      10.974615       3.553910       1.982233       0.123866       1.075430 0.76104245E+01  0.73221965E+02                                 1.695974                            1.589185      -0.764250       2.529345                    0.999773       3.210232       8.676533       0.511567       1.244432      -0.719408      -0.040098       0.010557       0.021093       0.046521      -0.002481      -0.020763      -0.007047      -0.002031      -0.032601      -0.026908       0.007664       0.019243              1.724968       2.003260      -0.226416      -0.418722       1.447287       0.164536       1.724355          -0.000019
           34              H       1.902693       1.324834       1.980955       0.137666       1.016245 0.71543209E+01  0.68064216E+02                                 1.653083                            1.555082      -0.869883       2.483750                    0.999463       3.227407       8.794148       0.507909       1.267562      -0.713095      -0.021887      -0.032344       0.024892       0.046312      -0.001545      -0.020731      -0.007695      -0.003075      -0.028502      -0.026385       0.006922       0.019463              1.677340       1.471815       0.246461      -0.205259       1.941527      -0.416837       1.618679           0.000006
           35              H       8.690211       1.037332      11.195588       0.138402       0.970534 0.68309987E+01  0.64992856E+02                                 1.666274                            1.563813      -1.143428       2.356756                    0.995919       3.464494       9.806131       0.479521       1.342507      -0.694798      -0.007625       0.023918      -0.033525       0.041883      -0.009161       0.000854      -0.006925      -0.011302       0.012173      -0.013242      -0.000117       0.013358              1.712440       1.450467      -0.242664       0.114605       1.719879      -0.355502       1.966974          -0.000020
           36              H       4.254785       0.170581       2.181606       0.126010       0.967320 0.68211977E+01  0.65635022E+02                                 1.731636                            1.613489      -1.331761       2.257575                    0.993367       3.777937      11.170004       0.444763       1.431208      -0.675869      -0.009022      -0.001972       0.035671       0.036847      -0.010406      -0.005583       0.000697       0.001276       0.017006      -0.013853       0.002397       0.011457              1.803754       1.479674      -0.091865      -0.294484       1.476804       0.044542       2.454786          -0.000072
           37              H       3.482237       0.051077       7.739781       0.128796       1.015089 0.74443164E+01  0.73237393E+02                                 1.786829                            1.685496      -1.441394       2.203975                    0.992928       3.880856      11.614661       0.435047       1.431073      -0.675664      -0.006565      -0.030351      -0.025580       0.040233       0.003777       0.001718       0.005516      -0.010118      -0.010987      -0.006025      -0.004476       0.010500              1.834387       1.672116       0.111508       0.084963       1.948376       0.441418       1.882668          -0.000039
           38              H      12.046323       2.868457      10.192331       0.129157       1.159244 0.89253792E+01  0.89820420E+02                                 1.803032                            1.733950      -1.329375       2.258392                    0.995175       3.534751       9.934597       0.481815       1.263217      -0.713078      -0.031091       0.016684       0.018721       0.039944      -0.008664      -0.005749       0.000896       0.010823      -0.013868      -0.009170      -0.004963       0.014133              1.804399       2.083687      -0.157394      -0.200581       1.651358       0.190950       1.678153           0.000313
           39              H       5.980431       2.325262       9.926499       0.119962       1.044707 0.77753144E+01  0.76582039E+02                                 1.757669                            1.673871      -1.301099       2.262137                    0.995258       3.731995      10.826255       0.460193       1.351318      -0.692117       0.035472       0.008290       0.011922       0.038329       0.005889       0.004890      -0.000181       0.019223      -0.012802      -0.009647      -0.004917       0.014564              1.790621       2.149924       0.140186       0.198102       1.568200       0.123051       1.653739           0.000042
           40              C       3.989964       1.587380       5.223330       0.093035      25.526252 0.33377033E+03  0.74029099E+04                                 7.732265                            6.228447       0.204097       2.084905                    0.999023      26.378033      75.564356       0.633590       0.435856      -1.043926       0.049291       0.009507      -0.011944       0.051601       0.024232       0.002295      -0.002523       0.003493       0.016036      -0.027324       0.005701       0.021623              8.661663       8.945083      -0.663709      -2.126508      11.544662      -0.916169       5.495243          -0.003080
           41              C       5.907581       1.723016       4.281418      -0.026210      27.682319 0.39147796E+03  0.90320021E+04                                 8.103706                            6.704185       0.035210       1.995933                    0.999400      28.684488      83.685943       0.616614       0.430542      -1.047597      -0.024381      -0.057753       0.040397       0.074577       0.009562      -0.022289      -0.003490       0.027574      -0.023873      -0.021159      -0.011831       0.032990              8.844061      10.577151      -2.313927      -1.934089      10.441102       0.058852       5.513928          -0.000637
           42              C       5.400638       2.979657       4.283974      -0.133474      28.157111 0.41326768E+03  0.96013837E+04                                 8.011239                            6.758905       0.442352       2.116948                    0.999550      29.100213      83.384909       0.635991       0.414527      -1.064549      -0.048717       0.014539       0.024313       0.056355       0.003654      -0.048995      -0.025117       0.035054      -0.110170      -0.067846       0.003739       0.064107              8.538542       8.943849      -0.673633      -1.579716      11.395491      -0.541329       5.276288           0.001488
           43              C       3.288828       3.975295       5.229720       0.160828      32.477563 0.38744178E+03  0.88539423E+04                                 9.040388                            6.723752       0.028787       2.031745                    0.999707      25.854811      73.384554       0.612530       0.437571      -1.050649       0.031551      -0.036994      -0.009564       0.049553      -0.037838      -0.030810      -0.000549      -0.011806      -0.079654      -0.051559      -0.005061       0.056619             10.769715       9.461524      -6.354578      -1.295326      13.753986       0.213287       9.093635           0.000345
           44              C      12.884679       4.095860       6.529482      -0.140477      31.970299 0.46268573E+03  0.11113610E+05                                 8.922683                            7.316441      -0.119902       1.942563                    0.997828      30.005847      88.884612       0.587749       0.433855      -1.047164      -0.033475       0.029133       0.020572       0.048913       0.006661       0.010079      -0.005086      -0.004768      -0.025120      -0.017190       0.005688       0.011502              9.853661       8.730361      -4.616571      -1.305732      11.580009      -0.040476       9.250614           0.000167
           45              C      12.960666       4.884978       4.276306      -0.146950      33.321103 0.45631520E+03  0.10922292E+05                                 9.141184                            7.243901      -0.111341       1.941619                    0.998397      30.068661      88.904941       0.593398       0.431232      -1.048788      -0.021015       0.049819       0.001784       0.054100       0.003532      -0.013675      -0.003816       0.029240       0.020773      -0.018749      -0.004772       0.023521             10.276463       8.334201      -4.940948      -0.760303      12.379740      -0.535024      10.115449           0.000130
           46              C      10.563458       8.222527       5.551785       0.094965      25.617383 0.32254349E+03  0.70825191E+04                                 7.709038                            6.088989       0.288718       2.111594                    0.999685      26.093193      74.017144       0.647103       0.431056      -1.048365      -0.028412      -0.003272       0.033542       0.044080       0.027082       0.007953      -0.002313       0.005790       0.045772      -0.035841       0.013273       0.022568              8.764745       8.093753      -2.385342      -2.243757      11.402319      -1.572141       6.798161          -0.004293
           47              C       9.125956       8.299643       7.113544      -0.025774      28.025990 0.38719657E+03  0.88775579E+04                                 8.077040                            6.614794       0.126499       2.025584                    0.999680      28.249852      81.226311       0.630393       0.423772      -1.055446       0.013452       0.057450      -0.047747       0.075903      -0.004147      -0.026534      -0.003547      -0.008934       0.031813      -0.029049       0.000197       0.028852              8.843721       9.605291      -2.288647      -2.828142      10.068894      -0.530820       6.856977           0.000112
           48              C       9.755917       7.107405       7.242625      -0.141227      29.665269 0.42623531E+03  0.99732024E+04                                 8.281580                            6.868047       0.308395       2.066913                    0.999606      29.446020      84.502953       0.630772       0.415000      -1.064911       0.042093      -0.022500      -0.035234       0.059325      -0.017444      -0.060746      -0.035027      -0.002940       0.065122      -0.077120       0.005150       0.071970              8.967178       8.923438      -1.460657      -2.431057      10.941833      -1.563267       7.036261           0.001842
           49              C      11.601476       6.006628       5.899410       0.163126      33.522365 0.39461071E+03  0.90539531E+04                                 9.209662                            6.761166      -0.048614       2.000010                    0.999646      26.071017      74.006425       0.614513       0.434416      -1.053161      -0.025559       0.031208       0.009745       0.041499      -0.044443      -0.026533       0.000129      -0.020153      -0.028052      -0.051668      -0.003221       0.054888             11.206371      10.757466      -6.866084      -1.771342      14.159251       0.698737       8.702396           0.000515
           50              C      12.013233       5.120457       6.866883      -0.164310      31.944986 0.45517990E+03  0.10869196E+05                                 8.868853                            7.225689      -0.006091       1.974233                    0.998768      29.999044      88.085879       0.596328       0.430137      -1.051303       0.021777      -0.041540       0.001617       0.046930       0.001094      -0.019700      -0.000148       0.009339       0.065816      -0.017017      -0.015049       0.032065              9.931102       9.152779      -5.218973      -0.263497      12.763392      -0.732790       7.877137          -0.000053
           51              C      12.072988       5.894178       4.607317      -0.164065      32.536593 0.45213031E+03  0.10793111E+05                                 8.972685                            7.195418      -0.070763       1.953543                    0.998749      30.141931      88.891316       0.597507       0.429417      -1.050295       0.034696      -0.024119      -0.020541       0.046984       0.002213       0.016053      -0.008714      -0.002691      -0.011793      -0.020618       0.004554       0.016063              9.974536       8.709887      -4.558848      -2.325961      11.315953       0.820766       9.897768          -0.000299
           52              C      14.790492       8.127826      12.481292       0.098217      23.734444 0.30649740E+03  0.66267974E+04                                 7.235223                            5.884899       0.476120       2.178313                    0.999797      25.504229      71.153194       0.668570       0.423723      -1.055741       0.039456       0.010588      -0.022050       0.046423       0.024555      -0.004656      -0.006843       0.020892       0.035713      -0.032863       0.007662       0.025201              7.784910       7.138655      -1.529881      -2.097248       9.948072      -0.737398       6.268003          -0.000447
           53              C      16.523363       8.212733      11.253100      -0.047354      27.183486 0.38315569E+03  0.87543847E+04                                 7.881229                            6.562689       0.284804       2.073680                    0.999861      28.267239      80.907917       0.635969       0.421521      -1.057759      -0.017778      -0.052928       0.046587       0.072717       0.002542      -0.037386      -0.018319       0.015211      -0.025531      -0.041741      -0.002480       0.044221              8.371792       8.293735      -1.746387      -2.651984       9.330605      -0.271652       7.491036           0.000042
           54              C      15.994570       9.450041      11.256934      -0.107271      27.541093 0.38260634E+03  0.87003545E+04                                 7.852216                            6.480831       0.539580       2.157407                    0.999858      28.106139      79.111163       0.654306       0.411662      -1.068726      -0.046664       0.017987       0.032796       0.059805      -0.001390      -0.056906      -0.022904       0.017493      -0.052312      -0.065293       0.003117       0.062176              8.388555       7.682494      -0.997035      -2.553587      10.313724      -1.366806       7.169447          -0.000183
           55              C      14.030216      10.483620      12.419946       0.153799      35.382363 0.37548113E+03  0.84656896E+04                                 9.372230                            6.500332       0.145158       2.065502                    0.999461      25.401690      70.305679       0.643751       0.422002      -1.066209       0.031317      -0.035054      -0.012204       0.048564      -0.041746      -0.029980       0.005207      -0.017390      -0.069002      -0.049643      -0.011133       0.060776             11.358147       9.278132      -6.025356      -2.418150      12.563603       0.835173      12.232706           0.000101
           56              C       9.276259      11.112005       0.952136      -0.140298      35.332597 0.44064560E+03  0.10425849E+05                                 9.437528                            7.079979      -0.058326       1.961578                    0.998813      29.496556      85.909693       0.606846       0.426585      -1.054623      -0.030485       0.034030       0.028115       0.053645       0.014009       0.018273      -0.007389       0.000226      -0.008578      -0.027015       0.006906       0.020108             10.889975       8.718489      -4.485129      -3.003345      10.236294       1.174807      13.715142           0.000112
           57              C      13.657309      11.418341      11.472922      -0.143329      35.407894 0.45639653E+03  0.10923125E+05                                 9.530837                            7.260881      -0.182002       1.920581                    0.998100      30.035091      88.758662       0.590791       0.433179      -1.047761      -0.026525       0.045044       0.000547       0.052277       0.007367       0.000870       0.003794       0.031303       0.016319      -0.020496       0.005608       0.014888             10.826825       8.320117      -4.619876      -1.391384      11.413170      -0.717565      12.747187           0.000034
           58              C      13.304995      10.473697       4.010474      -0.030672      38.051791 0.45430247E+03  0.10727442E+05                                 9.752387                            7.050894       0.049566       2.011449                    0.999404      27.739714      78.210999       0.632092       0.410369      -1.075201       0.039338      -0.017025      -0.022227       0.048284       0.010281       0.009615      -0.003126      -0.006426       0.014179      -0.017378       0.005772       0.011606             11.749758      16.138784      -1.817071      -1.050049       9.978066       4.445636       9.132423           0.005168
           59              C      14.603124      10.786757       4.420724      -0.153460      36.579113 0.49775574E+03  0.12207073E+05                                 9.823632                            7.639600      -0.290159       1.866036                    0.999110      31.456226      94.932045       0.568008       0.439700      -1.041041      -0.005717      -0.013756      -0.018338       0.023626       0.009888       0.004405      -0.011503      -0.072781       0.057359      -0.047800       0.012311       0.035488             11.288745      17.347920      -0.354265       0.184245       8.460125       2.700160       8.058191           0.000888
           60              C       5.643840      10.088816       3.906954      -0.018249      38.107158 0.44607588E+03  0.10490500E+05                                 9.809506                            7.012552       0.073010       2.028496                    0.999272      27.323668      77.009281       0.630005       0.413404      -1.072678      -0.036314      -0.007275      -0.017898       0.041133       0.001051      -0.014221       0.002050      -0.000547       0.033174      -0.014317      -0.004908       0.019225             12.120277      18.222223       2.180179       2.743318       9.065261       3.567004       9.073347           0.003369
           61              C       5.444626       9.087313       2.957373      -0.129655      34.489943 0.45450965E+03  0.10875695E+05                                 9.407557                            7.265151      -0.111069       1.933016                    0.999488      30.323171      89.843022       0.587780       0.435489      -1.045504      -0.013602       0.014785      -0.003761       0.020439      -0.020618      -0.018769      -0.039902      -0.021473       0.038162      -0.053139       0.004471       0.048668             10.788615      13.246030       3.117300       2.938839       9.476933       4.242670       9.642883           0.001195
           62              C       4.159558       8.741294       2.557348      -0.003725      37.681722 0.44466162E+03  0.10450296E+05                                 9.760689                            7.013196       0.055496       2.020098                    0.999301      27.331539      77.038502       0.628309       0.414795      -1.071639       0.011227       0.037007       0.013729       0.041037      -0.001102      -0.008278      -0.008564       0.016437      -0.002086      -0.014972       0.000939       0.014033             11.845301      12.470407       2.163916       2.336526      11.839458       6.348088      11.226037          -0.000724
           63              C      13.106305       9.430781       3.100513      -0.154651      35.433293 0.49282694E+03  0.12027289E+05                                 9.538939                            7.551257      -0.130810       1.913752                    0.999491      31.238353      93.310684       0.578439       0.433886      -1.047019       0.017151       0.016082      -0.004599       0.023957       0.015718       0.017109      -0.038198       0.019037       0.021003      -0.051620       0.014507       0.037113             10.565339      11.086018      -0.868952      -0.427128      10.587216       4.998410      10.022782           0.000172
           64              C      12.129734      11.188109       4.649492       0.594013      23.584556 0.25055451E+03  0.52020859E+04                                 7.590699                            5.635994      -0.034886       2.047057                    0.999508      22.529391      63.607716       0.620527       0.475412      -1.015736      -0.056200       0.034427       0.024035       0.070152       0.005184       0.012169      -0.077521      -0.072974       0.077299      -0.063531      -0.038851       0.102381              8.885906      11.942350      -0.987792      -0.417743       7.888625       3.028209       6.826743           0.005059
           65              C       7.012536      10.328949       4.476957       0.542334      24.625126 0.27197620E+03  0.57553314E+04                                 7.846124                            5.837385      -0.070280       2.019776                    0.999559      23.283239      66.044302       0.616069       0.469826      -1.020252       0.046049       0.004790       0.025037       0.052633      -0.017620      -0.011560      -0.026520      -0.163588      -0.098903      -0.072836      -0.031949       0.104785              9.507801      14.867973       2.343371       1.764824       5.473478       1.402512       8.181952          -0.004700
           66              C       3.935879       7.587809       1.611602       0.562244      23.576175 0.26851159E+03  0.56718907E+04                                 7.643138                            5.853398      -0.110219       2.012145                    0.999442      23.168496      65.965837       0.605978       0.478503      -1.014152      -0.026984      -0.044397      -0.030827       0.060411      -0.019660       0.031093      -0.077107      -0.044217       0.060046      -0.063384      -0.039545       0.102930              8.771983       8.728775       2.173207       0.975134       8.914526       4.118121       8.672647           0.001128
           67              C      14.232280       9.929518       7.557022       0.093037      25.526251 0.33377035E+03  0.74029108E+04                                 7.732266                            6.228449       0.204091       2.084904                    0.999023      26.378034      75.564377       0.633590       0.435856      -1.043926      -0.049292      -0.009508       0.011943       0.051601       0.024232       0.002295      -0.002523       0.003494       0.016036      -0.027324       0.005701       0.021622              8.661665       8.945085      -0.663709      -2.126508      11.544664      -0.916170       5.495245          -0.003080
           68              C      12.314663       9.793882       8.498934      -0.026208      27.682303 0.39147775E+03  0.90319965E+04                                 8.103704                            6.704185       0.035208       1.995933                    0.999400      28.684477      83.685916       0.616614       0.430543      -1.047597       0.024380       0.057752      -0.040398       0.074577       0.009562      -0.022289      -0.003490       0.027574      -0.023871      -0.021159      -0.011831       0.032990              8.844058      10.577148      -2.313925      -1.934088      10.441100       0.058852       5.513927          -0.000636
           69              C      12.821606       8.537241       8.496378      -0.133472      28.157068 0.41326689E+03  0.96013607E+04                                 8.011231                            6.758899       0.442352       2.116949                    0.999550      29.100177      83.384776       0.635992       0.414527      -1.064549       0.048716      -0.014539      -0.024314       0.056355       0.003654      -0.048995      -0.025117       0.035054      -0.110170      -0.067846       0.003739       0.064107              8.538534       8.943838      -0.673630      -1.579714      11.395481      -0.541329       5.276282           0.001488
           70              C      14.933416       7.541603       7.550632       0.160828      32.477550 0.38744168E+03  0.88539391E+04                                 9.040385                            6.723751       0.028790       2.031746                    0.999707      25.854802      73.384517       0.612530       0.437571      -1.050649      -0.031551       0.036994       0.009564       0.049553      -0.037838      -0.030809      -0.000549      -0.011806      -0.079655      -0.051559      -0.005061       0.056619             10.769711       9.461520      -6.354574      -1.295323      13.753983       0.213284       9.093631           0.000345
           71              C       5.337565       7.421038       6.250870      -0.140475      31.970194 0.46268399E+03  0.11113557E+05                                 8.922664                            7.316428      -0.119902       1.942564                    0.997828      30.005771      88.884320       0.587750       0.433855      -1.047164       0.033476      -0.029132      -0.020572       0.048913       0.006661       0.010079      -0.005085      -0.004767      -0.025121      -0.017190       0.005687       0.011503              9.853639       8.730340      -4.616556      -1.305727      11.579980      -0.040479       9.250596           0.000166
           72              C       5.261578       6.631920       8.504046      -0.146950      33.321103 0.45631518E+03  0.10922291E+05                                 9.141184                            7.243900      -0.111341       1.941619                    0.998397      30.068662      88.904943       0.593398       0.431232      -1.048788       0.021016      -0.049819      -0.001784       0.054100       0.003532      -0.013675      -0.003816       0.029240       0.020773      -0.018749      -0.004772       0.023521             10.276463       8.334201      -4.940948      -0.760303      12.379740      -0.535024      10.115446           0.000130
           73              C       7.658786       3.294371       7.228567       0.094966      25.617413 0.32254395E+03  0.70825323E+04                                 7.709045                            6.088994       0.288715       2.111592                    0.999685      26.093220      74.017256       0.647102       0.431056      -1.048365       0.028412       0.003272      -0.033543       0.044080       0.027083       0.007952      -0.002312       0.005790       0.045771      -0.035841       0.013273       0.022568              8.764753       8.093761      -2.385345      -2.243759      11.402330      -1.572141       6.798167          -0.004292
           74              C       9.096288       3.217255       5.666808      -0.025772      28.025986 0.38719664E+03  0.88775599E+04                                 8.077039                            6.614795       0.126498       2.025584                    0.999680      28.249850      81.226308       0.630393       0.423772      -1.055446      -0.013453      -0.057450       0.047746       0.075902      -0.004146      -0.026535      -0.003547      -0.008934       0.031814      -0.029049       0.000197       0.028852              8.843719       9.605290      -2.288643      -2.828142      10.068890      -0.530820       6.856977           0.000113
           75              C       8.466327       4.409493       5.537727      -0.141224      29.665181 0.42623387E+03  0.99731591E+04                                 8.281564                            6.868036       0.308396       2.066914                    0.999606      29.445951      84.502687       0.630773       0.415000      -1.064911      -0.042093       0.022500       0.035234       0.059325      -0.017444      -0.060745      -0.035026      -0.002940       0.065122      -0.077119       0.005149       0.071969              8.967158       8.923419      -1.460652      -2.431051      10.941807      -1.563263       7.036248           0.001842
           76              C       6.620768       5.510270       6.880942       0.163126      33.522356 0.39461070E+03  0.90539524E+04                                 9.209660                            6.761166      -0.048614       2.000010                    0.999646      26.071011      74.006395       0.614513       0.434416      -1.053161       0.025559      -0.031208      -0.009745       0.041499      -0.044443      -0.026533       0.000130      -0.020154      -0.028052      -0.051668      -0.003221       0.054889             11.206366      10.757461      -6.866079      -1.771340      14.159245       0.698736       8.702393           0.000515
           77              C       6.209011       6.396441       5.913469      -0.164308      31.944884 0.45517825E+03  0.10869145E+05                                 8.868833                            7.225676      -0.006089       1.974235                    0.998767      29.998969      88.085583       0.596328       0.430137      -1.051303      -0.021777       0.041540      -0.001617       0.046930       0.001095      -0.019700      -0.000149       0.009339       0.065815      -0.017017      -0.015048       0.032065              9.931079       9.152756      -5.218955      -0.263496      12.763359      -0.732790       7.877122          -0.000053
           78              C       6.149256       5.622720       8.173035      -0.164065      32.536587 0.45213021E+03  0.10793108E+05                                 8.972685                            7.195418      -0.070762       1.953543                    0.998749      30.141929      88.891314       0.597507       0.429418      -1.050295      -0.034696       0.024120       0.020541       0.046984       0.002213       0.016053      -0.008714      -0.002691      -0.011792      -0.020618       0.004554       0.016063              9.974536       8.709888      -4.558849      -2.325961      11.315955       0.820766       9.897765          -0.000299
           79              C       3.431752       3.389072       0.299060       0.098216      23.734479 0.30649792E+03  0.66268122E+04                                 7.235232                            5.884904       0.476118       2.178312                    0.999797      25.504261      71.153328       0.668569       0.423724      -1.055741      -0.039455      -0.010588       0.022051       0.046423       0.024556      -0.004656      -0.006843       0.020892       0.035711      -0.032863       0.007662       0.025201              7.784919       7.138665      -1.529883      -2.097253       9.948082      -0.737399       6.268010          -0.000447
           80              C       1.698881       3.304165       1.527252      -0.047355      27.183505 0.38315604E+03  0.87543947E+04                                 7.881232                            6.562692       0.284804       2.073679                    0.999861      28.267254      80.907964       0.635969       0.421521      -1.057759       0.017778       0.052928      -0.046586       0.072717       0.002541      -0.037386      -0.018320       0.015211      -0.025532      -0.041741      -0.002479       0.044221              8.371795       8.293738      -1.746386      -2.651986       9.330606      -0.271653       7.491040           0.000042
           81              C       2.227674       2.066857       1.523418      -0.107270      27.541062 0.38260582E+03  0.87003397E+04                                 7.852212                            6.480827       0.539579       2.157407                    0.999858      28.106116      79.111089       0.654306       0.411662      -1.068726       0.046665      -0.017987      -0.032795       0.059805      -0.001390      -0.056906      -0.022904       0.017493      -0.052312      -0.065292       0.003117       0.062176              8.388550       7.682489      -0.997031      -2.553587      10.313715      -1.366807       7.169445          -0.000183
           82              C       4.192028       1.033278       0.360406       0.153798      35.382455 0.37548229E+03  0.84657223E+04                                 9.372246                            6.500342       0.145156       2.065501                    0.999461      25.401726      70.305805       0.643750       0.422002      -1.066209      -0.031317       0.035054       0.012204       0.048565      -0.041746      -0.029980       0.005208      -0.017390      -0.069002      -0.049643      -0.011133       0.060776             11.358167       9.278148      -6.025369      -2.418158      12.563624       0.835180      12.232728           0.000101
           83              C       8.945985       0.404893      11.828216      -0.140291      35.332492 0.44064386E+03  0.10425796E+05                                 9.437502                            7.079958      -0.058319       1.961581                    0.998813      29.496524      85.909541       0.606848       0.426584      -1.054623       0.030485      -0.034030      -0.028114       0.053645       0.014008       0.018273      -0.007389       0.000225      -0.008577      -0.027014       0.006907       0.020107             10.889944       8.718465      -4.485119      -3.003331      10.236271       1.174798      13.715096           0.000113
           84              C       4.564935       0.098557       1.307430      -0.143319      35.407555 0.45639127E+03  0.10922965E+05                                 9.530770                            7.260833      -0.181994       1.920586                    0.998100      30.034901      88.757894       0.590794       0.433178      -1.047762       0.026525      -0.045045      -0.000547       0.052277       0.007367       0.000870       0.003793       0.031303       0.016318      -0.020495       0.005607       0.014888             10.826746       8.320056      -4.619834      -1.391378      11.413081      -0.717558      12.747103           0.000034
           85              C       4.917249       1.043201       8.769878      -0.030669      38.051703 0.45430132E+03  0.10727407E+05                                 9.752369                            7.050883       0.049571       2.011452                    0.999404      27.739673      78.210821       0.632093       0.410369      -1.075202      -0.039338       0.017025       0.022226       0.048284       0.010281       0.009615      -0.003126      -0.006427       0.014180      -0.017379       0.005772       0.011606             11.749735      16.138754      -1.817067      -1.050046       9.978046       4.445625       9.132404           0.005168
           86              C       3.619120       0.730141       8.359628      -0.153457      36.579032 0.49775448E+03  0.12207034E+05                                 9.823618                            7.639591      -0.290161       1.866037                    0.999110      31.456167      94.931812       0.568009       0.439700      -1.041041       0.005717       0.013757       0.018338       0.023626       0.009887       0.004405      -0.011503      -0.072781       0.057359      -0.047800       0.012311       0.035489             11.288728      17.347893      -0.354265       0.184244       8.460112       2.700155       8.058178           0.000889
           87              C      12.578404       1.428082       8.873398      -0.018249      38.107202 0.44607645E+03  0.10490516E+05                                 9.809512                            7.012556       0.073012       2.028496                    0.999272      27.323689      77.009357       0.630005       0.413404      -1.072678       0.036314       0.007276       0.017897       0.041133       0.001051      -0.014221       0.002051      -0.000547       0.033174      -0.014317      -0.004908       0.019225             12.120286      18.222239       2.180185       2.743322       9.065266       3.567006       9.073353           0.003369
           88              C      12.777618       2.429585       9.822979      -0.129654      34.489993 0.45451041E+03  0.10875718E+05                                 9.407566                            7.265157      -0.111068       1.933016                    0.999488      30.323198      89.843122       0.587780       0.435489      -1.045504       0.013602      -0.014784       0.003761       0.020439      -0.020618      -0.018769      -0.039902      -0.021474       0.038163      -0.053139       0.004470       0.048669             10.788627      13.246047       3.117308       2.938847       9.476941       4.242674       9.642893           0.001196
           89              C      14.062686       2.775604      10.223004      -0.003723      37.681714 0.44466144E+03  0.10450291E+05                                 9.760690                            7.013196       0.055495       2.020098                    0.999301      27.331533      77.038495       0.628309       0.414795      -1.071638      -0.011227      -0.037007      -0.013730       0.041037      -0.001102      -0.008278      -0.008564       0.016438      -0.002085      -0.014973       0.000940       0.014033             11.845302      12.470412       2.163919       2.336529      11.839457       6.348087      11.226037          -0.000723
           90              C       5.115939       2.086117       9.679839      -0.154650      35.433295 0.49282701E+03  0.12027291E+05                                 9.538937                            7.551255      -0.130806       1.913754                    0.999491      31.238357      93.310680       0.578439       0.433885      -1.047020      -0.017151      -0.016081       0.004599       0.023957       0.015718       0.017109      -0.038198       0.019036       0.021005      -0.051620       0.014507       0.037113             10.565335      11.086019      -0.868952      -0.427128      10.587210       4.998407      10.022776           0.000173
           91              C       6.092510       0.328789       8.130860       0.594012      23.584571 0.25055473E+03  0.52020915E+04                                 7.590701                            5.635996      -0.034884       2.047057                    0.999508      22.529404      63.607759       0.620527       0.475412      -1.015736       0.056200      -0.034426      -0.024034       0.070152       0.005184       0.012169      -0.077522      -0.072974       0.077299      -0.063531      -0.038850       0.102381              8.885908      11.942352      -0.987792      -0.417742       7.888628       3.028211       6.826746           0.005059
           92              C      11.209708       1.187949       8.303395       0.542335      24.625189 0.27197697E+03  0.57553514E+04                                 7.846135                            5.837392      -0.070277       2.019776                    0.999559      23.283272      66.044413       0.616069       0.469826      -1.020252      -0.046049      -0.004790      -0.025037       0.052633      -0.017620      -0.011561      -0.026520      -0.163589      -0.098901      -0.072837      -0.031948       0.104785              9.507816      14.867998       2.343378       1.764828       5.473487       1.402515       8.181965          -0.004699
           93              C      14.286365       3.929089      11.168750       0.562244      23.576184 0.26851172E+03  0.56718941E+04                                 7.643139                            5.853399      -0.110217       2.012146                    0.999442      23.168503      65.965858       0.605978       0.478503      -1.014152       0.026984       0.044397       0.030827       0.060412      -0.019660       0.031093      -0.077106      -0.044218       0.060048      -0.063384      -0.039546       0.102930              8.771984       8.728778       2.173208       0.975135       8.914527       4.118122       8.672648           0.001128
           94              N       5.022798       0.849204       4.865480      -0.262792      37.531115 0.57120549E+03  0.14159195E+05                                 9.440513                            7.771656       0.005421       2.008336                    0.999290      29.086577      81.677456       0.623152       0.396521      -1.093915       0.014988       0.136747      -0.017610       0.138688       0.015066      -0.031246       0.004649       0.132933       0.040282      -0.075663      -0.000695       0.076358             10.786365      10.199856      -2.147916      -1.364942      15.581132      -1.258056       6.578108           0.033535
           95              N       4.173881       2.886836       4.892319       0.014152      31.638184 0.35695319E+03  0.78403605E+04                                 8.353408                            6.030617       0.100942       2.110762                    0.998756      23.622370      61.751926       0.729857       0.382071      -1.107874       0.028690       0.011022      -0.000724       0.030743      -0.027043      -0.057377      -0.021101      -0.029377      -0.149852      -0.092471       0.034295       0.058177             10.259931      10.551460      -5.355158      -2.073843      14.986002       0.909025       5.242331           0.000482
           96              N       9.634566       8.995653       6.054053      -0.231903      38.047148 0.53527589E+03  0.13049097E+05                                 9.535099                            7.517380      -0.121999       1.973979                    0.999178      28.451675      79.118114       0.634624       0.395901      -1.094821       0.018465      -0.112435       0.068851       0.133128       0.021856      -0.045160       0.030182       0.074349       0.102592      -0.077178       0.003663       0.073515             11.253320       9.754768      -3.716001      -1.355688      16.513747      -2.351714       7.491444           0.034684
           97              N      10.689579       7.059205       6.230422       0.010891      33.408883 0.36283867E+03  0.79983133E+04                                 8.640568                            6.059078      -0.045138       2.054869                    0.998438      23.836324      62.322155       0.732302       0.379429      -1.110348      -0.017351      -0.002034       0.018961       0.025782      -0.055708      -0.058030      -0.036605      -0.036135       0.005748      -0.103878       0.045092       0.058787             10.915422      11.284908      -6.552543      -2.531690      15.200204       0.659523       6.261155           0.000644
           98              N      15.755760       7.374738      12.018643      -0.210290      36.617111 0.53003934E+03  0.12879524E+05                                 9.272724                            7.481240       0.040479       2.031447                    0.999343      28.088181      77.779219       0.636567       0.395977      -1.095635       0.015010       0.113904      -0.022206       0.117015       0.004933      -0.035467      -0.000547       0.092699       0.050074      -0.054988      -0.009547       0.064535             10.415456       7.798880      -2.400625      -0.986397      15.009868      -1.900297       8.437620           0.002452
           99              N      14.896486       9.408275      12.056984       0.036432      30.660073 0.33192592E+03  0.71361836E+04                                 8.101404                            5.770510       0.165168       2.139721                    0.998804      22.927463      58.672679       0.757291       0.376200      -1.115781       0.021944       0.010092      -0.008765       0.025695      -0.026948      -0.053133      -0.022832      -0.042808      -0.075731      -0.081344       0.034042       0.047302              9.700364       9.465470      -5.298865      -2.905864      13.116698       1.360554       6.518923           0.000127
          100              N      13.199446      10.667694       7.914872      -0.262793      37.531202 0.57120713E+03  0.14159245E+05                                 9.440524                            7.771665       0.005423       2.008336                    0.999290      29.086621      81.677597       0.623152       0.396521      -1.093915      -0.014988      -0.136749       0.017609       0.138690       0.015066      -0.031246       0.004649       0.132933       0.040283      -0.075663      -0.000695       0.076358             10.786378      10.199867      -2.147919      -1.364943      15.581151      -1.258057       6.578116           0.033536
          101              N      14.048363       8.630062       7.888033       0.014153      31.638153 0.35695286E+03  0.78403508E+04                                 8.353400                            6.030613       0.100946       2.110763                    0.998756      23.622356      61.751862       0.729858       0.382070      -1.107874      -0.028690      -0.011022       0.000724       0.030743      -0.027043      -0.057377      -0.021101      -0.029377      -0.149853      -0.092472       0.034295       0.058177             10.259920      10.551448      -5.355150      -2.073840      14.985987       0.909022       5.242326           0.000482
          102              N       8.587678       2.521245       6.726299      -0.231904      38.047264 0.53527786E+03  0.13049157E+05                                 9.535116                            7.517393      -0.121999       1.973977                    0.999178      28.451734      79.118321       0.634624       0.395901      -1.094821      -0.018466       0.112436      -0.068852       0.133130       0.021857      -0.045160       0.030182       0.074348       0.102591      -0.077178       0.003663       0.073515             11.253341       9.754786      -3.716009      -1.355690      16.513780      -2.351717       7.491455           0.034685
          103              N       7.532665       4.457693       6.549930       0.010892      33.408853 0.36283839E+03  0.79983050E+04                                 8.640561                            6.059075      -0.045138       2.054869                    0.998438      23.836311      62.322099       0.732303       0.379429      -1.110348       0.017351       0.002034      -0.018961       0.025782      -0.055707      -0.058030      -0.036605      -0.036136       0.005747      -0.103878       0.045092       0.058787             10.915412      11.284895      -6.552534      -2.531686      15.200191       0.659522       6.261149           0.000644
          104              N       2.466484       4.142160       0.761709      -0.210289      36.617105 0.53003917E+03  0.12879520E+05                                 9.272724                            7.481240       0.040477       2.031447                    0.999343      28.088180      77.779229       0.636567       0.395977      -1.095635      -0.015009      -0.113903       0.022207       0.117015       0.004933      -0.035467      -0.000547       0.092700       0.050074      -0.054988      -0.009547       0.064535             10.415456       7.798882      -2.400627      -0.986398      15.009866      -1.900297       8.437621           0.002452
          105              N       3.325758       2.108623       0.723368       0.036432      30.660087 0.33192611E+03  0.71361892E+04                                 8.101407                            5.770512       0.165165       2.139720                    0.998804      22.927472      58.672720       0.757291       0.376200      -1.115781      -0.021944      -0.010092       0.008765       0.025695      -0.026948      -0.053133      -0.022831      -0.042808      -0.075732      -0.081344       0.034042       0.047302              9.700366       9.465472      -5.298865      -2.905867      13.116700       1.360555       6.518927           0.000127
          106              O      10.975624      10.793180       4.295476      -0.545965      39.920268 0.59471974E+03  0.14667630E+05                                 9.342881                            7.609687       0.198101       2.116264                    0.995728      27.825379      74.175868       0.680152       0.365134      -1.133746       0.008047       0.023350       0.017356       0.030186       0.024787       0.016723      -0.035388       0.025317      -0.063694      -0.058285       0.019304       0.038981             10.757572      17.871157       0.542213       0.797055       7.521024       0.337014       6.880536           0.047184
          107              O       8.478541       0.031898       5.481493      -0.572792      41.536476 0.63411546E+03  0.15931728E+05                                 9.574725                            7.902608       0.049986       2.048074                    0.997070      28.792758      78.102634       0.660097       0.369321      -1.127703      -0.011115      -0.010768      -0.013551       0.020570       0.023086       0.023080      -0.013104      -0.101525       0.106024      -0.079072       0.031677       0.047395             10.628954       7.982905       0.468053       1.624527      12.536742       5.525215      11.367216           0.022807
          108              O       7.111378      10.731175       5.668086      -0.529484      36.031098 0.58480792E+03  0.14349276E+05                                 8.723941                            7.549959       0.252908       2.141181                    0.993990      27.495194      72.884702       0.682939       0.365517      -1.134509       0.001061       0.006946      -0.015599       0.017108      -0.002586       0.024007       0.010524      -0.072289       0.102504      -0.059726       0.015705       0.044020              9.621369      10.392918       1.779989       1.590968       7.773680       2.188925      10.697508           0.044584
          109              O       8.040965      10.119870       3.768926      -0.529560      33.316417 0.52052248E+03  0.12409625E+05                                 8.214032                            7.061138       0.486581       2.205371                    0.998054      27.418730      71.722366       0.715230       0.359204      -1.139079      -0.007027       0.000876       0.008070       0.010736       0.004282      -0.050822      -0.022034       0.038652      -0.088909      -0.062959      -0.002374       0.065333              9.124373      12.988836       0.824508      -1.610104       5.807775      -0.124420       8.576507           0.053361
          110              O       4.935321       7.169298       0.955970      -0.594692      29.977390 0.49601872E+03  0.11677791E+05                                 7.438068                            6.768480       0.608724       2.198503                    0.999658      28.797843      74.733699       0.751152       0.346350      -1.150089      -0.003806       0.005645       0.018144       0.019380      -0.074445      -0.054185      -0.058843       0.059977       0.009631      -0.129311       0.047145       0.082166              7.508553       8.223431      -0.913921      -2.104840       6.345432       1.747869       7.956796          -0.001750
          111              O      12.831424       7.117305       1.538754      -0.518099      40.140136 0.59017584E+03  0.14562837E+05                                 9.459233                            7.610575       0.156457       2.093250                    0.997280      28.017106      75.297770       0.674461       0.368031      -1.128776       0.056957      -0.008672      -0.028099       0.064100       0.038510       0.033523      -0.010494       0.000499       0.028092      -0.058141       0.013340       0.044801             10.995705      11.569598       4.571740       4.184748      10.536727       3.175472      10.880790          -0.016361
          112              O       7.246620       0.723718       8.484876      -0.545966      39.920448 0.59472305E+03  0.14667733E+05                                 9.342907                            7.609707       0.198103       2.116263                    0.995728      27.825456      74.176131       0.680151       0.365134      -1.133746      -0.008048      -0.023350      -0.017357       0.030187       0.024786       0.016723      -0.035389       0.025317      -0.063693      -0.058285       0.019304       0.038981             10.757603      17.871210       0.542212       0.797056       7.521045       0.337015       6.880555           0.047186
          113              O       9.743703      11.485000       7.298859      -0.572790      41.536383 0.63411368E+03  0.15931673E+05                                 9.574713                            7.902598       0.049983       2.048074                    0.997070      28.792717      78.102505       0.660097       0.369321      -1.127703       0.011114       0.010767       0.013549       0.020568       0.023087       0.023080      -0.013104      -0.101525       0.106022      -0.079071       0.031677       0.047394             10.628940       7.982895       0.468057       1.624528      12.536726       5.525206      11.367201           0.022805
          114              O      11.110866       0.785723       7.112266      -0.529476      36.030992 0.58480569E+03  0.14349206E+05                                 8.723922                            7.549942       0.252904       2.141181                    0.993990      27.495148      72.884525       0.682940       0.365516      -1.134510      -0.001059      -0.006946       0.015598       0.017107      -0.002586       0.024007       0.010524      -0.072291       0.102506      -0.059726       0.015706       0.044021              9.621346      10.392886       1.779983       1.590964       7.773664       2.188921      10.697488           0.044584
          115              O      10.181279       1.397028       9.011426      -0.529554      33.316415 0.52052241E+03  0.12409622E+05                                 8.214027                            7.061133       0.486583       2.205371                    0.998054      27.418743      71.722375       0.715231       0.359204      -1.139079       0.007028      -0.000876      -0.008069       0.010736       0.004282      -0.050823      -0.022034       0.038652      -0.088909      -0.062960      -0.002373       0.065333              9.124367      12.988829       0.824509      -1.610103       5.807772      -0.124421       8.576501           0.053363
          116              O      13.286923       4.347600      11.824382      -0.594690      29.977348 0.49601781E+03  0.11677764E+05                                 7.438059                            6.768473       0.608727       2.198504                    0.999658      28.797827      74.733632       0.751153       0.346350      -1.150089       0.003806      -0.005644      -0.018143       0.019379      -0.074445      -0.054185      -0.058843       0.059977       0.009633      -0.129311       0.047145       0.082166              7.508544       8.223424      -0.913920      -2.104837       6.345424       1.747866       7.956785          -0.001749
          117              O       5.390820       4.399593      11.241598      -0.518100      40.140222 0.59017731E+03  0.14562884E+05                                 9.459248                            7.610585       0.156455       2.093249                    0.997280      28.017137      75.297893       0.674460       0.368031      -1.128776      -0.056957       0.008672       0.028100       0.064100       0.038510       0.033524      -0.010495       0.000499       0.028091      -0.058142       0.013340       0.044802             10.995724      11.569617       4.571748       4.184759      10.536743       3.175479      10.880812          -0.016360

******************************************************
Auxiliary information for the entire system
The total spin magnetic moment of the unit cell is   4.149263
The total net atomic charge of the unit cell is   0.000001
Accuracy of reproducing the electrostatic potential in the unit cell:
  The inner radius (bohr) =    5.0000
  The outer radius (bohr) =   12.0000
  Valid grid points have density less than (e/(bohr^3)) =    0.0001
  The number of valid grid points were=        19437
  The rms potential error without charges in kcal/mol is=      6.54135
  The rms potential error with partial charges in kcal/mol is=      0.96754
  The RRMSE value at monopole order=      0.14791
  The rms potential error with partial charges and cloud penetration in kcal/mol is=      0.98191
  The RRMSE value at monopole order with cloud penetration is=      0.15011
  The rms potential error with partial charges and atomic dipoles in kcal/mol is=      0.46043
  The RRMSE value at dipole order=      0.07039
  The rms potential error with partial charges, atomic dipoles and cloud penetration in kcal/mol is=      0.46538
  The RRMSE value at dipole order with cloud penetration=      0.07115

******************************************************
The electron densities and ab initio electrostatic potential were computed in VASP using the PBE functional and
projector augmented wave method. See the main text of the journal article for a description of computational details.
The atomic charges, dipoles, and quadrupoles were computed with the DDEC6 method as described in
(a) T. A. Manz and N. Gabaldon Limas, RSC Adv. 6 (2016) 47771-47801 DOI: 10.1039/c6ra04656h
(b) N. Gabaldon Limas and T. A. Manz, RSC Adv. 8 (2018) 2678-2707 DOI: 10.1039/c7ra11829e.
For each atom in the material, the electron cloud parameters were fit to the spherically averaged atom-in-material
electron density using radial positions for which this density was between 10^-4 and 10^-2 electrons per cubic bohr.
The polarizabilities, dispersion coefficients, and quantum Drude oscillator (QDO) parameters were fit using the MCLF method.
The magnetic structure of the system was optimized in VASP from the default ferromagnetic initial guess using spin polarization.
The atomic spin moments (ASMs) were computed on this optimized magnetic structure using the DDEC6 partition as inputs
to the method of T. A. Manz and D. S. Sholl, J. Chem. Theory Comput. 7 (2011) 4146-4164 DOI: 10.1021/ct200539n.
The RMSE and RRMSE were computed using a uniform grid with Ewald summation.
